# Supplementary material for: Early Detection of Alzheimer’s Disease via Machine Learning-Based Microwave Sensing: An Experimental Validation
Source: Sensors (Basel). 2025 Apr 25;25(9):2718. doi: 10.3390/s25092718 (PMC12074295; doi:10.3390/s25092718)
Supplement: Supplementary file 1 [file sensors-25-02718-s001.zip › measurements_paper_sensors/26 febbraio - PART1/set5/CSF_2.5_m7.s6p]

!Keysight Technologies,M9804A,MY58100912,A.14.10.03
!Date: Thursday, April 27, 2023 10:28:33
!Correction: S11(C  6-Port  ) 
!S12(C  6-Port  ) 
!S13(C  6-Port  ) 
!S14(C  6-Port  ) 
!S15(C  6-Port  ) 
!S16(C  6-Port  ) 
!S21(C  6-Port  ) 
!S22(C  6-Port  ) 
!S23(C  6-Port  ) 
!S24(C  6-Port  ) 
!S25(C  6-Port  ) 
!S26(C  6-Port  ) 
!S31(C  6-Port  ) 
!S32(C  6-Port  ) 
!S33(C  6-Port  ) 
!S34(C  6-Port  ) 
!S35(C  6-Port  ) 
!S36(C  6-Port  ) 
!S41(C  6-Port  ) 
!S42(C  6-Port  ) 
!S43(C  6-Port  ) 
!S44(C  6-Port  ) 
!S45(C  6-Port  ) 
!S46(C  6-Port  ) 
!S51(C  6-Port  ) 
!S52(C  6-Port  ) 
!S53(C  6-Port  ) 
!S54(C  6-Port  ) 
!S55(C  6-Port  ) 
!S56(C  6-Port  ) 
!S61(C  6-Port  ) 
!S62(C  6-Port  ) 
!S63(C  6-Port  ) 
!S64(C  6-Port  ) 
!S65(C  6-Port  ) 
!S66(C  6-Port  ) 
!S6P File: Measurement: :
# Hz S  RI   R 50
500000000 -0.32733 -0.06354 -0.0098388 -0.0011482 -0.0082131 0.01187 -0.0038523 0.011816
0.013389 0.006137 -0.0044012 0.0086211
-0.010117 -0.0013188 -0.40824 -0.074898 0.0084542 -0.011326 0.000678 0.011433
0.0093097 0.0031874 0.00093052 0.01318
-0.0082794 0.01175 0.0083176 -0.011135 -0.25623 0.19034 0.0063443 0.0031231
-0.001453 0.0080067 0.00060672 0.012151
-0.0038481 0.011234 0.00077817 0.011162 0.0063328 0.0031992 -0.32587 0.041836
-0.019367 -0.005282 0.01638 0.027099
0.013039 0.0062513 0.00927 0.0031339 -0.00133 0.0079329 -0.019331 -0.0052918
-0.21713 -0.23793 -0.02792 0.0035845
-0.0042431 0.0076087 0.00075604 0.012891 0.00053539 0.012208 0.016265 0.026999
-0.027832 0.0036252 -0.25996 -0.14604
560000000 -0.31597 0.10378 -0.021699 -0.067622 0.00023252 0.013263 0.0057436 0.010713
0.011741 0.0055832 0.011177 0.0099583
-0.021118 -0.06734 -0.36954 0.08933 -0.041516 -0.039243 0.014089 0.0033572
-0.013709 -0.0052496 0.0042155 -0.0014952
0.00013027 0.01361 -0.041657 -0.039293 -0.18177 0.24007 -0.0004819 -0.0050324
0.018094 0.006275 0.0080172 -0.0058325
0.0059815 0.010883 0.013972 0.0034557 -0.0004873 -0.0050353 -0.30313 0.13108
0.0067751 -0.023092 0.0058273 -0.020611
0.01235 0.0047675 -0.013416 -0.0053203 0.018148 0.0061838 0.0065631 -0.023097
-0.2998 -0.05858 0.012889 -0.050361
0.011395 0.010576 0.0043601 -0.0015133 0.0079206 -0.0057938 0.0061671 -0.020994
0.012995 -0.049702 -0.32952 0.0072081
620000000 -0.27546 0.08078 -0.023459 0.0090093 0.0032792 0.0089279 0.007854 -0.0047606
0.01184 -0.00012331 0.00027662 -0.0027
-0.023437 0.008829 -0.39917 0.035819 -0.019152 -0.00015704 -0.0018417 -0.0019676
0.011821 -0.0052321 0.00055282 -0.0029415
0.0031569 0.0090435 -0.019213 -3.302e-05 -0.15519 0.24936 -0.0015146 -0.0052158
-0.0038016 -0.0025623 0.0081591 -0.0035792
0.0079087 -0.0047187 -0.001874 -0.0019939 -0.0014964 -0.0050943 -0.26186 0.14047
-0.038924 -0.020678 0.011184 0.02765
0.012204 -0.00043826 0.012005 -0.0052251 -0.0037512 -0.0027659 -0.038872 -0.020704
-0.21519 -0.093007 -0.043387 0.011953
-0.00054998 -0.0024574 0.00064877 -0.0029154 0.0079468 -0.0034455 0.011226 0.02771
-0.043138 0.012572 -0.24766 -0.033154
680000000 -0.241 0.17355 -0.026228 -0.014944 0.0045907 0.005671 0.0015089 -0.0071954
-0.0015753 -0.012154 0.0062593 -0.0069118
-0.026146 -0.015009 -0.39027 0.13698 -0.032714 -0.0021923 -0.0016689 -0.00024154
-0.0013257 -0.0092803 -0.0006402 -0.0016949
0.0046042 0.005592 -0.032755 -0.0021149 -0.10799 0.2727 -0.00085847 0.00028991
-0.0012054 0.0013713 -0.0028554 -0.008859
0.0013179 -0.0072028 -0.0017685 -0.0002672 -0.00087501 0.00028284 -0.2198 0.19195
-0.022997 -0.0075706 -0.0092594 -0.011294
-0.0018909 -0.012031 -0.001349 -0.0092986 -0.0011765 0.0012942 -0.02296 -0.007597
-0.2831 0.0099213 -0.0056615 -0.0072519
0.0059168 -0.0069284 -0.00082749 -0.0016868 -0.0029326 -0.0088441 -0.0091722 -0.011684
-0.005918 -0.007511 -0.26119 0.072721
740000000 -0.19552 0.16728 -0.040921 0.02646 0.013461 -0.003679 3.6354e-06 -0.003764
-0.0032361 -0.0023415 -0.007012 0.0035151
-0.04101 0.026221 -0.33715 0.15772 -0.037577 0.034293 9.6194e-05 -0.0059209
-0.01383 0.0077705 -0.0016337 -0.0056226
0.013513 -0.0035107 -0.03749 0.03453 -0.075355 0.27356 -0.00183 0.0035414
-0.0012469 -0.0056227 -0.0019843 0.00080217
3.5111e-05 -0.003866 0.00010675 -0.0057902 -0.0018002 0.0034793 -0.20232 0.19962
-0.043306 -0.0091486 0.022451 0.016054
-0.0033452 -0.0027992 -0.013491 0.0075124 -0.0012106 -0.0055939 -0.043222 -0.009118
-0.17927 0.044269 -0.045731 -0.00051988
-0.0068765 0.0036239 -0.0015436 -0.0055551 -0.0020756 0.00079009 0.022619 0.016161
-0.045856 -0.00063296 -0.25158 0.075745
800000000 -0.16647 0.21283 -0.022812 0.016063 0.0056276 -0.010278 -0.004261 -0.0027265
-0.0044285 0.0017763 0.0045795 -0.00013381
-0.022559 0.015972 -0.34516 0.22824 -0.0089653 0.034487 -0.0021182 0.0020277
-0.00040128 0.0021285 0.00081727 0.0051073
0.0056343 -0.010251 -0.00889 0.034541 -0.036452 0.2998 0.001273 0.0011326
-1.4662e-05 0.0032239 -0.0016063 0.00061974
-0.0045758 -0.0026344 -0.0022099 0.0020491 0.0012577 0.0011352 -0.17383 0.22746
-0.029187 0.012742 0.0157 -0.010228
-0.0038153 0.0020684 -0.00036774 0.0022925 2.4192e-05 0.0032192 -0.029199 0.012822
-0.23405 0.067478 -0.01927 0.020658
0.0041109 -0.00035295 0.00080632 0.0052035 -0.0016185 0.00064592 0.015655 -0.010224
-0.019151 0.020394 -0.24703 0.12925
860000000 -0.13313 0.2346 -0.018497 0.030609 -0.0032246 -0.0099803 -0.0020439 0.00067582
0.0043685 0.0050335 -0.0037009 -0.0030069
-0.018529 0.0308 -0.29811 0.27288 0.0075051 0.034505 0.00018154 0.0021302
0.0042537 0.0002541 0.00371 0.00037276
-0.0032534 -0.0098973 0.0076201 0.034536 0.011979 0.3101 -0.00054151 -0.00040679
0.0024026 -0.0018513 0.0016365 0.0042506
-0.002362 0.00093543 0.00020738 0.0021832 -0.00055999 -0.00040686 -0.13756 0.23995
-0.018871 0.017667 -0.0068549 -0.0098457
0.0041027 0.0051555 0.0041254 0.00040324 0.002412 -0.0018049 -0.018865 0.017697
-0.1787 0.12912 -0.027392 0.015874
-0.0040666 -0.0032257 0.0038077 0.00018952 0.0016681 0.0042724 -0.0069141 -0.0098214
-0.027199 0.015996 -0.19771 0.17747
920000000 -0.10983 0.25826 0.0042029 0.039633 -0.0093454 -0.0043851 -0.002003 0.0015841
0.00029307 0.0013677 0.0026083 -0.0012419
0.004101 0.039641 -0.27178 0.29531 0.028003 0.023084 0.0012023 0.000997
0.0069615 -0.00011617 0.0035285 -0.0027872
-0.0094533 -0.004304 0.028091 0.023021 0.058421 0.31212 0.0016502 -5.2924e-05
0.00051598 -0.00043961 0.00088131 -0.0013379
-0.0019805 0.001674 0.0012254 0.0010791 0.0016596 -5.669e-05 -0.11414 0.25672
-0.012994 0.030522 0.0043724 -0.0064887
0.00032205 0.0014884 0.0069747 -0.00018557 0.0005073 -0.00045647 -0.012965 0.030555
-0.17187 0.13347 -0.0043139 0.028638
0.0027538 -0.0013058 0.0036001 -0.0028016 0.00084779 -0.0013557 0.0043816 -0.0067
-0.0041272 0.028593 -0.20841 0.19009
980000000 -0.063836 0.28017 0.016336 0.030845 -0.0092622 0.0047138 0.0019575 0.0037624
0.0037602 -0.001254 -0.0032384 -0.0025434
0.016304 0.03073 -0.21964 0.33251 0.033183 0.0053437 0.0018336 -0.00028178
0.0016258 -0.0059406 -0.00032308 -0.0029914
-0.0092224 0.0047336 0.033223 0.0052425 0.10496 0.30695 0.00046211 -0.001125
0.00027488 -0.0017343 0.0014398 -0.00029127
0.0019346 0.0035987 0.0018368 -0.00027659 0.00045957 -0.0011189 -0.075642 0.26838
0.0067196 0.030666 -0.0098173 -0.007971
0.0037741 -0.0013073 0.0015433 -0.0059438 0.00029026 -0.0017415 0.0068179 0.030635
-0.14249 0.17072 0.00512 0.020762
-0.0032557 -0.0026096 -0.00041206 -0.0029298 0.0014095 -0.00030104 -0.0098227 -0.0079183
0.0050807 0.020658 -0.16792 0.23881
1040000000 -0.022431 0.28991 0.03304 0.020043 -0.0010122 0.0075965 0.0024579 0.00048614
0.00058433 -0.0031549 -0.00055201 -0.0014569
0.033093 0.019898 -0.18472 0.34687 0.029712 -0.014306 0.0014422 -0.0017206
-0.0024971 -0.0022678 -0.0012435 -0.0030336
-0.00094523 0.0075212 0.029697 -0.014423 0.1515 0.2943 -0.00051943 -0.0013677
-0.0015296 -0.00091825 -0.00062576 -0.0011283
0.0024482 0.00049374 0.0013573 -0.0017744 -0.00051526 -0.0013746 -0.04836 0.27843
0.018465 0.019495 -0.0022164 0.0014559
0.00041882 -0.0032468 -0.0025134 -0.0022665 -0.001514 -0.00090123 0.018503 0.019488
-0.11035 0.17923 0.013309 0.020209
-0.00018325 -0.0015469 -0.0013615 -0.0029141 -0.00061102 -0.0011286 -0.0021293 0.0014944
0.01331 0.02013 -0.14586 0.25964
1100000000 0.022202 0.30075 0.036848 -0.0026509 0.0035561 0.0041455 0.0025521 -0.00098864
-0.0024215 -0.003145 -0.004 -0.00018081
0.036869 -0.0026402 -0.14113 0.36718 0.015446 -0.027558 -6.1452e-05 -0.0017589
-0.0033921 -0.00089264 -0.0036472 -0.00066981
0.0035493 0.0041628 0.015343 -0.027635 0.19807 0.27502 -0.0016806 0.00032884
-0.001675 0.0007006 -0.0010878 -0.00060039
0.0025172 -0.00094097 -6.3564e-05 -0.0017802 -0.0016915 0.00033167 -0.0079249 0.28367
0.024682 0.0069128 -0.0024915 6.9883e-05
-0.0024738 -0.0031975 -0.0034136 -0.00086587 -0.0016608 0.00067734 0.024682 0.0068663
-0.093105 0.19596 0.020029 0.010677
-0.0040174 8.4319e-05 -0.0037072 -0.00064687 -0.0011099 -0.00061289 -0.0025641 0.00011369
0.019837 0.010575 -0.10174 0.29247
1160000000 0.073684 0.29749 0.025215 -0.019963 0.0035554 -0.00075609 -0.00031096 -0.0026556
-0.004147 -0.0011443 -0.001235 0.0042484
0.025227 -0.019934 -0.097069 0.37211 -0.0034027 -0.028659 -0.0015535 -0.0015439
-0.002521 0.0023405 -0.0014967 0.0020563
0.0035617 -0.00076672 -0.0035451 -0.028668 0.24159 0.24508 -0.00060658 0.0016863
-0.00045055 0.0018134 -0.0010382 0.00020074
-0.00027654 -0.0026656 -0.0015794 -0.0015701 -0.00060986 0.0016939 0.031416 0.28086
0.022001 -0.0097951 -0.0035642 0.0054066
-0.0040099 -0.0010781 -0.0024989 0.0023519 -0.00045215 0.0018332 0.021991 -0.0098355
-0.056883 0.20738 0.018801 0.001043
-0.0011355 0.0042472 -0.0016826 0.0019973 -0.0010455 0.00018885 -0.0035242 0.0053971
0.018864 0.0011158 -0.053865 0.29632
1220000000 0.11753 0.2888 0.012265 -0.030086 -0.0011297 -0.0016129 9.6418e-05 -0.00094383
-0.002839 0.0023473 0.0012245 0.0018516
0.01232 -0.030082 -0.052793 0.38662 -0.016622 -0.021052 -0.0024023 0.00053741
-8.4397e-07 0.0030182 -0.00080061 0.0018139
-0.0011218 -0.001625 -0.016749 -0.021006 0.28125 0.20699 0.00088468 0.0014542
0.00054285 0.0011281 0.00020182 0.00058695
1.3338e-05 -0.00095366 -0.0024152 0.00053912 0.00089619 0.0014584 0.071082 0.27273
0.011398 -0.016473 0.0021828 0.0016097
-0.0028279 0.002267 2.9491e-05 0.0029806 0.00053965 0.001131 0.0114 -0.01649
-0.035447 0.21945 0.015479 -0.012223
0.0011882 0.0018917 -0.00075192 0.0018271 0.00020535 0.00057115 0.0021773 0.001619
0.015421 -0.012234 -0.024578 0.31484
1280000000 0.16805 0.2693 -0.0066824 -0.029306 -0.0019443 0.0016703 -0.0010704 -0.0019896
-0.000899 0.0032406 0.0025776 0.0012971
-0.006741 -0.029224 -0.0059522 0.37869 -0.023563 -0.0081342 -0.00083302 0.001414
0.0015443 0.0017455 0.00076924 0.0021911
-0.0019874 0.0016759 -0.023641 -0.0080278 0.31293 0.16377 0.0013975 -0.00014916
0.00103 0.0002984 0.00031807 0.00039299
-0.0010145 -0.0019864 -0.00082221 0.0014318 0.0013921 -0.00013327 0.10765 0.25665
0.0019484 -0.019226 -0.00010114 2.0598e-06
-0.00096175 0.003204 0.0015788 0.0017561 0.0010166 0.00029728 0.0019151 -0.019233
0.0016453 0.22585 0.003985 -0.01535
0.0025116 0.0013097 0.00072445 0.0020973 0.00028744 0.0004331 -6.4161e-05 1.2973e-05
0.0040372 -0.015271 0.024122 0.3183
1340000000 0.20575 0.23718 -0.01676 -0.020128 0.00024352 0.0041182 -0.0017735 -0.00079406
0.001628 0.0028467 0.0015835 -0.0015199
-0.016712 -0.020133 0.033181 0.37173 -0.020804 0.0044096 -0.00020815 0.0018625
0.0018131 0.00089239 0.0011167 0.00079166
0.00024597 0.0041103 -0.020824 0.0045224 0.33586 0.11622 0.00073703 -0.00088019
0.0005632 -0.00061126 3.1066e-05 0.00030803
-0.001784 -0.00075595 -0.00019706 0.0018794 0.0007412 -0.00088016 0.14058 0.23685
-0.0076974 -0.016606 0.0011898 0.00042796
0.0015587 0.0027834 0.0018325 0.00088994 0.00058513 -0.00058676 -0.0077257 -0.016603
0.030789 0.22361 -0.002668 -0.014081
0.0015555 -0.0014486 0.0011556 0.00078428 4.5245e-05 0.00028888 0.0012141 0.0004321
-0.002685 -0.013989 0.062056 0.31524
1400000000 0.24027 0.20063 -0.023434 -0.0088815 0.0045885 0.0030852 -0.0021379 0.00078646
0.0025795 0.00095373 0.00032161 -0.0011762
-0.023386 -0.008884 0.071579 0.35986 -0.014074 0.01229 0.0011902 0.0013442
0.0011211 -0.00054571 0.0011595 0.00021876
0.0046512 0.0030585 -0.01403 0.012371 0.34988 0.062256 -2.7984e-05 -0.0013161
0.00016311 -0.00018553 0.00037722 0.00026935
-0.0021289 0.00081336 0.0012018 0.0013456 -2.472e-05 -0.0013126 0.17037 0.20842
-0.013892 -0.010273 -0.00089039 -0.00038307
0.0026096 0.00096403 0.0011183 -0.00054295 0.00016518 -0.0002005 -0.013923 -0.010239
0.064701 0.22278 -0.0094941 -0.0094445
0.00032008 -0.0012734 0.001144 0.00020124 0.00037005 0.00029598 -0.00089283 -0.00033991
-0.0094911 -0.0093952 0.10753 0.30636
1460000000 0.26413 0.15779 -0.020853 0.0037622 0.0050527 -0.0016256 -0.0015204 0.0016695
0.0020932 -0.00034432 -0.000221 -0.00089789
-0.020817 0.0037376 0.10623 0.33845 -0.0052481 0.014791 0.0015967 0.00033059
0.0011647 -0.0011922 0.0012938 -0.00052983
0.0050787 -0.0016415 -0.0051891 0.014837 0.35646 0.0072792 -0.001014 -0.0010731
0.0003366 -0.00012116 0.00067558 -0.00030232
-0.0015315 0.0017013 0.0016057 0.00032375 -0.0010132 -0.0010666 0.1973 0.17991
-0.015061 -0.0038091 -0.00098862 0.0018613
0.0021078 -0.00035509 0.0011592 -0.0012245 0.00035036 -0.00010512 -0.015077 -0.0037958
0.094115 0.21079 -0.011474 -0.0033105
-0.00023242 -0.0010071 0.0012653 -0.00054985 0.0006944 -0.00030515 -0.0010071 0.0018417
-0.011577 -0.0033544 0.14099 0.28646
1520000000 0.27751 0.11717 -0.01564 0.0095923 0.0030381 -0.0038357 0.00010419 0.0026223
0.0022536 -0.001818 -0.00098484 -0.0001613
-0.015637 0.0095521 0.14036 0.32508 0.002071 0.012092 0.001666 -0.00066309
0.00018432 -0.00099741 0.00034792 -0.00096949
0.0030312 -0.0039207 0.0021431 0.012085 0.3491 -0.04955 -0.00070506 -0.00037207
0.00071603 -0.00096184 7.7469e-05 -0.00014974
9.8822e-05 0.0026128 0.0016644 -0.00066769 -0.0006997 -0.0003839 0.22107 0.14193
-0.015032 0.0017553 0.0012861 0.0019914
0.0022963 -0.0018707 0.00018544 -0.0009925 0.00070167 -0.00096401 -0.015029 0.0017927
0.12234 0.20039 -0.011658 0.0011402
-0.00098964 -0.00011459 0.00034799 -0.00098544 7.4818e-05 -0.0001761 0.0013014 0.0019884
-0.011591 0.0010833 0.17469 0.268
1580000000 0.28836 0.071769 -0.0090607 0.01337 -0.0011092 -0.0044661 0.001497 0.001868
-0.00013683 -0.0022438 -0.00020168 0.0003775
-0.0090606 0.013388 0.1684 0.30066 0.0052314 0.0069906 0.00061454 -0.0015269
-0.00044434 -0.0011965 -0.00013075 -0.00079246
-0.0011859 -0.0044305 0.0052741 0.0069884 0.3285 -0.10724 -0.0015032 0.00017982
-0.00042647 -0.0013456 0.0003493 -0.00056368
0.0015039 0.0018795 0.00060762 -0.0015374 -0.001492 0.00018985 0.23572 0.1027
-0.01174 0.0069606 0.0019742 0.00095837
-0.00014355 -0.0021802 -0.00046447 -0.0011928 -0.00040489 -0.001347 -0.011743 0.0069923
0.14769 0.18555 -0.0094031 0.0072967
-0.0002668 0.00038384 -0.00014809 -0.00077155 0.00036034 -0.00056228 0.0019921 0.00097138
-0.0093801 0.0073353 0.20832 0.24274
1640000000 0.29164 0.03111 -0.0021455 0.012526 -0.0027434 -0.0021087 0.0027829 0.0010909
-0.00055402 -0.0017083 -0.00043036 0.00047824
-0.0021526 0.012516 0.19834 0.27673 0.0052987 0.0023206 -0.00044534 -0.0018304
-0.00096709 -0.0005813 -0.00043097 -0.00064485
-0.0027551 -0.0021412 0.0053164 0.0023046 0.29905 -0.15591 -0.00070609 0.0012149
-0.0010119 -0.0011219 -0.00011338 -0.00038188
0.0027519 0.0010709 -0.00046048 -0.0018487 -0.00070469 0.0012003 0.2489 0.0537
-0.0078262 0.0083944 0.0024735 -0.0006144
-0.00058293 -0.0016801 -0.00096594 -0.00058192 -0.00099634 -0.0011299 -0.0078214 0.0084182
0.17138 0.16486 -0.0046728 0.0093093
-0.00046378 0.00045111 -0.00041457 -0.00064602 -0.00012183 -0.00040502 0.0024638 -0.00059077
-0.004685 0.0092962 0.23458 0.21268
1700000000 0.28628 -0.013729 0.0015161 0.010009 -0.003252 0.00043276 0.0031352 -0.0012565
-0.0021017 -0.00072084 0.00047271 0.00043783
0.0015287 0.0099984 0.21736 0.24559 0.0027334 -0.0003086 -0.0014426 -0.00074548
-0.00089633 -0.00011717 -0.00079638 -0.00047003
-0.0032581 0.00042045 0.0027181 -0.00032068 0.25561 -0.19487 4.6196e-05 0.0016455
-0.0022018 -0.0001534 -0.00030649 -0.00083938
0.0031378 -0.0012715 -0.0014387 -0.00075442 6.5988e-05 0.0016659 0.24615 0.003499
-0.005155 0.0094231 0.0017845 -0.0019456
-0.0020963 -0.0006699 -0.00088871 -0.00010591 -0.0021869 -0.00011806 -0.0051304 0.0094591
0.19094 0.14799 0.00024281 0.0095832
0.0005266 0.00048188 -0.00082269 -0.00046532 -0.0003116 -0.0008489 0.0017581 -0.0019837
0.00021962 0.0095632 0.25263 0.1793
1760000000 0.27566 -0.06259 0.0041908 0.0068441 -0.0019621 0.0012068 0.0013367 -0.0035163
-0.0013217 0.00047863 0.00027502 -0.00056092
0.0041822 0.0068318 0.24389 0.20626 0.00013795 -0.0016406 -0.001258 1.7302e-05
-0.0011524 0.00092432 -0.00047917 0.00033767
-0.0019701 0.0012037 0.00013368 -0.0016523 0.20687 -0.22724 0.0011027 0.0014038
-0.0011301 0.0014375 -0.0012473 -0.00064897
0.0013162 -0.0034732 -0.0012807 2.0765e-05 0.0011121 0.0013962 0.23762 -0.048802
-0.0014792 0.008896 -0.00017507 -0.0024269
-0.0013355 0.00052776 -0.001162 0.00094525 -0.0011013 0.0014476 -0.0014684 0.008911
0.20776 0.11622 0.004019 0.0071398
0.00026796 -0.00054216 -0.00046707 0.00030284 -0.0012361 -0.00066008 -0.00017769 -0.0023897
0.0040173 0.0071244 0.26647 0.14213
1820000000 0.25265 -0.1004 0.004697 0.0031649 0.0003999 0.0022819 -0.00088257 -0.0031522
-0.0011334 0.00087014 2.081e-05 -0.00013005
0.0046457 0.0031538 0.25503 0.17678 -0.0018807 0.00028982 -0.0014808 0.00090669
-2.8208e-06 0.0012584 -0.00063213 0.00038036
0.00036846 0.0023144 -0.0019095 0.00031013 0.15674 -0.24148 0.0018445 0.00057214
-0.00019972 0.0023868 -0.001667 0.00021134
-0.00092756 -0.0031386 -0.0014786 0.00091684 0.0018406 0.0005947 0.20785 -0.096631
0.00030678 0.0076495 -0.001464 -0.0016842
-0.0012129 0.00088607 -5.8679e-06 0.0012541 -0.0002195 0.0023913 0.00032355 0.00766
0.22803 0.090004 0.0052093 0.0034611
1.9088e-05 -0.00013321 -0.00062878 0.00042143 -0.0016815 0.00021586 -0.0014861 -0.0016995
0.005203 0.0034472 0.27018 0.10717
1880000000 0.21838 -0.14164 0.0025529 0.00077719 -0.00019667 0.0021275 -0.0027932 -0.0023033
-0.00020312 0.0017254 0.00025932 -0.00060621
0.0025272 0.00077456 0.25982 0.13023 -0.0037073 0.0028191 -0.0003234 0.0018569
0.00060191 0.001327 0.00011246 0.00093231
-0.00030646 0.0021223 -0.0037189 0.0028822 0.10517 -0.24963 0.0020307 -0.0012353
0.0015865 0.0019246 -0.00094934 0.00149
-0.002867 -0.0023235 -0.00031939 0.0018474 0.0020584 -0.0011916 0.16705 -0.13715
0.0015426 0.0056234 -0.0022326 0.00014517
-0.00015358 0.0016698 0.00060096 0.0013128 0.0016295 0.0019518 0.0015638 0.0056004
0.23514 0.060708 0.0054562 0.0014696
0.00021829 -0.00071154 7.7319e-05 0.00093189 -0.00093001 0.0014886 -0.0022345 0.00014619
0.005447 0.0014549 0.27176 0.073333
1940000000 0.17962 -0.168 0.00036845 -0.0010402 0.0016125 0.001671 -0.003893 0.00032763
0.0011515 0.0008948 -0.00064765 -0.00063618
0.00035529 -0.0010642 0.26143 0.098966 -0.001729 0.0056488 0.0010369 0.001413
0.0019837 0.00035951 0.00092331 0.00026958
0.001571 0.0016483 -0.0016884 0.0056659 0.061695 -0.24131 0.00043502 -0.0024753
0.0022465 0.00030678 0.00027211 0.0016082
-0.0038936 0.00022176 0.0011039 0.0014101 0.00044679 -0.0024727 0.11423 -0.16823
0.00097149 0.0037888 -0.0013812 0.0013671
0.0011669 0.00082531 0.0020095 0.00036298 0.0022343 0.0003231 0.0009707 0.0037989
0.24162 0.024238 0.0044082 -0.0025278
-0.00065483 -0.00075764 0.00092185 0.00028582 0.00028941 0.001579 -0.0013137 0.0013822
0.0044216 -0.0025309 0.26215 0.037482
2000000000 0.13376 -0.18337 -0.0032077 0.00086188 0.0028873 0.0013204 -0.0026216 0.0037237
0.00076889 0.00056583 -0.00089254 0.00060753
-0.0032101 0.00085604 0.2482 0.063583 -0.00050421 0.0076648 0.0016593 0.0004357
0.0010184 -0.0013022 0.00038314 0.00013464
0.0028156 0.0012915 -0.00043343 0.0076616 0.020277 -0.22753 -0.0015053 -0.0014396
0.0019559 -0.00097413 0.001456 0.0014814
-0.0024848 0.0036717 0.0016444 0.00043294 -0.0014815 -0.0014695 0.060501 -0.17845
-0.00072767 0.0033726 -0.00015454 0.002076
0.00089616 0.00059351 0.0010401 -0.0013007 0.0019563 -0.0010023 -0.00068375 0.0033777
0.24023 -0.0086774 0.00053387 -0.0035046
-0.00082764 0.00060434 0.00039708 8.8904e-05 0.0014394 0.0015281 -0.00013417 0.0020586
0.00045953 -0.0035262 0.24977 0.009434
2060000000 0.086464 -0.19115 -0.0042408 0.0029594 0.0028965 -0.00073985 0.00083231 0.0034208
0.0016917 -0.00062978 -0.00015969 0.0011551
-0.0042166 0.0029417 0.23502 0.034472 0.0045303 0.0086149 0.0011348 -0.00072372
0.00059113 -0.0015146 0.00056732 -0.00018543
0.002891 -0.00077483 0.0045981 0.0086478 -0.012994 -0.20945 -0.001826 0.00049587
0.00070738 -0.0021712 0.002849 0.00028055
0.0007324 0.003346 0.0011678 -0.00073539 -0.0018096 0.00045143 0.0086048 -0.1748
-0.0018987 0.0045419 0.0010116 0.0012501
0.0016212 -0.00071572 0.00057296 -0.0014539 0.00069832 -0.002172 -0.00191 0.0045459
0.22748 -0.046975 -0.0012721 -0.00435
-0.00010197 0.00116 0.00060546 -0.00010902 0.0027871 0.00025886 0.0010196 0.0011704
-0.0012036 -0.0043908 0.23451 -0.015607
2120000000 0.041723 -0.18208 -0.0034538 0.0062477 0.0023898 -0.0027455 0.0032078 0.0021315
0.0007621 -0.0014966 0.00091561 0.00017556
-0.0033977 0.0062388 0.2147 0.011472 0.0071546 0.0047712 0.0011101 -0.0014301
-0.001234 -0.00199 0.00015522 -0.00099167
0.0023759 -0.0027853 0.0071818 0.0047316 -0.040893 -0.19213 -0.00074482 0.0016327
-0.0015071 -0.0015311 0.00070982 -0.0021622
0.0031355 0.0021429 0.0010915 -0.0014083 -0.00073612 0.0016751 -0.040087 -0.1575
-0.0022647 0.0064246 0.0016909 0.00098325
0.00077308 -0.0015608 -0.0012442 -0.0019866 -0.0015656 -0.0014985 -0.0022518 0.0064337
0.21362 -0.081212 -0.0053765 -0.0021925
0.00093911 0.00014849 8.1836e-05 -0.0009993 0.00067507 -0.0021952 0.0016977 0.001016
-0.0054169 -0.0022177 0.21424 -0.03045
2180000000 0.0018158 -0.16986 -0.0020447 0.0095352 0.0004603 -0.0023844 0.0031133 -0.00065871
0.00022009 -0.0014927 0.00098784 0.00016984
-0.0019872 0.0095302 0.19558 -0.0074316 0.008165 0.0039316 -0.0011452 -0.0016668
-0.0021353 0.00061345 -6.4275e-05 6.3011e-05
0.00042163 -0.0024013 0.0082015 0.0038726 -0.062001 -0.16876 0.0010234 0.0017195
-0.00095738 -0.00038231 0.00047246 -0.0020217
0.003062 -0.00065273 -0.0011131 -0.0016483 0.0011038 0.0017063 -0.07601 -0.13213
-0.00054828 0.009222 0.0019977 0.00013456
0.00031582 -0.0014615 -0.0021797 0.0006745 -0.0009122 -0.0003819 -0.00051586 0.009252
0.18773 -0.11209 -0.0058782 0.0015379
0.0011088 3.6732e-05 -5.1746e-05 9.269e-05 0.00045763 -0.0020328 0.0020079 4.9916e-05
-0.0057421 0.0015786 0.19814 -0.045794
2240000000 -0.027397 -0.14537 0.0020286 0.010868 -0.00064501 -0.002882 0.0018132 -0.0023774
-0.0018461 -0.00081573 0.00072707 -0.0017361
0.0020399 0.010941 0.17539 -0.012751 0.0088572 -9.8301e-05 -0.00073488 -0.00030791
-0.00040887 0.0011692 -0.0007636 -0.00067195
-0.00063283 -0.0028552 0.0088507 -0.00018802 -0.079794 -0.14424 0.0019036 -0.0016516
-0.0013052 -3.2894e-05 -0.0023735 -0.001556
0.0016537 -0.0025179 -0.00077132 -0.00029226 0.0018461 -0.0016095 -0.11057 -0.10286
0.0016285 0.011051 0.0017129 -0.00058229
-0.0019751 -0.00084335 -0.00041902 0.0011172 -0.0013876 -2.5534e-05 0.0016142 0.011095
0.15882 -0.12909 -0.0057762 0.0043204
0.00069791 -0.0017584 -0.00072481 -0.00069345 -0.0023453 -0.00158 0.0017689 -0.00038758
-0.0058424 0.004329 0.17453 -0.056042
2300000000 -0.054122 -0.11878 0.0073987 0.0090218 -0.0013373 -0.001902 -0.00063836 -0.0012933
-0.0013353 0.00077811 -0.0010777 -0.00069245
0.0073766 0.0090917 0.1561 -0.022074 0.0087255 -0.0022856 -0.00093124 0.00062133
-0.00012688 0.0016633 -5.7715e-05 0.00086137
-0.0012958 -0.0018895 0.0087429 -0.0023389 -0.091276 -0.12072 2.1605e-05 -0.0017312
-8.3725e-05 0.0018873 -0.0021118 0.00068403
-0.00046078 -0.0013844 -0.00093923 0.00064978 2.9026e-05 -0.0017261 -0.13074 -0.06784
0.0055969 0.010902 0.00029219 -0.0020646
-0.001252 0.00067596 -0.00010324 0.0016964 -8.413e-05 0.0019006 0.0056933 0.01077
0.12396 -0.1504 -0.0038879 0.0072373
-0.0010384 -0.0006552 5.0449e-05 0.00074072 -0.0021164 0.00070705 0.00015736 -0.0022392
-0.0038912 0.0072516 0.15929 -0.057429
2360000000 -0.071734 -0.087995 0.010398 0.0083907 -0.0010818 -0.0014786 -0.0014657 -0.00096499
-0.00066715 0.0011139 -0.0014469 -0.00045491
0.010403 0.0083541 0.14614 -0.022332 0.0081746 -0.0051497 -0.00072996 0.001051
0.0018797 0.00029464 0.00017627 -0.00010786
-0.00095783 -0.0015137 0.0081503 -0.0052289 -0.10217 -0.098931 -0.0026749 -0.0011293
0.0010952 9.8849e-05 -0.00084714 0.0018858
-0.0014654 -0.00085976 -0.00069299 0.0010455 -0.0026488 -0.0010417 -0.14804 -0.035738
0.01045 0.010108 0.0013241 -0.0022909
-0.00064613 0.0011189 0.0018977 0.00026793 0.0010051 0.00015196 0.010547 0.01013
0.095354 -0.15115 0.00045018 0.0084765
-0.0015292 -0.00054384 0.00013346 -0.00010815 -0.00084961 0.001907 0.0013947 -0.002279
0.00047547 0.0084275 0.13615 -0.061487
2420000000 -0.079678 -0.059747 0.013927 0.0029366 -0.0032594 -0.0012664 -0.00072597 0.0004499
0.001389 0.0013258 -0.0015971 0.0016187
0.013888 0.0029941 0.12982 -0.022379 0.0045732 -0.0070722 0.0015141 0.001015
0.00086589 -0.0014055 -0.00018465 -0.00012305
-0.0032166 -0.0012137 0.0045282 -0.0071132 -0.11415 -0.077762 -0.0022278 0.0013692
8.0919e-05 -0.00017241 0.00036294 0.0026687
-0.00082097 0.00046013 0.001489 0.0010374 -0.0022197 0.0013717 -0.15617 0.0083434
0.014286 0.0079239 -0.00015181 -0.0026914
0.0012348 0.0014525 0.00083062 -0.0014124 0.00015878 -0.0001973 0.014325 0.0077884
0.060583 -0.1495 0.001455 0.0089485
-0.0016549 0.0016431 -0.00018259 -0.00015598 0.00035682 0.00267 -0.00012913 -0.0026449
0.001419 0.009042 0.11838 -0.056091
2480000000 -0.080927 -0.030445 0.013894 -0.0024629 -0.0018076 -1.7129e-05 -0.0004793 0.0013957
0.0018423 -0.00045824 0.00019201 0.0014645
0.013832 -0.002411 0.13126 -0.024433 0.0026241 -0.0091315 0.0012217 -9.8841e-05
-0.00046836 -0.00098777 -1.5244e-05 -0.00033775
-0.0017759 6.6556e-05 0.0025487 -0.0091487 -0.11787 -0.059068 -0.00064554 0.0033004
-0.00043617 -0.00098814 0.0018726 0.0009813
-0.0005626 0.0013659 0.0012197 -0.0001213 -0.00066668 0.0032989 -0.15827 0.044287
0.017839 0.0010179 -0.0017126 -0.0023926
0.0019618 -0.00060897 -0.00048793 -0.0010055 -0.00041228 -0.0009597 0.017797 0.0010288
0.030117 -0.14331 0.0042803 0.0076183
0.0002868 0.0013547 -6.3128e-05 -0.00029747 0.0018728 0.00098375 -0.0018444 -0.002313
0.0042736 0.0075849 0.098711 -0.053535
2540000000 -0.085962 -0.0018329 0.011714 -0.0062216 -0.0022921 0.00094903 0.00051998 0.00094868
-4.4898e-05 -0.0018563 0.00086432 0.0014973
0.011609 -0.0061844 0.11761 -0.014894 -0.0013607 -0.0080522 0.00047086 -0.0014908
-0.0015387 -0.0001434 -0.00055997 0.00013456
-0.0023483 0.00099183 -0.0014169 -0.0080455 -0.1245 -0.034606 0.0020919 0.0024896
-0.0011145 -0.000159 0.0017315 -0.00090131
0.00060638 0.00089477 0.00044924 -0.0015106 0.0021391 0.0024759 -0.15756 0.084142
0.017814 -0.0055863 -0.0022135 -0.0019605
5.9167e-05 -0.0019381 -0.0015974 -9.8678e-05 -0.0011079 -0.00015516 0.017947 -0.0056739
0.0057851 -0.12815 0.0068992 0.0061519
0.00098643 0.0016581 -0.00051674 0.00014872 0.0017367 -0.00081438 -0.0021816 -0.0019719
0.0069011 0.0061341 0.083086 -0.038303
2600000000 -0.078031 0.022495 0.0085071 -0.009783 -0.0011071 0.002552 0.00082113 -0.0004257
-0.0012408 -0.0010115 0.0017403 0.00056338
0.0084991 -0.0097768 0.11325 -0.031056 -0.0037281 -0.0060243 -0.00052405 -0.00064556
-0.00041278 0.0015934 -0.00022802 0.00075006
-0.0011173 0.0025777 -0.0037765 -0.0059815 -0.12878 -0.010647 0.0030644 1.7995e-05
-0.0001788 0.0015601 0.0012101 -0.0016881
0.00078081 -0.0004032 -0.0005328 -0.00065724 0.0030514 -4.485e-05 -0.14235 0.11656
0.014827 -0.012111 -0.003215 0.00012053
-0.0013384 -0.0010118 -0.00038521 0.0015196 -0.00022643 0.0015888 0.014761 -0.012193
-0.020646 -0.11261 0.0087121 0.0059371
0.0018034 0.00053893 -0.00021125 0.00076637 0.0011734 -0.001703 -0.0032593 0.00015831
0.0088508 0.0060597 0.075793 -0.024225
2660000000 -0.073626 0.047854 0.0045028 -0.011589 -0.00014063 0.00098242 4.1555e-05 0.00013816
-0.0025159 0.0004775 0.0014199 -0.00094889
0.00453 -0.011611 0.11936 -0.027171 -0.0047908 -0.0042779 -0.0011694 -0.00037133
9.4509e-05 0.0017562 0.00042577 0.00082287
-0.00010897 0.00089268 -0.0048456 -0.0042141 -0.12917 0.0093232 0.0019492 -0.0017548
0.00048583 0.00062684 -0.00093339 -0.0017758
2.5194e-05 -8.5923e-05 -0.0011549 -0.00034937 0.0020114 -0.0017666 -0.12444 0.14817
0.0081814 -0.015712 -0.0023179 0.00089882
-0.0025511 0.00028907 0.00014242 0.0018068 0.00048478 0.00056267 0.0081565 -0.01578
-0.038653 -0.097457 0.010257 0.0017067
0.0012921 -0.00082435 0.00043925 0.00077539 -0.0010025 -0.0017948 -0.0022539 0.00092832
0.010231 0.0016547 0.069954 -0.0047048
2720000000 -0.061892 0.067384 0.00034792 -0.011767 -0.00045685 0.002828 -0.00027835 -0.00015364
-0.002087 0.0020306 0.00050389 -0.0015078
0.00041848 -0.011701 0.10528 -0.029445 -0.0050849 -0.00096229 -0.0014429 0.000429
0.0017741 0.00061274 0.00084242 -0.00020339
-0.00034949 0.0028271 -0.0051124 -0.00091414 -0.12309 0.039764 0.00016387 -0.0024486
0.00054222 0.00055674 -0.0014675 0.00051196
-0.00032667 -0.00012366 -0.0014666 0.00047933 0.00026417 -0.0024175 -0.091498 0.17881
0.0014758 -0.016842 -0.0017562 0.0022962
-0.0020673 0.0021032 0.0017299 0.00061002 0.00050359 0.00047727 0.0013856 -0.01684
-0.053289 -0.072707 0.012159 -0.00093902
0.00039769 -0.0016483 0.00081704 -0.00012823 -0.0014318 0.00047791 -0.001819 0.0024068
0.012251 -0.00080589 0.075584 0.015584
2780000000 -0.048247 0.085389 -0.0041553 -0.010538 -0.00027364 0.0010903 0.00078239 -7.7649e-05
0.0012168 0.0024955 -0.00067073 -0.0019993
-0.0041636 -0.010527 0.10365 -0.042328 -0.0040326 0.000347 -0.00014537 0.0016036
0.0016587 -0.00092578 5.5974e-05 -0.00027088
-0.00024197 0.0011274 -0.0040326 0.00040089 -0.12117 0.068866 -0.001811 -0.0015261
0.00055344 -0.00042706 -0.0004486 0.00066946
0.00068734 -0.00022524 -0.00015373 0.0015513 -0.0018421 -0.0015296 -0.063144 0.20049
-0.0054457 -0.014825 -0.00062608 0.0020087
0.0012295 0.0024578 0.0016944 -0.00095746 0.00056229 -0.00047687 -0.005494 -0.014892
-0.067229 -0.046829 0.01018 -0.0052275
-0.00072594 -0.0018232 8.0554e-05 -0.00022532 -0.00044876 0.00074304 -0.00077117 0.0020855
0.010099 -0.0053026 0.078836 0.033437
2840000000 -0.033151 0.10188 -0.0074949 -0.0074905 0.0013765 0.0020006 -0.00011941 -0.00021002
0.0013674 0.00097753 -0.001826 0.00031345
-0.0074618 -0.0075145 0.10133 -0.034576 -0.0032401 0.0015368 0.00042135 0.00075238
-1.962e-05 -0.0013977 3.0388e-05 -3.0487e-05
0.0013682 0.0019691 -0.0032477 0.0015895 -0.11582 0.095649 -0.0013925 0.00038021
0.00038221 0.00027173 0.00093842 0.0010791
-0.00012821 -0.00035508 0.00041366 0.00072498 -0.0013537 0.00034901 -0.027272 0.21744
-0.0093873 -0.010739 0.00020252 0.0015022
0.0013905 0.0010553 -1.329e-05 -0.0013946 0.00032445 0.00026036 -0.009317 -0.010732
-0.073429 -0.022318 0.0084079 -0.0066953
-0.0018134 0.0004982 -2.485e-05 -1.4327e-05 0.00091013 0.0010667 0.00027438 0.0012347
0.0083755 -0.0066915 0.093112 0.049946
2900000000 -0.018392 0.12072 -0.0089353 -0.003365 0.0015724 9.78e-05 0.00038195 -0.00070676
0.002078 -0.0010993 -0.00084018 -0.00012421
-0.0089466 -0.0033102 0.083644 -0.042837 -0.00080832 0.0025811 0.0008371 0.00025292
-0.00039938 -0.0014254 -0.00025519 4.5571e-05
0.0015826 8.0288e-05 -0.00082012 0.0025971 -0.09802 0.12802 -0.00080823 -3.5654e-05
-0.00047335 -0.0011178 0.0016833 -0.00046116
0.00036614 -0.00081524 0.00085892 0.00025724 -0.00081619 -1.2211e-05 0.0099893 0.22012
-0.011444 -0.0051875 0.0011494 0.0019011
0.0020024 -0.0012149 -0.00036683 -0.001451 -0.00046859 -0.0010915 -0.011601 -0.0049382
-0.072716 0.009834 0.0061955 -0.010187
-0.00073575 2.0775e-05 -0.0002698 9.2292e-06 0.0016766 -0.00054046 0.0012513 0.0021461
0.0062947 -0.010181 0.10833 0.055143
2960000000 0.001364 0.13234 -0.008745 0.00031371 0.00055779 0.0014106 -0.00079531 -0.00083456
-0.00025957 -0.0019264 -0.00062676 0.00043714
-0.0087573 0.00022746 0.091529 -0.042283 -0.00050852 0.0010771 0.001025 0.00013826
-0.0012401 -0.0007567 0.00053448 0.00038462
0.00052948 0.00146 -0.00052443 0.0010811 -0.08104 0.15888 -0.00068255 0.00036192
-0.00044651 0.00056816 -7.3643e-05 -0.0022531
-0.00076858 -0.00091835 0.00094748 0.00013516 -0.00076442 0.00041027 0.051027 0.22796
-0.011328 0.00051124 0.0016598 0.00054449
-0.00030595 -0.0018939 -0.0012448 -0.00077684 -0.00045481 0.00066761 -0.011304 0.00034557
-0.064815 0.037139 0.0020575 -0.011383
-0.00064833 0.00051778 0.00049467 0.00035641 -3.0062e-05 -0.0022248 0.0014851 0.00049841
0.0019139 -0.011315 0.1275 0.066556
3020000000 0.020092 0.14771 -0.0066933 0.003604 0.0014638 -0.00011305 -0.00090843 -2.879e-05
-0.00048884 0.0005437 -4.8215e-06 0.00030926
-0.0065982 0.0035834 0.081305 -0.030444 -0.00021646 -0.00015614 0.00051411 -0.00089944
-0.001703 0.00031523 0.00069216 -0.00018095
0.001336 -0.00013094 -0.00021377 -0.00016378 -0.058458 0.18445 -0.00039309 0.0010233
0.00042289 0.00029415 -0.00078006 -0.0017306
-0.00091154 -0.00010036 0.00054474 -0.00090513 -0.00042722 0.00094874 0.090802 0.22129
-0.0087898 0.0035445 0.00090523 0.00059918
-0.00046756 0.00045164 -0.0017428 0.00038059 0.00040595 0.00033175 -0.0088461 0.0036645
-0.052433 0.063689 -0.00095108 -0.010681
-3.2615e-05 0.00031437 0.00068815 -0.00015692 -0.00082679 -0.0016886 0.0009929 0.00049951
-0.00094419 -0.010746 0.14794 0.063756
3080000000 0.04669 0.15622 -0.0048087 0.0058156 0.0017407 -6.1324e-05 -0.00074114 5.4056e-05
-0.00069395 0.00015827 6.8836e-06 0.00059796
-0.0048406 0.0059106 0.078503 -0.0261 -0.00031654 0.00027423 -3.5989e-05 -0.00027025
-0.00036581 0.0010251 -0.00011509 -0.00059862
0.0018348 -0.00014901 -0.00032233 0.00030912 -0.022311 0.20538 -0.00063567 0.00018951
0.00052471 0.00067309 -0.0021488 -0.00080047
-0.00075898 0.00011165 -8.6552e-05 -0.00029142 -0.00060683 0.00023813 0.12435 0.2137
-0.0055159 0.0067384 0.0016467 0.00043386
-0.00049398 0.00046818 -0.00042644 0.0010381 0.00050222 0.00064503 -0.0053266 0.0068519
-0.029271 0.091602 -0.0056639 -0.0090844
0.00021499 0.00063863 -0.00016943 -0.00059128 -0.0021451 -0.00071805 0.0018421 0.00037798
-0.0055749 -0.0090871 0.16263 0.070494
3140000000 0.074527 0.16134 -0.0013566 0.0076511 0.0028235 -0.0013738 -0.0010798 0.00099095
0.0015193 0.00070447 0.00022531 -0.00012013
-0.0013781 0.0076404 0.073827 -0.026849 -0.00096199 -8.8833e-05 0.00069577 -0.0003246
-0.00012714 0.0011183 0.00061494 -0.00046641
0.0028137 -0.0013114 -0.00093468 -8.5457e-05 0.018687 0.22765 9.4805e-05 0.0017084
0.0014023 -0.00049885 -0.002651 0.00083367
-0.0011608 0.00098407 0.00070686 -0.00026126 4.1993e-05 0.0016461 0.15983 0.18901
-0.0013024 0.007268 0.0012196 -0.001296
0.001325 0.00056976 -0.00012562 0.0010793 0.0014096 -0.00055363 -0.0015934 0.0072621
-0.016235 0.11096 -0.0071294 -0.0059965
0.00016875 -5.1628e-05 0.00065902 -0.0004256 -0.0026826 0.00087283 0.0010752 -0.0012228
-0.0071808 -0.0059313 0.18674 0.062352
3200000000 0.10703 0.17182 0.0038567 0.0066583 0.0008489 -0.002761 -0.0001318 0.0017585
0.00044409 -0.0018983 0.00017496 0.00035042
0.0038989 0.0066568 0.085047 -0.026041 -0.0011462 0.00020493 -0.00045743 -0.00097642
0.00065217 0.0011932 -0.000392 -0.0010364
0.00087029 -0.0027904 -0.0012019 0.00022959 0.064084 0.23213 0.0011518 0.00065519
-0.00014426 -0.0021034 -0.0014278 0.002476
6.4386e-06 0.0017409 -0.00054211 -0.0010763 0.0011947 0.00068417 0.18181 0.16674
0.0013444 0.0064716 0.00045777 -0.0013237
0.00046946 -0.0019113 0.00067369 0.0011654 -9.6001e-06 -0.0020901 0.0017433 0.0063516
0.018516 0.12834 -0.0090953 -0.0017485
0.00015614 0.0004144 -0.00046557 -0.0010597 -0.0014787 0.002454 0.00050221 -0.0014368
-0.0091143 -0.0017108 0.20381 0.061132
3260000000 0.13805 0.16433 0.0040676 0.0034638 -0.00057992 -0.0027233 0.0012033 0.00063293
0.00012533 -0.001892 -2.1106e-05 -7.1069e-05
0.0040742 0.0034311 0.092394 -0.029412 -0.00192 0.001982 -0.00046791 -0.00020749
0.00085098 -0.00050089 -0.0010068 7.6941e-05
-0.00069685 -0.0026349 -0.0019375 0.0019731 0.11364 0.22858 0.00033732 -9.6215e-06
-0.00067577 -0.0010785 0.00043684 0.0018582
0.0012238 0.00065769 -0.00042213 -0.00018249 0.0003361 -4.8798e-05 0.20833 0.12947
0.0041572 0.0050021 -0.00074884 -0.0017944
9.56e-05 -0.0018519 0.0008054 -0.00051608 -0.00069587 -0.0011458 0.0041177 0.0051398
0.040565 0.13785 -0.0071505 0.0025579
-8.4516e-05 -1.5905e-05 -0.0010007 0.00014146 0.00037657 0.0017709 -0.00062347 -0.0019269
-0.0071305 0.0024342 0.23236 0.051575
3320000000 0.16957 0.15977 0.0072047 0.0015341 -0.00051854 -0.0017218 0.00075998 0.00029531
-0.0017814 -0.0014237 0.00014685 7.3611e-06
0.0071755 0.0015761 0.099794 -0.024766 0.00050441 0.0023688 -0.00038366 -0.00039501
-0.0001644 -0.00027925 -0.00043297 0.00021881
-0.00048283 -0.0017585 0.00054711 0.0024007 0.16173 0.22146 0.00032224 -0.00021039
-0.0013661 -0.00026711 0.00025171 0.00090389
0.0007599 0.00025734 -0.00042252 -0.00044347 0.00040199 -0.00018154 0.218 0.099915
0.004956 0.002179 -0.0012255 -0.00031331
-0.0018313 -0.001128 -0.00018706 -0.00031246 -0.0013613 -0.00020733 0.0047667 0.002163
0.069581 0.14094 -0.0041049 0.0038996
0.00046495 0.00022475 -0.0005388 0.0002616 0.00037644 0.00090757 -0.0011179 7.2307e-05
-0.0040471 0.0038181 0.24951 0.03915
3380000000 0.20457 0.14293 0.0059609 -0.0018787 -0.0012141 0.00066808 0.0011557 0.00021878
-0.0015789 0.00077272 0.00033426 0.0001017
0.0059059 -0.0019356 0.11036 -0.03328 -0.0001178 0.0028187 -0.0011328 -0.00055673
-0.00014512 0.00022776 -0.00074826 0.00051544
-0.0011718 0.00062485 -5.6456e-05 0.002838 0.20337 0.19932 0.00066165 -0.00053262
-0.0016803 0.00053657 0.00089587 0.0017299
0.0010497 6.7016e-05 -0.0010866 -0.00031921 0.00060185 -0.00054841 0.23341 0.066073
0.0058981 0.0016257 6.5104e-05 0.00051156
-0.0015624 0.00074048 -0.00015433 0.00025268 -0.0017342 0.00053639 0.0060488 0.0015906
0.10702 0.1334 -0.0013958 0.0049086
0.00017528 -2.3734e-05 -0.0007436 0.00052193 0.0008769 0.0017807 -0.00020061 0.00031022
-0.0013612 0.0049258 0.27963 0.020068
3440000000 0.23633 0.12321 0.0047681 -0.0038652 -0.00067016 -0.0016146 0.00057648 -4.3023e-07
-0.0014889 0.0016696 0.00096148 3.5405e-05
0.0047399 -0.0038511 0.10385 -0.037379 0.0027854 0.0021821 -0.00082788 0.001121
9.4873e-05 0.00019278 0.00012332 0.0010702
-0.00061879 -0.0016017 0.0028431 0.0022193 0.24223 0.17214 -0.0002574 -0.00012783
0.00017695 0.0013812 0.0011178 0.00066666
0.00056307 -0.00015718 -0.00088275 0.001047 -0.00029403 3.9519e-06 0.23466 0.034749
0.0068675 -0.0013869 -0.00066008 0.0001031
-0.0013594 0.0015662 1.2692e-05 0.00021329 0.00021991 0.0013979 0.0068706 -0.0013936
0.13362 0.12748 0.0024738 0.0035085
0.00099642 0.00010808 7.5188e-05 0.0010652 0.0011332 0.00054877 -0.00037691 0.00019998
0.0024063 0.0035837 0.29565 -0.0087425
3500000000 0.26966 0.091184 0.0026931 -0.0046525 -0.0012855 0.0013916 0.00104 -0.00076795
-0.00094862 0.0010488 0.00056209 -0.00086234
0.0026137 -0.0046637 0.1173 -0.061581 0.0031785 0.001621 -0.000354 0.00064051
0.00049997 0.00010905 -6.5615e-05 0.0002153
-0.0013009 0.0014276 0.0032256 0.0015942 0.2725 0.13787 0.00022057 -0.00010931
-0.00015768 0.00081126 0.001725 -0.0002502
0.0010355 -0.00071474 -0.00032801 0.00063726 0.00023795 -0.00023898 0.23989 0.0064012
0.0065383 -0.0040635 8.6489e-05 6.2005e-05
-0.00086396 0.00094804 0.00055426 7.8277e-05 -0.00014219 0.00070438 0.0063934 -0.0039757
0.17562 0.10396 0.0024838 0.0010951
0.00047582 -0.00091087 8.2271e-06 0.00020548 0.001702 -0.00020816 1.9765e-05 6.0231e-05
0.002479 0.0010456 0.31736 -0.036675
3560000000 0.2883 0.057929 0.00042877 -0.0060165 -0.00014782 -0.00093502 0.00054005 0.00022524
0.0015072 0.001749 -0.00016753 -0.0012625
0.0004404 -0.0060327 0.1107 -0.066622 0.0059084 -0.000682 0.00039911 0.00052836
0.00060576 -0.00029205 0.00014631 0.00046112
-0.00014162 -0.00091976 0.0058828 -0.00070951 0.3 0.096049 -0.00021653 -0.00027016
0.00077491 0.00054293 0.0013146 -0.0011129
0.00053101 0.0002044 0.00038293 0.00050454 -0.00016272 -0.00015287 0.22928 -0.029722
0.0050206 -0.0063347 -0.00030024 -0.00070273
0.0014213 0.0018127 0.00062545 -0.00017913 0.00074059 0.00052063 0.0050826 -0.0066842
0.19565 0.09524 0.0028015 -0.0016499
-0.00012189 -0.00096626 0.00015718 0.00051182 0.0012867 -0.0011278 -0.00022921 -0.00057159
0.0028267 -0.0014657 0.32899 -0.076622
3620000000 0.3062 0.021231 -0.0011911 -0.0039342 -0.0018395 -0.00020059 0.00049428 -0.0016407
-0.0001002 0.00060276 -0.00044417 -0.00067184
-0.0012044 -0.0039283 0.11245 -0.094972 0.0039463 -0.003741 0.0001678 0.00044708
-0.00021007 -0.00074541 0.00056945 0.00032756
-0.0018548 -0.00015298 0.0039283 -0.0037737 0.31456 0.052699 0.00014425 -0.00097173
-0.00015191 0.00034792 0.00048716 -0.00075519
0.00041711 -0.0016457 0.0001749 0.00048959 7.9407e-05 -0.0010151 0.2193 -0.059649
0.00060191 -0.0076313 -0.00089875 0.00091564
-0.00011739 0.00056913 -0.0002125 -0.00077408 -6.033e-05 0.00022322 0.00048053 -0.007124
0.21825 0.059291 0.00040569 -0.0011437
-0.00061877 -0.00087997 0.00054677 0.00031507 0.00054227 -0.00088282 -0.0010165 0.00080396
0.00025372 -0.0012297 0.33225 -0.1097
3680000000 0.31105 -0.023681 -0.0036667 -0.0039165 -0.0013357 0.0016641 -0.0010252 -0.00018937
0.0013198 -2.1867e-05 -0.0010768 -0.0003888
-0.0036086 -0.0038834 0.10889 -0.11264 0.0016969 -0.0046386 0.00071207 0.00028153
-0.00037055 -0.00067306 0.00089056 0.00017246
-0.0012031 0.0015767 0.0016219 -0.0045927 0.32593 0.0023629 -0.00098008 -0.0006393
0.0010567 0.00049318 0.00057038 -0.0019016
-0.0011008 -0.00018481 0.0007865 0.00018637 -0.0010426 -0.00061962 0.20596 -0.093624
-0.0012716 -0.006406 -0.0011081 0.0012442
0.0015169 3.7222e-05 -0.00032576 -0.00061342 0.0010071 0.0005977 -0.0011291 -0.0066833
0.2395 0.036852 0.00044737 -0.0022344
-0.0010912 -0.00044926 0.00094185 0.00021932 0.00045988 -0.0018778 -0.0011363 0.0014289
0.00055466 -0.0021546 0.33276 -0.15623
3740000000 0.31294 -0.058449 -0.0030571 6.8156e-05 -0.0025007 0.0024955 1.6109e-05 -0.00083969
-0.00059196 -0.00010237 -0.00097433 0.00023909
-0.0031254 0.00010694 0.10032 -0.13355 0.0013137 -0.0052733 0.0003127 -0.00013766
-0.000356 -0.00016641 0.00063851 0.0001464
-0.0024098 0.0026541 0.0011909 -0.0053495 0.32921 -0.035145 -0.00073978 4.0958e-05
-0.00032382 4.8531e-05 -0.00045695 -0.001233
6.2719e-05 -0.00082372 0.00022043 -6.5927e-05 -0.0007022 -3.5747e-05 0.1848 -0.11641
-0.0025715 -0.0055647 0.00050582 0.0026716
-0.00047316 0.000177 -0.00032121 -0.00016081 -0.00039691 -8.0574e-05 -0.0027966 -0.0054254
0.24794 0.0023551 -0.0010363 -0.0006997
-0.00096872 0.00030455 0.00059268 0.00014562 -0.00038598 -0.0013376 0.00049029 0.0025466
-0.0011735 -0.00091577 0.31915 -0.19469
3800000000 0.30961 -0.10468 -0.002174 0.00049635 0.00090425 0.0039368 -0.0011216 -0.0015066
0.0016459 0.00097788 -0.0010664 0.0003545
-0.0022648 0.00049358 0.091012 -0.14872 -0.0018486 -0.0052446 0.00027363 0.00013614
-0.00080855 -0.0004076 0.0007468 -7.2644e-05
0.0010316 0.0039231 -0.0019262 -0.0052728 0.32675 -0.077971 -0.00069973 0.0004013
0.00089851 0.0002761 -0.0009446 -0.00067136
-0.0012221 -0.0015839 0.00031369 0.00013608 -0.00071879 0.00049644 0.17644 -0.14251
-0.0042805 -0.0040267 0.0016297 0.0015922
0.0014297 0.0011688 -0.00087825 -0.00041247 0.00087073 0.00014678 -0.0038575 -0.004074
0.26416 -0.034899 0.0011344 3.0887e-05
-0.00095478 0.00038434 0.00077184 -3.441e-05 -0.001046 -0.00068378 0.0016086 0.0017232
0.0013211 7.7682e-05 0.31217 -0.23577
3860000000 0.29842 -0.13651 -0.0010264 0.0012189 0.0027503 0.0018822 -0.0021 0.00095585
0.00098627 -0.0010978 -0.00035083 0.0013674
-0.00094155 0.0011936 0.071552 -0.15952 -0.003224 -0.0050869 0.00064978 -0.00075893
-0.00084085 0.0012857 0.0006163 -0.0010865
0.0026686 0.0019391 -0.0032982 -0.0050851 0.30733 -0.11838 -0.00074974 0.00076058
0.00016208 -0.00019954 -0.00072792 -0.0005164
-0.0019128 0.0011729 0.00058106 -0.00068623 -0.00070826 0.00086685 0.14849 -0.15794
-0.002308 -0.0039463 0.0015589 0.0010853
0.00089518 -0.0014356 -0.00074384 0.0012263 0.00042983 -0.00035784 -0.0028635 -0.0038803
0.26296 -0.064204 2.0795e-05 -0.001111
-0.00027846 0.0013683 0.0006019 -0.0010565 -0.00062722 -0.00044193 0.0016973 0.00089866
-0.00012178 -0.0010541 0.28999 -0.27461
3920000000 0.28496 -0.17612 0.0016654 0.00043738 0.0035762 0.0025124 4.6536e-05 0.0008728
0.00049569 -8.1692e-05 0.00072687 0.0003561
0.0017063 0.00042839 0.04562 -0.17572 -0.0050309 -0.0033163 -0.00024708 -0.00028542
0.00033681 0.00032408 -0.00019945 -0.00048071
0.0036546 0.0022929 -0.0050493 -0.0032537 0.30154 -0.15089 0.00023041 0.0012003
0.0017715 -0.0012215 -0.00055183 -0.00024932
-3.9509e-05 0.00088491 -0.00028509 -0.00025378 0.00022095 0.0012269 0.12929 -0.16859
-0.0042637 -0.0029721 0.0025632 -0.00012176
0.00063654 8.4064e-05 0.00043062 0.00038135 0.0017721 -0.0010703 -0.0038282 -0.0029378
0.25766 -0.10956 0.0010519 -0.0019921
0.00082096 0.00033261 -0.00024369 -0.00052707 -0.0005876 -0.00017364 0.0023224 -0.00015521
0.0010137 -0.0020082 0.26902 -0.30225
3980000000 0.25863 -0.21284 0.0020102 -0.0029097 0.0047139 -0.00032269 1.8787e-05 0.0012356
0.001098 -0.001813 0.00042151 4.2258e-05
0.0019523 -0.0029184 0.023702 -0.19081 -0.0055713 -0.0014963 0.00071521 0.00048203
0.00045808 0.00049986 -1.0857e-05 -0.00119
0.0048345 -0.00027462 -0.0056454 -0.0014057 0.27362 -0.18194 0.0013614 5.4507e-05
-0.0011036 -0.0013128 -0.00068715 -0.00048785
0.00013942 0.0011732 0.00069928 0.00047769 0.0012855 9.1831e-05 0.093396 -0.19163
-0.0038465 -0.0035366 0.0014238 -0.00072779
0.00091141 -0.0018161 0.00052661 0.00049651 -0.0009566 -0.0013754 -0.0043056 -0.0035616
0.2472 -0.14088 0.001937 -0.0042861
0.00043359 0.00029229 -3.3685e-05 -0.0011022 -0.00053311 -0.00046151 0.0017802 -0.00091325
0.0018895 -0.0043455 0.23503 -0.34166
4040000000 0.23143 -0.23784 -0.00023326 -0.0040704 0.0033629 -0.0026713 0.00023892 0.00034719
-0.00069782 -0.00099529 0.00049438 9.369e-05
-0.00023968 -0.0041103 -0.0022895 -0.19758 -0.0047669 0.00013551 8.7961e-05 -0.00099547
3.7326e-05 0.00013289 -0.0013727 -0.0002083
0.0032716 -0.0027197 -0.0047832 0.00012356 0.252 -0.21562 0.00011232 -0.00060077
-0.00077558 -0.00054223 -0.0013422 0.00034626
0.00031223 0.00031499 0.00011574 -0.00098347 7.7724e-05 -0.0005894 0.071077 -0.18599
-0.0066254 -0.0016496 0.0018309 -0.00071218
-0.00057062 -0.00099657 8.3364e-05 0.00019828 -0.00074071 -0.00046581 -0.0063711 -0.0015314
0.23639 -0.17231 -0.0013748 -0.0028771
0.00057157 3.5828e-05 -0.0014323 -0.00015635 -0.0013982 0.00041192 0.0014838 -0.00048461
-0.001393 -0.0028494 0.19777 -0.35897
4100000000 0.20268 -0.26277 -0.0031755 -0.0031755 0.0011987 -0.0034599 -0.00013215 -7.3906e-05
0.00053223 -0.0015585 0.00055673 0.00042343
-0.0031346 -0.0032104 -0.026463 -0.2024 -0.0047417 0.00093895 -0.0001688 -0.00023517
0.00065445 0.00017619 -0.00067249 0.00024367
0.0012454 -0.0034466 -0.0047157 0.00099759 0.23112 -0.24203 0.00015065 -0.00011933
-0.00084919 -0.00045306 -0.0010869 0.00013065
-6.7641e-05 -1.0092e-05 -0.00020913 -0.00032525 0.00015903 -1.3969e-05 0.038258 -0.20034
-0.0058921 0.000603 0.00098467 -0.0014289
0.00035078 -0.0016133 0.0006498 0.00019384 -0.00086606 -0.00037295 -0.0061719 0.0004547
0.2225 -0.19839 -0.0015254 -0.0040035
0.00067158 0.0002745 -0.00069111 0.00028138 -0.0011709 0.00012197 0.0012421 -0.0015052
-0.0015754 -0.0040345 0.16591 -0.38707
4160000000 0.17346 -0.28078 -0.003798 -0.0020625 0.00013505 -0.0031219 0.00074252 -7.8029e-05
-0.0036657 -0.0007601 0.000739 -0.00064374
-0.0038044 -0.0020539 -0.053115 -0.19947 -0.0048885 0.002618 -0.00040553 -0.00033864
0.00028715 -0.00045531 -0.0010969 0.00035797
4.3232e-05 -0.0030986 -0.0048403 0.0027122 0.19861 -0.25809 0.0005703 -5.9632e-05
-0.0011942 -9.0474e-05 -0.0012299 0.00092529
0.00074714 -0.00022822 -0.00044387 -0.00025736 0.00052859 -4.3471e-05 0.012701 -0.18809
-0.0054608 0.0014093 0.001504 -0.0023268
-0.0037587 -0.00056566 0.00026316 -0.00050769 -0.00091557 -0.00025893 -0.0052259 0.0013782
0.19198 -0.2324 -0.0039904 -0.0040006
0.00081361 -0.00073627 -0.0011522 0.00036399 -0.0013221 0.00080654 0.0013162 -0.0022578
-0.0040253 -0.0039062 0.11588 -0.3961
4220000000 0.14629 -0.29658 -0.0046385 4.3777e-05 3.8702e-05 -0.0039418 -0.00016687 -0.00023461
-0.00058151 0.0009594 8.8927e-05 -0.001228
-0.0045924 2.5954e-05 -0.088722 -0.18952 -0.002307 0.0034615 -0.000122 -2.596e-05
6.8215e-05 0.00020308 -0.00046076 0.00098073
-2.7578e-05 -0.0040063 -0.002276 0.0034633 0.17051 -0.28466 7.0888e-07 4.5747e-05
0.00026309 0.00034951 -0.00014467 0.00097085
-0.00010273 -5.8213e-05 -0.00016011 -0.00012637 0.00023104 1.727e-05 -0.010054 -0.18682
-0.0042414 0.0020594 -2.7677e-05 -0.0023149
-0.00075452 0.00085455 0.00015193 0.00025087 0.00035919 0.00041924 -0.0042145 0.0022095
0.17777 -0.2567 -0.004327 -0.0026416
0.00012917 -0.0010671 -0.0004192 0.00095747 -0.00020641 0.00088331 3.6303e-05 -0.002357
-0.0043203 -0.0027633 0.0894 -0.40932
4280000000 0.11564 -0.30672 -0.0028914 0.0016259 -0.001792 -0.0042798 -0.00031915 0.00053188
-0.00061269 0.0013244 -0.00055501 -0.00022651
-0.0028758 0.0016861 -0.11464 -0.19566 -0.002788 0.0029989 -0.00077364 -0.00030645
0.00028479 0.00016024 0.00061242 0.00060998
-0.0017314 -0.0043056 -0.0027498 0.0030494 0.14065 -0.29317 0.00087434 -0.00029808
-0.00099502 0.0012612 -0.00035437 0.00087686
-0.00041723 0.0004444 -0.00070972 -0.00032989 0.00083972 -0.00021874 -0.048427 -0.17256
-0.0047976 0.0024585 -0.00052787 -0.0022913
-0.00058329 0.0015967 0.00015717 0.00013421 -0.00079859 0.0012542 -0.0048452 0.0023314
0.13416 -0.28023 -0.0063223 -0.001185
-0.00054434 -0.00036463 0.00061507 0.00070721 -0.00029104 0.00084404 -0.00059983 -0.0022984
-0.0063375 -0.0011942 0.038585 -0.41595
4340000000 0.088224 -0.31572 -0.0018355 0.0018796 -0.0023993 -0.0014748 0.00022947 0.00046436
0.00021432 0.00084044 -6.8296e-05 -0.0010494
-0.0018634 0.0018586 -0.13593 -0.16914 -0.0020038 0.0039857 -0.00014016 0.00051095
-0.00027986 -0.00031031 0.0003595 0.00021774
-0.0023752 -0.0014058 -0.0019148 0.004012 0.105 -0.30989 -0.00036482 -0.00094537
0.00040894 0.00083021 0.00085594 0.002113
0.00024042 0.00049293 -0.00014363 0.00050932 -0.00037866 -0.0010197 -0.066322 -0.16924
-0.0043241 0.0037072 -0.0014441 -0.0026675
-9.6606e-05 0.00070647 -0.00024296 -0.00031064 0.00029559 0.00089453 -0.0040636 0.0036672
0.10794 -0.30478 -0.0044282 0.0014077
-0.00014005 -0.00098127 0.00030588 0.00021124 0.00075381 0.0022265 -0.0014353 -0.0027143
-0.0043642 0.0013484 0.0040017 -0.41088
4400000000 0.058905 -0.32208 -0.00097392 0.0014399 -0.0024776 -0.0015781 0.00078528 0.0014602
-0.00011529 0.00074151 -0.00011814 -0.00051681
-0.00095627 0.0014899 -0.16438 -0.16055 -0.0011633 0.0039657 -0.00050838 0.00044524
0.00023372 -0.00061151 0.00045056 0.00029995
-0.0024697 -0.0016241 -0.0011344 0.0039834 0.076589 -0.31718 -0.0002081 -0.0002041
0.00047593 0.00033396 0.001097 0.0015817
0.00076096 0.0013397 -0.0004402 0.00050512 -0.00018577 -0.0001829 -0.091022 -0.15689
-0.0030335 0.0050888 -0.0021135 -0.0013894
-1.6401e-05 0.00076497 0.00019511 -0.00061636 0.00058198 0.00031396 -0.0030681 0.0052293
0.077874 -0.31762 -0.0042124 0.00096937
-3.7223e-05 -0.00062168 0.00039059 0.0004042 0.00098727 0.0015254 -0.0020573 -0.0013624
-0.0043171 0.0010625 -0.040284 -0.41586
4460000000 0.022294 -0.32311 -0.00069812 0.00040588 -0.0040458 -0.00091655 0.0014679 -0.00054469
-0.00038882 0.0011871 -0.0012106 -0.00049129
-0.00071532 0.00038075 -0.18724 -0.13198 -0.00053874 0.0044206 -0.00033873 0.00075391
-0.00032402 -0.00048526 0.00047481 -0.00049611
-0.0040343 -0.00081487 -0.00048235 0.0044194 0.050896 -0.32427 -0.00059383 -0.00051337
0.00041077 0.00048601 0.0019137 0.00066513
0.0014858 -0.0006328 -0.00040691 0.00071523 -0.00054978 -0.00052914 -0.10527 -0.13557
-0.0016081 0.0059395 -0.0024432 -0.0008798
-0.00032569 0.0011818 -0.00034013 -0.00047606 0.00032216 0.00059347 -0.0018343 0.0058151
0.042607 -0.31422 -0.0041494 0.00289
-0.0011046 -0.00031335 0.00038546 -0.00053093 0.0019004 0.00056422 -0.002495 -0.00093549
-0.0041477 0.0028979 -0.080954 -0.39912
4520000000 -0.00060406 -0.32393 -0.0003179 -0.00036321 -0.0035255 0.00022937 0.00078375 5.6607e-05
0.0016168 -0.00017195 -0.00066904 0.0011199
-0.00032986 -0.00036122 -0.21141 -0.11503 0.00053307 0.0045676 0.00053731 0.00086716
-0.00038904 6.5703e-05 0.0002802 -7.911e-05
-0.0035653 0.00035705 0.00056132 0.0045514 0.020412 -0.32249 -0.0011026 0.00057931
0.00073723 -0.0006044 0.0017909 -0.00094743
0.00070851 -9.8077e-05 0.00058666 0.00085245 -0.001126 0.00066163 -0.12211 -0.1264
-0.00075786 0.0056408 -0.0030893 -0.00026011
0.0016871 7.7383e-05 -0.00037316 0.00012461 0.00087462 -0.00059069 -0.00046823 0.0056753
-0.0044901 -0.32738 -0.0029062 0.0028475
-0.00072149 0.00090215 0.00029966 -8.1517e-05 0.001849 -0.00084101 -0.003168 -0.0001987
-0.002978 0.0028686 -0.10919 -0.39648
4580000000 -0.038047 -0.31819 -0.0011089 -0.00065539 -0.0030948 0.002309 0.0006703 -0.00036716
0.00017372 0.000218 -0.00051984 0.00061842
-0.0010765 -0.00063547 -0.23078 -0.090022 0.0007755 0.0041833 0.00067247 -9.2494e-05
-1.9378e-05 0.00031439 0.00023083 -0.00031291
-0.0031053 0.0023999 0.00087175 0.0041581 -0.011024 -0.32109 1.0342e-05 0.00053369
-0.00023433 -0.00027518 0.0016156 -0.00103
0.00069764 -0.00037283 0.00059422 -0.000114 1.418e-05 0.00048372 -0.13324 -0.10262
0.0019112 0.0051199 -0.0026768 0.0011118
0.00014913 0.00017986 -7.4326e-05 0.00030053 -0.00037996 -0.00034005 0.0017692 0.0051472
-0.031651 -0.33521 -0.0024979 0.0034292
-0.00052115 0.00074373 0.0002509 -0.00036993 0.0016461 -0.0011227 -0.0025863 0.00098923
-0.0024527 0.0034167 -0.15492 -0.3686
4640000000 -0.063912 -0.31194 -0.002403 -0.0017225 -0.0030917 0.0025374 0.00059255 -0.0015564
0.0015411 -4.6541e-05 6.7775e-05 0.001045
-0.0023943 -0.0017233 -0.24187 -0.061645 0.0015421 0.0038113 0.00065992 0.00035026
-0.00017678 0.00025034 -6.3545e-05 -0.00079474
-0.0029969 0.002666 0.0016156 0.0038298 -0.035849 -0.31519 0.00024764 0.00073442
0.00091479 0.00037339 0.00033754 -0.0020045
0.00057008 -0.001496 0.0007211 0.00032739 0.00027217 0.00075455 -0.13904 -0.087615
0.0032055 0.0038614 -0.0023635 0.0016735
0.0014551 -0.00018472 -0.0001235 0.00019873 0.00092709 0.00042738 0.0034008 0.0038899
-0.06461 -0.3218 -0.0024643 0.003909
8.5784e-05 0.00091217 -6.6633e-06 -0.00067702 0.00032157 -0.0020053 -0.0025106 0.001882
-0.0025284 0.0039683 -0.17403 -0.35774
4700000000 -0.091047 -0.3087 -0.0040504 -0.00019273 -0.0017148 0.0045594 -0.00091477 -0.00099615
0.0012133 -0.00056173 0.00093407 0.00056104
-0.0040711 -0.00022073 -0.25368 -0.043688 0.0025379 0.0040641 0.00057112 -0.00050947
0.00022662 0.00036205 -0.00024935 -2.4662e-05
-0.0016922 0.0045731 0.0025682 0.0040103 -0.065772 -0.31039 -0.00018041 0.00049439
1.2308e-05 -0.00023923 0.00016435 -0.0014044
-0.00097762 -0.00092308 0.00051505 -0.00049925 -7.9489e-05 0.00035952 -0.15555 -0.067723
0.0034355 0.0014908 -0.0015894 0.0024393
0.0012152 -0.00047323 0.0002196 0.00036511 -4.5082e-05 -0.00028884 0.0033356 0.0014561
-0.10309 -0.31692 -0.0012466 0.0040722
0.0010117 0.00062062 -0.00034504 2.3976e-06 0.00019845 -0.0014327 -0.0014587 0.0022808
-0.0012333 0.0040411 -0.21762 -0.33028
4760000000 -0.1223 -0.29473 -0.004799 0.0010909 0.00067203 0.0045806 -0.00065572 -0.00065837
0.00028184 -0.0012163 0.0008239 -0.0003629
-0.0047814 0.0010874 -0.25103 -0.0018426 0.0028743 0.0032194 -4.8094e-05 -0.00060864
0.00031538 0.00023504 0.00011341 -9.2217e-06
0.00077455 0.0045395 0.0029488 0.0031844 -0.097462 -0.29634 0.00078414 0.00035511
0.0012032 0.00011403 -0.0012046 -0.0011102
-0.00070506 -0.0006691 2.0393e-05 -0.00064846 0.00088143 0.00043494 -0.15063 -0.051031
0.0022539 0.0011152 -0.00063398 0.0026532
0.00032971 -0.0014082 0.0002622 0.00016806 0.0012999 4.3448e-05 0.0024002 0.001214
-0.13601 -0.30135 -0.00067399 0.0041064
0.00090245 -0.000362 0.00015138 -7.2425e-05 -0.0011698 -0.0009911 -0.00072175 0.0027665
-0.00070909 0.0041407 -0.22922 -0.30908
4820000000 -0.14842 -0.28119 -0.0050858 0.0024659 0.0014422 0.0029152 -0.00088449 -0.00042978
0.00031421 -0.00092906 8.4967e-05 -0.00031646
-0.0050863 0.002443 -0.26314 0.02069 0.0041921 0.0035413 -0.00013705 -0.00039975
0.00032392 1.1254e-05 -0.00017873 -0.0003396
0.0014575 0.0028859 0.0042607 0.0034275 -0.12334 -0.29308 0.00048145 -0.00037975
0.00063957 -0.00064635 -0.00082075 -0.00031932
-0.00083891 -0.00052706 -9.8822e-05 -0.00036407 0.00040679 -0.00040517 -0.16548 -0.033747
0.0019998 -0.00012171 -0.00010212 0.0029516
0.00037981 -0.00089678 0.00023368 -5.8061e-05 0.0006075 -0.00070792 0.0018247 -0.00026817
-0.17671 -0.28534 -6.2095e-05 0.0030887
0.00019471 -0.00032352 -0.00021433 -0.00032766 -0.00084474 -0.00033643 1.6785e-05 0.0029471
-3.5902e-05 0.0030943 -0.26648 -0.27946
4880000000 -0.18014 -0.26312 -0.0044426 0.0043594 0.0019601 0.0031919 -0.0014702 0.00016319
-0.00085838 -0.00088936 0.00035938 -1.8635e-05
-0.0044772 0.0043299 -0.25561 0.06103 0.004758 0.0018208 -0.00036056 -0.00015294
-2.1666e-05 0.00012064 -0.00013235 0.00010492
0.0020634 0.0031584 0.0048496 0.0017816 -0.14323 -0.28196 0.00043867 -0.0002458
2.9585e-06 -0.0013731 -0.00078539 -0.00011783
-0.0014288 0.00018646 -0.00035466 -0.00014016 0.00049072 -0.00026435 -0.15945 -0.015602
0.00061093 -0.00041778 0.0010336 0.0025472
-0.0009022 -0.00099536 -8.6453e-05 9.3043e-05 -1.9005e-05 -0.001371 0.00076956 -0.0002331
-0.20723 -0.27119 0.00067234 0.003176
0.0004438 -4.3588e-05 -7.2778e-05 3.1864e-05 -0.00075623 4.7928e-06 0.00093899 0.0024728
0.00058532 0.0032188 -0.2788 -0.25074
4940000000 -0.20169 -0.24608 -0.0032507 0.0065328 0.0029347 0.0013381 -0.00030449 0.00072361
-0.00084407 -0.00050953 7.9377e-05 -0.00080775
-0.0032391 0.0065503 -0.26853 0.087526 0.0058855 0.0013712 -0.00011066 -0.00012976
0.00027869 -0.00029919 -0.00041231 9.2542e-06
0.002908 0.0013189 0.0058944 0.0012701 -0.16331 -0.25826 0.00016753 -0.00052589
-0.0010514 -0.00033447 -0.00034879 0.00016674
-0.00027318 0.00071337 -0.00010184 -5.842e-05 8.8435e-05 -0.00045133 -0.16674 -0.0053416
-0.00040833 0.00021662 0.0019287 0.001909
-0.00096731 -0.0004664 0.00027459 -0.00030946 -0.0010669 -0.00024724 -0.0004313 9.2474e-05
-0.23204 -0.24434 5.5606e-05 0.0027361
7.2003e-05 -0.00078776 -0.00041918 6.4687e-05 -0.0004899 0.00015333 0.0019779 0.0019838
0.00012141 0.0027026 -0.30337 -0.22486
5000000000 -0.2223 -0.22294 -0.00033846 0.0074539 0.0032306 0.001839 -0.0002002 0.00067173
-0.00050341 0.00048422 -0.00028287 -0.00092872
-0.0003883 0.0074689 -0.2547 0.10453 0.0059269 -0.00069608 -0.0002664 -6.1319e-05
-0.00020794 -0.00062702 -0.00019859 4.4319e-05
0.00323 0.0018012 0.0059249 -0.00081927 -0.19311 -0.24504 -0.00056779 -0.00072748
-0.00044561 -0.00025314 -0.00036064 2.411e-05
-0.00020579 0.00069893 -0.00028782 -0.0001186 -0.00053181 -0.00075261 -0.16111 0.018444
-0.00089252 0.0015684 0.0022367 0.0012546
-0.00045193 0.0005354 -0.00019393 -0.00061962 -0.00045336 -0.00024164 -0.00093703 0.0015715
-0.25978 -0.2214 0.0001758 0.0036494
-0.00034581 -0.00090102 -0.00018845 3.547e-06 -0.0002676 -3.8786e-05 0.0022901 0.0012239
0.00010111 0.003693 -0.31527 -0.19145
5060000000 -0.24442 -0.19603 0.001802 0.0070971 0.0031259 -0.00033055 0.00013384 0.0005413
-0.00045696 -0.00015077 -0.00053294 -0.00021958
0.0017822 0.0070754 -0.23898 0.14135 0.005078 -0.0018519 -2.8262e-05 0.00021845
-0.00044379 1.5582e-05 -0.00029236 0.00024818
0.0031922 -0.00024584 0.0050475 -0.0019033 -0.2078 -0.22382 -0.00040473 0.00020859
-0.00088772 0.00022169 -0.00097063 -6.8964e-05
0.00016242 0.00053797 -1.9226e-05 0.00023617 -0.00040993 0.00031006 -0.16352 0.026098
-0.00038493 0.0030133 0.0018721 0.00060203
-0.00043522 -0.00010156 -0.00043701 6.0496e-05 -0.00089149 0.00028404 -0.00037642 0.0029899
-0.27544 -0.1923 0.0010018 0.003132
-0.00039795 -0.00025457 -0.00034162 0.00027567 -0.00098509 -4.021e-05 0.0018544 0.00055725
0.0010545 0.003175 -0.32888 -0.16299
5120000000 -0.26059 -0.17104 0.0033323 0.0059963 0.0028674 -0.00042322 0.00028086 0.0006804
-0.000157 0.00097327 -0.00040674 0.00021472
0.0033294 0.0059935 -0.23389 0.16871 0.0048297 -0.0025174 0.00010855 0.00028162
-2.5962e-05 4.9425e-06 9.9265e-05 0.0003132
0.00281 -0.00049363 0.0048116 -0.0026292 -0.22209 -0.20916 -0.00012152 0.00021848
-0.00037072 0.00087057 -0.0012173 0.00064951
0.00029736 0.00058328 9.8799e-05 0.00024503 -8.3637e-05 0.00017766 -0.15946 0.052166
0.0010674 0.0034645 0.0023615 0.00033693
-0.0001343 0.00094469 -2.7575e-05 -8.4983e-06 -0.00025361 0.00089573 0.0010476 0.0034558
-0.29053 -0.15824 0.0014056 0.003619
-0.00039968 0.0002749 0.00011959 0.00031636 -0.0012118 0.00063669 0.0024706 0.00029533
0.0012688 0.0036441 -0.34193 -0.12894
5180000000 -0.27727 -0.14175 0.0048444 0.0048956 0.0034249 -0.00098221 0.00019667 0.00056207
-0.000177 0.000321 -0.00046238 0.00040872
0.0048596 0.0048971 -0.2128 0.19081 0.0042611 -0.0036364 -0.00032206 -0.00024493
-4.5421e-05 -0.00012377 -0.00011997 7.0018e-05
0.0034262 -0.001076 0.0042359 -0.0036911 -0.23374 -0.17369 -0.00035585 0.00062063
-1.9409e-05 -0.00016532 -0.0004607 0.000852
0.00028219 0.00061506 -0.00034179 -0.00022419 -0.00032623 0.00068678 -0.15933 0.061672
0.0027963 0.0039919 0.0022699 -0.00066876
-0.000134 0.00024761 1.4e-05 -0.0001086 -0.00014948 -8.4601e-05 0.0028697 0.003959
-0.30413 -0.11724 0.0024225 0.0039435
-0.00041713 0.00045362 -0.0001343 8.8583e-05 -0.0005523 0.00087163 0.0022157 -0.00071646
0.0024259 0.003966 -0.34467 -0.097423
5240000000 -0.28748 -0.11458 0.0050311 0.0036252 0.0029336 -0.0026374 0.00067943 0.00010009
-0.00024315 -8.9368e-05 3.2471e-05 0.00053075
0.0049886 0.0036706 -0.20165 0.22956 0.0033747 -0.0046344 -2.0182e-05 0.00011553
-0.00026252 -7.607e-05 0.0001451 0.00036247
0.002855 -0.0026928 0.0032931 -0.0047019 -0.25075 -0.14966 0.00039903 0.00018999
-0.00029103 0.0006211 2.255e-05 0.0014691
0.00069109 7.8054e-05 -3.4425e-05 0.00014405 0.0003841 0.00021054 -0.15979 0.08227
0.0035248 0.0027111 0.0016444 -0.0012696
-0.00029342 -8.92e-05 -0.00025994 -9.6728e-05 -0.00030147 0.00058808 0.0034634 0.0025723
-0.31886 -0.075399 0.0031097 0.0028007
9.0498e-06 0.00045627 0.0002015 0.00039079 0.00010035 0.0014358 0.001757 -0.0012962
0.0031015 0.0028316 -0.35203 -0.064886
5300000000 -0.29356 -0.085314 0.0059697 0.0022174 0.0019073 -0.0030828 0.00021345 -0.00032411
0.00030515 0.00062985 5.065e-05 0.00034925
0.0059397 0.0021906 -0.19436 0.23417 0.0022789 -0.0054119 -0.00010917 0.0002075
-6.2023e-05 0.00039776 0.00027782 0.00034601
0.0018468 -0.003161 0.0021759 -0.0054354 -0.26697 -0.12467 0.00034576 -0.00027222
0.00037127 0.00056191 0.00077771 0.00075451
0.00011694 -0.00032726 -0.00013765 0.00022655 0.00031781 -0.00023564 -0.15229 0.09138
0.0052801 0.0019225 0.0013555 -0.0014988
0.00023605 0.00074391 -1.282e-05 0.00042399 0.00041976 0.0005064 0.0054914 0.0019873
-0.33085 -0.047691 0.0034843 0.0027736
0.00011936 0.0002741 0.00024602 0.00032749 0.00077487 0.00078207 0.001235 -0.0014475
0.0034755 0.00273 -0.34822 -0.029196
5360000000 -0.29458 -0.049121 0.0060875 0.00085322 0.00052453 -0.0038182 0.00032425 -3.9143e-05
8.0446e-05 0.00047848 0.00050543 -9.7987e-05
0.0060801 0.0008749 -0.15836 0.25565 0.00083005 -0.0056051 7.9751e-05 0.0002637
-2.0021e-05 0.00010003 0.00059784 -4.2307e-05
0.00045036 -0.0038262 0.00073779 -0.0056434 -0.26752 -0.097798 0.00038551 0.00032507
0.00017165 0.00034216 0.0007151 0.00036041
0.00036126 -6.5868e-05 7.3942e-05 0.0002699 0.00037834 0.00030231 -0.15099 0.10955
0.0059952 -0.00038573 0.0007757 -0.001944
5.6558e-05 0.00041344 -2.8935e-05 9.4925e-05 0.0002434 0.00043965 0.0058967 -0.00048027
-0.32823 -0.0091555 0.0045062 0.0022739
0.0005574 -9.1351e-05 0.00065056 -7.7237e-05 0.00069856 0.00038799 0.00076181 -0.0019905
0.0045265 0.0022526 -0.34718 -0.0012296
5420000000 -0.2981 -0.025629 0.0061411 -0.0010357 -0.00059039 -0.0036454 -2.3729e-05 -0.00015104
0.00067828 0.00051969 0.00036424 -0.0001336
0.0061352 -0.0010207 -0.13946 0.2836 8.4074e-05 -0.0054108 6.6841e-05 0.00013416
0.00015385 7.3621e-06 0.00027616 -0.00013425
-0.00063008 -0.0036219 2.56e-05 -0.0054355 -0.28404 -0.064594 -0.00025702 -0.00054563
0.00065309 0.00013681 0.00067824 2.2855e-05
8.6948e-06 -0.00014115 7.8466e-05 0.00010722 -0.00025999 -0.00051026 -0.13979 0.12428
0.0050275 -0.0020186 0.00025999 -0.0017945
0.00074205 0.00044401 0.00014024 2.4877e-05 0.00066025 3.4437e-05 0.0049781 -0.0019806
-0.33197 0.02 0.004927 0.001331
0.00035359 -0.0001343 0.00026382 -9.9739e-05 0.00070048 2.4038e-05 0.00017522 -0.0017367
0.004878 0.0013293 -0.34108 0.041233
5480000000 -0.2908 0.010211 0.0049866 -0.0019239 -0.0018953 -0.0029172 0.00036956 -6.02e-07
0.00097951 -0.00014213 -4.533e-05 -3.5447e-05
0.0049727 -0.0019267 -0.12591 0.2917 -0.0014276 -0.0056296 -1.1654e-05 0.00020986
5.1395e-05 -8.1911e-05 0.00020911 -0.00027605
-0.0019262 -0.0028762 -0.0015046 -0.0056402 -0.28882 -0.043256 -0.00026461 0.00025035
0.00048454 -0.00028044 0.00064231 -6.1752e-05
0.00038806 -1.2085e-05 1.2181e-05 0.00020086 -0.0003065 0.00018589 -0.13373 0.13521
0.0042176 -0.0033272 -0.00019862 -0.0018111
0.00098854 -6.9696e-05 6.4545e-05 -8.5992e-05 0.00051891 -0.00028983 0.0042304 -0.0034606
-0.32223 0.048857 0.0047115 0.00028137
-6.9865e-05 -0.00013087 0.0001973 -0.00025698 0.00063393 -4.7617e-05 -0.00019744 -0.001866
0.0047568 0.00030933 -0.33228 0.062528
5540000000 -0.28901 0.035588 0.0041613 -0.0024346 -0.0024491 -0.001969 0.00035933 -0.00025836
0.00030741 -0.00028384 -0.00041052 -3.4161e-05
0.0041521 -0.0023993 -0.086101 0.31005 -0.002434 -0.0049897 0.00043485 0.00011803
-4.9513e-05 -0.00017292 -0.00014542 -0.00042965
-0.0024906 -0.00193 -0.002493 -0.0049551 -0.28868 -0.022486 0.00022625 -0.00018124
0.00030121 2.801e-06 0.00037135 -0.00017937
0.00034259 -0.00030102 0.0003883 0.0001303 0.00029847 -0.00014768 -0.12282 0.15702
0.0027446 -0.0040147 -0.00094013 -0.0019386
0.00022694 -0.00027494 2.5028e-07 -0.00012252 0.00036184 -7.4358e-05 0.0026685 -0.0039056
-0.30881 0.083467 0.0050762 -0.00099009
-0.00040356 -5.0599e-05 -0.00017392 -0.00037462 0.00025871 -0.00025693 -0.0010188 -0.0018909
0.0050633 -0.00099455 -0.32583 0.1037
5600000000 -0.27825 0.064147 0.0035374 -0.0033921 -0.0024002 -0.0018219 0.00027796 -0.00036228
0.00033362 -0.00021866 8.2273e-05 0.00050065
0.0035445 -0.0033926 -0.083045 0.3247 -0.0035805 -0.0047773 8.8786e-05 -0.00022878
-0.00017606 -1.8311e-05 -0.00019529 -0.00018545
-0.0024137 -0.0017981 -0.0036274 -0.0047479 -0.28824 0.0098403 -1.7192e-05 -9.5246e-06
0.00029359 -0.00043514 0.00044121 -0.00038445
0.00029919 -0.00035676 0.00010346 -0.00021237 3.3586e-05 -8.1523e-06 -0.11501 0.15651
0.0017955 -0.0039077 -0.001073 -0.0010358
0.0002781 -0.00026591 -0.00015813 -8.5196e-06 0.00026674 -0.00049231 0.0017839 -0.0040543
-0.30026 0.11367 0.004557 -0.0015255
0.00016827 0.00045982 -0.00022486 -0.00018688 0.0005641 -0.00041195 -0.001091 -0.0011424
0.0045748 -0.0015169 -0.30408 0.11899
5660000000 -0.26796 0.085857 0.0033241 -0.003583 -0.0034508 -0.00070719 -0.00035393 -0.00072884
-0.00021964 -0.00066409 0.00043196 -0.00025508
0.0033509 -0.0035956 -0.042837 0.31645 -0.004433 -0.0031531 9.266e-06 -0.00018819
0.00010632 5.7122e-05 -2.0156e-05 -0.00013678
-0.0034899 -0.00063997 -0.0044912 -0.0030901 -0.29031 0.033089 -0.0002131 0.00010911
-0.00036788 -0.00043746 0.00030572 -0.0012754
-0.00039136 -0.00074164 -3.2193e-05 -0.00013638 -0.00022477 0.0001731 -0.10038 0.17679
0.00071791 -0.0041042 -0.0012762 -0.00093666
-0.00014768 -0.00061266 0.00010273 8.2488e-05 -0.00026682 -0.00042705 0.00065761 -0.0040407
-0.28674 0.14135 0.0040501 -0.0021606
0.0003605 -0.00020281 -2.8485e-05 -0.00012718 0.00026376 -0.0012136 -0.0013088 -0.00085942
0.0041284 -0.0021396 -0.29671 0.15443
5720000000 -0.25378 0.10887 0.0027487 -0.0041823 -0.0028691 0.00080887 -0.00046414 -0.00027312
-0.00045813 -6.6366e-05 -5.8885e-05 -0.00033372
0.0027491 -0.0041672 -0.01488 0.34348 -0.0054876 -0.0028281 5.1858e-05 -8.1086e-05
-0.00022236 7.6548e-05 -0.00019426 0.00015345
-0.0028769 0.00081304 -0.0055466 -0.0027177 -0.28783 0.064566 5.8571e-05 9.7942e-05
0.00021829 0.00028504 -8.5464e-05 -0.00037485
-0.00043385 -0.00023453 5.7321e-05 -6.0554e-05 7.4947e-05 3.0407e-05 -0.08464 0.17919
-0.00029644 -0.0036413 -0.001672 -0.00040217
-0.00038484 -1.9718e-05 -0.00020735 4.737e-05 0.00015045 0.00030751 -0.00027897 -0.0036301
-0.27619 0.16897 0.0042868 -0.0034454
1.1788e-07 -0.00030136 -0.00016875 0.00013312 -0.00012234 -0.00044308 -0.0016345 -0.00054569
0.0041908 -0.0034442 -0.26675 0.17336
5780000000 -0.23817 0.12568 0.001582 -0.0048002 -0.0025227 0.0010301 -0.00075747 7.1603e-05
-0.00031975 -0.00029726 -0.00012791 -0.00027666
0.0016059 -0.0047777 -0.0018155 0.33856 -0.0059586 -0.00076598 -4.339e-05 -0.00019895
-1.6538e-05 -0.00010168 -5.1829e-05 -0.00019562
-0.0024568 0.0011141 -0.0059616 -0.00067781 -0.28442 0.081148 -9.2697e-06 -6.3244e-06
0.00010524 -0.00026366 -0.00043523 -0.00068772
-0.00078143 0.00012912 -7.1687e-05 -0.00019979 -1.3458e-05 -6.1357e-05 -0.075847 0.19496
-6.0689e-05 -0.0030661 -0.0012603 -5.0914e-05
-0.00027567 -0.00030356 1.2306e-07 -8.0864e-05 4.1302e-05 -0.0002659 -0.00015657 -0.003023
-0.26643 0.1896 0.0029221 -0.0037358
-0.00020139 -0.00020832 -0.00010018 -0.00022502 -0.0004666 -0.00071157 -0.0012857 6.0735e-05
0.0030225 -0.0036963 -0.25809 0.19466
5840000000 -0.22595 0.1476 0.00032325 -0.0053975 -0.0021436 0.0011383 -0.0001324 0.00027317
-0.00033655 0.00019318 -0.00046817 -0.00030358
0.00034375 -0.0053888 0.033251 0.3426 -0.0058101 0.00040255 -0.000203 1.105e-05
0.00022304 4.3858e-06 -0.00021611 0.00022
-0.0020826 0.0011718 -0.0057972 0.00051262 -0.27878 0.10582 -0.00019605 3.6101e-05
-0.0001565 -0.00070289 -0.0005084 -0.00033202
-0.00017971 0.00029404 -0.00018621 2.2912e-06 -0.00017525 1.693e-05 -0.053785 0.19842
-0.00071525 -0.0034022 -0.0013087 0.00018286
-0.00036678 0.00018255 0.00017372 7.3661e-06 -7.869e-05 -0.00067934 -0.00065232 -0.0033605
-0.2499 0.19985 0.0025554 -0.0036967
-0.00046257 -0.00030317 -0.00018862 0.00025059 -0.00042172 -0.00032908 -0.0012921 9.9351e-05
0.002453 -0.0037973 -0.22394 0.22016
5900000000 -0.21186 0.16026 -0.0017147 -0.0055035 -0.0022676 0.0024002 -0.00018746 1.2445e-05
0.00016453 -9.0528e-05 -1.4818e-05 0.00023818
-0.0017122 -0.005514 0.053972 0.34355 -0.0051098 0.0018752 4.8953e-05 -4.8216e-05
2.6335e-05 -0.0002447 -5.0672e-05 -8.2107e-05
-0.0022524 0.0024617 -0.005076 0.0019698 -0.26285 0.12173 4.6205e-05 -0.00014967
-0.00039829 -0.00034395 -0.00090324 -8.5646e-05
-0.00015437 4.4501e-05 9.2839e-06 -8.2252e-06 -5.7855e-06 -0.00014815 -0.045895 0.20909
-0.00071996 -0.0034002 -0.0011544 0.00026608
0.00020933 -0.00017533 2.8841e-05 -0.00027441 -0.00048899 -0.00030207 -0.0008324 -0.003406
-0.22403 0.21605 0.0018623 -0.0050033
1.5092e-05 0.00018337 -5.311e-05 -0.00010085 -0.00090317 -5.3116e-05 -0.0010916 0.0003787
0.0019656 -0.0049457 -0.20918 0.22996
5960000000 -0.19304 0.17292 -0.0028877 -0.0040492 -0.00077298 0.0026174 -0.0001381 0.00017889
-6.8418e-05 9.9128e-05 -8.8087e-05 4.0225e-05
-0.0028581 -0.0040391 0.079869 0.34268 -0.0041845 0.0020828 -0.00018121 -6.286e-06
3.2337e-05 0.00010329 0.00011142 0.00026373
-0.0007082 0.0026331 -0.0041436 0.0021054 -0.24983 0.14681 -7.8125e-05 -0.00011251
-0.00039011 8.2569e-05 -0.00025205 -5.0163e-05
-0.00015669 0.00019763 -0.00018574 1.6133e-05 -6.6594e-05 -0.00018316 -0.028143 0.21709
-0.0018441 -0.0031861 -0.0011108 0.0008162
-0.00016225 9.3175e-05 3.9684e-05 0.00013361 -0.00043224 7.8225e-05 -0.0017991 -0.0031475
-0.20468 0.23076 0.00058892 -0.0049854
-5.5913e-05 0.00012575 0.00012809 0.00027768 -0.00022611 -7.7104e-05 -0.0010913 0.00082608
0.00045026 -0.0050219 -0.18095 0.25753
6020000000 -0.17547 0.18967 -0.0037207 -0.0031163 -0.00033652 0.0029606 1.4029e-06 0.00052833
-0.00031862 0.00031071 -0.00012432 0.00040289
-0.0037013 -0.0031319 0.10748 0.33594 -0.0047729 0.0030553 -7.1494e-05 0.0001318
-0.00010624 0.00010101 -0.00016298 0.00017572
-0.00020862 0.0029308 -0.0047213 0.0031317 -0.23081 0.16014 -0.00031799 0.00024479
-0.00075337 7.625e-05 -0.00043341 0.00055001
5.066e-06 0.00057078 -9.9502e-05 0.00013552 -0.00030324 0.00023503 -0.021412 0.21393
-0.0024664 -0.0032532 -0.00065146 0.00067366
-0.00026992 0.00028124 -0.00013732 0.00015907 -0.0007761 -5.5601e-06 -0.002485 -0.0032917
-0.17626 0.2457 -6.3853e-05 -0.0048331
-7.9764e-05 0.0003585 -0.00022144 0.00014724 -0.00035272 0.00053157 -0.00061403 0.00072463
-4.4838e-05 -0.0047426 -0.15463 0.25785
6080000000 -0.15496 0.19798 -0.0039862 -0.0010213 0.0011332 0.0028694 7.318e-05 4.8318e-05
0.00020774 0.00013996 0.00028302 -3.1742e-05
-0.003981 -0.0010314 0.12969 0.33659 -0.003244 0.0045306 -4.3146e-05 -2.776e-05
-5.2648e-05 0.00015273 0.00012793 0.00032739
0.00115 0.0028886 -0.0031894 0.0046024 -0.21318 0.18631 0.00025471 0.00012157
-0.00034597 0.00061808 -0.00011124 0.00021977
4.8637e-05 6.0408e-05 -3.1126e-05 -2.9311e-05 0.00024493 0.0001512 -0.004219 0.22146
-0.0037735 -0.0024623 -0.00097827 0.00087596
0.00014691 0.00014541 -1.9636e-05 0.0001515 -0.00035733 0.00065307 -0.0037131 -0.0023521
-0.14681 0.26289 -0.00094021 -0.0050968
0.00025341 -6.0995e-05 0.00013681 0.00030574 -0.00016037 0.00033901 -0.00094893 0.00089856
-0.0010282 -0.0053587 -0.13252 0.27909
6140000000 -0.13971 0.21209 -0.0035445 -0.00070455 0.0015447 0.0022972 0.00011405 1.4258e-05
-1.0817e-06 -0.00012131 0.00049897 -0.00015937
-0.0035499 -0.00069098 0.15483 0.31936 -0.0023959 0.0052538 5.5832e-05 8.0065e-05
0.00038729 -5.1572e-05 0.00023762 4.9389e-05
0.0015954 0.0022828 -0.0022792 0.0052891 -0.19008 0.20688 0.00038536 -5.5509e-05
8.3848e-05 0.00067594 -9.1084e-05 0.00061035
7.9697e-05 -3.5594e-06 5.4036e-05 8.7446e-05 0.00036272 -5.864e-05 0.007562 0.2138
-0.0044965 -0.0014416 -0.00039471 0.0014971
-2.2481e-05 -9.8624e-05 0.00038207 -6.3799e-06 0.00013731 0.00065077 -0.0046374 -0.0014714
-0.12787 0.28376 -0.0025739 -0.0046174
0.00041201 -0.00024883 0.00024682 6.5543e-05 -0.00013414 0.00058622 -0.00041384 0.0015191
-0.0026013 -0.0043831 -0.094561 0.27856
6200000000 -0.12312 0.21821 -0.0029801 -0.00022182 0.0021594 0.0013698 0.0001021 0.00040007
-0.00018552 0.00011263 -0.00013272 -0.0003382
-0.0029576 -0.00022089 0.18412 0.31874 -0.00098148 0.0052459 4.7822e-05 0.00025255
0.00011178 1.0812e-05 6.011e-05 7.6152e-05
0.0021676 0.0012583 -0.00087766 0.0052703 -0.17044 0.22165 0.00010034 -0.00038405
0.00058626 -3.374e-05 0.00021588 0.00020576
7.3198e-05 0.0003797 5.3547e-05 0.00022487 0.0001329 -0.00036473 0.021951 0.22236
-0.0045747 -0.00022891 3.6068e-05 0.0012777
-0.00020447 0.00011034 0.00013215 -1.5481e-05 0.00046237 -1.3424e-05 -0.0045423 -0.00010911
-0.11532 0.29162 -0.0033261 -0.0037549
-0.0001097 -0.00031876 9.0818e-05 6.9244e-05 0.00024362 0.00016857 -5.808e-06 0.0012547
-0.0032617 -0.0039124 -0.080752 0.28951
6260000000 -0.10908 0.23136 -0.0030633 0.00073226 0.0020296 0.0007215 0.00032079 -0.00012249
0.00010474 0.00022189 -7.7821e-05 -8.0696e-05
-0.0030428 0.00072081 0.20061 0.30329 -0.00018235 0.0053297 3.4461e-05 -8.3537e-05
-6.0813e-05 -0.00010597 0.00020983 0.0001522
0.0020264 0.00069917 -7.805e-05 0.0053569 -0.14998 0.24252 8.7529e-05 -9.4247e-07
0.00035419 -0.00015033 0.00028202 0.00026102
0.00027834 -5.4129e-05 2.8089e-05 -6.5807e-05 7.9227e-05 -5.1106e-05 0.036388 0.21762
-0.0044451 0.0012231 0.00061169 0.0012739
0.00011545 0.00026174 -2.5247e-05 -9.813e-05 0.00039523 -0.0001519 -0.0044217 0.0012475
-0.090255 0.29162 -0.0040811 -0.0028652
-0.00016879 -6.2348e-05 0.00024176 0.00014568 0.00030147 0.00029273 0.00065292 0.00123
-0.004125 -0.0027707 -0.0364 0.28904
6320000000 -0.093921 0.23571 -0.0025733 0.0013083 0.00222 -0.00026856 3.5963e-06 0.00017197
-0.00042748 0.00044779 -0.00022811 0.00038238
-0.0025801 0.001275 0.22691 0.29537 0.0017066 0.0056488 4.3738e-05 0.00010605
-4.2192e-05 -5.4886e-05 0.00010178 -4.0929e-05
0.002207 -0.000269 0.0018235 0.0056416 -0.13173 0.25288 -0.00017681 -0.00029861
0.00029995 -9.2504e-05 0.00035965 0.00013503
-6.9693e-06 0.00011547 4.3102e-05 9.3177e-05 -0.0001698 -0.00026862 0.035951 0.21972
-0.0038423 0.0019477 0.00075424 0.00069661
-0.00037607 0.00047149 -4.1166e-05 -3.3033e-05 0.00028641 -7.0455e-06 -0.0039962 0.0019905
-0.065619 0.30322 -0.0048826 -0.0014537
-0.00022958 0.00034915 0.00010741 -9.6494e-07 0.00034099 0.00019108 0.00067102 0.00072522
-0.0047772 -0.0015556 -0.025787 0.28923
6380000000 -0.074761 0.24181 -0.0019654 0.0018149 0.0017397 -0.00046199 2.894e-05 -4.0957e-05
0.00031607 0.00012244 0.00013403 0.00015276
-0.0019277 0.0017947 0.24423 0.27616 0.0029226 0.0043006 -0.00012256 -6.8748e-05
-0.00021346 -0.00014264 -9.1065e-05 -0.00029417
0.0017523 -0.0005373 0.0030348 0.0042006 -0.10381 0.26919 -0.00013284 0.00016425
0.00043694 -0.00011056 0.00055092 0.00011979
9.1139e-05 -4.1007e-05 -0.0001354 -6.3498e-05 -0.000192 0.00011584 0.056595 0.20936
-0.0030947 0.0032629 0.00090303 0.00084164
0.00035423 0.00014925 -0.00018799 -8.4641e-05 0.00039265 -0.00013174 -0.0030728 0.0031445
-0.044496 0.29509 -0.0046129 -0.00020513
0.00011044 0.00015154 -0.00018261 -0.00029218 0.00053597 0.00012976 0.00096483 0.00080761
-0.0046898 -0.00016711 0.014356 0.29164
6440000000 -0.053634 0.25393 -0.00092575 0.0023776 0.0018177 -0.00078694 0.00040308 -9.4767e-05
0.00030908 -0.00042842 -0.00015292 -0.00024734
-0.00097101 0.0023676 0.26404 0.26338 0.0032881 0.0030671 8.9721e-05 -6.5276e-05
-9.8732e-05 -3.3059e-05 -0.00014625 -0.00034431
0.0017868 -0.00085349 0.0033599 0.0030187 -0.087557 0.28512 -0.00013421 0.00025282
-0.000236 -4.6736e-05 0.00052858 -0.00040974
0.00037639 -0.00014464 0.00010697 -7.692e-05 -0.00013484 0.00028278 0.058238 0.20662
-0.0018585 0.0038856 0.00090568 0.00072366
0.00032271 -0.00042478 -0.00014903 -2.425e-05 -0.00022738 -6.1473e-05 -0.0019015 0.0039632
-0.0037439 0.30242 -0.0044916 0.0013493
-0.00016319 -0.00020957 -0.00012425 -0.00032738 0.00054033 -0.00040813 0.00084211 0.00073158
-0.004439 0.0013527 0.025365 0.27692
6500000000 -0.034076 0.25476 -0.00025262 0.0019512 0.0012429 -0.00094237 0.00019489 -7.3813e-05
8.8006e-05 0.00015495 -4.0972e-05 0.00025831
-0.0002389 0.0019487 0.29042 0.2374 0.0036281 0.0026317 0.00010855 6.4871e-05
0.00016237 0.00018688 0.00016542 -7.2811e-05
0.0012646 -0.00094886 0.003699 0.0025335 -0.07497 0.28257 -4.1429e-06 -4.1825e-06
7.0217e-05 -0.00018826 -5.7953e-05 -0.00048232
0.00019361 -0.00010389 0.00013601 8.3967e-05 -3.1359e-05 1.0287e-05 0.082935 0.20149
-0.00046383 0.0038991 0.0010716 0.00049239
7.2282e-05 0.00012599 0.00020069 0.00014082 0.00014279 -0.00010083 -0.00034472 0.0038574
0.018843 0.30606 -0.0033521 0.0019908
-1.796e-05 0.00029508 0.00019047 -0.00011922 -9.7929e-05 -0.00047778 0.0011234 0.00045032
-0.003393 0.001911 0.06303 0.27996
