# Supplementary material for: Early Detection of Alzheimer’s Disease via Machine Learning-Based Microwave Sensing: An Experimental Validation
Source: Sensors (Basel). 2025 Apr 25;25(9):2718. doi: 10.3390/s25092718 (PMC12074295; doi:10.3390/s25092718)
Supplement: Supplementary file 1 [file sensors-25-02718-s001.zip › measurements_paper_sensors/26 febbraio - PART1/set5/CSF_2.5_m8.s6p]

!Keysight Technologies,M9804A,MY58100912,A.14.10.03
!Date: Thursday, April 27, 2023 10:28:33
!Correction: S11(C  6-Port  ) 
!S12(C  6-Port  ) 
!S13(C  6-Port  ) 
!S14(C  6-Port  ) 
!S15(C  6-Port  ) 
!S16(C  6-Port  ) 
!S21(C  6-Port  ) 
!S22(C  6-Port  ) 
!S23(C  6-Port  ) 
!S24(C  6-Port  ) 
!S25(C  6-Port  ) 
!S26(C  6-Port  ) 
!S31(C  6-Port  ) 
!S32(C  6-Port  ) 
!S33(C  6-Port  ) 
!S34(C  6-Port  ) 
!S35(C  6-Port  ) 
!S36(C  6-Port  ) 
!S41(C  6-Port  ) 
!S42(C  6-Port  ) 
!S43(C  6-Port  ) 
!S44(C  6-Port  ) 
!S45(C  6-Port  ) 
!S46(C  6-Port  ) 
!S51(C  6-Port  ) 
!S52(C  6-Port  ) 
!S53(C  6-Port  ) 
!S54(C  6-Port  ) 
!S55(C  6-Port  ) 
!S56(C  6-Port  ) 
!S61(C  6-Port  ) 
!S62(C  6-Port  ) 
!S63(C  6-Port  ) 
!S64(C  6-Port  ) 
!S65(C  6-Port  ) 
!S66(C  6-Port  ) 
!S6P File: Measurement: :
# Hz S  RI   R 50
500000000 -0.32718 -0.06334 -0.0098889 -0.00099221 -0.0081617 0.011919 -0.0036947 0.011859
0.013443 0.0062801 -0.0042249 0.0087588
-0.009969 -0.00083322 -0.40801 -0.074802 0.0085703 -0.01123 0.00077288 0.011461
0.0094058 0.0031489 0.00083332 0.013207
-0.0081071 0.011879 0.0084972 -0.011265 -0.25611 0.19026 0.0063183 0.0031218
-0.0013204 0.0080753 0.00055578 0.012172
-0.003725 0.012004 0.00082802 0.011466 0.0063307 0.0031188 -0.32605 0.041844
-0.019156 -0.0051874 0.016035 0.027146
0.013289 0.0062336 0.0094372 0.0031084 -0.0013426 0.0080704 -0.019135 -0.0051547
-0.21717 -0.23783 -0.027402 0.0036658
-0.0043218 0.008902 0.00091064 0.013211 0.00055212 0.01212 0.015955 0.027183
-0.027391 0.0037429 -0.26048 -0.14592
560000000 -0.3152 0.10287 -0.021764 -0.067317 -3.6363e-05 0.013286 0.0060005 0.010778
0.011415 0.005386 0.011101 0.010127
-0.021748 -0.067422 -0.36931 0.089226 -0.041508 -0.039236 0.014211 0.0034983
-0.013984 -0.0050384 0.004815 -0.0017067
0.00016509 0.013204 -0.041671 -0.039106 -0.18191 0.24006 -0.00045846 -0.0050203
0.018331 0.0060389 0.0077411 -0.005657
0.0058617 0.010601 0.014297 0.0033335 -0.00045317 -0.0049843 -0.3032 0.13112
0.006181 -0.02284 0.0062034 -0.021136
0.011511 0.0054126 -0.01354 -0.0050402 0.018292 0.0060748 0.006189 -0.022882
-0.29989 -0.057699 0.012251 -0.049675
0.011061 0.00975 0.0046809 -0.0015909 0.0078544 -0.0057019 0.0061729 -0.021102
0.01211 -0.049692 -0.32926 0.0059598
620000000 -0.2744 0.082138 -0.023343 0.0089139 0.0033492 0.0089872 0.0081554 -0.0045008
0.0116 -0.0006863 -0.00029719 -0.002572
-0.023338 0.0089285 -0.39912 0.035624 -0.019098 -0.00019539 -0.0016733 -0.001897
0.011793 -0.0053144 0.00048971 -0.0029351
0.0033585 0.0088904 -0.019158 -0.00014458 -0.15522 0.24933 -0.0013892 -0.005208
-0.0037631 -0.0026808 0.0080063 -0.0036048
0.0082318 -0.0048451 -0.0017076 -0.0020034 -0.0014055 -0.0052288 -0.26174 0.14081
-0.038735 -0.020952 0.011599 0.027565
0.011776 -0.00038263 0.011848 -0.0053066 -0.0037278 -0.0025829 -0.038737 -0.020932
-0.21599 -0.092905 -0.042892 0.012446
0.00011972 -0.0026511 0.00043605 -0.002998 0.0080717 -0.0036495 0.011581 0.027709
-0.042903 0.012398 -0.24714 -0.032921
680000000 -0.24109 0.17338 -0.026249 -0.015012 0.0045286 0.0057752 0.0013721 -0.0072172
-0.0014811 -0.011792 0.00629 -0.0070656
-0.026252 -0.014971 -0.39021 0.13704 -0.032645 -0.0020932 -0.0017214 -0.00014641
-0.0013943 -0.0093445 -0.00052161 -0.0016292
0.0045333 0.0057199 -0.032683 -0.0020395 -0.10792 0.27268 -0.00089423 0.00037931
-0.0012446 0.001235 -0.0027476 -0.0088543
0.001304 -0.0071629 -0.0017504 -0.00019159 -0.00086152 0.00037108 -0.21978 0.1918
-0.022772 -0.0076292 -0.009251 -0.011661
-0.0015786 -0.011767 -0.0013662 -0.0092721 -0.0012297 0.0012479 -0.022831 -0.0076205
-0.28317 0.0097667 -0.0061793 -0.0071614
0.0060781 -0.0068959 -0.00055098 -0.0016994 -0.0027544 -0.0088142 -0.0092958 -0.0118
-0.0062503 -0.0071854 -0.26108 0.072575
740000000 -0.19531 0.16682 -0.040851 0.026422 0.013322 -0.0035619 3.45e-06 -0.0039044
-0.003199 -0.0021641 -0.0070363 0.0036226
-0.040923 0.026451 -0.33733 0.1578 -0.037634 0.034351 6.598e-05 -0.0058802
-0.013702 0.0074056 -0.0018075 -0.0054026
0.013347 -0.0037332 -0.037567 0.034476 -0.075582 0.27354 -0.0019256 0.0035148
-0.00099553 -0.0053256 -0.0022776 0.00073618
-0.00014647 -0.0038636 3.3849e-05 -0.0059047 -0.0019269 0.0035049 -0.20229 0.19952
-0.043136 -0.0089226 0.022577 0.015981
-0.0031888 -0.0021642 -0.013691 0.0074124 -0.00099513 -0.0053645 -0.043316 -0.0088298
-0.17883 0.044278 -0.045734 -0.00032707
-0.0071225 0.0036033 -0.0018388 -0.0055019 -0.0022646 0.00070794 0.022678 0.016007
-0.045761 -0.00036857 -0.25184 0.075216
800000000 -0.16633 0.2129 -0.022732 0.016021 0.0056398 -0.010272 -0.0042661 -0.0025613
-0.0041831 0.0015316 0.0047308 -0.00024861
-0.022754 0.016032 -0.34511 0.22824 -0.0089517 0.034519 -0.0020837 0.0020894
-0.00034874 0.0019641 0.00096045 0.0051209
0.0056594 -0.010321 -0.0088494 0.034565 -0.036435 0.29976 0.0012752 0.001176
-1.2965e-05 0.0032157 -0.0014553 0.00059882
-0.0042808 -0.0025416 -0.0020592 0.0021178 0.0012942 0.0011561 -0.17385 0.22753
-0.029265 0.012828 0.015857 -0.010073
-0.0042298 0.0015934 -0.0003482 0.001969 -3.7903e-05 0.0031968 -0.029286 0.012865
-0.23396 0.067523 -0.019628 0.020357
0.0046676 -0.00013098 0.00097773 0.0051847 -0.0014493 0.00061401 0.015794 -0.0099441
-0.019628 0.020356 -0.2462 0.12978
860000000 -0.13285 0.23417 -0.018317 0.030588 -0.003192 -0.0099502 -0.0020582 0.00061757
0.0042988 0.0049747 -0.0034677 -0.0025901
-0.018337 0.030535 -0.29818 0.27286 0.0075146 0.034544 0.00011207 0.0021432
0.0042979 0.00024366 0.0038822 0.00073662
-0.003244 -0.0099395 0.0076461 0.034534 0.011923 0.3101 -0.00059961 -0.0004797
0.0024763 -0.0018422 0.0015809 0.0044407
-0.0021381 0.00066661 0.00014132 0.0022021 -0.00061309 -0.00044928 -0.13747 0.23982
-0.018754 0.017694 -0.0073474 -0.0099574
0.0043351 0.0049808 0.0043191 0.00027715 0.0025059 -0.0018531 -0.018726 0.017808
-0.17888 0.12898 -0.026532 0.015932
-0.0035015 -0.0027 0.003879 0.00058824 0.0015423 0.0044675 -0.0073559 -0.010075
-0.026559 0.015908 -0.19941 0.1786
920000000 -0.10954 0.25821 0.0041939 0.0396 -0.0093461 -0.0043681 -0.0019279 0.0015981
0.00022864 0.001406 0.0025128 -0.0013575
0.0041993 0.039563 -0.27189 0.29535 0.028011 0.023091 0.001272 0.0010032
0.0068966 -0.00011988 0.0035563 -0.0028787
-0.0093777 -0.0043557 0.028124 0.023022 0.058373 0.31214 0.001696 -7.6601e-05
0.00051867 -0.00041392 0.00086639 -0.0014097
-0.0019348 0.0015693 0.0012846 0.001058 0.0016848 -8.17e-05 -0.11407 0.25689
-0.013043 0.030359 0.0045078 -0.0066192
0.00023832 0.0013885 0.0068447 -0.00014477 0.00050509 -0.00042751 -0.012945 0.03037
-0.1717 0.13399 -0.0043483 0.028668
0.0025423 -0.0012631 0.0036067 -0.0029094 0.0008508 -0.0014112 0.0045472 -0.0065812
-0.0043817 0.028618 -0.20811 0.1899
980000000 -0.063734 0.28019 0.016399 0.030838 -0.0092352 0.0047011 0.0019119 0.003757
0.0038167 -0.0013212 -0.0032521 -0.0025527
0.016336 0.030827 -0.21965 0.33249 0.033162 0.0053737 0.0018374 -0.00030495
0.00167 -0.0058882 -0.00036626 -0.0030294
-0.0092297 0.0047345 0.033233 0.0052378 0.10495 0.30694 0.00047541 -0.0011209
0.00030228 -0.0017883 0.001434 -0.00025139
0.0020069 0.0037636 0.0018344 -0.00031612 0.00047424 -0.0011195 -0.075758 0.26831
0.0068194 0.030617 -0.0099849 -0.0079341
0.0038299 -0.0012961 0.0016338 -0.0059369 0.00030224 -0.0017727 0.0068933 0.030632
-0.14255 0.17073 0.0051954 0.020646
-0.0032232 -0.0025901 -0.00033084 -0.0029927 0.00143 -0.00025281 -0.010011 -0.0080203
0.0052375 0.020584 -0.16807 0.23896
1040000000 -0.022456 0.28988 0.033157 0.020021 -0.0010545 0.0075708 0.0025745 0.00052382
0.00054467 -0.0031528 -0.00051382 -0.0014131
0.033103 0.020029 -0.18476 0.34692 0.029714 -0.014265 0.0013904 -0.0016987
-0.002518 -0.0022318 -0.0012792 -0.002996
-0.0010114 0.0075883 0.029688 -0.014434 0.15146 0.29432 -0.0005166 -0.0013488
-0.0015457 -0.0009312 -0.0006163 -0.0011261
0.0025369 0.00050862 0.001426 -0.0017322 -0.00051666 -0.0013522 -0.048313 0.27843
0.01846 0.019609 -0.0020512 0.0015199
0.00052342 -0.0030855 -0.0025336 -0.0022467 -0.001558 -0.0009323 0.018519 0.019588
-0.11044 0.1792 0.013173 0.020149
-0.00053888 -0.0013826 -0.0012896 -0.002993 -0.00062163 -0.0011337 -0.0020051 0.0015825
0.013133 0.020176 -0.14573 0.25961
1100000000 0.02221 0.3006 0.036915 -0.0026307 0.0035573 0.0040938 0.0024664 -0.00094072
-0.0022893 -0.0031357 -0.0040276 -0.00020307
0.036876 -0.0026267 -0.14112 0.36719 0.015457 -0.02756 -0.00011925 -0.00174
-0.0033558 -0.0008849 -0.0036044 -0.00074197
0.0035634 0.0040913 0.015349 -0.027666 0.19805 0.27504 -0.0016972 0.00032113
-0.0016388 0.00068049 -0.001116 -0.00058101
0.0025324 -0.00098166 -8.8121e-05 -0.0017677 -0.0017054 0.00032323 -0.0078979 0.28372
0.024605 0.0068988 -0.0025484 8.1131e-06
-0.0023145 -0.0031344 -0.0033449 -0.0008751 -0.0016486 0.00068142 0.024595 0.0068764
-0.093193 0.19584 0.019928 0.010623
-0.0040329 -0.00026068 -0.0036337 -0.00070953 -0.0011306 -0.00057614 -0.002546 4.3264e-05
0.019905 0.010597 -0.10169 0.29251
1160000000 0.073519 0.29751 0.025204 -0.01995 0.0035646 -0.00074466 -0.00022173 -0.0026197
-0.0041572 -0.0010747 -0.0011588 0.0041831
0.025194 -0.019942 -0.097126 0.3721 -0.003371 -0.028633 -0.0015712 -0.0015604
-0.0026101 0.0024393 -0.0014562 0.0019933
0.0035796 -0.00074634 -0.003521 -0.028674 0.24157 0.24506 -0.00061623 0.0017225
-0.00047864 0.0018241 -0.0010159 0.00016142
-0.00027964 -0.0026271 -0.0015628 -0.0015237 -0.00061385 0.0017146 0.031407 0.28086
0.022025 -0.0097583 -0.0035238 0.00548
-0.0041796 -0.0010372 -0.0026046 0.002466 -0.00048152 0.0018179 0.022025 -0.0097692
-0.05687 0.20749 0.018706 0.0010577
-0.0011369 0.0041796 -0.0014327 0.0019538 -0.0010173 0.00019294 -0.0035302 0.0054647
0.018706 0.0010515 -0.053782 0.29626
1220000000 0.11747 0.28877 0.012234 -0.030079 -0.0011632 -0.0016281 2.211e-05 -0.00087911
-0.0028438 0.0022902 0.0012541 0.0019099
0.012263 -0.030044 -0.052858 0.38664 -0.016639 -0.021046 -0.0024145 0.00056831
1.2041e-05 0.0029771 -0.00078254 0.0018077
-0.0011705 -0.0016171 -0.01676 -0.020992 0.28125 0.20703 0.00088778 0.001442
0.00054546 0.0011216 0.00021446 0.00057622
6.4249e-05 -0.00092949 -0.0024187 0.00057041 0.00087702 0.0014562 0.071061 0.27272
0.011416 -0.01647 0.0021828 0.0015196
-0.0028387 0.0023166 2.9797e-05 0.0029906 0.0005506 0.0011181 0.011392 -0.016475
-0.035552 0.2195 0.015488 -0.012236
0.0012413 0.0018697 -0.00078753 0.0018357 0.0002246 0.00059652 0.0021938 0.0015127
0.015515 -0.012228 -0.024615 0.31465
1280000000 0.16821 0.26927 -0.0066238 -0.029305 -0.0019236 0.0016594 -0.0010355 -0.0020547
-0.00090723 0.0032878 0.0025774 0.0013646
-0.0066118 -0.029276 -0.0059634 0.37864 -0.023569 -0.0081527 -0.00083724 0.0013963
0.0015134 0.0017521 0.0007908 0.0021957
-0.0019279 0.0016654 -0.023657 -0.0080452 0.31288 0.16377 0.0014 -0.00011013
0.00099858 0.00031152 0.00028461 0.00042443
-0.0010667 -0.0020021 -0.00083221 0.0014216 0.0014097 -0.00011203 0.10768 0.25665
0.0019893 -0.019204 -6.151e-05 -2.3887e-06
-0.00087729 0.0033074 0.0015238 0.0017551 0.0010036 0.00030558 0.0019801 -0.019217
0.0016396 0.22589 0.0039408 -0.015334
0.0026225 0.0013088 0.00081194 0.0021733 0.00026532 0.00039454 -9.9496e-05 -2.3145e-05
0.0039578 -0.015335 0.024163 0.31837
1340000000 0.20572 0.23708 -0.016786 -0.020106 0.00023751 0.0041343 -0.0017492 -0.00071651
0.0015481 0.0028195 0.0016365 -0.0015099
-0.016741 -0.020111 0.033109 0.37176 -0.020809 0.0044135 -0.00015881 0.0018516
0.0018284 0.00090215 0.0011179 0.00073487
0.00026046 0.0041368 -0.020811 0.0045161 0.33583 0.11626 0.00073251 -0.00090469
0.00058717 -0.00060256 3.426e-05 0.00025282
-0.0017375 -0.00075384 -0.0001806 0.0018507 0.00072628 -0.00090166 0.14052 0.23688
-0.0077103 -0.016628 0.0011874 0.0004081
0.001601 0.0028187 0.0018109 0.0008992 0.00058995 -0.00061595 -0.0077841 -0.016621
0.030845 0.22361 -0.0025588 -0.014031
0.0015952 -0.0015041 0.0011455 0.00073727 3.1482e-05 0.00026692 0.0012164 0.00045016
-0.0025715 -0.014012 0.062013 0.31517
1400000000 0.24028 0.20068 -0.023442 -0.0088797 0.0045754 0.0030758 -0.0021519 0.00076643
0.0026085 0.0009629 0.00031231 -0.0011933
-0.023406 -0.0088838 0.071565 0.35988 -0.014092 0.012306 0.0011765 0.0013464
0.001148 -0.00055947 0.0011517 0.00021595
0.0045886 0.0030619 -0.014047 0.012385 0.34986 0.062311 -2.9011e-06 -0.0012866
0.00016912 -0.00022484 0.00038501 0.00030431
-0.0021256 0.00079143 0.00119 0.0013318 1.047e-05 -0.0012875 0.17038 0.20838
-0.013878 -0.010244 -0.00088437 -0.0003787
0.0026008 0.00095601 0.0011245 -0.0005669 0.00017694 -0.00021646 -0.013887 -0.010243
0.064792 0.22287 -0.0095697 -0.0094499
0.00030915 -0.0012002 0.0011332 0.0001962 0.00040352 0.0002875 -0.00090803 -0.0004193
-0.0095759 -0.0094641 0.10762 0.30635
1460000000 0.2641 0.15777 -0.020848 0.0037537 0.005082 -0.0016286 -0.0015271 0.001695
0.0020468 -0.00034212 -0.00024732 -0.00091788
-0.020834 0.0037254 0.10621 0.33847 -0.0052666 0.014782 0.0016077 0.00030674
0.0011555 -0.0011812 0.0012907 -0.00052821
0.0050794 -0.0016503 -0.0051919 0.014843 0.35643 0.007283 -0.0010271 -0.001087
0.00033619 -8.3331e-05 0.00067559 -0.00028885
-0.0015178 0.001651 0.0015903 0.00032878 -0.0010279 -0.0010737 0.19724 0.17991
-0.01507 -0.0038372 -0.00094815 0.0019017
0.0020429 -0.00036738 0.0011507 -0.0011892 0.00033075 -9.7561e-05 -0.015064 -0.0038041
0.094142 0.21081 -0.011438 -0.003337
-0.00022743 -0.00089845 0.0013009 -0.00054786 0.00066415 -0.0002783 -0.00095192 0.0018889
-0.011417 -0.0033045 0.141 0.28628
1520000000 0.27752 0.11723 -0.015656 0.0095978 0.0030366 -0.0038549 8.6399e-05 0.0026151
0.0022846 -0.0018183 -0.0010032 -0.00013318
-0.015648 0.0095771 0.14034 0.32513 0.0020654 0.012095 0.001682 -0.00064685
0.00019669 -0.0010107 0.00033305 -0.00095638
0.0030151 -0.0038661 0.0021374 0.012096 0.3491 -0.049497 -0.00068677 -0.00036395
0.00068521 -0.00094889 9.6147e-05 -0.00012835
9.5824e-05 0.0026333 0.001677 -0.00067121 -0.00068872 -0.00036555 0.2211 0.14193
-0.015021 0.0018008 0.0012456 0.0019634
0.0022814 -0.0018304 0.00018741 -0.0010084 0.0006885 -0.00096623 -0.015035 0.0018404
0.12239 0.20056 -0.011653 0.0010057
-0.001009 -0.00014933 0.00033123 -0.00095901 7.8816e-05 -0.00017561 0.0012692 0.0018954
-0.01164 0.0010152 0.17485 0.26808
1580000000 0.28837 0.071811 -0.0090499 0.013369 -0.0011089 -0.0044696 0.0014799 0.0018541
-0.00017081 -0.0022482 -0.00020872 0.00036624
-0.0090572 0.013353 0.16836 0.30065 0.0052263 0.0070073 0.00062044 -0.0015359
-0.00042148 -0.001194 -0.00016054 -0.00079477
-0.0011404 -0.0044608 0.0052804 0.0069794 0.32852 -0.10724 -0.0014914 0.00014705
-0.0004369 -0.0013495 0.00038665 -0.00051879
0.001475 0.0018339 0.00060419 -0.0015377 -0.0014956 0.00015648 0.23572 0.10268
-0.011731 0.0069565 0.0020234 0.00095982
-0.00020102 -0.0022315 -0.00043393 -0.0011921 -0.00042917 -0.0013556 -0.011728 0.0069691
0.14764 0.18557 -0.0092855 0.0072838
-0.00018837 0.00037708 -0.00014932 -0.00077591 0.00038145 -0.00052276 0.0019651 0.0010199
-0.0092997 0.0072942 0.20831 0.24268
1640000000 0.29159 0.031035 -0.0021542 0.012533 -0.0027458 -0.0021215 0.0028085 0.0010989
-0.00055294 -0.0017203 -0.00038415 0.00048795
-0.0021646 0.012522 0.19832 0.27677 0.005311 0.0023414 -0.00043502 -0.0018355
-0.00095277 -0.00058751 -0.00044252 -0.00065949
-0.0027694 -0.0021093 0.0053267 0.0023004 0.29905 -0.15586 -0.00070309 0.0012017
-0.00099931 -0.0011251 -0.00012809 -0.00038806
0.0028309 0.0010745 -0.00045396 -0.001837 -0.00069982 0.0012034 0.24888 0.053745
-0.007858 0.0084097 0.0024695 -0.00058697
-0.00055112 -0.0017341 -0.00095391 -0.00057335 -0.0010044 -0.0011281 -0.0078509 0.0084444
0.17139 0.16493 -0.0047468 0.0093216
-0.00043199 0.00048229 -0.00045858 -0.00064551 -0.00013118 -0.00038454 0.0024788 -0.00063074
-0.0047091 0.0093328 0.23463 0.21263
1700000000 0.28629 -0.013667 0.0015295 0.010002 -0.0032438 0.00042428 0.0031116 -0.0012651
-0.0021407 -0.00070912 0.00047395 0.00045715
0.0015126 0.0099858 0.21735 0.2456 0.0027336 -0.00030581 -0.0014303 -0.0007315
-0.00087016 -0.00012304 -0.00082065 -0.00047174
-0.0032546 0.00044203 0.0027358 -0.00032051 0.25564 -0.19485 6.1089e-05 0.0016661
-0.0021837 -0.000143 -0.00034157 -0.00084012
0.0031037 -0.0012803 -0.0014313 -0.00073455 6.4134e-05 0.0016609 0.24616 0.0034943
-0.0051168 0.0093882 0.0017592 -0.0019193
-0.0021358 -0.00070645 -0.00086914 -0.00010974 -0.0021764 -0.00014136 -0.0051012 0.0094013
0.19097 0.14794 0.00025254 0.0096281
0.00050094 0.0004624 -0.0008266 -0.0004688 -0.00036331 -0.00083481 0.0017371 -0.0019044
0.00021748 0.0096117 0.25265 0.17924
1760000000 0.27563 -0.062581 0.004194 0.0068487 -0.0019737 0.001203 0.001392 -0.0035359
-0.0012965 0.00044784 0.00027216 -0.00052304
0.0041875 0.0068459 0.24383 0.20627 0.00015123 -0.0016446 -0.001258 -3.252e-07
-0.0011536 0.0009235 -0.00046962 0.00033294
-0.0019441 0.0012211 0.00012902 -0.001646 0.20689 -0.22725 0.0011031 0.0013857
-0.0011557 0.0014193 -0.0012418 -0.00066221
0.0013485 -0.0035076 -0.0012821 2.3801e-05 0.0010933 0.0014007 0.23758 -0.048788
-0.0015403 0.0088827 -0.0002032 -0.0024271
-0.0013139 0.00046742 -0.0011583 0.00093704 -0.0011378 0.001436 -0.0015224 0.0089008
0.20778 0.11623 0.0039529 0.0071236
0.00027172 -0.00055441 -0.00046915 0.00034438 -0.0012534 -0.00066186 -0.00015616 -0.0024473
0.003992 0.0071506 0.26654 0.14201
1820000000 0.25266 -0.10038 0.0046783 0.0031566 0.00039233 0.002287 -0.00094062 -0.0031368
-0.0011599 0.00088473 -3.199e-05 -8.485e-05
0.00468 0.0031629 0.25501 0.17681 -0.0018771 0.00030228 -0.0014787 0.00088991
5.535e-06 0.0012462 -0.00067591 0.00036584
0.00039664 0.0022874 -0.0018772 0.0003148 0.15677 -0.24145 0.0018662 0.00058232
-0.00017846 0.0023846 -0.0016772 0.0002363
-0.00094587 -0.003149 -0.0014788 0.0009013 0.001849 0.00056693 0.20788 -0.09655
0.00036853 0.007703 -0.0014438 -0.0016969
-0.0011528 0.00090273 1.6391e-05 0.001252 -0.00015978 0.0023712 0.00037931 0.007689
0.22812 0.090043 0.0051851 0.0034955
1.8816e-05 -0.00010527 -0.00065812 0.00039123 -0.0016909 0.00020692 -0.0014911 -0.0016846
0.005192 0.0034588 0.27017 0.10722
1880000000 0.21838 -0.14165 0.0025591 0.00077803 -0.0002427 0.0021355 -0.0027858 -0.0023173
-0.0002095 0.0017103 0.0002681 -0.00061813
0.0025526 0.00078251 0.25977 0.13024 -0.0037065 0.0028327 -0.00034361 0.0018494
0.00059667 0.0013518 0.00014309 0.00094876
-0.00021798 0.0021416 -0.0036936 0.0028623 0.10527 -0.24961 0.0020252 -0.0011752
0.0016023 0.0019523 -0.00091871 0.001486
-0.0027697 -0.0023041 -0.00030591 0.0018677 0.002049 -0.0011827 0.16697 -0.13725
0.0014626 0.0055485 -0.0022585 0.00019374
-0.0002023 0.0017264 0.00061905 0.0013401 0.0015996 0.001957 0.0014952 0.0055466
0.23506 0.060672 0.0054558 0.0014661
0.00026088 -0.00064354 0.000152 0.00092522 -0.00089958 0.0014876 -0.0022606 0.00019182
0.0054774 0.0014883 0.27174 0.073134
1940000000 0.17951 -0.16789 0.00034877 -0.0010394 0.0015693 0.0016595 -0.003955 0.00037363
0.0011974 0.00094454 -0.00069388 -0.00068954
0.00035748 -0.0010423 0.2614 0.098984 -0.0017368 0.0056822 0.0010444 0.0014263
0.0019774 0.00037785 0.00091689 0.00026974
0.0016016 0.0016627 -0.0016978 0.005709 0.061693 -0.24127 0.00045852 -0.0025089
0.0022557 0.00031134 0.00024688 0.0015874
-0.0038868 0.00037874 0.0010555 0.0014362 0.00044721 -0.0024928 0.11432 -0.16811
0.0011128 0.0038351 -0.0013718 0.0013733
0.0012058 0.00095013 0.0019887 0.0003551 0.002269 0.00031535 0.0010978 0.0038279
0.24177 0.024219 0.0043424 -0.0024944
-0.00072853 -0.00064514 0.00090298 0.00026811 0.00025137 0.0016286 -0.0014283 0.00135
0.0043684 -0.0024864 0.26213 0.03756
2000000000 0.13381 -0.18335 -0.003224 0.00090494 0.0028769 0.0012791 -0.0025436 0.0036046
0.00072712 0.00052339 -0.00084988 0.00061412
-0.0032178 0.00091352 0.24816 0.063594 -0.00051535 0.0076359 0.0016427 0.00040653
0.0010346 -0.0012862 0.00033653 0.00015201
0.0029094 0.0012788 -0.00046421 0.007673 0.020247 -0.22753 -0.0015057 -0.001399
0.0019738 -0.00098803 0.001386 0.0014987
-0.0025439 0.0036535 0.0016319 0.00041162 -0.0014862 -0.0014097 0.060378 -0.17847
-0.00085177 0.0032904 -0.0001308 0.0021215
0.00073156 0.00049608 0.0010175 -0.0012991 0.0019793 -0.000986 -0.00084384 0.0033044
0.24009 -0.0085949 0.00053312 -0.0034655
-0.00086745 0.00061299 0.00035311 0.00015821 0.0014216 0.0015203 -6.9941e-05 0.0021429
0.00057311 -0.0034574 0.24973 0.0092925
2060000000 0.086427 -0.19131 -0.0042618 0.0028817 0.0029514 -0.00075937 0.00077414 0.0035056
0.0017516 -0.00062798 -0.00015833 0.0011232
-0.0042512 0.0028773 0.235 0.03445 0.0045636 0.0086416 0.0011619 -0.00073973
0.00060625 -0.0015171 0.00054625 -0.00022529
0.0029455 -0.00074467 0.0046207 0.0086239 -0.012942 -0.20946 -0.0017914 0.00043335
0.00074372 -0.0022037 0.0028722 0.00023033
0.00081613 0.0035452 0.0011749 -0.0007353 -0.001785 0.00046673 0.0088746 -0.17465
-0.0017036 0.004632 0.001109 0.0011365
0.0017501 -0.00063999 0.00058126 -0.001507 0.00074201 -0.0021829 -0.0017045 0.0046466
0.22762 -0.047054 -0.0012423 -0.0043768
-0.00013675 0.0011602 0.00053274 -0.00020584 0.0027903 0.00022836 0.00093859 0.001127
-0.0012853 -0.0043723 0.23453 -0.015858
2120000000 0.041738 -0.18208 -0.0034353 0.006287 0.0024024 -0.002677 0.0031678 0.0020284
0.00072517 -0.0014742 0.00094797 0.00015988
-0.0034325 0.0062778 0.21472 0.011457 0.0071528 0.0047992 0.0010814 -0.001417
-0.0012226 -0.0019529 0.00014049 -0.00099202
0.0023993 -0.0027129 0.0071915 0.0047481 -0.040886 -0.19202 -0.00074313 0.0016276
-0.0015485 -0.0014972 0.00068893 -0.0021983
0.0031335 0.0020188 0.0010831 -0.0014443 -0.00078043 0.0016042 -0.040183 -0.15737
-0.0023657 0.0064825 0.0017301 0.0010059
0.00069821 -0.0015064 -0.0012341 -0.0019916 -0.0015708 -0.0015594 -0.0023738 0.0065312
0.21347 -0.081058 -0.0053832 -0.0022166
0.00091747 0.00021198 0.00012332 -0.00098142 0.00075359 -0.0021579 0.0018041 0.0011063
-0.0052914 -0.0022041 0.21438 -0.030492
2180000000 0.0018336 -0.16989 -0.0020683 0.0095261 0.00052503 -0.0023715 0.0032002 -0.00052534
0.00027635 -0.0014803 0.0010108 2.3896e-05
-0.0020926 0.0095124 0.19556 -0.0074229 0.0081676 0.0039594 -0.0011072 -0.0016777
-0.0021687 0.00064053 -3.2977e-05 6.3738e-05
0.00047981 -0.0023719 0.0082137 0.0039027 -0.061969 -0.16873 0.0011078 0.0016822
-0.00089509 -0.00037631 0.00047286 -0.0019941
0.0032613 -0.00060893 -0.0011266 -0.0016573 0.0011408 0.0016506 -0.075889 -0.13234
-0.00046276 0.009215 0.0019804 0.00017118
0.00026453 -0.0015055 -0.0021779 0.00070304 -0.00082899 -0.00032471 -0.00041301 0.0091565
0.18783 -0.1122 -0.0058236 0.0016718
0.00097742 0.0001563 -5.9321e-05 8.156e-05 0.00043147 -0.0019575 0.0019242 9.2628e-05
-0.0058491 0.0016301 0.19815 -0.045723
2240000000 -0.027399 -0.14538 0.0021167 0.010866 -0.0006422 -0.0028942 0.0016455 -0.0024034
-0.0018891 -0.00081443 0.00070039 -0.0017567
0.0020932 0.010857 0.17536 -0.012674 0.0088293 -8.1501e-05 -0.0007465 -0.00029055
-0.0004331 0.001122 -0.00077027 -0.00064222
-0.0006541 -0.0028928 0.0088578 -0.00014647 -0.079752 -0.14411 0.0018756 -0.0016624
-0.0013789 -1.5719e-05 -0.0023235 -0.0016015
0.001641 -0.0024086 -0.00075275 -0.00030197 0.0018296 -0.0016289 -0.11059 -0.10282
0.0015809 0.011011 0.001749 -0.00059795
-0.0019107 -0.0008146 -0.00041406 0.0011322 -0.0013857 -2.0845e-05 0.0015413 0.011004
0.1588 -0.12901 -0.0058893 0.0042009
0.00070435 -0.0017911 -0.00073765 -0.0006358 -0.0022925 -0.0015622 0.0018055 -0.00048159
-0.0058497 0.0042833 0.17438 -0.056104
2300000000 -0.054043 -0.11886 0.0074207 0.009035 -0.0012774 -0.0018971 -0.00058502 -0.0013296
-0.0012951 0.00065658 -0.00093522 -0.0007251
0.0074138 0.0090404 0.1561 -0.022075 0.0087243 -0.0023253 -0.0009207 0.00056046
-0.00012565 0.0016022 -1.4975e-05 0.00079146
-0.0013072 -0.0018869 0.0087226 -0.0024003 -0.091259 -0.1207 2.908e-05 -0.0016894
-0.00012159 0.0019055 -0.0021518 0.00073566
-0.00063059 -0.0013325 -0.00094315 0.00061173 3.8294e-05 -0.0017331 -0.13062 -0.067801
0.0056929 0.010956 0.00024688 -0.0020712
-0.0013262 0.00071313 -0.0001249 0.001666 -5.8895e-05 0.0018788 0.0058425 0.010916
0.12411 -0.15037 -0.0037995 0.0073978
-0.00096999 -0.00071154 2.4682e-05 0.0007983 -0.0021335 0.00069715 0.0001198 -0.0020888
-0.0038187 0.0073468 0.15946 -0.05732
2360000000 -0.071676 -0.088075 0.010453 0.008408 -0.0010728 -0.0014746 -0.0014547 -0.00075805
-0.00070773 0.0012456 -0.0015083 -0.0005313
0.010425 0.0083977 0.14611 -0.022323 0.008181 -0.0051403 -0.00068051 0.0010697
0.0019395 0.00031822 0.00017144 -8.0862e-05
-0.0011118 -0.0014611 0.0081506 -0.0052132 -0.10216 -0.098979 -0.0026072 -0.0010454
0.001044 0.00017329 -0.00087147 0.0019362
-0.0014102 -0.00082404 -0.00067145 0.001058 -0.002621 -0.00099435 -0.14819 -0.035607
0.010387 0.010057 0.0012324 -0.002308
-0.00063593 0.0012067 0.0019301 0.00029126 0.0010354 0.00021442 0.010402 0.010149
0.095217 -0.15116 0.00028021 0.0083693
-0.001599 -0.00049031 0.00018284 -8.5957e-05 -0.00090336 0.0018889 0.0013198 -0.0023112
0.0002871 0.0084002 0.13609 -0.061539
2420000000 -0.079609 -0.059738 0.0139 0.0030082 -0.0032203 -0.0012903 -0.00076743 0.00042658
0.0013445 0.0013111 -0.0014788 0.0015642
0.013885 0.0030227 0.1298 -0.022312 0.0045724 -0.0070761 0.0014781 0.00099493
0.00083389 -0.0013952 -0.0001954 -0.00017453
-0.0032554 -0.0012718 0.0045157 -0.0071215 -0.11412 -0.077709 -0.0022445 0.0014353
0.00013826 -0.00020392 0.00035155 0.0027133
-0.00078002 0.00049364 0.0015138 0.0010133 -0.0022547 0.0013926 -0.15617 0.008195
0.01434 0.0078609 -6.4539e-05 -0.0026366
0.0013278 0.0012909 0.00080371 -0.0014198 7.7383e-05 -0.00021982 0.014406 0.0077626
0.060645 -0.14967 0.0015274 0.0091336
-0.0015265 0.001651 -0.00020282 -0.00017572 0.00031259 0.002682 2.1728e-05 -0.0026261
0.0015526 0.0090918 0.11848 -0.05591
2480000000 -0.080897 -0.030441 0.013907 -0.0024149 -0.0018014 -1.9464e-05 -0.00050266 0.0014548
0.0018856 -0.00047639 0.00010628 0.0014475
0.013899 -0.0023892 0.13125 -0.024444 0.0026212 -0.0091362 0.0012425 -9.0421e-05
-0.00041037 -0.00099019 -1.1509e-05 -0.00034193
-0.0018093 -1.7572e-05 0.0025601 -0.0091578 -0.1178 -0.059101 -0.00064223 0.0033228
-0.00034463 -0.00098738 0.0018632 0.0009386
-0.0004761 0.001411 0.00123 -8.4586e-05 -0.00064215 0.003326 -0.15825 0.044434
0.017908 0.0011485 -0.0018524 -0.0023748
0.0018862 -0.00049021 -0.00045405 -0.00093532 -0.00035698 -0.00097201 0.017828 0.0011051
0.030161 -0.1431 0.0043088 0.0074725
0.00012261 0.0014681 -2.3362e-05 -0.0003139 0.0018976 0.00094855 -0.0018238 -0.0025363
0.0041986 0.0075203 0.0988 -0.053623
2540000000 -0.085933 -0.0017963 0.011694 -0.0062074 -0.0023222 0.00097336 0.00059137 0.00093764
4.2696e-05 -0.0019209 0.00092334 0.0014718
0.011689 -0.0061875 0.11762 -0.014841 -0.001363 -0.0080498 0.00045408 -0.001537
-0.0015668 -0.00016612 -0.00054185 0.00010962
-0.0023059 0.00095895 -0.0014523 -0.0080404 -0.12447 -0.034589 0.0020684 0.0024763
-0.001106 -0.00019596 0.0017777 -0.00082749
0.0006167 0.00091123 0.00045222 -0.001579 0.0020524 0.0024721 -0.15762 0.083839
0.017678 -0.0057462 -0.0023341 -0.0020368
6.9252e-05 -0.0019856 -0.0015282 -0.00018838 -0.0010904 -0.00021834 0.017787 -0.0058065
0.0056375 -0.12817 0.006785 0.0062339
0.0010377 0.0014191 -0.00050368 0.00014954 0.0016982 -0.00082762 -0.0021866 -0.0017321
0.0069561 0.0062597 0.083181 -0.038205
2600000000 -0.078073 0.022506 0.0085235 -0.0097899 -0.001086 0.0025943 0.00076727 -0.00032508
-0.0012618 -0.0010578 0.0016835 0.00056772
0.0085281 -0.0097814 0.11326 -0.031032 -0.0037308 -0.0060125 -0.0004995 -0.00062585
-0.00035512 0.0015249 -0.00020621 0.00073708
-0.0010984 0.0025905 -0.003793 -0.0060041 -0.12874 -0.010693 0.0030476 -6.9734e-05
-0.00026862 0.0015721 0.0012381 -0.0016926
0.00079471 -0.00037644 -0.00048724 -0.00062174 0.0030102 -0.00010516 -0.14238 0.11689
0.014928 -0.01207 -0.0031796 5.0917e-05
-0.001236 -0.0009433 -0.00036053 0.0015542 -0.0002875 0.0015176 0.014812 -0.011999
-0.020846 -0.11267 0.0087244 0.0060157
0.0016688 0.00060242 -0.00022062 0.00070131 0.001274 -0.0016896 -0.0032271 -2.9532e-05
0.0086371 0.0060192 0.075762 -0.024198
2660000000 -0.073647 0.047872 0.0045352 -0.011624 -0.00015496 0.00094492 6.7338e-05 1.7041e-05
-0.0025503 0.00043828 0.0013475 -0.00091273
0.0045401 -0.011612 0.11934 -0.027154 -0.0047991 -0.0042812 -0.001183 -0.00037458
8.8748e-05 0.0018023 0.0004326 0.00081609
-0.00014125 0.00093419 -0.0048741 -0.0042379 -0.12911 0.0092927 0.001929 -0.0016781
0.00049268 0.00064978 -0.00094507 -0.0017645
3.1912e-05 4.2578e-05 -0.0011726 -0.00034636 0.0019566 -0.0016859 -0.12443 0.14806
0.0079868 -0.015731 -0.0022339 0.0010187
-0.0025957 0.00042158 9.3806e-05 0.0017521 0.0005251 0.00061842 0.0079876 -0.015903
-0.038709 -0.097648 0.010224 0.0016416
0.0013806 -0.00094062 0.00040337 0.0008101 -0.0010042 -0.0017669 -0.0023278 0.0010843
0.010237 0.0016661 0.069841 -0.00465
2720000000 -0.061951 0.067369 0.00037747 -0.011755 -0.00049699 0.0027728 -0.00029144 -1.1277e-05
-0.0019672 0.0020945 0.00053111 -0.0015072
0.00038812 -0.011744 0.10527 -0.029429 -0.0051208 -0.00098379 -0.0014314 0.00052331
0.0017766 0.00063102 0.00083707 -0.00021547
-0.00044439 0.0028184 -0.0051185 -0.00093105 -0.12309 0.039812 0.00028854 -0.002462
0.00050157 0.00047166 -0.0014241 0.0005014
-0.00032483 -1.8307e-05 -0.0014684 0.00053509 0.00025558 -0.002484 -0.091658 0.1792
0.001546 -0.016803 -0.0017692 0.0022154
-0.0019619 0.0021869 0.0018017 0.00061057 0.00051437 0.00048671 0.001462 -0.016667
-0.053492 -0.072555 0.012077 -0.00088037
0.00047828 -0.0015123 0.00088169 -0.00024645 -0.0014066 0.00056033 -0.0017188 0.0021278
0.01195 -0.00084641 0.075504 0.015664
2780000000 -0.048182 0.085468 -0.0041964 -0.010554 -0.00020903 0.0010856 0.00076801 -0.00016766
0.001244 0.0025784 -0.00070216 -0.0019638
-0.0041657 -0.01055 0.10362 -0.042321 -0.0039976 0.00032517 -0.0002008 0.0015672
0.0016175 -0.00088539 4.8314e-05 -0.00022376
-0.00023909 0.0010825 -0.0040203 0.00037995 -0.1212 0.068841 -0.001831 -0.0015366
0.00057278 -0.00041723 -0.0004198 0.00079357
0.00072616 -0.00015685 -0.00017171 0.0015632 -0.0017699 -0.001537 -0.063025 0.20034
-0.0054019 -0.014935 -0.00065178 0.0020711
0.0012705 0.0025432 0.0016183 -0.00092803 0.00058023 -0.00037547 -0.0053942 -0.015031
-0.067062 -0.046975 0.010234 -0.0052693
-0.0006439 -0.0020656 3.2364e-05 -0.00020815 -0.00044306 0.00077499 -0.00066534 0.0021319
0.0103 -0.0051878 0.078797 0.033358
2840000000 -0.033266 0.10202 -0.0074607 -0.0074934 0.0014273 0.0020452 -0.00014 -0.00017478
0.0012906 0.0010408 -0.0017526 0.00032016
-0.0074475 -0.0074828 0.10134 -0.034583 -0.0032402 0.0015499 0.00041417 0.00077405
-1.0416e-05 -0.0014208 9.649e-06 -5.1208e-05
0.0014042 0.0020276 -0.0032153 0.0015794 -0.11584 0.095631 -0.001315 0.00034628
0.00039262 0.00026172 0.00094215 0.0010111
-0.00012563 -0.00019891 0.00044956 0.00075505 -0.0013629 0.00033682 -0.027622 0.21762
-0.0093724 -0.010571 0.00016819 0.0012679
0.0013428 0.00098322 -6.5271e-07 -0.0013956 0.0003707 0.00023082 -0.0094223 -0.01045
-0.073546 -0.02204 0.0082747 -0.0065632
-0.0016961 0.00030435 4.3988e-05 -6.2788e-05 0.00097769 0.0010671 0.00032225 0.0012504
0.0083384 -0.006636 0.093192 0.050206
2900000000 -0.018277 0.12082 -0.0089481 -0.0033477 0.0016263 8.6784e-05 0.00032369 -0.00069094
0.002117 -0.001085 -0.00099254 3.2296e-06
-0.0089306 -0.003354 0.083615 -0.042815 -0.00083446 0.0026292 0.00082889 0.00025825
-0.00035754 -0.0014436 -0.00020169 4.5023e-05
0.0016115 4.2234e-05 -0.00078552 0.0026336 -0.097898 0.1281 -0.00084671 1.2514e-05
-0.00049243 -0.0011336 0.0017031 -0.00049729
0.00035683 -0.00067682 0.00081663 0.00027001 -0.00081514 -1.02e-05 0.010267 0.21986
-0.011497 -0.0053028 0.0011462 0.0021388
0.0021013 -0.0010954 -0.00039948 -0.0013932 -0.00048511 -0.0011531 -0.01143 -0.0052618
-0.072891 0.0095925 0.0065183 -0.010132
-0.00082147 -0.00010914 -0.0002429 1.5768e-05 0.0016624 -0.00045222 0.0010381 0.0019334
0.0063309 -0.010141 0.10835 0.054896
2960000000 0.0014759 0.13231 -0.0088159 0.00032869 0.00054632 0.0014046 -0.00078007 -0.00087171
-0.00030439 -0.0019337 -0.00058375 0.000435
-0.008819 0.00029462 0.09151 -0.042261 -0.00049721 0.0010678 0.0009537 0.00016925
-0.0012509 -0.00076289 0.00049872 0.00036888
0.00060581 0.0014165 -0.00050549 0.0010703 -0.080998 0.15886 -0.0007583 0.00035245
-0.0004285 0.00060317 -3.3844e-05 -0.0022337
-0.00076136 -0.00089008 0.00093414 0.0001434 -0.00076298 0.00037441 0.050961 0.22815
-0.011272 0.00054538 0.0016706 0.00032552
-0.00035325 -0.0019395 -0.001258 -0.00076818 -0.0004322 0.00063065 -0.011396 0.00064236
-0.06496 0.037223 0.0017999 -0.011594
-0.00069463 0.00046098 0.00054449 0.00038787 -7.3717e-05 -0.0022799 0.0017783 0.00051155
0.0020414 -0.011491 0.12735 0.066764
3020000000 0.020077 0.14773 -0.0066723 0.003555 0.0013956 -5.8408e-05 -0.00076685 6.102e-06
-0.00050308 0.00036094 -0.00013617 0.00031127
-0.0066478 0.0035439 0.081303 -0.030389 -0.00021883 -0.00014683 0.00052774 -0.00095818
-0.001751 0.00031355 0.00071173 -0.00012586
0.0014212 -6.1458e-05 -0.00020192 -0.0001611 -0.058452 0.18453 -0.00033721 0.00093223
0.00037615 0.00028186 -0.00075665 -0.0017831
-0.00076896 3.1693e-05 0.0005 -0.00096504 -0.00030596 0.00094031 0.09097 0.22141
-0.0087332 0.0036055 0.00084242 0.00069192
-0.00046872 0.00033786 -0.0017507 0.00035226 0.00036621 0.0002891 -0.0086593 0.0036274
-0.052187 0.063436 -0.00093735 -0.010505
-2.6715e-06 0.00032331 0.00071226 -0.00015262 -0.00084452 -0.0016169 0.00083344 0.00060213
-0.00091289 -0.01065 0.14812 0.063512
3080000000 0.046582 0.15609 -0.0048312 0.0058838 0.0017678 -1.6954e-05 -0.00084632 8.9494e-05
-0.00057463 0.00036415 4.4218e-05 0.00066274
-0.0048451 0.0058927 0.078507 -0.026091 -0.0003186 0.00026109 -4.0335e-05 -0.00024575
-0.0004455 0.0010443 -0.00015713 -0.00055825
0.0017907 -6.3365e-05 -0.00030836 0.00028826 -0.02236 0.20538 -0.00057524 0.00021448
0.00049873 0.00060233 -0.0020368 -0.00076837
-0.00092119 5.4389e-05 -2.9207e-05 -0.00024928 -0.00059041 0.00025444 0.12417 0.21324
-0.0056092 0.0067949 0.0018255 0.00026697
-0.00071841 0.00042514 -0.00038875 0.0010192 0.00051959 0.00061049 -0.0056408 0.006798
-0.029432 0.091884 -0.0056036 -0.009295
2.5875e-05 0.00050621 -0.00016652 -0.00056468 -0.0020367 -0.00085117 0.0018099 0.00044951
-0.0055121 -0.0092034 0.16248 0.070748
3140000000 0.074609 0.16135 -0.0013467 0.007581 0.002767 -0.0013645 -0.0010445 0.0012463
0.0015309 0.00068781 0.00026942 -6.0348e-06
-0.0013327 0.0075769 0.073781 -0.026795 -0.00091533 -7.111e-05 0.00072539 -0.00029001
-7.6935e-05 0.001095 0.00056726 -0.0004581
0.0026999 -0.0013571 -0.00092949 -4.8955e-05 0.018635 0.22759 4.7885e-06 0.0016499
0.0013723 -0.00041961 -0.0026178 0.00091013
-0.001115 0.0012367 0.00068272 -0.00029895 3.1803e-05 0.0016277 0.16016 0.18944
-0.0011632 0.007387 0.0011293 -0.0013585
0.0015403 0.00065709 -7.6197e-05 0.0011141 0.0012328 -0.00044772 -0.0010816 0.0074087
-0.015944 0.11078 -0.007164 -0.0058821
0.00025802 -0.00012826 0.00060075 -0.0004569 -0.002611 0.00088767 0.0010403 -0.0014919
-0.0073086 -0.0058213 0.18692 0.062151
3200000000 0.10718 0.17168 0.0038785 0.0067066 0.00088351 -0.0027959 -1.4191e-05 0.0017689
0.00038798 -0.0018281 0.00011798 0.00036492
0.003856 0.0067082 0.085062 -0.026064 -0.0011788 0.00025849 -0.00054068 -0.0010512
0.00063014 0.0012182 -0.00032241 -0.0010195
0.00079893 -0.0027721 -0.0011511 0.00026019 0.064144 0.23209 0.0012549 0.00068361
-5.0458e-05 -0.0021844 -0.0015901 0.0023695
-4.4502e-05 0.0017108 -0.00052891 -0.0010862 0.0012582 0.00068893 0.18173 0.16644
0.0013616 0.0063924 0.00064568 -0.0014702
0.00038327 -0.0018369 0.00062685 0.0011917 -9.6238e-05 -0.0022313 0.0013169 0.0064373
0.018289 0.12835 -0.0093835 -0.0018601
0.00023115 0.0003315 -0.00037355 -0.0010203 -0.0015587 0.0024452 0.00063826 -0.0012895
-0.0092367 -0.0019275 0.2037 0.061511
3260000000 0.13806 0.16458 0.0040387 0.003469 -0.00063752 -0.002675 0.0012278 0.00068858
0.00022043 -0.0019938 7.9835e-06 -5.2901e-05
0.0040384 0.0034609 0.092354 -0.029368 -0.001916 0.0019783 -0.00046097 -0.00018398
0.0008764 -0.00056028 -0.00098766 2.5852e-05
-0.00063498 -0.0026503 -0.0019047 0.0019969 0.1137 0.22869 0.00037595 -7.7589e-06
-0.00066481 -0.001037 0.00054153 0.0019685
0.0012052 0.00075397 -0.00047523 -0.00016337 0.00038722 -1.8953e-05 0.20802 0.12956
0.0040663 0.0051668 -0.00078167 -0.0017162
0.00025767 -0.0018737 0.00089519 -0.00056982 -0.00065374 -0.00096976 0.0040819 0.0050869
0.040808 0.13778 -0.0068458 0.0027342
-2.0447e-05 -8.6778e-05 -0.00096341 0.0001091 0.0004864 0.0019824 -0.00076699 -0.0017907
-0.0069908 0.002639 0.23257 0.051188
3320000000 0.16948 0.15976 0.0072141 0.0015393 -0.000557 -0.0017116 0.00073684 0.00016716
-0.0017305 -0.0014155 0.00018356 -2.9011e-05
0.0072048 0.0015618 0.099798 -0.024745 0.00053223 0.0023846 -0.00044215 -0.00050612
-0.00018279 -0.00027614 -0.00047379 0.00020769
-0.00059515 -0.001695 0.00055789 0.0023695 0.16166 0.2216 0.00037941 -0.00013353
-0.0013387 -0.00034671 0.00023008 0.00099602
0.00076502 0.00013368 -0.00045687 -0.00049877 0.00037094 -0.00011609 0.21827 0.099385
0.0048194 0.0020656 -0.0011025 -7.0207e-05
-0.0018668 -0.0013937 -0.00015385 -0.00020692 -0.0013137 -0.00033077 0.0048238 0.002108
0.069298 0.14084 -0.0042841 0.0035926
0.00021862 -4.2523e-05 -0.00046506 0.00023352 0.00014363 0.00089276 -0.0011516 -7.2134e-05
-0.0042769 0.0036959 0.24943 0.039431
3380000000 0.20452 0.143 0.0059459 -0.0019138 -0.0011836 0.0006148 0.0009854 0.00014668
-0.0015435 0.00081678 0.00036357 5.266e-05
0.0059459 -0.0019088 0.11032 -0.033316 -6.8798e-05 0.0027848 -0.00098888 -0.00038273
-5.2525e-05 0.00018798 -0.0008524 0.00045494
-0.0011654 0.00064392 -3.9573e-05 0.0027884 0.20321 0.19939 0.00067163 -0.00058931
-0.0017388 0.00069268 0.00095355 0.0016809
0.0010581 0.00017626 -0.0010133 -0.00037553 0.00069656 -0.00056577 0.23309 0.066703
0.006 0.0018056 -0.00020173 0.00039457
-0.0015041 0.00077195 -4.6478e-05 0.0001203 -0.00186 0.0006647 0.0060511 0.0017494
0.10717 0.13351 -0.0012531 0.0051455
0.00034884 9.2087e-05 -0.00085529 0.00045345 0.00089851 0.0016225 -0.00012644 0.00051639
-0.0011662 0.0050862 0.27951 0.01988
3440000000 0.23622 0.12318 0.0047528 -0.0038567 -0.00069371 -0.0015644 0.00075371 -3.7693e-05
-0.0014662 0.0016432 0.00091421 -7.9478e-05
0.0047407 -0.0038364 0.10385 -0.037332 0.0028866 0.0022247 -0.0010099 0.0011487
0.0001065 0.00029258 0.00020643 0.00095246
-0.00071192 -0.0016005 0.0028671 0.0021967 0.24206 0.17209 -0.00023773 -1.1355e-05
0.00016975 0.0012532 0.0011309 0.00069584
0.0006733 -6.7383e-05 -0.00099964 0.001161 -0.00024893 -1.6777e-05 0.23489 0.034169
0.0068737 -0.0015197 -0.00048792 0.00021447
-0.0014102 0.0017127 0.00017777 0.00029786 0.00021728 0.0013203 0.0068127 -0.0015012
0.13348 0.12703 0.0022759 0.0032685
0.000893 -0.00011861 0.00024658 0.00096393 0.001123 0.00043855 -0.00050185 0.00010356
0.002244 0.0032026 0.29577 -0.0085481
3500000000 0.26963 0.091292 0.0026206 -0.0046996 -0.0013768 0.0014694 0.00080678 -0.00062487
-0.00084438 0.0010381 0.00066655 -0.00083452
0.0026407 -0.0047147 0.11731 -0.0616 0.0031674 0.0015593 -0.00028282 0.00062126
0.00042687 3.5346e-05 -7.2763e-05 0.00030763
-0.0013258 0.001475 0.0031952 0.0015589 0.27252 0.13782 0.00020389 -0.00019814
-7.3642e-05 0.00085861 0.0017518 -0.00032026
0.00081036 -0.00068803 -0.00029465 0.0006199 0.0002503 -0.00017742 0.23982 0.0065545
0.006439 -0.0039242 9.4017e-05 -8.0226e-05
-0.00087886 0.0010663 0.00040171 5.5543e-05 -9.0289e-05 0.00086023 0.0064006 -0.0039822
0.17595 0.10446 0.0026436 0.0010449
0.00061283 -0.00080283 -5.1658e-05 0.00032357 0.0018625 -0.00027749 8.2133e-05 5.4604e-05
0.0026898 0.001176 0.31699 -0.036567
3560000000 0.2884 0.057881 0.00048662 -0.0060264 -0.00013926 -0.00089101 0.00076012 0.00016663
0.0014596 0.0015723 -0.00021259 -0.0012078
0.00048403 -0.0060133 0.11073 -0.066603 0.0059196 -0.00064831 0.00030733 0.0005987
0.00066516 -0.00022279 7.7878e-06 0.00039423
-0.00012995 -0.00089144 0.0059387 -0.00070195 0.30001 0.096106 -0.00014555 -0.00014223
0.00073491 0.00051205 0.0012812 -0.0010248
0.00069653 0.0002228 0.00027532 0.00061338 -0.00013841 -0.00011762 0.22945 -0.02977
0.0050864 -0.0064122 -0.0004061 -0.00072758
0.0015947 0.0016285 0.00069638 -0.00020164 0.00078795 0.00050666 0.0051147 -0.0063982
0.19561 0.095036 0.0023208 -0.0014595
-0.00028655 -0.0011958 4.6247e-05 0.00045411 0.0011738 -0.0011075 -0.00031409 -0.00073542
0.0023926 -0.0016167 0.32925 -0.076523
3620000000 0.30603 0.021216 -0.0011906 -0.0039423 -0.0018111 -0.00018041 0.0003355 -0.0014463
-0.00016776 0.00057823 -0.00054548 -0.00056486
-0.0011779 -0.0039561 0.11248 -0.094899 0.0039654 -0.0037204 0.00019055 0.000445
-0.00016282 -0.00073384 0.00062935 0.00023561
-0.0018402 -0.00014304 0.0038916 -0.0037991 0.31455 0.052636 4.453e-05 -0.0010258
-9.4868e-05 0.00023327 0.00051547 -0.0008651
0.0002791 -0.0015145 0.0002034 0.00040105 5.9079e-05 -0.0010115 0.21906 -0.059504
0.00046028 -0.007508 -0.00094374 0.00099054
-6.3128e-05 0.00064262 -0.00024032 -0.00074386 -7.7774e-05 0.00030905 0.00041245 -0.0074183
0.21835 0.05942 0.00072738 -0.0013871
-0.00055369 -0.00063834 0.00063378 0.00030072 0.0006288 -0.00077495 -0.00089791 0.0010055
0.00058094 -0.0013027 0.33242 -0.1099
3680000000 0.31098 -0.023995 -0.0036848 -0.0039121 -0.001267 0.0016196 -0.00096506 -0.00015512
0.0013526 0.00015825 -0.0011244 -0.00034571
-0.0036588 -0.0038993 0.10892 -0.11261 0.0017264 -0.0045792 0.00075969 0.00026897
-0.00044897 -0.00061777 0.00086827 0.00019691
-0.0012891 0.0016383 0.0016669 -0.0046539 0.32595 0.0023521 -0.00090276 -0.00061109
0.0010888 0.0005184 0.00049887 -0.001818
-0.00089292 -0.00010285 0.00073913 0.0002964 -0.00093762 -0.00061362 0.20611 -0.093674
-0.0011601 -0.0064591 -0.0010896 0.0011902
0.001358 1.5905e-05 -0.00043843 -0.00069413 0.0011237 0.00050134 -0.0011666 -0.0064327
0.23991 0.036769 0.00018463 -0.0018318
-0.0009322 -0.00046915 0.00085937 0.00021013 0.00047133 -0.0019007 -0.0011448 0.0013485
0.00028401 -0.0020664 0.33272 -0.15593
3740000000 0.31293 -0.058293 -0.0029837 0.0001065 -0.0024437 0.0025066 -1.8625e-05 -0.00099419
-0.00059006 -3.3956e-05 -0.00096728 0.00020437
-0.0030042 0.00012506 0.1003 -0.1335 0.0012798 -0.005244 0.00023229 -9.8876e-05
-0.00029685 -0.00021778 0.00062083 6.5678e-05
-0.0024699 0.0025491 0.00124 -0.0052758 0.32932 -0.035159 -0.00072781 -3.152e-05
-0.00025516 4.2768e-05 -0.00034824 -0.0013375
-0.00014308 -0.00094752 0.00021024 -0.00014751 -0.00069011 -9.1107e-05 0.18489 -0.11637
-0.0027468 -0.0054682 0.00056364 0.0026723
-0.00052943 -4.6621e-05 -0.00032732 -0.00012636 -0.00034084 -5.1849e-05 -0.0028841 -0.0054736
0.24775 0.0027655 -0.00083209 -0.0011658
-0.00084115 0.00035863 0.00063072 3.1579e-05 -0.00033179 -0.0011819 0.00059014 0.0026422
-0.00082742 -0.0011539 0.31909 -0.19505
3800000000 0.30975 -0.10449 -0.0022347 0.00052761 0.00089071 0.0038515 -0.0010723 -0.0015483
0.0017137 0.00097353 -0.0012681 0.0004402
-0.002241 0.00053411 0.091081 -0.14874 -0.0018657 -0.0052258 0.00040127 0.00012726
-0.00092125 -0.00038152 0.00072019 -3.0314e-05
0.0010018 0.0038553 -0.0019408 -0.0052279 0.3268 -0.0779 -0.00069704 0.00041501
0.00079156 0.0002727 -0.00095751 -0.00085743
-0.001053 -0.0015365 0.00036006 0.00013758 -0.00067787 0.0004545 0.17653 -0.14252
-0.0040606 -0.0040763 0.0016013 0.0017447
0.0016915 0.00093517 -0.00085627 -0.00042189 0.00089739 0.00022699 -0.0039999 -0.004023
0.26412 -0.034663 0.0011665 0.00017915
-0.001326 0.00042905 0.00074936 5.691e-05 -0.00097523 -0.00083499 0.0015904 0.0017421
0.0011451 9.7509e-05 0.31229 -0.23589
3860000000 0.2982 -0.1364 -0.0010264 0.0011122 0.0027923 0.0018789 -0.0021137 0.0011491
0.00093638 -0.0012004 -0.00036406 0.0013698
-0.0010048 0.0011143 0.071657 -0.15952 -0.003272 -0.0050746 0.0005828 -0.00067478
-0.00078159 0.0012743 0.0007123 -0.001119
0.0028377 0.0019138 -0.0033397 -0.0050685 0.30741 -0.11832 -0.00073653 0.00079031
0.00033864 -0.00032315 -0.00062994 -0.00040722
-0.0021373 0.0010991 0.00058351 -0.00069604 -0.00072166 0.00074305 0.14851 -0.15775
-0.0023299 -0.0038611 0.001609 0.001057
0.00092017 -0.0011313 -0.00082819 0.0013692 0.00030346 -0.00014346 -0.002534 -0.0038294
0.26304 -0.064172 0.00023847 -0.0011353
-0.0003488 0.0014071 0.00069416 -0.0011504 -0.00053598 -0.0004545 0.0016676 0.00089695
0.00026248 -0.0010536 0.28995 -0.2744
3920000000 0.28514 -0.1764 0.0016673 0.0004606 0.003587 0.0024479 -1.5559e-05 0.00097056
0.00050263 1.0614e-05 0.00074086 0.00043117
0.0016885 0.0004989 0.0457 -0.1757 -0.0049951 -0.0033642 -0.00024368 -0.00020241
0.000421 0.000435 -0.00019703 -0.00050591
0.0035359 0.0024592 -0.0050334 -0.0032965 0.30153 -0.15094 0.00023562 0.0011887
0.0017702 -0.0011172 -0.00058309 -0.00012663
5.2193e-05 0.0010572 -0.0002132 -0.00019803 0.00023967 0.0012786 0.12937 -0.16861
-0.0040064 -0.0029838 0.002485 -0.00010973
0.00058756 -0.00012775 0.0003059 0.00033641 0.0018552 -0.0012344 -0.0040413 -0.0028576
0.25742 -0.10922 0.00072159 -0.0020527
0.00078823 0.00044133 -0.0002119 -0.00038598 -0.00065763 -0.00035443 0.0024565 0.00016462
0.00076684 -0.0020435 0.26884 -0.30242
3980000000 0.25859 -0.21282 0.0019985 -0.0029355 0.0047571 -0.00028861 0.00010169 0.0010866
0.00095411 -0.0019806 0.00046548 5.013e-05
0.0019895 -0.0029251 0.023752 -0.19082 -0.0055682 -0.0014599 0.00059883 0.00052259
0.00058753 0.00054524 -1.0262e-06 -0.0012263
0.0047604 -0.00034108 -0.0055947 -0.0014066 0.27368 -0.1819 0.0013233 -2.1753e-05
-0.00089854 -0.0013529 -0.0006995 -0.00048997
2.9221e-05 0.0010791 0.00062275 0.00056701 0.0012839 -7.0271e-05 0.09334 -0.19147
-0.0042032 -0.0034329 0.0016188 -0.00086667
0.00099557 -0.0018568 0.00051121 0.00052761 -0.0009086 -0.0012309 -0.0041888 -0.0035675
0.24759 -0.14077 0.0018365 -0.0044405
0.0005614 0.00015926 -0.00012173 -0.0012457 -0.00063817 -0.00056575 0.0016455 -0.00098842
0.001798 -0.004287 0.23487 -0.3415
4040000000 0.23164 -0.23782 -0.00020015 -0.0040621 0.0033075 -0.0025978 0.00038801 0.00036443
-0.00053101 -0.00098724 0.00054382 2.1497e-05
-0.00022784 -0.0040724 -0.0022056 -0.19759 -0.0048019 9.1527e-05 0.00013924 -0.0010509
-1.415e-05 0.00020341 -0.0014745 -0.00015758
0.0032569 -0.0026664 -0.0048028 0.00014386 0.25206 -0.21561 3.8554e-05 -0.0006071
-0.00076408 -0.00049011 -0.0013417 0.00027628
0.00041285 0.00039467 0.0001064 -0.0010663 6.3124e-05 -0.00065204 0.071065 -0.18604
-0.0063969 -0.0016939 0.0017041 -0.00042858
-0.00066312 -0.0010627 1.8336e-05 0.00013974 -0.00072193 -0.00062851 -0.0063909 -0.0015878
0.23591 -0.17295 -0.0011883 -0.0031469
0.00064085 8.4877e-05 -0.0014333 -0.00017989 -0.0013838 0.00020903 0.0015834 -0.00045839
-0.0012992 -0.0031968 0.19809 -0.3591
4100000000 0.20261 -0.26268 -0.0031075 -0.0032187 0.0011797 -0.0034566 -0.00019879 -1.9555e-05
0.00031431 -0.0016546 0.00061475 0.00026565
-0.0030877 -0.0032279 -0.026418 -0.20239 -0.0047279 0.00091059 -0.00023009 -0.00030788
0.00074658 0.00014629 -0.00067076 0.00021775
0.0011689 -0.0035185 -0.0047134 0.00097743 0.23119 -0.24187 0.00017199 -0.00011484
-0.00083805 -0.00036776 -0.0010851 0.00018587
-0.00015002 -1.6084e-05 -0.00019591 -0.00029658 0.00024646 -0.00010643 0.038203 -0.20044
-0.0061037 0.00064305 0.0011521 -0.0015289
0.00048425 -0.0015597 0.0007265 0.00022901 -0.00088456 -0.00040919 -0.0060288 0.00063891
0.22345 -0.19797 -0.0017756 -0.0039473
0.000534 0.00033003 -0.00069583 0.00022966 -0.0011149 0.00020395 0.0011459 -0.0016236
-0.0017428 -0.0036843 0.16576 -0.38683
4160000000 0.17361 -0.28082 -0.0038196 -0.0021247 7.5035e-05 -0.0031869 0.00076815 -0.00012744
-0.0036597 -0.00071042 0.00071779 -0.00052258
-0.0037925 -0.0021144 -0.053074 -0.19949 -0.0048781 0.0026205 -0.00040455 -0.00033641
0.00024488 -0.00041022 -0.0010918 0.00030146
4.5003e-05 -0.0031039 -0.0048305 0.0026655 0.19861 -0.25805 0.0006343 -0.00012458
-0.0010795 -0.0002248 -0.0013222 0.00074551
0.00080186 -8.4185e-05 -0.00037203 -0.00035521 0.00065508 -7.6688e-05 0.012982 -0.18822
-0.005384 0.0013119 0.0012525 -0.0023041
-0.0037486 -0.00070114 0.00018276 -0.00038383 -0.0011297 -0.00036325 -0.0053701 0.0012676
0.19148 -0.23251 -0.0037973 -0.0038613
0.00075441 -0.00061532 -0.0010746 0.00038592 -0.0013077 0.00084954 0.0013448 -0.002192
-0.0038788 -0.0041511 0.11593 -0.39612
4220000000 0.1461 -0.29641 -0.0046397 -4.906e-06 7.3477e-05 -0.0039277 -0.00028851 -7.9366e-05
-0.00089912 0.00076635 0.00021008 -0.0012577
-0.0046384 -2.2832e-05 -0.088681 -0.1895 -0.0023507 0.0034909 -9.9627e-05 -8.3922e-05
0.00012298 0.00026802 -0.00046683 0.0011041
5.8896e-06 -0.0039603 -0.0022611 0.0035324 0.1706 -0.28472 0.00022244 5.6005e-05
0.00038745 0.00048665 -0.00010937 0.001034
-0.00027694 -0.00016154 -0.00012399 -2.9017e-05 0.00022917 0.00013082 -0.010118 -0.18676
-0.0042946 0.0022358 0.0001991 -0.0021813
-0.00080642 0.00082928 0.00010042 0.00018 0.00014239 0.0005403 -0.0043465 0.0023305
0.17805 -0.25652 -0.0043634 -0.0028953
0.00017778 -0.0012456 -0.0005254 0.0010855 -1.1982e-05 0.0011394 0.00013872 -0.0023135
-0.0044455 -0.0028023 0.089424 -0.40935
4280000000 0.11576 -0.30691 -0.0028727 0.0016619 -0.0018168 -0.0043774 -0.00049667 0.00044254
-0.00049496 0.0014265 -0.00055835 -7.4456e-05
-0.0028886 0.0016743 -0.11463 -0.19567 -0.002784 0.0029802 -0.00071954 -0.00030384
0.00014865 9.8916e-05 0.00061562 0.00056314
-0.0018438 -0.0043282 -0.0027369 0.0030597 0.14088 -0.29324 0.00089131 -0.00019394
-0.0010174 0.0011412 -0.00031349 0.00075759
-0.0004101 0.0005868 -0.00073664 -0.00033679 0.0008517 -0.00021116 -0.04818 -0.17243
-0.00492 0.0023608 -0.00063735 -0.0023118
-0.0004966 0.0014109 0.00020064 0.00015928 -0.0011375 0.0010943 -0.0048367 0.0022184
0.13405 -0.28043 -0.0060699 -0.00081334
-0.00048748 -0.00020473 0.00065231 0.00059169 -0.00056817 0.00076643 -0.00059672 -0.0022187
-0.0059464 -0.00098325 0.038508 -0.41624
4340000000 0.088384 -0.3156 -0.0018489 0.0018813 -0.0023576 -0.0014141 0.0002464 0.00054783
-3.4516e-06 0.00074239 -7.1241e-05 -0.0010205
-0.0018561 0.0018787 -0.13587 -0.16923 -0.001998 0.003937 -0.00014304 0.00054565
-0.00012549 -0.00030892 0.00033991 0.00028018
-0.0023499 -0.0013903 -0.0019436 0.0039792 0.10498 -0.30983 -0.00036854 -0.00093279
0.00043046 0.00082293 0.00090855 0.0022531
0.00019297 0.00047519 -0.00012813 0.00058333 -0.00035572 -0.00093684 -0.066634 -0.16921
-0.004131 0.0038814 -0.0012953 -0.0024882
8.8784e-05 0.00081185 -0.00015256 -0.00031258 0.00040402 0.00075156 -0.0042519 0.0040634
0.10819 -0.30467 -0.0043839 0.0012331
-0.00012165 -0.00097727 0.00027904 0.00025444 0.00096991 0.0021717 -0.0013486 -0.0026403
-0.0046235 0.0012289 0.0041734 -0.41066
4400000000 0.058843 -0.322 -0.00094196 0.0014763 -0.0024843 -0.0016024 0.00077431 0.0013346
7.5491e-05 0.00068194 -0.00022258 -0.00066351
-0.00095379 0.0014829 -0.16434 -0.16059 -0.0011793 0.0040043 -0.0005358 0.00048825
0.00014703 -0.00060487 0.00048951 0.00033908
-0.0024988 -0.0015658 -0.0011283 0.0040297 0.076746 -0.31711 -0.00018434 -0.00020805
0.00050478 0.00030432 0.0011219 0.00153
0.00075824 0.0013309 -0.00053009 0.00046834 -0.00018847 -0.00025182 -0.090688 -0.15686
-0.0029239 0.0049128 -0.0020496 -0.0015131
-2.4762e-05 0.0006342 0.00022341 -0.00057427 0.00041033 0.00032104 -0.0028026 0.004782
0.077392 -0.31786 -0.0042762 0.00098059
-0.00022018 -0.0006072 0.00046533 0.00030005 0.00096721 0.0015698 -0.0021572 -0.0013019
-0.0039791 0.0010101 -0.040167 -0.41625
4460000000 0.022334 -0.32311 -0.00073734 0.00043275 -0.0040241 -0.00091943 0.0014624 -0.00049981
-0.00060159 0.0012296 -0.0010419 -0.00049356
-0.00073971 0.00039779 -0.18716 -0.13196 -0.0005368 0.0043724 -0.00033872 0.00069908
-0.00033566 -0.00047651 0.00038227 -0.00049069
-0.0040225 -0.00088083 -0.00046778 0.0043727 0.050883 -0.32414 -0.00066745 -0.00053433
0.00042252 0.00055814 0.0018702 0.00063906
0.001515 -0.00054665 -0.0003319 0.00070429 -0.00063512 -0.00052278 -0.10548 -0.13554
-0.0018553 0.0060733 -0.0024315 -0.00080939
-0.00052275 0.0010139 -0.0003687 -0.00043875 0.00044547 0.00040789 -0.0018299 0.0062424
0.043054 -0.31388 -0.0040136 0.003053
-0.0010635 -0.00051685 0.00045742 -0.00049445 0.0019729 0.00065666 -0.0023416 -0.0010349
-0.0043513 0.0028085 -0.080938 -0.39881
4520000000 -0.00046709 -0.32385 -0.0003246 -0.0003509 -0.0034677 0.00024549 0.00069531 -6.5683e-05
0.0016995 -0.00016987 -0.00076136 0.00099579
-0.00032331 -0.00036371 -0.21137 -0.1151 0.00050887 0.0045472 0.00051102 0.00085843
-0.00036789 0.0001024 0.0003532 -8.0991e-05
-0.0035121 0.00028582 0.00059921 0.0045457 0.020507 -0.3225 -0.0011028 0.00057862
0.00077248 -0.00058039 0.0018083 -0.00096572
0.00071155 -3.2516e-05 0.00054679 0.0008736 -0.0010918 0.0005565 -0.122 -0.12625
-0.00056753 0.0053735 -0.0030283 -0.00030363
0.0017828 -0.00010044 -0.00042227 0.00012191 0.0007193 -0.00041141 -0.00038186 0.0053532
-0.0049314 -0.32758 -0.0031106 0.0026421
-0.00071137 0.0011307 0.00030535 -4.3822e-05 0.0017693 -0.00089544 -0.0031654 -0.00014401
-0.0028953 0.0028575 -0.10928 -0.39677
4580000000 -0.037993 -0.31821 -0.0010499 -0.00066344 -0.0031105 0.0022949 0.00061546 -0.000403
0.0001226 0.0003752 -0.00048758 0.00067112
-0.0010877 -0.0006557 -0.23075 -0.090028 0.00077593 0.0042094 0.00065848 -0.00010051
-0.00012065 0.00027413 0.00024476 -0.0002892
-0.0031159 0.0023546 0.00084211 0.0042092 -0.010987 -0.32107 -2.6206e-05 0.00053877
-0.00031515 -0.00029083 0.001553 -0.001114
0.00067561 -0.00045213 0.0006544 -0.00012342 -8.2441e-06 0.0005872 -0.13337 -0.10271
0.0016021 0.0052721 -0.0027187 0.0010669
0.00019723 0.00034892 -0.00012472 0.00025227 -0.00014861 -0.00034331 0.0016538 0.0052356
-0.031009 -0.33514 -0.0023689 0.0036021
-0.00046587 0.00057848 0.00018912 -0.00034477 0.0015015 -0.00090371 -0.0025855 0.0009595
-0.00249 0.0033265 -0.15479 -0.36828
4640000000 -0.063845 -0.31194 -0.0023844 -0.00171 -0.0031011 0.0026048 0.00064324 -0.0014937
0.0014883 -0.00017533 0.00011643 0.0010049
-0.0023962 -0.0017054 -0.24187 -0.061708 0.001522 0.0037936 0.000699 0.00034145
-0.00017019 0.00023167 -1.6482e-05 -0.00082735
-0.003115 0.0026435 0.0015955 0.0037924 -0.03575 -0.31508 0.00026334 0.00074545
0.00092742 0.00044154 0.00034766 -0.001992
0.00060759 -0.0014647 0.00067942 0.00031225 0.00023951 0.00076126 -0.13906 -0.08754
0.0034238 0.0037318 -0.0023396 0.0017007
0.0015341 -7.8126e-05 -0.00014405 0.00029034 0.00085145 0.00057329 0.0035892 0.0037879
-0.065109 -0.32209 -0.0026038 0.0036732
0.00016973 0.0010324 -2.5915e-05 -0.00075178 0.00026081 -0.0020496 -0.0024388 0.0017006
-0.0024924 0.0038957 -0.17393 -0.35809
4700000000 -0.090846 -0.3087 -0.0040866 -0.00021709 -0.0017031 0.0046058 -0.00097351 -0.00097267
0.001201 -0.00049996 0.0010129 0.00070202
-0.0040613 -0.00022 -0.2536 -0.043737 0.0025245 0.0040507 0.00054146 -0.00047902
0.0002482 0.00036993 -0.00030761 1.9993e-06
-0.001635 0.0046302 0.0026041 0.0040464 -0.065722 -0.31019 -0.00018142 0.00047883
2.1815e-05 -0.00015802 6.6652e-05 -0.0013602
-0.0010107 -0.00090481 0.00056262 -0.00050008 -0.00017081 0.00043532 -0.15562 -0.067728
0.0032551 0.0015459 -0.0016407 0.0024345
0.0012437 -0.00063204 0.00024748 0.00038441 0.00012542 -0.00017771 0.0032232 0.0015272
-0.10244 -0.3165 -0.0011509 0.0041108
0.00099832 0.00069313 -0.00034182 -6.0303e-06 0.00017062 -0.0014088 -0.0014831 0.0023899
-0.0010832 0.004102 -0.21771 -0.32986
4760000000 -0.12225 -0.2945 -0.0047705 0.0010723 0.0006979 0.0045741 -0.000645 -0.00066548
0.00033039 -0.0013737 0.00076886 -0.00042015
-0.004785 0.0010774 -0.25103 -0.0019236 0.002872 0.003223 -1.5393e-05 -0.0006461
0.00032846 0.00021457 0.00014789 -8.8106e-05
0.00077409 0.0046214 0.0029183 0.003191 -0.097475 -0.29638 0.00092854 0.00032267
0.001174 8.9997e-05 -0.0011155 -0.0012086
-0.00074751 -0.00065609 -5.5035e-05 -0.00063866 0.00089936 0.00036966 -0.15061 -0.051071
0.0024201 0.0011616 -0.00062849 0.0026606
0.00030059 -0.0011845 0.00037074 0.00025531 0.0010979 0.00022371 0.0023576 0.0011444
-0.13619 -0.30154 -0.00075125 0.0040728
0.00075722 -0.00033742 0.00014596 -6.4929e-05 -0.0012255 -0.0010907 -0.0006889 0.0026498
-0.00084464 0.0041433 -0.22932 -0.30926
4820000000 -0.14838 -0.28125 -0.0050954 0.0024962 0.0013709 0.0028639 -0.00084714 -0.00046535
0.00030614 -0.00093483 0.00025082 -0.00025678
-0.0050989 0.0024792 -0.26312 0.020631 0.0042116 0.0034951 -0.00010147 -0.00039431
0.0002436 -7.3388e-05 -0.00014792 -0.00029746
0.0014197 0.0028702 0.0042664 0.0034677 -0.12316 -0.29311 0.00045446 -0.00029791
0.00065739 -0.00069344 -0.00079293 -0.00018531
-0.00086601 -0.00045806 -9.0711e-05 -0.00041049 0.00044383 -0.00028181 -0.16547 -0.033715
0.0018116 -0.00022093 -0.00013792 0.0030341
0.00029297 -0.00096779 0.00027354 -0.00010474 0.00061473 -0.00074741 0.0018481 -0.00027339
-0.17642 -0.28535 -3.8206e-05 0.0031764
0.00013375 -0.00028751 -0.00019419 -0.00035158 -0.00085846 -0.00026175 -1.916e-05 0.0030531
4.0889e-05 0.0030298 -0.26669 -0.27923
4880000000 -0.18009 -0.26312 -0.0044953 0.0043315 0.001999 0.0032025 -0.0014805 0.00012926
-0.00080363 -0.0010443 0.0003748 -3.242e-05
-0.0044963 0.0043402 -0.25564 0.060983 0.0047667 0.0017961 -0.0003692 -0.00016371
-6.5584e-05 0.0001246 -0.00012191 7.4083e-05
0.0020566 0.0031809 0.0047922 0.0017326 -0.1431 -0.282 0.00051428 -0.00031514
-0.00015357 -0.0015061 -0.00063494 -0.00015977
-0.0014517 0.00016882 -0.00039022 -0.00015053 0.00046193 -0.0002899 -0.15941 -0.015611
0.0008132 -0.00034217 0.001027 0.0024912
-0.00078787 -0.00095199 -5.423e-05 0.00018888 -9.8474e-05 -0.0013797 0.00073562 -0.00033916
-0.2074 -0.27143 0.00058501 0.0029262
0.00039702 -9.2966e-05 -9.5492e-05 4.8485e-05 -0.00068618 -0.00019683 0.0009875 0.0025187
0.00064126 0.0031168 -0.27869 -0.25087
4940000000 -0.2017 -0.24613 -0.0032431 0.006519 0.0029027 0.0013172 -0.00035665 0.00074293
-0.00093003 -0.00045822 0.00013089 -0.00079825
-0.0032703 0.006506 -0.26854 0.087459 0.0058637 0.0013683 -0.00013188 -2.8144e-05
0.00029218 -0.00032417 -0.00045373 0.00010179
0.0029214 0.0013005 0.0059072 0.0012838 -0.16323 -0.25821 9.1304e-05 -0.0004224
-0.00099495 -0.00021237 -0.00042792 0.00030927
-0.00030307 0.0007491 -0.00014059 -6.0786e-05 0.00014159 -0.00048625 -0.16684 -0.0054187
-0.00041747 0.00018223 0.0018057 0.0019492
-0.00091088 -0.00051956 0.0002819 -0.00033143 -0.0010543 -0.00034814 -0.0004028 0.00021146
-0.23181 -0.24436 0.00024982 0.0029021
8.7861e-05 -0.00081286 -0.0004088 5.441e-05 -0.00034615 0.00019521 0.0019283 0.001932
0.00018827 0.0027893 -0.30346 -0.22477
5000000000 -0.22226 -0.223 -0.0003692 0.0074684 0.0032391 0.0017847 -0.00017855 0.00064094
-0.000491 0.00042836 -0.00024136 -0.0009479
-0.0003739 0.0074631 -0.2547 0.10445 0.0058727 -0.00069434 -0.00025421 -0.00014477
-0.00027298 -0.00059181 -0.00013008 -6.8803e-05
0.0032505 0.0017805 0.0059 -0.00079456 -0.19313 -0.24516 -0.00053325 -0.00076712
-0.00057407 -0.00018621 -0.00030386 -8.9527e-05
-0.00019039 0.00068011 -0.00025552 -0.00011785 -0.00062072 -0.00072384 -0.16104 0.018535
-0.00088315 0.0014799 0.0023824 0.0012592
-0.00044269 0.000446 -0.00025417 -0.00062084 -0.0004345 -9.8935e-05 -0.00079463 0.0014767
-0.25998 -0.22173 0.0001671 0.0034468
-0.00025984 -0.00087879 -0.00014759 -8.2547e-06 -0.00046626 -3.5897e-05 0.0022766 0.0013166
0.00021597 0.0034544 -0.31517 -0.19146
5060000000 -0.24437 -0.19621 0.0017865 0.0071032 0.0031658 -0.00033805 0.00011987 0.00060328
-0.00048026 -5.7837e-05 -0.0004533 -0.00017375
0.0017666 0.0071123 -0.23899 0.14128 0.005099 -0.0018408 -1.746e-05 0.0002632
-0.00047034 2.936e-05 -0.00035508 0.00031649
0.0031383 -0.00036084 0.0050752 -0.0019231 -0.2078 -0.22387 -0.00042611 0.00028756
-0.00090101 0.00032097 -0.0010663 1.2122e-05
0.00015752 0.00058977 -2.7676e-05 0.00026627 -0.00039818 0.00024478 -0.16356 0.025976
-0.00043577 0.0030292 0.0017906 0.0005537
-0.00054113 -0.00021312 -0.0004799 2.3375e-06 -0.0010137 0.00013677 -0.00047159 0.0031174
-0.27519 -0.19228 0.00093271 0.003357
-0.00049521 -0.00017597 -0.00033994 0.00027568 -0.00095582 -8.095e-05 0.0018215 0.00050296
0.00095489 0.0033033 -0.3289 -0.16309
5120000000 -0.26048 -0.17113 0.0033392 0.0059992 0.0028853 -0.00038142 0.00036407 0.00061226
-0.00021392 0.0010005 -0.0003986 0.00014353
0.0033424 0.0060078 -0.23392 0.16863 0.0048595 -0.0025547 0.00012453 0.00027277
-5.4518e-05 1.1907e-05 0.00012318 0.00022807
0.0028749 -0.00044834 0.0048299 -0.0026375 -0.22206 -0.20919 -0.00010167 0.00021098
-0.00031253 0.00091064 -0.0012658 0.00058386
0.00032441 0.00063625 9.856e-05 0.00027892 -0.00014574 0.00019982 -0.15955 0.052301
0.0011469 0.0033178 0.002487 0.00042349
-0.00010478 0.00093529 4.1869e-06 4.8056e-05 -0.00022373 0.00096677 0.0012114 0.0033404
-0.29082 -0.15842 0.0014926 0.0033261
-0.00034721 0.00024534 0.00010106 0.00029663 -0.001299 0.00065889 0.0023571 0.00037613
0.0014737 0.003425 -0.34184 -0.12883
5180000000 -0.27729 -0.14177 0.0048356 0.0049026 0.0033976 -0.0009736 0.00022691 0.00062803
-0.00015888 0.00032489 -0.00043277 0.0004983
0.0048297 0.0049115 -0.21287 0.19072 0.0042879 -0.0036437 -0.00034102 -0.0002368
3.079e-05 -0.00013154 -0.00012085 0.00012216
0.0034415 -0.00102 0.0042366 -0.0036987 -0.23365 -0.17363 -0.00036824 0.00068334
-7.589e-05 1.5927e-05 -0.00054793 0.00090968
0.00028129 0.00058802 -0.00033127 -0.00023855 -0.00029074 0.00066991 -0.15922 0.061487
0.0026919 0.0040318 0.0022534 -0.00083424
-0.00018822 0.00025678 -7.2787e-05 -9.9359e-05 -3.8546e-05 -0.00019653 0.0026823 0.0039942
-0.30396 -0.11715 0.002215 0.0040494
-0.00046783 0.00051634 -0.00011359 2.3253e-05 -0.00043345 0.00098379 0.0023647 -0.00077189
0.0022235 0.0039683 -0.34463 -0.097589
5240000000 -0.28757 -0.11464 0.0050144 0.0036832 0.0028754 -0.0026378 0.00066441 5.8471e-05
-0.0003437 -6.8581e-05 -8.7264e-06 0.00041888
0.0050078 0.0036609 -0.20171 0.22951 0.0033742 -0.0046494 -1.2538e-05 0.00011055
-0.00029168 -3.2492e-05 0.00016642 0.00034755
0.0028521 -0.0026765 0.0033236 -0.0047036 -0.25073 -0.14978 0.00038807 0.00018147
-0.00031704 0.00055704 0.00013967 0.0013648
0.00065327 7.5675e-05 7.6623e-07 0.00012054 0.0003819 0.0002112 -0.15993 0.082361
0.0035682 0.0026709 0.0016598 -0.0012312
-0.00026699 -0.00016403 -0.00025849 -8.1268e-05 -0.0002233 0.00070811 0.0035841 0.00265
-0.31918 -0.075577 0.0032505 0.0027374
8.3793e-05 0.00042616 0.0002032 0.00038949 2.6388e-05 0.0014604 0.0016081 -0.0012295
0.003206 0.0027312 -0.35208 -0.064773
5300000000 -0.29352 -0.08554 0.0059459 0.0021968 0.0018724 -0.0030996 0.00018017 -0.00027274
0.00029569 0.0006257 5.7607e-05 0.00034665
0.0059318 0.0022126 -0.1944 0.2341 0.0022847 -0.0054175 -0.00013287 0.00022526
-7.5628e-05 0.00034482 0.0002627 0.0003697
0.0018249 -0.0030904 0.0021786 -0.0054468 -0.26686 -0.12472 0.00031637 -0.00027163
0.00038929 0.000495 0.00074997 0.00084664
0.00015626 -0.00032544 -0.00011844 0.00022689 0.00036384 -0.00028125 -0.15215 0.091304
0.0051993 0.0019547 0.0013837 -0.0015238
0.0002231 0.00072675 -7.4374e-05 0.00040067 0.00033278 0.00049962 0.0052453 0.0018871
-0.33096 -0.04734 0.0031471 0.0026315
-3.4418e-05 0.00030384 0.00026945 0.00033761 0.00091055 0.0007584 0.0014041 -0.0015387
0.0032032 0.0026411 -0.34826 -0.029259
5360000000 -0.29464 -0.049185 0.0061078 0.00086846 0.00051033 -0.0037999 0.000358 -6.9302e-05
4.1023e-05 0.00042429 0.00052768 -0.00012341
0.0060751 0.00085955 -0.15844 0.25564 0.00082743 -0.0056048 7.4263e-05 0.0002559
1.6629e-05 8.3312e-05 0.00057669 -6.9949e-05
0.00045881 -0.0037983 0.00072646 -0.0056293 -0.26752 -0.09783 0.00040753 0.00030405
0.00026448 0.0003617 0.00074188 0.00029082
0.00033664 -6.5801e-05 8.0241e-05 0.00026601 0.00039838 0.00032125 -0.15112 0.10957
0.0061271 -0.0003688 0.00072026 -0.0019851
4.7363e-05 0.00045411 7.583e-06 9.8854e-05 0.00023308 0.00038672 0.0060838 -0.00036993
-0.32797 -0.0094572 0.0046304 0.0022995
0.00052923 -0.00010394 0.00061681 -3.2503e-05 0.00064718 0.00036491 0.00061195 -0.0019175
0.0047518 0.0023494 -0.34745 -0.0011735
5420000000 -0.29801 -0.025735 0.0061612 -0.0010067 -0.00059219 -0.0036512 -3.4998e-05 -0.00014256
0.00064051 0.00054689 0.00034926 -0.00012728
0.0061609 -0.00098638 -0.1395 0.28359 0.00010055 -0.00541 4.1288e-05 0.0001293
0.00012446 5.4799e-05 0.00024058 -0.00018903
-0.00065982 -0.0036289 1.4412e-05 -0.005414 -0.28401 -0.064598 -0.00024914 -0.00051333
0.00072661 8.1496e-05 0.00070988 3.4838e-05
-3.0203e-05 -0.00016168 5.1334e-05 0.00011529 -0.00024735 -0.00058665 -0.13965 0.12433
0.0049381 -0.0020281 0.00021346 -0.0017277
0.00070077 0.00056545 0.00012228 3.1021e-05 0.00069682 7.3421e-05 0.004932 -0.0020613
-0.33231 0.020301 0.0047305 0.0011977
0.00031921 -9.5678e-05 0.00022203 -0.00019086 0.00068521 -3.4117e-05 0.0003436 -0.0017732
0.0046222 0.0011941 -0.34107 0.041005
5480000000 -0.29079 0.010108 0.0049718 -0.0019236 -0.0018636 -0.0029185 0.00035922 -2.3857e-05
0.00095259 -7.7085e-05 5.0674e-05 -9.4944e-05
0.0049648 -0.0019176 -0.12601 0.29168 -0.0014163 -0.0056451 1.0929e-05 0.00019447
9.0924e-05 -6.1999e-05 0.00026575 -0.00025305
-0.0019474 -0.0028972 -0.0015315 -0.0056252 -0.28871 -0.043402 -0.00026303 0.00019116
0.00054428 -0.00023992 0.00067483 -0.0001247
0.00032827 -1.1241e-05 3.7718e-05 0.00020796 -0.00023163 0.00020465 -0.13381 0.13517
0.0042194 -0.003247 -9.9652e-05 -0.0018836
0.00091769 -0.00015754 5.8595e-05 -6.5849e-05 0.00052412 -0.00028394 0.0041621 -0.0033511
-0.32185 0.048534 0.0047075 0.0003689
-5.5839e-05 -0.00012289 0.00025566 -0.00025337 0.00062037 -1.5978e-05 -0.00025566 -0.0018384
0.0048465 0.00039911 -0.3324 0.062539
5540000000 -0.28902 0.035512 0.0041438 -0.0024215 -0.0024417 -0.0019394 0.00032215 -0.00029041
0.00035799 -0.0002768 -0.00049069 -3.3201e-05
0.0041547 -0.0024093 -0.086178 0.31003 -0.00243 -0.0049831 0.00041087 0.00012714
-2.333e-05 -0.00010687 -0.00020479 -0.00041512
-0.0024669 -0.0019444 -0.0025332 -0.0049702 -0.28869 -0.022509 0.00026503 -0.00013542
0.00033355 -0.00017579 0.00026575 -0.00019029
0.0003278 -0.00028366 0.00041205 0.0001064 0.00028224 -0.00018846 -0.1228 0.157
0.002662 -0.0040407 -0.0010432 -0.0019229
0.00035972 -0.00022572 -8.2913e-05 -0.00016114 0.00016684 1.9129e-06 0.0026631 -0.0040236
-0.30917 0.083664 0.0048283 -0.00098661
-0.00044992 3.8375e-05 -0.00018363 -0.00046423 0.00037638 -0.00036389 -0.00095944 -0.0019382
0.0047567 -0.001058 -0.3259 0.10371
5600000000 -0.27824 0.064089 0.0035183 -0.0034019 -0.002449 -0.0018511 0.00033224 -0.0003838
0.00038182 -0.00025186 0.00018334 0.00048089
0.0035415 -0.0033959 -0.083127 0.32468 -0.0035879 -0.0047901 0.00010053 -0.00021662
-0.00014896 2.1403e-05 -0.00016779 -0.00021042
-0.0024546 -0.0017637 -0.0036836 -0.0047455 -0.28822 0.0098259 -6.5015e-06 -6.3485e-05
0.0002359 -0.00040552 0.00059527 -0.00050006
0.00031338 -0.0003941 0.00010987 -0.00019623 -1.5942e-05 2.9835e-05 -0.11505 0.15654
0.0017912 -0.0038865 -0.0010234 -0.0010655
0.00034195 -0.00038029 -0.00015266 -3.4044e-05 0.00031508 -0.00055098 0.0017788 -0.0039452
-0.2999 0.11342 0.0045698 -0.0014942
0.00022342 0.00044351 -0.00017704 -0.0001679 0.00045825 -0.00037256 -0.0011009 -0.0011016
0.0045949 -0.0014477 -0.3041 0.11902
5660000000 -0.268 0.085752 0.0033442 -0.0036021 -0.0034612 -0.00071036 -0.00039909 -0.00074134
-0.00010574 -0.00060509 0.00038208 -0.00017154
0.0033389 -0.0035885 -0.042951 0.31643 -0.0044309 -0.0031493 -1.6545e-06 -0.00015189
0.00013612 6.1252e-05 -3.1768e-05 -9.1555e-05
-0.003453 -0.0006692 -0.0044858 -0.0030738 -0.29035 0.033093 -0.00018592 0.00015582
-0.00028502 -0.00051585 0.00024539 -0.001227
-0.00041508 -0.00073075 -2.0236e-05 -0.0001502 -0.00023385 0.00012281 -0.10041 0.17675
0.00071619 -0.0041069 -0.0013145 -0.00094434
-0.00015483 -0.00051128 0.00010224 0.00010354 -0.00034352 -0.00035386 0.00069827 -0.0040499
-0.28696 0.14132 0.0039638 -0.0020982
0.00041076 -0.00013113 -7.1492e-05 -0.00013159 0.00027379 -0.0012763 -0.0012773 -0.00089557
0.0039945 -0.0021511 -0.29661 0.15452
5720000000 -0.25386 0.10889 0.0027553 -0.0041901 -0.0029123 0.00080926 -0.00048951 -0.00025696
-0.00039092 -8.1849e-05 -3.2602e-05 -0.0002916
0.0027618 -0.0041708 -0.014924 0.34348 -0.0054639 -0.0028416 4.9005e-05 -5.3709e-05
-0.000197 5.6365e-05 -0.00016937 0.0001581
-0.0028878 0.00086727 -0.0055395 -0.0027552 -0.28772 0.064585 8.5882e-05 3.5548e-05
9.5956e-05 0.00037817 -8.6888e-05 -0.00048455
-0.00047683 -0.00026122 6.1317e-05 -5.5247e-05 7.3624e-05 7.5828e-05 -0.084626 0.17914
-0.00024005 -0.0036251 -0.001656 -0.00038293
-0.0005102 -0.00011619 -0.00016007 7.0672e-05 0.00023566 0.00028306 -0.0003106 -0.0036059
-0.27611 0.16877 0.0044431 -0.0034075
-7.1686e-05 -0.00033823 -0.00016747 0.0001366 -0.00016219 -0.00037253 -0.0016337 -0.00048731
0.0044384 -0.0033705 -0.26682 0.17358
5780000000 -0.23811 0.12563 0.0015807 -0.0047984 -0.002507 0.0010212 -0.00076915 9.6938e-05
-0.00037317 -0.00025766 -0.00013887 -0.00036988
0.0015938 -0.0047878 -0.001892 0.33856 -0.005924 -0.00079703 -5.3064e-05 -0.00020212
-4.4935e-05 -0.00012879 -7.5888e-05 -0.00019994
-0.0025076 0.0010694 -0.0059518 -0.00069042 -0.28443 0.081142 -2.1334e-05 -6.4449e-05
0.00013938 -0.00026258 -0.00048659 -0.00063288
-0.00071975 0.00010884 -7.8111e-05 -0.00021824 3.6939e-06 -6.2131e-05 -0.075733 0.19499
-7.623e-05 -0.0030626 -0.0012362 -4.5052e-05
-0.0003477 -0.00035138 -5.7884e-05 -4.8076e-05 8.8511e-05 -0.00027514 -4.3954e-05 -0.003051
-0.26653 0.18964 0.0028265 -0.0037575
-0.00012065 -0.0002655 -0.00016814 -0.00020616 -0.00045261 -0.00065451 -0.0012894 6.8283e-05
0.002822 -0.0037447 -0.25812 0.19464
5840000000 -0.22607 0.14754 0.00031198 -0.005399 -0.0021232 0.0011179 -0.00013444 0.00022355
-0.00038661 0.00020999 -0.00044971 -0.00035088
0.00033342 -0.0053857 0.033136 0.34259 -0.005807 0.00037048 -0.00020733 -1.1455e-05
0.00017886 2.8391e-05 -0.00022396 0.00019316
-0.0020886 0.0011534 -0.0058115 0.00047723 -0.27884 0.10579 -0.00017404 2.548e-06
-7.0651e-05 -0.00063379 -0.00050989 -0.00030768
-0.0001321 0.00025048 -0.00017915 -5.036e-06 -0.00018577 4.744e-05 -0.053867 0.19846
-0.00063143 -0.0033902 -0.0013941 0.00033792
-0.00036936 0.00015941 0.00017146 -6.1639e-05 -1.0159e-05 -0.00068438 -0.00072629 -0.0033268
-0.24996 0.19981 0.0025813 -0.0036295
-0.00044597 -0.00029155 -0.00014391 0.00017879 -0.00048862 -0.00035701 -0.0012894 0.0002417
0.0025822 -0.0036235 -0.22395 0.2202
5900000000 -0.21191 0.16014 -0.0017175 -0.0055214 -0.0022785 0.0024153 -0.00016246 8.1139e-06
0.00016601 -0.00015017 7.3899e-05 0.00019217
-0.0017188 -0.005519 0.0539 0.34357 -0.0050922 0.0018872 3.1667e-05 -4.3322e-05
3.6118e-05 -0.00026262 -3.0484e-05 -0.0001194
-0.0021859 0.0024362 -0.0050486 0.0019779 -0.26278 0.12168 -2.7283e-05 -0.00011369
-0.00031794 -0.00031793 -0.00085413 -6.3487e-05
-0.00018648 1.5135e-05 1.0626e-05 -2.469e-05 -1.3824e-05 -0.00010714 -0.045909 0.20898
-0.00079943 -0.0033415 -0.0010791 0.00022874
0.00015047 -0.00018513 5.3271e-05 -0.00020443 -0.00030544 -0.00037106 -0.00076081 -0.0033906
-0.22411 0.21604 0.0020053 -0.0051062
-1.4477e-05 0.00022473 -7.5844e-05 -9.6945e-05 -0.00084316 -1.6983e-05 -0.0011911 0.0003542
0.0019902 -0.0050476 -0.20908 0.23013
5960000000 -0.19315 0.1728 -0.0028944 -0.004063 -0.00073463 0.0026063 -0.00013611 0.00018896
-0.00015768 7.3677e-05 -0.00016824 0.00011333
-0.0028945 -0.0040616 0.079727 0.34269 -0.0041592 0.0020507 -0.0001705 2.4609e-05
2.8236e-06 0.00011164 0.00011437 0.00028026
-0.00070582 0.0026308 -0.0041533 0.002144 -0.24975 0.14677 -9.3921e-05 -0.00017786
-0.00048144 6.1177e-05 -0.00018704 2.974e-05
-0.00015653 0.00021864 -0.0002002 1.4889e-05 -0.00012812 -0.0001832 -0.028107 0.21712
-0.0017748 -0.0031985 -0.0011902 0.00081163
-9.779e-05 4.4528e-05 -3.8723e-06 0.00010425 -0.00038527 0.00016212 -0.0018222 -0.0031496
-0.20473 0.23074 0.00040066 -0.0048884
-0.00012624 5.3468e-05 0.00012167 0.00026046 -0.00033316 -9.3204e-05 -0.00103 0.00077854
0.0004389 -0.0049571 -0.18097 0.25737
6020000000 -0.17545 0.1897 -0.0037131 -0.0031401 -0.0003057 0.00298 -4.5583e-05 0.0005446
-0.00030519 0.00042861 -6.6493e-05 0.00040379
-0.0037023 -0.0031171 0.10737 0.336 -0.0047718 0.0030486 -0.00011067 0.00012376
-0.00013638 0.00012609 -0.00017454 0.00019497
-0.00026425 0.0029766 -0.0047309 0.0031242 -0.2308 0.16013 -0.00032954 0.0002167
-0.00075602 5.558e-05 -0.00048405 0.0004934
-4.1141e-05 0.00053175 -8.2667e-05 0.00010634 -0.00033996 0.00026241 -0.021382 0.21393
-0.0024933 -0.0033005 -0.00055034 0.00069873
-0.00032621 0.0003722 -0.00013879 0.00013087 -0.00069559 4.8825e-05 -0.0024587 -0.0032614
-0.17629 0.24568 -4.6676e-06 -0.0049179
-0.00012563 0.00045001 -0.00016978 0.00015493 -0.00051358 0.00048909 -0.00067709 0.00074098
-2.5458e-05 -0.0048774 -0.15456 0.25781
6080000000 -0.15497 0.19792 -0.0039967 -0.0010374 0.0010907 0.0029261 9.1325e-05 5.0572e-05
0.00016939 6.5004e-05 0.00017417 4.8217e-05
-0.0039821 -0.0010299 0.12959 0.33662 -0.0032679 0.0045552 -3.7535e-05 -4.1606e-05
-3.0163e-05 0.00012217 0.00013175 0.00030169
0.0011958 0.0028623 -0.0031898 0.0046066 -0.21323 0.18622 0.00027872 0.00017198
-0.00037477 0.00060877 -0.00013906 0.00025625
9.9826e-05 -1.0299e-06 -2.9534e-06 -2.2507e-05 0.00026748 0.0001463 -0.0042307 0.22146
-0.0037641 -0.0024841 -0.00104 0.00088518
0.00018243 0.00011677 -3.6093e-05 9.3911e-05 -0.00039824 0.0006338 -0.0038176 -0.0024272
-0.14681 0.26294 -0.0009484 -0.0051164
0.00026535 -3.7339e-05 0.00019467 0.00026852 -0.00014786 0.0003088 -0.00094483 0.00089134
-0.0010276 -0.0051493 -0.1325 0.27906
6140000000 -0.13969 0.21209 -0.0035568 -0.00070396 0.0015566 0.0022818 9.5774e-05 5.5537e-05
4.9253e-05 -0.00014749 0.00051824 -0.00018694
-0.0035426 -0.00069782 0.15466 0.31938 -0.002401 0.005229 4.9648e-05 7.8007e-05
0.00041972 2.2662e-05 0.00026586 8.4025e-05
0.0016159 0.0022561 -0.0022857 0.0052741 -0.19009 0.20684 0.00037215 -8.2736e-05
4.5665e-05 0.00065948 -8.828e-05 0.00060438
9.3348e-05 6.9592e-05 3.4211e-05 7.9897e-05 0.00035648 -9.3777e-05 0.0076232 0.21379
-0.0045378 -0.0014744 -0.00036251 0.0015364
1.9324e-05 -0.0001415 0.00036535 -5.0328e-06 9.4005e-05 0.00071211 -0.00454 -0.0014701
-0.12794 0.2838 -0.0027055 -0.0046074
0.00047107 -0.0001594 0.00025354 6.5803e-05 -7.1968e-05 0.00057622 -0.00045415 0.0015219
-0.0026801 -0.0045484 -0.094486 0.2785
6200000000 -0.12316 0.21818 -0.0029692 -0.0002398 0.0021289 0.0013315 8.7324e-05 0.00031129
-0.00025537 0.00017258 -0.00012828 -0.00030434
-0.0029654 -0.0002253 0.18406 0.3188 -0.00099667 0.0052474 6.617e-05 0.00022575
0.00010146 7.3996e-06 2.9854e-05 8.6332e-05
0.0021778 0.0013047 -0.00089227 0.0052756 -0.1705 0.22159 0.00010718 -0.00033962
0.00056006 -5.206e-06 0.00024149 0.00023112
0.00010375 0.00034369 5.3392e-05 0.000231 0.00013612 -0.00035148 0.02194 0.22232
-0.0046748 -0.00022399 -1.0978e-06 0.0012357
-0.00016022 0.0001602 0.00014356 2.2419e-06 0.00050323 -7.6913e-05 -0.0046604 -0.00019993
-0.11545 0.29182 -0.0032502 -0.0037269
-0.00015973 -0.00035014 7.7361e-05 0.00011367 0.00026472 0.00028577 0.00011472 0.001244
-0.0033539 -0.003844 -0.080958 0.28964
6260000000 -0.10924 0.23126 -0.0030523 0.00074519 0.0020595 0.00071124 0.00031269 -7.8236e-05
6.5284e-05 0.00030339 -0.00013719 -8.2524e-05
-0.0030478 0.00074062 0.20049 0.3033 -0.00018079 0.0053729 1.6349e-05 -7.795e-05
-7.5296e-05 -0.0001375 0.00022423 0.00014346
0.0020445 0.00071059 -6.2391e-05 0.0053371 -0.15006 0.24244 9.7453e-05 -2.7293e-05
0.00032097 -0.00015937 0.00020288 0.00022733
0.00030409 -0.00010537 2.2085e-05 -8.4263e-05 4.5738e-05 2.6577e-05 0.036414 0.21763
-0.0043745 0.0011599 0.00067475 0.0013176
-1.4787e-05 0.00023953 -4.6739e-05 -0.00011416 0.00040531 -0.00011001 -0.0043202 0.0012241
-0.09012 0.29143 -0.0041516 -0.0028638
-0.00012968 -0.00010048 0.00024036 0.00013116 0.00014739 0.00026504 0.00055053 0.001281
-0.0041025 -0.0027091 -0.036231 0.28894
6320000000 -0.093924 0.23578 -0.0025889 0.0012952 0.0022195 -0.00025057 7.0795e-06 0.00015644
-0.00037578 0.00040499 -0.0002105 0.00036477
-0.0025815 0.0013108 0.22677 0.29543 0.0017163 0.0056625 5.6402e-05 0.00010708
-5.1301e-05 -4.4859e-05 7.3184e-05 9.0478e-07
0.0022094 -0.0002989 0.0018414 0.0056347 -0.13179 0.25286 -0.00019894 -0.0002605
0.00030731 -4.9683e-06 0.00038775 0.00016219
7.2006e-06 0.00013515 7.4794e-05 0.00010761 -0.00016899 -0.00030995 0.035892 0.21973
-0.004 0.0019718 0.00066061 0.00064166
-0.00031568 0.00040402 1.3685e-06 -9.942e-05 0.00026853 -5.8259e-05 -0.0039925 0.0019546
-0.065646 0.30327 -0.0047832 -0.0013672
-0.00020088 0.00034273 0.0001219 -2.4334e-05 0.00038716 0.00014266 0.00076131 0.00072386
-0.0046879 -0.0015695 -0.02605 0.28929
6380000000 -0.074843 0.24174 -0.0019482 0.0018223 0.0017141 -0.00047685 3.7458e-07 -9.2487e-05
0.0003325 0.00022172 0.00019636 0.00014379
-0.0019465 0.0018056 0.24415 0.27624 0.0029409 0.0042487 -0.00014032 -9.2801e-05
-0.00021593 -9.4079e-05 -4.5811e-05 -0.0002852
0.0017158 -0.00048737 0.0030362 0.0042091 -0.10377 0.26917 -0.00013369 0.00010852
0.00039968 -9.5121e-05 0.0004804 0.000156
1.8046e-05 -5.5634e-05 -0.00015786 -8.2352e-05 -0.00010455 0.00014805 0.056544 0.20935
-0.0030551 0.0032552 0.00097009 0.00089198
0.00031533 0.0002381 -0.00022226 -8.5631e-05 0.00036294 -7.653e-05 -0.0030696 0.0032578
-0.044387 0.29511 -0.0046816 -0.00036745
9.3674e-05 0.00014678 -0.00012994 -0.00029367 0.00048331 0.00015115 0.00091624 0.0008038
-0.004682 -0.00025909 0.014719 0.29157
6440000000 -0.053678 0.2539 -0.00093766 0.0024165 0.0018332 -0.00078461 0.00039848 -0.00010838
0.00029318 -0.00040936 -0.00020284 -0.00022777
-0.00094761 0.002386 0.26388 0.26351 0.0032737 0.0030863 0.00012964 -4.448e-05
-0.00011085 -9.2314e-05 -0.00019771 -0.00030296
0.001827 -0.00081006 0.0033442 0.0030267 -0.087579 0.28509 -0.00019997 0.00025374
-0.00029551 -2.5383e-05 0.00062189 -0.00046122
0.00037585 -7.4271e-05 0.00011827 -5.3883e-05 -0.00019166 0.00030015 0.058271 0.20658
-0.0019209 0.0039119 0.00082452 0.00064455
0.00029879 -0.00047341 -7.7561e-05 -4.5725e-05 -0.00023417 -8.1744e-05 -0.0019313 0.0039417
-0.0039869 0.30219 -0.0045227 0.0014885
-0.00021681 -0.00026665 -0.00012066 -0.00032806 0.00059824 -0.00044676 0.00087003 0.00075181
-0.0044048 0.0013566 0.024998 0.27696
6500000000 -0.034147 0.25476 -0.00025016 0.0019514 0.0012583 -0.00093398 0.00017962 -0.00010092
8.913e-05 0.00019333 -6.8476e-06 0.00029639
-0.00024319 0.0019407 0.29032 0.23751 0.0036426 0.0026075 0.00010838 5.7737e-05
0.0001616 0.00016201 0.0001947 -0.00014776
0.0012688 -0.00092609 0.0036962 0.0025534 -0.07505 0.2825 -7.0928e-06 2.7341e-05
0.00010405 -9.1232e-05 -0.0001134 -0.00043928
0.0001882 -7.1974e-05 0.00011434 7.8934e-05 3.5932e-06 1.5344e-05 0.082827 0.20153
-0.00042092 0.0039397 0.0011584 0.00055849
5.2581e-05 0.00017504 0.00019785 0.00015774 6.446e-05 -0.00017244 -0.00035304 0.0038932
0.018965 0.306 -0.0033646 0.0019046
-2.4976e-05 0.00032092 0.00015572 -0.00012048 -6.0868e-05 -0.00047329 0.0011272 0.0004869
-0.0033649 0.0019245 0.063305 0.28003
