# Supplementary material for: Early Detection of Alzheimer’s Disease via Machine Learning-Based Microwave Sensing: An Experimental Validation
Source: Sensors (Basel). 2025 Apr 25;25(9):2718. doi: 10.3390/s25092718 (PMC12074295; doi:10.3390/s25092718)
Supplement: Supplementary file 1 [file sensors-25-02718-s001.zip › measurements_paper_sensors/26 febbraio - PART1/set5/CSF_2.5_m9.s6p]

!Keysight Technologies,M9804A,MY58100912,A.14.10.03
!Date: Thursday, April 27, 2023 10:28:33
!Correction: S11(C  6-Port  ) 
!S12(C  6-Port  ) 
!S13(C  6-Port  ) 
!S14(C  6-Port  ) 
!S15(C  6-Port  ) 
!S16(C  6-Port  ) 
!S21(C  6-Port  ) 
!S22(C  6-Port  ) 
!S23(C  6-Port  ) 
!S24(C  6-Port  ) 
!S25(C  6-Port  ) 
!S26(C  6-Port  ) 
!S31(C  6-Port  ) 
!S32(C  6-Port  ) 
!S33(C  6-Port  ) 
!S34(C  6-Port  ) 
!S35(C  6-Port  ) 
!S36(C  6-Port  ) 
!S41(C  6-Port  ) 
!S42(C  6-Port  ) 
!S43(C  6-Port  ) 
!S44(C  6-Port  ) 
!S45(C  6-Port  ) 
!S46(C  6-Port  ) 
!S51(C  6-Port  ) 
!S52(C  6-Port  ) 
!S53(C  6-Port  ) 
!S54(C  6-Port  ) 
!S55(C  6-Port  ) 
!S56(C  6-Port  ) 
!S61(C  6-Port  ) 
!S62(C  6-Port  ) 
!S63(C  6-Port  ) 
!S64(C  6-Port  ) 
!S65(C  6-Port  ) 
!S66(C  6-Port  ) 
!S6P File: Measurement: :
# Hz S  RI   R 50
500000000 -0.32736 -0.063624 -0.010059 -0.00092686 -0.0082095 0.011869 -0.0038174 0.01191
0.013465 0.0060181 -0.0044941 0.0087906
-0.010043 -0.0008719 -0.40802 -0.074956 0.0084962 -0.011326 0.0007512 0.011507
0.0094012 0.0030396 0.00074557 0.013231
-0.0081807 0.0119 0.0085122 -0.011376 -0.25626 0.19024 0.0064169 0.0031348
-0.0013277 0.0079546 0.00056916 0.012206
-0.0037075 0.012025 0.00077414 0.011618 0.0064209 0.0031153 -0.32594 0.041836
-0.019366 -0.0053515 0.01627 0.027251
0.013386 0.0060661 0.009435 0.0030478 -0.0013482 0.0079918 -0.019376 -0.0053479
-0.21724 -0.23813 -0.027804 0.0033452
-0.0042851 0.0088929 0.00091743 0.013184 0.00064724 0.012109 0.016356 0.027065
-0.027858 0.0033873 -0.26008 -0.14609
560000000 -0.31515 0.10293 -0.021881 -0.067479 0.00020016 0.013286 0.0055748 0.010588
0.01174 0.0058715 0.011204 0.0097232
-0.021825 -0.067395 -0.36958 0.089312 -0.041455 -0.039327 0.013946 0.0033542
-0.01374 -0.0047889 0.00413 -0.0018615
0.0002066 0.013231 -0.041636 -0.039241 -0.18188 0.24011 -0.00045693 -0.0050192
0.018314 0.0058469 0.0080516 -0.0056378
0.0056658 0.010593 0.014064 0.0032609 -0.00044384 -0.0050078 -0.30323 0.13102
0.0066176 -0.022956 0.0056492 -0.021184
0.011457 0.0058681 -0.014135 -0.0049337 0.018344 0.0058404 0.0065828 -0.022872
-0.30072 -0.058095 0.01274 -0.049592
0.011122 0.0099086 0.0042984 -0.002002 0.0080105 -0.0055543 0.0059197 -0.021236
0.013121 -0.049648 -0.32996 0.0063476
620000000 -0.27448 0.081863 -0.023455 0.0088431 0.0033605 0.0089132 0.0080801 -0.0048926
0.011812 3.0802e-06 -0.00012781 -0.0023494
-0.023414 0.0088472 -0.3992 0.035546 -0.01916 -0.00016956 -0.0018032 -0.0020164
0.01189 -0.0051107 0.00062814 -0.0027647
0.0034351 0.0089188 -0.019153 -0.00013546 -0.15522 0.24932 -0.0013714 -0.0051164
-0.0038761 -0.0027395 0.0081189 -0.0033684
0.0081476 -0.0048119 -0.0018127 -0.0019847 -0.0013891 -0.0051253 -0.26184 0.14056
-0.038842 -0.020963 0.01134 0.027713
0.011769 -0.00035197 0.011879 -0.005284 -0.0038286 -0.0027186 -0.038882 -0.020911
-0.21555 -0.092737 -0.043008 0.012114
-1.8808e-05 -0.0025676 0.00042363 -0.0028909 0.0080972 -0.0034479 0.011262 0.027628
-0.043093 0.01235 -0.24679 -0.033084
680000000 -0.24103 0.17334 -0.026266 -0.015066 0.0044694 0.005674 0.0013611 -0.0070807
-0.001548 -0.011891 0.0059354 -0.0069661
-0.026247 -0.015056 -0.39033 0.13696 -0.032731 -0.0021748 -0.001743 -0.00020214
-0.0013491 -0.0092002 -0.00073815 -0.00164
0.0044293 0.0056762 -0.032807 -0.0020695 -0.10801 0.27268 -0.00086452 0.00032012
-0.001223 0.0013162 -0.0029428 -0.0088492
0.0012425 -0.0071135 -0.0017379 -0.00021728 -0.00087068 0.00031396 -0.21983 0.19201
-0.022849 -0.0076118 -0.0090094 -0.011538
-0.0016035 -0.011851 -0.0014175 -0.0092642 -0.0012499 0.0013478 -0.022912 -0.0075625
-0.28289 0.0099784 -0.0060618 -0.0070743
0.0060706 -0.0070944 -0.00067115 -0.001595 -0.0028838 -0.008815 -0.0091139 -0.01146
-0.0058977 -0.0070016 -0.26171 0.073206
740000000 -0.19524 0.16699 -0.041053 0.026445 0.013421 -0.0037647 -8.3776e-05 -0.0038195
-0.0033068 -0.0023016 -0.0068983 0.0035066
-0.041003 0.026404 -0.33737 0.15769 -0.037562 0.034236 5.5122e-05 -0.0060193
-0.014084 0.0078888 -0.0015104 -0.0055033
0.013411 -0.0037979 -0.037505 0.034413 -0.075403 0.27356 -0.0017497 0.0034746
-0.0011145 -0.005649 -0.0020235 0.00090462
-9.752e-05 -0.0039624 9.8584e-05 -0.0060528 -0.0017517 0.0035066 -0.2025 0.19948
-0.043119 -0.0091774 0.022534 0.016286
-0.0032886 -0.0021258 -0.014163 0.0078264 -0.0011445 -0.0056742 -0.04317 -0.0090576
-0.17885 0.044427 -0.045233 -0.0006795
-0.0069124 0.0034055 -0.0015246 -0.0055015 -0.0020687 0.00091444 0.022525 0.016156
-0.04564 -0.0004379 -0.25194 0.075938
800000000 -0.16643 0.21283 -0.022736 0.016095 0.0056432 -0.010279 -0.0043134 -0.0026707
-0.0044103 0.001688 0.0046755 -0.00025971
-0.02273 0.016085 -0.34512 0.22827 -0.0089553 0.034489 -0.0021235 0.0020431
-0.00044232 0.0020645 0.00086159 0.0050273
0.0056609 -0.01027 -0.0088398 0.034594 -0.036454 0.29974 0.0012731 0.0011343
1.5729e-06 0.003216 -0.0015953 0.0006097
-0.0042646 -0.00259 -0.0021371 0.0020737 0.0012833 0.0011408 -0.17384 0.22738
-0.029188 0.012814 0.015684 -0.010461
-0.0043906 0.0015727 -0.00040123 0.0020175 1.582e-06 0.003197 -0.029219 0.01286
-0.2341 0.067473 -0.019337 0.020531
0.0048458 -0.00013121 0.00094745 0.0050875 -0.0015117 0.00062018 0.015822 -0.010381
-0.019372 0.020403 -0.24695 0.12924
860000000 -0.13292 0.23406 -0.018409 0.030606 -0.003248 -0.0099661 -0.0021092 0.00065821
0.0042293 0.0050926 -0.003525 -0.0029745
-0.018395 0.030594 -0.29823 0.27285 0.0074811 0.034526 9.4088e-05 0.0020998
0.0042532 0.00031183 0.0037847 0.00033891
-0.0032878 -0.0099554 0.0075987 0.034583 0.011901 0.31006 -0.00056132 -0.00039007
0.0024125 -0.0018044 0.0016374 0.0041769
-0.00211 0.00055971 0.00013408 0.0020706 -0.00056207 -0.0004026 -0.13758 0.23987
-0.018926 0.017696 -0.0070029 -0.0096941
0.0043412 0.0050052 0.0043435 0.00024494 0.0024226 -0.0018239 -0.018855 0.017739
-0.17868 0.12905 -0.026998 0.015924
-0.0035946 -0.0027379 0.0038199 0.00072486 0.0016284 0.0042727 -0.007031 -0.0097872
-0.027005 0.015936 -0.19826 0.17729
920000000 -0.10958 0.25817 0.0042292 0.039607 -0.0093511 -0.0044134 -0.0019397 0.0016069
0.0001884 0.001443 0.0026997 -0.0012598
0.0041839 0.039585 -0.27191 0.29531 0.028005 0.023093 0.0012091 0.0010116
0.0068973 6.5874e-05 0.0036626 -0.0027703
-0.0093681 -0.0044094 0.028117 0.023043 0.058369 0.31212 0.0016733 -6.1339e-05
0.00050528 -0.00045675 0.00089525 -0.001361
-0.0018801 0.0016096 0.0011956 0.00098709 0.0016768 -6.9935e-05 -0.11416 0.25679
-0.013034 0.030524 0.0043605 -0.0065971
0.00020517 0.0013626 0.0069415 -5.5606e-05 0.00049922 -0.00045832 -0.012987 0.030552
-0.17165 0.13392 -0.0042304 0.028838
0.002609 -0.0013185 0.0034676 -0.0028737 0.00090225 -0.0013591 0.0043883 -0.0065659
-0.0043485 0.028911 -0.20816 0.19036
980000000 -0.06377 0.28024 0.016419 0.030859 -0.0092498 0.0047137 0.0019571 0.0037386
0.0038318 -0.0012614 -0.0033851 -0.0025167
0.01637 0.030839 -0.21973 0.33248 0.033194 0.0053597 0.0018223 -0.00028761
0.0016944 -0.0058863 -0.00049873 -0.0028553
-0.0092259 0.0047482 0.033244 0.0052474 0.10492 0.30692 0.00046459 -0.0011156
0.00027267 -0.0017566 0.0014593 -0.00033443
0.0019114 0.0037473 0.0018178 -0.00031063 0.00046692 -0.0011142 -0.075652 0.26832
0.006726 0.030621 -0.0098403 -0.0077564
0.0038317 -0.0013095 0.0016709 -0.0059254 0.00027545 -0.0017657 0.0067897 0.03065
-0.14236 0.17082 0.0049615 0.020852
-0.0033475 -0.0025141 -0.0003878 -0.0029699 0.0014345 -0.00027225 -0.0098878 -0.0079297
0.0049483 0.020669 -0.16768 0.23836
1040000000 -0.022696 0.29008 0.033159 0.020034 -0.0010457 0.0076016 0.0025242 0.00054472
0.00052565 -0.0031685 -0.00043861 -0.0013386
0.033106 0.020014 -0.18483 0.34687 0.029714 -0.014307 0.001411 -0.0017494
-0.0025357 -0.002252 -0.001251 -0.0029746
-0.0010151 0.0075802 0.029701 -0.014414 0.15143 0.2943 -0.00053296 -0.0013628
-0.0015177 -0.00093144 -0.00061395 -0.0011137
0.0026006 0.00051019 0.0014089 -0.001737 -0.00051872 -0.0013568 -0.04841 0.27846
0.018491 0.019541 -0.002148 0.0015007
0.00047316 -0.0031711 -0.0025207 -0.0022458 -0.0015383 -0.0009305 0.018516 0.019535
-0.11026 0.17932 0.01325 0.020078
-0.00047491 -0.0015176 -0.0012743 -0.0029829 -0.00062548 -0.0011166 -0.0021037 0.0015252
0.013165 0.020109 -0.14579 0.25989
1100000000 0.022113 0.30047 0.036878 -0.002696 0.0035575 0.0041172 0.0024809 -0.00096362
-0.0023517 -0.0031589 -0.0041014 -0.0001562
0.036829 -0.0026737 -0.14117 0.36716 0.015455 -0.027568 -7.1528e-05 -0.0017737
-0.0033709 -0.00090257 -0.0036908 -0.00070003
0.0035871 0.0040989 0.01537 -0.027673 0.19802 0.275 -0.0017014 0.00032808
-0.0016351 0.00065956 -0.0010847 -0.00060372
0.0024641 -0.00095797 -0.0001126 -0.0017591 -0.0016986 0.0003282 -0.0079614 0.28368
0.024603 0.0068959 -0.0025669 5.505e-05
-0.0023615 -0.0031633 -0.0033793 -0.00087498 -0.0016359 0.00067847 0.024639 0.0068551
-0.093092 0.19591 0.01998 0.010412
-0.0040274 -4.9814e-05 -0.0036413 -0.00065693 -0.0011041 -0.00059521 -0.0025454 4.2893e-05
0.020053 0.010463 -0.10147 0.29232
1160000000 0.073615 0.29755 0.025232 -0.019999 0.0035484 -0.00073846 -0.00028581 -0.0026449
-0.0041548 -0.0010799 -0.0012226 0.0041733
0.025216 -0.019975 -0.097194 0.37212 -0.0033896 -0.02866 -0.0015547 -0.00156
-0.0026416 0.0024123 -0.0014647 0.0019216
0.0035505 -0.00074646 -0.0035248 -0.02868 0.24151 0.24508 -0.0006147 0.0016984
-0.00046644 0.0018522 -0.0010831 0.00012441
-0.00022288 -0.0026427 -0.0015545 -0.001556 -0.00061646 0.0016993 0.031377 0.28087
0.022058 -0.0097881 -0.003581 0.0053854
-0.0041448 -0.0010468 -0.0026182 0.0024502 -0.00048802 0.0018565 0.022041 -0.0097988
-0.056822 0.20744 0.018712 0.0010784
-0.001218 0.0041973 -0.0014464 0.0020453 -0.0010248 0.00014876 -0.0035378 0.0054394
0.018682 0.0010999 -0.053879 0.2968
1220000000 0.11735 0.28879 0.012255 -0.030034 -0.0011238 -0.0016168 6.2459e-05 -0.00093654
-0.0028555 0.0023164 0.0011807 0.0018866
0.012264 -0.02999 -0.052883 0.38666 -0.016631 -0.021053 -0.0023737 0.00054606
-1.8204e-05 0.0029995 -0.000786 0.0018411
-0.0011372 -0.0016166 -0.016751 -0.021012 0.28121 0.20703 0.00089655 0.0014601
0.00054835 0.0011398 0.00021993 0.00060635
2.8545e-05 -0.00089124 -0.0023944 0.00058467 0.00089424 0.0014547 0.071085 0.27275
0.011397 -0.016465 0.0021653 0.0015673
-0.0028576 0.0023168 -1.4967e-06 0.0030097 0.00054209 0.0011372 0.011392 -0.016462
-0.035432 0.21957 0.015389 -0.012298
0.00124 0.0018873 -0.00077473 0.0018188 0.00022921 0.00059266 0.0021896 0.0015702
0.015425 -0.012285 -0.024374 0.31463
1280000000 0.1682 0.2692 -0.0066556 -0.029351 -0.0019571 0.0016875 -0.0010326 -0.0020158
-0.00091017 0.0032633 0.0025457 0.0013005
-0.0066496 -0.029329 -0.0060475 0.37866 -0.023562 -0.0081376 -0.00085131 0.0014028
0.0015151 0.001721 0.00078932 0.0021715
-0.0019524 0.0017001 -0.023641 -0.0080306 0.31289 0.16377 0.001391 -0.00014893
0.0010064 0.00031443 0.00030186 0.00040396
-0.0010279 -0.0020365 -0.00084015 0.0013752 0.001393 -0.00014202 0.10763 0.25662
0.0019653 -0.019204 -3.865e-05 1.2111e-06
-0.0008871 0.0032582 0.0015423 0.0017243 0.0010069 0.00031382 0.001931 -0.0192
0.0017085 0.22585 0.0040617 -0.01534
0.0025318 0.0013199 0.00079573 0.0022204 0.0003213 0.00042429 -9.2629e-05 -3.1848e-05
0.0040115 -0.015293 0.024001 0.31838
1340000000 0.20573 0.23719 -0.016715 -0.02012 0.00021909 0.004091 -0.0017486 -0.00076111
0.0015702 0.0028724 0.0016683 -0.0014249
-0.016686 -0.020132 0.033043 0.37179 -0.020807 0.0044203 -0.00019298 0.0018433
0.0018352 0.00090368 0.0011823 0.00079253
0.00024012 0.004086 -0.020833 0.0045269 0.33583 0.11628 0.00073151 -0.00088266
0.00059298 -0.00058361 4.1531e-05 0.00029052
-0.0017544 -0.00071769 -0.00016682 0.0018622 0.00073724 -0.00088372 0.14054 0.2369
-0.0076782 -0.016597 0.0011369 0.0003719
0.0016042 0.0028759 0.0018467 0.00088945 0.00058593 -0.00059848 -0.0077051 -0.016595
0.030897 0.22355 -0.0026568 -0.01403
0.001602 -0.0014846 0.0011279 0.00075231 8.1207e-06 0.00028202 0.0011903 0.00042487
-0.0026342 -0.014053 0.062051 0.31511
1400000000 0.24024 0.20065 -0.023462 -0.0088759 0.0046107 0.0030886 -0.0021355 0.00075051
0.002568 0.00095676 0.00033578 -0.0012002
-0.023419 -0.0088686 0.071562 0.35992 -0.014095 0.012279 0.0011895 0.0013606
0.0011411 -0.00055732 0.0011658 0.00024259
0.004628 0.0030759 -0.014047 0.01237 0.34986 0.062309 -1.7266e-05 -0.001315
0.00015182 -0.00019719 0.00036448 0.00028657
-0.0021173 0.00075877 0.0011932 0.0013426 -1.3314e-05 -0.0013077 0.17037 0.20841
-0.013867 -0.010255 -0.00090611 -0.00036581
0.0025581 0.00093678 0.0011213 -0.00055568 0.00015089 -0.00019759 -0.013892 -0.010224
0.064801 0.22283 -0.0094435 -0.0093908
0.00033209 -0.001211 0.0011626 0.00021528 0.00038746 0.00026606 -0.00090775 -0.00037901
-0.0094871 -0.0094318 0.10739 0.3063
1460000000 0.26411 0.15779 -0.02085 0.00373 0.0050488 -0.001637 -0.001521 0.0016826
0.002036 -0.00036628 -0.00021394 -0.00087471
-0.02084 0.0037035 0.10616 0.3385 -0.0052489 0.014793 0.0015876 0.00031934
0.0011931 -0.0011908 0.0012576 -0.0005197
0.0050517 -0.0016512 -0.0051787 0.014854 0.35641 0.0073017 -0.0010215 -0.0010669
0.00034644 -8.7553e-05 0.00066328 -0.00028576
-0.0015462 0.0017025 0.0016027 0.00029866 -0.0010165 -0.0010668 0.19724 0.17993
-0.015072 -0.0038051 -0.0009877 0.0018412
0.0020539 -0.0003838 0.0011875 -0.0011866 0.00034074 -9.3839e-05 -0.015076 -0.0037703
0.094117 0.21074 -0.011471 -0.0033331
-0.0002347 -0.00086285 0.001262 -0.00053866 0.00066593 -0.00028056 -0.00098874 0.001868
-0.011389 -0.0033869 0.14101 0.28618
1520000000 0.27747 0.11723 -0.015659 0.0095942 0.0030433 -0.0038459 8.6236e-05 0.0026158
0.0023118 -0.0018239 -0.0010263 -0.00020146
-0.015646 0.0095738 0.14031 0.32517 0.0020739 0.012095 0.0016819 -0.00066863
0.00020015 -0.00099636 0.00036071 -0.00099409
0.0030106 -0.0038626 0.0021478 0.012098 0.3491 -0.049492 -0.00069473 -0.0003867
0.00071051 -0.00092471 0.00013873 -0.00014249
0.00010427 0.0026135 0.001685 -0.00067323 -0.00068756 -0.00038816 0.22104 0.14193
-0.015008 0.0017496 0.0012973 0.0020391
0.0022968 -0.0018102 0.00017667 -0.0010022 0.00070128 -0.00093003 -0.015021 0.0017863
0.12241 0.20053 -0.011616 0.0010547
-0.0010377 -0.00013886 0.00034238 -0.00098036 0.00011708 -0.00014988 0.0012735 0.0020059
-0.011626 0.0011107 0.1747 0.26804
1580000000 0.28836 0.071825 -0.0090543 0.013367 -0.0011253 -0.0044456 0.0014802 0.0018737
-0.00016126 -0.0022196 -0.00017906 0.00036072
-0.0090631 0.013366 0.16836 0.30068 0.0052417 0.0069942 0.00059702 -0.001535
-0.00042269 -0.0012023 -0.00018478 -0.00078047
-0.0011433 -0.0044412 0.0052975 0.0069845 0.32855 -0.10725 -0.0015041 0.00016448
-0.00039463 -0.0013461 0.00030226 -0.00056979
0.0014917 0.0018507 0.00059785 -0.0015588 -0.0015017 0.00016387 0.23572 0.10269
-0.011721 0.0069593 0.0019965 0.00085926
-0.00017872 -0.0022338 -0.00043113 -0.0011993 -0.00039932 -0.0013515 -0.011713 0.0069957
0.1477 0.18553 -0.0093202 0.0072788
-0.00019121 0.00040097 -0.0001969 -0.00078681 0.00033322 -0.00053911 0.0020479 0.00090955
-0.0093499 0.0072735 0.20832 0.24269
1640000000 0.2916 0.031067 -0.0021409 0.012529 -0.0027475 -0.0021361 0.0028107 0.001075
-0.00054102 -0.0017393 -0.00038202 0.00046309
-0.0021493 0.012518 0.1983 0.27681 0.0053013 0.0023195 -0.00044077 -0.0018354
-0.00094202 -0.0005925 -0.00043231 -0.0006641
-0.002768 -0.0021207 0.0053285 0.0023054 0.29902 -0.15587 -0.00067679 0.0011958
-0.00098345 -0.0011103 -9.6474e-05 -0.00038588
0.0028229 0.0010812 -0.00044687 -0.0018208 -0.00068213 0.0011942 0.24887 0.053744
-0.0078479 0.0084207 0.0024856 -0.00056662
-0.00053559 -0.0017204 -0.00095608 -0.00057777 -0.00097221 -0.00113 -0.0078268 0.0084369
0.17139 0.16496 -0.0047734 0.0093302
-0.00042073 0.00047577 -0.00043486 -0.00066006 -0.00012916 -0.00039371 0.0024705 -0.00060509
-0.0047039 0.0092875 0.23467 0.21269
1700000000 0.28627 -0.013655 0.0015258 0.010002 -0.0032486 0.00045198 0.0031338 -0.0012527
-0.0021202 -0.0007236 0.00045241 0.00047294
0.0015179 0.0099907 0.21732 0.24563 0.0027407 -0.00031049 -0.0014394 -0.00073871
-0.00086651 -0.00010966 -0.00080157 -0.00045001
-0.0032464 0.00045205 0.0027342 -0.00032005 0.25565 -0.19483 5.6909e-05 0.0016607
-0.0021729 -0.00015102 -0.00032184 -0.00082852
0.0031119 -0.0012928 -0.0014416 -0.00072854 5.5421e-05 0.0016675 0.24612 0.0034687
-0.0051307 0.0093914 0.0017378 -0.0020237
-0.002118 -0.00071618 -0.00087969 -0.00011056 -0.0021768 -0.00012424 -0.0051117 0.0094013
0.19104 0.14789 0.00025693 0.0095559
0.0005072 0.00045917 -0.0008262 -0.00046761 -0.00032956 -0.00082783 0.0017759 -0.0019906
0.00020564 0.0095663 0.25258 0.17938
1760000000 0.27565 -0.062569 0.0041894 0.0068515 -0.0019656 0.0012128 0.0013344 -0.003509
-0.0013348 0.00046519 0.00021715 -0.00054423
0.0041752 0.0068558 0.24382 0.20627 0.00014749 -0.0016503 -0.0012801 -2.89e-06
-0.0011541 0.00092008 -0.00050907 0.00034538
-0.0019638 0.0012305 0.0001324 -0.001648 0.20687 -0.22725 0.00109 0.0013826
-0.0011571 0.0014274 -0.0012228 -0.00062767
0.0013325 -0.003516 -0.0012679 -5.2209e-06 0.0010845 0.0013774 0.23759 -0.048726
-0.0014842 0.0089247 -0.00016915 -0.0023536
-0.0013175 0.00046826 -0.0011469 0.00092939 -0.0011384 0.0014273 -0.0014697 0.008926
0.20784 0.11624 0.0039112 0.0071456
0.00025737 -0.00056451 -0.00048403 0.0003347 -0.0012513 -0.00063998 -0.00022871 -0.0024159
0.0039766 0.0071299 0.26646 0.14195
1820000000 0.25265 -0.1004 0.0046847 0.0031549 0.00038414 0.0022971 -0.00088718 -0.0031131
-0.0011772 0.00088272 1.9385e-05 -9.9936e-05
0.0046658 0.0031525 0.25503 0.17683 -0.0018844 0.00026591 -0.0014956 0.00093876
-1.015e-05 0.0012565 -0.00066471 0.00039214
0.00040588 0.0022904 -0.0018777 0.00028922 0.15676 -0.24143 0.0018719 0.00061254
-0.00021354 0.0024088 -0.0016974 0.0002717
-0.00092707 -0.0030873 -0.0015031 0.0009334 0.0018646 0.00060481 0.20789 -0.096649
0.0003526 0.0076488 -0.001475 -0.0017445
-0.0011632 0.00089842 8.6261e-06 0.0012498 -0.00020358 0.0024157 0.00034546 0.0076481
0.22811 0.089986 0.005212 0.0034912
-1.7815e-06 -9.7607e-05 -0.00065905 0.00037918 -0.0017082 0.00023169 -0.0014206 -0.0016999
0.0051811 0.0034877 0.27027 0.10729
1880000000 0.21835 -0.14161 0.0025468 0.00079281 -0.0002328 0.0021353 -0.0027882 -0.002388
-0.00020959 0.0016979 0.00023885 -0.00063185
0.0025423 0.00079237 0.25979 0.13026 -0.0037261 0.0028329 -0.00030658 0.0018393
0.00060757 0.0013256 8.8867e-05 0.00097034
-0.00021322 0.0021582 -0.003689 0.0028707 0.1052 -0.24963 0.0020752 -0.0011788
0.0016066 0.0019162 -0.00092251 0.0015028
-0.0027983 -0.0023586 -0.00029231 0.0018592 0.0020791 -0.0011806 0.16701 -0.13705
0.0014751 0.0056641 -0.0021924 0.00019645
-0.00019372 0.0017191 0.00061507 0.0013341 0.0016309 0.0019269 0.0015055 0.0056679
0.23509 0.060677 0.0054137 0.0014592
0.00025151 -0.00062144 0.00012549 0.00093465 -0.00091526 0.0015062 -0.002273 0.00017853
0.0054211 0.0014318 0.27174 0.073165
1940000000 0.17957 -0.16794 0.00036605 -0.001044 0.0016013 0.0016433 -0.0038722 0.00032952
0.0011577 0.00093986 -0.00064951 -0.000655
0.00037267 -0.0010409 0.26141 0.099019 -0.0017244 0.0056649 0.0010629 0.0014409
0.0019843 0.00037214 0.00096503 0.00028445
0.0016086 0.0016488 -0.0016833 0.0056875 0.061686 -0.24129 0.00041524 -0.0024656
0.0022317 0.00032442 0.00027168 0.0015834
-0.0039051 0.00035101 0.0010762 0.0014265 0.00041602 -0.0024658 0.11433 -0.1682
0.0010823 0.003843 -0.0014295 0.0013259
0.0011645 0.00088014 0.0019934 0.00033301 0.0022289 0.00032904 0.0010679 0.0038538
0.24178 0.024261 0.0043525 -0.0024857
-0.00070059 -0.00066062 0.00092332 0.00028628 0.00026621 0.0016133 -0.0013452 0.0013212
0.0043879 -0.0024484 0.26225 0.037564
2000000000 0.1338 -0.18331 -0.0032375 0.00092632 0.0029006 0.0013184 -0.002546 0.0036789
0.00076712 0.00051 -0.00084972 0.0005885
-0.0032235 0.00092508 0.2482 0.063618 -0.00052616 0.007659 0.001633 0.00039176
0.0010591 -0.001309 0.00034962 0.00012385
0.0028919 0.0012868 -0.00045397 0.0076679 0.020235 -0.22753 -0.0015254 -0.0015181
0.0019675 -0.0010029 0.001403 0.0014523
-0.002522 0.0036631 0.0016633 0.00039343 -0.0015158 -0.001516 0.06044 -0.17847
-0.00082173 0.0033385 -0.00013057 0.0020813
0.00076776 0.00053565 0.0010187 -0.0012929 0.0019528 -0.0010034 -0.00080306 0.0033032
0.24014 -0.0086647 0.000618 -0.0035332
-0.00078381 0.00060541 0.00036282 0.00011415 0.0014242 0.001469 -0.00012882 0.0021539
0.00059268 -0.003516 0.24972 0.0093174
2060000000 0.086441 -0.1913 -0.0042733 0.0028833 0.0028991 -0.00069361 0.00084596 0.0034745
0.00174 -0.00059206 -8.6194e-05 0.0012231
-0.0042706 0.0028786 0.23501 0.034418 0.004522 0.0086501 0.0011755 -0.00071711
0.00058816 -0.0014779 0.00060215 -0.00014661
0.0029139 -0.00072904 0.0046014 0.0086219 -0.012985 -0.2094 -0.0017953 0.00047653
0.0007027 -0.0022136 0.0028544 0.00031895
0.00084488 0.0034887 0.0011486 -0.00072673 -0.0017972 0.00046411 0.0087826 -0.17479
-0.0017257 0.0045771 0.0010311 0.0011529
0.0017371 -0.0006557 0.00057348 -0.001544 0.00070579 -0.0021995 -0.0017418 0.0046259
0.22757 -0.047011 -0.001276 -0.0042904
-0.00019215 0.0011403 0.00056346 -0.00019004 0.0027945 0.00026 0.0010553 0.0011582
-0.001248 -0.0042883 0.23464 -0.015695
2120000000 0.041721 -0.18209 -0.0034256 0.0062394 0.0023897 -0.0027216 0.0031636 0.0020843
0.00081868 -0.0015153 0.00095174 0.00011303
-0.0034219 0.0062338 0.21473 0.011469 0.0071324 0.0047959 0.001065 -0.0014006
-0.0012025 -0.0019778 0.00011586 -0.00097386
0.0024018 -0.0027603 0.0071983 0.0047366 -0.040907 -0.19204 -0.00079267 0.0016542
-0.0015209 -0.0015157 0.00064643 -0.0021095
0.0032077 0.0020583 0.0010525 -0.001416 -0.00078704 0.0016543 -0.040096 -0.15736
-0.0024028 0.0063928 0.0016621 0.00097215
0.00077365 -0.0014694 -0.0012598 -0.0019582 -0.001522 -0.0014953 -0.0023466 0.0063805
0.21353 -0.08119 -0.0053204 -0.0022634
0.00096226 9.8182e-05 0.00013577 -0.00098613 0.0007107 -0.0021469 0.0016807 0.0010365
-0.0052834 -0.0022284 0.2143 -0.030448
2180000000 0.0018163 -0.17 -0.0020647 0.0094867 0.00049524 -0.0023927 0.0031343 -0.00057736
0.00022192 -0.0013803 0.0010687 0.00015888
-0.0020865 0.0094623 0.19558 -0.0074275 0.0081766 0.0039693 -0.0010646 -0.0016125
-0.0021885 0.00072045 -1.6683e-05 5.2113e-05
0.00048981 -0.002386 0.0082316 0.0039132 -0.061997 -0.16873 0.0011293 0.0016671
-0.00093029 -0.00035361 0.00046815 -0.0020065
0.0031156 -0.00055038 -0.0010881 -0.0016119 0.0011147 0.0016714 -0.076022 -0.13222
-0.00047985 0.0092546 0.0020798 7.5685e-05
0.00022863 -0.001467 -0.0021424 0.00069565 -0.00093039 -0.00035725 -0.00053163 0.0093294
0.18776 -0.11216 -0.0058606 0.0016894
0.0010625 7.251e-05 -9.5301e-06 6.2378e-05 0.00048299 -0.0019852 0.0020335 1.2796e-06
-0.005872 0.001654 0.19816 -0.045766
2240000000 -0.027385 -0.14534 0.0020927 0.010851 -0.00065729 -0.0028957 0.0017124 -0.0023792
-0.0018465 -0.00095299 0.00065493 -0.0018293
0.0020939 0.010843 0.17534 -0.012659 0.0088659 -8.6205e-05 -0.00072161 -0.00035133
-0.00038113 0.0010496 -0.0007743 -0.00065467
-0.00067657 -0.0028915 0.008869 -0.00015581 -0.079771 -0.1442 0.0018598 -0.0016301
-0.0013393 -3.3923e-05 -0.0023495 -0.0015593
0.0017137 -0.0024467 -0.00073499 -0.00030456 0.0018581 -0.0016368 -0.11042 -0.10296
0.0016301 0.010888 0.0017502 -0.00051414
-0.0018772 -0.00084626 -0.0004072 0.0011341 -0.0013469 -3.2047e-05 0.0017242 0.010906
0.15892 -0.12915 -0.0057665 0.0041664
0.00068447 -0.0017 -0.00078615 -0.00062988 -0.0023459 -0.0015493 0.0017189 -0.00053963
-0.0057775 0.0042488 0.17457 -0.056151
2300000000 -0.054112 -0.11892 0.0074102 0.0090354 -0.0013281 -0.0018742 -0.0006293 -0.0014128
-0.0013606 0.00069141 -0.00090112 -0.00067964
0.0073939 0.0090263 0.1561 -0.022105 0.0087302 -0.0022886 -0.0009178 0.00058391
-0.00020425 0.0016772 4.05e-05 0.00079512
-0.0013721 -0.0018815 0.0087051 -0.0023616 -0.091231 -0.12065 2.5591e-05 -0.0017201
-0.00013822 0.0019555 -0.002133 0.00067323
-0.00065167 -0.001372 -0.00089239 0.00057199 1.8531e-05 -0.0017193 -0.13072 -0.067635
0.0057146 0.011121 0.0003039 -0.0021777
-0.0012679 0.00066209 -0.00012868 0.0015989 -7.5142e-05 0.0019062 0.0056343 0.011122
0.12397 -0.15026 -0.0038675 0.0073665
-0.00093864 -0.00072235 -1.2875e-05 0.00082049 -0.0021214 0.00070845 0.00028926 -0.0021683
-0.0039035 0.0072839 0.15935 -0.057324
2360000000 -0.071758 -0.088147 0.010458 0.0083818 -0.001096 -0.0015079 -0.0013522 -0.00075631
-0.00062693 0.0011359 -0.0014805 -0.00053605
0.010449 0.0083795 0.1461 -0.022315 0.0081858 -0.0051554 -0.00063747 0.0010628
0.0019247 0.00028278 0.00016719 -7.1104e-05
-0.0010827 -0.0015039 0.0081611 -0.0052172 -0.10219 -0.098953 -0.0026475 -0.0010818
0.00098435 0.0001248 -0.000783 0.0019873
-0.0013737 -0.00073735 -0.0006324 0.001089 -0.0026407 -0.0010961 -0.14798 -0.035764
0.010383 0.0099775 0.0012902 -0.0022833
-0.00059848 0.0012427 0.0019474 0.00030697 0.0010056 9.8912e-05 0.010526 0.009892
0.095188 -0.15117 0.00041065 0.0083967
-0.0014826 -0.00047174 0.00016097 -8.1603e-05 -0.00083669 0.0019549 0.0013103 -0.0022431
0.00048468 0.0084448 0.13615 -0.06158
2420000000 -0.07966 -0.059755 0.0139 0.0029768 -0.0032497 -0.0012795 -0.00087949 0.00051681
0.0012669 0.0014078 -0.0014871 0.0015737
0.013879 0.003001 0.12981 -0.022354 0.0045727 -0.0070596 0.0013949 0.0010563
0.00078439 -0.0013794 -0.00013188 -0.00017434
-0.0032462 -0.0012555 0.0045249 -0.0071088 -0.11413 -0.077706 -0.0021966 0.0013558
8.7911e-05 -0.00024929 0.00034108 0.002724
-0.00087856 0.00049627 0.0013959 0.0010158 -0.0021941 0.0013646 -0.15619 0.0084641
0.014338 0.0079358 -0.00014797 -0.0027069
0.0013159 0.0013 0.00076582 -0.0014106 0.00012559 -0.00024386 0.014291 0.0079577
0.060592 -0.14959 0.0014227 0.008999
-0.0014903 0.0015794 -0.00014445 -0.0001448 0.00032236 0.002719 -0.0001556 -0.0026992
0.0014532 0.0090922 0.11826 -0.055985
2480000000 -0.080884 -0.03038 0.013881 -0.002418 -0.0018134 2.3008e-05 -0.00051066 0.0014955
0.0019202 -0.00052917 0.00017663 0.0014782
0.013878 -0.0024042 0.13127 -0.024434 0.0026407 -0.0091259 0.0012186 -0.00010181
-0.00038777 -0.00098321 -2.8849e-05 -0.00034207
-0.001836 5.9842e-07 0.0025586 -0.0091578 -0.11782 -0.059099 -0.00065123 0.0033362
-0.00038225 -0.00097128 0.0019269 0.00098553
-0.00049118 0.0015551 0.0012094 -8.2177e-05 -0.00065418 0.003342 -0.15817 0.044229
0.01797 0.001033 -0.0018325 -0.0023282
0.0018455 -0.00037644 -0.00042581 -0.00094118 -0.00039647 -0.00096893 0.018075 0.00097615
0.030196 -0.14328 0.0042235 0.007544
0.00016477 0.0013657 -3.2075e-05 -0.00035415 0.0018791 0.00098755 -0.001839 -0.0023412
0.004201 0.0075275 0.098771 -0.053775
2540000000 -0.085851 -0.0018398 0.011706 -0.0062394 -0.0023182 0.0009847 0.00063321 0.00088486
-7.1863e-05 -0.0019113 0.00081751 0.0015388
0.011694 -0.0062155 0.1176 -0.014796 -0.0013593 -0.0080427 0.00047389 -0.0015247
-0.0015981 -0.00014791 -0.00055039 0.00015134
-0.0023041 0.00098914 -0.0014386 -0.0080412 -0.1245 -0.034667 0.0020651 0.0024706
-0.001082 -0.00013439 0.0017632 -0.00082728
0.00063431 0.0008845 0.00045257 -0.0015488 0.0020608 0.0024701 -0.15774 0.084212
0.017587 -0.0056058 -0.0023157 -0.0019072
5.9624e-05 -0.0019701 -0.0015881 -0.00016869 -0.0011113 -0.00013882 0.017543 -0.0056333
0.0056379 -0.12813 0.00695 0.0061792
0.00092694 0.0014689 -0.00053065 0.00013892 0.0017318 -0.00084958 -0.002335 -0.001977
0.0070026 0.0062129 0.083219 -0.038374
2600000000 -0.078117 0.022507 0.0085367 -0.0097939 -0.0010935 0.002561 0.00080307 -0.00030599
-0.0011898 -0.0010727 0.0017049 0.00053643
0.0085483 -0.0097713 0.11328 -0.031048 -0.0037178 -0.0060245 -0.00046449 -0.0006608
-0.00033249 0.0014919 -0.0002292 0.00068749
-0.0010638 0.0025528 -0.0037777 -0.0059988 -0.12877 -0.010667 0.0030018 -4.8513e-05
-0.00021673 0.0015894 0.0012093 -0.0016032
0.00075123 -0.0002867 -0.00045125 -0.00063683 0.002994 -6.166e-05 -0.14234 0.11672
0.014987 -0.012026 -0.0031246 0.00011373
-0.0012617 -0.00097286 -0.00035129 0.0015386 -0.00026547 0.0015675 0.015025 -0.012103
-0.020557 -0.11253 0.0087636 0.0059871
0.0016851 0.00049079 -0.00025378 0.00073243 0.0011959 -0.0016898 -0.0031986 0.00017782
0.008686 0.0059633 0.075683 -0.024233
2660000000 -0.073586 0.047837 0.0045209 -0.011618 -0.00013289 0.00094883 4.8665e-05 0.00010102
-0.002582 0.00043718 0.0013224 -0.00094481
0.0045283 -0.011608 0.11932 -0.027148 -0.0047765 -0.0042853 -0.0011954 -0.00035636
8.5191e-05 0.0018113 0.00044016 0.00080692
-0.00012061 0.00099601 -0.00482 -0.0042456 -0.12913 0.0093702 0.0019848 -0.0017984
0.00048335 0.00059394 -0.00096075 -0.0017997
2.3948e-05 4.6539e-05 -0.0011995 -0.00034989 0.0019739 -0.0017817 -0.12455 0.14816
0.0080901 -0.015712 -0.0022955 0.00096494
-0.0026039 0.00045206 0.00010776 0.0018387 0.00049293 0.00060943 0.0079453 -0.015745
-0.038745 -0.097645 0.010205 0.001778
0.0014072 -0.00088899 0.00044573 0.0008005 -0.00094646 -0.0017669 -0.0022788 0.00098719
0.01022 0.001796 0.069936 -0.0045323
2720000000 -0.061912 0.067367 0.00038468 -0.011758 -0.00046016 0.0028073 -0.00032557 -7.9235e-05
-0.0020303 0.002019 0.00060933 -0.0015099
0.00042179 -0.011741 0.10527 -0.02943 -0.005105 -0.00097419 -0.0014138 0.00047718
0.0017116 0.00060782 0.00079771 -0.00019429
-0.00045409 0.0027908 -0.005106 -0.0009136 -0.12311 0.039812 0.00028717 -0.0024585
0.00043876 0.00047987 -0.0014269 0.000536
-0.00028052 -5.7945e-05 -0.0014101 0.00047338 0.00029255 -0.002483 -0.09139 0.17893
0.0014266 -0.016742 -0.0018441 0.0023615
-0.001969 0.002085 0.0017443 0.00054591 0.00046244 0.00046094 0.0015107 -0.016829
-0.053392 -0.072469 0.012032 -0.00081726
0.00047827 -0.0015145 0.00080716 -0.00020881 -0.0014262 0.00051954 -0.001835 0.0024053
0.012079 -0.0007903 0.075639 0.015413
2780000000 -0.048245 0.085425 -0.0041813 -0.010565 -0.00023209 0.0011203 0.00073753 -0.00017299
0.0012338 0.0024572 -0.00070965 -0.0019474
-0.0041745 -0.01056 0.10365 -0.042303 -0.0040213 0.00033475 -0.00020304 0.0016113
0.0016164 -0.0009239 5.5577e-05 -0.00024772
-0.00024828 0.0011036 -0.0040207 0.00036627 -0.12118 0.068867 -0.0018353 -0.0015494
0.00051634 -0.0004733 -0.00045273 0.00071232
0.00076398 -0.00021356 -0.00018158 0.0015749 -0.0018264 -0.0015303 -0.063126 0.20051
-0.0053052 -0.014957 -0.0006426 0.0020472
0.0012133 0.0025549 0.001619 -0.00092067 0.0005612 -0.00044873 -0.0053832 -0.01494
-0.067235 -0.046935 0.0102 -0.0052805
-0.0007007 -0.0019727 6.7137e-05 -0.00024532 -0.0005076 0.00072781 -0.00063918 0.0019687
0.010126 -0.0051887 0.078794 0.033357
2840000000 -0.033166 0.10201 -0.0074765 -0.007501 0.0014008 0.0020204 -0.000129 -0.00027225
0.0013992 0.001157 -0.0016861 0.00035608
-0.0074449 -0.0075075 0.10135 -0.034572 -0.0032408 0.0015456 0.00041781 0.00074105
2.4986e-05 -0.0014069 3.4233e-05 -6.7644e-05
0.0014339 0.0019927 -0.0032272 0.0015795 -0.11582 0.095679 -0.001394 0.00034233
0.00039698 0.00022647 0.0009769 0.0011317
-9.4362e-05 -0.00023929 0.00045003 0.00075263 -0.0013913 0.00034644 -0.027422 0.21746
-0.0095301 -0.01053 0.0001419 0.0013516
0.0013194 0.001078 -2.6922e-05 -0.0014408 0.00035075 0.00031305 -0.0093861 -0.010574
-0.073406 -0.022073 0.0083467 -0.0067391
-0.001793 0.00031528 -1.8904e-05 -5.8235e-05 0.00097841 0.0010924 0.00020811 0.0015417
0.0085611 -0.0067055 0.093112 0.050004
2900000000 -0.01834 0.12084 -0.008945 -0.0033647 0.0016022 5.7003e-05 0.00042009 -0.00071655
0.0020172 -0.0011491 -0.00090999 4.3762e-05
-0.0089201 -0.0033644 0.083616 -0.0428 -0.00082099 0.0026344 0.00082881 0.00024301
-0.00038854 -0.001404 -0.00023344 4.3037e-05
0.0016083 7.816e-05 -0.00079673 0.0026216 -0.09797 0.12804 -0.00085259 6.8131e-06
-0.00050423 -0.0010414 0.0017438 -0.00044802
0.00038457 -0.00072272 0.00082656 0.00025293 -0.00085898 1.2351e-05 0.010166 0.21998
-0.011548 -0.0052572 0.0010727 0.0019124
0.0020617 -0.0011367 -0.00042134 -0.0014317 -0.00053935 -0.00107 -0.011582 -0.0052054
-0.072919 0.0095288 0.0062302 -0.010207
-0.00084584 -3.7444e-05 -0.00020602 3.1197e-05 0.0016485 -0.00041367 0.001078 0.001793
0.0060681 -0.010272 0.10816 0.055307
2960000000 0.0014709 0.13232 -0.0087909 0.00031298 0.00056232 0.0013729 -0.00078098 -0.00090265
-0.00027475 -0.0017656 -0.00060662 0.00046902
-0.0087788 0.00028597 0.09153 -0.042279 -0.00047971 0.0010939 0.00095166 0.00015029
-0.0012431 -0.0008285 0.00055793 0.0003729
0.00056849 0.0013786 -0.00049539 0.0011014 -0.081069 0.15886 -0.00077827 0.00049132
-0.00046573 0.00065747 -0.00013192 -0.0022383
-0.0007724 -0.00085103 0.0009797 0.00013288 -0.00078037 0.00047916 0.05104 0.22804
-0.011405 0.00042987 0.0016055 0.00061114
-0.00034953 -0.0019108 -0.0011759 -0.00075933 -0.00036894 0.00063694 -0.011369 0.0005029
-0.064949 0.037404 0.0021184 -0.011316
-0.00065443 0.00046233 0.00049235 0.00038595 -8.5184e-05 -0.0023084 0.0015712 0.00062603
0.0022098 -0.011286 0.12738 0.066355
3020000000 0.020079 0.14771 -0.0066848 0.0036105 0.0014862 -0.00014268 -0.00086982 -8.328e-05
-0.00060366 0.0002997 -4.6314e-05 0.00037027
-0.0066692 0.0035807 0.081308 -0.030404 -0.00023208 -0.00016561 0.00051224 -0.00092806
-0.0016928 0.00033729 0.00065102 -0.00017103
0.0014478 -8.3154e-05 -0.00021816 -0.00015617 -0.05847 0.18447 -0.00043556 0.00096368
0.00048498 0.00035073 -0.00069339 -0.0018438
-0.00083197 -2.5808e-05 0.00050246 -0.00093973 -0.00042881 0.00095811 0.09109 0.2215
-0.008713 0.0035314 0.00092946 0.00054615
-0.00053382 0.00035339 -0.0017408 0.0003587 0.00045255 0.00038462 -0.0087541 0.0034806
-0.052346 0.063517 -0.0011388 -0.010685
-0.00010902 0.0003255 0.00072077 -0.00016131 -0.00073433 -0.001699 0.00098156 0.00049344
-0.0012017 -0.010719 0.148 0.0639
3080000000 0.046647 0.1562 -0.0048362 0.0058877 0.0017564 -7.1843e-05 -0.00085635 0.00011117
-0.00051751 0.00033951 0.00011536 0.00068171
-0.00485 0.005892 0.078536 -0.026094 -0.00031503 0.00027886 -0.00010491 -0.00025933
-0.00040396 0.0010627 -6.9269e-05 -0.00057559
0.0017452 -0.00010053 -0.00031456 0.0002805 -0.022326 0.20527 -0.00061639 0.00026501
0.00059535 0.00064804 -0.0021182 -0.00076016
-0.00085674 0.00012769 -7.3521e-05 -0.00024801 -0.00061935 0.00025326 0.12418 0.21323
-0.0056759 0.0068694 0.0016684 0.00047711
-0.00059477 0.00042063 -0.00039323 0.0010686 0.0005457 0.00061801 -0.0055743 0.0069178
-0.029531 0.091976 -0.0053754 -0.0092155
4.7661e-05 0.00065792 -0.00015838 -0.00059191 -0.0021496 -0.00084993 0.0015583 0.0004647
-0.0053556 -0.0090522 0.16279 0.070516
3140000000 0.074578 0.16137 -0.0013805 0.0076526 0.0027881 -0.0014182 -0.0010645 0.0011079
0.0014089 0.00053412 0.00023295 -4.7216e-05
-0.0013754 0.0076194 0.073781 -0.026824 -0.00094402 -7.1726e-05 0.00070552 -0.00030743
-0.00011066 0.0010845 0.0005604 -0.00044163
0.0028111 -0.0013801 -0.00093933 -5.9261e-05 0.018626 0.22768 0.00014379 0.0016082
0.001411 -0.00054061 -0.0026471 0.00088389
-0.0010685 0.0011136 0.00069982 -0.00032435 0.00012892 0.0016355 0.16016 0.18934
-0.0013121 0.0073235 0.0012186 -0.0014951
0.0015195 0.00058251 -0.00010329 0.0010908 0.0013956 -0.00047705 -0.0012229 0.0071867
-0.016047 0.11063 -0.0073582 -0.0059202
0.00013386 -3.2165e-05 0.00060888 -0.00047989 -0.002672 0.00092621 0.0012843 -0.0013837
-0.0073456 -0.0060496 0.18674 0.062403
3200000000 0.10714 0.17167 0.0038467 0.0066585 0.0008784 -0.0027554 -4.074e-05 0.0017281
0.00045349 -0.0018007 0.00018086 0.00039113
0.0038638 0.0066635 0.085111 -0.026029 -0.0011753 0.00026258 -0.00048034 -0.0010472
0.00061145 0.0011322 -0.00037563 -0.001003
0.00083642 -0.0027572 -0.0011888 0.00026542 0.064121 0.23209 0.0011407 0.00070912
6.2402e-05 -0.0021387 -0.0015016 0.0024609
4.8158e-05 0.0017372 -0.00047414 -0.0010098 0.0011252 0.00070291 0.18164 0.1664
0.0013251 0.0064703 0.00054376 -0.00128
0.00040653 -0.0018029 0.00069642 0.0011549 1.7344e-05 -0.0020889 0.001392 0.006581
0.018541 0.1288 -0.0089033 -0.0016654
0.00020511 0.00033333 -0.00037203 -0.001077 -0.0014946 0.0024022 0.00044118 -0.0013941
-0.008955 -0.0016065 0.2036 0.061237
3260000000 0.1382 0.16458 0.0040337 0.0034988 -0.00060922 -0.0027376 0.0011908 0.00076477
0.00029857 -0.0019195 -1.9013e-05 -8.996e-05
0.0040032 0.003458 0.092385 -0.02939 -0.0019596 0.0019729 -0.00047309 -0.00020279
0.00079347 -0.00056812 -0.0010644 0.00010053
-0.00060175 -0.0027367 -0.0019329 0.0020069 0.11369 0.2286 0.00040123 -0.00010824
-0.00064599 -0.0011132 0.00043945 0.0018143
0.0011928 0.00081165 -0.00048843 -0.00022269 0.00041522 -0.00010788 0.20816 0.1296
0.0041874 0.0049473 -0.00070879 -0.0018591
0.00014238 -0.0019942 0.00081208 -0.00055668 -0.00059248 -0.0010737 0.0041891 0.0049168
0.040718 0.13762 -0.0073208 0.0025553
-9.1812e-05 -7.2204e-06 -0.0010117 6.8259e-05 0.00051559 0.0019214 -0.00068455 -0.0017266
-0.0072283 0.0025319 0.23258 0.05138
3320000000 0.16945 0.1598 0.0071595 0.0015143 -0.00053494 -0.001744 0.00081641 0.00025376
-0.0019754 -0.0013742 0.000131 8.1486e-05
0.0071518 0.0014995 0.099829 -0.024736 0.00053252 0.0023891 -0.00041725 -0.00045679
-0.00013428 -0.00027967 -0.00050475 0.00019204
-0.00053658 -0.0016697 0.00057329 0.0024017 0.16164 0.22155 0.00034141 -0.00014422
-0.0013055 -0.00018487 0.00040953 0.00089063
0.00076067 0.00018764 -0.00042602 -0.0004507 0.00035548 -0.00016078 0.21823 0.0994
0.0047613 0.0021799 -0.0013266 -6.6353e-05
-0.0018843 -0.0013795 -0.0001567 -0.00028036 -0.0014177 -0.00016236 0.0048402 0.0022796
0.06921 0.14145 -0.003911 0.0036912
0.00021457 -9.0257e-05 -0.00048505 0.00020023 0.00037266 0.00098203 -0.0014393 -0.00020178
-0.0039543 0.0036287 0.24943 0.039325
3380000000 0.20449 0.143 0.0059689 -0.0019453 -0.001218 0.00064001 0.0010376 0.00028631
-0.0014945 0.00078416 0.00032772 -4.0198e-06
0.0059703 -0.0019287 0.1103 -0.033294 -9.49e-05 0.0028277 -0.0010651 -0.00048258
-0.00016065 0.00021368 -0.00080194 0.00049025
-0.0012353 0.00064565 -8.5332e-05 0.0028151 0.20335 0.19941 0.0006587 -0.00052116
-0.0017352 0.00049476 0.00098567 0.0017963
0.0010834 0.00024283 -0.0010621 -0.00049257 0.00067986 -0.00052277 0.23318 0.066721
0.0060427 0.0017568 2.4808e-05 0.00040064
-0.001504 0.00082486 -0.00016696 0.00026524 -0.0017211 0.00057754 0.0060457 0.0016844
0.10707 0.13313 -0.0012316 0.0048766
0.00037593 0.00011246 -0.0008179 0.00050804 0.0010112 0.0017152 8.1449e-05 0.0003981
-0.0012199 0.0049609 0.27954 0.02
3440000000 0.23616 0.12311 0.0047583 -0.003817 -0.00065309 -0.0016284 0.00059781 -0.00010976
-0.0015101 0.0016624 0.000911 1.0131e-05
0.0047457 -0.0037915 0.10386 -0.037366 0.0028116 0.0022065 -0.00089016 0.0010868
7.7008e-05 0.00025382 0.00015702 0.0010324
-0.00069835 -0.0016366 0.002832 0.0021828 0.24205 0.17214 -0.00030977 2.7582e-05
0.00021795 0.0014439 0.0011789 0.00071282
0.00064102 -0.00012094 -0.00084515 0.0011493 -0.00032415 8.3253e-06 0.23483 0.034278
0.0067683 -0.0014431 -0.0006124 0.00017078
-0.0014345 0.0016752 0.00011902 0.00023289 0.00020486 0.001435 0.0069046 -0.0014531
0.13372 0.12755 0.0024277 0.0037283
0.0008592 -5.2614e-05 0.000125 0.00099276 0.001219 0.00070917 -0.00061593 0.00022902
0.0023559 0.0034446 0.29563 -0.008541
3500000000 0.26968 0.091212 0.002631 -0.0046909 -0.0013222 0.001349 0.00092434 -0.00066937
-0.00075906 0.0011486 0.00070757 -0.00088473
0.0026222 -0.0046981 0.11733 -0.061559 0.0031706 0.0015874 -0.00040689 0.00061762
0.0004676 0.00015667 -2.2768e-05 0.0002351
-0.0012651 0.001396 0.0031854 0.001562 0.27256 0.13775 0.00023916 -0.00023676
-5.1088e-05 0.00072226 0.0018079 -0.00015326
0.00094293 -0.00069309 -0.00038757 0.00060712 0.00027405 -0.00021095 0.23977 0.0066551
0.0066445 -0.0040665 1.2441e-05 1.7477e-05
-0.00087298 0.0010716 0.00045588 7.6781e-05 -8.1894e-05 0.00076048 0.0065006 -0.0040567
0.17557 0.10391 0.0024122 0.0010824
0.00062667 -0.00080461 -2.3832e-05 0.00022958 0.0017216 -0.00020483 -9.3585e-05 -7.3772e-06
0.0024093 0.0011364 0.31725 -0.036609
3560000000 0.28829 0.057911 0.00048814 -0.0060481 -0.00011685 -0.00094433 0.00059736 0.00016167
0.001311 0.0015697 -0.00019506 -0.0011647
0.00051134 -0.0060277 0.1107 -0.066637 0.0059271 -0.00069761 0.00034175 0.00053919
0.00062735 -0.00022202 8.7054e-05 0.00046989
-0.00011445 -0.00094789 0.0059379 -0.00074631 0.29995 0.096128 -0.00013122 -9.4942e-05
0.0006964 0.00064014 0.0012702 -0.0011461
0.00065028 0.00019795 0.00031602 0.00053802 -0.00017159 -0.00011012 0.22942 -0.029729
0.0049721 -0.0064496 -0.00044197 -0.00082923
0.0014764 0.0015255 0.00063607 -0.00024836 0.00067462 0.00057056 0.0049458 -0.0064112
0.19579 0.095467 0.0027847 -0.001662
-0.00016685 -0.0012811 8.6552e-05 0.00052644 0.0013299 -0.0010938 -0.00036364 -0.0008461
0.0028755 -0.0017419 0.32907 -0.076855
3620000000 0.30604 0.02115 -0.0011724 -0.0039801 -0.0018444 -0.00018579 0.00043141 -0.0014602
-0.000156 0.0007166 -0.00046572 -0.00067387
-0.0011876 -0.0039724 0.11248 -0.09491 0.0039373 -0.0037239 0.00023076 0.00044945
-0.0001938 -0.00081564 0.00053752 0.00022858
-0.0018402 -0.00021481 0.0038915 -0.0037628 0.31459 0.052719 6.954e-05 -0.0010469
-0.00014739 9.1648e-05 0.00049721 -0.00074586
0.00043289 -0.0014604 0.00025649 0.00043758 9.9421e-05 -0.0010368 0.21912 -0.059527
0.00045274 -0.0075196 -0.0009754 0.00090093
-0.00011707 0.00062935 -0.00023354 -0.00077107 -0.00013732 0.00022439 0.0004397 -0.007641
0.21829 0.059285 0.00053448 -0.0010435
-0.00053612 -0.00059411 0.00056307 0.00024933 0.00041952 -0.00079137 -0.00093307 0.00091825
0.00036691 -0.0010436 0.33268 -0.10966
3680000000 0.31097 -0.023895 -0.0036868 -0.0038699 -0.0012563 0.0016216 -0.00099047 -0.00012335
0.0013149 -2.2015e-05 -0.00097169 -0.00041186
-0.0036798 -0.0039037 0.10887 -0.11261 0.0017001 -0.004632 0.00070108 0.00023331
-0.00041394 -0.00062511 0.0009492 0.0002699
-0.001236 0.0016295 0.0016765 -0.0046744 0.32592 0.0024635 -0.0010102 -0.00057705
0.0011076 0.0006686 0.00042206 -0.0018867
-0.001012 -0.00014084 0.00069967 0.00024056 -0.0010405 -0.00059286 0.20617 -0.093697
-0.0012208 -0.0063749 -0.0011612 0.0012069
0.0013487 8.3947e-05 -0.00047399 -0.00067656 0.0010823 0.00056882 -0.0012407 -0.0063278
0.2398 0.037071 0.0001525 -0.00212
-0.001039 -0.0003986 0.00086345 0.00026269 0.00051775 -0.0019536 -0.0011223 0.0011932
0.00028423 -0.0020249 0.33248 -0.15612
3740000000 0.31292 -0.058383 -0.0030174 8.3385e-05 -0.0024074 0.002542 3.4211e-05 -0.00098906
-0.0007212 -0.00024417 -0.0010957 0.00027717
-0.003032 0.00010527 0.10032 -0.13355 0.0013078 -0.005257 0.00023339 -0.00010408
-0.00034587 -0.00013363 0.00054507 0.00013629
-0.0024095 0.0025571 0.001248 -0.0052666 0.32933 -0.03509 -0.00072904 4.4785e-05
-0.00048162 -1.8291e-05 -0.00037214 -0.0012817
3.1872e-05 -0.00094821 0.00025101 -0.00013477 -0.00068746 3.7498e-05 0.18486 -0.11647
-0.0028265 -0.0055975 0.00035481 0.0026112
-0.00057939 -0.00010195 -0.00032011 -0.00019713 -0.00047254 -2.7661e-06 -0.0028088 -0.0056401
0.24787 0.002422 -0.00080666 -0.0010007
-0.0010081 0.00039419 0.00054956 5.5553e-05 -0.00045424 -0.0012896 0.00036034 0.0026528
-0.00092404 -0.0012865 0.31946 -0.19494
3800000000 0.3098 -0.10452 -0.0021783 0.00056064 0.00087494 0.0038759 -0.0012001 -0.0015056
0.0017495 0.0010363 -0.0010795 0.00035772
-0.0021957 0.00054935 0.091089 -0.1487 -0.0018839 -0.0053004 0.00037652 0.00012023
-0.00090899 -0.00042105 0.00070177 -0.0001082
0.00092988 0.003879 -0.0019488 -0.0052762 0.32679 -0.077901 -0.00078453 0.00050939
0.00082981 0.00026763 -0.00098475 -0.00073621
-0.0012228 -0.0015046 0.00036208 0.00010933 -0.00078971 0.00050452 0.17656 -0.14255
-0.0039398 -0.0038556 0.0017069 0.0017428
0.001743 0.0010424 -0.00091458 -0.00039179 0.00089193 0.00021537 -0.0040698 -0.0037995
0.26432 -0.034836 0.0011437 -0.00012376
-0.0011701 0.00030419 0.00069728 -4.6533e-05 -0.00098283 -0.0007623 0.0017516 0.0016345
0.0013683 0.00012042 0.31215 -0.23582
3860000000 0.29815 -0.13623 -0.001034 0.0011843 0.0027568 0.0019778 -0.002064 0.00098868
0.00087288 -0.0011349 -0.00032846 0.0015523
-0.0010177 0.0011499 0.071563 -0.15954 -0.0032307 -0.005068 0.00065879 -0.00070554
-0.00080684 0.0012514 0.00058982 -0.0010791
0.0027495 0.0019095 -0.0033113 -0.0050506 0.30733 -0.11829 -0.00075464 0.00078939
0.00034544 -0.0003095 -0.00061078 -0.00030376
-0.0020349 0.0010727 0.00068448 -0.00069428 -0.00073947 0.00080277 0.14843 -0.15789
-0.0026064 -0.0041152 0.001535 0.0010627
0.00074912 -0.0011329 -0.00077201 0.0013177 0.00040781 -0.00022751 -0.0025675 -0.004241
0.263 -0.06421 0.00024706 -0.00079759
-0.00028843 0.001557 0.00063904 -0.0011715 -0.00073513 -0.00034734 0.0016281 0.001173
-6.6162e-05 -0.001056 0.29017 -0.27454
3920000000 0.2851 -0.17643 0.0016842 0.00044716 0.0035316 0.0024415 6.2686e-05 0.00097418
0.00067628 -1.3431e-05 0.00077696 0.00036025
0.0017297 0.00046781 0.045664 -0.17567 -0.0050152 -0.0033336 -0.00024815 -0.00021073
0.00032463 0.00028911 -0.00021175 -0.00044887
0.0035996 0.0024378 -0.0050623 -0.0032954 0.30153 -0.15091 0.00022219 0.0013121
0.0017978 -0.0010619 -0.00065406 -0.00017843
0.00010993 0.0010002 -0.00024737 -0.00020701 0.00018057 0.0012743 0.12948 -0.16853
-0.0040651 -0.0026667 0.002571 -0.00015769
0.00069612 5.9997e-05 0.00031306 0.00038722 0.0018105 -0.0011739 -0.0040983 -0.0026882
0.2579 -0.10945 0.00056788 -0.0020186
0.00076228 0.00034105 -0.00018029 -0.00040079 -0.00060005 -0.0002259 0.0025393 -0.00025178
0.00076717 -0.001826 0.26869 -0.30209
3980000000 0.25853 -0.21285 0.001976 -0.0028836 0.0047183 -0.00030076 9.5819e-05 0.0010499
0.00091881 -0.0017972 0.0003557 4.1638e-05
0.001972 -0.0028977 0.023739 -0.19082 -0.0055762 -0.0014763 0.00064135 0.00048824
0.00051589 0.00054857 -5.9014e-05 -0.0011864
0.0047441 -0.00032796 -0.0056037 -0.0014198 0.27371 -0.18195 0.0013332 -3.7226e-05
-0.0010584 -0.0014683 -0.00060865 -0.00059849
0.00010396 0.0011177 0.00065293 0.00049053 0.0014079 -4.3894e-05 0.093278 -0.19158
-0.0040762 -0.0036823 0.00149 -0.00094212
0.00087525 -0.0018985 0.00051315 0.00052567 -0.001017 -0.0013866 -0.004059 -0.0037105
0.24704 -0.14068 0.0019386 -0.0042238
0.00057739 -1.349e-05 -5.038e-05 -0.0012139 -0.00061376 -0.00052288 0.0015593 -0.00078527
0.0019498 -0.0044511 0.23486 -0.34177
4040000000 0.23167 -0.23794 -0.00022218 -0.0040833 0.003365 -0.0026632 0.00046781 0.00030484
-0.00061105 -0.00093581 0.00050134 6.5634e-05
-0.00021411 -0.0040662 -0.0022136 -0.19758 -0.0048154 0.0001255 0.00010614 -0.00099849
2.1463e-05 0.00020295 -0.0013602 -0.0002002
0.0033562 -0.0026652 -0.0048086 0.0001794 0.252 -0.21555 0.00016658 -0.00053739
-0.0007286 -0.0005796 -0.0012678 0.00029437
0.00040796 0.00034244 5.4087e-05 -0.001025 0.00011645 -0.00052118 0.07121 -0.18598
-0.006439 -0.0013649 0.0018166 -0.00053736
-0.00051203 -0.0010086 -2.2299e-05 0.00020944 -0.00071642 -0.00063996 -0.006536 -0.001317
0.236 -0.17284 -0.0016499 -0.0031066
0.00049537 0.00010604 -0.0014314 -0.00011944 -0.0012873 0.00039013 0.0017514 -0.00065285
-0.0015602 -0.0030349 0.19761 -0.35911
4100000000 0.20267 -0.26261 -0.0031475 -0.0032458 0.0012928 -0.0034271 -0.00014011 8.9281e-05
0.0004085 -0.0014568 0.0005327 0.00035939
-0.0031451 -0.0032527 -0.026402 -0.20238 -0.0047815 0.00095834 -0.00024193 -0.00030056
0.00068645 0.00019029 -0.00069576 0.00029033
0.0012537 -0.003431 -0.0047982 0.00099988 0.23119 -0.242 0.00013606 -5.2281e-05
-0.0007584 -0.00035011 -0.0011311 0.0001069
-0.0002132 8.6796e-05 -0.00024071 -0.00032823 0.00017304 -4.0616e-05 0.038197 -0.20046
-0.0061547 0.00037971 0.0011027 -0.00137
0.00027456 -0.0015253 0.00072082 0.00017364 -0.00078039 -0.00026305 -0.005951 0.0002125
0.22315 -0.19817 -0.0016487 -0.0041177
0.00054336 0.00036516 -0.00062676 0.00025509 -0.0011382 0.00016683 0.0010271 -0.0013218
-0.0016491 -0.0040402 0.16605 -0.38719
4160000000 0.17353 -0.28088 -0.0037687 -0.0020933 5.9249e-05 -0.0031027 0.00073471 -0.00016347
-0.0035986 -0.00073151 0.00092477 -0.00059411
-0.0037643 -0.0020922 -0.053106 -0.1995 -0.0048824 0.0026264 -0.0004206 -0.00026682
0.00025135 -0.00046462 -0.0011168 0.00041641
4.2631e-05 -0.0031152 -0.0048483 0.0026641 0.19863 -0.25809 0.00064717 -8.9386e-05
-0.0010586 -0.00019019 -0.0012775 0.00085879
0.00079394 -0.00016898 -0.00040269 -0.00026743 0.0006187 -8.4864e-05 0.012872 -0.18832
-0.0052884 0.0014525 0.0013668 -0.0022889
-0.003738 -0.00065491 0.00025215 -0.00038965 -0.0010536 -0.00023734 -0.0053413 0.001593
0.19172 -0.23272 -0.0039322 -0.004081
0.00078395 -0.00056076 -0.0010722 0.00039021 -0.001251 0.0008187 0.0013753 -0.0023862
-0.0039925 -0.004086 0.11588 -0.39612
4220000000 0.14619 -0.29636 -0.0046255 6.7574e-05 7.5878e-05 -0.0040361 -0.00018078 -9.5671e-05
-0.00075808 0.00096005 0.00020376 -0.0012037
-0.0046234 -1.5516e-06 -0.088658 -0.18951 -0.0023249 0.0034739 -0.00017307 -0.00012481
0.00011734 0.00011431 -0.00048128 0.0010079
8.4961e-06 -0.0040174 -0.0022914 0.0035235 0.17053 -0.28459 0.00015059 2.2784e-05
0.00025739 0.00028512 -0.00023105 0.0009796
-0.00027588 -7.264e-05 -0.00015958 -0.00010738 0.00016179 8.6501e-06 -0.010034 -0.18675
-0.0043363 0.0020891 5.4008e-05 -0.0022965
-0.00077851 0.00082632 9.5552e-05 0.00017424 0.00028615 0.00032986 -0.0043455 0.0020859
0.17783 -0.25616 -0.0042307 -0.0029267
0.000171 -0.001203 -0.00041958 0.0010555 -0.00016841 0.00093045 -2.2637e-05 -0.0022501
-0.004302 -0.0028439 0.089623 -0.4094
4280000000 0.11576 -0.30681 -0.0029349 0.0016619 -0.0017833 -0.0042945 -0.00049026 0.00060808
-0.00047889 0.0013059 -0.00054445 -0.00025477
-0.0028924 0.0016442 -0.11463 -0.19573 -0.0027784 0.0030044 -0.00067423 -0.0003127
0.00025418 0.00020818 0.00056136 0.00061597
-0.0018941 -0.0042586 -0.002718 0.0030401 0.14072 -0.29313 0.00087819 -0.0002666
-0.00090929 0.001074 -0.00042996 0.00076406
-0.00055551 0.00053956 -0.0007107 -0.00030871 0.00082386 -0.00026269 -0.048353 -0.1725
-0.004659 0.0025315 -0.00056511 -0.0022604
-0.00050589 0.0014906 0.00027814 0.00010367 -0.00090588 0.0011095 -0.0048313 0.0025447
0.13419 -0.28084 -0.0062062 -0.0010043
-0.00062066 -0.00013691 0.00058288 0.00061523 -0.00038671 0.00084297 -0.00053882 -0.0023433
-0.0062079 -0.001128 0.038382 -0.41608
4340000000 0.088302 -0.31562 -0.0018429 0.0018317 -0.0023455 -0.0014692 0.00027931 0.00051894
3.2862e-05 0.00089699 -0.00010314 -0.0010585
-0.0018251 0.0018571 -0.13587 -0.16923 -0.0019443 0.003948 -0.0001667 0.0004947
-0.00029621 -0.00037377 0.00029636 0.00020305
-0.0023652 -0.0014563 -0.0018916 0.00402 0.10505 -0.30989 -0.00044935 -0.0010478
0.00049143 0.00081451 0.00080902 0.002102
0.00028776 0.00058082 -0.00013591 0.00048352 -0.00036543 -0.0010697 -0.066447 -0.16931
-0.0043271 0.0037465 -0.0013389 -0.0027012
0.00014382 0.00076627 -0.00023438 -0.00031723 0.00048272 0.00090677 -0.0042309 0.0036344
0.10806 -0.3044 -0.0044536 0.0012017
-8.4415e-05 -0.0010268 0.00033637 0.0002347 0.00077736 0.0020162 -0.0013815 -0.0025793
-0.0043962 0.0013838 0.0041763 -0.41056
4400000000 0.058992 -0.3221 -0.00093593 0.0014774 -0.0025138 -0.0016005 0.00073505 0.0013881
4.7881e-05 0.00057013 -0.00011868 -0.00052025
-0.00093686 0.0014739 -0.16432 -0.16062 -0.0011749 0.0039592 -0.00044304 0.0005163
0.00019125 -0.00054923 0.00044333 0.00031682
-0.0025192 -0.0015869 -0.0011089 0.004005 0.076762 -0.31707 -0.0001248 -0.00027006
0.00052918 0.00027035 0.0011076 0.0014653
0.00075895 0.001344 -0.00044075 0.00051651 -0.00015767 -0.00023388 -0.090789 -0.15702
-0.0028705 0.0050271 -0.0020808 -0.0014334
-8.6851e-05 0.00080047 0.00019969 -0.00067241 0.00049877 0.00028381 -0.0029085 0.0051027
0.077476 -0.31785 -0.0043102 0.0008578
-0.00020605 -0.00059758 0.00045493 0.00029606 0.0011122 0.0014952 -0.0020501 -0.0014795
-0.0043013 0.00088299 -0.040294 -0.41636
4460000000 0.022404 -0.323 -0.00073882 0.0004474 -0.0040363 -0.00098834 0.0015148 -0.00048252
-0.00041998 0.0012869 -0.0011985 -0.00040796
-0.00073535 0.00043035 -0.18716 -0.13202 -0.00055012 0.0043867 -0.00041563 0.00072832
-0.00036698 -0.00048897 0.00044857 -0.00050731
-0.0040178 -0.00089723 -0.00048689 0.0044052 0.050752 -0.3243 -0.00060061 -0.00042046
0.00041482 0.00049229 0.001907 0.00067909
0.0014947 -0.00050345 -0.00040246 0.00072198 -0.00056467 -0.00045094 -0.10532 -0.13542
-0.0018659 0.0060402 -0.002304 -0.00093886
-0.00042662 0.0010629 -0.00035334 -0.00044647 0.00037309 0.00052829 -0.0016843 0.0058875
0.042921 -0.31401 -0.0041609 0.0029589
-0.0011005 -0.00044697 0.00043821 -0.00052894 0.0018911 0.00062098 -0.0023583 -0.00091202
-0.004128 0.0029308 -0.080765 -0.39898
4520000000 -0.00046508 -0.32391 -0.00030562 -0.00037909 -0.0034855 0.00027213 0.00074752 -1.1431e-06
0.0016069 -3.6925e-05 -0.00069166 0.0010534
-0.00028921 -0.00037884 -0.21138 -0.11507 0.00051407 0.0045757 0.00056863 0.00084117
-0.00034692 6.1561e-05 0.00030709 -7.5944e-05
-0.0035341 0.00030897 0.00057528 0.0045875 0.020546 -0.32246 -0.0010746 0.00057436
0.00079714 -0.0004669 0.0018095 -0.00096071
0.00068255 -2.4657e-05 0.00059973 0.00086102 -0.0011143 0.00059568 -0.12209 -0.12644
-0.00046016 0.0056355 -0.0032359 -0.0001695
0.0016426 1.6884e-05 -0.00039555 3.7569e-05 0.00067529 -0.0005844 -0.00068394 0.0058756
-0.0046122 -0.32795 -0.0028036 0.0027362
-0.00073103 0.001084 0.00034976 -7.6226e-05 0.0017867 -0.00093914 -0.0031901 -0.00024064
-0.002829 0.0028528 -0.10934 -0.39662
4580000000 -0.038051 -0.31821 -0.0010822 -0.00067682 -0.0031057 0.0023138 0.00076027 -0.00040496
0.00015922 0.00028347 -0.0006008 0.00065296
-0.0010971 -0.00066905 -0.23077 -0.090099 0.00078836 0.0041782 0.0006143 -9.8051e-05
-5.4086e-05 0.00025406 0.00033378 -0.00039869
-0.0030952 0.0023153 0.00083699 0.0041634 -0.011107 -0.32111 -3.8456e-05 0.00055883
-0.00026044 -0.00034086 0.0015045 -0.0010153
0.00068742 -0.00040269 0.00060477 -0.00014369 -3.9325e-05 0.0005327 -0.1333 -0.10265
0.0016453 0.0052109 -0.0025516 0.0010102
0.00012782 0.00024991 -1.1689e-05 0.00035377 -0.00023575 -0.00038104 0.0018099 0.0050749
-0.031394 -0.33528 -0.0025709 0.0035224
-0.00052646 0.00063446 0.00022191 -0.00032966 0.0014926 -0.0010173 -0.0026533 0.0011119
-0.0025191 0.0032858 -0.15483 -0.36826
4640000000 -0.063809 -0.31194 -0.0023948 -0.0017393 -0.0030923 0.0025688 0.00061453 -0.0014397
0.0015424 -5.2699e-05 0.0001972 0.0009589
-0.0023865 -0.0017252 -0.24187 -0.061708 0.0015386 0.003816 0.00069642 0.00031707
-0.00019953 0.00026489 -7.3422e-05 -0.00069641
-0.0030428 0.0026037 0.0015913 0.0038167 -0.035733 -0.31519 0.00027284 0.00073937
0.00088956 0.00039891 0.00030771 -0.0020201
0.00056676 -0.0014929 0.00073538 0.00032453 0.00026659 0.00079286 -0.13912 -0.087636
0.0034272 0.003868 -0.0025218 0.0017859
0.0014619 -0.00013729 -0.00020176 0.00017791 0.00090283 0.00039183 0.0033007 0.0039653
-0.064573 -0.32191 -0.0024452 0.0038462
0.00015515 0.0010322 -5.0227e-05 -0.00081079 0.00036354 -0.0019849 -0.0023852 0.0017034
-0.0025193 0.0040223 -0.17406 -0.35805
4700000000 -0.090964 -0.30867 -0.0040709 -0.00021479 -0.0017426 0.0045699 -0.00098762 -0.00094104
0.0012096 -0.00058567 0.00086581 0.00063796
-0.004073 -0.00023972 -0.25364 -0.043766 0.0025501 0.0040504 0.00054396 -0.00051085
0.00020845 0.00038536 -0.00030859 -3.8862e-05
-0.0016825 0.0046022 0.0026027 0.0040261 -0.065831 -0.31025 -0.000185 0.00044783
0.00023874 -0.00020245 9.3429e-05 -0.001341
-0.00097403 -0.00095284 0.00053906 -0.00050791 -0.0001763 0.00045057 -0.15561 -0.067637
0.0032811 0.0014721 -0.0014343 0.0024473
0.0011881 -0.00061587 0.0002426 0.00037518 0.00016116 -0.00012166 0.0035141 0.0014079
-0.10276 -0.31651 -0.0012555 0.0040868
0.00098224 0.00062382 -0.00027446 6.1154e-06 0.00011336 -0.0013136 -0.0015004 0.0024529
-0.0012655 0.0039528 -0.21751 -0.33018
4760000000 -0.12212 -0.2947 -0.0047967 0.0010706 0.00067412 0.0045991 -0.00062536 -0.00069386
0.00027887 -0.0012431 0.00082343 -0.00036055
-0.0047775 0.0011113 -0.25104 -0.001911 0.0028701 0.0032543 1.3294e-05 -0.00068436
0.00030568 0.00033715 0.00010089 -5.9233e-05
0.00074511 0.0046138 0.002912 0.0031884 -0.097579 -0.29642 0.00086493 0.00038899
0.0010869 0.0001871 -0.0012594 -0.0011339
-0.00066387 -0.00065199 5.0639e-06 -0.00066949 0.0008441 0.00037749 -0.15064 -0.051058
0.0023927 0.0011465 -0.00078555 0.0026462
0.000271 -0.0012586 0.00030185 0.00018441 0.0011323 0.00012129 0.0023193 0.0011551
-0.13611 -0.30164 -0.00072342 0.0040922
0.00079673 -0.00038791 0.00011503 -7.0812e-05 -0.0012417 -0.0011745 -0.00069697 0.0026518
-0.00080382 0.0041794 -0.2293 -0.30925
4820000000 -0.1484 -0.28122 -0.0050653 0.0024756 0.0014295 0.0029125 -0.00081484 -0.00051866
0.0002202 -0.0010856 0.00019853 -0.00034632
-0.0050849 0.0024869 -0.26311 0.020662 0.0041785 0.0034822 -0.00012981 -0.00041365
0.00025139 -0.00011739 -0.00018172 -0.0004037
0.0014581 0.0029393 0.0042437 0.0034319 -0.12331 -0.29314 0.00044639 -0.00039195
0.00070269 -0.00075161 -0.00076944 -0.00035193
-0.00079435 -0.00047042 -0.0001048 -0.00042566 0.00048832 -0.0003845 -0.16552 -0.0337
0.0019238 -0.00014039 9.0431e-05 0.0029986
0.00025241 -0.0010851 0.00027397 -6.6667e-05 0.00064036 -0.00065883 0.0019976 -0.00012221
-0.17641 -0.28547 -3.3997e-05 0.0031632
0.0002353 -0.00030735 -0.00016164 -0.00033604 -0.00078359 -0.00024548 -4.0449e-05 0.0029509
-0.00010307 0.003165 -0.26651 -0.27917
4880000000 -0.18013 -0.26313 -0.0044726 0.0043345 0.0019817 0.0032249 -0.0014901 0.00018288
-0.00080345 -0.00097146 0.00039559 5.2597e-06
-0.0044813 0.0043388 -0.25565 0.060944 0.0047791 0.0018094 -0.00033875 -0.00015612
-8.9558e-05 0.00019473 -8.8e-05 9.8538e-05
0.0020138 0.0031764 0.0048059 0.0017443 -0.14308 -0.282 0.00041332 -0.00032612
-0.00020349 -0.0014553 -0.00071615 -7.0827e-05
-0.0014974 0.00016465 -0.00036254 -0.00012451 0.00040204 -0.00030294 -0.15942 -0.015598
0.00072238 -0.00042856 0.00093113 0.0024708
-0.00082474 -0.00095454 -4.923e-05 0.00013436 -9.63e-05 -0.0014344 0.00062008 -0.00043511
-0.20725 -0.27106 0.00036216 0.0030159
0.00039349 -0.00010562 -0.00010574 9.3858e-05 -0.00078192 -0.00015585 0.0010189 0.0025273
0.00047229 0.0029681 -0.27879 -0.25101
4940000000 -0.20165 -0.24612 -0.003237 0.00654 0.0028933 0.0013429 -0.00033774 0.0007968
-0.0008772 -0.00051363 3.8504e-05 -0.00085864
-0.0032819 0.006528 -0.26854 0.087479 0.0058632 0.0013907 -0.00010074 -7.8428e-05
0.00029182 -0.00042331 -0.00034137 9.9149e-05
0.0029195 0.0013263 0.0058824 0.0013211 -0.16336 -0.25813 0.00013009 -0.00044457
-0.0010606 -0.00024339 -0.00041047 0.00013227
-0.00034862 0.00078355 -9.6869e-05 -7.492e-05 0.0001399 -0.00045021 -0.16682 -0.0054003
-0.00039455 0.00022939 0.0019497 0.0020363
-0.00092439 -0.00049872 0.00027331 -0.00033107 -0.0010398 -0.00025875 -0.00029111 0.00027492
-0.23185 -0.24428 0.00038851 0.0027406
4.3345e-05 -0.0007754 -0.00040023 7.4498e-05 -0.00036537 0.00017228 0.0018921 0.0019622
0.00020584 0.0028486 -0.30328 -0.22453
5000000000 -0.22222 -0.22302 -0.00034615 0.0074865 0.0032157 0.0018061 -0.00016651 0.00070154
-0.00045896 0.00039199 -0.00029183 -0.0008776
-0.00039386 0.0074583 -0.25468 0.10447 0.0059202 -0.0007193 -0.00025124 -0.00010032
-0.00020837 -0.0005756 -0.00023303 -1.1545e-05
0.0031888 0.0017808 0.0059074 -0.00081709 -0.19308 -0.24518 -0.00056415 -0.00070905
-0.00057837 -0.00010306 -0.00040912 -2.0435e-05
-0.00020618 0.00070307 -0.00028892 -0.00010235 -0.00059376 -0.00071446 -0.16109 0.018536
-0.00092369 0.0014316 0.002196 0.0011239
-0.0004492 0.00048325 -0.00024463 -0.0006277 -0.00047833 -0.00017229 -0.0009433 0.0014814
-0.26001 -0.22141 4.555e-05 0.0035215
-0.00027511 -0.00096799 -0.00017223 -4.8967e-05 -0.00035111 -2.6383e-05 0.0022341 0.0011774
0.00017572 0.0035221 -0.31527 -0.19151
5060000000 -0.24443 -0.19617 0.0017845 0.007087 0.0031545 -0.0003159 7.402e-05 0.00057544
-0.00046787 -0.00014045 -0.00048351 -0.0001848
0.0017786 0.0070944 -0.23904 0.14124 0.0051086 -0.0018686 -2.3805e-05 0.00022513
-0.00045219 3.7222e-05 -0.00032332 0.00025328
0.0031553 -0.00033167 0.0050839 -0.0019438 -0.20773 -0.22387 -0.0003683 0.00024517
-0.00085237 0.00012978 -0.00099328 -4.32e-05
0.00010444 0.00056222 -6.3787e-06 0.00024286 -0.00035687 0.00026549 -0.16345 0.025998
-0.0005425 0.0031022 0.0018836 0.00064935
-0.00050482 -7.5569e-05 -0.00044757 4.557e-05 -0.00089181 0.00020677 -0.00041287 0.0030104
-0.27515 -0.19225 0.0011867 0.0032549
-0.00055442 -0.00012938 -0.00031388 0.0002752 -0.00095088 2.8636e-06 0.0018812 0.00062667
0.00092866 0.0033225 -0.32887 -0.16297
5120000000 -0.26045 -0.17113 0.0033676 0.0059977 0.0028824 -0.00046866 0.00034658 0.00064909
-0.00015788 0.0009209 -0.00038187 0.00024602
0.0033419 0.0059951 -0.23393 0.16866 0.0048469 -0.0025118 0.00012705 0.00026568
-3.9628e-05 1.8412e-05 6.8342e-05 0.00027779
0.0028556 -0.00050703 0.0048169 -0.0025783 -0.22207 -0.20916 -9.0244e-05 0.00020602
-0.00027029 0.00093274 -0.0013002 0.00062195
0.00035225 0.00062155 0.00011526 0.00025368 -0.00011429 0.00020644 -0.15962 0.052389
0.0012048 0.0033006 0.0023866 0.00021724
-0.00016967 0.00090173 -6.1548e-05 2.3616e-05 -0.00026324 0.00094197 0.001126 0.003417
-0.29076 -0.1585 0.0012874 0.0034773
-0.0004118 0.00014727 9.3579e-05 0.00024185 -0.0012981 0.00059886 0.0023758 0.00029015
0.00149 0.0035104 -0.3419 -0.12897
5180000000 -0.27729 -0.14173 0.0048386 0.004912 0.0033686 -0.0009975 0.00021892 0.00057832
-0.00019491 0.00031015 -0.00050507 0.00041041
0.0048382 0.0048907 -0.21289 0.19072 0.0042807 -0.0036456 -0.00034965 -0.00026496
-6.8855e-05 -0.00015055 -9.5596e-05 5.8118e-05
0.0033966 -0.0010631 0.0042258 -0.0037207 -0.23366 -0.17369 -0.00035679 0.00066968
-6.3722e-05 -7.1569e-05 -0.00044029 0.00084218
0.00027275 0.00058152 -0.00033516 -0.00024878 -0.00031539 0.00066424 -0.15913 0.061502
0.0027001 0.0040584 0.0023332 -0.00060235
-0.00019739 0.00037709 -3.8221e-05 -0.00016636 -3.467e-05 -8.3516e-05 0.0027534 0.0039941
-0.304 -0.11705 0.0024235 0.0040106
-0.00044313 0.00043575 -8.7917e-05 8.3841e-05 -0.00043798 0.00093528 0.0023199 -0.00063067
0.0022875 0.0039291 -0.34448 -0.097338
5240000000 -0.28747 -0.11465 0.0050104 0.003652 0.0028978 -0.0026318 0.0006747 0.00010682
-0.00035167 -0.00012549 7.582e-05 0.00039788
0.0050272 0.0036606 -0.20172 0.2295 0.0033595 -0.0046329 -2.4928e-05 0.00015312
-0.00019961 -0.00010463 0.00017662 0.00045815
0.002858 -0.002652 0.0033053 -0.0047018 -0.25084 -0.14968 0.00034266 0.00026027
-0.0002355 0.00073572 9.6051e-05 0.0014878
0.00065315 5.6727e-05 -4.3847e-05 0.00014152 0.00031904 0.00025135 -0.15992 0.082394
0.0036007 0.0026172 0.0015542 -0.0013495
-0.00035465 -9.2814e-05 -0.00023989 -5.6256e-05 -0.00033792 0.00065824 0.0036126 0.0026639
-0.31921 -0.075566 0.0029721 0.0028122
6.4715e-05 0.00044805 0.00014773 0.0004142 5.5862e-05 0.0013897 0.0016157 -0.0012966
0.003135 0.0028229 -0.35212 -0.065037
5300000000 -0.29347 -0.085515 0.0059442 0.0022163 0.0019191 -0.0030918 0.00018929 -0.00032334
0.00032588 0.00062591 -2.0732e-05 0.00033271
0.0059314 0.0022309 -0.19439 0.23414 0.002277 -0.0054134 -0.00014404 0.00020771
-5.9667e-05 0.00043316 0.00024483 0.00033452
0.0018682 -0.0031008 0.0022056 -0.0054684 -0.26688 -0.12466 0.00032253 -0.0002602
0.00027624 0.00048146 0.00080473 0.00084204
0.00020213 -0.00033781 -0.00013138 0.00020143 0.00031468 -0.00025953 -0.15213 0.091295
0.0052553 0.0019737 0.0013817 -0.0014412
0.00024696 0.00060416 -8.397e-05 0.00038356 0.00031477 0.00040907 0.0052855 0.0018949
-0.33073 -0.047466 0.0035506 0.0026895
5.249e-05 0.00030718 0.00029778 0.0003183 0.00082738 0.00083121 0.0013767 -0.0014344
0.0033413 0.0026174 -0.34819 -0.028945
5360000000 -0.29463 -0.049203 0.0060945 0.00086075 0.00051252 -0.0038265 0.00034968 -2.9741e-05
8.0827e-05 0.00045359 0.00056088 -1.8146e-05
0.0060808 0.00087117 -0.15843 0.25562 0.00083042 -0.0056097 6.8475e-05 0.00025475
-4.6893e-05 8.0796e-05 0.00063579 -4.5209e-05
0.00045386 -0.0038336 0.00074707 -0.005634 -0.26757 -0.097768 0.00043309 0.00036014
0.0002866 0.00032062 0.00064607 0.00034875
0.00033347 -5.6596e-05 8.4029e-05 0.00024311 0.00039831 0.00033622 -0.15111 0.10956
0.0060257 -0.00039678 0.00065208 -0.002056
0.00010336 0.00043516 -2.4904e-05 0.000106 0.00023659 0.00034421 0.0060287 -0.00038529
-0.32823 -0.0094241 0.0043254 0.0023506
0.00053294 -9.8579e-05 0.00060913 -3.7656e-05 0.00066801 0.00031892 0.00072829 -0.0019961
0.0044749 0.0024554 -0.34746 -0.0012548
5420000000 -0.29807 -0.025753 0.0061593 -0.0010355 -0.00057914 -0.0036802 -1.5406e-05 -0.00016668
0.00066287 0.00055109 0.00029937 -0.00018892
0.0061455 -0.0010363 -0.13953 0.28357 0.00013263 -0.0054249 6.8777e-05 0.00012167
0.00010847 3.8335e-05 0.0002843 -0.00016445
-0.00057948 -0.0036805 1.9691e-05 -0.0054344 -0.28401 -0.064604 -0.00023664 -0.00058209
0.00060926 7.3092e-05 0.00076877 -2.767e-05
1.5711e-05 -0.00013697 7.6632e-05 0.00013624 -0.00021045 -0.00056646 -0.13965 0.12427
0.0049797 -0.0020634 0.00029737 -0.0016887
0.00068697 0.0004953 0.00012306 1.0847e-05 0.00073398 3.6385e-05 0.005002 -0.0020465
-0.332 0.020306 0.0049829 0.001083
0.00036812 -0.00012908 0.00026799 -0.00014595 0.00077927 1.0344e-06 0.00024081 -0.0017375
0.004941 0.0010254 -0.34093 0.041151
5480000000 -0.29075 0.010118 0.004964 -0.0019165 -0.0019077 -0.0028958 0.00031813 2.808e-05
0.0009783 -0.00011528 -1.8693e-06 -0.00013555
0.004952 -0.0019142 -0.12602 0.2917 -0.0014294 -0.0056251 1.3392e-05 0.00019693
6.1217e-05 -6.0404e-05 0.00023084 -0.00024307
-0.0019347 -0.0028668 -0.0015247 -0.0056052 -0.28882 -0.043375 -0.00023654 0.00016764
0.00058931 -0.00036338 0.00067178 -7.2715e-05
0.00030936 -5.0767e-07 -8.222e-06 0.00020372 -0.00026207 0.0001548 -0.13377 0.13521
0.0042222 -0.0033347 -0.00023871 -0.0019622
0.00097765 -0.00012937 5.554e-05 -5.4625e-05 0.00055168 -0.0002368 0.0041715 -0.0033207
-0.32217 0.048656 0.004653 0.00040542
1.3955e-05 -6.3279e-05 0.00019514 -0.00024955 0.00064485 -3.9202e-05 -0.000218 -0.0018893
0.004666 0.00057737 -0.3323 0.062423
5540000000 -0.289 0.035533 0.004145 -0.0024176 -0.0024144 -0.0019861 0.00031618 -0.0003321
0.00035846 -0.0002007 -0.00051001 2.2917e-05
0.0041492 -0.0024127 -0.086257 0.31004 -0.0024389 -0.0049989 0.00042597 0.00012805
-2.9647e-05 -0.00014785 -0.0001519 -0.0003998
-0.002493 -0.0019431 -0.002527 -0.0049629 -0.28867 -0.022575 0.00029754 -0.00015897
0.00020326 -6.3122e-05 0.00032946 -0.00024786
0.00035088 -0.00032001 0.00043234 0.00011931 0.00030598 -0.00014748 -0.12279 0.15699
0.0027093 -0.0039952 -0.00096475 -0.0018318
0.00034732 -0.00031735 -6.8332e-07 -0.00017232 0.00029617 -9.7802e-05 0.0027078 -0.0040396
-0.30887 0.083649 0.0051955 -0.00095015
-0.00046802 9.203e-05 -0.00017058 -0.00038175 0.00027308 -0.00019794 -0.00096408 -0.0018743
0.0052626 -0.0010799 -0.32583 0.10395
5600000000 -0.27829 0.064084 0.0035237 -0.0033959 -0.0024251 -0.0018456 0.00031716 -0.0003719
0.00028302 -0.00028261 0.00017533 0.00046667
0.0035355 -0.003386 -0.083133 0.32468 -0.0035614 -0.0048069 9.8308e-05 -0.0002096
-0.00017454 -4.8259e-05 -0.00021037 -0.00018986
-0.0024298 -0.0018064 -0.0036623 -0.0047382 -0.28827 0.009826 -2.3861e-05 -5.2634e-07
0.00033044 -0.00044266 0.00047346 -0.00044871
0.00031077 -0.00036939 9.8837e-05 -0.00021119 -5.0042e-05 -5.7939e-06 -0.11505 0.15648
0.0018278 -0.0039478 -0.0010363 -0.0011777
0.00032889 -0.00025805 -0.00017259 3.7874e-06 0.00025341 -0.00043602 0.0017761 -0.0039421
-0.30001 0.11354 0.0043737 -0.0014719
0.00014707 0.00041394 -0.00020683 -0.00019829 0.00048599 -0.00048855 -0.0011196 -0.0011205
0.0042925 -0.0012754 -0.30417 0.11889
5660000000 -0.26801 0.085784 0.0033308 -0.0035696 -0.0034681 -0.00069397 -0.00036661 -0.00068917
-0.00017826 -0.0006249 0.00045408 -0.00017661
0.003321 -0.0035678 -0.042956 0.31646 -0.0044345 -0.0031501 -7.319e-06 -0.00015654
0.0001211 3.7866e-05 -1.4065e-05 -7.9284e-05
-0.0034725 -0.00066166 -0.0044878 -0.0030508 -0.29033 0.033016 -0.00022528 0.00010396
-0.00040858 -0.00044549 0.00023737 -0.0011986
-0.00039057 -0.00069401 -1.1325e-05 -0.00016824 -0.00020136 0.00010218 -0.10042 0.17677
0.00071145 -0.0040704 -0.0013621 -0.00085422
-0.00011038 -0.00060618 0.00013401 4.1849e-05 -0.00038703 -0.00044852 0.00072604 -0.0040431
-0.28692 0.14137 0.0042438 -0.00213
0.00037932 -0.00010682 -1.9784e-05 -0.00010712 0.00022483 -0.0012764 -0.0012743 -0.00088264
0.0043238 -0.0023441 -0.29666 0.15462
5720000000 -0.25381 0.10891 0.002737 -0.0041731 -0.0028853 0.00083801 -0.00048253 -0.00023609
-0.00049132 -8.1931e-05 -4.3397e-05 -0.0003097
0.0027357 -0.0041736 -0.014975 0.34346 -0.0054817 -0.00283 5.3424e-05 -6.8544e-05
-0.00023087 6.7532e-05 -0.0001841 0.00012099
-0.0028694 0.00088722 -0.0055337 -0.0027151 -0.2878 0.064575 0.00012158 5.1883e-05
0.00019105 0.00028024 -0.00021606 -0.0004159
-0.00049277 -0.00024924 6.6545e-05 -6.0768e-05 0.00010094 6.7844e-05 -0.084586 0.17914
-0.00028707 -0.0035698 -0.001584 -0.00051933
-0.00041557 -7.655e-05 -0.00021223 5.228e-05 0.0001889 0.00026769 -0.00032645 -0.0036401
-0.27611 0.16879 0.0041565 -0.0034469
1.4213e-05 -0.00033349 -0.00014411 0.00015469 -0.00015021 -0.00041302 -0.0016819 -0.00052008
0.0041698 -0.0033317 -0.26672 0.17342
5780000000 -0.2381 0.12559 0.0015717 -0.0047993 -0.0024828 0.0010217 -0.00074949 0.0001164
-0.00036649 -0.00030055 -0.0002039 -0.00036812
0.0015906 -0.00481 -0.0018891 0.33857 -0.0059451 -0.00077359 -5.9704e-05 -0.000193
-3.2575e-05 -0.00010612 -8.4814e-05 -0.00023012
-0.0024853 0.0010913 -0.0059666 -0.0006667 -0.28442 0.081142 -4.0852e-05 -5.563e-05
3.1829e-05 -0.00030754 -0.000461 -0.00067661
-0.00078142 0.00011891 -4.7696e-05 -0.0002013 -2.5249e-05 -4.8364e-05 -0.075832 0.195
-5.1346e-05 -0.0031097 -0.001303 8.1893e-05
-0.00033207 -0.0003084 -3.0407e-05 -0.00012724 0.00010103 -0.00028826 -2.9733e-05 -0.0030434
-0.26659 0.18955 0.0030429 -0.0037616
-0.00018075 -0.00034799 -8.2584e-05 -0.00021222 -0.00045377 -0.00063008 -0.0011706 6.3638e-05
0.0030273 -0.0038034 -0.2581 0.19482
5840000000 -0.22606 0.14755 0.00032695 -0.0053929 -0.0021157 0.0011009 -0.00013961 0.00023953
-0.00036004 0.00023789 -0.00039271 -0.00028856
0.00034178 -0.0053796 0.033105 0.34262 -0.0057976 0.00040635 -0.00020397 6.1867e-06
0.00022697 2.8648e-05 -0.00023618 0.00023298
-0.002084 0.0011526 -0.0058055 0.00051706 -0.27883 0.1058 -0.00019659 1.7017e-05
-1.7532e-06 -0.00068082 -0.00048835 -0.00033478
-0.00014359 0.00025458 -0.00022514 1.1007e-05 -0.00021726 2.6689e-05 -0.053808 0.1985
-0.00067532 -0.0033402 -0.0012263 0.00010687
-0.00040226 0.00022833 0.00016036 5.5572e-05 -1.2721e-05 -0.00066405 -0.00069073 -0.0034065
-0.24976 0.19988 0.0024324 -0.0037458
-0.0004168 -0.00034455 -0.00022445 0.0002447 -0.00050423 -0.00028193 -0.0013329 0.00015868
0.0024036 -0.0037956 -0.22388 0.22006
5900000000 -0.21192 0.16016 -0.0017152 -0.0055176 -0.0022533 0.0023986 -0.0001245 2.6184e-05
0.00013742 -0.00013099 6.5227e-06 0.00024734
-0.0017008 -0.0055207 0.053881 0.34357 -0.0051261 0.0018832 -5.1215e-06 -4.187e-05
6.2631e-06 -0.00020634 -6.9904e-05 -0.00012433
-0.0022007 0.0024279 -0.0050952 0.001987 -0.26285 0.12168 -2.6382e-05 -0.00013489
-0.00040325 -0.0004107 -0.00077268 -5.1826e-05
-0.0001397 3.2597e-05 2.1997e-05 -6.0192e-05 2.08e-05 -0.00012529 -0.045979 0.20899
-0.0006956 -0.0033684 -0.0012368 0.0003791
0.00016946 -0.00023761 -2.2459e-05 -0.00025014 -0.0003602 -0.00031675 -0.00073676 -0.0032801
-0.2242 0.21593 0.002085 -0.0050279
-3.391e-06 0.00020397 -5.1007e-05 -0.00012684 -0.00085298 -1.3047e-05 -0.0010878 0.00035819
0.0021243 -0.0049989 -0.20911 0.23001
5960000000 -0.19312 0.17281 -0.0029028 -0.0040396 -0.00072476 0.0026045 -0.00016852 0.00016104
-0.00023827 -2.8076e-05 -0.00013592 0.00015661
-0.0028836 -0.0040504 0.079747 0.34275 -0.004178 0.0020457 -0.00018061 -3.0064e-06
3.4528e-06 8.5819e-05 0.00012882 0.00024227
-0.00066586 0.0026341 -0.0041388 0.0021214 -0.24979 0.14675 -7.6652e-05 -0.00015876
-0.00038848 0.00015657 -0.00018039 -5.7349e-05
-0.0001452 0.00016844 -0.0001797 2.2122e-05 -8.0658e-05 -0.00014424 -0.028051 0.21715
-0.001886 -0.0031597 -0.001021 0.00078536
-0.00016401 7.5795e-05 3.8254e-05 0.00010539 -0.00038442 0.00010996 -0.0018689 -0.0032005
-0.20461 0.23089 0.00031908 -0.0049934
-0.00011663 8.2703e-05 0.00014084 0.00028823 -0.00018265 -7.3714e-05 -0.0011194 0.00084217
0.00031503 -0.0050278 -0.18091 0.25744
6020000000 -0.17551 0.18959 -0.0037021 -0.0031049 -0.00032673 0.0029916 1.7773e-06 0.00055954
-0.00034303 0.00039405 -6.4343e-05 0.00024924
-0.0036974 -0.003117 0.10733 0.33602 -0.004776 0.0030477 -7.2745e-05 0.00014429
-0.00015686 0.00012053 -0.00015256 0.00014027
-0.00028109 0.0029742 -0.0047301 0.0031331 -0.23084 0.16015 -0.00032751 0.00019393
-0.00083804 0.00011334 -0.00040778 0.00045038
9.1e-07 0.00054783 -8.0805e-05 0.00015247 -0.00031958 0.00020955 -0.021456 0.21386
-0.0024227 -0.0032684 -0.00072956 0.00071491
-0.00031539 0.00032299 -0.00012422 0.00011422 -0.00078376 7.4941e-05 -0.0025056 -0.0031973
-0.17649 0.24569 5.1403e-05 -0.0048304
-6.208e-05 0.00038956 -0.00016549 0.00014802 -0.00045942 0.00052045 -0.00070933 0.00072696
-3.7098e-05 -0.0048158 -0.15457 0.25795
6080000000 -0.15498 0.19793 -0.0039858 -0.001018 0.0011169 0.0028318 9.5325e-05 3.4473e-05
0.0001168 9.2574e-05 0.00032529 -3.1474e-05
-0.0039788 -0.0010153 0.1296 0.33665 -0.0032526 0.0045181 -4.8589e-05 -1.1292e-05
-3.724e-06 0.00012286 0.00014249 0.00032146
0.0011872 0.0028273 -0.0031669 0.004606 -0.21312 0.18625 0.00028286 0.00016439
-0.00033611 0.00071597 -0.00019056 0.00026403
0.00012841 3.4577e-05 -5.6117e-05 -7.718e-06 0.00025589 0.00012691 -0.0042751 0.22152
-0.0037839 -0.0024843 -0.00091695 0.00092911
0.00019996 6.7171e-05 -1.0931e-05 0.00014389 -0.00048528 0.00069728 -0.0038048 -0.0024971
-0.14673 0.26289 -0.0009871 -0.0050892
0.00029487 4.0117e-05 0.00015009 0.00030221 -0.00021039 0.00018108 -0.00094975 0.00087026
-0.00095896 -0.0051906 -0.13257 0.27902
6140000000 -0.13972 0.21209 -0.0035393 -0.00068338 0.0015595 0.0022739 0.0001227 3.8454e-05
-2.9046e-05 -0.00019586 0.0004699 -0.00019987
-0.0035531 -0.00068579 0.15471 0.31941 -0.002394 0.005262 5.1494e-05 9.8267e-05
0.00038499 7.8752e-06 0.00023681 9.0486e-05
0.0016187 0.0022517 -0.0023016 0.0053161 -0.19012 0.20681 0.00039157 -0.00012969
9.3237e-05 0.0006458 -7.8882e-05 0.0006103
9.9708e-05 4.8236e-05 5.2237e-05 8.1977e-05 0.00041324 -0.00010556 0.0075789 0.21374
-0.0045276 -0.0014904 -0.00048507 0.0014489
2.9439e-05 -0.00013452 0.00035882 -2.0488e-05 6.775e-05 0.00057392 -0.0045411 -0.0014447
-0.12807 0.28379 -0.0026981 -0.0045423
0.0004123 -0.00021079 0.0002667 7.2538e-05 -6.7654e-05 0.00060535 -0.00043727 0.0014965
-0.0027048 -0.0045164 -0.094569 0.27841
6200000000 -0.12317 0.21817 -0.0029758 -0.00023577 0.0021594 0.0013654 9.5925e-05 0.00033311
-0.00022223 0.00010617 -0.00013882 -0.0002569
-0.0029802 -0.00025468 0.18404 0.31879 -0.00098828 0.0052532 5.3852e-05 0.00020638
0.00011451 -1.8019e-05 8.1625e-05 7.3369e-05
0.0021855 0.0013408 -0.0008925 0.0052787 -0.17044 0.22155 0.00013052 -0.00029739
0.00059765 -2.9674e-05 0.00018425 0.00025257
8.8368e-05 0.00035781 5.562e-05 0.00023923 0.00010175 -0.00031899 0.021895 0.22237
-0.0045859 -0.00018435 0.00012936 0.0013063
-0.00025898 0.00015461 0.00015933 -2.5293e-05 0.00052025 0.00010138 -0.0045955 -0.00016963
-0.11525 0.29171 -0.0033944 -0.0038702
-0.00013105 -0.00037504 2.7956e-05 0.00010771 0.00021368 0.00021204 0.0001754 0.0012829
-0.0033968 -0.0037887 -0.080866 0.28956
6260000000 -0.10927 0.23127 -0.0030814 0.000737 0.0020245 0.00075802 0.00030926 -4.7795e-05
0.00016042 0.00019931 -8.4434e-05 -6.2885e-05
-0.0030559 0.00074432 0.20054 0.30334 -0.00023227 0.0053816 4.3778e-05 -8.1974e-05
-3.9119e-05 -8.5943e-05 0.00024356 9.3748e-05
0.0020443 0.0006911 -0.00010322 0.0053749 -0.1501 0.24241 7.1434e-05 -5.8266e-05
0.00030017 -9.3779e-05 0.00023303 0.00027439
0.00031264 -7.5667e-05 3.655e-05 -6.1504e-05 0.00010828 -6.9232e-05 0.036476 0.21762
-0.004372 0.0012443 0.00060442 0.0012246
8.1083e-05 0.00024991 -1.7178e-05 -0.00010444 0.00030257 -0.000148 -0.0043955 0.0012793
-0.090326 0.29133 -0.0039484 -0.0028929
-9.8356e-05 -5.6193e-05 0.00023207 0.00011964 0.00021581 0.00032635 0.00052226 0.0012837
-0.0039665 -0.0029802 -0.036244 0.28897
6320000000 -0.093962 0.23575 -0.0025937 0.0013001 0.0022394 -0.00023734 1.4593e-06 0.00011198
-0.00040378 0.00039116 -0.00018291 0.00038661
-0.0025864 0.0013126 0.22676 0.29544 0.0016838 0.0056708 5.9419e-05 9.1332e-05
-6.0095e-05 -5.6781e-05 0.00010482 -3.6409e-05
0.0022154 -0.00028249 0.0018158 0.0056308 -0.13179 0.25288 -0.00019252 -0.00026662
0.00032916 -6.6975e-05 0.00037793 0.0001545
3.1328e-05 0.00013152 4.2578e-05 8.8588e-05 -0.00020715 -0.00025809 0.035846 0.21973
-0.003905 0.0019952 0.00076986 0.00077913
-0.00035985 0.00041975 -4.3354e-05 -2.5833e-05 0.00027485 -3.093e-05 -0.0039345 0.0019579
-0.06541 0.30322 -0.0048669 -0.0015415
-0.00021703 0.00040076 8.7508e-05 -1.7748e-05 0.00037078 0.00012344 0.00082915 0.00071167
-0.004897 -0.0014462 -0.025995 0.2893
6380000000 -0.074852 0.24176 -0.0019359 0.0018275 0.0016991 -0.00047715 6.7926e-05 -3.8484e-05
0.0002666 0.0001215 0.00017479 0.00013453
-0.0019436 0.0018217 0.24419 0.27624 0.0029269 0.0042647 -0.00011822 -0.00010582
-0.00020055 -0.00012933 -5.9226e-05 -0.00029756
0.0017135 -0.00050401 0.0030214 0.0042049 -0.10382 0.26921 -0.00016296 0.00011644
0.0003661 4.2521e-05 0.00046335 0.00022177
2.8818e-05 -5.3521e-05 -0.00011232 -0.00010753 -0.00014149 0.00012967 0.056634 0.20934
-0.0030814 0.0032288 0.00086665 0.00076302
0.00031219 0.00017967 -0.00020524 -0.0001519 0.00048267 -0.00012007 -0.00309 0.003319
-0.04482 0.29509 -0.004685 -0.00024177
0.00012729 0.00015512 -6.2988e-05 -0.00028226 0.00051528 0.000204 0.00078456 0.00081117
-0.0046158 -0.00033542 0.014562 0.29156
6440000000 -0.053724 0.25392 -0.00093668 0.0024065 0.001823 -0.00081653 0.00037971 -9.5926e-05
0.00032135 -0.00044568 -0.00022536 -0.00023379
-0.00093622 0.0023845 0.26391 0.26353 0.0032776 0.0030652 0.00012807 -4.8046e-05
-0.00014803 -4.6298e-05 -0.00015467 -0.00031776
0.0018385 -0.00086107 0.0033568 0.003007 -0.087615 0.28517 -0.00019449 0.00029256
-0.00030342 -3.3041e-05 0.00055918 -0.0004868
0.00036851 -0.00012371 0.00012084 -4.2484e-05 -0.00014819 0.00026138 0.058219 0.20656
-0.001883 0.0039399 0.00091434 0.0007834
0.00031307 -0.00038797 -0.00010495 -3.4036e-05 -0.00040243 -8.3163e-05 -0.0018416 0.0038897
-0.003747 0.30248 -0.0045372 0.0012763
-0.00017421 -0.00021969 -0.00018478 -0.00031328 0.00055144 -0.00051687 0.0010418 0.00076627
-0.004545 0.0013924 0.025081 0.27685
6500000000 -0.0341 0.25476 -0.00025872 0.0019647 0.0012947 -0.00094078 0.00014544 -9.3122e-05
9.2215e-05 0.00012864 -2.5475e-05 0.00024793
-0.0002778 0.0019508 0.29032 0.23751 0.0036498 0.0026349 0.00010105 7.0914e-05
0.0002003 0.00015779 0.00019941 -0.00011972
0.0012768 -0.00096646 0.0037236 0.0025591 -0.075052 0.28257 7.0571e-06 1.7233e-05
0.00010042 -0.00013129 -3.5496e-05 -0.00043416
0.0001641 -0.00012929 8.4864e-05 5.4624e-05 -1.213e-06 2.6654e-05 0.082858 0.20157
-0.00048476 0.003912 0.0011281 0.00036808
4.2528e-05 0.00013808 0.00015841 0.00017985 0.00013115 -0.00013367 -0.00044604 0.0039865
0.01872 0.30588 -0.0033402 0.0019631
-4.1259e-05 0.00030721 0.00019345 -0.00010098 -6.3389e-06 -0.00042208 0.00097922 0.00040775
-0.003353 0.0018588 0.063356 0.2801
