# Supplementary material for: Early Detection of Alzheimer’s Disease via Machine Learning-Based Microwave Sensing: An Experimental Validation
Source: Sensors (Basel). 2025 Apr 25;25(9):2718. doi: 10.3390/s25092718 (PMC12074295; doi:10.3390/s25092718)
Supplement: Supplementary file 1 [file sensors-25-02718-s001.zip › measurements_paper_sensors/26 febbraio - PART1/set5/CSF_5_m1.s6p]

!Keysight Technologies,M9804A,MY58100912,A.14.10.03
!Date: Thursday, April 27, 2023 10:28:33
!Correction: S11(C  6-Port  ) 
!S12(C  6-Port  ) 
!S13(C  6-Port  ) 
!S14(C  6-Port  ) 
!S15(C  6-Port  ) 
!S16(C  6-Port  ) 
!S21(C  6-Port  ) 
!S22(C  6-Port  ) 
!S23(C  6-Port  ) 
!S24(C  6-Port  ) 
!S25(C  6-Port  ) 
!S26(C  6-Port  ) 
!S31(C  6-Port  ) 
!S32(C  6-Port  ) 
!S33(C  6-Port  ) 
!S34(C  6-Port  ) 
!S35(C  6-Port  ) 
!S36(C  6-Port  ) 
!S41(C  6-Port  ) 
!S42(C  6-Port  ) 
!S43(C  6-Port  ) 
!S44(C  6-Port  ) 
!S45(C  6-Port  ) 
!S46(C  6-Port  ) 
!S51(C  6-Port  ) 
!S52(C  6-Port  ) 
!S53(C  6-Port  ) 
!S54(C  6-Port  ) 
!S55(C  6-Port  ) 
!S56(C  6-Port  ) 
!S61(C  6-Port  ) 
!S62(C  6-Port  ) 
!S63(C  6-Port  ) 
!S64(C  6-Port  ) 
!S65(C  6-Port  ) 
!S66(C  6-Port  ) 
!S6P File: Measurement: :
# Hz S  RI   R 50
500000000 -0.32678 -0.061156 -0.01102 -0.0016655 -0.0085965 0.011693 -0.0037346 0.012246
0.01313 0.0056635 -0.0044793 0.0095539
-0.010568 -0.0016751 -0.40844 -0.071258 0.0079301 -0.010935 0.0013266 0.011809
0.0087572 0.0032743 0.0014443 0.013545
-0.0086671 0.012033 0.0080976 -0.011023 -0.25446 0.19417 0.0068366 0.0033386
-0.0023146 0.0080741 0.0014121 0.012086
-0.0032191 0.012254 0.0012594 0.011791 0.0068633 0.0033151 -0.32659 0.043827
-0.019666 -0.0046713 0.01568 0.02603
0.013133 0.005499 0.0086392 0.0030835 -0.0023504 0.0077403 -0.019686 -0.0047871
-0.20974 -0.24665 -0.028635 0.0044258
-0.00372 0.0085571 0.0012937 0.013885 0.0014566 0.012399 0.015091 0.026093
-0.028441 0.0042478 -0.25894 -0.14613
560000000 -0.31264 0.10681 -0.022067 -0.066148 0.00075089 0.012861 0.0049994 0.011167
0.01143 0.0056434 0.010579 0.010162
-0.022581 -0.066322 -0.36829 0.092484 -0.041561 -0.038434 0.013689 0.0035159
-0.014341 -0.0065314 0.0043674 0.00024262
0.0010381 0.012914 -0.041939 -0.038655 -0.17892 0.2431 -0.00043228 -0.0050418
0.01813 0.0071659 0.0076001 -0.0060713
0.0052873 0.01175 0.013616 0.0032499 -8.279e-05 -0.0051021 -0.30215 0.13387
0.0079693 -0.022025 0.0051686 -0.020958
0.011729 0.0058932 -0.014489 -0.006146 0.018036 0.0072316 0.0076748 -0.022066
-0.29798 -0.063257 0.010311 -0.050395
0.010862 0.010354 0.0043863 0.00023822 0.0076368 -0.0062127 0.0051436 -0.020978
0.01049 -0.050646 -0.32803 0.004471
620000000 -0.27424 0.082686 -0.023406 0.0087543 0.0035818 0.0085873 0.0090045 -0.0049294
0.011283 -8.042e-05 0.00058223 -0.0021348
-0.023532 0.0087803 -0.3985 0.037363 -0.01939 0.00051225 -0.0018109 -0.0023338
0.012448 -0.0049621 0.00055747 -0.0033733
0.0036789 0.0085574 -0.019358 0.00050912 -0.15344 0.25179 -0.0015805 -0.0053227
-0.0038314 -0.0020071 0.0086076 -0.0033617
0.0085841 -0.0051175 -0.0017572 -0.002424 -0.0016106 -0.0055563 -0.26115 0.14236
-0.039102 -0.019788 0.012857 0.027967
0.011838 -3.1713e-05 0.012445 -0.0049613 -0.0040557 -0.0019635 -0.039435 -0.020028
-0.21259 -0.10279 -0.045775 0.012607
0.00025889 -0.0024918 0.00037754 -0.003351 0.0084481 -0.0032601 0.012424 0.027587
-0.04548 0.012731 -0.2418 -0.034846
680000000 -0.2396 0.17557 -0.026358 -0.014605 0.0047961 0.0052349 0.0014135 -0.0071733
-0.0016596 -0.011554 0.006242 -0.0069323
-0.026196 -0.014538 -0.38906 0.13954 -0.032408 -0.0014453 -0.0015403 -0.00063777
-0.0014323 -0.0093876 -0.0008996 -0.001459
0.0048593 0.0053222 -0.032436 -0.0013952 -0.10611 0.27507 -0.0005638 4.262e-05
-0.0013717 0.0007733 -0.002798 -0.0089526
0.0014023 -0.007157 -0.0016158 -0.00071106 -0.0005797 6.1704e-05 -0.2177 0.19531
-0.02329 -0.0075565 -0.0089969 -0.010898
-0.0011571 -0.011817 -0.0014661 -0.0093955 -0.0013179 0.00078916 -0.023431 -0.0073774
-0.2834 0.00086602 -0.0055413 -0.0070943
0.0061038 -0.0073581 -0.00086207 -0.0016007 -0.00271 -0.0089863 -0.0085257 -0.010732
-0.0057899 -0.0071049 -0.25888 0.072217
740000000 -0.19288 0.16911 -0.041079 0.026966 0.013168 -0.0037394 -0.00038991 -0.0039045
-0.0037107 -0.0015022 -0.0071297 0.0028552
-0.040895 0.026789 -0.33505 0.15902 -0.036429 0.034767 0.00011792 -0.0057876
-0.012713 0.0069077 -0.00092406 -0.0057593
0.013225 -0.0037105 -0.036401 0.034912 -0.07268 0.27551 -0.0018344 0.0034698
-0.00064679 -0.0052297 -0.0019267 0.0011435
-0.0005605 -0.0038875 0.00021907 -0.0057912 -0.0018655 0.0034855 -0.2012 0.20138
-0.042569 -0.008936 0.022405 0.016811
-0.0040268 -0.0014026 -0.012743 0.0070682 -0.00054258 -0.0052764 -0.042733 -0.0088612
-0.17748 0.037093 -0.044999 -0.0013213
-0.0071104 0.0032576 -0.00094628 -0.0052754 -0.0022664 0.001114 0.022222 0.016831
-0.044744 -0.00099467 -0.25148 0.075883
800000000 -0.16565 0.21417 -0.022573 0.016002 0.0053368 -0.010257 -0.0043961 -0.0026431
-0.0046978 0.0014542 0.0047426 0.00060133
-0.022638 0.01613 -0.34377 0.22988 -0.0084055 0.034398 -0.0021705 0.0020336
-0.00011194 0.0022101 0.00068022 0.0055054
0.005287 -0.01039 -0.008313 0.03445 -0.034602 0.30146 0.0011844 0.001142
-0.00024396 0.003149 -0.0014541 0.00057903
-0.0043826 -0.0025997 -0.0022498 0.0021437 0.0011597 0.0011801 -0.1727 0.2294
-0.029274 0.012701 0.015028 -0.01033
-0.0048482 0.001697 -5.6255e-05 0.0021164 -0.00012112 0.0031406 -0.029231 0.012835
-0.23691 0.060691 -0.018689 0.020973
0.004282 0.00024873 0.00068806 0.0054803 -0.0015661 0.00046602 0.015179 -0.010536
-0.018783 0.021108 -0.24833 0.12753
860000000 -0.13023 0.23592 -0.018042 0.030782 -0.0033059 -0.0099504 -0.002224 0.00068728
0.0042422 0.0047483 -0.0039398 -0.0030523
-0.018185 0.030672 -0.29621 0.27504 0.0079493 0.03426 4.5932e-05 0.0022378
0.0042127 0.00013051 0.00371 0.00014694
-0.0033618 -0.010045 0.0080707 0.034238 0.01474 0.31168 -0.00057149 -0.00043187
0.0024919 -0.0017824 0.0016771 0.0041179
-0.0020077 0.00072762 0.00013926 0.0021414 -0.00054172 -0.00038452 -0.13589 0.2405
-0.019007 0.017512 -0.0064105 -0.0095556
0.0044273 0.0050878 0.0042826 0.00012928 0.0024918 -0.0018405 -0.018806 0.017543
-0.18173 0.12388 -0.026662 0.016648
-0.0035114 -0.0030507 0.0039677 -3.693e-05 0.0017706 0.0042856 -0.0065321 -0.0095827
-0.026347 0.01655 -0.19869 0.17733
920000000 -0.1077 0.25892 0.0046658 0.039483 -0.0093067 -0.0043342 -0.0018823 0.0016633
6.7355e-05 0.0016901 0.0031234 -0.0015975
0.0046377 0.039468 -0.26985 0.29653 0.028196 0.022617 0.0014294 0.0011511
0.0071429 0.00018028 0.0040055 -0.0029218
-0.0093877 -0.0043155 0.028307 0.022527 0.060966 0.31312 0.0016404 -0.00014067
0.00066809 -0.00021727 0.00087865 -0.0015825
-0.0018811 0.0016856 0.0013793 0.0010879 0.0016789 -0.00021079 -0.11228 0.25798
-0.012499 0.030997 0.0043574 -0.0067785
0.00018115 0.0017456 0.0071043 0.00010766 0.00063447 -0.00018679 -0.012443 0.031024
-0.17561 0.12808 -0.0033212 0.029286
0.0028472 -0.0013766 0.0041261 -0.0028115 0.00077386 -0.0014328 0.0043967 -0.006789
-0.0032789 0.029416 -0.20895 0.18893
980000000 -0.061247 0.28171 0.017102 0.030646 -0.0091811 0.0047404 0.0019807 0.0036412
0.0037345 -0.0017124 -0.0035554 -0.002496
0.017108 0.030637 -0.21794 0.3345 0.03321 0.0047637 0.001974 -0.00017475
0.0018066 -0.0061555 -0.00059128 -0.0027564
-0.0091626 0.0047551 0.033265 0.0046655 0.10788 0.30849 0.00040799 -0.0011625
0.00023871 -0.0017266 0.001488 -0.00035156
0.0020482 0.0037049 0.0020071 -0.00018786 0.00039243 -0.0011663 -0.073874 0.27003
0.0069508 0.030987 -0.0096929 -0.0077464
0.0037143 -0.0016592 0.001889 -0.0062585 0.00021749 -0.0017355 0.0069371 0.030975
-0.14666 0.16612 0.0047619 0.021481
-0.0033686 -0.0027583 -0.00060994 -0.0027942 0.0014828 -0.0003822 -0.0097435 -0.0077903
0.0048974 0.021383 -0.16721 0.23939
1040000000 -0.01978 0.2903 0.033431 0.019527 -0.00093909 0.0075406 0.0023849 0.00053726
0.00040325 -0.0033517 -0.0002757 -0.0014685
0.033378 0.01954 -0.18228 0.34821 0.029433 -0.01478 0.0014337 -0.0018878
-0.002558 -0.0022267 -0.0011554 -0.0029289
-0.0009028 0.0076105 0.029439 -0.01488 0.15511 0.29453 -0.00061889 -0.001362
-0.0015625 -0.00093851 -0.0006203 -0.0010441
0.0023392 0.00054801 0.001373 -0.0018826 -0.0006022 -0.001392 -0.04602 0.27926
0.019105 0.019659 -0.0022624 0.0010649
0.00033865 -0.0033441 -0.0026052 -0.0023732 -0.0015318 -0.00090463 0.019061 0.019684
-0.11331 0.17512 0.013308 0.020335
-8.5252e-05 -0.0012779 -0.0012368 -0.0029331 -0.00065432 -0.0010675 -0.0022639 0.0010999
0.013182 0.020449 -0.14562 0.25929
1100000000 0.024488 0.30106 0.036787 -0.0032874 0.0035139 0.0040554 0.0024426 -0.00094023
-0.0024403 -0.0029888 -0.0041219 -4.1617e-05
0.036759 -0.0032224 -0.13976 0.36858 0.014906 -0.027824 -0.0001499 -0.0017701
-0.0034329 -0.0008971 -0.0037507 -0.00055449
0.0035229 0.0040034 0.014824 -0.027892 0.20125 0.27503 -0.001788 0.00029823
-0.0016549 0.00066135 -0.0011082 -0.00064189
0.0025143 -0.00094606 -0.00015791 -0.0017939 -0.0017927 0.00032229 -0.0060236 0.28475
0.025371 0.0067541 -0.0026378 2.4052e-05
-0.0024495 -0.0031332 -0.0034747 -0.00089021 -0.0016232 0.00069874 0.025359 0.0067174
-0.09767 0.19322 0.020158 0.010621
-0.0041673 -0.00028668 -0.0037857 -0.00063022 -0.0011196 -0.00056569 -0.0025629 -6.682e-06
0.020176 0.010492 -0.10171 0.29259
1160000000 0.076791 0.29776 0.025036 -0.020415 0.0033936 -0.00068149 -0.00012331 -0.0024323
-0.0040814 -0.00097249 -0.0012763 0.0044746
0.025087 -0.020519 -0.09393 0.37386 -0.0041379 -0.028658 -0.0016349 -0.0014118
-0.0026956 0.0025623 -0.0016381 0.0020462
0.003397 -0.00070019 -0.0042825 -0.028657 0.24579 0.24436 -0.00054318 0.0017151
-0.00035113 0.0018002 -0.00097409 0.00039039
-0.00021052 -0.0024124 -0.0016613 -0.0013817 -0.00051235 0.0017063 0.034554 0.28169
0.022686 -0.0099914 -0.0037125 0.0049173
-0.0041013 -0.00092923 -0.0027121 0.0025277 -0.00039128 0.0018144 0.022651 -0.010002
-0.060666 0.20524 0.019939 0.0010507
-0.001201 0.0044259 -0.0015744 0.0020089 -0.00092714 0.00024391 -0.0037152 0.0050542
0.01994 0.0010693 -0.053435 0.29674
1220000000 0.12016 0.28779 0.011694 -0.030315 -0.0011537 -0.0014017 6.5362e-05 -0.0011169
-0.0027163 0.0023047 0.0011531 0.0019867
0.011734 -0.030278 -0.050179 0.38763 -0.017045 -0.020648 -0.0024661 0.00053584
4.8031e-05 0.0030735 -0.00078894 0.0018507
-0.001176 -0.0014162 -0.017174 -0.020608 0.28468 0.20484 0.00087535 0.0014471
0.00053053 0.0010664 0.00018092 0.00060515
8.414e-05 -0.0010471 -0.0024384 0.00052422 0.00086726 0.0014721 0.073838 0.27255
0.011642 -0.017163 0.0020897 0.0016668
-0.0027512 0.002448 9.4401e-05 0.003096 0.00054152 0.0011057 0.011613 -0.017297
-0.039993 0.21713 0.015486 -0.012665
0.0011087 0.0020142 -0.0007831 0.0018726 0.00018607 0.00069016 0.002078 0.0016443
0.015445 -0.012699 -0.023689 0.31436
1280000000 0.17097 0.26903 -0.0073691 -0.029312 -0.0017728 0.0016852 -0.00096983 -0.0019394
-0.0011446 0.003292 0.0025578 0.0013711
-0.0073675 -0.029258 -0.0028882 0.3801 -0.023817 -0.0075535 -0.00072143 0.0014136
0.0016909 0.0018229 0.00068888 0.0020633
-0.0017784 0.0016704 -0.023887 -0.0074492 0.31553 0.16172 0.0014017 -0.00018148
0.0010716 0.00040987 0.00027753 0.00040832
-0.0010294 -0.0019521 -0.00075472 0.0014379 0.0014058 -0.00017424 0.11064 0.2566
0.0017985 -0.019969 -0.00021342 1.1043e-05
-0.0010976 0.003296 0.0017146 0.0018121 0.001094 0.00039417 0.0017469 -0.019917
-0.0023181 0.22491 0.0039029 -0.015771
0.0026564 0.0013877 0.00071101 0.0019895 0.00019445 0.00036288 -0.0002447 8.4774e-05
0.0039825 -0.015666 0.024892 0.31907
1340000000 0.209 0.23543 -0.01727 -0.019805 0.00043653 0.0041668 -0.001853 -0.0007938
0.0017119 0.0028927 0.0017613 -0.0015205
-0.01722 -0.019824 0.037157 0.37198 -0.02057 0.0050203 -0.00017976 0.0019371
0.0018486 0.0007865 0.001216 0.00084796
0.00042697 0.0041428 -0.020593 0.0051575 0.33824 0.11292 0.00083655 -0.00095429
0.0006683 -0.00052025 0.00014361 0.00030377
-0.0018567 -0.00075914 -0.00014151 0.0019203 0.00082554 -0.00095551 0.14365 0.23557
-0.0081907 -0.017277 0.00095246 0.00062752
0.0016743 0.0029353 0.0018696 0.00077812 0.00065436 -0.00047382 -0.0082499 -0.017312
0.027237 0.22259 -0.0030488 -0.014489
0.0016296 -0.0014014 0.0012928 0.00083614 0.00011714 0.00032271 0.00097271 0.00056431
-0.0030263 -0.014515 0.063345 0.31506
1400000000 0.24269 0.19888 -0.023742 -0.0083099 0.0047119 0.0029577 -0.0021207 0.00086802
0.0026177 0.0010378 0.00042402 -0.0013878
-0.0237 -0.0083172 0.074636 0.35986 -0.01368 0.012626 0.0012897 0.0012522
0.001211 -0.00060379 0.0011532 0.00013839
0.0047654 0.0029627 -0.013646 0.012709 0.35113 0.059299 -8.455e-05 -0.0013063
0.00011766 -0.000151 0.00043243 0.0002821
-0.0021242 0.00085785 0.0012783 0.0012614 -8.9772e-05 -0.001319 0.17236 0.20695
-0.014743 -0.010347 -0.0008613 -0.00031702
0.0025867 0.0009932 0.0012122 -0.00063325 0.00017973 -0.00017916 -0.014751 -0.010301
0.060503 0.22198 -0.0097738 -0.009308
0.00043946 -0.0013858 0.0011241 0.00015576 0.00042926 0.00023798 -0.00090116 -0.00026005
-0.0097415 -0.0092569 0.10784 0.30621
1460000000 0.26711 0.15545 -0.020907 0.0043848 0.0050827 -0.001664 -0.0014896 0.0016685
0.0022663 -0.00045521 -0.00024586 -0.00082346
-0.020866 0.0043788 0.11002 0.338 -0.0046978 0.014869 0.0015818 0.00026273
0.0011194 -0.0013258 0.001237 -0.00056679
0.0050832 -0.0017323 -0.004611 0.014914 0.35776 0.0045198 -0.0011153 -0.0010814
0.00028184 -0.00028846 0.00068412 -0.00037124
-0.0014803 0.0016843 0.0015836 0.00023041 -0.0011003 -0.0010821 0.19965 0.17827
-0.015723 -0.0033996 -0.00093366 0.0020645
0.0022765 -0.00044384 0.0010741 -0.0013389 0.00027008 -0.00025674 -0.015764 -0.0033554
0.091014 0.21072 -0.012146 -0.0031006
-0.00029187 -0.00078667 0.0012467 -0.00058554 0.00071276 -0.00037958 -0.00089388 0.0020419
-0.012089 -0.0031155 0.14282 0.28621
1520000000 0.27958 0.11362 -0.015321 0.010069 0.0030374 -0.0038869 0.0001848 0.0026705
0.0023933 -0.0018774 -0.0010609 -0.0001859
-0.015307 0.010064 0.1435 0.32352 0.0024769 0.01191 0.0016669 -0.00068384
0.00022325 -0.0010414 0.00035117 -0.001002
0.0030053 -0.0039096 0.0025778 0.011916 0.34969 -0.05335 -0.0007595 -0.00034128
0.00070057 -0.0010242 0.00012228 -0.00011155
0.00016582 0.0026587 0.0016729 -0.00069205 -0.00075976 -0.00032548 0.22259 0.13947
-0.015373 0.0024871 0.0015249 0.0020032
0.0023607 -0.0019422 0.0002226 -0.0010582 0.00070137 -0.0010335 -0.015373 0.0025125
0.11868 0.20026 -0.011993 0.0014726
-0.0010036 -0.00016819 0.00035569 -0.00098061 0.00012032 -0.00017479 0.001454 0.0020101
-0.012108 0.001447 0.17575 0.26718
1580000000 0.28963 0.068867 -0.0086451 0.01368 -0.0012779 -0.0045291 0.0015517 0.0017656
-0.00017784 -0.0024272 -0.00014389 0.00039473
-0.0086412 0.013671 0.17097 0.29962 0.0054123 0.0066533 0.00058431 -0.0015178
-0.00042429 -0.0011938 -0.00020875 -0.0006137
-0.0013014 -0.0045203 0.0054159 0.0066278 0.3284 -0.10971 -0.0014409 0.00031517
-0.00042649 -0.0014225 0.00024815 -0.00053455
0.001563 0.0017462 0.00056863 -0.001538 -0.0014415 0.00031328 0.23656 0.1009
-0.011709 0.0078446 0.0021419 0.00067414
-0.00021072 -0.0023804 -0.00043287 -0.0011797 -0.00040776 -0.0013287 -0.011698 0.007895
0.14411 0.18619 -0.0093712 0.0078109
-0.00019493 0.00043818 -0.00021373 -0.00063133 0.00023178 -0.00051083 0.0022254 0.00064732
-0.009238 0.0077465 0.20953 0.24249
1640000000 0.29291 0.027369 -0.001586 0.012549 -0.0026981 -0.0019778 0.0027405 0.0010304
-0.00058179 -0.0018691 -0.00030647 0.00041098
-0.0015971 0.012544 0.20147 0.27469 0.005329 0.0020929 -0.0004799 -0.0018338
-0.00097239 -0.00056031 -0.00047257 -0.00069839
-0.0026977 -0.0019896 0.0053313 0.0020274 0.29902 -0.1593 -0.00067001 0.0012911
-0.0012097 -0.00095253 -0.00012127 -0.00041684
0.0027693 0.0010449 -0.00049202 -0.0018297 -0.00068209 0.0012741 0.24975 0.051169
-0.0073191 0.0087597 0.0025008 -0.00066988
-0.0006274 -0.0018357 -0.00097047 -0.00053911 -0.0011859 -0.00098534 -0.0073081 0.0087964
0.16848 0.16497 -0.0043609 0.0098991
-0.00033148 0.00036331 -0.00046525 -0.00067977 -0.000119 -0.00035456 0.0024398 -0.00067211
-0.0044349 0.0099312 0.23599 0.21173
1700000000 0.28571 -0.017015 0.0020031 0.009699 -0.0031954 0.00038915 0.0031062 -0.0013418
-0.002284 -0.00065291 0.00051842 0.00038729
0.0020086 0.009682 0.21913 0.24384 0.002684 -0.0004308 -0.0014263 -0.000711
-0.00083145 -0.00013351 -0.00076598 -0.00044358
-0.0031622 0.00032137 0.0027006 -0.00046408 0.25443 -0.19691 0.00016289 0.0016685
-0.0021514 -0.00021415 -0.0003274 -0.00092319
0.0030913 -0.001379 -0.0014365 -0.00070532 0.00018721 0.0016639 0.24585 0.0013982
-0.0045908 0.0096385 0.0016995 -0.0021524
-0.0022383 -0.00063026 -0.0008281 -0.00011924 -0.0021139 -0.0001771 -0.0045787 0.0096658
0.18702 0.14873 0.00062899 0.0099439
0.00050598 0.00041429 -0.000821 -0.00045762 -0.00035367 -0.00095881 0.0017651 -0.0021624
0.0007134 0.0099171 0.25327 0.17847
1760000000 0.27564 -0.065203 0.004325 0.006407 -0.0020773 0.0012203 0.0012184 -0.0034248
-0.0012986 0.00062561 0.00018437 -0.0005261
0.0043358 0.0063839 0.24643 0.2047 6.4282e-05 -0.0017942 -0.0012738 2.0874e-05
-0.0011629 0.00097187 -0.00052916 0.00032618
-0.0020629 0.0012324 6.5999e-05 -0.0017886 0.20645 -0.229 0.0011367 0.0013914
-0.0010715 0.0016157 -0.0012891 -0.00061744
0.0012148 -0.0033958 -0.0012926 2.9976e-05 0.0011283 0.0013925 0.23813 -0.050117
-0.00097401 0.0087471 -8.3396e-05 -0.0024165
-0.0013456 0.0006512 -0.0011673 0.00097581 -0.0010627 0.0015742 -0.00094626 0.0087176
0.20455 0.11759 0.0046513 0.0071829
0.00014357 -0.00059346 -0.00045755 0.00029006 -0.0012976 -0.00069095 -0.00013811 -0.0023534
0.0045465 0.0072828 0.26758 0.14163
1820000000 0.25184 -0.10328 0.0045665 0.0028273 0.00028177 0.0024125 -0.00084848 -0.0030674
-0.0011562 0.00095461 -2.6506e-05 -0.00011535
0.0045522 0.0028688 0.25658 0.17452 -0.0021865 0.00012729 -0.0014533 0.00097126
-4.0121e-05 0.0011944 -0.00061717 0.00039008
0.00022291 0.0024298 -0.002189 0.00015013 0.1557 -0.24431 0.0017706 0.00046744
-0.00021021 0.0022107 -0.0017897 0.00016389
-0.00085549 -0.003086 -0.0014295 0.0009834 0.0017801 0.00051924 0.20727 -0.098139
0.00052218 0.0075407 -0.0015772 -0.0018288
-0.0010877 0.00095609 -3.2047e-05 0.0011963 -0.00016583 0.0022515 0.00051059 0.0075568
0.22442 0.091373 0.0056563 0.0032759
-5.8126e-05 -2.43e-05 -0.00066031 0.00042969 -0.0016765 0.00028321 -0.0015146 -0.001867
0.0057169 0.0032483 0.27104 0.10587
1880000000 0.21705 -0.14333 0.0023323 0.00055688 -5.7956e-05 0.0022043 -0.0029461 -0.0023023
-0.00014905 0.0017066 0.0004587 -0.00053445
0.0023099 0.0005698 0.26138 0.12896 -0.0039132 0.0029253 -0.00029052 0.0018466
0.00053261 0.0013583 9.9128e-05 0.00096674
-3.0222e-05 0.0021807 -0.0039382 0.0029297 0.10383 -0.25129 0.0019859 -0.001158
0.0016863 0.0019788 -0.0010508 0.0015469
-0.0029295 -0.0022378 -0.00030293 0.001879 0.0020288 -0.0012027 0.16673 -0.13782
0.0016079 0.0053788 -0.0024091 0.00029159
-0.00011829 0.0017577 0.00056033 0.001362 0.0017309 0.001928 0.0016344 0.0053544
0.23152 0.063724 0.0059844 0.0010834
0.00045803 -0.00054537 0.00011901 0.0009202 -0.0010852 0.0015962 -0.0024941 0.00034109
0.0058754 0.001201 0.27229 0.072848
1940000000 0.1789 -0.17039 0.00021257 -0.0011689 0.0019409 0.0018918 -0.0038946 0.00025855
0.0011394 0.00075568 -0.00057808 -0.00071829
0.00025748 -0.0011474 0.26364 0.096996 -0.0018746 0.0058913 0.0011501 0.0014451
0.0020079 0.00040974 0.00086286 0.00031172
0.001897 0.0018757 -0.0018535 0.005885 0.060249 -0.24339 0.00060998 -0.0023885
0.00231 0.0002913 0.00024187 0.0018803
-0.0039499 0.00027734 0.0011546 0.0014558 0.00058031 -0.0023715 0.1143 -0.16976
0.00087615 0.003754 -0.0015125 0.0014341
0.0010995 0.00078004 0.0020104 0.00039049 0.0023053 0.00030976 0.00089312 0.0037568
0.23916 0.027511 0.0043879 -0.0029781
-0.00061763 -0.0007184 0.00081905 0.00030835 0.00032113 0.0018622 -0.0014249 0.0014623
0.0044285 -0.0030137 0.26329 0.036299
2000000000 0.13229 -0.18511 -0.0034207 0.00086612 0.0029299 0.0011454 -0.0024612 0.0036399
0.00085228 0.00041819 -0.00091481 0.00041384
-0.0034553 0.00089559 0.24966 0.061647 -0.00040204 0.0078348 0.001672 0.00028589
0.0011179 -0.0013005 0.00041216 8.4599e-05
0.0029409 0.0011718 -0.00033382 0.0078896 0.018314 -0.22879 -0.0015943 -0.0015176
0.0020537 -0.00098228 0.0017635 0.0014544
-0.002381 0.0037597 0.0016825 0.00025462 -0.001562 -0.0014855 0.059802 -0.17911
-0.00062607 0.0033456 -0.00016898 0.002264
0.0008347 0.00041861 0.0011247 -0.0013272 0.0019641 -0.0010131 -0.00058336 0.0033436
0.23787 -0.0045646 0.00072642 -0.0038321
-0.00084072 0.00047234 0.00045368 6.6921e-05 0.0016964 0.0013834 -0.00019185 0.0021452
0.00072342 -0.0038586 0.24982 0.0085171
2060000000 0.086172 -0.19247 -0.0042342 0.0031198 0.0028251 -0.00081972 0.00085336 0.0035336
0.0015011 -0.00045339 -0.0003308 0.0012135
-0.004329 0.0031224 0.23739 0.032946 0.0046149 0.0086394 0.0011068 -0.00070446
0.00059953 -0.001545 0.00050675 -0.00010094
0.0028859 -0.00088759 0.0047445 0.008599 -0.013935 -0.21038 -0.0017368 0.00033394
0.00068828 -0.0022571 0.0028252 0.00025172
0.00079379 0.0034467 0.0011167 -0.00074494 -0.0017764 0.00029927 0.0090609 -0.1759
-0.0015406 0.0044484 0.00087555 0.0011276
0.0015156 -0.00048941 0.00059686 -0.00153 0.00069486 -0.0022974 -0.0015316 0.0044576
0.22731 -0.042294 -0.0014575 -0.0050241
-0.00035151 0.0012889 0.00052744 -8.2033e-05 0.0028915 0.00032677 0.00094112 0.0011527
-0.0014398 -0.0050782 0.23583 -0.01653
2120000000 0.04014 -0.18404 -0.0033622 0.0064764 0.0022678 -0.0027896 0.0030741 0.0020865
0.00073573 -0.0015052 0.0010271 0.0002184
-0.0033956 0.0064365 0.21627 0.0084136 0.0071557 0.0046414 0.0010248 -0.0011878
-0.0013966 -0.0018751 -7.7943e-05 -0.0011228
0.0022363 -0.0028051 0.0071891 0.0045995 -0.042648 -0.19369 -0.00085997 0.0016567
-0.0015819 -0.0016264 0.00063408 -0.0023784
0.0031331 0.0021093 0.0010126 -0.0012343 -0.00082964 0.0016392 -0.040976 -0.15895
-0.0019001 0.0060839 0.001755 0.0012496
0.00072986 -0.0015113 -0.0014053 -0.0018818 -0.0015679 -0.0016511 -0.0018386 0.0060697
0.21384 -0.077735 -0.0058303 -0.0025454
0.0011226 0.00022598 -0.00010312 -0.001117 0.00059085 -0.0023008 0.0018129 0.0010648
-0.0057508 -0.0026528 0.21497 -0.032377
2180000000 1.9621e-05 -0.17039 -0.0018064 0.0095732 0.00057191 -0.0023315 0.0031844 -0.00044954
0.00042159 -0.0012609 0.0012961 0.00026363
-0.0018328 0.0095139 0.19709 -0.0091223 0.0082126 0.0040625 -0.00081754 -0.0017203
-0.0019921 0.0008314 4.3306e-05 0.00041285
0.00047087 -0.0022392 0.0082499 0.0040174 -0.063526 -0.16902 0.0012789 0.0016422
-0.00094231 -0.00028165 0.00039999 -0.0018763
0.0030846 -0.00043995 -0.00084809 -0.0016808 0.0013021 0.0016182 -0.077591 -0.13243
-0.00083301 0.0087711 0.0021177 -0.0001026
0.00037328 -0.0012834 -0.0019993 0.00085355 -0.00096432 -0.00024268 -0.00080753 0.0087708
0.18884 -0.10787 -0.0063459 0.0014506
0.0012003 0.00016383 -2.1548e-05 0.00041744 0.00038101 -0.0017904 0.0019442 0.00014485
-0.0063991 0.0016379 0.19905 -0.046574
2240000000 -0.028848 -0.14606 0.0020882 0.01076 -0.00064252 -0.0028628 0.0016917 -0.0025079
-0.0018642 -0.00080342 0.00073523 -0.0019034
0.002066 0.01075 0.17757 -0.015586 0.0088858 9.1833e-05 -0.00084919 -0.00026093
-0.00046799 0.0012159 -0.00060372 -0.0005924
-0.00064862 -0.0028558 0.0089041 -5.109e-05 -0.080537 -0.14499 0.0021899 -0.0016494
-0.0010738 3.4882e-05 -0.0023402 -0.0016365
0.0016679 -0.0024638 -0.00091455 -0.00029715 0.0020805 -0.0016316 -0.11114 -0.10365
0.0015867 0.010515 0.0015481 -0.00049748
-0.0019008 -0.00078699 -0.00049404 0.0011672 -0.0010854 -3.7986e-05 0.0016432 0.010565
0.16105 -0.12681 -0.0062424 0.0042938
0.00075203 -0.0018684 -0.00065353 -0.00058878 -0.0023609 -0.0016514 0.0016608 -0.00054221
-0.0062645 0.0041766 0.17527 -0.057293
2300000000 -0.055723 -0.1187 0.0074814 0.009054 -0.0013789 -0.0020344 -0.00061221 -0.0013989
-0.0010898 0.00078419 -0.0011339 -0.00064794
0.0075231 0.0090779 0.15681 -0.024944 0.008979 -0.0022355 -0.00087413 0.00065735
-0.00011816 0.0016551 -6.6639e-05 0.00083641
-0.0013678 -0.0020135 0.0089789 -0.0022343 -0.093218 -0.12087 -7.9623e-05 -0.001823
-4.3259e-05 0.0019984 -0.0019396 0.00071379
-0.00068641 -0.0013783 -0.00083294 0.00066257 -0.00013067 -0.0018288 -0.13233 -0.067816
0.0054829 0.010823 0.00057589 -0.0020502
-0.0011625 0.00077057 -9.371e-05 0.0016904 -1.4538e-05 0.0019461 0.0055093 0.010723
0.12547 -0.1483 -0.004036 0.0075011
-0.0011298 -0.00082375 6.0963e-05 0.00083153 -0.0020025 0.00068387 0.00043018 -0.0019936
-0.0041791 0.0075632 0.15914 -0.058802
2360000000 -0.072379 -0.087487 0.010429 0.0083585 -0.0012056 -0.0015435 -0.0017748 -0.00068649
-0.00065219 0.0010214 -0.0015813 -0.00051888
0.01042 0.0083844 0.14762 -0.02473 0.0081628 -0.0054165 -0.00062834 0.0010288
0.0019114 0.00031436 0.0001249 -0.00020327
-0.001273 -0.0015148 0.0081138 -0.0055018 -0.10273 -0.099227 -0.0027889 -0.0011558
0.0010349 1.8112e-05 -0.00088881 0.0018331
-0.0017296 -0.00068298 -0.00060449 0.00103 -0.0027749 -0.0010873 -0.14861 -0.034696
0.010184 0.010184 0.0012779 -0.0023
-0.00065908 0.0010388 0.0018959 0.00030635 0.00095214 5.8145e-05 0.010309 0.01022
0.09765 -0.14904 0.0001313 0.0088045
-0.0016966 -0.00040656 9.4957e-06 -0.00020081 -0.00083919 0.0018025 0.0015825 -0.002331
0.00034275 0.0086895 0.13754 -0.062294
2420000000 -0.080547 -0.059975 0.014034 0.0027167 -0.0031883 -0.001033 -0.00069779 0.00068302
0.0012484 0.0013684 -0.0014044 0.0017826
0.014024 0.0028174 0.13004 -0.025587 0.0045473 -0.0073265 0.0014638 0.00098866
0.00080842 -0.0016158 -0.00023102 -8.7767e-05
-0.0031887 -0.00098037 0.0044883 -0.0073609 -0.11585 -0.078077 -0.0023784 0.0015677
-5.7192e-05 -0.00018944 0.0004482 0.0029305
-0.00072918 0.00075579 0.0015289 0.00095315 -0.0022828 0.0015608 -0.1571 0.0090344
0.013812 0.0076013 -0.00035103 -0.0027469
0.0012451 0.0013478 0.00079217 -0.0015574 -0.00017395 -0.00026991 0.013868 0.0074703
0.061916 -0.14945 0.0012859 0.0093618
-0.0014449 0.0016244 -0.00027756 -0.00013782 0.00040494 0.002928 -0.00034343 -0.0026401
0.0012643 0.0095714 0.11875 -0.057297
2480000000 -0.081327 -0.028568 0.013744 -0.0025113 -0.0016802 8.5059e-06 -0.0004172 0.001232
0.0018358 -0.00044796 0.00033911 0.0014234
0.013725 -0.0024699 0.13168 -0.026407 0.0024483 -0.0091564 0.0011383 -0.00010811
-0.00041631 -0.00099549 -4.9503e-05 -0.00031157
-0.001627 3.2215e-05 0.0023986 -0.0091859 -0.11885 -0.058065 -0.00057894 0.0033242
-0.0003069 -0.00077103 0.0018321 0.00096093
-0.00034092 0.0013166 0.0011327 -0.00014162 -0.00055301 0.0033335 -0.15854 0.046411
0.017481 0.0013915 -0.0015465 -0.0024091
0.0017449 -0.00035369 -0.00045286 -0.0010235 -0.00024406 -0.00079194 0.017499 0.0013836
0.031491 -0.14161 0.0045346 0.0080266
0.0003411 0.0014569 -0.00011214 -0.00022645 0.0019731 0.00090174 -0.0015994 -0.0024217
0.0044666 0.0080933 0.099525 -0.053448
2540000000 -0.0854 -0.0014547 0.011753 -0.0062496 -0.0023555 0.001061 0.00070551 0.0005887
-0.00019642 -0.0018616 0.00099465 0.0015432
0.011735 -0.006251 0.11815 -0.017998 -0.0015757 -0.0080523 0.0005462 -0.0014945
-0.0018709 -0.00012015 -0.00050172 0.00027703
-0.0022966 0.001053 -0.0016768 -0.0080479 -0.12541 -0.034509 0.0020696 0.0024737
-0.0011183 2.0992e-05 0.0017217 -0.00096643
0.00066465 0.0005047 0.00051819 -0.001502 0.0020638 0.0024614 -0.15677 0.084788
0.017472 -0.0053947 -0.002647 -0.0019916
-0.00029518 -0.0018483 -0.0018186 -0.00014115 -0.0011269 5.1728e-05 0.017512 -0.0055684
0.0075735 -0.12729 0.0072639 0.0064345
0.00092444 0.0016138 -0.00044462 0.00034798 0.0016768 -0.0010243 -0.0025699 -0.0020154
0.0071854 0.0064769 0.08479 -0.039702
2600000000 -0.078465 0.023279 0.008423 -0.0097838 -0.0010979 0.0025029 0.00070392 -0.0003615
-0.0010865 -0.00095093 0.0018328 0.00041669
0.0084249 -0.0097529 0.1125 -0.033408 -0.0037976 -0.0060262 -0.00043016 -0.00069281
-0.00030164 0.0016149 -0.00010598 0.00076504
-0.0011963 0.0025569 -0.0038405 -0.0060093 -0.13007 -0.0098874 0.0031399 -0.00027194
-8.4457e-05 0.0015337 0.0011762 -0.0017648
0.00069219 -0.00038975 -0.00043416 -0.00073897 0.0031166 -0.00024184 -0.14231 0.11852
0.014349 -0.011536 -0.0031985 0.0001587
-0.0010461 -0.00094821 -0.00025268 0.0015805 -7.3135e-05 0.0014642 0.01432 -0.011495
-0.019833 -0.11154 0.0092502 0.0056524
0.001818 0.00033493 -0.0001289 0.00060824 0.0011015 -0.00165 -0.003342 0.00021299
0.0091474 0.0057076 0.077085 -0.025633
2660000000 -0.072512 0.049081 0.0045569 -0.011667 -0.00016527 0.001014 -2.5762e-06 -0.00016438
-0.0025143 0.00043028 0.0014082 -0.00055046
0.0045297 -0.011658 0.1197 -0.029224 -0.0048745 -0.0042644 -0.0012612 -0.00030121
0.00029618 0.001867 0.00050462 0.00071283
-0.00011249 0.00098965 -0.0048893 -0.0042006 -0.12939 0.010616 0.0019341 -0.0017884
0.00038002 0.00070252 -0.00096959 -0.0014276
-9.7159e-05 -0.00026525 -0.0012859 -0.00020504 0.0019297 -0.001801 -0.1224 0.14948
0.0084882 -0.01556 -0.0024536 0.0012012
-0.0025827 0.0004813 0.00031064 0.0018953 0.00034416 0.00070839 0.0084662 -0.015697
-0.035435 -0.096593 0.0107 0.0015035
0.0012844 -0.00075864 0.00052302 0.00081411 -0.0010198 -0.0015263 -0.0022647 0.0012329
0.010746 0.0015935 0.072729 -0.0063025
2720000000 -0.061268 0.067793 0.00028201 -0.011736 -0.00026916 0.0028705 -0.00033871 0.00018691
-0.0020003 0.002119 0.00030233 -0.0016967
0.00027964 -0.011701 0.10478 -0.03207 -0.0053441 -0.00089639 -0.0013705 0.00047017
0.0017685 0.00050757 0.00086147 -0.00018653
-0.00029047 0.0028458 -0.005331 -0.00089491 -0.12394 0.039973 0.00017816 -0.0025082
0.00030294 0.00045586 -0.0012267 0.00062304
-0.00031696 0.00018699 -0.0013852 0.00047617 0.00017037 -0.0025632 -0.090138 0.17943
0.0018031 -0.016218 -0.0015153 0.0023499
-0.0019924 0.0021035 0.0017734 0.00048297 0.00037547 0.00051849 0.0016453 -0.016192
-0.051337 -0.071479 0.012106 -0.0008943
0.00040565 -0.0016178 0.00084609 -0.00022024 -0.0012638 0.00056098 -0.0016428 0.0023253
0.012175 -0.00093664 0.076671 0.013101
2780000000 -0.046945 0.086793 -0.0043628 -0.010611 -5.3433e-05 0.0011618 0.00078905 -0.00023804
0.0011243 0.0025471 -0.00051869 -0.0017777
-0.0043082 -0.010523 0.10324 -0.043943 -0.0040557 0.000572 -0.00011416 0.0014757
0.001644 -0.00091557 9.6358e-05 -0.00018642
-2.0062e-05 0.0010798 -0.0040959 0.00060727 -0.12126 0.070495 -0.001943 -0.0013406
0.00046955 -0.00025031 -0.00068314 0.00061525
0.00071431 -0.00029371 -0.00011275 0.0015266 -0.0019774 -0.0013234 -0.06084 0.20142
-0.0050594 -0.01495 -0.00071912 0.0019174
0.0011559 0.0024726 0.0016169 -0.00089933 0.00043915 -0.00032312 -0.0049742 -0.014932
-0.064195 -0.045639 0.010072 -0.0055268
-0.00060454 -0.0018512 0.00011731 -0.00022363 -0.00055633 0.00058756 -0.00061615 0.0020917
0.010124 -0.0054589 0.080315 0.031321
2840000000 -0.031354 0.10202 -0.0073821 -0.0073473 0.0012936 0.0020642 -0.00015888 -0.00028934
0.0015141 0.0010087 -0.0016968 0.00032071
-0.007426 -0.0074006 0.10141 -0.036756 -0.003122 0.001739 0.0003993 0.00060555
-0.00011785 -0.0015623 -2.2448e-05 -1.4584e-05
0.0013296 0.002074 -0.0030294 0.0017027 -0.1153 0.096746 -0.0012811 0.00033667
0.00049385 0.0001609 0.0010712 0.0012568
-3.2779e-05 -0.00028184 0.00036831 0.00056841 -0.001223 0.00039138 -0.02511 0.2171
-0.0089975 -0.010573 0.00036575 0.0013782
0.0014708 0.0010004 -0.00010121 -0.0015711 0.00042361 0.00021836 -0.0091734 -0.010609
-0.069209 -0.021806 0.0087118 -0.006837
-0.00164 0.00029605 -3.9499e-05 -3.0248e-05 0.0010378 0.0011955 0.00028504 0.0012799
0.0086794 -0.0069449 0.094806 0.046736
2900000000 -0.016926 0.12123 -0.0089584 -0.0032007 0.0014843 0.00010374 0.0003899 -0.0008327
0.0022357 -0.0010999 -0.00083518 6.0601e-05
-0.0089455 -0.0032478 0.082603 -0.044395 -0.00057235 0.0026436 0.00077383 0.00031618
-0.00042818 -0.0013962 -0.00026522 9.776e-05
0.0015637 0.00010992 -0.00060425 0.0027172 -0.098084 0.12962 -0.00088864 -9.3e-05
-0.00057667 -0.0011151 0.0019038 -0.00062172
0.00039336 -0.00086915 0.00082846 0.0003373 -0.00086518 -6.9895e-05 0.012019 0.22023
-0.011541 -0.0055206 0.00094456 0.0019839
0.0022698 -0.0011796 -0.00049787 -0.0013693 -0.00050981 -0.0011816 -0.011578 -0.0054708
-0.069321 0.0095221 0.0060932 -0.0099348
-0.00077837 -1.2827e-05 -0.00019183 0.00010046 0.0018589 -0.00054217 0.0011123 0.002048
0.0063371 -0.0098776 0.1095 0.053096
2960000000 0.0044975 0.1327 -0.0088264 0.00039857 0.00033586 0.0014251 -0.00091063 -0.00087769
-0.00030811 -0.0018007 -0.0007733 0.00049461
-0.0088044 0.00039161 0.091858 -0.043938 -0.00028397 0.00098308 0.00097599 9.6541e-05
-0.0012818 -0.00078692 0.00055201 0.00038161
0.00037031 0.001389 -0.00020128 0.0010232 -0.079014 0.16087 -0.00071243 0.00047762
-0.00042258 0.00062477 -0.00030371 -0.0024723
-0.00079431 -0.00086805 0.00093712 1.4468e-05 -0.00075788 0.00052966 0.054053 0.22741
-0.011127 0.00039983 0.0015958 0.00048654
-0.00033803 -0.0017906 -0.0012676 -0.00075904 -0.00046429 0.00069971 -0.011109 0.00041318
-0.060205 0.035739 0.0020869 -0.011554
-0.0007227 0.00071641 0.00052914 0.00030106 -0.00012266 -0.0023314 0.0017105 0.00025302
0.0019593 -0.011701 0.12884 0.063334
3020000000 0.022626 0.14683 -0.0065542 0.0036997 0.0015045 -0.00024743 -0.00096917 9.2817e-05
-0.00065485 0.00034885 -1.0131e-05 0.00061578
-0.0065775 0.0036924 0.081154 -0.032561 -0.00017148 -0.00025807 0.00054597 -0.00084178
-0.0016873 0.0003901 0.00061997 -0.00024797
0.0014218 -0.00010749 -0.00024741 -0.00031566 -0.057022 0.18549 -0.00046099 0.00087293
0.00041767 0.00040453 -0.00075762 -0.001576
-0.00097518 6.9856e-05 0.00057098 -0.00085126 -0.00042064 0.0008468 0.093271 0.22012
-0.0091208 0.0033468 0.0007849 0.00042356
-0.00061638 0.00037472 -0.0016978 0.00043376 0.0005085 0.00033878 -0.0092474 0.0033464
-0.048355 0.06092 -0.001002 -0.010603
-1.09e-05 0.00036773 0.0006071 -0.00024524 -0.00093655 -0.001701 0.0007294 0.00069791
-0.00086941 -0.010634 0.1489 0.060351
3080000000 0.049616 0.15574 -0.0046009 0.005958 0.001609 -0.00011625 -0.00073817 7.9561e-05
-0.0006597 0.0003592 0.00016536 0.00050779
-0.0046182 0.0059447 0.078657 -0.027324 -0.0003538 0.00020995 -3.7995e-05 -0.00021918
-0.00029019 0.0010389 -1.6595e-05 -0.00051887
0.0017661 -0.0001941 -0.00041155 0.0002538 -0.020026 0.207 -0.00071475 0.00021909
0.0004023 0.00061503 -0.0022883 -0.00079896
-0.00082185 0.00015243 -3.4911e-05 -0.0002763 -0.00071767 0.00025541 0.12669 0.21241
-0.0054486 0.0070524 0.0018064 0.00043111
-0.00068015 0.00043311 -0.0002766 0.0010003 0.0003959 0.00057607 -0.0052923 0.0069943
-0.025601 0.089457 -0.0058367 -0.0092479
0.00018673 0.00053829 -8.2917e-05 -0.00064246 -0.002179 -0.00045527 0.0020102 0.00017801
-0.0057594 -0.0093677 0.16373 0.06752
3140000000 0.077942 0.1592 -0.0012653 0.0075979 0.0028671 -0.0015305 -0.0010196 0.001153
0.0015946 0.00073103 0.00026298 0.00018555
-0.0012419 0.0075906 0.074498 -0.02927 -0.0010292 2.912e-05 0.00065226 -0.00037221
-0.00013645 0.0010126 0.00062028 -0.00052928
0.0027498 -0.0015686 -0.0009715 2.8806e-05 0.022301 0.22656 0.00023804 0.0017565
0.0014791 -0.00050947 -0.0027483 0.0010583
-0.0010544 0.0011255 0.00063896 -0.00034873 0.000213 0.0017368 0.16218 0.18696
-0.0011756 0.0070479 0.00088125 -0.0015503
0.0016549 0.00066701 -0.00017601 0.0010772 0.0014248 -0.0004636 -0.0012326 0.0069862
-0.012679 0.10684 -0.0074483 -0.0059047
0.00027445 -0.00010637 0.00065863 -0.00048766 -0.0028002 0.00086391 0.00067768 -0.0011655
-0.0074004 -0.005787 0.18758 0.058326
3200000000 0.11001 0.16953 0.0039141 0.0066129 0.00077497 -0.0029241 -0.00013189 0.0016368
0.00058905 -0.0017703 3.2509e-05 0.00025066
0.0039442 0.0066208 0.084847 -0.027995 -0.0011267 0.00037804 -0.00046998 -0.00099986
0.00080417 0.0011351 -0.00036188 -0.00097642
0.0005639 -0.0028724 -0.0010922 0.00040475 0.06693 0.23226 0.0013097 0.00055658
-6.6642e-05 -0.0019079 -0.0012451 0.0023929
-4.7748e-05 0.00164 -0.00049365 -0.0010268 0.0012347 0.00050398 0.18304 0.16452
0.0015436 0.0064375 0.00070876 -0.0015009
0.00045084 -0.0017828 0.00085295 0.0011178 -0.00010278 -0.0020898 0.0016001 0.006496
0.021578 0.12527 -0.0089403 -0.0019646
3.2727e-05 0.00067774 -0.00033401 -0.0011051 -0.0014452 0.002651 0.0010143 -0.0016684
-0.008962 -0.0019598 0.20364 0.057667
3260000000 0.14156 0.16198 0.004284 0.0031279 -0.00055651 -0.0023961 0.0014366 0.00072963
0.00012546 -0.0018267 8.8123e-05 0.00010081
0.0042064 0.00307 0.092678 -0.031265 -0.0019233 0.0019417 -0.00047478 -0.00019843
0.000907 -0.0005318 -0.00092656 0.00011609
-0.00064849 -0.0024824 -0.0020204 0.0019509 0.11765 0.22766 0.00055194 -0.00010513
-0.0007987 -0.0010168 0.00073179 0.0020394
0.0013714 0.000825 -0.00047926 -0.00017533 0.00047949 -0.00010335 0.2105 0.12702
0.0040504 0.0049816 -0.00069206 -0.0016659
0.00029423 -0.0018751 0.0009328 -0.00050081 -0.0007632 -0.00087327 0.0040844 0.004941
0.042931 0.13385 -0.007178 0.0028049
-0.0002458 -9.0859e-05 -0.00097954 0.00012541 0.00076893 0.0019184 -0.0010273 -0.0017795
-0.0070522 0.002877 0.23275 0.047616
3320000000 0.17211 0.15617 0.0071437 0.001263 -0.00045868 -0.0019384 0.00044757 0.00038864
-0.0017331 -0.0013116 0.0001062 5.1273e-05
0.0071974 0.0013166 0.099374 -0.027464 0.00047378 0.0023428 -0.00030887 -0.00041303
-0.00015099 -0.00039705 -0.00054903 0.00020937
-0.00052866 -0.0021156 0.00066573 0.0023486 0.16546 0.2186 0.00028322 -0.00020704
-0.0011933 -0.00013696 0.00022401 0.00084533
0.00055465 0.000325 -0.0003321 -0.00041355 0.00033372 -0.00019265 0.2187 0.096931
0.0047208 0.0020119 -0.0013393 -3.6345e-05
-0.0018854 -0.0011412 -0.00022252 -0.00044049 -0.001126 -0.00010492 0.0046469 0.0019778
0.070636 0.13599 -0.004118 0.0036118
0.0003887 3.1488e-05 -0.00059613 0.00026809 0.00029266 0.00090267 -0.0010833 0.00019685
-0.0044452 0.0036006 0.24867 0.034498
3380000000 0.20746 0.13936 0.0055813 -0.0019764 -0.0012647 0.00045709 0.0012468 0.00013723
-0.0016991 0.00069855 9.5353e-05 7.3038e-06
0.005553 -0.0020013 0.11025 -0.035482 -2.2313e-05 0.0030102 -0.0011592 -0.00045658
-0.00018391 0.00013551 -0.00094081 0.00054021
-0.0011879 0.00054663 -7.99e-05 0.0030846 0.20706 0.19647 0.00059974 -0.00037522
-0.0018098 0.00042635 0.00095925 0.0014881
0.0011201 0.00025695 -0.0011531 -0.00044825 0.00061027 -0.00040471 0.23411 0.064354
0.0061073 0.001678 -0.00021039 0.00031908
-0.0015808 0.00060966 -0.00023362 4.6422e-05 -0.0018061 0.00051238 0.006092 0.0016357
0.1083 0.12885 -0.001076 0.0051853
0.00011473 5.7565e-05 -0.00089609 0.00053576 0.0010429 0.0014512 -0.00029373 7.7804e-05
-0.00089948 0.005064 0.27875 0.016116
3440000000 0.23879 0.11845 0.0045395 -0.0038856 -0.00071171 -0.0014265 0.00061176 5.9713e-05
-0.0014439 0.0016309 0.00084179 0.00010015
0.004639 -0.0039054 0.10366 -0.040474 0.0031023 0.0020348 -0.00084602 0.0011957
1.0449e-05 0.00027965 3.3556e-06 0.00098131
-0.00077602 -0.0016049 0.0031894 0.0020792 0.24514 0.16819 -0.00033085 -7.7026e-05
-9.4583e-05 0.0014789 0.0010374 0.00076022
0.00069367 -8.3994e-05 -0.00082068 0.0011918 -0.00038598 1.7778e-05 0.23533 0.031423
0.0065708 -0.0015562 -0.00026924 9.507e-05
-0.0015939 0.0016131 2.1518e-05 0.00029449 -6.3034e-06 0.0014806 0.0065895 -0.0017341
0.13401 0.12268 0.0022984 0.0034665
0.00092624 0.00013987 1.1371e-05 0.00089218 0.00102 0.00069008 -0.0002909 0.00021645
0.0019113 0.0035003 0.29524 -0.013115
3500000000 0.27131 0.086418 0.002388 -0.0045704 -0.0013589 0.0016042 0.0011641 -0.00089205
-0.00097997 0.0013361 0.00052887 -0.00097761
0.0024382 -0.0045647 0.11626 -0.064059 0.0031493 0.001283 -0.0005026 0.00062406
0.00044544 -8.0947e-05 2.8505e-05 0.00033162
-0.0012765 0.0016504 0.0030951 0.0012442 0.27483 0.13373 0.00034457 -0.0001856
9.6975e-05 0.0010094 0.0016796 -8.1635e-05
0.0010503 -0.00076657 -0.00046019 0.00064746 0.00032103 -0.00021388 0.23952 0.0038982
0.0060525 -0.0039735 -0.00026806 -7.1373e-05
-0.00088977 0.0012153 0.00056797 -5.3381e-05 -0.0001658 0.00082669 0.006027 -0.0038231
0.17463 0.099118 0.002504 0.00097747
0.00048534 -0.00096266 -7.958e-05 0.00036592 0.0019013 0.00014388 -8.4477e-05 -0.00020898
0.0029301 0.0010758 0.3156 -0.040975
3560000000 0.29009 0.052581 0.00026346 -0.005799 8.4393e-06 -0.00094583 0.00056251 0.00024802
0.001656 0.0014658 4.9797e-05 -0.0012034
0.00030882 -0.0059154 0.11047 -0.069323 0.0057951 -0.00052719 0.00051668 0.0006186
0.00063266 -0.00011212 0.0002181 0.00040998
7.8944e-07 -0.0010571 0.0057795 -0.00067144 0.30245 0.090729 -2.5334e-05 -0.00010249
0.00053557 0.00028612 0.0016528 -0.00072817
0.00049982 0.00020183 0.00047574 0.00062104 -7.8513e-05 -6.9667e-05 0.22961 -0.032437
0.0050647 -0.006218 -0.00058954 -0.0005011
0.0016627 0.0016259 0.00049196 -0.00028189 0.00059558 0.00048151 0.0050853 -0.0063103
0.19519 0.090097 0.0027825 -0.0013216
-8.56e-05 -0.0013269 0.00039567 0.00039339 0.0015224 -0.00072938 -0.00054317 -0.00047974
0.002427 -0.0014962 0.32777 -0.081047
3620000000 0.30677 0.014613 -0.0011481 -0.0034416 -0.0019739 -0.00030995 0.00030109 -0.0017207
-6.9658e-06 0.00055961 -0.00096181 -0.0007745
-0.0011155 -0.0034733 0.11112 -0.098421 0.0042251 -0.0038835 0.00026712 0.00043809
-0.00014813 -0.00084894 0.00075044 0.00025942
-0.0020874 -0.00031442 0.004107 -0.003893 0.31499 0.047537 -4.899e-07 -0.0010458
-0.00020083 0.00038977 0.00051681 -0.0011937
0.00028453 -0.0017963 0.00026767 0.00044516 8.472e-06 -0.0010754 0.21811 -0.062308
0.00013307 -0.0072892 -0.00082057 0.00099087
-0.00010429 0.00049262 -4.7655e-06 -0.00069913 -5.1697e-05 0.00011891 8.7842e-05 -0.0072392
0.21651 0.054802 0.00014064 -0.0015133
-0.00057761 -0.0007547 0.00064485 0.00019822 0.00054202 -0.00097778 -0.00089816 0.00093525
0.00050205 -0.0014472 0.33067 -0.11504
3680000000 0.31072 -0.02936 -0.0034565 -0.0038979 -0.00087308 0.0017656 -0.00094595 -0.00027526
0.0014528 -0.00017144 -0.00098836 -0.00041282
-0.0034801 -0.0039046 0.10698 -0.11528 0.0014698 -0.0044995 0.00067152 0.00022155
-0.00024017 -0.0005715 0.00083536 1.7809e-05
-0.00091442 0.0017842 0.0015603 -0.0045275 0.32634 -0.0022312 -0.00081286 -0.00070662
0.0010152 0.00048981 0.00045891 -0.001592
-0.0010056 -0.00025272 0.00069508 0.00022465 -0.00076332 -0.00075735 0.20495 -0.095883
-0.00095731 -0.0061895 -0.0012478 0.0014582
0.0014315 -0.00025796 -0.00030745 -0.00071507 0.0010709 0.00074506 -0.0010487 -0.006259
0.23726 0.032763 -8.2271e-05 -0.0014981
-0.0012564 -0.00023267 0.00065005 0.00023747 0.00073626 -0.0018013 -0.0010956 0.0014901
-0.00017577 -0.0014235 0.32968 -0.1603
3740000000 0.31272 -0.065423 -0.002972 6.364e-06 -0.0021805 0.0025624 5.8387e-05 -0.00088737
-0.00066285 4.2764e-05 -0.00097015 0.00048067
-0.0028728 8.7307e-05 0.098472 -0.13695 0.0011031 -0.0054122 0.00030934 -0.00012874
-0.00038437 -0.00032692 0.00049088 5.8826e-05
-0.0020916 0.0026564 0.00092143 -0.0054373 0.32911 -0.041921 -0.00096531 7.1701e-05
-8.3788e-05 -0.00013645 -0.00023601 -0.0013986
-2.066e-05 -0.00093454 0.00030462 -0.0001606 -0.00094568 1.0647e-05 0.18345 -0.11955
-0.0029537 -0.0054251 0.0009517 0.0026808
-0.00076124 0.00011762 -0.00035188 -0.00013026 -0.00023257 -5.0205e-05 -0.0028538 -0.0054362
0.24584 -0.00054389 -0.00082386 -0.0013928
-0.00089519 0.00030841 0.00060006 -0.00010017 -0.0004823 -0.0013853 0.00092693 0.0028355
-0.00078933 -0.0014719 0.31619 -0.19965
3800000000 0.30781 -0.11132 -0.0021356 0.00051316 0.00084558 0.0038075 -0.0012846 -0.0017146
0.001745 0.0013337 -0.0013161 0.00018246
-0.0020298 0.00048338 0.088195 -0.15184 -0.0021309 -0.0051901 0.00025676 0.0001995
-0.0010267 -0.00038685 0.00081132 9.4174e-05
0.00075248 0.003857 -0.0021315 -0.0051214 0.32546 -0.083353 -0.00088237 0.00048281
0.0010197 0.00021149 -0.00086247 -0.00087026
-0.0013516 -0.0015331 0.00033181 0.00017219 -0.00089332 0.0004435 0.17442 -0.14482
-0.0032242 -0.0034846 0.0016115 0.0017355
0.0016257 0.0012503 -0.0010025 -0.00044818 0.0010199 5.2732e-05 -0.0034605 -0.0036391
0.26148 -0.038724 0.001203 0.00041851
-0.0012348 0.00035926 0.00095837 0.00013434 -0.0010731 -0.00089517 0.001522 0.0015802
0.0010839 0.00045226 0.30889 -0.24113
3860000000 0.29561 -0.14317 -0.00047438 0.0011046 0.0025537 0.0018137 -0.0020179 0.0012983
0.00087994 -0.0012949 -0.00038683 0.0014674
-0.00054226 0.0011467 0.068895 -0.16209 -0.003141 -0.0049553 0.000659 -0.00074668
-0.00066747 0.001262 0.00060265 -0.001119
0.0027719 0.0019252 -0.00324 -0.0048564 0.30582 -0.12383 -0.00061153 0.00093242
-7.9471e-05 -0.00056533 -0.00088516 -0.00026206
-0.002038 0.0012478 0.00060397 -0.00075135 -0.00054907 0.00088772 0.14641 -0.16
-0.003018 -0.0041339 0.0020858 0.0010047
0.00098009 -0.0013101 -0.00068817 0.0012056 -5.7495e-05 -0.00048196 -0.0027464 -0.0038718
0.26006 -0.065889 0.00032994 -0.0013318
-0.00075947 0.001493 0.00061751 -0.00099453 -0.00066676 -0.0002525 0.0022146 0.0010045
0.00048802 -0.0014547 0.28554 -0.27936
3920000000 0.28125 -0.18276 0.00175 -0.00010642 0.0037017 0.0024144 -3.7169e-06 0.0009516
0.00046541 -0.00016445 0.00056807 0.00046425
0.0018427 -7.991e-07 0.041898 -0.17829 -0.005017 -0.0035176 -0.00051432 -0.00020174
0.00031366 0.00029453 -0.00014284 -0.00048019
0.0036089 0.0021825 -0.0049887 -0.0033712 0.29888 -0.15654 0.00038935 0.0012912
0.0017797 -0.00086058 -0.00023721 -9.6859e-06
-2.402e-05 0.00098795 -0.00046803 -0.00021479 0.00036096 0.0013972 0.12698 -0.17099
-0.0038227 -0.0029286 0.0023037 -0.00015274
0.00034053 -0.00016419 0.00036215 0.0002671 0.0019651 -0.001042 -0.0039943 -0.0031217
0.25542 -0.11342 0.0013437 -0.0014605
0.00086723 0.00061262 -0.00016927 -0.00059204 -0.00075011 -0.00010573 0.0022335 -0.00017701
0.0012983 -0.0011027 0.26381 -0.30695
3980000000 0.25412 -0.21839 0.0018168 -0.0032861 0.0046989 -0.00041417 0.00019929 0.001064
0.00097373 -0.00199 0.00050378 0.00025402
0.0017198 -0.0033104 0.019785 -0.19207 -0.0055968 -0.001374 0.000829 0.00042865
0.00061265 0.00039341 -2.6523e-05 -0.0014088
0.0047575 -0.00027819 -0.0056837 -0.0013022 0.27077 -0.18722 0.0013128 5.5169e-05
-0.00090725 -0.0012754 -0.00084499 -0.00062107
0.00014919 0.0011021 0.00076552 0.00047127 0.001396 -2.0713e-05 0.09072 -0.19252
-0.0044848 -0.0037467 0.0015096 -0.00088885
0.0010692 -0.0019216 0.00057356 0.00040701 -0.00095846 -0.0011484 -0.0043316 -0.0034984
0.24463 -0.14322 0.0016156 -0.0043108
0.00049855 7.0115e-06 -2.1573e-05 -0.0012798 -0.00080785 -0.00045654 0.001505 -0.00077573
0.0015643 -0.0046175 0.22956 -0.34525
4040000000 0.22644 -0.24416 -0.00081073 -0.0040527 0.0034481 -0.0028394 0.00013644 0.00037646
-0.00045918 -0.00075212 0.00065321 -0.00017981
-0.00071933 -0.0040352 -0.0055616 -0.19935 -0.0047761 0.00019133 0.0001977 -0.0010406
3.6616e-05 0.0002184 -0.0015173 -5.0944e-05
0.003273 -0.0030505 -0.0048124 0.00014625 0.24871 -0.22058 0.0002712 -0.00072264
-0.00088235 -0.00053695 -0.0011384 0.00054766
0.00011789 0.00028422 0.00024348 -0.001087 0.00018807 -0.00066561 0.068319 -0.18741
-0.0064116 -0.001416 0.0017198 -0.00034228
-0.00060088 -0.00084049 -3.4338e-05 0.00022696 -0.00063785 -0.00040224 -0.006462 -0.0015603
0.23339 -0.17573 -0.0012941 -0.0034987
0.00076493 -6.1772e-05 -0.0014854 4.3858e-05 -0.00092297 6.4127e-05 0.0016504 -0.00062891
-0.0015455 -0.0032538 0.19205 -0.3631
4100000000 0.19657 -0.26791 -0.0034523 -0.0028636 0.0011671 -0.0036488 -7.8056e-05 0.00011068
0.00031023 -0.0015516 0.00042926 0.00039338
-0.0034826 -0.0029456 -0.031192 -0.20336 -0.0049934 0.00098591 -0.00016629 -0.00031294
0.00078281 0.0003318 -0.00055941 0.00030625
0.00099569 -0.0037131 -0.0050119 0.0012121 0.2272 -0.24689 0.00018965 -0.00024181
-0.00062996 -0.0001335 -0.0012653 -0.00016843
-7.8569e-05 8.2243e-05 -0.00023625 -0.00031049 0.00019293 -0.00027749 0.034831 -0.20129
-0.0062434 0.0004299 0.001211 -0.0017517
0.00037359 -0.0015641 0.00085617 0.00032445 -0.00065584 -0.00026005 -0.0061651 0.00065085
0.21897 -0.20139 -0.0016233 -0.0041498
0.00035211 0.0002388 -0.00061224 0.00021012 -0.0016043 0.00010322 0.0012415 -0.001514
-0.0013016 -0.0042697 0.15935 -0.38991
4160000000 0.16734 -0.28513 -0.0038471 -0.0018779 -0.0003713 -0.0033665 0.00070349 -8.8463e-05
-0.0036178 -0.00069101 0.00081562 -0.00053541
-0.0037888 -0.0018434 -0.057182 -0.19969 -0.0046281 0.0029673 -0.00046899 -0.00032938
0.00035344 -0.00045921 -0.00095012 0.00015012
-0.00029472 -0.0032696 -0.0045966 0.0029024 0.19409 -0.26242 0.0004056 -0.00011927
-0.0010244 -0.00065924 -0.0014422 0.00098764
0.00071192 -6.7514e-05 -0.00043535 -0.00030513 0.00039365 -6.6966e-05 0.01046 -0.18879
-0.0049551 0.0019101 0.0011437 -0.0020559
-0.003743 -0.00062252 0.00026963 -0.00050965 -0.00092044 -0.00045815 -0.0049489 0.0017512
0.18886 -0.2349 -0.0037587 -0.0033893
0.00062336 -0.00071592 -0.0009918 0.00036154 -0.0011723 0.0011392 0.0010956 -0.0024301
-0.0040896 -0.0035516 0.10942 -0.39878
4220000000 0.13915 -0.30088 -0.0045242 0.00014206 1.5981e-05 -0.0035615 -0.00029259 -0.00026451
-0.00092399 0.00099125 0.00019686 -0.0011596
-0.0045088 0.0002457 -0.093551 -0.18964 -0.0021586 0.0034241 -0.00014348 -5.0415e-05
2.2213e-05 0.00021009 -0.00070496 0.001042
4.0244e-07 -0.0036514 -0.0020687 0.0034963 0.16433 -0.28885 8.9814e-05 8.6709e-06
0.00041771 0.00041986 4.4634e-05 0.0015084
-0.00035341 -0.0003023 -0.00016472 -8.4411e-05 9.472e-05 6.079e-05 -0.013468 -0.18672
-0.0042839 0.0022045 -0.00027518 -0.0022888
-0.00080865 0.00089738 -3.0838e-05 0.00023675 0.0003738 0.00049952 -0.0042802 0.0022783
0.17306 -0.25977 -0.0046158 -0.0027877
0.0001337 -0.0010846 -0.00048603 0.0010363 1.5065e-05 0.0010525 -0.00026224 -0.0020431
-0.0043979 -0.0026566 0.081713 -0.41187
4280000000 0.10852 -0.30975 -0.002966 0.001712 -0.0018129 -0.0042788 -0.00048756 0.00070814
-0.00043379 0.0012667 -0.00067775 -0.00028346
-0.0030189 0.0017092 -0.11916 -0.1941 -0.0028608 0.0029916 -0.00075195 -0.00038363
0.00031103 0.00026488 0.00059769 0.00072372
-0.0018502 -0.0041225 -0.0028918 0.0029285 0.13454 -0.29536 0.00095725 -0.0002759
-0.00097737 0.00088889 -0.00020391 0.00084899
-0.00042063 0.00065043 -0.00075903 -0.00030338 0.00099053 -0.00025874 -0.051371 -0.17181
-0.0047621 0.0024193 -0.00067709 -0.0021863
-0.00044889 0.001299 0.0001647 0.00020566 -0.00097452 0.00077987 -0.004771 0.0022906
0.12966 -0.28267 -0.0062755 -0.0012399
-0.00075463 -0.00032549 0.00060787 0.00058349 -0.0002875 0.00092026 -0.0007628 -0.0023735
-0.0064596 -0.0012115 0.031103 -0.41687
4340000000 0.080886 -0.31891 -0.0018584 0.0020418 -0.0022756 -0.0014693 0.00025011 0.00044766
-7.9811e-05 0.00064092 -4.904e-05 -0.00089259
-0.0018723 0.0020558 -0.13995 -0.16799 -0.0019531 0.003929 -0.00014428 0.00057686
-0.00032593 -0.00040497 0.00028917 0.00024162
-0.0023067 -0.0014531 -0.0018659 0.0040594 0.098795 -0.31273 -0.00046447 -0.00088264
0.00043023 0.00067196 0.00046029 0.0018892
0.00024529 0.00052675 -0.00014167 0.00055877 -0.00043565 -0.00099195 -0.068992 -0.16867
-0.0042757 0.0036359 -0.0014124 -0.0025184
0.00015698 0.00059073 -0.00026669 -0.00030724 0.00036645 0.00080545 -0.0041484 0.0037295
0.10323 -0.30701 -0.0044545 0.001379
-5.2949e-05 -0.00097697 0.00027689 0.00035458 0.00068131 0.0018504 -0.0015298 -0.0024449
-0.0043375 0.0015057 -0.0024322 -0.41169
4400000000 0.050072 -0.32459 -0.00087974 0.0015867 -0.0025267 -0.0017488 0.00081648 0.0011916
0.00013826 0.00071439 -0.00025346 -0.00077396
-0.00087478 0.0016069 -0.16881 -0.15826 -0.0012416 0.004188 -0.00054343 0.00038862
3.9733e-05 -0.00054661 0.00056348 0.00049619
-0.0025376 -0.0017572 -0.0011481 0.0042829 0.070064 -0.31929 -8.4333e-05 -0.0002323
0.00040943 0.00032879 0.0012003 0.0016422
0.00088449 0.0011063 -0.00054885 0.00041634 -3.7987e-05 -0.00012924 -0.093614 -0.15567
-0.0031052 0.0053442 -0.0021193 -0.0013941
-8.721e-05 0.00065763 2.2248e-05 -0.00056137 0.00035975 4.3637e-05 -0.0032531 0.0052631
0.072178 -0.31945 -0.0038725 0.00087268
-0.00026059 -0.00069773 0.00055636 0.00050892 0.0012023 0.0013299 -0.0020606 -0.001453
-0.0039048 0.00083139 -0.048807 -0.41576
4460000000 0.014083 -0.32425 -0.0005208 0.00045467 -0.0043418 -0.00081745 0.0014078 -0.00067161
-0.00041067 0.0012335 -0.0010843 -0.00039736
-0.00058893 0.00039578 -0.19081 -0.12881 -0.00052611 0.0047143 -0.00041294 0.00079439
-0.00023284 -0.00035243 0.00035876 -0.00047784
-0.004314 -0.00079277 -0.00041062 0.0045835 0.044375 -0.32617 -0.0005391 -0.0004924
0.00040204 0.00072514 0.0018993 0.00048931
0.0013794 -0.00059631 -0.00042016 0.0007963 -0.00057739 -0.00059575 -0.10689 -0.13417
-0.0017067 0.0061928 -0.0024048 -0.00082988
-0.00020371 0.00118 -0.00018472 -0.00027865 0.0004269 0.00067148 -0.0015839 0.0062347
0.037056 -0.31607 -0.0041759 0.0030854
-0.0010275 -0.00042125 0.0004329 -0.00058312 0.0019583 0.00064682 -0.0025178 -0.00077806
-0.0040925 0.0030281 -0.088249 -0.3975
4520000000 -0.0096474 -0.32485 -0.00035184 -0.00041624 -0.0035955 0.00051327 0.0007133 2.5642e-05
0.0019928 -1.8813e-05 -0.00071114 0.0008951
-0.0003755 -0.0003806 -0.21551 -0.11176 0.00095079 0.0044752 0.00056274 0.00086516
-0.00046753 -3.2085e-05 0.00027164 -0.0001413
-0.0035431 0.00058435 0.00085118 0.0045489 0.013183 -0.32422 -0.0011319 0.00047817
0.00062758 -0.00035867 0.0017319 -0.00086749
0.00073825 6.5511e-05 0.00058332 0.00086155 -0.0011412 0.00043145 -0.12419 -0.12514
-0.00033765 0.0056498 -0.0030553 -0.00034041
0.0017759 -6.8508e-05 -0.00046393 -3.9142e-05 0.00064463 -0.00048408 -0.00040314 0.0055533
-0.011189 -0.32935 -0.0026965 0.0025295
-0.00062915 0.00094361 0.00020215 -2.6919e-05 0.0016324 -0.00080326 -0.0028979 -0.00037085
-0.0025912 0.0026193 -0.11716 -0.39537
4580000000 -0.04735 -0.31755 -0.0012446 -0.00068815 -0.0030436 0.0025361 0.00078628 -0.00038227
-1.6005e-05 0.00028666 -0.00042922 0.00094249
-0.0012133 -0.00069506 -0.23422 -0.085158 0.001062 0.0040481 0.00063815 -6.8357e-05
-7.792e-05 0.00036427 0.00022138 -0.00025244
-0.0030507 0.002431 0.0011013 0.0040296 -0.018556 -0.32116 -0.00022661 0.00053559
-0.00024476 -0.00019561 0.0015765 -0.0011289
0.00073112 -0.00043839 0.0006279 -4.7757e-05 -0.00019338 0.00053534 -0.13481 -0.10047
0.0019367 0.0053581 -0.002524 0.0012148
0.0001243 0.00035442 6.258e-05 0.00027662 -0.00011018 3.9496e-05 0.002139 0.0053796
-0.038134 -0.33522 -0.0022985 0.0034466
-0.00037785 0.00084741 0.00017841 -0.00031728 0.0016919 -0.001227 -0.0026562 0.0011667
-0.0025269 0.0035267 -0.16235 -0.36617
4640000000 -0.072772 -0.31134 -0.0024548 -0.0015805 -0.0030416 0.0024379 0.00060066 -0.0015651
0.001389 -0.00018921 0.00013638 0.000914
-0.0024888 -0.0016193 -0.24454 -0.057528 0.0014058 0.0038139 0.00075866 0.00028707
-0.0003886 0.00036771 -1.4337e-05 -0.00075741
-0.0029509 0.0025508 0.0015728 0.0036994 -0.043041 -0.31456 0.00015952 0.00086679
0.00086843 3.4447e-05 0.00028967 -0.001898
0.00056466 -0.0015493 0.00070877 0.00030395 0.00013474 0.00087512 -0.14025 -0.08597
0.0036061 0.0038251 -0.0024583 0.001588
0.0013007 -0.00023737 -0.00040421 0.0004234 0.00063682 -3.3495e-06 0.0035472 0.0037324
-0.071809 -0.32247 -0.0022492 0.0037605
0.00025557 0.0010659 -6.3901e-05 -0.00072942 0.00022846 -0.0020542 -0.0022726 0.0016622
-0.001893 0.0038067 -0.18127 -0.35573
4700000000 -0.10049 -0.30669 -0.0041805 -7.4341e-05 -0.001671 0.004813 -0.00093006 -0.0010447
0.0011108 -0.00054702 0.00089801 0.00062264
-0.0041272 -9.7272e-05 -0.25641 -0.038862 0.0026687 0.0041924 0.00050038 -0.00048941
0.00032064 0.00048288 -0.00025617 3.6359e-05
-0.0015042 0.004692 0.0027026 0.004159 -0.073247 -0.30933 -0.00019186 0.00046763
-7.726e-05 -0.00027115 0.00024919 -0.0014997
-0.00091689 -0.0010711 0.00051884 -0.0004382 -0.00013737 0.00055447 -0.1571 -0.065233
0.0031758 0.0015977 -0.001681 0.0025214
0.0010852 -0.00060924 0.00036122 0.00045241 4.7965e-06 -0.00016429 0.0033203 0.0016568
-0.11107 -0.31546 -0.0012047 0.0041649
0.00073238 0.00043779 -0.00023309 -1.7864e-05 0.00012947 -0.0010928 -0.0017688 0.0025145
-0.0011875 0.0038729 -0.22495 -0.32664
4760000000 -0.13078 -0.29191 -0.00483 0.0014225 0.00076249 0.0046254 -0.00076142 -0.0007057
0.00042015 -0.0011913 0.00070811 -0.00043906
-0.004824 0.001379 -0.25223 0.0033914 0.0031216 0.0031357 4.6224e-06 -0.00064823
0.00033529 0.00010471 -2.3122e-06 -4.3346e-05
0.00081481 0.0046309 0.0031561 0.0031195 -0.1039 -0.29558 0.00076584 0.00034284
0.00085768 0.0001882 -0.001434 -0.0010275
-0.00078752 -0.00063729 -6.3996e-05 -0.00066996 0.00081189 0.00034075 -0.1511 -0.048824
0.0024152 0.00099608 -0.00071211 0.0027403
0.00036733 -0.0011401 0.00030368 0.00017445 0.00089864 0.00019555 0.0023979 0.0008838
-0.14396 -0.29942 -0.00029012 0.0040012
0.00080484 -0.00037164 0.0001152 2.6566e-05 -0.0011077 -0.0012808 -0.00054234 0.0027838
-0.00042116 0.0042032 -0.23619 -0.30495
4820000000 -0.15766 -0.27808 -0.0049509 0.0027868 0.0014895 0.0028998 -0.00088443 -0.00044694
0.00040909 -0.00084111 0.00030871 -0.00029805
-0.0049525 0.0027764 -0.26397 0.02576 0.004416 0.0034201 -0.00011228 -0.00034874
0.00039158 -4.3619e-05 -8.219e-05 -0.00038152
0.0015661 0.0028983 0.0045456 0.0033679 -0.13121 -0.29119 0.00056115 -0.00048401
0.00045188 -0.00083925 -0.00073033 -0.00032416
-0.00085197 -0.00042319 -0.00010622 -0.00035567 0.00054015 -0.00047938 -0.16633 -0.031309
0.001726 -0.00037689 6.204e-05 0.0028358
0.00040597 -0.00086025 0.00041787 -9.0344e-05 0.00030661 -0.00086188 0.0017626 -0.00033161
-0.1844 -0.28196 -0.00046703 0.0032074
0.00026937 -0.00038168 -0.00021958 -0.00050069 -0.001159 -0.00015591 -8.9065e-05 0.0028032
-0.00050818 0.0031554 -0.27324 -0.2749
4880000000 -0.18871 -0.25811 -0.0041905 0.0044687 0.0021573 0.0030826 -0.0014678 0.00019585
-0.00083882 -0.0010973 0.00027784 -0.00013563
-0.0041309 0.0044945 -0.25574 0.067004 0.0047394 0.001569 -0.00039506 -0.00023073
-0.00025587 0.00017774 -0.00016675 -6.2548e-05
0.0021523 0.002949 0.0046168 0.0014279 -0.1501 -0.27827 0.00049455 -0.00040384
-0.00018629 -0.0014511 -0.00038388 -0.00019075
-0.0015025 0.00019426 -0.00038088 -0.00023611 0.00052877 -0.00038179 -0.15958 -0.012785
0.00052004 -0.00031954 0.00099424 0.0026154
-0.0008117 -0.0009755 -0.00017968 0.00015862 -3.8447e-05 -0.0014628 0.00061053 -0.00035833
-0.21484 -0.26683 0.00050667 0.0029987
0.00033461 -4.9064e-05 -0.00020567 -3.4897e-05 -0.00027226 7.6784e-05 0.0012295 0.0026392
0.00047233 0.0031221 -0.28537 -0.24538
4940000000 -0.20938 -0.24103 -0.0029559 0.0065569 0.0029274 0.0013262 -0.00027639 0.00075683
-0.001009 -0.00046715 0.00024203 -0.00088288
-0.0030415 0.0065455 -0.26759 0.093087 0.0057509 0.0011494 -8.2338e-05 -0.00010944
0.00049455 -0.00029447 -0.00040396 1.4253e-05
0.0029041 0.0013844 0.005948 0.0013144 -0.17001 -0.2548 0.00018668 -0.00046304
-0.00088613 -6.7163e-05 -0.00069637 1.5198e-05
-0.00022867 0.00075196 -0.00010808 -8.8475e-05 4.2438e-05 -0.00049831 -0.16727 -0.0031771
-0.00042681 0.00029916 0.0019013 0.001855
-0.0010197 -0.00054617 0.00040367 -0.00025002 -0.00092022 -0.00021222 -0.00051965 0.00034432
-0.23906 -0.23947 -0.00018339 0.00314
0.00010566 -0.00082689 -0.00041201 0.00014156 -0.00064542 -0.00013739 0.0018434 0.0017656
4.5198e-06 0.0028708 -0.309 -0.21934
5000000000 -0.23013 -0.21679 -0.00011094 0.0073147 0.0032395 0.0018823 -0.00018094 0.0005722
-0.00076914 0.00053636 -0.00030644 -0.00068705
-0.00013437 0.007335 -0.25379 0.11041 0.0059659 -0.000634 -0.00030631 -0.00016343
-0.00027998 -0.00055139 -0.00022177 -0.00013863
0.0032769 0.0017458 0.0059038 -0.0010024 -0.19994 -0.24059 -0.00067085 -0.00073015
-0.00063335 -0.0003931 -0.00042047 -0.00013561
-0.00014949 0.00064299 -0.00026995 -0.00012916 -0.00063919 -0.00070657 -0.16139 0.021215
-0.00087036 0.0014881 0.0023312 0.0011148
-0.00062239 0.00066348 -0.00020539 -0.00052765 -0.00065367 -0.00024592 -0.00079651 0.0015128
-0.26667 -0.21595 0.00037756 0.0034793
-0.00022629 -0.00073796 -0.00020041 -0.00012744 -0.00034179 0.00019631 0.0023134 0.0012534
7.3098e-05 0.003581 -0.32125 -0.1851
5060000000 -0.25132 -0.1894 0.0018521 0.0070896 0.0033468 -0.00051694 0.00019077 0.00054409
-0.00038541 -3.8295e-05 -0.00036036 -0.00025817
0.001843 0.0070826 -0.23669 0.14743 0.0053658 -0.0021315 -2.6279e-05 0.00024331
-0.00036757 -3.4718e-05 -0.00036674 0.00031886
0.0032531 -0.00049365 0.0053119 -0.0019772 -0.21418 -0.2195 -0.00026305 0.00029806
-0.00089938 0.00010592 -0.0010947 5.5667e-05
0.00012325 0.00054414 -0.00011444 0.00025383 -0.0003146 0.00031881 -0.16307 0.028491
-0.000446 0.0031053 0.001809 0.00058844
-0.00037485 2.769e-05 -0.00042395 -9.7917e-05 -0.00075047 2.6861e-05 -0.00042634 0.0029983
-0.28111 -0.18558 0.00087742 0.0035902
-0.00044173 -0.00020983 -0.00048013 0.00031148 -0.00086519 -0.00019052 0.0017907 0.0003727
0.0011209 0.003639 -0.3334 -0.15608
5120000000 -0.26727 -0.16401 0.0035194 0.0059804 0.0030935 -0.00072625 0.00031034 0.00058578
-0.00013791 0.00093279 -0.00049135 0.00034245
0.0035257 0.0059786 -0.23098 0.17386 0.0047642 -0.0028164 2.8945e-05 0.00020796
-6.0283e-05 6.2816e-05 8.6809e-05 0.0003155
0.0030928 -0.00066631 0.004833 -0.003015 -0.22838 -0.20347 -0.00019455 0.00015758
-0.00020385 0.000914 -0.001277 0.00088594
0.00036615 0.00059881 7.3214e-05 0.00019534 -0.00012457 0.00012792 -0.15927 0.054927
0.0013136 0.0032588 0.0024698 0.0003338
-7.3616e-06 0.00091124 -0.00010012 6.5131e-05 -0.00033314 0.0008559 0.0013166 0.0032978
-0.2957 -0.15145 0.0016795 0.0034564
-0.00047927 0.00021403 7.5907e-05 0.00035566 -0.0013844 0.0007735 0.0025203 0.00037881
0.0015217 0.0032972 -0.34621 -0.12182
5180000000 -0.2833 -0.13361 0.0050932 0.0047268 0.0034433 -0.001051 0.00025552 0.00058319
-2.4642e-05 0.00025999 -0.00048581 0.00041511
0.0050675 0.0047821 -0.20898 0.1967 0.0041442 -0.0038123 -0.00030691 -0.00030186
-0.00017081 -0.0002524 -0.00010327 2.7422e-05
0.0033958 -0.0012233 0.0040219 -0.0039528 -0.23902 -0.16741 -0.00029064 0.0006542
-0.00015974 -0.00013396 -0.00053881 0.00089974
0.00021058 0.00059832 -0.00030659 -0.00024321 -0.00025672 0.00071616 -0.15824 0.06456
0.002705 0.0039509 0.0022459 -0.00079419
-7.4384e-05 0.00032012 -0.0001404 -0.00021968 -7.0429e-05 1.4147e-05 0.0026611 0.0039346
-0.30804 -0.10933 0.0025348 0.0036023
-0.00048101 0.00052549 -2.8822e-06 8.0909e-05 -0.00028212 0.0012883 0.0022203 -0.00076776
0.0026648 0.0037655 -0.34831 -0.089997
5240000000 -0.29192 -0.10671 0.0051542 0.0033717 0.0026304 -0.0028327 0.00069663 2.9125e-05
-0.00034884 -0.000127 -2.8507e-05 0.00059772
0.0051532 0.0033899 -0.19734 0.23431 0.0030141 -0.004802 -2.7675e-05 7.2842e-05
-0.00024232 1.6769e-05 0.00022335 0.00046134
0.002576 -0.0028156 0.0028056 -0.0047263 -0.25591 -0.14334 0.00041165 0.00016546
-0.00017757 0.00083101 0.00035206 0.0015045
0.00073741 3.9277e-05 -1.7511e-05 0.00011029 0.00042413 0.00021142 -0.15868 0.085229
0.0037338 0.002655 0.0015691 -0.0012653
-0.00030664 -0.00016735 -0.00018818 6.7819e-05 -9.2442e-05 0.0005831 0.0038135 0.0025335
-0.32202 -0.068215 0.0032705 0.0028348
6.7339e-05 0.00054893 0.00019268 0.00039214 0.00025793 0.001148 0.0016168 -0.0012854
0.003154 0.0027831 -0.35523 -0.057086
5300000000 -0.29714 -0.076655 0.0059697 0.0018503 0.0016908 -0.0030458 0.00012829 -0.00034263
0.00040375 0.00081665 0.00027092 0.00025713
0.0059387 0.0018687 -0.18948 0.23921 0.0021576 -0.0051853 -0.00014211 0.00020412
6.2959e-05 0.00041738 0.00034053 0.00024681
0.0016766 -0.0031837 0.0021381 -0.0053561 -0.27182 -0.11719 0.00026774 -0.00026228
0.00036369 0.00040421 0.00093927 0.00069968
6.6053e-05 -0.00035424 -0.00017929 0.00020855 0.00023555 -0.0002586 -0.15094 0.094398
0.0052224 0.0018838 0.0013901 -0.0015751
0.00036861 0.00085745 -1.6777e-05 0.00043936 0.00026278 0.0004863 0.0052736 0.0018266
-0.33324 -0.039449 0.0033225 0.0024573
7.5852e-05 0.00030691 0.00032049 0.00026209 0.00058545 0.0009674 0.001311 -0.0016337
0.0034571 0.0025531 -0.35067 -0.021234
5360000000 -0.29745 -0.039821 0.0059908 0.00074939 0.00048744 -0.0037431 0.00043688 -4.6876e-05
4.017e-07 0.00031479 0.00047834 -5.8093e-05
0.0060115 0.00078937 -0.15221 0.26079 0.00092848 -0.0057284 0.00011794 0.00024967
-3.5379e-05 7.478e-05 0.00057056 -2.8197e-05
0.00044203 -0.0036239 0.0008116 -0.0057549 -0.27073 -0.090598 0.00042958 0.00037592
0.00012892 0.00046011 0.00074995 0.00046556
0.00041241 -1.8044e-05 0.00011491 0.00023388 0.00045969 0.00041858 -0.14922 0.11237
0.0059755 -0.00046534 0.00070067 -0.0019484
2.5512e-05 0.00031666 1.5028e-05 7.4771e-05 0.0001735 0.000542 0.0059561 -0.00051643
-0.32964 -0.0011804 0.0046338 0.0025128
0.0005878 -5.4597e-05 0.00055886 1.4972e-06 0.00085485 0.00038553 0.0007624 -0.0018813
0.0045281 0.0023498 -0.34835 0.0070417
5420000000 -0.30028 -0.016508 0.0060947 -0.0011509 -0.00066013 -0.0038837 -2.5785e-05 -0.00017029
0.00072074 0.00045787 0.000331 -0.00018472
0.0060066 -0.0010949 -0.13327 0.2875 -0.00025117 -0.0055252 9.2181e-05 0.00014591
7.508e-05 -5.4184e-05 0.00025997 -0.0001334
-0.00073711 -0.0038199 -0.00030188 -0.0056253 -0.28734 -0.057253 -9.9655e-05 -0.00062645
0.00081109 -1.6953e-05 0.00085693 8.3992e-05
-3.7603e-05 -0.00017886 8.1678e-05 0.00016114 -0.00013259 -0.00057655 -0.13764 0.12701
0.0049694 -0.0021255 0.00019428 -0.0016902
0.00069305 0.00048952 5.2476e-05 -1.4662e-05 0.00081695 -9.0112e-05 0.0049127 -0.0021431
-0.33288 0.027647 0.0048946 0.00082348
0.00019472 -0.00032208 0.00027923 -0.00022719 0.00093742 -8.2605e-05 0.00022524 -0.0017527
0.0050516 0.0011441 -0.34169 0.049022
5480000000 -0.29231 0.019862 0.0049779 -0.0019434 -0.0019686 -0.0030248 0.00040755 -1.5381e-05
0.00086457 -0.00028786 -0.00015009 -0.00020929
0.0049964 -0.0019279 -0.11897 0.2955 -0.0016417 -0.0056316 2.9957e-05 0.00014755
8.4245e-06 -5.0732e-05 0.00017993 -0.00023362
-0.0020003 -0.0028822 -0.0018017 -0.0055503 -0.29122 -0.03494 -0.00031301 0.00024782
0.00048036 -0.00040588 0.00076719 -0.00012479
0.00042073 -4.2423e-05 4.9292e-05 0.00013292 -0.00029401 0.00018726 -0.13118 0.13787
0.0040356 -0.0033628 -0.00010904 -0.0018881
0.00087353 -0.00032196 4.0648e-05 -4.761e-05 0.00054658 -0.00027483 0.0040522 -0.0033307
-0.32242 0.056627 0.0047422 0.00059643
-0.00020837 -0.00012878 0.0002617 -0.00014943 0.00068595 -4.4024e-05 -0.00018658 -0.0018246
0.0047103 0.00025723 -0.33249 0.071218
5540000000 -0.28875 0.045178 0.0042907 -0.0026232 -0.0027626 -0.0019079 0.00033129 -0.00031557
0.00023553 -7.016e-05 -0.00025754 0.0001591
0.0042074 -0.0026524 -0.0783 0.31285 -0.0027162 -0.0049088 0.00042446 0.00012842
1.2963e-05 -9.6028e-05 -5.3927e-05 -0.00043021
-0.0028004 -0.0019306 -0.0026856 -0.0049359 -0.29044 -0.013951 0.00025856 -0.0001357
0.00040306 -1.9164e-05 0.00049674 -0.0003567
0.00032301 -0.00034191 0.00043203 0.00010948 0.00029505 -0.00012414 -0.11978 0.15935
0.0026425 -0.0040022 -0.0010143 -0.0018731
0.00024414 -2.5616e-05 -4.9364e-05 -9.6539e-05 0.00030617 -1.7834e-05 0.0025747 -0.0040179
-0.30829 0.091487 0.0049387 -0.0012583
-0.00034346 0.00011589 -0.00015694 -0.0004165 0.00032156 -0.0002824 -0.00099439 -0.0018077
0.0049273 -0.00088474 -0.32467 0.11174
5600000000 -0.27737 0.073182 0.0034211 -0.0036975 -0.0023462 -0.0015595 0.00038257 -0.00034287
0.00036353 -0.00029767 0.00026693 0.0004871
0.0034175 -0.0036733 -0.075507 0.32714 -0.0035472 -0.0046996 9.6841e-05 -0.00021006
-7.9361e-05 -3.0143e-05 -0.00011652 -0.00025509
-0.0024399 -0.0016473 -0.0037245 -0.0046171 -0.28941 0.018003 -8.2758e-05 1.0992e-05
0.00038375 -0.00062172 0.00048494 -0.00053794
0.00031402 -0.00034946 9.4463e-05 -0.00019308 -5.2292e-05 3.6339e-05 -0.11204 0.15867
0.001733 -0.0038578 -0.0010169 -0.0011306
0.00033125 -0.00032033 -6.6798e-05 -7.667e-05 0.00037663 -0.00053034 0.0017374 -0.0038411
-0.29941 0.12151 0.004532 -0.001244
0.00034844 0.00041337 -4.9961e-05 -0.00027852 0.00048262 -0.00047173 -0.0010985 -0.00117
0.0044803 -0.0013633 -0.30252 0.12642
5660000000 -0.26631 0.094966 0.0030809 -0.0036876 -0.0034391 -0.00064063 -0.00037451 -0.00074027
-0.00017635 -0.00054764 0.00043833 -0.00027851
0.0031016 -0.0036906 -0.034405 0.31865 -0.0046616 -0.003065 -1.1781e-05 -0.00010929
8.3187e-05 7.0792e-05 -0.00017209 -3.3448e-05
-0.0033546 -0.00051313 -0.0047314 -0.0030048 -0.2909 0.041682 -0.00011686 9.3685e-05
-0.00046181 -0.0003329 0.00016319 -0.0010161
-0.00036091 -0.00075345 6.5897e-06 -0.00012873 -0.00011878 8.2358e-05 -0.096648 0.17889
0.00071561 -0.0040419 -0.0013162 -0.00097543
-9.6976e-05 -0.00058194 7.8489e-05 9.6905e-05 -0.00033091 -0.0004228 0.00072765 -0.0041216
-0.28505 0.14959 0.0042517 -0.0023485
0.00044057 -0.00026361 -0.00018683 1.1711e-06 0.00019049 -0.0011513 -0.0014007 -0.00090582
0.0041977 -0.0022622 -0.29435 0.16267
5720000000 -0.25135 0.11698 0.0026702 -0.0042131 -0.0027998 0.00078933 -0.00052781 -0.00027348
-0.00043073 -0.00022529 -0.00011664 -0.00038483
0.0026361 -0.0041579 -0.0061356 0.34422 -0.0055322 -0.0026325 7.6448e-05 -7.474e-05
-0.00024838 -5.275e-07 -0.00026232 0.00013229
-0.0028997 0.00073391 -0.0055809 -0.0024439 -0.28671 0.072817 0.00020265 5.1058e-05
0.00013301 0.00024258 -2.2072e-05 -0.00026451
-0.00051577 -0.00029836 7.007e-05 -6.2286e-05 0.00024251 7.8588e-05 -0.080597 0.1807
-0.00022776 -0.0035495 -0.0016859 -0.00028198
-0.00045179 -0.00018629 -0.00029078 -3.6395e-05 5.395e-05 0.00025268 -0.00022506 -0.0034988
-0.27362 0.17669 0.0040853 -0.0033651
-0.00013508 -0.00049608 -0.00021365 0.00014801 -0.00019325 -0.00040349 -0.001602 -0.00035529
0.0040783 -0.0033756 -0.26375 0.18027
5780000000 -0.23507 0.13423 0.0015091 -0.0047921 -0.0024573 0.0011819 -0.00071176 0.00011017
-0.00037185 -0.00033272 -0.00018847 -0.00019494
0.0015881 -0.0047664 0.0071504 0.33909 -0.0059114 -0.00055417 -3.1398e-05 -0.00012813
1.6014e-05 3.1988e-05 -0.00010737 -0.00011927
-0.0024346 0.001313 -0.0059868 -0.00047753 -0.2834 0.089788 -4.9989e-05 -3.76e-05
0.000165 -2.9806e-05 -0.00047498 -0.00071925
-0.00072748 0.00013708 -3.627e-05 -0.00013793 -5.9021e-05 -0.00013802 -0.071645 0.1965
-0.00022396 -0.0029019 -0.0012558 7.5723e-05
-0.00039958 -0.00035642 -4.5318e-06 -1.3255e-05 0.00012686 -4.8981e-05 -0.00021809 -0.0030325
-0.26363 0.19743 0.0031009 -0.0036848
-0.00010967 -0.00016711 -7.8599e-05 -0.00011187 -0.0003089 -0.00043247 -0.0013623 9.9797e-05
0.0031136 -0.0038035 -0.25484 0.20255
5840000000 -0.22135 0.15543 0.00023035 -0.0054941 -0.0020645 0.0012792 -0.00015236 0.00031076
-0.00039384 0.00022394 -0.00038972 -0.00029976
0.00022877 -0.0055251 0.042803 0.34235 -0.0056733 0.00058584 -0.00021006 1.8333e-05
0.00017573 2.6881e-05 -0.00011205 0.00020939
-0.0020931 0.0012025 -0.0056802 0.00077062 -0.27619 0.11389 -0.00023275 -1.6961e-05
-0.00021716 -0.0007255 -0.00055187 -0.00038441
-0.00013235 0.00030695 -0.00021147 4.0343e-05 -0.00021655 2.9566e-05 -0.048886 0.19952
-0.00056379 -0.0036391 -0.0011561 0.00025713
-0.00042144 0.0001887 0.0001932 6.8412e-06 -7.1824e-05 -0.00071221 -0.0006159 -0.0035238
-0.24531 0.20734 0.0022665 -0.0039987
-0.00038453 -0.00030452 -0.00012815 0.00022307 -0.00041948 -0.00042163 -0.001084 0.0002436
0.002187 -0.0038762 -0.21876 0.22642
5900000000 -0.20743 0.16753 -0.0018858 -0.0054658 -0.002165 0.0024014 -0.00018013 1.367e-05
0.00011241 -0.00015075 8.2722e-05 0.00017116
-0.0018734 -0.005443 0.063057 0.3422 -0.0051314 0.0019454 2.1661e-05 3.7256e-06
4.7287e-05 -0.00030601 -4.4941e-05 -0.00017563
-0.0022459 0.0024579 -0.0050392 0.0020498 -0.26068 0.12899 -8.2678e-05 -9.1013e-05
-0.00047108 -0.00042328 -0.00074944 -0.00019868
-0.00019789 -7.4403e-06 4.1529e-05 -2.8413e-05 -4.3779e-05 -8.8081e-05 -0.041436 0.20988
-0.00081673 -0.0033765 -0.0011344 0.00037155
0.00018098 -0.00022418 4.0971e-05 -0.00027862 -0.00052958 -0.00045663 -0.00087303 -0.0034015
-0.21977 0.223 0.0019094 -0.0051244
5.4874e-05 0.00026149 -4.6405e-05 -0.00014273 -0.00086991 -0.00033451 -0.0012392 0.00034822
0.0020054 -0.0052252 -0.20444 0.23616
5960000000 -0.18744 0.18059 -0.0030154 -0.0039848 -0.00068748 0.0026946 -0.00010903 0.00022789
-9.5501e-05 0.0001807 -0.00014051 6.7198e-05
-0.0030329 -0.0039891 0.089579 0.34102 -0.004135 0.0022767 -0.00016464 2.1941e-05
2.2365e-05 0.00011654 -4.4548e-05 0.00021526
-0.00058954 0.0026574 -0.0041461 0.0022476 -0.2456 0.15538 1.8347e-05 -0.00015996
-0.00032858 0.00023471 -0.00060492 -0.00015893
-0.00011323 0.00020904 -0.00019312 5.284e-05 -5.8617e-06 -0.0001379 -0.023 0.21826
-0.0018648 -0.0033115 -0.0010706 0.00093045
-6.6565e-05 0.00011876 -3.6814e-05 3.4645e-05 -0.00038549 0.00025651 -0.0019111 -0.0032897
-0.19848 0.23752 0.00023544 -0.0049471
-2.3121e-05 -8.991e-06 2.8223e-05 0.00017767 -0.00054194 -5.9871e-05 -0.00096798 0.00092929
0.0002229 -0.004892 -0.17524 0.26308
6020000000 -0.16929 0.19586 -0.0038164 -0.0030855 -0.00021352 0.0029562 -4.5577e-05 0.00049417
-0.00033446 0.0002377 -6.4822e-05 0.00025773
-0.0037858 -0.0031057 0.11762 0.3327 -0.004652 0.003171 -5.8857e-05 0.00013796
-0.00020764 0.00012074 -0.00022349 0.00013026
-0.00013124 0.0030745 -0.00456 0.0034355 -0.22563 0.16698 -0.00025383 0.00026759
-0.00069962 0.00019993 -0.00054164 0.00056057
-3.0649e-05 0.0004986 -5.223e-05 0.00013272 -0.00027753 0.00022233 -0.016519 0.21376
-0.0026867 -0.0032243 -0.00069845 0.00065164
-0.00030675 0.00026541 -0.00013299 0.0001179 -0.00059314 0.00018435 -0.0026659 -0.0032002
-0.16911 0.25076 -1.0538e-06 -0.0048843
-0.00012935 0.0003296 -0.00021409 0.00017265 -0.00033752 0.00066855 -0.00070203 0.00078817
-3.4964e-05 -0.0050157 -0.14846 0.26237
6080000000 -0.14918 0.20449 -0.0040793 -0.00081795 0.0012094 0.0030282 7.2136e-05 3.7023e-05
8.7715e-05 2.1584e-05 0.00021699 9.953e-05
-0.0040011 -0.00078459 0.1392 0.33336 -0.0031521 0.0046061 -3.9894e-05 -4.3258e-05
2.7567e-05 0.00019332 0.0001881 0.00039549
0.0013251 0.0030073 -0.0029452 0.0045962 -0.2082 0.19375 0.000204 0.00011113
-0.0003143 0.0006881 -5.4685e-05 0.00033856
9.567e-05 7.1659e-05 -4.152e-05 -5.1577e-05 0.00021248 0.00012977 0.00046228 0.22202
-0.0038303 -0.0023532 -0.00085553 0.0010399
3.9424e-05 0.00014354 6.1712e-05 0.00010526 -0.00032944 0.00062834 -0.0039321 -0.0023837
-0.14005 0.26826 -0.0011664 -0.0053008
0.00013175 7.9112e-06 0.00026222 0.00037977 -0.00015112 0.00025276 -0.00077866 0.0009514
-0.0010626 -0.0052711 -0.12635 0.28342
6140000000 -0.13219 0.21793 -0.0034813 -0.00056093 0.0016161 0.0020743 9.6855e-05 7.7834e-06
3.6256e-05 -0.00010646 0.00053016 -0.00012653
-0.0035185 -0.00056315 0.16579 0.31473 -0.0020845 0.0052504 3.1994e-05 4.6919e-05
0.00044157 1.0008e-05 0.00025807 7.5226e-05
0.0016338 0.0020072 -0.0021186 0.0053486 -0.18393 0.2131 0.0003636 -6.2327e-05
0.00018372 0.00054633 -0.00014169 0.00058332
6.2298e-05 2.3479e-05 4.8844e-05 4.7393e-05 0.000378 -5.4331e-05 0.013017 0.21281
-0.004693 -0.0013357 -0.00037974 0.0013697
5.0777e-05 -0.00020292 0.00038478 -1.6333e-05 0.00012661 0.00052945 -0.004637 -0.0012478
-0.1202 0.28767 -0.0027078 -0.0044141
0.0006161 -0.00034439 0.00032744 7.9026e-05 2.5212e-06 0.000627 -0.00041881 0.0015025
-0.002754 -0.0043462 -0.087604 0.28226
6200000000 -0.11643 0.22333 -0.0028964 -0.00016601 0.0022303 0.0012564 4.4303e-05 0.00036469
-0.00016445 0.00020238 -0.00010449 -0.00034858
-0.0028844 -0.00012015 0.19381 0.31309 -0.00094071 0.0052131 4.0275e-05 0.00024156
-6.1308e-06 2.5526e-05 0.0001569 8.562e-05
0.0021508 0.0012509 -0.00078673 0.0051644 -0.16469 0.22746 9.7957e-05 -0.00034092
0.00031203 4.3173e-05 0.00037963 0.00014465
7.4308e-05 0.00033341 5.6678e-05 0.00022705 0.00010648 -0.00035611 0.026616 0.22127
-0.0045633 5.7036e-05 7.9888e-05 0.0012483
-0.00015619 0.00013685 0.00011922 1.5342e-05 0.00049574 2.2436e-05 -0.004581 4.1277e-05
-0.10738 0.29467 -0.0037319 -0.0036016
-0.0001194 -0.00029536 0.00012503 0.0001551 0.00032379 0.00026283 0.00011563 0.0012053
-0.003568 -0.0035778 -0.074261 0.2914
6260000000 -0.10157 0.23646 -0.0030762 0.00074957 0.0020921 0.00060513 0.00031892 -7.4764e-05
6.2589e-05 0.00025003 -7.6772e-05 1.7468e-07
-0.0030997 0.00075439 0.21102 0.29781 2.7218e-05 0.0053537 1.0099e-05 -8.3014e-05
-7.4477e-05 -0.0001672 0.00011472 0.00023436
0.002144 0.00055129 5.5652e-05 0.0053036 -0.14242 0.24857 0.00012527 -3.6417e-05
0.00026767 2.0926e-05 0.0001623 0.00028255
0.00029578 -6.635e-05 -2.6894e-07 -8.1137e-05 0.00014614 -2.0749e-05 0.042332 0.21632
-0.0043701 0.0013179 0.00070452 0.0012473
6.0789e-05 0.00018633 -0.00015054 -0.00015941 0.00025086 4.0141e-06 -0.0043379 0.001378
-0.081487 0.29495 -0.0039262 -0.002657
-0.00011378 -0.00016915 0.00014206 4.6865e-05 0.00017254 0.00035683 0.00063609 0.0012789
-0.004076 -0.0026875 -0.028951 0.29191
6320000000 -0.085393 0.23869 -0.0025501 0.001399 0.0021187 -0.00042605 1.9867e-05 0.00015513
-0.00039985 0.00043553 -0.00024191 0.00026502
-0.0025588 0.0014078 0.23653 0.28814 0.0018022 0.0056006 5.3041e-05 9.5642e-05
-1.2037e-05 -0.00012424 0.00015697 -0.00012683
0.0021128 -0.00036336 0.00196 0.0056466 -0.12426 0.25728 -0.00017453 -0.00024661
0.00043321 2.3331e-05 0.00038901 0.00020215
2.0373e-05 0.0001147 6.793e-05 8.5366e-05 -0.00019266 -0.00026183 0.041306 0.21751
-0.0038511 0.0020759 0.00057779 0.00077062
-0.00038021 0.00050786 1.0827e-05 -3.227e-05 0.00041555 -9.5015e-05 -0.0038195 0.0020737
-0.056705 0.30436 -0.0047591 -0.0014837
-0.00011849 0.00033631 9.2002e-05 2.9123e-05 0.00054412 0.00019424 0.0006782 0.00069056
-0.0047148 -0.0014262 -0.018326 0.28967
6380000000 -0.066098 0.24578 -0.0019404 0.0018744 0.0016265 -0.00054126 0.00011416 -5.9181e-05
0.00025255 0.00024402 0.00019026 5.8123e-05
-0.0019013 0.001852 0.25315 0.26893 0.0031238 0.0041616 -0.00011125 -7.8466e-05
-0.00026155 -0.00015309 -0.00017486 -0.00031524
0.0016096 -0.00048597 0.0031771 0.0040442 -0.096185 0.27356 -0.00019256 0.00018384
0.00034059 -0.00018315 0.00041469 5.7724e-05
0.00010258 -3.7312e-05 -0.00011065 -6.4497e-05 -0.00021388 0.00016393 0.06222 0.20778
-0.0030355 0.0033354 0.00097312 0.00071303
0.00023753 0.00020675 -0.00023426 -0.00017955 0.00042665 -6.0555e-05 -0.003002 0.0033349
-0.035848 0.29694 -0.0047047 -0.00017677
-1.6854e-05 0.00013616 -0.00017208 -0.00032137 0.0004104 0.00020383 0.00092596 0.00072837
-0.0045669 -0.00022971 0.021547 0.29278
6440000000 -0.043335 0.25667 -0.00082628 0.0024533 0.0019059 -0.00086552 0.00035028 -0.00010095
0.00020466 -0.00046772 -0.00035288 -0.00026129
-0.00086519 0.0024734 0.2736 0.25488 0.0034398 0.0029522 7.7802e-05 -4.0019e-05
-0.00010665 -2.9179e-06 -7.6057e-05 -0.00031028
0.0018693 -0.00099695 0.0034233 0.0028523 -0.079196 0.28794 -0.00010746 0.00025873
-0.00030586 -0.00017506 0.00060025 -0.0003085
0.00034833 -0.00013901 7.8534e-05 -4.8466e-05 -0.00015577 0.00021067 0.064394 0.20382
-0.0017548 0.0039159 0.00093275 0.00062911
0.00026864 -0.00047026 -0.00015127 7.3603e-05 -0.00035738 -0.00010043 -0.0016928 0.003987
0.0060834 0.3022 -0.0044959 0.0011609
-0.00021243 -0.00030452 -0.00010077 -0.00025946 0.00058924 -0.00035904 0.00091965 0.00068169
-0.0045089 0.001193 0.033498 0.27636
6500000000 -0.024894 0.2566 -0.00013501 0.0020611 0.0012865 -0.00097529 0.00019305 -0.00013102
7.2499e-05 0.00018169 -0.00017733 0.00018586
-0.00015074 0.0020289 0.29866 0.22779 0.0036915 0.0024086 0.00012814 -3.6991e-06
7.2498e-05 0.00023809 0.00013025 -0.00011396
0.0013175 -0.00093205 0.0037755 0.0023986 -0.067394 0.28492 5.2686e-05 -2.4285e-06
0.00012087 -0.00018198 -0.00013579 -0.00043519
0.00020036 -0.0001113 0.00011981 2.0962e-05 1.6456e-05 -9.9516e-06 0.088273 0.19871
-0.00027472 0.0040387 0.0010626 0.00038459
7.4673e-05 0.00019696 0.00011863 0.00014081 4.0361e-05 -0.00022387 -0.00025662 0.003996
0.02752 0.30547 -0.0033418 0.0023751
-0.00013879 0.00034855 0.00016918 -0.00010266 8.1681e-06 -0.00040154 0.0011043 0.00031971
-0.0034025 0.0023024 0.070085 0.27841
