# Supplementary material for: Early Detection of Alzheimer’s Disease via Machine Learning-Based Microwave Sensing: An Experimental Validation
Source: Sensors (Basel). 2025 Apr 25;25(9):2718. doi: 10.3390/s25092718 (PMC12074295; doi:10.3390/s25092718)
Supplement: Supplementary file 1 [file sensors-25-02718-s001.zip › measurements_paper_sensors/26 febbraio - PART1/set5/CSF_5_m10.s6p]

!Keysight Technologies,M9804A,MY58100912,A.14.10.03
!Date: Thursday, April 27, 2023 10:28:33
!Correction: S11(C  6-Port  ) 
!S12(C  6-Port  ) 
!S13(C  6-Port  ) 
!S14(C  6-Port  ) 
!S15(C  6-Port  ) 
!S16(C  6-Port  ) 
!S21(C  6-Port  ) 
!S22(C  6-Port  ) 
!S23(C  6-Port  ) 
!S24(C  6-Port  ) 
!S25(C  6-Port  ) 
!S26(C  6-Port  ) 
!S31(C  6-Port  ) 
!S32(C  6-Port  ) 
!S33(C  6-Port  ) 
!S34(C  6-Port  ) 
!S35(C  6-Port  ) 
!S36(C  6-Port  ) 
!S41(C  6-Port  ) 
!S42(C  6-Port  ) 
!S43(C  6-Port  ) 
!S44(C  6-Port  ) 
!S45(C  6-Port  ) 
!S46(C  6-Port  ) 
!S51(C  6-Port  ) 
!S52(C  6-Port  ) 
!S53(C  6-Port  ) 
!S54(C  6-Port  ) 
!S55(C  6-Port  ) 
!S56(C  6-Port  ) 
!S61(C  6-Port  ) 
!S62(C  6-Port  ) 
!S63(C  6-Port  ) 
!S64(C  6-Port  ) 
!S65(C  6-Port  ) 
!S66(C  6-Port  ) 
!S6P File: Measurement: :
# Hz S  RI   R 50
500000000 -0.32743 -0.061028 -0.010644 -0.0018319 -0.0082195 0.011878 -0.004142 0.012118
0.012366 0.0058266 -0.0049779 0.0084594
-0.010458 -0.0020004 -0.40855 -0.072032 0.0076277 -0.011246 0.00086359 0.011595
0.0093634 0.0035364 0.00081791 0.013149
-0.0082816 0.011902 0.0076225 -0.011244 -0.25498 0.19347 0.0067795 0.0032978
-0.0021683 0.0080525 0.0013992 0.012002
-0.0040985 0.01205 0.00090246 0.01161 0.0067631 0.003277 -0.32705 0.045379
-0.01969 -0.0057284 0.014693 0.027737
0.012517 0.0057075 0.0095622 0.0034664 -0.0021486 0.0079206 -0.019693 -0.0056419
-0.21023 -0.24608 -0.02857 0.0032149
-0.0049798 0.0085586 0.00096479 0.013177 0.0014989 0.012011 0.014656 0.02794
-0.028581 0.0032544 -0.26023 -0.14267
560000000 -0.31343 0.10639 -0.022959 -0.06652 0.0014535 0.012886 0.0056725 0.010894
0.012071 0.0052483 0.011079 0.010002
-0.022885 -0.066327 -0.36861 0.091986 -0.042066 -0.03884 0.013744 0.0024276
-0.015131 -0.0060246 0.0048593 -0.0012143
0.0011653 0.013012 -0.042172 -0.038844 -0.17877 0.24285 -0.0007053 -0.0049054
0.01896 0.0066618 0.0074742 -0.0054987
0.0057278 0.010932 0.013789 0.0024193 -0.0007456 -0.0048684 -0.30277 0.13296
0.0057036 -0.021834 0.0061692 -0.022171
0.011617 0.0049641 -0.015255 -0.0059935 0.018935 0.0067492 0.0058331 -0.02139
-0.29752 -0.060807 0.0096509 -0.051225
0.011327 0.009874 0.0047051 -0.0011513 0.0075462 -0.0054953 0.0062172 -0.022167
0.0095449 -0.050936 -0.32711 0.0040525
620000000 -0.27426 0.08235 -0.023596 0.0089639 0.0035494 0.0084894 0.0084403 -0.0043118
0.012356 -0.00080667 0.00079773 -0.0011653
-0.023674 0.0088967 -0.39881 0.036973 -0.019378 0.00038004 -0.0018219 -0.0022997
0.01232 -0.0051125 8.3518e-05 -0.0030323
0.0034671 0.0085345 -0.019417 0.00042938 -0.15312 0.25139 -0.0016043 -0.0053485
-0.0036544 -0.0017216 0.0082851 -0.0031164
0.0084932 -0.0043731 -0.0018266 -0.0023615 -0.0016632 -0.0052989 -0.26223 0.14284
-0.037537 -0.02138 0.012458 0.028013
0.012474 -0.00073634 0.01232 -0.0050957 -0.0037038 -0.0017214 -0.03778 -0.021375
-0.21339 -0.098278 -0.044127 0.013115
0.0007025 -0.0011114 9.4476e-05 -0.0031038 0.0083129 -0.0031464 0.012567 0.027958
-0.044387 0.012897 -0.24186 -0.029717
680000000 -0.23977 0.17521 -0.02646 -0.014646 0.0047953 0.0052442 0.001431 -0.0071655
-0.0015638 -0.011313 0.0057428 -0.0071624
-0.026384 -0.014658 -0.38916 0.13903 -0.032564 -0.0014627 -0.0015243 -0.00067045
-0.0016012 -0.0093554 -0.00092928 -0.001671
0.0047924 0.0052542 -0.032603 -0.0013808 -0.1065 0.2749 -0.00072624 -4.4519e-05
-0.0016522 0.00094183 -0.0028522 -0.0090425
0.0013154 -0.0071478 -0.0015678 -0.00066227 -0.00071862 -1.1801e-05 -0.21773 0.19518
-0.023287 -0.0074884 -0.009014 -0.011176
-0.0016318 -0.011281 -0.0016925 -0.0094292 -0.0016286 0.00096986 -0.023185 -0.0074964
-0.28353 0.0011573 -0.0053573 -0.0074861
0.0059586 -0.0071812 -0.0010128 -0.0015903 -0.002885 -0.0089989 -0.0091619 -0.011044
-0.0050927 -0.0074354 -0.26072 0.071403
740000000 -0.19344 0.1688 -0.040653 0.026751 0.013383 -0.0036209 -1.0495e-05 -0.0038663
-0.0039852 -0.0018403 -0.0064025 0.0033023
-0.040578 0.026643 -0.33494 0.15873 -0.036555 0.03456 0.00025081 -0.0054848
-0.013104 0.0069702 -0.001037 -0.0055326
0.013419 -0.0037105 -0.036498 0.034695 -0.072693 0.27548 -0.0018431 0.0032914
-0.0011478 -0.0051809 -0.0017278 0.0009484
-8.2386e-05 -0.0038773 0.00017972 -0.0054591 -0.0018514 0.0032979 -0.20171 0.20152
-0.041629 -0.0092749 0.022188 0.016926
-0.0039258 -0.0018426 -0.013048 0.0067439 -0.00099899 -0.0050641 -0.041851 -0.0092275
-0.17829 0.036922 -0.044007 -0.0009066
-0.0063661 0.003353 -0.001059 -0.0055221 -0.0017589 0.00092905 0.022289 0.016925
-0.044035 -0.0009031 -0.25195 0.076733
800000000 -0.16546 0.21398 -0.022503 0.016087 0.0055271 -0.010343 -0.0044593 -0.0025421
-0.0041129 0.0018817 0.00433 0.00047671
-0.022447 0.016018 -0.34399 0.22936 -0.008383 0.034314 -0.0022147 0.002137
0.00020505 0.0020574 0.00059325 0.0055121
0.0055307 -0.010395 -0.008295 0.03437 -0.03485 0.30132 0.00099923 0.0012571
2.4585e-05 0.0030798 -0.0017861 0.00061268
-0.0044936 -0.0024541 -0.0022359 0.0021834 0.0009994 0.0012643 -0.17273 0.229
-0.02961 0.013114 0.014926 -0.010738
-0.0040334 0.001796 0.00026788 0.0020919 5.2563e-05 0.0030986 -0.029537 0.01323
-0.23539 0.059981 -0.01917 0.02123
0.0045908 0.00048252 0.00069775 0.0055714 -0.0017573 0.00065964 0.014837 -0.010651
-0.019122 0.021302 -0.24804 0.12847
860000000 -0.13088 0.23548 -0.018059 0.030724 -0.0033888 -0.0099684 -0.0020522 0.00086168
0.0038508 0.0049116 -0.0034862 -0.0031955
-0.018071 0.030668 -0.29642 0.27471 0.0078204 0.034292 6.3343e-05 0.0022968
0.0039974 0.00015884 0.0040723 -0.00021268
-0.0033724 -0.0099673 0.0079465 0.034295 0.01438 0.31142 -0.00058958 -0.00041555
0.0024197 -0.0018548 0.0020547 0.0040602
-0.0019784 0.00085254 8.6844e-05 0.002257 -0.00056273 -0.00040309 -0.13631 0.24091
-0.018533 0.017399 -0.0061192 -0.0093663
0.0039265 0.004945 0.0040395 0.00015639 0.0024177 -0.0018746 -0.018575 0.017401
-0.18165 0.12505 -0.026663 0.015565
-0.0035686 -0.0032357 0.0040035 -0.0002182 0.0020197 0.0040493 -0.0060592 -0.0094709
-0.026734 0.015497 -0.19851 0.1777
920000000 -0.10815 0.25875 0.0047165 0.039595 -0.0092861 -0.0042342 -0.0018175 0.0017008
-0.00014465 0.0015311 0.003143 -0.0011138
0.0046713 0.039505 -0.27004 0.29622 0.028213 0.022644 0.0014418 0.0010647
0.0073335 -0.00010234 0.0042357 -0.0029651
-0.0093037 -0.0042161 0.028316 0.022568 0.060662 0.31301 0.0017157 -0.00010285
0.00069451 -0.00039366 0.00089397 -0.0014053
-0.00186 0.0017733 0.0014789 0.001073 0.0017025 -9.7793e-05 -0.11259 0.25759
-0.012466 0.031409 0.0042144 -0.0069659
-0.00020152 0.0015881 0.007325 -0.00014718 0.00066532 -0.0003772 -0.012386 0.031443
-0.17554 0.12743 -0.0031769 0.029291
0.0031116 -0.0011085 0.0042206 -0.00296 0.00092031 -0.0014063 0.0042048 -0.0068505
-0.0031177 0.029238 -0.20852 0.1896
980000000 -0.061528 0.28155 0.017096 0.030685 -0.0092341 0.0047635 0.0019328 0.0035426
0.0039877 -0.0014496 -0.0036188 -0.0028323
0.017017 0.030674 -0.21834 0.33413 0.033131 0.0048992 0.0018784 -0.00024875
0.0019246 -0.0061429 -0.00072643 -0.002492
-0.0092254 0.0048143 0.033195 0.0047736 0.10753 0.30832 0.00035375 -0.0011674
0.00032924 -0.0015511 0.00152 -0.0003694
0.0019781 0.0035107 0.0019134 -0.00023046 0.00036169 -0.0011427 -0.074051 0.26991
0.0070869 0.031022 -0.0095623 -0.0077206
0.00392 -0.001534 0.0018813 -0.0061656 0.0003004 -0.001575 0.0070931 0.031066
-0.14692 0.16607 0.0049531 0.020933
-0.0036913 -0.0027921 -0.00079095 -0.0024829 0.0015146 -0.00035695 -0.009602 -0.0078041
0.0048527 0.020984 -0.16655 0.23944
1040000000 -0.020158 0.2902 0.03342 0.019517 -0.00096537 0.0075256 0.0022739 0.00059015
0.00026461 -0.0035088 -9.438e-05 -0.0013356
0.033361 0.019471 -0.1827 0.3478 0.029497 -0.014757 0.0013814 -0.0018826
-0.0024079 -0.0024229 -0.0011221 -0.0028888
-0.00092577 0.0075363 0.029477 -0.014896 0.15473 0.29455 -0.00057928 -0.0013946
-0.0015029 -0.00091513 -0.00057977 -0.0011254
0.0022724 0.00061213 0.0013976 -0.0018779 -0.0005925 -0.0013871 -0.046237 0.27919
0.018807 0.019705 -0.0023417 0.0011529
0.00026009 -0.0034496 -0.0024424 -0.0023939 -0.0014869 -0.00091075 0.018843 0.0197
-0.11364 0.17429 0.01334 0.020694
-0.00016098 -0.001361 -0.001135 -0.0029051 -0.00055411 -0.0011312 -0.0023997 0.0012204
0.01332 0.020704 -0.14551 0.2596
1100000000 0.024046 0.30089 0.036797 -0.0032193 0.0035024 0.0040355 0.0024342 -0.00097904
-0.0024389 -0.0029921 -0.0041283 -0.00029408
0.036754 -0.0032107 -0.14008 0.36835 0.01499 -0.027815 -0.00014358 -0.0017971
-0.0035193 -0.00084957 -0.0037368 -0.00056278
0.0035215 0.0040322 0.014903 -0.027918 0.20091 0.27508 -0.001764 0.00032494
-0.001705 0.00072249 -0.0010359 -0.00047656
0.0024378 -0.00099787 -0.00014034 -0.0018149 -0.0017547 0.00033868 -0.0060568 0.28462
0.025377 0.0066509 -0.0026899 -5.7766e-05
-0.0024307 -0.0030028 -0.0035161 -0.0008058 -0.0017018 0.00072314 0.025355 0.0066264
-0.097386 0.1936 0.020262 0.010394
-0.0041522 -0.00029156 -0.0037649 -0.00055753 -0.0010467 -0.0004819 -0.0026287 -8.2679e-05
0.02018 0.010403 -0.1012 0.29231
1160000000 0.07622 0.29774 0.025079 -0.020493 0.0033398 -0.00070487 -0.00010979 -0.0023696
-0.0041056 -0.0009258 -0.0011495 0.0043388
0.02506 -0.020489 -0.094503 0.37363 -0.004084 -0.028595 -0.0016925 -0.0013171
-0.0027968 0.002418 -0.0014705 0.0020068
0.0033369 -0.00071418 -0.0042235 -0.028619 0.24537 0.24451 -0.00056396 0.0016469
-0.00046545 0.0016721 -0.0009883 0.0002058
-0.00015082 -0.0023459 -0.0017025 -0.0013259 -0.00056634 0.0016399 0.034184 0.28164
0.022535 -0.0099911 -0.0037327 0.0051089
-0.0041287 -0.00085 -0.0027803 0.0024604 -0.00047293 0.0016649 0.022579 -0.0099905
-0.060862 0.20562 0.019623 0.00070185
-0.0011161 0.0043305 -0.0014791 0.0020321 -0.00098248 0.00021938 -0.0037834 0.0052019
0.019701 0.0006831 -0.05342 0.29705
1220000000 0.11962 0.288 0.011778 -0.030225 -0.0011515 -0.0014061 -4.1362e-05 -0.0009974
-0.0027377 0.002297 0.0011454 0.0020411
0.011789 -0.030202 -0.050677 0.38749 -0.017036 -0.020681 -0.002452 0.00056274
7.0871e-06 0.0030776 -0.00079228 0.0018719
-0.0011679 -0.0014089 -0.01714 -0.020641 0.28428 0.2051 0.00090851 0.0014705
0.00053322 0.0011534 0.00019381 0.00065334
-3.3305e-05 -0.0010205 -0.002457 0.000555 0.00091635 0.0014591 0.073673 0.27255
0.01161 -0.017115 0.002172 0.0016973
-0.0027368 0.0022989 2.5294e-05 0.0030865 0.00052288 0.001132 0.011561 -0.017117
-0.039955 0.21749 0.015518 -0.012517
0.0011707 0.0020476 -0.00078719 0.0018705 0.00019371 0.00066312 0.0022173 0.0016762
0.015447 -0.012498 -0.023268 0.31446
1280000000 0.17049 0.2691 -0.0072776 -0.029261 -0.0018094 0.0017095 -0.0009023 -0.0019986
-0.0010273 0.0034596 0.0026435 0.001263
-0.0072609 -0.029236 -0.0034258 0.37999 -0.023771 -0.0075949 -0.00082616 0.0013986
0.0017897 0.0017017 0.00065711 0.0019959
-0.001797 0.0017146 -0.023839 -0.0074932 0.31524 0.16193 0.0013734 -0.00017534
0.0011111 0.00040456 0.00021303 0.00037569
-0.00093253 -0.00197 -0.00080796 0.0014096 0.0013753 -0.00018406 0.11029 0.25659
0.001735 -0.019696 -7.3515e-05 9.256e-05
-0.00098208 0.0034509 0.0018069 0.0016956 0.0011041 0.00041905 0.0017463 -0.019688
-0.0027518 0.22506 0.0040906 -0.01558
0.0026101 0.0012241 0.00065604 0.0019931 0.00020774 0.00036626 -0.00013952 0.00012559
0.0041583 -0.015604 0.024952 0.31885
1340000000 0.20832 0.23595 -0.017109 -0.019754 0.00044147 0.0041294 -0.0018119 -0.00067765
0.0015251 0.0028756 0.001813 -0.0014532
-0.017069 -0.019776 0.03649 0.3719 -0.020627 0.0049936 -0.00011955 0.0019019
0.0018192 0.00086068 0.0012436 0.00087617
0.00047192 0.0041367 -0.020633 0.0050947 0.33805 0.11334 0.00080719 -0.00093376
0.00062939 -0.00058005 0.00016252 0.000263
-0.001793 -0.0006926 -0.00010575 0.0018953 0.00080669 -0.0009331 0.14333 0.23568
-0.0081701 -0.017262 0.00095889 0.00055953
0.0015442 0.0028418 0.0018493 0.00086652 0.00063092 -0.00060392 -0.0082526 -0.017239
0.027448 0.22274 -0.003086 -0.014253
0.0018394 -0.0014663 0.0012478 0.00084384 0.00016031 0.00025433 0.0010135 0.00055744
-0.0030971 -0.014176 0.063617 0.31503
1400000000 0.24225 0.19922 -0.023714 -0.0083818 0.0047811 0.0030269 -0.0021201 0.00082761
0.002604 0.0010195 0.00034825 -0.0013304
-0.023667 -0.0083882 0.074098 0.35985 -0.013739 0.012604 0.0012885 0.0012626
0.0011257 -0.00059098 0.0011415 0.0001717
0.0047971 0.0030129 -0.013699 0.012689 0.35091 0.059606 -7.3498e-05 -0.001351
0.00021219 -0.00018423 0.00040168 0.00026657
-0.0021209 0.00081015 0.0012878 0.0012677 -5.9773e-05 -0.0013567 0.17224 0.20698
-0.01463 -0.010214 -0.00074851 -0.00028422
0.0026346 0.00096321 0.0011143 -0.00061416 0.00020213 -0.00015714 -0.014637 -0.010202
0.060383 0.22266 -0.0096288 -0.0093013
0.00031871 -0.0013182 0.0011629 0.00018589 0.00040451 0.0002713 -0.00078457 -0.00029028
-0.0095923 -0.0093543 0.1082 0.30618
1460000000 0.2665 0.15608 -0.020792 0.0042787 0.0050309 -0.001718 -0.0014942 0.0016967
0.002194 -0.00045497 -0.00024268 -0.00083657
-0.020757 0.0042533 0.10928 0.33805 -0.0046908 0.014901 0.0015836 0.00026284
0.0011109 -0.0012458 0.0012381 -0.00054415
0.0050056 -0.0017337 -0.0046295 0.014945 0.35758 0.0048398 -0.0010585 -0.0010425
0.00028361 -0.00032631 0.0007341 -0.00032111
-0.00148 0.001699 0.001585 0.00025189 -0.0010696 -0.0010503 0.19936 0.17837
-0.01561 -0.0033884 -0.00092001 0.0019883
0.0022021 -0.00041761 0.0011317 -0.0012549 0.00027176 -0.00031735 -0.015636 -0.0033448
0.091065 0.2111 -0.011928 -0.0032056
-0.00023036 -0.00083994 0.001229 -0.00056039 0.00070902 -0.00029864 -0.0008992 0.0020061
-0.011929 -0.0031365 0.14283 0.28623
1520000000 0.27911 0.11429 -0.015329 0.01 0.0030571 -0.0038936 0.00018901 0.0026082
0.0024565 -0.0019935 -0.0010941 -0.00012941
-0.015312 0.0099793 0.14291 0.32373 0.0024621 0.011919 0.0016713 -0.00066677
0.00020073 -0.0010194 0.0003514 -0.00094777
0.0030611 -0.0039138 0.0025262 0.011921 0.34974 -0.052839 -0.00079762 -0.00034206
0.00067081 -0.0010443 0.0001204 -7.5697e-05
0.00017377 0.0025892 0.0016642 -0.00067204 -0.00079681 -0.00035731 0.2224 0.13968
-0.01531 0.002453 0.0014451 0.0020234
0.0024415 -0.0020169 0.0001827 -0.0010122 0.00065634 -0.0010094 -0.015291 0.0025029
0.11883 0.20052 -0.01188 0.0014117
-0.0011038 -0.0001043 0.00034932 -0.00095574 0.0001244 -8.5099e-05 0.0014386 0.0020175
-0.011885 0.0013789 0.17601 0.26722
1580000000 0.28942 0.069559 -0.0087003 0.013574 -0.0012182 -0.0045236 0.0015125 0.0017982
-0.00023841 -0.0023051 -7.9111e-05 0.00039566
-0.0087078 0.013565 0.17043 0.29983 0.0054131 0.0066577 0.00057756 -0.0015042
-0.00042728 -0.0011584 -0.00017444 -0.0006854
-0.0012614 -0.0045083 0.0054509 0.0066297 0.32844 -0.10936 -0.0014894 0.00030579
-0.00045966 -0.0013157 0.00029363 -0.00052994
0.0015276 0.0018072 0.00058168 -0.0015082 -0.0014834 0.00031177 0.23648 0.10102
-0.011605 0.007655 0.0021832 0.00068619
-0.0002462 -0.0023059 -0.00042742 -0.0011682 -0.00044602 -0.0013373 -0.011615 0.0076893
0.14472 0.18646 -0.0092803 0.0076336
-6.8828e-05 0.00038227 -0.0001859 -0.0006875 0.00030262 -0.00052877 0.0021783 0.00067813
-0.0092771 0.0076656 0.20955 0.24246
1640000000 0.29274 0.028143 -0.0016376 0.012497 -0.0027316 -0.0020451 0.0027084 0.0010298
-0.00060636 -0.0018332 -0.00031254 0.00037301
-0.0016462 0.012491 0.20087 0.27508 0.0053055 0.0020542 -0.00049397 -0.0018249
-0.00096259 -0.00059241 -0.00045688 -0.00065414
-0.0027341 -0.0020541 0.0053255 0.0020162 0.2991 -0.15886 -0.00069421 0.0012374
-0.0011714 -0.0010393 -0.00012069 -0.00039437
0.0027092 0.0010059 -0.00050769 -0.0018297 -0.00070094 0.0012405 0.24957 0.051439
-0.0073181 0.0087434 0.0024752 -0.00063842
-0.00061067 -0.0018225 -0.00096825 -0.00056691 -0.0011584 -0.00099998 -0.0072868 0.0087647
0.16884 0.16538 -0.004382 0.0096714
-0.00031031 0.00037953 -0.00047005 -0.00065214 -0.00012214 -0.00039143 0.0024865 -0.00063749
-0.0043483 0.0096296 0.2361 0.21177
1700000000 0.28583 -0.016254 0.0018819 0.0097047 -0.0031918 0.00031497 0.0031257 -0.0013053
-0.0022473 -0.00060951 0.00053735 0.00044675
0.0018716 0.0096997 0.21872 0.24419 0.0027032 -0.00043269 -0.0014433 -0.00071416
-0.00082536 -0.00015927 -0.00076345 -0.00043459
-0.0031991 0.00035511 0.0027116 -0.00044649 0.25459 -0.19657 0.00014898 0.0016406
-0.002119 -0.00023297 -0.00029212 -0.00085718
0.0031231 -0.0012874 -0.0014508 -0.00070673 0.00014947 0.001653 0.24605 0.0015758
-0.0045332 0.0095382 0.0017625 -0.002061
-0.0022549 -0.00061263 -0.00082297 -0.00015881 -0.0020847 -0.00023786 -0.0045173 0.0095597
0.18761 0.14875 0.00061602 0.0097939
0.00053462 0.00043813 -0.0007645 -0.00042515 -0.00028695 -0.00088444 0.0017365 -0.0020852
0.00060083 0.0098365 0.25339 0.17835
1760000000 0.27574 -0.064549 0.0042628 0.0064202 -0.0020946 0.0012315 0.0013088 -0.0034444
-0.0012654 0.00056318 7.7341e-05 -0.00042416
0.0042553 0.0064147 0.24591 0.20506 4.3448e-05 -0.0017874 -0.0012767 4.6853e-05
-0.0011638 0.0009538 -0.00055313 0.00029579
-0.0020847 0.001239 3.9145e-05 -0.0017953 0.20665 -0.22874 0.0011411 0.0014115
-0.001096 0.0015416 -0.0013124 -0.00072003
0.0012779 -0.0034827 -0.0012661 4.7177e-05 0.0011503 0.001419 0.23792 -0.049889
-0.0010658 0.0086646 -0.00020348 -0.0024993
-0.0012559 0.00057248 -0.0011588 0.00096463 -0.0011021 0.001572 -0.0010613 0.0086605
0.20485 0.11752 0.0045543 0.0070662
7.7747e-05 -0.00042666 -0.00056059 0.00030415 -0.0013149 -0.00071025 -0.00016078 -0.0024923
0.00457 0.0070237 0.2677 0.14151
1820000000 0.25206 -0.10274 0.0045614 0.0028825 0.00021521 0.0023781 -0.00094119 -0.0031588
-0.001216 0.00088442 -7.2898e-05 -4.4408e-05
0.0045672 0.0028738 0.25622 0.175 -0.0022096 7.4662e-05 -0.0014449 0.00094611
-6.3118e-05 0.0012009 -0.00063788 0.00040437
0.00025438 0.0023681 -0.0022139 8.8432e-05 0.15596 -0.24408 0.0018192 0.00062357
-0.00018493 0.0023458 -0.0017277 0.00011553
-0.00095642 -0.0030927 -0.0014553 0.00096246 0.0018025 0.00062431 0.20728 -0.09795
0.00040822 0.007387 -0.00157 -0.0017647
-0.001215 0.00091318 -4.1138e-05 0.0012078 -0.00016954 0.002339 0.00045156 0.0073877
0.22496 0.091042 0.0055365 0.0031765
-7.4039e-05 -5.4412e-05 -0.00063694 0.00039689 -0.0017391 9.5776e-05 -0.0015886 -0.0017828
0.0055212 0.0031787 0.27092 0.10568
1880000000 0.21732 -0.14284 0.0023011 0.00059319 -6.3338e-05 0.002183 -0.0028841 -0.0023782
-0.00015288 0.0016155 0.0004178 -0.00050313
0.0023051 0.00059318 0.26107 0.12933 -0.0039035 0.0029383 -0.00026076 0.0018326
0.00057898 0.0013676 6.7121e-05 0.00092571
-7.4084e-05 0.002185 -0.0038889 0.002977 0.104 -0.25094 0.0019418 -0.0011793
0.0017456 0.0019891 -0.0011178 0.0014334
-0.002881 -0.0023888 -0.00024994 0.0018557 0.0019601 -0.0011562 0.16658 -0.13779
0.0015382 0.0053931 -0.0023084 0.00028668
-0.00013054 0.0016415 0.00059397 0.0013581 0.0017469 0.0020081 0.001554 0.0053765
0.23178 0.063394 0.0058558 0.001042
0.00044415 -0.00047851 7.3917e-05 0.00095147 -0.0010891 0.0014238 -0.002241 0.00029414
0.0058952 0.0010121 0.27238 0.072443
1940000000 0.17908 -0.16991 0.0002323 -0.0011221 0.0019194 0.0018826 -0.0038396 0.00027228
0.0012016 0.00089766 -0.00060168 -0.00069822
0.00022992 -0.0011258 0.26327 0.097516 -0.0018738 0.0058867 0.0012117 0.0014459
0.0020004 0.00045001 0.00089138 0.00030893
0.0019436 0.0018531 -0.0018385 0.0059013 0.060475 -0.24328 0.00070754 -0.002325
0.002274 0.00039356 0.00027277 0.001803
-0.0038183 0.00034746 0.0012088 0.0014234 0.00071377 -0.0023365 0.1143 -0.16935
0.00088886 0.0037246 -0.0015462 0.001465
0.0011849 0.00090237 0.0020121 0.0004257 0.0022998 0.00037443 0.00085069 0.0037387
0.23929 0.026992 0.0042591 -0.002953
-0.0006442 -0.00066354 0.00090876 0.0003038 0.00027532 0.0018135 -0.0015788 0.0014254
0.0042005 -0.0029173 0.26317 0.036012
2000000000 0.13251 -0.18459 -0.0035176 0.00095025 0.0028704 0.0010904 -0.0024785 0.0037818
0.00075548 0.00032763 -0.00087415 0.00042984
-0.0035007 0.00092868 0.24939 0.062106 -0.0004352 0.0078446 0.0017022 0.00027988
0.0012505 -0.0013715 0.00039072 6.4955e-05
0.0028787 0.0010642 -0.00037857 0.0078522 0.018821 -0.22871 -0.0015987 -0.001535
0.0020237 -0.0010801 0.0017833 0.0014777
-0.002467 0.0037675 0.0016967 0.00025157 -0.0016048 -0.0015452 0.060189 -0.17895
-0.00076826 0.0033195 -0.00016301 0.0021113
0.00076318 0.00033512 0.001233 -0.0013966 0.0020255 -0.0010781 -0.00072208 0.0032731
0.23775 -0.0050725 0.00071849 -0.0038353
-0.00084024 0.00042989 0.00037455 7.8165e-05 0.0017825 0.0014832 -0.00011339 0.002168
0.0007425 -0.0038646 0.24982 0.0082469
2060000000 0.086297 -0.19216 -0.0043436 0.0030899 0.0027622 -0.00080429 0.00086419 0.0036147
0.0015881 -0.00041544 -0.00041214 0.0013478
-0.0043426 0.0030877 0.2371 0.033358 0.0046083 0.008673 0.0010585 -0.00072561
0.000464 -0.001573 0.00056922 -0.00015028
0.002745 -0.00081045 0.0046747 0.0086453 -0.013715 -0.21042 -0.0019085 0.00036909
0.00063192 -0.0022805 0.0027473 0.000274
0.00089323 0.0036362 0.0010343 -0.00073824 -0.0018717 0.00035667 0.0090604 -0.17534
-0.0016551 0.0047601 0.0011406 0.0011797
0.001594 -0.00041689 0.00045247 -0.0015869 0.00062657 -0.0022864 -0.0016941 0.0047732
0.22688 -0.042403 -0.0014037 -0.0046664
-0.0004265 0.0014206 0.0005617 -0.00016901 0.0027592 0.00027267 0.0010736 0.0011575
-0.0014122 -0.0046443 0.23576 -0.016657
2120000000 0.040464 -0.18364 -0.0033611 0.0064184 0.0022036 -0.0027842 0.003046 0.0021418
0.0006392 -0.0014221 0.0011475 0.00029864
-0.0033562 0.0064191 0.21615 0.0089568 0.0071429 0.0045504 0.00096141 -0.0012718
-0.0014173 -0.001903 -2.5653e-05 -0.0010143
0.0021867 -0.0027737 0.0071908 0.0045082 -0.042408 -0.19376 -0.00084176 0.0016192
-0.0016346 -0.0016667 0.00066819 -0.0022923
0.003063 0.0021036 0.00097494 -0.0012328 -0.00080512 0.0016285 -0.040848 -0.15891
-0.0022298 0.0062046 0.0016371 0.0012525
0.000619 -0.001439 -0.0014465 -0.0018986 -0.0016191 -0.0016675 -0.0021234 0.0061673
0.21322 -0.077549 -0.0059563 -0.0024668
0.0011548 0.00027188 -2.6994e-05 -0.0010085 0.00064101 -0.0022701 0.0016392 0.0012441
-0.0059508 -0.0024939 0.21425 -0.032423
2180000000 0.00055555 -0.17045 -0.0018382 0.009469 0.00055661 -0.0022302 0.0030176 -0.0005863
0.00035438 -0.0013945 0.0012026 0.00035611
-0.0018528 0.0094696 0.19694 -0.0087499 0.0081163 0.0040211 -0.00088785 -0.0016251
-0.002179 0.00088238 -7.1665e-05 0.00039856
0.00054685 -0.0022649 0.0081754 0.0039769 -0.063275 -0.16904 0.0012545 0.00156
-0.00092724 -0.00024653 0.00031879 -0.0018938
0.0030234 -0.00058834 -0.00092839 -0.0016392 0.0012505 0.0015731 -0.077226 -0.13233
-0.00042564 0.0090899 0.0023173 4.6806e-05
0.00038519 -0.0013882 -0.0021694 0.00092887 -0.00094141 -0.00016765 -0.00054762 0.0090771
0.18875 -0.10765 -0.0061605 0.0017756
0.0012422 0.00033459 -8.7031e-05 0.00040826 0.00037549 -0.001876 0.002236 2.5448e-05
-0.0061668 0.0017942 0.19895 -0.046667
2240000000 -0.028392 -0.14603 0.0020686 0.01082 -0.00060608 -0.0028197 0.0015884 -0.0023845
-0.0019742 -0.00076644 0.00075389 -0.0018371
0.0020688 0.010806 0.17737 -0.015075 0.0089429 0.00011251 -0.00081469 -0.00033658
-0.00043491 0.0011455 -0.00057608 -0.00054652
-0.0006476 -0.0028356 0.0089517 2.5483e-05 -0.080323 -0.14508 0.00196 -0.0014968
-0.0012488 -3.1235e-05 -0.0021642 -0.0015818
0.0015593 -0.002401 -0.00078125 -0.00032956 0.0019899 -0.0014888 -0.11114 -0.10385
0.0014675 0.010528 0.001596 -0.00065761
-0.0020069 -0.00069608 -0.00041762 0.0011633 -0.0012169 -2.2078e-05 0.0016227 0.010561
0.16081 -0.12629 -0.0061333 0.0042263
0.00071293 -0.0018518 -0.00058909 -0.00050685 -0.0021792 -0.0015488 0.0016538 -0.00073076
-0.0061419 0.0042308 0.17499 -0.05745
2300000000 -0.055063 -0.11892 0.0075516 0.0089771 -0.001472 -0.0019584 -0.00071488 -0.0014569
-0.0011751 0.00061936 -0.0010837 -0.00075048
0.0075385 0.0089723 0.15683 -0.024465 0.0089564 -0.0021933 -0.00080128 0.00064071
-0.00016464 0.0016487 -0.00010935 0.00077333
-0.0014738 -0.0019316 0.0089545 -0.0022826 -0.092997 -0.12086 -7.8388e-05 -0.0018134
7.3055e-06 0.0018864 -0.0021359 0.0007833
-0.0007116 -0.0014267 -0.00080062 0.00066352 -5.2572e-05 -0.0018118 -0.13211 -0.067615
0.0056273 0.011215 0.00056627 -0.0018157
-0.0011926 0.00067164 -0.00012278 0.0016726 -1.2849e-05 0.0019374 0.005536 0.011229
0.12562 -0.14774 -0.0039581 0.0075646
-0.0010888 -0.00075277 -0.00010241 0.00077071 -0.0021063 0.00079508 0.00049311 -0.0017979
-0.0039665 0.0075389 0.15942 -0.058375
2360000000 -0.072078 -0.087543 0.010431 0.0084264 -0.0013176 -0.0015836 -0.0017207 -0.00068818
-0.00066061 0.00097472 -0.0017461 -0.00035361
0.010406 0.008434 0.14746 -0.024423 0.0081913 -0.0053744 -0.00061322 0.0010466
0.0019545 0.00037049 -9.3302e-06 -0.00017767
-0.0013412 -0.001553 0.0081465 -0.005416 -0.10283 -0.099221 -0.0027662 -0.0011246
0.00090103 -4.5651e-07 -0.0010013 0.0018393
-0.0017673 -0.00066535 -0.00058762 0.0010668 -0.0027996 -0.0011178 -0.14876 -0.035511
0.010217 0.0096293 0.0011895 -0.0023123
-0.00072364 0.0010196 0.0019377 0.00034211 0.00087166 -6.3958e-05 0.010319 0.0096003
0.097849 -0.14911 0.00033247 0.008529
-0.0017823 -0.00027756 -8.6178e-06 -0.0001717 -0.0010302 0.0018457 0.0012361 -0.0023793
0.00032071 0.0085183 0.13746 -0.06215
2420000000 -0.080404 -0.060168 0.014073 0.0027875 -0.0032478 -0.0010712 -0.00082413 0.00073335
0.0012367 0.0013203 -0.0013741 0.0015923
0.014057 0.0027879 0.13016 -0.025154 0.0045473 -0.0072102 0.0014645 0.00083321
0.00083585 -0.0016458 -0.00011154 -0.00020308
-0.0032592 -0.0010623 0.0044994 -0.0072625 -0.11566 -0.078111 -0.0022946 0.0015995
-0.00020269 -0.00018173 0.0004074 0.0028648
-0.00075091 0.00072872 0.0014888 0.00082826 -0.0022835 0.0015975 -0.15736 0.0090016
0.013868 0.0076832 -0.00025641 -0.002988
0.001275 0.0012882 0.00082147 -0.0016406 -0.00020604 -0.00013788 0.013882 0.0076018
0.062573 -0.14921 0.0013596 0.0091553
-0.0012877 0.0016036 -0.00011482 -0.00022676 0.00044845 0.0028806 -0.00032022 -0.0029287
0.0013093 0.0091735 0.11845 -0.057133
2480000000 -0.081176 -0.029054 0.01378 -0.0025316 -0.0016707 4.2765e-06 -0.00038273 0.0013576
0.001697 -0.00043925 0.00010771 0.0015855
0.013772 -0.0025066 0.13166 -0.02614 0.0024692 -0.0091737 0.0011054 -2.8771e-05
-0.00050183 -0.00098897 -0.00012595 -0.00018676
-0.0016704 1.6433e-06 0.0024025 -0.0091993 -0.11857 -0.058414 -0.00069418 0.0033891
-0.00033364 -0.00073781 0.0018564 0.00098051
-0.00046496 0.0013283 0.00112 -5.2574e-05 -0.00068261 0.0033531 -0.15846 0.046145
0.017717 0.0014369 -0.0014564 -0.0021006
0.0016915 -0.00046006 -0.00050536 -0.00098036 -0.00034735 -0.00075793 0.017696 0.001398
0.031714 -0.14144 0.0047245 0.0081347
0.00011856 0.0015793 -0.00010741 -0.00018835 0.0019109 0.00097018 -0.0014486 -0.0021138
0.0047292 0.008093 0.099778 -0.053468
2540000000 -0.085539 -0.0016923 0.011658 -0.0062438 -0.0023202 0.00095701 0.00067744 0.0006471
-0.00017266 -0.0017575 0.00092264 0.0015479
0.011635 -0.0062182 0.11811 -0.017524 -0.0014838 -0.0080621 0.0005927 -0.0013585
-0.001747 -0.00011604 -0.00050959 0.0003507
-0.0022875 0.00098093 -0.001556 -0.0080585 -0.12523 -0.034607 0.0021129 0.0023736
-0.0009574 6.3501e-05 0.0018169 -0.00093271
0.00071092 0.00060773 0.00060542 -0.0013908 0.0021209 0.0023965 -0.15709 0.084709
0.017595 -0.0053708 -0.0023004 -0.0020874
-0.00016582 -0.0017114 -0.0017197 -0.00010435 -0.00098887 9.3953e-05 0.017651 -0.005454
0.0082286 -0.12743 0.0074243 0.0063261
0.00085907 0.0015004 -0.0005422 0.00033163 0.0017623 -0.00085359 -0.002371 -0.0020837
0.0073965 0.0063067 0.084497 -0.03932
2600000000 -0.078376 0.023025 0.0084357 -0.0097927 -0.0012116 0.0025494 0.00082306 -0.00036794
-0.0010621 -0.0010751 0.0018484 0.00034598
0.0084395 -0.0097835 0.11262 -0.033084 -0.0037472 -0.0060507 -0.00049587 -0.00070929
-0.00029657 0.0015542 -0.00020107 0.00067894
-0.0011842 0.0025813 -0.0037891 -0.0060087 -0.12988 -0.010104 0.003089 -0.00024354
4.308e-06 0.001601 0.0011228 -0.0016624
0.0007599 -0.00032189 -0.00047104 -0.00069668 0.0030872 -0.0002531 -0.14245 0.1184
0.014193 -0.011476 -0.0035506 0.0004108
-0.0010456 -0.0010595 -0.00026942 0.0015932 3.0518e-05 0.0015582 0.014097 -0.01156
-0.019909 -0.11177 0.0088416 0.0056801
0.0018539 0.00027338 -0.00012953 0.00071223 0.0011503 -0.001728 -0.0034506 0.0004841
0.0088872 0.0057716 0.07688 -0.025356
2660000000 -0.072756 0.04868 0.0045758 -0.011645 -0.00016787 0.0011213 -0.00020444 -0.00010904
-0.0025212 0.00054737 0.0013849 -0.00063219
0.0045561 -0.011626 0.11971 -0.028946 -0.0049311 -0.0043106 -0.0011414 -0.00029431
0.00027141 0.0018387 0.00054529 0.00083555
-0.000152 0.0011286 -0.0049889 -0.0042728 -0.12955 0.010633 0.0019875 -0.001795
0.00041352 0.00068591 -0.0008144 -0.0015158
-0.00017207 -0.00014129 -0.0011657 -0.00030027 0.0020002 -0.0017968 -0.12253 0.14932
0.0086379 -0.015496 -0.0020479 0.0010312
-0.0025571 0.00052211 0.00024592 0.0018401 0.00041253 0.00068555 0.0087072 -0.015477
-0.035052 -0.096773 0.01061 0.001425
0.0013717 -0.00067327 0.00051747 0.000821 -0.00088171 -0.0014503 -0.0021268 0.0010176
0.010532 0.0013121 0.072143 -0.0063689
2720000000 -0.061564 0.067592 0.00024046 -0.01178 -0.00029158 0.0028648 -0.00014424 0.00015154
-0.0020041 0.0021534 0.00040191 -0.0015841
0.00024857 -0.011773 0.10483 -0.031698 -0.0052685 -0.0009079 -0.0014937 0.00050499
0.0018528 0.00051164 0.00091391 -0.00027333
-0.00025199 0.002848 -0.0052672 -0.00085216 -0.12376 0.039806 0.00032898 -0.0024802
0.0002373 0.00068987 -0.0013457 0.00064079
-0.0001947 0.00014825 -0.0014707 0.00050443 0.00035386 -0.0024634 -0.090271 0.17914
0.00163 -0.016547 -0.0017007 0.0022482
-0.0020033 0.0021447 0.0018647 0.00049876 0.00026428 0.00065585 0.0014504 -0.016621
-0.051452 -0.071772 0.012262 -0.0010192
0.00037249 -0.0016222 0.00092585 -0.00026903 -0.0013651 0.00059487 -0.0016608 0.002242
0.0123 -0.00090688 0.076573 0.013131
2780000000 -0.047326 0.086559 -0.0043371 -0.010503 7.6872e-05 0.001144 0.00063459 -0.00021312
0.0011993 0.0024199 -0.00066684 -0.0018575
-0.0043163 -0.010524 0.10335 -0.043671 -0.0041134 0.00059008 -5.8486e-05 0.0014861
0.0017191 -0.00091251 0.00010083 -0.00021934
8.361e-05 0.0011716 -0.0041005 0.00065716 -0.12138 0.070099 -0.0020257 -0.0013478
0.00021193 -0.00041495 -0.00069759 0.00076228
0.00068929 -0.00020267 -8.1087e-05 0.0014902 -0.0020147 -0.001337 -0.0611 0.20127
-0.0050308 -0.014997 -0.00069059 0.0018931
0.0012496 0.00239 0.001694 -0.00091866 0.0002261 -0.00042348 -0.0049657 -0.014923
-0.064066 -0.045986 0.0099023 -0.005359
-0.00065406 -0.0018328 8.1086e-05 -0.00020457 -0.00066734 0.00060684 -0.00074625 0.0018393
0.009884 -0.0054269 0.079859 0.031844
2840000000 -0.031717 0.10188 -0.0074141 -0.0073507 0.0014322 0.0020344 8.8726e-05 -0.00031197
0.0014348 0.0010291 -0.0016133 0.00029189
-0.0074058 -0.0073586 0.10142 -0.036316 -0.0030679 0.0016136 0.00033359 0.00059481
-4.8942e-05 -0.0014415 3.8141e-05 -5.1961e-05
0.0014397 0.0019694 -0.0030566 0.0016739 -0.11558 0.096787 -0.0012162 0.00033073
0.00056832 6.3794e-05 0.0011195 0.00093419
2.1219e-05 -0.00035064 0.00035238 0.00060185 -0.0011989 0.00035404 -0.025099 0.21705
-0.0089598 -0.010746 0.00030261 0.001189
0.0014389 0.00099709 -8.9348e-05 -0.0014316 0.00061132 3.293e-05 -0.0091047 -0.01079
-0.069611 -0.022243 0.0086275 -0.0067037
-0.0016365 0.00027016 7.697e-05 -8.2101e-05 0.0012009 0.001117 0.00039835 0.0012975
0.0087368 -0.0066301 0.094689 0.046927
2900000000 -0.017428 0.1212 -0.0089289 -0.0032557 0.00158 2.5297e-05 0.00040701 -0.0008687
0.0021416 -0.0012038 -0.00085233 -1.791e-05
-0.008918 -0.0032705 0.082804 -0.044068 -0.00065354 0.002662 0.00083843 0.0003887
-0.0004307 -0.0014531 -0.00027673 -1.216e-05
0.0015979 8.0395e-06 -0.00065275 0.0026539 -0.098059 0.12933 -0.00091554 -5.0814e-05
-0.00041116 -0.00097932 0.0018618 -0.00030158
0.00047879 -0.00081682 0.00083084 0.00036454 -0.00094917 -8.0535e-05 0.011836 0.22023
-0.011609 -0.0053844 0.0010862 0.002112
0.0021536 -0.0011624 -0.00046582 -0.0014708 -0.00042461 -0.00098257 -0.011561 -0.0053096
-0.069418 0.0090802 0.0062835 -0.01022
-0.00081996 -3.8393e-06 -0.00030573 3.1624e-05 0.0019025 -0.00042416 0.00097737 0.002021
0.0062728 -0.010165 0.10895 0.053209
2960000000 0.0038922 0.13272 -0.0087546 0.00034789 0.00048539 0.0015187 -0.00072707 -0.00083835
-0.00026293 -0.0018833 -0.00069881 0.0005742
-0.0087396 0.0003483 0.091875 -0.043552 -0.00032228 0.00099422 0.00092234 8.6675e-05
-0.001282 -0.00075868 0.000502 0.00039726
0.00046442 0.0015186 -0.00030711 0.0010134 -0.079373 0.16042 -0.00068806 0.00045681
-0.00050577 0.00068813 -0.00012803 -0.0025642
-0.00081526 -0.00086271 0.00096497 9.7667e-05 -0.00064816 0.00048306 0.053601 0.22711
-0.0112 0.00023712 0.0014502 0.00046062
-0.0003283 -0.0018092 -0.0012886 -0.00074937 -0.0004899 0.00067685 -0.011275 0.00024281
-0.060907 0.035334 0.001882 -0.01112
-0.00074198 0.00059813 0.00053541 0.00035055 -0.00022551 -0.0024323 0.001598 0.00050182
0.0018028 -0.011131 0.12868 0.06378
3020000000 0.022066 0.14689 -0.0065847 0.0036977 0.0014428 -0.00016592 -0.0010736 7.2233e-05
-0.00056716 0.00041458 0.000155 0.00056102
-0.0065965 0.0036737 0.081185 -0.032181 -0.00011506 -0.00034141 0.00057716 -0.00088084
-0.0016996 0.00039704 0.00067511 -0.0003099
0.0014155 -0.00017911 -0.00015053 -0.00034223 -0.057341 0.18564 -0.00055963 0.0010205
0.00029936 0.00030434 -0.00078651 -0.001659
-0.0010166 9.7469e-05 0.00051725 -0.00088471 -0.00052917 0.00099944 0.092891 0.22035
-0.0089926 0.0036102 0.00068238 0.00045823
-0.00054261 0.00038939 -0.0016714 0.00043187 0.00031693 0.00023996 -0.0088713 0.0036966
-0.048868 0.061248 -0.00068801 -0.0106
0.000154 0.00056688 0.00064964 -0.00028733 -0.00070023 -0.0017423 0.00060035 0.00040657
-0.0006348 -0.010655 0.14872 0.061015
3080000000 0.049058 0.15583 -0.0046014 0.0058897 0.0018297 -0.00014831 -0.00078793 9.5256e-05
-0.00053355 0.00026466 -4.1071e-05 0.00053038
-0.0046104 0.0058754 0.078665 -0.027065 -0.00035436 0.00026982 -0.00010671 -0.00028787
-0.00036034 0.0010867 -0.00012741 -0.00055501
0.0018027 -0.0001965 -0.0003157 0.00026128 -0.020227 0.20657 -0.0007569 0.0001508
0.0004949 0.0005753 -0.0021481 -0.00034508
-0.00085672 7.6668e-05 -7.8193e-05 -0.00029566 -0.00072233 0.00016324 0.12634 0.21234
-0.0053306 0.0069196 0.0018867 0.00051569
-0.00060182 0.00029732 -0.00035919 0.001104 0.00043137 0.00058681 -0.0053835 0.0068972
-0.026797 0.08911 -0.0055615 -0.0091693
5.6219e-07 0.0005381 -9.6531e-05 -0.00060774 -0.0022122 -0.00039598 0.0019447 0.00057841
-0.0055826 -0.0091425 0.16315 0.067414
3140000000 0.077307 0.15954 -0.0013065 0.0075833 0.0027617 -0.0014134 -0.0010592 0.0011521
0.0015832 0.00082266 0.00036243 -0.00013355
-0.001303 0.0075579 0.074442 -0.028864 -0.00096339 -1.6634e-05 0.00074208 -0.00038888
-0.00013082 0.0010197 0.00054981 -0.00049367
0.0027666 -0.0014516 -0.00096693 -2.7785e-05 0.021573 0.22667 0.00016313 0.0017022
0.0011948 -0.00034813 -0.0028782 0.00089339
-0.0010761 0.001169 0.0007333 -0.00038868 0.00016281 0.0016751 0.1616 0.18728
-0.0012891 0.0071082 0.00074225 -0.0013807
0.0015887 0.00075196 -0.00010467 0.0010289 0.0012622 -0.0003372 -0.0011306 0.0071967
-0.013045 0.10733 -0.0074197 -0.0058626
0.00030534 -0.00023241 0.00053745 -0.00049335 -0.0027159 0.00090984 0.00069526 -0.0015064
-0.0074397 -0.005894 0.18762 0.059254
3200000000 0.10926 0.16993 0.0039121 0.0065943 0.00064513 -0.0028993 -3.0757e-05 0.00183
0.00042586 -0.0018579 3.2484e-05 0.0005264
0.003898 0.0065943 0.08487 -0.02769 -0.0011229 0.00031691 -0.00055119 -0.0010126
0.00086825 0.0011334 -0.00029829 -0.001065
0.00064772 -0.0028523 -0.0011052 0.00033984 0.066359 0.23254 0.0013882 0.00072314
-0.00011143 -0.0021346 -0.001335 0.0026476
-9.8778e-06 0.0018017 -0.00056967 -0.0010101 0.0014048 0.00074346 0.18293 0.16464
0.0017425 0.0062933 0.00079011 -0.0015035
0.0004142 -0.0018137 0.00090108 0.0011218 -0.00016439 -0.0021811 0.0015799 0.0062113
0.02064 0.12534 -0.0090251 -0.0020652
0.00013359 0.00060588 -0.00030831 -0.0010532 -0.0014233 0.0027073 0.00084483 -0.0013732
-0.0089687 -0.0020057 0.2038 0.057638
3260000000 0.14076 0.16251 0.0042235 0.0031293 -0.00060555 -0.0023842 0.0011737 0.00064735
0.00037593 -0.0017998 -4.3005e-05 -0.00012562
0.0042222 0.0031105 0.09274 -0.031001 -0.0019262 0.0019686 -0.00044466 -0.00012484
0.00091479 -0.00043726 -0.00092717 1.0417e-05
-0.00062431 -0.0023773 -0.0019196 0.0019561 0.11688 0.22794 0.00029475 -0.0002374
-0.00056281 -0.0010765 0.000411 0.0022477
0.0011719 0.00068277 -0.0004588 -8.7338e-05 0.000284 -0.00029092 0.20967 0.12744
0.0039378 0.0050242 -0.00067214 -0.0017802
0.000328 -0.0018278 0.00091069 -0.00046634 -0.00050756 -0.00095495 0.0041662 0.0050894
0.042491 0.13411 -0.0072767 0.0026009
-0.0002186 -0.00016973 -0.00096199 -1.9551e-05 0.00047429 0.0021106 -0.00078609 -0.0018649
-0.0071998 0.0025729 0.23257 0.048634
3320000000 0.17133 0.15685 0.0070358 0.0013681 -0.00037289 -0.0018695 0.00076853 0.00037534
-0.0020058 -0.0013894 0.00020667 0.0002593
0.0069984 0.0013796 0.099575 -0.02711 0.00041626 0.0023174 -0.00040019 -0.00045557
-0.00030537 -0.00043025 -0.00048669 0.00028424
-0.00038586 -0.0018905 0.00044333 0.0023938 0.16514 0.21901 0.00028004 -0.0001557
-0.00098433 -9.2546e-05 0.0002994 0.00060679
0.00078043 0.00036861 -0.00041571 -0.000468 0.00033446 -0.00012446 0.21913 0.097244
0.0047902 0.0019485 -0.0011998 0.00011087
-0.0019929 -0.0013683 -0.00026904 -0.00039364 -0.0010696 -0.00024721 0.0046462 0.0018523
0.069815 0.1367 -0.0042029 0.0034742
0.00034045 0.00020179 -0.00039707 0.00029421 0.00036423 0.00068942 -0.0011065 0.00018474
-0.0042294 0.0035412 0.24883 0.035159
3380000000 0.20658 0.14025 0.0056117 -0.0020019 -0.0014425 0.00052884 0.0010302 0.0001981
-0.0014969 0.00069176 0.00017214 -0.00011461
0.005622 -0.0019937 0.11036 -0.035071 2.4796e-05 0.0031031 -0.0011474 -0.000411
-0.00012571 0.00012085 -0.00089851 0.00062684
-0.0014385 0.00052875 2.2238e-05 0.0030812 0.20643 0.19652 0.00059125 -0.00049071
-0.0018675 0.00061799 0.0010551 0.0011987
0.00095736 0.00016309 -0.0011518 -0.00035128 0.00059399 -0.00051795 0.23377 0.064577
0.0060029 0.001631 -0.00021174 0.00019159
-0.0014854 0.00074224 -0.00013338 7.4894e-05 -0.0018003 0.00066676 0.0061247 0.001673
0.10772 0.12951 -0.0013183 0.0051785
0.00011408 -2.4116e-05 -0.00092438 0.00066068 0.0011983 0.0012859 -0.00025861 0.00012637
-0.0012804 0.0050431 0.27878 0.016312
3440000000 0.23816 0.11918 0.0045646 -0.0037444 -0.00076976 -0.0015962 0.00066335 6.4161e-05
-0.0015874 0.00155 0.00082833 0.00020465
0.0045799 -0.0037544 0.1037 -0.040062 0.0030494 0.0021713 -0.00090467 0.0010827
-5.5571e-05 0.00043301 9.0761e-06 0.00081438
-0.00076062 -0.0016764 0.0030645 0.002175 0.24468 0.16892 -0.00036396 3.9568e-05
6.0872e-06 0.0012855 0.00098296 0.00094949
0.00077625 9.3268e-05 -0.00087961 0.0010472 -0.00037311 6.4401e-05 0.23525 0.031988
0.0065454 -0.0016775 -0.00048976 0.00022106
-0.0016691 0.0015259 3.5543e-05 0.00045823 -1.6174e-05 0.0012325 0.0064238 -0.0017592
0.13344 0.12339 0.0021897 0.0031439
0.00093324 0.00013492 1.4958e-05 0.00079658 0.00092717 0.00095413 -0.00045582 0.00029899
0.0022652 0.0033943 0.29548 -0.011764
3500000000 0.27084 0.087812 0.0024615 -0.0046333 -0.001396 0.0015476 0.0011482 -0.000899
-0.00099051 0.0013879 0.00086469 -0.0010851
0.0024772 -0.0046224 0.11642 -0.063621 0.0030704 0.0012678 -0.00040114 0.00068126
0.00055517 -0.00016918 2.9824e-05 0.00029712
-0.00136 0.0016088 0.003129 0.0011966 0.2747 0.13422 0.00036459 -0.00017445
-4.4621e-05 0.001015 0.0017866 -0.00017588
0.0010537 -0.00090388 -0.00037604 0.00069138 0.00033374 -0.00018483 0.23971 0.0040113
0.0061577 -0.0038489 -0.00031732 -0.00021079
-0.00089146 0.0013871 0.00048311 -0.00014638 -4.4159e-06 0.0010277 0.0061985 -0.0037618
0.17508 0.10018 0.0027284 0.0012991
0.0008472 -0.0011209 -4.0655e-05 0.00027233 0.0018595 -0.00017236 -0.00025113 -0.00028205
0.002488 0.0011014 0.31553 -0.040435
3560000000 0.28962 0.053984 0.00027853 -0.0058958 0.00016705 -0.00088231 0.00060166 0.00036526
0.0015676 0.0014667 1.5299e-06 -0.0012078
0.00027718 -0.0059248 0.1106 -0.068863 0.0057851 -0.00056238 0.00038642 0.00061674
0.00066081 -7.9261e-05 0.0002886 0.00029062
0.00013223 -0.00084164 0.0057399 -0.00058005 0.30215 0.091757 1.1209e-05 -0.00023493
0.00069411 0.00032561 0.0013485 -0.00071179
0.00064397 0.00040055 0.00038162 0.00062875 3.7763e-05 -0.00022306 0.22966 -0.0321
0.0049771 -0.0066595 -0.00040946 -0.00033066
0.0014648 0.0014615 0.00071332 -0.00010241 0.00065154 0.0004245 0.0048825 -0.006803
0.19481 0.091167 0.0026588 -0.0014774
1.6309e-05 -0.001145 0.00029241 0.00038174 0.0014946 -0.00088239 -0.00044941 -0.00023031
0.0027853 -0.0013588 0.32825 -0.080458
3620000000 0.30655 0.016139 -0.0010753 -0.0036239 -0.0020125 -0.00021161 0.00018353 -0.0016488
7.5372e-05 0.00040437 -0.00075454 -0.00085653
-0.0010758 -0.0035885 0.11132 -0.097815 0.0041585 -0.0037785 0.0003342 0.00041125
-0.00011026 -0.00074297 0.0006414 0.00041533
-0.0020624 -0.0001906 0.0041908 -0.0038285 0.31481 0.048356 1.2442e-05 -0.0010102
-0.00012648 0.00023769 0.00093221 -0.00087784
0.00014104 -0.0016353 0.000352 0.00044937 2.844e-06 -0.0010414 0.21845 -0.06179
2.7047e-05 -0.0071629 -0.0012071 0.00091327
6.3166e-05 0.00034673 -0.00012679 -0.00072393 -0.00012703 0.00015268 4.9333e-05 -0.007114
0.21712 0.055997 0.00036747 -0.001584
-0.00068729 -0.00085114 0.00064837 0.00037616 0.00068396 -0.00081284 -0.0011539 0.00086333
0.0003342 -0.001809 0.3313 -0.11475
3680000000 0.31088 -0.028012 -0.0034839 -0.0037522 -0.00085083 0.0018401 -0.00093553 -0.0003851
0.001314 -0.0001921 -0.0010689 -0.00037245
-0.0035257 -0.003775 0.10749 -0.11488 0.0015226 -0.0045985 0.00062841 0.00032421
-0.00021092 -0.00069735 0.00078241 -3.8059e-05
-0.00078462 0.0018398 0.0014395 -0.0045777 0.32592 -0.0018278 -0.0008165 -0.00074099
0.00095278 0.00082431 0.00035043 -0.0018738
-0.00094634 -0.00041055 0.00063808 0.0003133 -0.00082779 -0.00071045 0.20486 -0.095603
-0.00096854 -0.0062047 -0.0011841 0.0013667
0.0013475 -0.00011515 -0.00022935 -0.00075452 0.0010148 0.00091863 -0.001054 -0.0062455
0.23709 0.033734 0.00017108 -0.001446
-0.0011142 -0.00036051 0.00078515 1.7654e-05 0.00057566 -0.0020749 -0.0011793 0.0012784
0.00020684 -0.0011525 0.33021 -0.15957
3740000000 0.31305 -0.063587 -0.002893 4.9393e-05 -0.0022186 0.0025776 6.3861e-05 -0.00083738
-0.00069114 8.104e-05 -0.00092383 0.00066296
-0.0028808 5.2358e-05 0.09887 -0.13642 0.00093905 -0.0054867 0.0003431 -0.00019958
-0.00035321 -0.00020003 0.0005096 0.00011321
-0.0021819 0.0026551 0.00089262 -0.0055137 0.32917 -0.040886 -0.00089772 9.145e-05
-6.0381e-05 -0.00048396 -0.00025491 -0.0012241
3.3587e-05 -0.00084684 0.00036336 -0.0001552 -0.00091905 9.8648e-05 0.18347 -0.11918
-0.0029474 -0.005361 0.00094286 0.0027512
-0.00071498 5.2499e-05 -0.00035142 -0.00020521 -0.00012514 -0.00047928 -0.0028579 -0.0054024
0.24682 -7.341e-05 -0.00099647 -0.001421
-0.0010292 0.00045297 0.00055285 7.2956e-05 -0.00036537 -0.0012173 0.00097445 0.0027699
-0.00098512 -0.0015718 0.31657 -0.19937
3800000000 0.30829 -0.10994 -0.0021611 0.00056227 0.00084404 0.0037682 -0.0012663 -0.0015533
0.0017322 0.0014209 -0.0013733 0.00035583
-0.0021461 0.00055962 0.088733 -0.15141 -0.0019613 -0.0050548 0.00031483 0.00025266
-0.00087976 -0.00045581 0.00087883 -2.7414e-05
0.00089609 0.0037825 -0.0020628 -0.0050595 0.32576 -0.082649 -0.00080396 0.00037382
0.00071693 0.00036007 -0.00085941 -0.00091096
-0.0013397 -0.0016102 0.00029942 0.00025274 -0.00077814 0.00045763 0.17484 -0.1446
-0.0033552 -0.0036943 0.0014601 0.0016376
0.0017981 0.0013896 -0.0008591 -0.00048432 0.00075486 0.00022657 -0.0035243 -0.0036863
0.26111 -0.037876 0.0012191 0.0005838
-0.0012675 0.00034698 0.00076697 2.736e-05 -0.00082327 -0.00075207 0.0015078 0.0015943
0.0011842 0.0005769 0.30912 -0.24079
3860000000 0.29649 -0.14145 -0.00054492 0.001083 0.0027584 0.0017329 -0.0021161 0.001278
0.00087598 -0.0013865 -0.00044653 0.0014695
-0.00054527 0.001103 0.069497 -0.1617 -0.0033212 -0.0049645 0.00055873 -0.0007475
-0.00084662 0.0013907 0.00064783 -0.0010021
0.0027823 0.0017296 -0.003346 -0.004873 0.30599 -0.12282 -0.0004601 0.001025
0.00017322 -0.00055338 -0.001194 -0.0002939
-0.0021002 0.0012636 0.00055156 -0.00074591 -0.00048038 0.0010315 0.1468 -0.15968
-0.0028488 -0.0040247 0.0022421 0.00099735
0.00093347 -0.0012316 -0.00087447 0.0014188 0.00021179 -0.00056826 -0.0027583 -0.0039863
0.26086 -0.065574 0.0001164 -0.0017646
-0.00051279 0.0012939 0.000742 -0.0011062 -0.0011627 -0.00044708 0.0021805 0.00099259
0.00015481 -0.0017495 0.28622 -0.27874
3920000000 0.2824 -0.1813 0.0017883 -2.4095e-05 0.0035457 0.0022909 0.00016086 0.0010037
0.00036968 -7.7162e-05 0.00074415 0.0006452
0.0018014 -2.3801e-05 0.042647 -0.17794 -0.0049512 -0.0033766 -0.00042822 -0.00020858
0.00039226 0.00026103 -0.00028817 -0.00072349
0.0035805 0.0022804 -0.0050591 -0.0033666 0.29962 -0.15558 0.00018187 0.0012422
0.0016096 -0.00099683 -0.00028703 -5.5895e-05
8.4208e-05 0.00099439 -0.00046557 -0.00020852 0.00016862 0.0012374 0.12712 -0.17038
-0.0036636 -0.0031847 0.0022653 -0.00021384
0.00030071 -0.00015754 0.00043291 0.00029476 0.0016455 -0.0010521 -0.0038417 -0.0031942
0.25537 -0.11286 0.0014405 -0.00094698
0.00084612 0.00072836 -0.00034676 -0.00066223 -0.00039431 0.0001444 0.0022881 -0.00027303
0.0015006 -0.0010259 0.26494 -0.30674
3980000000 0.25541 -0.21717 0.0017269 -0.0032406 0.004832 -0.0003384 0.00010128 0.0010378
0.00078545 -0.0018177 0.00042515 0.00015666
0.0017419 -0.0032543 0.020535 -0.19181 -0.005606 -0.0013894 0.000716 0.00048884
0.00056963 0.00048843 9.7023e-05 -0.0013553
0.0048302 -0.00043192 -0.005617 -0.0013154 0.27084 -0.18618 0.0013755 -1.2148e-06
-0.00058808 -0.0011468 -0.00093774 -0.00053054
0.00012733 0.001107 0.00072573 0.00048756 0.0014451 1.9458e-05 0.091001 -0.19242
-0.0046056 -0.0035273 0.0016236 -0.00089613
0.00083161 -0.0017411 0.00057518 0.00049346 -0.00066932 -0.0011767 -0.0044999 -0.0034589
0.24504 -0.14308 0.0015581 -0.0045916
0.00028408 0.00012167 0.00018604 -0.0013365 -0.00086769 -0.00076767 0.001591 -0.0008825
0.0015507 -0.0044944 0.22978 -0.34387
4040000000 0.2279 -0.24294 -0.00068263 -0.0039992 0.0032637 -0.0029965 0.0003292 0.00027745
-0.00039452 -0.00090717 0.00056114 -0.00011715
-0.00068479 -0.0040103 -0.004878 -0.19929 -0.004991 0.00019556 0.00023087 -0.0010545
5.0974e-05 0.00010407 -0.001452 4.3627e-05
0.0032507 -0.002994 -0.0049356 0.00027935 0.24946 -0.21972 0.0002335 -0.0006191
-0.00088857 -0.00036255 -0.00098021 0.00018629
0.00028297 0.00023833 0.00019948 -0.0010478 0.00021881 -0.000606 0.068699 -0.18711
-0.0063479 -0.0016894 0.0016083 -0.00060343
-0.00047268 -0.00096047 3.899e-05 8.2566e-05 -0.00084995 -0.00038507 -0.0065044 -0.0017588
0.23402 -0.17505 -0.0014199 -0.0029168
0.00055352 -6.6908e-05 -0.0015199 2.5717e-05 -0.0010355 0.00027107 0.0017067 -0.00056317
-0.0013978 -0.0031571 0.19339 -0.36299
4100000000 0.19796 -0.26685 -0.0033873 -0.0029053 0.0011985 -0.0035684 -0.00017274 -0.00012268
0.00051432 -0.0015688 0.00056353 0.00013617
-0.0033976 -0.0029298 -0.030294 -0.20339 -0.0049498 0.00097258 -0.00021695 -0.00043357
0.00076972 0.00030039 -0.00055216 0.00020434
0.0011622 -0.003643 -0.0049744 0.0010909 0.22777 -0.24609 0.00013263 -0.00028026
-0.00073768 -0.00032995 -0.0014929 -7.0452e-05
-9.6271e-05 -6.743e-05 -0.00023083 -0.00042657 0.00013264 -0.00030121 0.035315 -0.20105
-0.0060206 0.00075305 0.0012063 -0.0013504
0.00050354 -0.0014467 0.00080729 0.00025381 -0.00073344 -0.00032341 -0.0059263 0.00087784
0.21977 -0.20128 -0.0015262 -0.0045149
0.00047995 3.6098e-05 -0.00058725 0.00027256 -0.0013052 0.00013532 0.001054 -0.0014638
-0.001559 -0.0043349 0.16011 -0.38944
4160000000 0.16887 -0.28411 -0.0037926 -0.001902 -0.00031827 -0.003369 0.00092964 -0.00018107
-0.0037925 -0.00076433 0.00064355 -0.00067307
-0.0037425 -0.00197 -0.056437 -0.19968 -0.0046803 0.0028811 -0.00041527 -0.00015895
0.00026437 -0.00053164 -0.0010161 0.00037486
-0.00037781 -0.0033295 -0.0045933 0.0029156 0.19466 -0.26218 0.00043772 -0.00018481
-0.00084549 -0.00046969 -0.0012382 0.0012175
0.00088344 -0.00010757 -0.00040864 -0.00012957 0.00048765 -0.00016772 0.010872 -0.18865
-0.0052715 0.0017276 0.0011382 -0.0025257
-0.0038742 -0.00071667 0.0002607 -0.00053523 -0.00080227 -0.00042522 -0.0052946 0.0017284
0.18889 -0.23412 -0.0040346 -0.0028668
0.00072053 -0.00067507 -0.00095721 0.00022621 -0.0015012 0.00098615 0.0011973 -0.0023446
-0.0040366 -0.003066 0.11064 -0.39812
4220000000 0.14079 -0.29992 -0.004501 0.00016378 -3.9823e-05 -0.0037063 -0.00034049 -0.00027356
-0.00071474 0.0011047 0.00037963 -0.0011384
-0.0044955 0.0001997 -0.092725 -0.18985 -0.002159 0.0034339 -0.00018179 -0.00015196
-2.2544e-05 0.00023865 -0.00054164 0.00088769
-1.3993e-05 -0.0037205 -0.0021375 0.00346 0.16532 -0.28817 -7.5622e-06 0.00012067
0.00012586 0.00039588 -8.8181e-05 0.0010233
-0.00034111 -0.00027181 -0.00019403 -0.0001519 -8.6819e-05 0.00012038 -0.01286 -0.18659
-0.0041931 0.0022845 -4.5077e-06 -0.0020418
-0.0007111 0.0011511 7.4237e-05 0.00013776 0.00010964 0.00036539 -0.004183 0.0023439
0.1743 -0.25896 -0.0045081 -0.0029033
0.0003303 -0.0013068 -0.00058752 0.0010356 0.00010591 0.0012818 -6.2883e-05 -0.0022305
-0.0045789 -0.0029014 0.082664 -0.41172
4280000000 0.11024 -0.30899 -0.0029266 0.0016665 -0.0016716 -0.0043681 -0.00048011 0.00051943
-0.00041032 0.0014105 -0.00061689 -0.00026827
-0.0029204 0.0016553 -0.11834 -0.19441 -0.0028401 0.0029449 -0.00064392 -0.00025433
0.00026651 0.00012123 0.00053916 0.00064339
-0.0017359 -0.004239 -0.002762 0.003035 0.13541 -0.29516 0.0008528 -0.00022288
-0.00077872 0.00098875 -0.0004091 0.0009632
-0.00042334 0.00053974 -0.00064306 -0.00029196 0.00090157 -0.00024922 -0.05123 -0.17165
-0.0048159 0.0021634 -0.0009083 -0.0022873
-0.00046029 0.0013966 0.00022048 0.00015115 -0.000713 0.00098939 -0.0048445 0.0022232
0.13023 -0.28205 -0.0062463 -0.001403
-0.00060363 -0.00011898 0.00062939 0.00065542 -0.00044644 0.00055697 -0.00087972 -0.0020313
-0.0061207 -0.0013912 0.031667 -0.41685
4340000000 0.082705 -0.31839 -0.0018829 0.0020255 -0.0021464 -0.0014759 0.00033007 0.00040547
-0.00027221 0.00076806 6.9629e-05 -0.0010292
-0.0018675 0.0020253 -0.13918 -0.16849 -0.0019727 0.0038855 -0.00014453 0.00057242
-0.00023632 -0.00040004 0.00042499 0.00043789
-0.0021743 -0.0015345 -0.0019384 0.0038726 0.099941 -0.31216 -0.00035974 -0.0010274
0.0001746 0.00071906 0.00098391 0.0020272
0.00031159 0.00039215 -0.00012324 0.00053897 -0.00036587 -0.00097055 -0.068479 -0.16892
-0.0040615 0.0037799 -0.0013616 -0.0025562
-0.00022797 0.00076805 -0.00025354 -0.00044931 0.00029723 0.00059334 -0.0040437 0.0037612
0.10467 -0.30618 -0.004481 0.0016637
-4.1297e-05 -0.001083 0.0002983 0.00039456 0.00081696 0.0022894 -0.0012719 -0.0026685
-0.0046698 0.0014713 -0.0012852 -0.41141
4400000000 0.052121 -0.324 -0.00085306 0.0015183 -0.002489 -0.0017671 0.00071756 0.0012788
-9.3716e-06 0.00060395 -0.00025365 -0.00056651
-0.00083461 0.0015332 -0.1681 -0.15886 -0.0013034 0.0042225 -0.00055955 0.00046239
0.00020581 -0.00043813 0.00048895 0.00020136
-0.0024473 -0.0018372 -0.0012335 0.0043216 0.071383 -0.31866 -0.00015498 -4.3283e-05
0.00058647 0.00016187 0.00071477 0.0012581
0.0007767 0.0012665 -0.00055187 0.0004663 -0.0001962 -4.4228e-05 -0.093338 -0.1558
-0.0033679 0.0051058 -0.0019934 -0.0014505
8.3959e-06 0.00058988 0.00018945 -0.00045599 0.00057622 0.0002736 -0.0033687 0.0051767
0.072647 -0.31902 -0.003856 0.00091184
-0.00014511 -0.00048113 0.00067984 0.00028839 0.0010215 0.0011218 -0.0021567 -0.0011586
-0.0037433 0.0010291 -0.047888 -0.41601
4460000000 0.016124 -0.32413 -0.00056882 0.00042702 -0.00429 -0.0008568 0.0013421 -0.0006011
-0.00032682 0.0011437 -0.0011181 -0.00039237
-0.00057942 0.0004247 -0.19018 -0.12954 -0.00039887 0.0045662 -0.00036359 0.00076778
-0.00032745 -0.00047973 0.0004548 -0.00041991
-0.0042821 -0.00076775 -0.00039442 0.0045617 0.045251 -0.32607 -0.00044661 -0.00059509
0.00011876 0.00058931 0.0020706 0.00066175
0.0012966 -0.00064537 -0.00038112 0.0007853 -0.00042343 -0.00055426 -0.10642 -0.1345
-0.0015301 0.0062352 -0.0025166 -0.00078573
-0.00041795 0.0011974 -0.00027289 -0.0004567 0.00025245 0.00052843 -0.0015092 0.0061344
0.038705 -0.31603 -0.0044395 0.0030363
-0.0010889 -0.00041385 0.00034941 -0.0004805 0.0018654 0.00056433 -0.0023796 -0.0010269
-0.0044513 0.002849 -0.08721 -0.39758
4520000000 -0.0074136 -0.32477 -0.00041794 -0.00046873 -0.0036312 0.0004585 0.0005966 -7.657e-06
0.001817 0.00010252 -0.00084752 0.00095558
-0.00039902 -0.00046546 -0.21485 -0.11244 0.00088247 0.0045962 0.00055839 0.0009277
-0.00031703 -7.4289e-05 0.00019914 -4.7601e-05
-0.0036652 0.00043757 0.00094315 0.0046327 0.014376 -0.32383 -0.00126 0.00049228
0.000852 -0.00037273 0.0016986 -0.0011165
0.00063628 -1.1186e-05 0.00058893 0.00091807 -0.001256 0.00048187 -0.12403 -0.12523
-0.00059013 0.005624 -0.0030403 -0.00027653
0.0017482 2.5804e-05 -0.00035535 -8.3863e-05 0.00073936 -0.00034365 -0.0004937 0.0057719
-0.010203 -0.32898 -0.0022082 0.002885
-0.00082419 0.0010359 0.0002662 6.3424e-05 0.001878 -0.00092142 -0.0031709 -0.00020086
-0.0023663 0.0030729 -0.11598 -0.39598
4580000000 -0.045116 -0.31785 -0.0012582 -0.00059565 -0.0030198 0.0025555 0.00082721 -0.00037905
-2.8498e-05 0.00036817 -0.00048565 0.00084732
-0.001276 -0.00060013 -0.23353 -0.086239 0.0010126 0.0039588 0.00062247 -4.9923e-05
-1.4069e-05 0.00032124 0.00016201 -0.00029889
-0.0030058 0.0026576 0.0010485 0.0039259 -0.017514 -0.32128 -7.9251e-05 0.00056921
-0.00024518 -0.00035737 0.0014093 -0.00087768
0.00079979 -0.00044886 0.00063705 -6.4856e-05 -0.00010723 0.00054372 -0.13448 -0.10066
0.0021064 0.0052625 -0.0024623 0.0011011
-9.153e-05 0.00028196 -2.0391e-05 0.00031512 -0.00018228 -0.00029008 0.0021226 0.0051251
-0.036872 -0.33525 -0.0024493 0.0032452
-0.00044763 0.00088032 0.00010741 -0.0004296 0.0013477 -0.0012156 -0.0022725 0.0011683
-0.0023642 0.0030414 -0.16142 -0.36591
4640000000 -0.070759 -0.31169 -0.002471 -0.0016078 -0.0030845 0.00253 0.00046743 -0.0015889
0.0013294 -0.00023277 0.00031504 0.0010666
-0.0024543 -0.0016 -0.24415 -0.058441 0.0014523 0.0037952 0.0007696 0.00024331
-0.0004382 0.00039989 3.9322e-05 -0.0007881
-0.0030867 0.0026027 0.0015108 0.0038259 -0.041945 -0.31466 3.5277e-05 0.0007946
0.00070526 0.00037463 0.00038101 -0.0022089
0.00052404 -0.0015736 0.00074919 0.00027063 5.3242e-05 0.00078988 -0.14018 -0.086156
0.0033923 0.003678 -0.0024462 0.0016243
0.0013993 -0.00023313 -0.0004326 0.00036353 0.00080031 0.00028115 0.0034329 0.0037969
-0.070773 -0.32287 -0.0022604 0.0041345
0.00018657 0.0010415 3.1732e-05 -0.00070027 0.00023808 -0.0019598 -0.002548 0.0016156
-0.0024843 0.0041961 -0.18049 -0.35628
4700000000 -0.098261 -0.30737 -0.0041008 -5.2694e-05 -0.0016781 0.004604 -0.00095181 -0.0010752
0.0011982 -0.000453 0.00083648 0.00053948
-0.0041205 -6.6511e-05 -0.25604 -0.039934 0.0025363 0.0042461 0.00050288 -0.00046073
0.00037041 0.00038134 -0.00033579 -1.0015e-05
-0.001649 0.0046354 0.0026389 0.0041694 -0.072079 -0.30928 -0.00010389 0.00062508
0.00024049 -0.00015401 -7.0917e-05 -0.0013881
-0.00096985 -0.0011167 0.00050946 -0.00048047 -0.00014041 0.00060123 -0.15689 -0.065537
0.0033578 0.0016411 -0.0015991 0.0025479
0.0010595 -0.00054551 0.00032423 0.00040236 9.0349e-05 -8.6723e-06 0.0033559 0.0015063
-0.10914 -0.31582 -0.00090691 0.0036279
0.00087338 0.0006077 -0.00026893 -3.8293e-05 0.00020013 -0.001546 -0.0014861 0.0026189
-0.00069968 0.0036489 -0.22417 -0.32742
4760000000 -0.12881 -0.29265 -0.0048156 0.0013181 0.00087089 0.0047584 -0.00076982 -0.00073521
0.00022213 -0.0011633 0.00078128 -0.00029736
-0.004809 0.0013193 -0.25206 0.0022656 0.0031412 0.003117 -7.3951e-05 -0.00072657
0.00030441 0.00029457 0.00022627 -1.2355e-05
0.0008782 0.0046668 0.0031141 0.0031011 -0.10255 -0.2958 0.00077674 0.00029437
0.00075485 0.00011144 -0.00098122 -0.00098102
-0.00073502 -0.0007149 -6.4085e-05 -0.00072918 0.00072956 0.00035361 -0.15105 -0.048967
0.0023358 0.00099701 -0.00078416 0.002685
0.00026746 -0.0011685 0.00037499 0.00022948 0.00082059 8.3626e-05 0.0023408 0.0010696
-0.1424 -0.29975 -0.00055595 0.004128
0.00063755 -0.00029437 6.6872e-05 -5.4098e-05 -0.0013233 -0.0010091 -0.00081347 0.0025828
-0.00069888 0.0041008 -0.23517 -0.30552
4820000000 -0.15561 -0.27887 -0.0049656 0.0027197 0.0014892 0.0027723 -0.0008817 -0.00042556
0.00044893 -0.00090594 0.00021663 -0.00038408
-0.0049869 0.0027035 -0.26399 0.024636 0.0043849 0.0033712 -3.1718e-05 -0.00037272
0.00039361 -3.4326e-05 -0.00028054 -0.00047087
0.0015422 0.0028297 0.0044685 0.0033235 -0.13013 -0.2919 0.00055692 -0.00039371
0.00075412 -0.0006476 -0.0011417 -0.0004798
-0.0008637 -0.00042575 -5.9887e-05 -0.00036166 0.00058507 -0.00044309 -0.16622 -0.031593
0.0018509 -0.00018113 6.5691e-05 0.0029157
0.00035448 -0.00091307 0.00034736 -2.9903e-05 0.00059816 -0.00064581 0.001879 -0.00030668
-0.18277 -0.28274 -7.7793e-06 0.0030868
0.00014845 -0.00032084 -0.00014346 -0.00042833 -0.00078643 -0.00044256 0.00010024 0.0029498
4.9134e-05 0.0031192 -0.27236 -0.2755
4880000000 -0.18679 -0.2594 -0.0041961 0.0045121 0.0020742 0.003141 -0.0014806 0.0002393
-0.00070731 -0.00097621 0.00034759 -4.8181e-05
-0.0042022 0.0044736 -0.25584 0.065839 0.0048071 0.0015792 -0.00032184 -0.00022018
-0.00019049 8.3076e-05 -0.00015322 4.2034e-05
0.002089 0.0030006 0.00479 0.0015086 -0.14886 -0.27884 0.00054225 -0.00054044
-0.00029031 -0.001372 -0.00039224 7.8361e-05
-0.0014979 0.0002965 -0.00034252 -0.00025369 0.00048171 -0.00048976 -0.15958 -0.013174
0.00060766 -0.00045607 0.00093647 0.0024319
-0.00072664 -0.00090744 -0.00018624 0.00011565 -0.00024628 -0.0014086 0.00051713 -0.00029331
-0.21335 -0.26773 -4.6838e-05 0.003068
0.00048137 -0.00014205 -0.00021273 4.373e-05 -0.00057774 0.0001015 0.0010494 0.0024273
-4.2323e-05 0.003025 -0.28477 -0.24608
4940000000 -0.20765 -0.24233 -0.003037 0.0064795 0.0028478 0.0012594 -0.00030448 0.00071441
-0.0010165 -0.00048132 0.00011313 -0.00094934
-0.0030545 0.0064556 -0.26803 0.091926 0.0057136 0.0013418 -0.00011252 -3.1231e-05
0.00039424 -0.00026186 -0.00053482 1.8789e-05
0.0028764 0.0012329 0.0057861 0.00128 -0.16906 -0.25518 0.00013328 -0.00037555
-0.0011588 -0.00019429 -0.00078397 0.00022288
-0.00028111 0.00068519 -8.2552e-05 -2.6993e-05 0.00020458 -0.00046738 -0.16718 -0.0034395
-0.00043016 0.00034596 0.0019091 0.0019443
-0.0010886 -0.00042898 0.00036086 -0.00031454 -0.0012024 -0.00035442 -0.00034918 0.00021523
-0.23788 -0.24061 0.00029671 0.003203
2.3421e-05 -0.00089316 -0.00047659 0.00012768 -0.00083219 0.00029821 0.0018059 0.0019659
0.00020787 0.0032156 -0.30852 -0.22011
5000000000 -0.22831 -0.21845 -0.00015368 0.0073497 0.0032953 0.0018764 -0.00011342 0.00065355
-0.0006243 0.00049674 -0.00025753 -0.00075219
-0.00016648 0.0073644 -0.25426 0.10926 0.0060038 -0.00069249 -0.00029128 -0.00011645
-0.00019065 -0.00066731 -0.00025416 -4.9112e-05
0.003261 0.0018512 0.0059469 -0.00083787 -0.19874 -0.24151 -0.00062372 -0.00079905
-0.00057736 -0.00030084 -0.0005645 -7.3085e-05
-0.00015656 0.00068811 -0.00031146 -0.00013236 -0.00064961 -0.00070037 -0.16148 0.020803
-0.00091154 0.0015063 0.0023324 0.0010227
-0.00057798 0.00065431 -0.00016725 -0.00060567 -0.00046839 -0.00034382 -0.0010404 0.0016848
-0.26563 -0.217 -0.00017208 0.0033621
-0.00013057 -0.0007106 -0.00027701 -0.0001041 -0.00050233 -0.00019904 0.0023893 0.0010478
-3.7658e-05 0.0034435 -0.32038 -0.18595
5060000000 -0.2497 -0.191 0.0018186 0.0070549 0.0033017 -0.00038913 0.00012246 0.00050115
-0.00040782 0.00013086 -0.00045327 -0.00047831
0.0018021 0.0070528 -0.23729 0.14621 0.0054097 -0.0019629 -5.3813e-05 0.0002297
-0.00046895 3.7224e-05 -0.0003589 0.00026651
0.0032333 -0.0004496 0.005358 -0.0019875 -0.21302 -0.21979 -0.00040759 0.00034807
-0.00091501 0.0002053 -0.0010039 -9.086e-05
0.00014908 0.00047282 -3.8295e-05 0.00024192 -0.00037974 0.00037647 -0.1631 0.028153
-0.00031016 0.0029931 0.0018265 0.00054378
-0.00044638 6.8181e-05 -0.00049848 1.3202e-05 -0.00095255 0.00027185 -0.00015699 0.0028755
-0.2799 -0.18733 0.0010174 0.0038404
-0.00062817 -0.00045408 -0.00043985 0.00038869 -0.0010273 7.2684e-06 0.001788 0.00047059
0.0010314 0.003668 -0.33307 -0.15703
5120000000 -0.26583 -0.16574 0.00347 0.0060067 0.0031338 -0.00054727 0.00031393 0.00066721
-2.8561e-06 0.00087653 -0.00035491 0.00031025
0.0034583 0.0059921 -0.23179 0.17278 0.0047281 -0.0028209 5.5537e-05 0.00026405
-1.0589e-05 -0.00010199 2.0652e-05 0.00031332
0.003202 -0.00059126 0.004685 -0.0029043 -0.22749 -0.2044 -1.5335e-05 0.00019815
-0.00017325 0.00077238 -0.0013789 0.00067967
0.00028079 0.00066343 6.0199e-05 0.00026088 -5.1324e-05 0.00018213 -0.15936 0.054569
0.0010911 0.003327 0.002506 0.00030643
-8.1946e-05 0.00092328 3.2417e-05 -6.2114e-05 -0.00015393 0.00077198 0.0009896 0.0034185
-0.29538 -0.15225 0.0016476 0.0031387
-0.00028489 0.00036478 0.00017412 0.00022231 -0.0012401 0.00064635 0.0024401 0.00042436
0.0017024 0.0033967 -0.34547 -0.12318
5180000000 -0.28203 -0.13563 0.0050488 0.0047792 0.0033528 -0.0011471 0.0002008 0.00057187
-0.00013806 0.00024178 -0.00051659 0.0004324
0.0050361 0.0047861 -0.20991 0.19555 0.0040846 -0.0039268 -0.00030556 -0.00024758
-0.00017593 -9.9137e-05 -3.9459e-05 6.418e-05
0.0033101 -0.0011787 0.0039816 -0.0039819 -0.23852 -0.16875 -0.00041059 0.00067295
-0.00013312 -2.2875e-05 -0.00032057 0.00098896
0.00023811 0.00058434 -0.00032731 -0.00022616 -0.0003856 0.00072412 -0.15832 0.064186
0.0028267 0.0039578 0.0022335 -0.00074881
-6.8911e-05 0.00019841 -0.00019681 -9.2985e-05 -0.0001802 -4.3832e-05 0.0029932 0.0038543
-0.30723 -0.11131 0.0024025 0.0037421
-0.00050405 0.00043853 -0.00015951 0.00013146 -0.00043753 0.00095559 0.0022762 -0.00088366
0.0024454 0.0036331 -0.34804 -0.090891
5240000000 -0.29101 -0.10863 0.0051423 0.0034193 0.0026755 -0.0027263 0.00068244 5.8441e-05
-0.00016415 -9.428e-05 6.226e-05 0.00055254
0.0051074 0.0034126 -0.19829 0.23337 0.003027 -0.0045901 -1.7592e-05 8.485e-05
-0.00020177 -3.1506e-05 0.00029883 0.00039395
0.0026274 -0.0027447 0.0029757 -0.0046609 -0.25514 -0.14389 0.00042283 0.00022365
-0.0001989 0.00059098 0.00019251 0.0012413
0.00064254 3.2152e-05 -3.3483e-05 5.3085e-05 0.0004124 0.00021518 -0.1589 0.084823
0.0036781 0.0026363 0.0016584 -0.0012377
-0.00023084 -0.0001037 -0.00022527 2.1296e-05 -0.00014654 0.00047142 0.0036226 0.0026426
-0.32191 -0.069223 0.0034842 0.0027708
5.4287e-06 0.00063398 0.00037525 0.00033677 0.00025549 0.0013015 0.0015412 -0.0012406
0.0033566 0.002909 -0.35471 -0.058123
5300000000 -0.29636 -0.078753 0.005996 0.0019363 0.0018037 -0.0030709 0.00017316 -0.00039126
0.00023683 0.0007235 0.00013574 0.00027516
0.0059736 0.0019576 -0.19061 0.23822 0.0022023 -0.0053637 -0.00017905 0.00022744
-0.00010437 0.00040128 0.00025022 0.00027432
0.001717 -0.0031267 0.0021093 -0.0053772 -0.27095 -0.11862 0.00030891 -0.00025673
0.00017676 0.00044016 0.00067516 0.0009411
0.00019983 -0.00034619 -0.00016031 0.00025469 0.00028959 -0.0002362 -0.15098 0.094046
0.0053466 0.0018171 0.0013697 -0.0014634
0.00029014 0.0007331 -4.3265e-05 0.00036853 0.00022298 0.00055187 0.0053619 0.0017945
-0.33291 -0.040968 0.0034606 0.0023982
0.00021262 0.00023925 0.00017842 0.00024873 0.00077834 0.0008548 0.0014593 -0.0015504
0.0035797 0.0023348 -0.3507 -0.022284
5360000000 -0.29693 -0.042074 0.0059408 0.00080174 0.00031739 -0.0037569 0.00040439 -4.244e-05
8.0951e-05 0.00034589 0.00047311 -9.6002e-05
0.0059314 0.00079257 -0.15357 0.25989 0.00085431 -0.0056581 0.00010567 0.00021353
5.3583e-05 3.5011e-05 0.00049879 -0.00011646
0.00037108 -0.0037477 0.00072986 -0.0056667 -0.27051 -0.091926 0.00032435 0.00043578
0.00038061 0.00050088 0.00078502 0.00020902
0.00036047 -8.8221e-06 7.5153e-05 0.00020304 0.00033159 0.00042579 -0.14955 0.112
0.0058844 -0.00037634 0.00070158 -0.0019619
4.2961e-05 0.00039729 1.5514e-05 4.4549e-05 0.00024037 0.00038761 0.0059365 -0.00043058
-0.3296 -0.0024717 0.004611 0.0026242
0.00044271 -8.5915e-05 0.00052413 -7.5895e-05 0.00067064 0.00038107 0.00060983 -0.0019791
0.0045159 0.002666 -0.34821 0.0061805
5420000000 -0.29981 -0.018669 0.0060903 -0.0010943 -0.00043002 -0.0037911 -4.3752e-05 -0.00012675
0.00062696 0.00043313 0.00024348 -0.00027496
0.0060783 -0.0010643 -0.13464 0.28681 -2.9416e-05 -0.0054948 0.00010568 0.00016324
2.0582e-05 2.9324e-05 0.00027057 -0.00018699
-0.00057836 -0.0037519 -0.00013412 -0.0055206 -0.2866 -0.058257 -0.00015873 -0.00056732
0.00060746 9.4589e-05 0.00096107 4.9737e-05
-7.1806e-05 -0.0001328 0.00011264 0.00015041 -0.00021756 -0.000578 -0.13783 0.12676
0.005111 -0.0021368 0.00016756 -0.0016944
0.00069386 0.00045979 9.523e-06 2.9082e-05 0.00070453 0.00014475 0.005015 -0.0021643
-0.33264 0.026266 0.0049824 0.0007894
0.00026873 -0.00025493 0.00029807 -0.00018993 0.00089087 0.00012443 0.00024543 -0.0016674
0.0051948 0.00088524 -0.34162 0.047828
5480000000 -0.29208 0.017543 0.0049993 -0.0018995 -0.0020676 -0.0029951 0.00036547 -4.2414e-05
0.00086203 -0.00018311 -0.00018691 -9.6475e-05
0.0050051 -0.001931 -0.12044 0.29475 -0.0016532 -0.0057158 1.7446e-05 0.00018869
3.2953e-05 9.6598e-06 0.00020308 -0.0001477
-0.0020398 -0.0029594 -0.0017107 -0.0056526 -0.29082 -0.036349 -0.00026533 0.00016776
0.00057568 -0.0003729 0.0007077 4.1354e-05
0.00037248 -5.324e-05 2.5002e-05 0.00019845 -0.00023288 0.00017132 -0.13156 0.13752
0.0039098 -0.0033907 -0.00012121 -0.0018053
0.00083971 -0.0002434 4.1266e-05 -5.5183e-05 0.00057529 -0.00040728 0.0039836 -0.0033735
-0.32251 0.055278 0.0046993 0.00046693
-0.00022824 -8.5589e-05 0.00015859 -9.6035e-05 0.00058472 -2.707e-05 -0.0002332 -0.0018672
0.0045934 0.00038405 -0.33258 0.070295
5540000000 -0.28889 0.04295 0.0042661 -0.0025955 -0.0027052 -0.0020366 0.00033326 -0.00031206
0.00026458 -0.00011743 -0.00023426 7.2394e-05
0.0042502 -0.0025705 -0.079974 0.3124 -0.0025924 -0.0049444 0.00043923 7.9428e-05
4.4224e-05 -0.00016945 -8.7062e-05 -0.00039515
-0.0027939 -0.0019782 -0.0027055 -0.0048574 -0.29006 -0.015115 0.0002557 -0.0002049
0.00031557 -0.0001144 0.00039183 -0.00035126
0.00035528 -0.0002819 0.00044706 7.8132e-05 0.00023011 -0.00018534 -0.12016 0.15909
0.0027081 -0.0038665 -0.00093433 -0.0019147
0.00022865 -0.00011546 2.2243e-05 -0.00011512 0.00033297 -0.00012291 0.0026098 -0.0039924
-0.30827 0.089995 0.0049726 -0.0011971
-0.00018664 8.3114e-05 -1.6642e-05 -0.00042712 0.00050932 -0.00022855 -0.00096652 -0.001856
0.0050255 -0.0010924 -0.32445 0.11072
5600000000 -0.27771 0.071017 0.0034559 -0.0036666 -0.0023226 -0.0016497 0.00030504 -0.00034056
0.00026368 -0.00011129 0.00019815 0.0004233
0.0034645 -0.0036245 -0.077193 0.32671 -0.0036905 -0.0047508 7.1021e-05 -0.00021931
-0.00013821 5.3012e-05 -0.00020225 -0.00029336
-0.0023792 -0.0015768 -0.0037742 -0.0046955 -0.28953 0.016465 -3.9442e-05 0.00013518
0.00033026 -0.00057455 0.00040312 -0.00053018
0.00031235 -0.00035265 8.626e-05 -0.0002124 -5.6722e-05 9.218e-05 -0.11238 0.15843
0.0016662 -0.0040689 -0.0012167 -0.0011064
0.00032222 -0.00019558 -0.00016657 3.9328e-06 0.00034209 -0.00059765 0.0016311 -0.0039967
-0.29975 0.12003 0.0043813 -0.0012901
0.0002273 0.00037874 -0.00026729 -0.00027 0.00032904 -0.00062724 -0.0011907 -0.0011294
0.0043515 -0.0013608 -0.30327 0.12563
5660000000 -0.26681 0.092833 0.003126 -0.0035857 -0.0034455 -0.00049633 -0.00032149 -0.00075594
-0.00010961 -0.00066462 0.00053744 -0.00030472
0.0031129 -0.0035835 -0.036143 0.31835 -0.0045047 -0.0030633 1.8999e-05 -0.00015342
0.00015165 1.4937e-05 -0.00011609 -1.551e-05
-0.0034518 -0.00053185 -0.004571 -0.002989 -0.29071 0.040538 -0.00017469 0.0001098
-0.00039705 -0.00041879 0.00017516 -0.0010006
-0.00036366 -0.00079755 -5.3128e-06 -0.00014991 -0.00020296 9.2122e-05 -0.097102 0.17869
0.00075876 -0.0039146 -0.0013106 -0.00094109
-0.00011147 -0.00055029 0.0001212 3.6539e-05 -0.00036315 -0.00042873 0.00069518 -0.0040119
-0.28522 0.14812 0.0044091 -0.0022358
0.00048522 -0.00025356 -0.00013615 -3.593e-05 0.00015128 -0.0011394 -0.0013294 -0.0008943
0.0043536 -0.0021254 -0.29458 0.16175
5720000000 -0.25209 0.1151 0.0026399 -0.0041097 -0.0029509 0.00070962 -0.00054744 -0.00025723
-0.00044048 -0.0001802 -0.00011155 -0.00039588
0.0026424 -0.0041178 -0.0079911 0.34421 -0.0055994 -0.0025994 3.2578e-05 -5.1549e-05
-0.00028452 1.9714e-05 -0.00029048 0.00024175
-0.0029594 0.00080911 -0.00563 -0.0024732 -0.28707 0.071913 0.00014337 2.6224e-05
0.00012988 0.00034301 -2.3637e-05 -0.00028348
-0.00055078 -0.00025096 1.5397e-05 -6.3858e-05 0.00018899 6.6587e-05 -0.081111 0.18053
-0.00019693 -0.0036283 -0.0016813 -0.00042499
-0.0002954 -0.00020595 -0.00023371 -4.3053e-05 0.00013593 0.00036568 -0.00020882 -0.0035366
-0.27426 0.17512 0.0040393 -0.0034289
-5.8701e-05 -0.00050648 -0.00026722 0.00018008 9.2634e-05 -0.00026828 -0.0016374 -0.00038692
0.0041088 -0.0035421 -0.26403 0.17934
5780000000 -0.23596 0.13227 0.0015694 -0.004771 -0.0024608 0.0011466 -0.00068792 0.00011561
-0.00034605 -0.00028228 -0.00011974 -0.00024132
0.0015506 -0.0047794 0.0053025 0.33907 -0.0060195 -0.00065295 -2.5481e-05 -0.00016673
2.3241e-05 -4.4208e-05 -5.7553e-05 -0.00018569
-0.0024453 0.0011107 -0.0060584 -0.00055856 -0.28371 0.088137 -4.9995e-07 -0.00010885
0.0001182 -9.5774e-05 -0.0004059 -0.00061538
-0.00071878 0.00015109 -4.1287e-05 -0.00016219 -5.543e-05 -0.00012594 -0.072156 0.19635
-0.00018419 -0.0029714 -0.00126 8.5348e-05
-0.00040579 -0.00022286 2.1569e-05 -9.2295e-06 0.00019621 -6.618e-05 -0.00018524 -0.0030266
-0.26412 0.1961 0.0030837 -0.0036842
-0.0001595 -0.00016555 -1.2187e-05 -0.00014699 -0.00046295 -0.00057449 -0.0012736 6.6475e-05
0.0030824 -0.003626 -0.25523 0.2015
5840000000 -0.22257 0.15359 0.00022655 -0.0054714 -0.0020431 0.0012695 -0.00012737 0.00033752
-0.00037144 0.00023496 -0.00037759 -0.00025866
0.00026146 -0.0054616 0.04082 0.34251 -0.0056435 0.00060586 -0.00020647 1.3586e-08
0.00022644 6.905e-06 -0.00010571 0.00022865
-0.0020354 0.0013217 -0.0056213 0.00071264 -0.2767 0.11287 -0.00025197 3.5854e-05
-0.00013051 -0.00068889 -0.00036318 -0.0003413
-0.00013846 0.00029432 -0.00020603 1.4387e-05 -0.00024752 2.5985e-05 -0.049497 0.1994
-0.00057435 -0.0034521 -0.001186 0.00020244
-0.00039688 0.00026004 0.00019842 -7.491e-05 -0.00018357 -0.00071035 -0.00066459 -0.0034245
-0.24644 0.2058 0.0023454 -0.0039542
-0.00035308 -0.00017804 -0.00013254 0.00014128 -0.00046433 -0.00036824 -0.0012065 0.00033431
0.0023677 -0.003927 -0.21945 0.22574
5900000000 -0.20862 0.16573 -0.0018753 -0.0055088 -0.0021445 0.0022749 -0.00016455 4.8389e-05
0.00015805 -5.5868e-05 2.2227e-05 0.00035723
-0.0018538 -0.005497 0.061115 0.34256 -0.0051191 0.0018304 1.809e-05 4.0538e-06
-2.6705e-05 -0.00030327 -8.2211e-05 -0.00015824
-0.0021214 0.0023352 -0.0051213 0.0019293 -0.26102 0.12778 -4.3767e-05 -3.3246e-05
-0.0004879 -0.00042942 -0.00083236 -0.0003291
-0.00014494 8.5665e-05 -9.291e-06 -1.6505e-06 -5.4301e-05 -2.8209e-05 -0.041993 0.20987
-0.00082677 -0.0035197 -0.00098626 0.00034982
0.00018425 -0.00012663 2.6613e-05 -0.0002499 -0.00038605 -0.00041977 -0.00089056 -0.0035399
-0.22068 0.22193 0.0020601 -0.0049702
-7.5986e-05 0.00026182 -8.4464e-05 -0.00012428 -0.00080361 -0.0002327 -0.0010649 0.00026236
0.0020167 -0.0050183 -0.2048 0.23554
5960000000 -0.18883 0.17878 -0.0029525 -0.0040011 -0.00063957 0.0026522 -0.00012155 0.00022782
-0.00014882 5.8638e-05 -0.00013404 -4.7126e-05
-0.0029565 -0.003998 0.087673 0.34153 -0.0042122 0.0023031 -0.00019044 2.0652e-05
-2.094e-05 7.297e-05 5.279e-05 0.00018671
-0.00062388 0.0026976 -0.0041566 0.0023958 -0.24639 0.15397 8.7155e-06 -0.00012709
-0.00038724 9.9903e-05 -0.00048621 -8.9578e-05
-0.00016906 0.00022552 -0.00020618 3.1236e-05 -2.3463e-05 -0.00016678 -0.023679 0.21815
-0.0019571 -0.0032799 -0.0010811 0.00095349
-6.6938e-05 9.2512e-05 -1.5318e-05 9.4057e-06 -0.00027423 0.00019924 -0.0019108 -0.0032416
-0.19964 0.23605 0.00030425 -0.0051491
6.4904e-05 -7.3487e-07 8.6274e-05 9.4412e-05 -0.00040973 -7.3082e-05 -0.0010702 0.0010656
0.00031713 -0.005034 -0.17619 0.26241
6020000000 -0.17088 0.19443 -0.0038405 -0.0031075 -0.00034968 0.0029809 -2.6945e-05 0.00054495
-0.00028469 0.00024867 -0.00013895 0.00029186
-0.0038285 -0.0031176 0.11548 0.33345 -0.0046456 0.0031574 -5.346e-05 0.00018001
-0.0001304 0.00017092 -0.00017251 0.00023552
-0.00031998 0.0030044 -0.0046271 0.0032244 -0.22644 0.16631 -0.00023302 0.00029206
-0.0006627 0.00017772 -0.00043271 0.0006566
-8.1072e-06 0.00052472 -5.6939e-05 0.00016259 -0.00024311 0.00027053 -0.017031 0.21388
-0.002563 -0.0032425 -0.00057279 0.00082588
-0.00031239 0.00024782 -0.00019749 0.00016424 -0.00083264 0.00015998 -0.0026587 -0.0032571
-0.17063 0.24984 -0.00013002 -0.0047544
-0.00014219 0.0002106 -0.00023594 0.00026294 -0.00051757 0.0005601 -0.00058253 0.00075699
-7.1332e-05 -0.0047988 -0.14925 0.26195
6080000000 -0.15078 0.20305 -0.0040434 -0.00085841 0.0012912 0.0028804 0.00010701 7.3282e-05
7.6718e-05 0.0001187 0.00031483 4.8123e-05
-0.0040273 -0.00087622 0.13729 0.33421 -0.0030552 0.0046381 -6.4699e-05 -4.5733e-05
-3.7166e-06 0.00016468 0.00027587 0.00037507
0.0013441 0.0028701 -0.0029487 0.0047014 -0.20892 0.19272 0.00022198 0.00012531
-0.00033139 0.00067624 -0.00012011 0.0002723
8.7118e-05 5.298e-05 -6.1949e-05 -4.7545e-05 0.00021323 0.00014073 -0.00016959 0.22189
-0.0039445 -0.0024084 -0.00096827 0.00091497
6.3404e-05 7.0874e-05 5.0603e-05 0.00012273 -0.0003201 0.00070561 -0.0038725 -0.0023973
-0.14132 0.26729 -0.00099547 -0.0055585
0.00035244 3.9742e-06 0.00031305 0.00036915 -0.00016691 0.00034348 -0.00095692 0.0010608
-0.0010136 -0.0055367 -0.12712 0.28272
6140000000 -0.134 0.21671 -0.0035258 -0.00061658 0.0016293 0.0022167 3.7308e-05 1.4333e-05
6.6913e-05 -9.3052e-05 0.00056287 -8.0674e-05
-0.0035145 -0.00062048 0.16355 0.31573 -0.0021856 0.0052636 1.6993e-05 6.4344e-05
0.0004662 1.709e-06 0.00033652 9.3075e-05
0.0016609 0.0021411 -0.0021 0.0052819 -0.18503 0.21232 0.00036223 -8.5462e-05
0.00010944 0.00061286 6.5445e-05 0.00058049
4.8875e-05 1.1078e-07 2.5094e-05 7.3323e-05 0.00035502 -0.00011154 0.012362 0.21307
-0.0046284 -0.0013159 -0.00045939 0.0015321
4.2147e-05 -0.00011507 0.00040535 -3.469e-05 0.000209 0.00061146 -0.0046542 -0.0012772
-0.12194 0.287 -0.003011 -0.004425
0.00053987 -0.00011941 0.00025778 3.6668e-05 -1.1477e-05 0.00064888 -0.00039437 0.0013834
-0.0029986 -0.0044126 -0.088407 0.28158
6200000000 -0.11828 0.22218 -0.0028894 -0.00019079 0.0020832 0.0012084 0.00012197 0.00032182
-0.00016945 9.5385e-05 -8.5986e-05 -0.00036153
-0.0028953 -0.00020165 0.19184 0.31436 -0.00097067 0.0052497 5.7922e-05 0.00020466
7.0503e-05 -2.7773e-05 0.00012781 5.2007e-05
0.0021689 0.0012176 -0.00084638 0.0052711 -0.16577 0.2264 0.00011088 -0.00034322
0.00057205 -3.4754e-05 0.00029898 0.00016707
0.00014139 0.00032464 7.1392e-05 0.00018722 9.7504e-05 -0.00032313 0.025983 0.22134
-0.004526 -6.3622e-05 6.664e-05 0.0011531
-0.00018499 7.7981e-05 0.00011569 6.2082e-06 0.00049316 5.448e-05 -0.0045575 1.7659e-06
-0.10874 0.29429 -0.0034073 -0.0035889
-0.00016337 -0.00032135 0.00017031 9.2365e-05 0.00021699 0.00023216 6.9755e-05 0.0012974
-0.0033919 -0.0035862 -0.075199 0.29132
6260000000 -0.10337 0.23544 -0.0030742 0.00074539 0.0021624 0.00063403 0.00027563 -0.0001142
0.00010669 0.00026525 -0.00017863 -4.0172e-06
-0.0030771 0.00073816 0.20897 0.29906 -3.7542e-05 0.0053567 -3.0676e-05 -7.7561e-05
-5.6359e-05 -9.4491e-05 0.00018213 0.00016623
0.002138 0.00056949 6.6497e-05 0.0053667 -0.14368 0.24779 5.0634e-05 -3.731e-05
0.00023889 1.5594e-05 0.00011088 0.0003447
0.00029852 -9.8544e-05 -3.0888e-05 -8.2638e-05 7.6796e-05 -2.3565e-05 0.041619 0.21647
-0.004397 0.001392 0.00065784 0.0013284
7.5842e-05 0.00023217 -7.9063e-05 -0.0001441 0.00036548 -0.00010984 -0.0043749 0.0013917
-0.083153 0.29439 -0.0041278 -0.0028679
-0.00014358 -1.7299e-05 0.00021321 7.2404e-05 0.00020928 0.00031704 0.00069063 0.0012611
-0.0041263 -0.0028403 -0.029856 0.29117
6320000000 -0.087464 0.23797 -0.0025553 0.0013961 0.0022007 -0.00034284 5.295e-05 0.00014318
-0.0004229 0.00045576 -0.0001997 0.00029047
-0.0025626 0.001381 0.2346 0.28973 0.0017593 0.0056029 2.8256e-05 7.2209e-05
-2.6298e-05 -5.3985e-05 0.00013228 -5.6964e-05
0.0022537 -0.00036622 0.0018813 0.0056177 -0.12525 0.25685 -0.00018706 -0.0002811
0.00044923 -6.1517e-05 0.00050955 7.8794e-05
4.9626e-05 0.0001341 5.6869e-05 6.8785e-05 -0.00021608 -0.00030318 0.04064 0.21784
-0.0037833 0.001977 0.00072053 0.00070475
-0.00041345 0.00049966 3.5566e-05 -4.5305e-05 0.00042639 6.3067e-05 -0.0038803 0.0021045
-0.058246 0.30427 -0.0048871 -0.0012142
-0.00021646 0.00030885 0.00019588 7.4774e-06 0.00054488 0.00023509 0.00058847 0.00084783
-0.0048454 -0.001281 -0.019576 0.29002
6380000000 -0.068199 0.24506 -0.0019347 0.0018767 0.0016491 -0.00042538 3.4048e-05 -7.4324e-05
0.00035154 0.00020737 0.00013807 0.0001059
-0.0019412 0.0018721 0.25143 0.27055 0.0030856 0.0042572 -0.00012551 -8.6417e-05
-0.00021639 -0.00021977 -0.00018648 -0.00027206
0.0016216 -0.00048732 0.0031966 0.0042189 -0.097507 0.27272 -0.00021691 0.00017458
0.00032599 -0.00020792 0.00043781 0.00019192
5.1113e-05 -9.4591e-05 -0.00012691 -7.2219e-05 -0.00021202 0.00015668 0.06155 0.20803
-0.0030579 0.0032677 0.00092295 0.00077903
0.00034868 0.00022625 -0.00018595 -0.00018724 0.00038588 -0.00021067 -0.0029908 0.0033012
-0.037446 0.29653 -0.0045849 -0.0005237
0.00011201 9.3958e-05 -0.00014733 -0.00029113 0.0003922 0.00017467 0.00099385 0.00070862
-0.0045502 -0.00052654 0.020882 0.29236
6440000000 -0.045722 0.25619 -0.0008521 0.0025121 0.0017989 -0.0009197 0.0003473 -0.00014106
0.00022194 -0.00039205 -0.00022538 -0.00014971
-0.00086275 0.0024851 0.27172 0.25673 0.0034091 0.0028343 0.00011687 -4.2038e-05
-0.00010813 5.3148e-05 -5.9478e-05 -0.00032608
0.0017925 -0.00087268 0.0034452 0.0027671 -0.08008 0.28753 -0.00017025 0.00030968
-0.00026838 -0.00010551 0.00064398 -0.00051181
0.00033533 -0.00013539 0.00012254 -5.4183e-05 -0.00015384 0.00029519 0.063569 0.20427
-0.0018268 0.0039391 0.00094132 0.00058851
0.00016118 -0.00045935 -0.00011046 0.00010106 -0.00028818 -9.0867e-05 -0.0018787 0.003914
0.0038199 0.30243 -0.0047287 0.0013803
-0.00028194 -0.0002122 -0.00015687 -0.00024121 0.00061198 -0.00047197 0.00084411 0.00062757
-0.0047125 0.0013564 0.032155 0.27664
6500000000 -0.027109 0.25637 -0.00014924 0.0020049 0.001457 -0.0010475 0.00017549 -5.0761e-05
0.00013874 0.00011298 -4.1783e-05 0.00024991
-0.00015936 0.002026 0.29701 0.22979 0.0036983 0.0024828 0.0001183 5.0004e-05
9.6461e-05 0.00015771 0.00015048 -0.00012399
0.0013863 -0.0011018 0.0037707 0.0023746 -0.068837 0.28466 1.4416e-05 3.2648e-05
-8.9301e-06 -0.00021893 -0.000145 -0.00043299
0.00018568 -9.2763e-05 9.4103e-05 4.1348e-05 3.2498e-05 2.7835e-05 0.087685 0.19908
-0.00030606 0.0039733 0.001021 0.00035821
0.00013285 0.00020501 0.00010176 0.00012258 9.8102e-05 -0.00022986 -0.00020469 0.0040765
0.026161 0.30568 -0.0032085 0.0022157
-5.8037e-05 0.00031923 0.00021537 -0.00021462 -7.0045e-06 -0.00046047 0.0011703 0.00040595
-0.0032414 0.0022158 0.06935 0.27818
