# Supplementary material for: Early Detection of Alzheimer’s Disease via Machine Learning-Based Microwave Sensing: An Experimental Validation
Source: Sensors (Basel). 2025 Apr 25;25(9):2718. doi: 10.3390/s25092718 (PMC12074295; doi:10.3390/s25092718)
Supplement: Supplementary file 1 [file sensors-25-02718-s001.zip › measurements_paper_sensors/26 febbraio - PART1/set5/CSF_5_m2.s6p]

!Keysight Technologies,M9804A,MY58100912,A.14.10.03
!Date: Thursday, April 27, 2023 10:28:33
!Correction: S11(C  6-Port  ) 
!S12(C  6-Port  ) 
!S13(C  6-Port  ) 
!S14(C  6-Port  ) 
!S15(C  6-Port  ) 
!S16(C  6-Port  ) 
!S21(C  6-Port  ) 
!S22(C  6-Port  ) 
!S23(C  6-Port  ) 
!S24(C  6-Port  ) 
!S25(C  6-Port  ) 
!S26(C  6-Port  ) 
!S31(C  6-Port  ) 
!S32(C  6-Port  ) 
!S33(C  6-Port  ) 
!S34(C  6-Port  ) 
!S35(C  6-Port  ) 
!S36(C  6-Port  ) 
!S41(C  6-Port  ) 
!S42(C  6-Port  ) 
!S43(C  6-Port  ) 
!S44(C  6-Port  ) 
!S45(C  6-Port  ) 
!S46(C  6-Port  ) 
!S51(C  6-Port  ) 
!S52(C  6-Port  ) 
!S53(C  6-Port  ) 
!S54(C  6-Port  ) 
!S55(C  6-Port  ) 
!S56(C  6-Port  ) 
!S61(C  6-Port  ) 
!S62(C  6-Port  ) 
!S63(C  6-Port  ) 
!S64(C  6-Port  ) 
!S65(C  6-Port  ) 
!S66(C  6-Port  ) 
!S6P File: Measurement: :
# Hz S  RI   R 50
500000000 -0.32715 -0.060311 -0.010795 -0.0018031 -0.0081559 0.011932 -0.0043332 0.011893
0.012716 0.0060892 -0.0047459 0.0089354
-0.010538 -0.0012193 -0.40862 -0.071921 0.0076879 -0.011225 0.00079168 0.011804
0.0088624 0.0036205 0.0012404 0.013539
-0.0080121 0.012134 0.0077738 -0.011267 -0.25494 0.19393 0.0065479 0.0036578
-0.0017642 0.0078187 0.001036 0.011981
-0.0040153 0.011836 0.0010642 0.011393 0.0065636 0.0032638 -0.32716 0.045672
-0.019251 -0.0054806 0.013985 0.027955
0.013041 0.0056919 0.0086078 0.0035601 -0.0018258 0.008142 -0.01942 -0.0056667
-0.21097 -0.24571 -0.027737 0.0033752
-0.004778 0.0084126 0.0011655 0.013566 0.0010683 0.012137 0.014282 0.028406
-0.027833 0.0034816 -0.26144 -0.14315
560000000 -0.31352 0.10655 -0.022801 -0.066438 0.00093568 0.012411 0.0051851 0.01112
0.011613 0.0049756 0.010962 0.0096599
-0.022908 -0.066067 -0.3685 0.092377 -0.042018 -0.038398 0.014113 0.002884
-0.014814 -0.0065821 0.0043433 -0.00094696
0.00079214 0.012748 -0.042313 -0.03849 -0.17888 0.24281 -0.00056041 -0.0047641
0.018541 0.0068861 0.0075847 -0.0057441
0.0055293 0.010833 0.014164 0.0028816 -0.00054377 -0.0046579 -0.30178 0.13338
0.0065772 -0.022706 0.0064927 -0.02115
0.010732 0.0054272 -0.014887 -0.0060766 0.018877 0.0069656 0.0065685 -0.02257
-0.29784 -0.060298 0.011325 -0.051659
0.010962 0.0097027 0.0047576 -0.0012042 0.0075734 -0.0057173 0.0060536 -0.021156
0.011282 -0.051527 -0.32659 0.0045633
620000000 -0.27418 0.082245 -0.023697 0.0091286 0.0033855 0.0090496 0.0082284 -0.0042907
0.012266 -0.00044665 0.00082362 -0.00092435
-0.023796 0.0090421 -0.39874 0.03752 -0.019312 0.00048975 -0.001902 -0.0024172
0.012553 -0.0049436 -0.00015904 -0.0035212
0.0035181 0.0088312 -0.019344 0.00051354 -0.15283 0.2515 -0.0014035 -0.0056557
-0.003529 -0.00195 0.0079077 -0.0035918
0.0087242 -0.0046229 -0.0018422 -0.0023249 -0.0013195 -0.0054466 -0.26146 0.14265
-0.038813 -0.020741 0.011791 0.027706
0.012231 -0.0009928 0.012493 -0.0051298 -0.0034883 -0.0018176 -0.03873 -0.020766
-0.21252 -0.10115 -0.044442 0.011899
0.00044167 -0.0012583 -2.8979e-05 -0.003222 0.0082718 -0.002905 0.011807 0.028736
-0.044646 0.01177 -0.24292 -0.033362
680000000 -0.23936 0.17565 -0.026206 -0.014727 0.0048493 0.0052272 0.0013295 -0.0072979
-0.0018051 -0.011661 0.0056502 -0.0068267
-0.0263 -0.014663 -0.38914 0.1394 -0.032633 -0.0014853 -0.0015719 -0.00057198
-0.0014562 -0.0095156 -0.00066983 -0.0015461
0.0047419 0.0052888 -0.032693 -0.0014232 -0.10635 0.27505 -0.00075326 2.1276e-05
-0.0015663 0.00091676 -0.002755 -0.008889
0.0010339 -0.0071878 -0.0016393 -0.00071918 -0.00071744 -0.00011177 -0.21729 0.19521
-0.022999 -0.0073073 -0.0091302 -0.010663
-0.0014429 -0.011072 -0.0015536 -0.0094209 -0.0015182 0.00091125 -0.023128 -0.0073534
-0.28327 0.0011724 -0.00504 -0.0077712
0.0058562 -0.0066585 -0.00071355 -0.0016817 -0.0028479 -0.009076 -0.0088694 -0.011065
-0.0052908 -0.0078899 -0.25988 0.072891
740000000 -0.19278 0.16918 -0.040446 0.026681 0.013519 -0.0036818 0.00020845 -0.0039896
-0.0042895 -0.0018269 -0.0064222 0.0026362
-0.040572 0.026644 -0.33494 0.15922 -0.03663 0.03446 0.00021783 -0.0058247
-0.012753 0.0068111 -0.0012472 -0.0057785
0.013533 -0.0037979 -0.036429 0.034554 -0.072422 0.27535 -0.0017216 0.0032885
-0.0011898 -0.0051366 -0.0018869 0.0007972
-1.6198e-05 -0.0038483 0.0001399 -0.0058896 -0.0015325 0.0032448 -0.20125 0.20157
-0.042601 -0.0090846 0.022128 0.016104
-0.0043351 -0.0019213 -0.013048 0.006825 -0.0013854 -0.0054765 -0.042286 -0.0092744
-0.17843 0.037268 -0.044706 0.00039941
-0.00637 0.0029703 -0.0010432 -0.0055304 -0.0016714 0.00088441 0.021974 0.016572
-0.044559 -0.0002315 -0.25069 0.075936
800000000 -0.16556 0.21438 -0.022494 0.016173 0.005429 -0.010343 -0.004422 -0.0025475
-0.0044864 0.001403 0.0043951 0.00048307
-0.022548 0.016105 -0.34386 0.22989 -0.0083372 0.034364 -0.0021398 0.0020579
1.3558e-05 0.0021936 0.00066566 0.0053863
0.005403 -0.010338 -0.0082351 0.034469 -0.034673 0.3015 0.0011196 0.0012629
-0.00017157 0.0030003 -0.0016827 0.00066977
-0.0046112 -0.0025428 -0.0021935 0.0021655 0.0010629 0.0012498 -0.17275 0.22918
-0.029557 0.013066 0.014958 -0.010302
-0.0041881 0.001771 0.00016972 0.0022117 -0.00011933 0.0030253 -0.029522 0.013328
-0.23557 0.060215 -0.01941 0.020881
0.0042302 0.00058813 0.0006556 0.0054052 -0.0017314 0.00066873 0.014985 -0.010573
-0.01933 0.020948 -0.248 0.12844
860000000 -0.13042 0.23575 -0.017969 0.030831 -0.0033776 -0.0099349 -0.0019874 0.0007401
0.0039458 0.0050632 -0.0033221 -0.0033674
-0.018003 0.030795 -0.29626 0.27508 0.0078952 0.034243 5.1123e-05 0.002166
0.0040406 0.00017932 0.0040842 -0.00023567
-0.0034282 -0.0098998 0.0079901 0.034269 0.014748 0.31158 -0.00047214 -0.00041423
0.0024819 -0.0017134 0.0019335 0.0040122
-0.0020717 0.00075693 6.3049e-06 0.0020639 -0.00045665 -0.00040707 -0.13605 0.24096
-0.018814 0.017474 -0.0060662 -0.0097921
0.003851 0.0049316 0.0039567 0.00020557 0.0023914 -0.0017195 -0.018655 0.017419
-0.18184 0.12538 -0.026349 0.015897
-0.0034646 -0.0029244 0.0040657 5.1084e-05 0.0018946 0.0040267 -0.0061592 -0.009567
-0.026412 0.016077 -0.19802 0.17726
920000000 -0.10802 0.25902 0.0045966 0.039507 -0.0093644 -0.00431 -0.0017625 0.0017262
-6.7913e-06 0.001595 0.0030764 -0.0011512
0.004572 0.039532 -0.26995 0.29644 0.028207 0.022569 0.0015124 0.0011423
0.0072772 4.3179e-05 0.004052 -0.0029715
-0.0093587 -0.0042665 0.028323 0.022492 0.060934 0.3131 0.0016785 -3.9695e-05
0.00066173 -0.00039558 0.00081667 -0.0014223
-0.0018576 0.0018038 0.0014326 0.0011384 0.0016604 -2.7971e-05 -0.11239 0.25761
-0.012444 0.031347 0.0040423 -0.0067902
5.1041e-05 0.0016432 0.0072531 7.254e-06 0.00070733 -0.00045065 -0.012413 0.031411
-0.17517 0.12753 -0.0034505 0.029133
0.0032333 -0.0012581 0.0040207 -0.0028568 0.00083061 -0.001415 0.0041112 -0.0067118
-0.0033928 0.029138 -0.20872 0.18957
980000000 -0.061418 0.28157 0.017071 0.030649 -0.0092609 0.0047742 0.001911 0.00357
0.0037828 -0.0016441 -0.0035801 -0.0028942
0.01695 0.030573 -0.21802 0.33453 0.033146 0.004825 0.001867 -0.00023658
0.0018832 -0.0062738 -0.00064419 -0.00264
-0.0092288 0.0047962 0.03316 0.0047297 0.10782 0.30845 0.00037645 -0.0011845
0.00027932 -0.001642 0.0015409 -0.00047167
0.0019456 0.0034149 0.0019386 -0.00032455 0.00037955 -0.0012097 -0.073751 0.27013
0.0068059 0.030841 -0.009495 -0.007922
0.0037859 -0.0016555 0.0018668 -0.0061465 0.00025541 -0.0016377 0.0069498 0.030912
-0.1466 0.16646 0.0047838 0.021227
-0.0037218 -0.0027037 -0.00081032 -0.0027702 0.0014897 -0.0004155 -0.0094758 -0.0080531
0.0048608 0.021271 -0.16689 0.23985
1040000000 -0.019651 0.29021 0.033485 0.019484 -0.00088172 0.0074751 0.0023845 0.00057972
0.00032968 -0.0036782 2.8499e-05 -0.0012758
0.033404 0.019467 -0.18232 0.34813 0.029553 -0.014801 0.0014116 -0.0018693
-0.0022862 -0.0023909 -0.0010055 -0.0029439
-0.00085905 0.0075175 0.029496 -0.014927 0.15509 0.2945 -0.00065686 -0.0014074
-0.0015618 -0.00097838 -0.00064229 -0.0011047
0.0023596 0.00059311 0.0014147 -0.0018564 -0.00060794 -0.0014173 -0.046054 0.27926
0.018993 0.019762 -0.0023971 0.001073
0.00028381 -0.0034497 -0.0024259 -0.002258 -0.0015067 -0.00093591 0.018977 0.019635
-0.11335 0.17441 0.013649 0.020505
1.634e-05 -0.0012759 -0.00099556 -0.0028494 -0.00057803 -0.0010978 -0.0024107 0.0011244
0.013755 0.020488 -0.14584 0.25972
1100000000 0.024414 0.3009 0.036783 -0.0032735 0.003498 0.004024 0.002376 -0.00094303
-0.0024308 -0.0029728 -0.0041105 -0.00019587
0.036741 -0.0032784 -0.13973 0.36863 0.014947 -0.027827 -0.00016407 -0.0017966
-0.0035193 -0.00073055 -0.0036628 -0.00060675
0.0035191 0.0039973 0.014855 -0.027916 0.20121 0.27504 -0.0017656 0.00031061
-0.0016821 0.00069052 -0.0010777 -0.00057059
0.0024455 -0.0010387 -0.00012435 -0.0018311 -0.0017141 0.00032978 -0.0060076 0.28473
0.025349 0.0066292 -0.0026242 6.3682e-05
-0.0024651 -0.0029792 -0.0035475 -0.00083563 -0.0017121 0.00073874 0.025416 0.0066034
-0.097177 0.19363 0.02018 0.010203
-0.0043307 -0.00015544 -0.0037521 -0.00058089 -0.0011167 -0.00057665 -0.0025193 4.4092e-05
0.020088 0.010339 -0.1014 0.293
1160000000 0.076798 0.29772 0.025102 -0.0205 0.0033561 -0.00067666 -0.00010779 -0.0023966
-0.0040345 -0.00093537 -0.0012092 0.0042923
0.025062 -0.020437 -0.094007 0.37382 -0.0041228 -0.028593 -0.0015891 -0.0014443
-0.0027995 0.0024302 -0.0017084 0.0019858
0.0033728 -0.00072008 -0.004279 -0.028612 0.24574 0.24433 -0.00057605 0.001687
-0.0003547 0.0018201 -0.00092348 0.00030244
-0.00012915 -0.0023291 -0.0016116 -0.0013624 -0.00056155 0.0016777 0.03447 0.28169
0.022668 -0.010007 -0.003777 0.0050131
-0.0041087 -0.00093394 -0.0026846 0.0025014 -0.00041347 0.0017857 0.022677 -0.01006
-0.060613 0.20553 0.020053 0.0007057
-0.0011696 0.0042496 -0.0015503 0.0020962 -0.00093263 0.00035545 -0.0038453 0.0050937
0.020014 0.00061156 -0.053304 0.29702
1220000000 0.12008 0.28788 0.011741 -0.030293 -0.0011558 -0.001399 1.279e-06 -0.00099376
-0.0027225 0.0023533 0.0011029 0.0020283
0.011744 -0.030225 -0.050187 0.38757 -0.017014 -0.020663 -0.002447 0.00055819
1.4435e-05 0.0030722 -0.00076039 0.0019089
-0.0011457 -0.0013996 -0.017149 -0.020607 0.28463 0.20484 0.00093009 0.0014278
0.00056962 0.0011253 0.00013688 0.00065828
6.0133e-06 -0.001076 -0.0024415 0.0005479 0.00092484 0.0014457 0.07376 0.27256
0.011618 -0.017258 0.0021119 0.0017408
-0.0027832 0.0023669 -3.0366e-05 0.003118 0.00055327 0.0011267 0.01155 -0.017264
-0.039817 0.21729 0.01543 -0.012636
0.0011914 0.0020957 -0.00079629 0.0019514 0.00016897 0.00062745 0.0021519 0.0016743
0.01542 -0.012667 -0.023267 0.31449
1280000000 0.17091 0.26897 -0.0073324 -0.029265 -0.0018103 0.0017081 -0.00094288 -0.001984
-0.0010576 0.0033493 0.0025923 0.0013544
-0.0073066 -0.029251 -0.0029757 0.38011 -0.023772 -0.0075696 -0.00074573 0.0014205
0.0016736 0.0017703 0.00057205 0.0019628
-0.0017711 0.0017296 -0.023862 -0.007465 0.31545 0.16177 0.0013739 -0.00019419
0.0010484 0.00037325 0.0002296 0.00050981
-0.00095912 -0.0019387 -0.00077354 0.0014706 0.0014171 -0.00019722 0.11062 0.25658
0.0017843 -0.019807 -0.00022641 -9.1383e-06
-0.0010815 0.0033982 0.0017487 0.0017469 0.0010537 0.00039528 0.0017763 -0.019852
-0.002553 0.22475 0.0041234 -0.015566
0.0026838 0.0013227 0.00069348 0.0019734 0.000224 0.00048015 -0.00026382 5.1652e-05
0.0041453 -0.015581 0.025043 0.31881
1340000000 0.20886 0.23556 -0.017177 -0.0198 0.00041934 0.0041114 -0.0018486 -0.00072611
0.0015657 0.0029825 0.0017815 -0.0014407
-0.017165 -0.019801 0.037057 0.37192 -0.0206 0.0050214 -0.00013573 0.0018918
0.0019249 0.00086427 0.0012364 0.00083288
0.00043359 0.004112 -0.020619 0.0051429 0.33828 0.11297 0.00085909 -0.00094732
0.00070832 -0.00063792 0.00015904 0.00026681
-0.0018363 -0.00074313 -0.00014804 0.0018792 0.00080592 -0.00092329 0.14351 0.23555
-0.0082265 -0.017413 0.00099438 0.00065232
0.0016232 0.0029702 0.0018969 0.00084675 0.00069729 -0.00058043 -0.0082328 -0.01739
0.027463 0.2226 -0.0032291 -0.01445
0.0017409 -0.0013957 0.0012326 0.00086479 0.0001744 0.00029858 0.00099974 0.00061545
-0.0031465 -0.014418 0.063617 0.31491
1400000000 0.24271 0.19889 -0.023752 -0.008356 0.0047445 0.002976 -0.0021602 0.00075701
0.0026615 0.0009518 0.00037563 -0.0013384
-0.023685 -0.0083776 0.074585 0.35985 -0.0137 0.012594 0.0012265 0.0012534
0.0011486 -0.00064029 0.0011415 0.00020306
0.0047742 0.002962 -0.013658 0.012669 0.35105 0.059276 -6.9601e-05 -0.0013411
0.00017712 -0.00021079 0.0004129 0.00032219
-0.0021098 0.00084028 0.0012948 0.0012548 -3.1461e-05 -0.0013722 0.17237 0.20693
-0.014745 -0.010301 -0.00086359 -0.0002532
0.0026229 0.00096415 0.0011189 -0.00066425 0.000193 -0.00014532 -0.014807 -0.010287
0.06064 0.22208 -0.0098703 -0.0094031
0.00040094 -0.0014118 0.0011369 0.00018303 0.00036688 0.00029651 -0.00086059 -0.00026422
-0.0098312 -0.0094251 0.10836 0.30613
1460000000 0.26695 0.15564 -0.020824 0.0043176 0.0050198 -0.0016789 -0.001508 0.001713
0.0021843 -0.00043367 -0.00022248 -0.00087282
-0.020769 0.0043258 0.10986 0.33802 -0.0046997 0.014898 0.0016159 0.00024315
0.001143 -0.0012544 0.001199 -0.00058634
0.0050004 -0.0017078 -0.0046275 0.014933 0.35776 0.0045467 -0.0011186 -0.0010543
0.00036641 -0.00030611 0.00069705 -0.00032723
-0.0014754 0.0016632 0.0015804 0.00024008 -0.0011361 -0.00105 0.1996 0.17819
-0.015729 -0.0034102 -0.00087793 0.0020809
0.0021962 -0.00045029 0.0011243 -0.0013086 0.0003237 -0.00035237 -0.015723 -0.003378
0.090972 0.21077 -0.012115 -0.0031719
-0.00027454 -0.0007872 0.0011797 -0.00059553 0.00068256 -0.00033953 -0.00088902 0.0020695
-0.012123 -0.0031417 0.14284 0.28614
1520000000 0.27949 0.11365 -0.015339 0.010048 0.0030158 -0.0039046 0.00018023 0.0026304
0.0024483 -0.0019454 -0.0011153 -0.00014025
-0.01533 0.010015 0.14342 0.32356 0.0024688 0.011897 0.0016551 -0.00068083
0.00018743 -0.0010421 0.00031881 -0.00094584
0.0030481 -0.0038849 0.0025294 0.011924 0.34979 -0.05337 -0.00079041 -0.00030881
0.00064854 -0.0010332 0.00010751 -8.7136e-05
0.00015953 0.0026431 0.0016584 -0.00068491 -0.00080658 -0.00031067 0.22258 0.13949
-0.015382 0.002502 0.0014605 0.00204
0.0024094 -0.0020068 0.00017007 -0.0010636 0.00069383 -0.0010474 -0.015358 0.0025199
0.1187 0.20015 -0.012028 0.0015031
-0.0010924 -0.00016051 0.00035141 -0.00094764 0.00012141 -9.4341e-05 0.0014803 0.0020369
-0.011997 0.0014592 0.17604 0.26695
1580000000 0.28967 0.068955 -0.0087013 0.013632 -0.0012334 -0.0045125 0.001533 0.0017848
-0.00023597 -0.0023909 -0.00014927 0.00038382
-0.0087017 0.013624 0.17094 0.29973 0.0054165 0.0066573 0.00060445 -0.0015157
-0.00047286 -0.0011199 -0.00019579 -0.00073549
-0.0013055 -0.0045335 0.0054541 0.0066568 0.3284 -0.10972 -0.0014536 0.00027734
-0.00049107 -0.0013235 0.00020749 -0.00058326
0.0015351 0.0017537 0.00055351 -0.0015412 -0.0014684 0.00031386 0.23657 0.10087
-0.01167 0.0077292 0.0021682 0.00072682
-0.00015794 -0.0023432 -0.0004603 -0.0012026 -0.00049628 -0.0013923 -0.011686 0.0077658
0.14439 0.18596 -0.0095014 0.0079469
-0.000151 0.00044292 -0.000177 -0.00066369 0.00026078 -0.00054194 0.0021788 0.0007264
-0.0094774 0.0079571 0.20968 0.24229
1640000000 0.29288 0.027378 -0.0016228 0.012529 -0.0027311 -0.0020042 0.0027388 0.00101
-0.00059719 -0.0018203 -0.0002808 0.00036506
-0.0016106 0.012544 0.20141 0.27478 0.0052804 0.0020517 -0.00049399 -0.0018419
-0.00097975 -0.00057762 -0.00044172 -0.00061476
-0.0027127 -0.0019737 0.0053043 0.0020454 0.299 -0.15935 -0.00071503 0.0013021
-0.0012377 -0.0010053 -3.8662e-05 -0.00034743
0.0027587 0.0010078 -0.00048913 -0.0018415 -0.00066394 0.0012554 0.24969 0.051285
-0.007346 0.0088476 0.0025746 -0.00065025
-0.00062967 -0.0018165 -0.00097755 -0.00054691 -0.001169 -0.00097997 -0.0073411 0.0088774
0.16842 0.16514 -0.0043343 0.0097755
-0.00032814 0.00036105 -0.00045718 -0.00062904 -0.00015274 -0.00033523 0.0025688 -0.00066944
-0.0043516 0.0097405 0.2361 0.21173
1700000000 0.28568 -0.016926 0.001922 0.0097065 -0.0032077 0.00039173 0.0030613 -0.0013205
-0.0022844 -0.00066683 0.00046363 0.00041326
0.0019053 0.0097089 0.21913 0.24388 0.0027031 -0.00045948 -0.0014262 -0.00070574
-0.00081433 -0.00011705 -0.00079047 -0.00046155
-0.0031948 0.0004009 0.0027143 -0.00046739 0.25439 -0.19707 0.00018013 0.0015953
-0.0021065 -0.00021561 -0.00028264 -0.00089372
0.0030989 -0.0012952 -0.0014406 -0.00069171 0.00016081 0.0016396 0.246 0.0013611
-0.0045142 0.0095831 0.0017525 -0.0020945
-0.002283 -0.00062298 -0.00082236 -0.00013442 -0.0021096 -0.00023044 -0.0044927 0.0095849
0.18713 0.1486 0.00056878 0.009952
0.00049745 0.00043347 -0.00078789 -0.00044044 -0.00028864 -0.00086315 0.0017452 -0.002082
0.0006067 0.0099145 0.25332 0.17827
1760000000 0.27563 -0.065161 0.0042899 0.0064251 -0.0021057 0.001207 0.0012732 -0.0034615
-0.0012745 0.00061855 0.00016482 -0.00051962
0.0042981 0.0064206 0.24639 0.20473 7.0433e-05 -0.001793 -0.0012809 4.4509e-05
-0.0011414 0.00095841 -0.00050201 0.000333
-0.0020946 0.0012189 5.2654e-05 -0.0018035 0.20651 -0.22903 0.0011268 0.0014278
-0.0011078 0.0015487 -0.0012907 -0.00070438
0.0012604 -0.0034913 -0.0012707 4.8413e-05 0.0011509 0.0014141 0.238 -0.049976
-0.0010797 0.0088438 -0.00011019 -0.0024837
-0.0012625 0.0005854 -0.0011355 0.00099746 -0.0010578 0.0015512 -0.0010528 0.0088161
0.20438 0.11772 0.0048006 0.0072355
0.00011972 -0.00055795 -0.00050462 0.00030754 -0.0012811 -0.00070915 -7.3635e-05 -0.0024102
0.0047588 0.0072442 0.26759 0.14148
1820000000 0.25183 -0.10324 0.004598 0.0028752 0.00026952 0.0023648 -0.00091312 -0.0031025
-0.001177 0.00092806 -0.00010827 -8.9105e-06
0.0045705 0.0028785 0.25659 0.17454 -0.0022088 0.00012879 -0.0014571 0.00096432
-2.7699e-05 0.0012262 -0.00068421 0.00042728
0.00032296 0.0024079 -0.002201 0.00011366 0.15549 -0.24418 0.0017799 0.00048631
-0.00013028 0.0022308 -0.0018085 0.00027902
-0.00093208 -0.0031317 -0.001493 0.00096651 0.0017565 0.00057541 0.20733 -0.098303
0.00053166 0.0073822 -0.0015292 -0.0017734
-0.0011758 0.00093016 -4.8794e-05 0.0011784 -0.00018002 0.0022157 0.00053546 0.0074136
0.22454 0.09119 0.0055725 0.0033094
-5.3846e-05 -1.0957e-05 -0.00066695 0.0004414 -0.0017858 0.00019529 -0.0015553 -0.0017935
0.0056189 0.003344 0.27096 0.1057
1880000000 0.21706 -0.14329 0.0023309 0.00058592 -4.7178e-05 0.0022175 -0.0028804 -0.0023567
-0.00011311 0.0017213 0.00039339 -0.00045888
0.0023104 0.00057136 0.26138 0.12898 -0.0039608 0.0029573 -0.00028513 0.0018426
0.00054643 0.0013363 0.00012544 0.00095515
-9.3078e-05 0.0021849 -0.0039148 0.0029913 0.10376 -0.25128 0.0019454 -0.0012144
0.0016292 0.0020154 -0.00095711 0.0014609
-0.0029309 -0.0023788 -0.00026442 0.001845 0.0020135 -0.0010914 0.16657 -0.13781
0.0014948 0.0054294 -0.0023281 0.0002159
-8.5776e-05 0.0016953 0.00059044 0.0013247 0.0017249 0.0020323 0.0015728 0.0054127
0.23157 0.063787 0.0059944 0.0010908
0.00037156 -0.00046652 4.008e-05 0.00095136 -0.001041 0.0015295 -0.0022874 0.00021254
0.0059612 0.0010669 0.27244 0.072613
1940000000 0.17889 -0.17026 0.00022546 -0.0011316 0.0019219 0.0018843 -0.0039032 0.00029379
0.0011442 0.00080896 -0.00060782 -0.00075118
0.00026738 -0.0011099 0.26357 0.097045 -0.0018464 0.0059037 0.0011116 0.0014297
0.0019427 0.00040821 0.00086753 0.0003222
0.0019441 0.0018347 -0.001818 0.0059142 0.060278 -0.24352 0.00060607 -0.0023278
0.0022846 0.00036418 0.00015557 0.0018733
-0.0039651 0.00027855 0.0011667 0.0014539 0.00059938 -0.0023099 0.11447 -0.1697
0.0010142 0.0038324 -0.0015081 0.0014309
0.0011318 0.00083812 0.0019774 0.00040205 0.0022716 0.00033378 0.0010061 0.0037797
0.23917 0.02743 0.004366 -0.002954
-0.00056612 -0.00073366 0.000875 0.00026576 0.00018475 0.0018006 -0.0014661 0.0014327
0.0043515 -0.0029194 0.26338 0.036103
2000000000 0.13215 -0.18502 -0.0034551 0.00091349 0.0028805 0.001182 -0.0023533 0.0037204
0.00080311 0.00037027 -0.00093739 0.00041176
-0.0034455 0.00087296 0.24956 0.06164 -0.00041934 0.0078886 0.0017512 0.00028505
0.0011815 -0.0012798 0.00042926 0.00016472
0.0029032 0.0011081 -0.00034879 0.0078983 0.018492 -0.22886 -0.0015429 -0.0015345
0.0019759 -0.0010429 0.001792 0.0013854
-0.0024003 0.0038377 0.0017094 0.00023654 -0.001497 -0.0015059 0.059895 -0.17928
-0.00060574 0.0032559 -0.00016058 0.0021818
0.00085114 0.0004277 0.0011726 -0.0013309 0.002055 -0.0010384 -0.00062511 0.003289
0.23798 -0.0046903 0.00073873 -0.0039487
-0.00087888 0.000377 0.00035142 9.2371e-05 0.0018179 0.0014006 -0.00021823 0.0022559
0.00083585 -0.0039691 0.24989 0.0082178
2060000000 0.086118 -0.19239 -0.0042805 0.0031256 0.0027773 -0.00084826 0.00086446 0.0036101
0.0015242 -0.00043718 -0.00014249 0.0013311
-0.004264 0.0031298 0.23733 0.032984 0.0046546 0.0086458 0.0010162 -0.00069087
0.00049325 -0.0015519 0.00059201 -0.00013072
0.0028396 -0.00084375 0.004704 0.0086322 -0.013849 -0.21033 -0.001961 0.0003396
0.00066608 -0.0022154 0.0027609 0.00020693
0.00080162 0.0035487 0.0010709 -0.00076628 -0.0019151 0.00032805 0.0091232 -0.1755
-0.0016442 0.0045998 0.00096642 0.0012413
0.0014874 -0.00049818 0.00052474 -0.0015552 0.0006444 -0.0022251 -0.0015868 0.0045526
0.22721 -0.042252 -0.0014861 -0.0049941
-0.00025281 0.0011268 0.00060041 -0.00011697 0.0028145 0.00017893 0.00094753 0.0012439
-0.0015446 -0.0049138 0.23583 -0.016623
2120000000 0.040142 -0.18405 -0.0033309 0.0064883 0.0022506 -0.0028105 0.0030835 0.0021251
0.00072101 -0.0014378 0.00097865 0.00029527
-0.0033535 0.0064621 0.21628 0.0085216 0.0071047 0.0045732 0.00098515 -0.0012346
-0.0014181 -0.0019055 -9.3015e-05 -0.0011091
0.0022034 -0.0028176 0.0071938 0.0045762 -0.04259 -0.19378 -0.00087495 0.0016462
-0.00154 -0.0016526 0.0005472 -0.0022896
0.0030609 0.001949 0.00090405 -0.0012735 -0.0008334 0.0015565 -0.041191 -0.15915
-0.0018771 0.0061547 0.0017121 0.0010957
0.00077621 -0.0014883 -0.0014262 -0.00195 -0.0015386 -0.0017025 -0.0018999 0.0061138
0.21374 -0.07753 -0.0058584 -0.0026611
0.0011031 0.00021814 -0.00013378 -0.0010962 0.0006184 -0.0023028 0.0017937 0.0011081
-0.0057941 -0.0026226 0.21477 -0.032528
2180000000 0.00011712 -0.17059 -0.0018373 0.0094732 0.00051905 -0.0023468 0.0031906 -0.00057785
0.00034334 -0.0013583 0.0012224 0.00026311
-0.0018474 0.0094835 0.19704 -0.0090262 0.0081669 0.0040193 -0.00093063 -0.0017181
-0.0020521 0.00079218 -2.0259e-05 0.00037848
0.00048291 -0.0022856 0.0081823 0.0039462 -0.063563 -0.16895 0.0012992 0.0017354
-0.0010077 -0.00022583 0.00031564 -0.0018585
0.003187 -0.0005497 -0.00086344 -0.0016684 0.0012725 0.0017066 -0.077564 -0.13228
-0.00069055 0.0086474 0.0019068 -0.00015445
0.00042938 -0.0012692 -0.002071 0.00092055 -0.0010088 -0.00020239 -0.00068018 0.0086857
0.18901 -0.10805 -0.0063523 0.0013305
0.0013339 0.00016719 3.7489e-05 0.00044483 0.00033168 -0.0018211 0.0019817 -6.7311e-05
-0.0063062 0.0013472 0.19879 -0.046881
2240000000 -0.028845 -0.1461 0.0020465 0.010841 -0.00062334 -0.0028666 0.0016659 -0.0024512
-0.00187 -0.00088832 0.00079672 -0.0018582
0.0020684 0.010801 0.17753 -0.015491 0.008899 4.8341e-05 -0.00082149 -0.00036437
-0.00042968 0.0010586 -0.00062496 -0.00060112
-0.00065597 -0.00284 0.0089147 -7.8903e-06 -0.080507 -0.14505 0.0019573 -0.0015216
-0.001269 -1.0388e-05 -0.0023036 -0.0015129
0.0016778 -0.0025472 -0.00077714 -0.00030227 0.0019223 -0.0016273 -0.11122 -0.10324
0.0014464 0.010839 0.0016698 -0.00048714
-0.0019097 -0.0008234 -0.00041573 0.0011852 -0.0012814 -2.5465e-05 0.0016031 0.010888
0.16085 -0.12653 -0.006341 0.0044141
0.00070257 -0.0018878 -0.00054889 -0.00055723 -0.0022711 -0.0016205 0.00169 -0.00049558
-0.0063562 0.0044031 0.17528 -0.057185
2300000000 -0.055793 -0.11877 0.0074942 0.0089612 -0.0013815 -0.0019851 -0.00064591 -0.0013272
-0.0011861 0.00076418 -0.0012606 -0.00079105
0.0074798 0.0090263 0.15684 -0.024804 0.008958 -0.0021302 -0.00081943 0.00071457
-0.00016432 0.0017267 -0.00010775 0.00083202
-0.0014376 -0.002041 0.0089597 -0.0022477 -0.093288 -0.12088 -8.7635e-05 -0.0018014
-5.6472e-05 0.0018308 -0.0019935 0.00071756
-0.0005753 -0.0012615 -0.00083494 0.00066837 -8.4648e-05 -0.0017735 -0.13223 -0.067522
0.0055006 0.011011 0.00042985 -0.0019177
-0.001095 0.00076698 -0.00018409 0.0016072 -7.8309e-05 0.0018543 0.005513 0.010882
0.12531 -0.14822 -0.0042511 0.0076743
-0.0011771 -0.00084769 -9.1145e-05 0.00081678 -0.0020738 0.00077962 0.00038852 -0.0018677
-0.0042478 0.0076852 0.1591 -0.058652
2360000000 -0.072407 -0.087456 0.010408 0.0084354 -0.0012194 -0.0015617 -0.0018307 -0.00076412
-0.00061138 0.00090592 -0.0015623 -0.00050977
0.010437 0.0084227 0.14756 -0.024691 0.0081271 -0.0054696 -0.00066343 0.0010844
0.0018906 0.00022407 -6.1675e-05 -0.00027095
-0.0012166 -0.0015121 0.008136 -0.0054819 -0.10275 -0.09918 -0.0028955 -0.0010624
0.00082521 1.591e-07 -0.0010073 0.0018362
-0.0017085 -0.0006887 -0.00057098 0.0010657 -0.0029746 -0.0011002 -0.14871 -0.03474
0.0097985 0.0097942 0.0013492 -0.002183
-0.00059387 0.0011211 0.0020387 0.00036457 0.00085229 -3.9482e-05 0.0098455 0.010045
0.097562 -0.14969 0.00023826 0.0086257
-0.0013372 -0.00038705 7.3278e-05 -0.00028147 -0.0010313 0.0018043 0.0013741 -0.0022759
0.00016011 0.0085965 0.13747 -0.06241
2420000000 -0.080582 -0.059943 0.013994 0.0027065 -0.003249 -0.0010748 -0.00065278 0.00076431
0.0011935 0.001344 -0.00144 0.0018237
0.014065 0.0027764 0.13013 -0.025511 0.0045441 -0.0073627 0.0014749 0.00088162
0.00083189 -0.001541 -0.00018811 -0.00010315
-0.0032578 -0.0011006 0.0044635 -0.0073824 -0.11583 -0.07818 -0.0023565 0.0015413
5.9622e-05 -0.00016308 0.00045778 0.0028959
-0.00076661 0.00065168 0.0014717 0.0009541 -0.0023062 0.0015401 -0.15715 0.0090471
0.014093 0.0077681 -0.0002909 -0.0029433
0.0011524 0.0011738 0.00077634 -0.0015179 -2.4563e-05 -0.00018763 0.014148 0.007487
0.062029 -0.14922 0.0013559 0.0094393
-0.001625 0.0017089 -0.00020346 -5.5104e-05 0.00045382 0.0028388 -0.00030104 -0.0028921
0.0013593 0.0094421 0.11861 -0.05734
2480000000 -0.08131 -0.028599 0.013725 -0.0024367 -0.0016449 4.6176e-05 -0.00034174 0.0013081
0.0017028 -0.00053769 0.00035137 0.0015052
0.013697 -0.0024167 0.13165 -0.026372 0.0024896 -0.0091461 0.0011123 -0.00014971
-0.00042643 -0.0010706 -0.00010866 -0.00020148
-0.001597 1.5776e-05 0.0024403 -0.0091857 -0.1189 -0.058092 -0.00053726 0.0032691
-0.00026253 -0.00079198 0.0020296 0.00086106
-0.00043002 0.0013467 0.0012054 -0.00012213 -0.00060553 0.0032961 -0.1586 0.046518
0.017598 0.0012303 -0.0016855 -0.0022945
0.0017872 -0.0004746 -0.00040656 -0.0010827 -0.00025087 -0.00072507 0.017424 0.0014174
0.031608 -0.14188 0.0046191 0.0082265
0.00043734 0.0014399 -0.00017928 -0.00024258 0.0019763 0.00089277 -0.0016235 -0.0023168
0.0046339 0.0081611 0.099597 -0.053641
2540000000 -0.08557 -0.0016019 0.011664 -0.0062569 -0.0023445 0.0009132 0.00056463 0.00057107
-0.00013147 -0.0018926 0.00082055 0.0016204
0.011657 -0.0062409 0.1182 -0.01794 -0.0016211 -0.008086 0.00059891 -0.0014094
-0.0018807 -0.00018085 -0.00054683 0.00027301
-0.0022761 0.00092166 -0.0016879 -0.008075 -0.12518 -0.034585 0.0021409 0.0025394
-0.00097473 0.00011723 0.0018229 -0.00089971
0.00066883 0.00056547 0.00058863 -0.0014598 0.0020402 0.0025929 -0.15651 0.084868
0.017434 -0.0051154 -0.0021884 -0.0020638
-0.00023649 -0.0018321 -0.0017914 -0.00015474 -0.0010814 0.0001546 0.017585 -0.0053447
0.0075136 -0.12726 0.0074833 0.0062841
0.00090111 0.0015542 -0.00050667 0.00023216 0.0017023 -0.00095951 -0.0021066 -0.0020238
0.0076033 0.0063397 0.08463 -0.03964
2600000000 -0.078422 0.023259 0.0084208 -0.0097662 -0.0011441 0.0024717 0.00073811 -0.000457
-0.0010843 -0.0009467 0.0017868 0.00022351
0.0084516 -0.0097436 0.11255 -0.033417 -0.003754 -0.0060865 -0.00051715 -0.00084103
-0.00023955 0.0015353 -0.00015691 0.00070764
-0.0011169 0.0025084 -0.0037891 -0.0060264 -0.13015 -0.0098523 0.0031301 -0.00020728
2.4705e-05 0.0014665 0.0010975 -0.0017246
0.00062083 -0.00036506 -0.00049711 -0.00070891 0.0031339 -0.00025653 -0.14255 0.11848
0.014545 -0.01152 -0.0035441 0.00029492
-0.0010865 -0.00092256 -0.0002581 0.0015792 4.3155e-05 0.0014266 0.014287 -0.011548
-0.019641 -0.1115 0.0088661 0.0058847
0.0019257 0.00031515 -8.4952e-05 0.00069634 0.0011214 -0.0017233 -0.0035994 0.00026431
0.0087449 0.0059089 0.076783 -0.02502
2660000000 -0.072497 0.048925 0.0045669 -0.011664 -0.00010989 0.0010406 -2.6572e-05 -0.00016582
-0.0025167 0.00042994 0.0014871 -0.0006571
0.0045649 -0.011662 0.11975 -0.029247 -0.0049087 -0.0042359 -0.001244 -0.00023197
0.00025404 0.0019542 0.00059386 0.00071741
-8.2153e-05 0.0010787 -0.0049698 -0.0042243 -0.1295 0.010569 0.0017661 -0.0017638
0.00029159 0.00071526 -0.0010013 -0.0015696
-0.00010234 -0.00012909 -0.0012703 -0.00026194 0.0019209 -0.001687 -0.12245 0.14942
0.0083116 -0.015615 -0.00234 0.0011578
-0.0025526 0.0004567 0.00026276 0.0019083 0.00034996 0.00073365 0.0083112 -0.015618
-0.035706 -0.096822 0.010679 0.0012521
0.0012721 -0.00070353 0.00052285 0.00082021 -0.0010186 -0.0016185 -0.0022978 0.0012227
0.010709 0.001269 0.072309 -0.0067486
2720000000 -0.06125 0.067802 0.00023206 -0.011774 -0.00022128 0.0028697 -0.00030063 0.00022514
-0.0019886 0.0021311 0.00048166 -0.0016197
0.00031085 -0.011747 0.10477 -0.032049 -0.0053165 -0.00087934 -0.0014497 0.00049577
0.0018247 0.00058849 0.00086555 -0.00023863
-0.00026501 0.0028786 -0.0053405 -0.0008133 -0.12362 0.039961 0.00027579 -0.0025399
0.00044909 0.00044836 -0.0011992 0.00056516
-0.00023364 0.00018675 -0.0014626 0.00052383 0.00016999 -0.0024951 -0.08996 0.17919
0.0019483 -0.016237 -0.0013599 0.0023033
-0.0019702 0.0020926 0.0018266 0.00054038 0.00039352 0.000542 0.0018856 -0.016313
-0.051356 -0.071464 0.012266 -0.0010047
0.0004722 -0.0015407 0.00080387 -0.00029002 -0.0012097 0.0005598 -0.001304 0.0020563
0.012144 -0.0010251 0.076561 0.012997
2780000000 -0.047048 0.08677 -0.0043599 -0.010496 -9.9476e-06 0.0011386 0.00065078 -0.00027882
0.0012461 0.0025781 -0.00060184 -0.0019213
-0.0042579 -0.010529 0.10326 -0.043897 -0.0041012 0.00057483 -9.6341e-05 0.0014931
0.0017636 -0.00093628 5.3859e-05 -0.00018487
-4.8867e-05 0.0011771 -0.0040496 0.00061834 -0.12138 0.070484 -0.0021068 -0.0013776
0.00027288 -0.0002463 -0.00053421 0.00069839
0.00064976 -0.00026668 6.2122e-06 0.0014366 -0.0021075 -0.0014298 -0.061202 0.2013
-0.0051453 -0.015003 -0.00080203 0.0019894
0.0013443 0.0024229 0.0016841 -0.000985 0.000339 -0.00026596 -0.0052245 -0.015074
-0.064427 -0.045623 0.010003 -0.0054777
-0.00075686 -0.0019949 2.4436e-05 -0.00023185 -0.00061889 0.00073253 -0.0008396 0.0021347
0.0099248 -0.0055454 0.080462 0.031627
2840000000 -0.031336 0.10203 -0.0074123 -0.0074188 0.0013639 0.0020133 -9.2519e-05 -0.00028037
0.0014934 0.00098715 -0.0016751 0.00033116
-0.0074371 -0.0074351 0.10143 -0.036702 -0.0031259 0.0016726 0.00033863 0.00067867
-4.7181e-05 -0.0015099 1.8776e-05 -9.0536e-05
0.0014557 0.0020039 -0.0030973 0.0017467 -0.11537 0.096775 -0.0011359 0.00029361
0.0005715 8.4786e-05 0.0009691 0.0011207
8.6494e-05 -0.00028639 0.00037324 0.00064491 -0.0011306 0.00019702 -0.024976 0.21723
-0.0089672 -0.010659 0.00038693 0.0013716
0.0014298 0.0010421 -9.0805e-05 -0.0014747 0.00051399 -2.7535e-05 -0.0090144 -0.010513
-0.069366 -0.021892 0.0086941 -0.0068923
-0.0015666 0.00033345 7.5755e-05 -4.7968e-05 0.0010212 0.001148 0.00045352 0.001204
0.0087398 -0.0067734 0.094683 0.047163
2900000000 -0.017095 0.12123 -0.0089649 -0.0032492 0.0014933 5.9993e-05 0.00035618 -0.00090193
0.0021393 -0.0011456 -0.0007871 4.4095e-05
-0.0089143 -0.003276 0.082679 -0.044354 -0.00064029 0.0026295 0.00084595 0.00030065
-0.00037942 -0.0013833 -0.00020787 3.1266e-05
0.0014649 1.874e-05 -0.00066123 0.0026869 -0.098043 0.12988 -0.00083927 -0.00011757
-0.00063648 -0.0012549 0.0018038 -0.0004978
0.00030114 -0.00078929 0.0008333 0.00033107 -0.00082071 -8.6984e-05 0.012203 0.22008
-0.011481 -0.0051834 0.0012054 0.0018923
0.0020446 -0.0011831 -0.00041022 -0.0014069 -0.00048395 -0.0011483 -0.011406 -0.0053448
-0.069288 0.0098154 0.0064173 -0.010144
-0.00077374 -2.6303e-06 -0.00025229 -6.7158e-07 0.0017696 -0.00042674 0.0011902 0.0018561
0.0064745 -0.010125 0.10908 0.052667
2960000000 0.0044924 0.13266 -0.0087579 0.00036106 0.00041066 0.0015715 -0.00073571 -0.00089876
-0.00023092 -0.0019633 -0.00072333 0.00051498
-0.0087754 0.0003867 0.09189 -0.043813 -0.00027713 0.0010344 0.00090739 9.519e-05
-0.0012926 -0.00077131 0.00041268 0.00044483
0.000475 0.0014469 -0.00027228 0.0010059 -0.079209 0.16059 -0.00085535 0.00050179
-0.00038907 0.00073278 -3.5669e-05 -0.0024608
-0.00076421 -0.00093312 0.0010092 3.7231e-06 -0.0008848 0.00045072 0.053696 0.22722
-0.01126 8.9461e-05 0.0013704 0.00046882
-0.0002559 -0.0018461 -0.0013465 -0.00071967 -0.00048533 0.0007312 -0.011413 0.00030992
-0.060586 0.035377 0.0017574 -0.011215
-0.00060556 0.00055996 0.00051795 0.00037821 -4.6615e-05 -0.0024811 0.0014351 0.00055838
0.0016852 -0.011199 0.12927 0.063736
3020000000 0.022723 0.14674 -0.0066537 0.0037548 0.001416 -0.00017173 -0.0010686 6.1845e-05
-0.00079783 0.00028178 -0.00011579 0.00054653
-0.0066682 0.0037104 0.081164 -0.032505 -0.00016175 -0.00030378 0.00054443 -0.00080124
-0.0016416 0.00040424 0.00077264 -0.00034731
0.001442 -0.00020859 -0.0002017 -0.00028306 -0.057114 0.18556 -0.00044844 0.0009107
0.00026126 0.00027451 -0.00091891 -0.0016832
-0.0010259 7.4834e-05 0.00047905 -0.00085515 -0.00049006 0.00092265 0.093316 0.22017
-0.0090563 0.0036411 0.00071856 0.00053413
-0.00077945 0.00020765 -0.0016593 0.00045539 0.00023624 0.00030924 -0.0088823 0.0037166
-0.048228 0.06118 -0.00071718 -0.010762
-0.00026799 0.00066589 0.00065009 -0.00028706 -0.0009739 -0.0016365 0.00079384 0.00049926
-0.00073223 -0.010723 0.14875 0.060276
3080000000 0.049446 0.15574 -0.004595 0.0058599 0.0017374 -0.00017701 -0.00073557 0.00011081
-0.00061483 0.00044941 0.00020841 0.00039372
-0.0045645 0.0058853 0.078694 -0.027244 -0.00033559 0.00023326 -0.0001319 -0.00035479
-0.0003421 0.000977 -3.5365e-05 -0.00051598
0.0016784 -0.00020172 -0.00032276 0.00023562 -0.019966 0.20693 -0.00076809 0.0003241
0.00034075 0.00083543 -0.0022876 -0.00059954
-0.00081705 0.00015951 -3.6807e-05 -0.0003116 -0.00077336 0.0003268 0.12679 0.21249
-0.0052126 0.0069459 0.0021564 0.00016892
-0.00052344 0.0005345 -0.00033021 0.0010055 0.00029002 0.0006932 -0.0051605 0.0067791
-0.025624 0.089695 -0.0058164 -0.0093852
0.00018144 0.0002348 -4.2953e-05 -0.00052364 -0.0022295 -0.00054174 0.0019722 0.00014994
-0.0057135 -0.0093566 0.16325 0.067704
3140000000 0.078006 0.15941 -0.0012867 0.0076353 0.0028138 -0.0015305 -0.0010639 0.001197
0.0014718 0.00051308 0.00017545 0.00010079
-0.0012935 0.0076159 0.074457 -0.02924 -0.0010151 2.8742e-05 0.00065757 -0.00034947
-8.2632e-05 0.0010678 0.00061093 -0.00045828
0.0028359 -0.0015486 -0.00092869 1.6957e-05 0.022137 0.22664 0.00020912 0.0016521
0.0012559 -0.00056299 -0.0025401 0.00095361
-0.00095149 0.0011304 0.0006895 -0.00036795 0.00019043 0.0016281 0.16205 0.18699
-0.0014594 0.0069166 0.00055967 -0.0012466
0.0016156 0.0005812 -7.1149e-05 0.0010473 0.00128 -0.00043736 -0.0015083 0.0072225
-0.012932 0.10668 -0.0077179 -0.0055036
0.00021496 4.4606e-05 0.00051476 -0.00049965 -0.0024995 0.00093652 0.00072643 -0.0010545
-0.007619 -0.0056189 0.18835 0.058491
3200000000 0.1099 0.16956 0.0039397 0.006563 0.00074936 -0.0029332 -8.7982e-05 0.001624
0.00049161 -0.0017216 0.0001416 0.00043215
0.0039641 0.006569 0.084804 -0.027916 -0.0010672 0.00035689 -0.00046427 -0.001048
0.00080542 0.001178 -0.00034591 -0.0010387
0.00061388 -0.0028844 -0.0010213 0.00038531 0.066736 0.23216 0.0012764 0.0006066
-0.00012146 -0.00202 -0.001525 0.0024742
-0.00017392 0.001773 -0.00052182 -0.00097068 0.0012766 0.00054597 0.18293 0.16445
0.0015299 0.0064299 0.00089752 -0.0013468
0.00056776 -0.0016855 0.00089937 0.0011475 -0.00015336 -0.002147 0.0015965 0.0063309
0.021159 0.12529 -0.0088577 -0.0022679
9.856e-05 0.00041619 -0.00026111 -0.00102 -0.0015447 0.0025439 0.00087203 -0.0015373
-0.0089319 -0.002153 0.20332 0.057508
3260000000 0.14164 0.16198 0.0042229 0.0031208 -0.00063068 -0.0024405 0.0011464 0.00064837
0.00025147 -0.0019331 -0.00011992 -3.7164e-05
0.0042294 0.0031265 0.092775 -0.031273 -0.0019668 0.0019095 -0.00046428 -0.00020526
0.00093695 -0.00051068 -0.0010141 0.00010781
-0.00063052 -0.0025899 -0.0020073 0.0019806 0.11761 0.22783 0.00053374 -0.00019135
-0.00070405 -0.0010376 0.00070497 0.0019371
0.0011591 0.00057785 -0.00045186 -0.00011127 0.0005204 -0.00025905 0.21045 0.12705
0.0041564 0.0050459 -0.00079454 -0.0020076
0.00011585 -0.0018462 0.00098807 -0.00048012 -0.00072153 -0.00099891 0.004127 0.0049311
0.043346 0.13394 -0.0072205 0.0029939
0.00010205 2.5744e-05 -0.0010846 -2.1569e-05 0.00073547 0.0019312 -0.0009029 -0.0018695
-0.0070483 0.002795 0.23276 0.048017
3320000000 0.1721 0.15617 0.0070816 0.0013597 -0.00045937 -0.0019893 0.00068015 0.00018751
-0.0017629 -0.0013305 0.00024714 7.6013e-05
0.0070669 0.0012903 0.099439 -0.027571 0.00048762 0.0023571 -0.00034227 -0.00045408
-0.00026019 -0.00035021 -0.00044143 0.00029631
-0.00045762 -0.0019102 0.0005256 0.002383 0.16544 0.21847 0.00023242 -0.00010638
-0.001007 -0.00014212 0.00037561 0.00069102
0.00054964 0.00057811 -0.00032239 -0.00051728 0.00020595 -0.00011955 0.21892 0.096847
0.0045447 0.0019151 -0.0012682 0.00026384
-0.0016969 -0.0013086 -0.00031645 -0.00042668 -0.0010722 -0.00023183 0.0045497 0.0021297
0.070109 0.13601 -0.0041783 0.0036228
6.3891e-05 0.00018804 -0.00044243 0.00038612 0.00028178 0.00073957 -0.0010083 0.0002234
-0.0043166 0.0037952 0.24904 0.034463
3380000000 0.20733 0.13955 0.0055344 -0.0020681 -0.0013307 0.0006583 0.00097129 0.00029492
-0.0016015 0.00084602 0.0003789 6.3893e-05
0.0055573 -0.0019537 0.11029 -0.035372 5.6641e-06 0.0030452 -0.0010634 -0.00041325
-9.9696e-05 8.2784e-05 -0.0010057 0.0004238
-0.0012643 0.00056664 5.2679e-05 0.0030264 0.20673 0.19637 0.00058814 -0.00058734
-0.0018687 0.00050849 0.0010266 0.0014124
0.0010349 7.1743e-05 -0.0012008 -0.00032036 0.00064652 -0.0005744 0.23406 0.064191
0.0060044 0.0015497 1.6192e-05 0.00033144
-0.0017078 0.00083121 -6.5456e-05 0.00019673 -0.0018626 0.0005084 0.006126 0.0014088
0.10827 0.12895 -0.00096232 0.0049122
0.00025106 -7.0937e-05 -0.00090678 0.00043117 0.0010091 0.0014709 -0.00010864 0.00022737
-0.0010244 0.0049459 0.27858 0.015856
3440000000 0.23883 0.11831 0.0046206 -0.0037987 -0.00073691 -0.0015164 0.00081736 0.00012537
-0.0016027 0.0015542 0.00068531 0.00012515
0.0045676 -0.0037763 0.10363 -0.04051 0.0031208 0.0021108 -0.00094454 0.0011115
-6.4561e-05 0.00041455 0.000213 0.0010502
-0.00076461 -0.0013916 0.0031722 0.0020919 0.24524 0.16816 -0.00035218 0.00012916
-2.1875e-05 0.0013626 0.0007454 0.00087922
0.00063313 0.0001405 -0.00083691 0.0010072 -0.00027232 0.00010524 0.23556 0.031604
0.0067973 -0.0016133 -0.00061675 -0.00017895
-0.0014909 0.0015527 -0.00013114 0.00037318 2.8531e-05 0.0012849 0.0067765 -0.0016442
0.13416 0.1224 0.00194 0.003394
0.00086667 0.000163 9.2964e-05 0.0010606 0.00085325 0.00096269 -0.00067941 -4.7591e-05
0.0020579 0.003382 0.29552 -0.012376
3500000000 0.27132 0.086895 0.0023835 -0.004605 -0.0014266 0.001763 0.00096494 -0.00077664
-0.0009963 0.0013251 0.00076425 -0.00087874
0.0024219 -0.0046079 0.11627 -0.064008 0.0030819 0.0012457 -0.00036015 0.0006507
0.00054302 -8.6506e-05 1.3723e-05 0.00012536
-0.0012775 0.0017075 0.0030981 0.0011586 0.27485 0.13386 0.00023287 -0.00024392
-6.3105e-05 0.00090533 0.0019092 3.6351e-05
0.0010806 -0.00079747 -0.00043437 0.00072031 0.00030814 -0.00016831 0.23954 0.0036165
0.0059662 -0.0040923 -0.00019163 0.00021475
-0.00094095 0.0012394 0.00047695 -9.9554e-05 -1.6863e-05 0.0010286 0.0059351 -0.0039896
0.17495 0.099506 0.0027705 0.0010732
0.00064387 -0.0008473 -4.1994e-05 0.00024009 0.0018835 -0.00011835 1.2072e-05 4.7715e-05
0.0026754 0.00078675 0.3153 -0.041024
3560000000 0.28988 0.052581 0.00030134 -0.0059478 -2.5266e-05 -0.0010289 0.00046648 0.00019286
0.001622 0.0017723 -0.00014108 -0.0011919
0.00031562 -0.0058566 0.11045 -0.069288 0.0058102 -0.00047121 0.00043787 0.00057022
0.00064049 -0.00021805 0.00025125 0.00047638
1.5489e-05 -0.00082223 0.0058535 -0.00052323 0.30231 0.09084 -1.6519e-05 -0.00010172
0.00081714 0.00044972 0.0013896 -0.0008534
0.00049367 0.00026518 0.00041671 0.00056086 -3.0412e-05 -0.00026592 0.22955 -0.032271
0.004849 -0.0063378 -0.00021903 -0.00057057
0.0016518 0.0017185 0.00058641 -0.00011453 0.00069868 0.00038693 0.004942 -0.0065109
0.19507 0.090516 0.0026132 -0.0016479
-6.9295e-05 -0.0011841 0.0003045 0.00038727 0.0014187 -0.00078887 -0.00041059 -0.000547
0.0027853 -0.0016831 0.32792 -0.080891
3620000000 0.30679 0.014941 -0.0011163 -0.0036097 -0.0019934 -0.00021347 0.00018089 -0.0017798
7.6757e-06 0.00024342 -0.00097792 -0.00099883
-0.0011299 -0.0035911 0.11103 -0.098308 0.0040994 -0.0038492 0.00022614 0.00043581
-0.00010843 -0.00071234 0.00082301 0.00031238
-0.0020095 -0.00020559 0.0041146 -0.0039018 0.31497 0.047388 0.00012979 -0.0011528
-0.00029876 0.00032027 0.00081941 -0.0010555
0.00025607 -0.0017307 0.00035262 0.00040581 5.2932e-05 -0.0010506 0.21844 -0.062403
0.00030727 -0.0072398 -0.0013675 0.00096761
-0.00012974 0.00036621 -3.8184e-05 -0.00083865 -0.00021488 0.00036467 0.00011941 -0.0072406
0.21658 0.054545 0.00031848 -0.0014275
-0.00064809 -0.00086347 0.00064957 0.00036149 0.00077189 -0.0011317 -0.0013199 0.001053
0.00032189 -0.0013197 0.33065 -0.1151
3680000000 0.31079 -0.029176 -0.003409 -0.0038333 -0.00097251 0.001759 -0.00095974 -0.00032346
0.0014471 1.7537e-05 -0.00092138 -0.00025322
-0.0034137 -0.0038353 0.10706 -0.11526 0.0015133 -0.004541 0.00075836 0.00024585
-0.00029037 -0.00069296 0.00055622 1.1612e-05
-0.00089634 0.0017027 0.0015192 -0.0045584 0.32619 -0.0022726 -0.00083361 -0.00060395
0.0012548 0.00066711 0.00050874 -0.001877
-0.0010668 -0.00028604 0.00065684 0.00025303 -0.00085825 -0.00076051 0.2047 -0.095842
-0.0011107 -0.0061463 -0.0010357 0.0012966
0.0014035 -0.00013065 -0.00033055 -0.0005555 0.001047 0.00059816 -0.0010434 -0.0061003
0.23739 0.033306 -2.9406e-05 -0.0015775
-0.0010817 -0.00041104 0.00083566 -2.7603e-05 0.00071265 -0.0018006 -0.001239 0.0012569
1.3807e-05 -0.0017491 0.33025 -0.16022
3740000000 0.31292 -0.064995 -0.002969 7.6237e-05 -0.0021286 0.0024616 0.00012699 -0.0008854
-0.00062327 -0.00012692 -0.001205 0.00036959
-0.0030125 0.00011584 0.09846 -0.13688 0.00098456 -0.0053914 0.00026864 -0.00018206
-0.00022462 -0.00017581 0.00046785 8.8686e-05
-0.0020079 0.0026662 0.00095639 -0.0054033 0.3291 -0.041856 -0.00086131 -0.00015084
-0.0002955 -0.0001478 -0.00029452 -0.0012034
0.00014706 -0.00084113 0.00034063 -0.00016871 -0.00087637 -6.7013e-05 0.18347 -0.1195
-0.0027355 -0.0054656 0.00089541 0.0028154
-0.00091871 -3.3557e-05 -0.00031499 -0.00032102 -9.7474e-05 -0.00014651 -0.0027331 -0.0053595
0.24555 -0.00095911 -0.00075587 -0.0013731
-0.0010639 0.00083836 0.00051907 0.00016732 -0.00039781 -0.0013065 0.0010214 0.0027792
-0.00087868 -0.0013545 0.31583 -0.19973
3800000000 0.30743 -0.11139 -0.0021131 0.00052618 0.00085727 0.0037964 -0.0013236 -0.0015337
0.0016734 0.0012705 -0.0010602 0.00026429
-0.0020413 0.00047364 0.088155 -0.15193 -0.002083 -0.005041 0.00031016 0.00013435
-0.00091903 -0.00035011 0.00085383 0.00010274
0.00092357 0.0038458 -0.0022136 -0.0049269 0.32563 -0.083562 -0.00078465 0.00055716
0.00082341 0.00011268 -0.00091961 -0.0010215
-0.0013116 -0.0015611 0.00026471 0.00010607 -0.00080042 0.00045917 0.1746 -0.14471
-0.003394 -0.0035351 0.0015529 0.0016126
0.001618 0.0013153 -0.00080535 -0.00027009 0.00072279 0.00026019 -0.0034353 -0.0037071
0.26145 -0.038312 0.001138 0.00030508
-0.0012226 0.00030582 0.00072756 4.4519e-05 -0.00079878 -0.00093199 0.0012824 0.0016908
0.0011911 0.00022424 0.30892 -0.2411
3860000000 0.29595 -0.14318 -0.00058848 0.0010797 0.0026701 0.0019026 -0.0021529 0.0011677
0.00086495 -0.0013596 -0.00035544 0.0017638
-0.00056604 0.0011615 0.069116 -0.16206 -0.0031311 -0.0049593 0.00067085 -0.000741
-0.00078893 0.0013718 0.00059753 -0.0010379
0.0026686 0.0018738 -0.0033605 -0.0049901 0.30582 -0.1238 -0.00048902 0.00079623
0.00014963 -0.0004757 -0.00087422 -0.00018835
-0.0020782 0.0013125 0.00061584 -0.0007051 -0.00055217 0.00094714 0.14646 -0.16021
-0.0026538 -0.0040429 0.0018902 0.0010652
0.00076074 -0.0014471 -0.00083319 0.0013272 6.1254e-05 -0.00059117 -0.0027748 -0.0039074
0.26014 -0.06655 3.4561e-05 -0.0012305
-0.00033407 0.0016331 0.00074635 -0.00107 -0.0010234 -0.00038677 0.0021817 0.0011123
-5.9334e-05 -0.0010867 0.28591 -0.27953
3920000000 0.28136 -0.18256 0.0017221 2.2894e-05 0.0035562 0.0023297 -8.6525e-06 0.0010106
0.00037802 -0.00013192 0.00063108 0.00040952
0.0017477 2.911e-05 0.042017 -0.17833 -0.0050797 -0.0033637 -0.0004634 -0.00023773
0.00045844 0.00038117 -0.00014673 -0.0005093
0.0036729 0.0022581 -0.0050175 -0.0033241 0.29925 -0.1566 0.00029571 0.0012752
0.0016941 -0.0010943 -0.00039235 5.659e-05
7.3871e-05 0.0010188 -0.00047172 -0.00016857 0.00022291 0.0012555 0.12682 -0.1707
-0.0039612 -0.0032142 0.0025386 -0.00024371
0.0004183 -3.7493e-05 0.00046729 0.00038737 0.0017477 -0.0010312 -0.0038834 -0.0034025
0.25553 -0.11331 0.0014623 -0.0014553
0.00076141 0.00054481 -0.00016604 -0.00061463 -0.00041212 3.6095e-05 0.0022007 -0.00044652
0.0013971 -0.0016682 0.26415 -0.30665
3980000000 0.25452 -0.2184 0.0017637 -0.0032728 0.0047248 -0.00051963 8.6328e-05 0.0010502
0.00080145 -0.0016335 0.00038714 0.00022564
0.0017769 -0.0032834 0.019878 -0.19207 -0.0056323 -0.0013209 0.00075862 0.00054097
0.00057778 0.00045072 -4.5969e-06 -0.0012469
0.0048383 -0.00034231 -0.0056409 -0.0013079 0.27081 -0.18715 0.0014768 -3.6836e-05
-0.00075043 -0.001414 -0.00073411 -0.00041459
5.9569e-05 0.001023 0.00077225 0.00047061 0.0014831 0.00010419 0.090877 -0.19265
-0.0043464 -0.0032969 0.0013997 -0.00084962
0.00091815 -0.0019806 0.00061628 0.00041733 -0.00075107 -0.0012382 -0.0042172 -0.0032177
0.24438 -0.14296 0.0014164 -0.0045044
0.0004395 0.0002302 -5.5175e-05 -0.0012768 -0.00073328 -0.00048973 0.0016757 -0.00076032
0.0013911 -0.0044777 0.2296 -0.34486
4040000000 0.22677 -0.24409 -0.00066936 -0.0039856 0.0033915 -0.0029996 0.00017897 0.00019569
-0.00045885 -0.00090001 0.00066172 -0.00018946
-0.0007008 -0.0040224 -0.0055216 -0.19944 -0.0048947 0.0001241 0.00025883 -0.0010859
9.3651e-05 0.00028766 -0.0015095 -6.5006e-05
0.0032513 -0.003038 -0.0048778 0.00026917 0.24883 -0.22024 0.00011561 -0.00067832
-0.00081809 -0.0004203 -0.00099277 0.00023902
0.00017913 0.00023485 0.00022383 -0.0010385 0.00019755 -0.00066828 0.068092 -0.18754
-0.0066151 -0.0017345 0.0018076 -0.00032193
-0.00046246 -0.00074835 -6.5644e-05 0.00024653 -0.00080421 -0.00038468 -0.0066703 -0.0016992
0.23411 -0.1761 -0.0014982 -0.0033796
0.00062196 -0.00019153 -0.0014836 -6.7635e-05 -0.00099251 0.0001378 0.0016681 -0.00038517
-0.0015087 -0.0032759 0.19219 -0.36327
4100000000 0.19669 -0.2678 -0.0034196 -0.0029751 0.0013417 -0.0037403 -3.9623e-05 7.6203e-05
0.00051219 -0.0012716 0.00049245 0.00030253
-0.0034212 -0.0029463 -0.031077 -0.20338 -0.0049906 0.0011011 -0.00021048 -0.00037232
0.00071555 0.00015716 -0.00058749 0.00033718
0.0010994 -0.0037026 -0.0049627 0.0011195 0.22734 -0.2469 0.00025067 -0.00023206
-0.00058635 -0.00018954 -0.001524 -5.2821e-06
-0.00025259 1.9062e-05 -0.00023863 -0.00035868 0.00022446 -0.00015423 0.034983 -0.2011
-0.0060254 0.00074025 0.0011661 -0.0017578
0.00053394 -0.0016664 0.0008368 0.00020094 -0.00052424 -0.00021176 -0.0059051 0.00094056
0.21869 -0.2017 -0.0016851 -0.004234
0.00055646 0.00026645 -0.00060798 0.00028575 -0.0014851 -2.3137e-05 0.0011419 -0.0017565
-0.0016003 -0.0041843 0.15949 -0.38985
4160000000 0.16753 -0.28496 -0.0037255 -0.0018408 -0.00020121 -0.003225 0.00082173 -0.00015729
-0.0037554 -0.00078897 0.00058572 -0.00058835
-0.0038533 -0.0018659 -0.057118 -0.19971 -0.0047741 0.0028513 -0.00043398 -0.00028257
0.00028305 -0.00031651 -0.00095096 0.00034767
-0.00031011 -0.0032521 -0.004742 0.0029032 0.19383 -0.26246 0.00042421 -0.00017009
-0.0010946 -0.00050731 -0.0012403 0.0010275
0.0008416 -0.00022483 -0.0004463 -0.0003683 0.00043417 -0.00019002 0.010695 -0.1889
-0.004967 0.0018014 0.0011859 -0.0022881
-0.0039864 -0.00055834 0.00023346 -0.00047978 -0.0010607 -0.00037543 -0.0050643 0.0016259
0.18896 -0.2346 -0.0039329 -0.0033365
0.00073654 -0.00059564 -0.00091615 0.00034457 -0.0012654 0.0010104 0.0011238 -0.0022474
-0.0040889 -0.0034348 0.10957 -0.39862
4220000000 0.13938 -0.3008 -0.0045656 0.00018389 -4.6766e-05 -0.0036381 -0.00033148 -0.00014115
-0.0010307 0.0010026 0.00034931 -0.0010086
-0.0045509 0.0001374 -0.093489 -0.18963 -0.0020806 0.0035828 -0.00020727 -0.00013725
4.7009e-05 1.8256e-05 -0.00054077 0.00091936
-0.00018762 -0.0036437 -0.0021135 0.0035655 0.16481 -0.28871 0.00014213 0.00012083
0.00044217 0.00039135 -0.00010883 0.0012966
-0.00036794 -0.00015446 -0.00012414 -3.4651e-05 3.2223e-05 0.00010089 -0.013679 -0.18678
-0.0043965 0.0020159 -0.0001903 -0.00228
-0.00070564 0.0010653 8.3474e-05 0.00016103 0.00041961 0.00032599 -0.0044664 0.0022904
0.17311 -0.25968 -0.0043976 -0.0027538
0.00040199 -0.0010576 -0.00066542 0.0010236 0.00014835 0.001321 -8.2407e-05 -0.0022861
-0.004268 -0.0026801 0.081803 -0.41208
4280000000 0.10874 -0.30951 -0.0029273 0.0016538 -0.0016562 -0.0042136 -0.00045894 0.00059633
-0.00040523 0.0013569 -0.00071421 -0.00047354
-0.0029526 0.0016629 -0.11912 -0.19409 -0.002927 0.0028208 -0.00071415 -0.00033229
7.7048e-05 0.00019669 0.00058989 0.00061362
-0.0018175 -0.0041821 -0.0028405 0.0029266 0.1345 -0.29546 0.00084338 -0.00019039
-0.0010892 0.0010087 -0.00028985 0.00082971
-0.00045458 0.0005839 -0.00074766 -0.00032419 0.00086794 -0.00021266 -0.051193 -0.17159
-0.0049234 0.0025082 -0.00071918 -0.0021206
-0.00036249 0.0012976 0.0002268 5.8215e-05 -0.0010768 0.0010294 -0.0047123 0.0022416
0.12947 -0.28237 -0.0062248 -0.00088739
-0.00067204 -0.00032934 0.00058631 0.000557 -0.00036064 0.0009666 -0.00089483 -0.0022559
-0.0064053 -0.00095844 0.031244 -0.41709
4340000000 0.081108 -0.31893 -0.0018839 0.0020173 -0.0022809 -0.0015516 0.00030351 0.00050301
2.1751e-06 0.00065721 0.0001431 -0.00084524
-0.0018683 0.0020148 -0.13982 -0.16804 -0.0019154 0.0040106 -0.0001807 0.00055529
-0.00018644 -0.0002651 0.00038787 0.00031416
-0.0022068 -0.0015465 -0.0018187 0.0040043 0.099104 -0.31254 -0.00044872 -0.0010571
0.00031738 0.00076993 0.00076595 0.001873
0.00027733 0.00056461 -7.5171e-05 0.00061515 -0.00038278 -0.0011223 -0.069065 -0.16888
-0.0040103 0.0035415 -0.0014447 -0.0026985
8.9653e-06 0.00079543 -0.00023641 -0.00029739 0.00046193 0.00076469 -0.0042669 0.0037231
0.10383 -0.30686 -0.0046514 0.0013579
0.00010463 -0.00087988 0.00039921 0.00036183 0.00077694 0.0017158 -0.0013248 -0.0025817
-0.0043638 0.0012932 -0.0026517 -0.41134
4400000000 0.050333 -0.32443 -0.00086454 0.0016036 -0.0025499 -0.0017653 0.00072102 0.0012183
-9.0608e-05 0.00068668 -0.00021565 -0.00070514
-0.00087305 0.0016224 -0.16881 -0.15833 -0.0013021 0.0041344 -0.00049619 0.0003562
0.00016864 -0.00056883 0.00047164 0.00037225
-0.0025046 -0.0016719 -0.0012556 0.0043291 0.069939 -0.31911 -0.00012309 -0.00014264
0.0003939 0.00013867 0.0011996 0.001587
0.00071899 0.0011573 -0.00052598 0.00042138 -0.0001655 -0.00015772 -0.093464 -0.1558
-0.0031572 0.0053457 -0.0020561 -0.0012359
7.2197e-05 0.00063704 9.1865e-05 -0.00056214 0.00028384 9.3955e-05 -0.0030507 0.0051337
0.072043 -0.31964 -0.0040771 0.0010215
-0.000399 -0.00074004 0.00050703 0.00029576 0.0011324 0.0014154 -0.0021133 -0.0014498
-0.0039394 0.0010823 -0.048555 -0.416
4460000000 0.01439 -0.32423 -0.00063408 0.00036639 -0.0042987 -0.00084016 0.0013464 -0.00067374
-0.0003715 0.0012889 -0.0011394 -0.00028869
-0.00060096 0.00037105 -0.19076 -0.12884 -0.00054323 0.0047292 -0.00043881 0.00081667
-0.0003403 -0.00044089 0.00042136 -0.00050238
-0.0043582 -0.00077016 -0.00039891 0.0046896 0.044397 -0.32614 -0.00045834 -0.00054319
0.00024228 0.00057488 0.0017989 0.00045757
0.0013994 -0.00063179 -0.0003822 0.00079796 -0.00042526 -0.00051677 -0.10688 -0.13411
-0.0017286 0.0061324 -0.0024276 -0.00094998
-0.00034549 0.001216 -0.00029417 -0.00048096 0.00014349 0.00061893 -0.0016431 0.0062905
0.03684 -0.31594 -0.0040364 0.0030584
-0.0010832 -0.00031627 0.00036828 -0.00045616 0.0019825 0.00057684 -0.0023958 -0.00086695
-0.0040132 0.0030808 -0.088083 -0.39758
4520000000 -0.0092807 -0.32474 -0.00040345 -0.00045004 -0.0035994 0.00054221 0.00066153 -6.8523e-05
0.0017948 -6.0414e-05 -0.00067827 0.00093293
-0.00040842 -0.00037973 -0.21544 -0.11173 0.00090651 0.0045149 0.00061033 0.00086727
-0.00029193 -6.7514e-05 0.00026173 -9.8707e-05
-0.0036931 0.0005482 0.00089061 0.0045329 0.013134 -0.32424 -0.0011364 0.00055321
0.00076511 -0.00045806 0.0017752 -0.0010063
0.00066548 -2.1289e-05 0.00056939 0.00088314 -0.0011535 0.00051464 -0.12417 -0.12515
-0.00040458 0.0057927 -0.0030164 -0.0002472
0.001719 -9.2733e-05 -0.00032801 -0.00010358 0.00079638 -0.00060463 -0.00047294 0.0056368
-0.010699 -0.32906 -0.0025442 0.0026451
-0.00082854 0.00089054 0.00018788 -0.00015143 0.0016064 -0.0011037 -0.0030311 -0.0001916
-0.0026795 0.0025128 -0.1171 -0.39541
4580000000 -0.047009 -0.31751 -0.0012395 -0.00064492 -0.003216 0.0025011 0.00072111 -0.00041306
-1.1789e-05 0.00033378 -0.0005118 0.0010162
-0.0012559 -0.00064394 -0.23411 -0.085377 0.00086655 0.0041272 0.00061661 -6.8844e-05
-0.00014027 0.00028416 0.00028284 -0.00031923
-0.0030156 0.0025412 0.0010581 0.0040993 -0.018017 -0.32072 -0.00015082 0.00057122
-0.00019206 -0.00023285 0.001626 -0.0011481
0.00075639 -0.00046381 0.0006333 -5.0189e-05 -8.4894e-05 0.00056882 -0.13476 -0.10046
0.0021221 0.0051397 -0.0024991 0.0011189
4.2819e-05 0.00044794 -9.8118e-05 0.00026971 -0.00028441 -0.00012473 0.0021228 0.0052309
-0.038563 -0.33589 -0.0023161 0.0032938
-0.00044743 0.00091345 0.00029301 -0.00031352 0.0015805 -0.0010735 -0.0025052 0.0010336
-0.0023261 0.003472 -0.16209 -0.36584
4640000000 -0.072516 -0.31136 -0.0024307 -0.0015596 -0.0029757 0.0024163 0.00052008 -0.0015253
0.0014225 -0.00011064 0.00015815 0.00098536
-0.0024857 -0.0016097 -0.24446 -0.057626 0.0015758 0.0036968 0.00073994 0.00030528
-0.00032043 0.00038585 1.0858e-05 -0.00081305
-0.0030404 0.0025189 0.0015355 0.0036794 -0.042904 -0.31494 6.8147e-05 0.00094798
0.0009515 0.00014291 0.00037146 -0.0019257
0.00052618 -0.0015165 0.00069237 0.00025462 8.7313e-05 0.00089715 -0.14027 -0.086038
0.0032985 0.0038179 -0.0023966 0.0017458
0.0013352 -0.00018113 -0.000283 0.00044196 0.0010161 7.9556e-05 0.0033736 0.0038076
-0.071513 -0.32209 -0.0022856 0.0039074
0.00013787 0.0010753 -0.00010726 -0.00072826 0.00038829 -0.0020967 -0.0024283 0.0017788
-0.0022165 0.0036653 -0.18151 -0.35579
4700000000 -0.10018 -0.30683 -0.0041802 -9.744e-05 -0.0017373 0.004658 -0.00092484 -0.001003
0.0011827 -0.00061188 0.00088594 0.00054188
-0.0041751 -4.1251e-05 -0.25634 -0.038945 0.0025149 0.0042583 0.00050417 -0.00047621
0.00040218 0.00041513 -0.00028512 6.4587e-05
-0.001541 0.0046985 0.0027466 0.0042121 -0.073257 -0.30891 -0.00014655 0.0005122
-1.787e-05 -0.0001286 8.4859e-05 -0.0013809
-0.00097373 -0.0010884 0.00049927 -0.00050425 -0.0001841 0.00052843 -0.15698 -0.065218
0.0033394 0.0014089 -0.0016515 0.0024639
0.0010197 -0.00051029 0.00038794 0.00031968 -4.895e-05 -9.0906e-05 0.0033396 0.0014432
-0.11062 -0.31582 -0.0010046 0.0037696
0.00085991 0.00052282 -0.00023736 -5.5288e-05 1.1626e-06 -0.0013598 -0.0015445 0.0024938
-0.0011947 0.003899 -0.2249 -0.32693
4760000000 -0.13053 -0.2921 -0.0048244 0.0013245 0.00086013 0.0047224 -0.00075663 -0.00068494
0.00036398 -0.0011753 0.00069349 -0.00035467
-0.0048381 0.0013574 -0.25215 0.0033169 0.0031984 0.0031192 -3.0444e-05 -0.0006486
0.00034307 0.00015621 9.1895e-05 -0.00011581
0.00084175 0.0046912 0.0032211 0.0030821 -0.10346 -0.29581 0.00079618 0.0003802
0.0011493 -7.1528e-07 -0.0011765 -0.0011798
-0.00082937 -0.00061289 -7.3967e-05 -0.00069038 0.00081626 0.00030829 -0.15115 -0.048698
0.0024143 0.0010504 -0.00074981 0.0027873
0.00041804 -0.0012915 0.00033897 0.00027129 0.000957 5.235e-05 0.0023739 0.0010647
-0.14372 -0.2994 -0.00070316 0.004311
0.00067665 -0.0004237 7.6729e-05 -7.1061e-05 -0.0012086 -0.0011558 -0.00077542 0.0028392
-0.00056383 0.0042575 -0.23621 -0.30489
4820000000 -0.15735 -0.27803 -0.004983 0.0027209 0.0013549 0.0028918 -0.0008892 -0.00039535
0.00042266 -0.00082431 0.00031002 -0.00032566
-0.0049817 0.0027448 -0.26411 0.02562 0.0043644 0.0034193 -3.7734e-05 -0.00033091
0.0003174 -7.2789e-05 -0.00013165 -0.00044741
0.0015913 0.0028519 0.0044458 0.0034061 -0.13106 -0.29114 0.00065781 -0.0003985
0.00046649 -0.00063939 -0.00083977 -0.00024749
-0.00085099 -0.00046747 -4.9235e-05 -0.00035785 0.00059019 -0.00036 -0.16632 -0.031267
0.001799 -0.00031704 5.0739e-05 0.0027826
0.00041035 -0.00085566 0.00033269 -5.9604e-05 0.00054011 -0.00065616 0.0017824 -0.0003629
-0.18421 -0.28191 -0.0001165 0.0029305
0.00027195 -0.0003715 -0.00011047 -0.00051894 -0.00087455 -0.00029311 7.4996e-05 0.0028609
-0.00017398 0.002988 -0.27299 -0.27488
4880000000 -0.18847 -0.25841 -0.0041233 0.0045673 0.0021844 0.0030716 -0.0014886 0.00016744
-0.00091514 -0.0010578 0.00041517 -0.00011356
-0.0041994 0.0044994 -0.25567 0.066898 0.0047241 0.0015297 -0.00042576 -0.00017855
-0.00017045 0.00028445 -0.00012744 4.0764e-06
0.0020176 0.002989 0.004711 0.0013319 -0.1502 -0.27834 0.00046371 -0.00046611
-0.00014956 -0.0013852 -0.00053319 -1.4484e-05
-0.0015364 0.00018172 -0.00040007 -0.00020133 0.0004915 -0.00047424 -0.15966 -0.012771
0.0006168 -0.00036492 0.00095326 0.0026845
-0.00082714 -0.00086773 -0.00019169 0.00021845 -0.00021659 -0.001355 0.00056678 -0.00035574
-0.21492 -0.26703 0.00029832 0.0032973
0.00037789 -0.00013306 -0.00017864 8.6607e-05 -0.00053954 -8.2579e-05 0.0011023 0.0027035
0.00030502 0.0030885 -0.28565 -0.24521
4940000000 -0.20918 -0.24116 -0.0029998 0.0065115 0.0029219 0.0012377 -0.00018881 0.00072259
-0.0011022 -0.00049054 0.00014577 -0.00077386
-0.0029918 0.0064703 -0.26772 0.09289 0.0057365 0.0012336 -5.3911e-05 -0.00010238
0.00035471 -0.00032061 -0.00048094 2.5331e-05
0.0029317 0.00122 0.0058214 0.0012008 -0.16996 -0.25456 0.00010282 -0.00041254
-0.00099906 -0.00017119 -0.00068178 0.00013261
-0.00020488 0.0007986 -8.3106e-05 -0.00010142 7.3443e-05 -0.00035275 -0.16729 -0.0032289
-0.00051136 0.00027374 0.001928 0.0018974
-0.0010413 -0.00045186 0.00036902 -0.00030756 -0.001042 -5.8536e-05 -0.00050317 0.00033047
-0.23888 -0.23927 0.00018782 0.0028452
0.00020535 -0.00080943 -0.000437 6.4012e-05 -0.00053318 0.00033079 0.0019578 0.0017279
6.4418e-05 0.0030076 -0.30902 -0.21906
5000000000 -0.2299 -0.21707 -0.00014013 0.0073537 0.0033458 0.0018763 -0.00018032 0.000668
-0.00067055 0.00071705 -0.00030449 -0.00082379
-0.00017539 0.0073868 -0.2539 0.11034 0.005991 -0.00060178 -0.00033079 -0.00012966
-0.00022148 -0.00054497 -0.00017409 -6.4337e-05
0.0033283 0.001835 0.0059139 -0.00081961 -0.19965 -0.24081 -0.00069074 -0.0007638
-0.00051264 -0.00023055 -0.00029647 -0.00026233
-0.00014707 0.0005614 -0.00029427 -0.00014221 -0.00063512 -0.00071182 -0.16141 0.021288
-0.0007629 0.001634 0.002318 0.0010053
-0.00070232 0.00070388 -0.00026492 -0.00054533 -0.00041581 -0.0002723 -0.0007626 0.0014867
-0.26663 -0.21634 5.4658e-06 0.003619
-0.00029205 -0.00080181 -0.00019996 -3.8184e-05 -0.00031509 -0.00031737 0.0021887 0.0010828
8.1189e-05 0.0036411 -0.32116 -0.18531
5060000000 -0.25107 -0.18967 0.0018422 0.0070094 0.0032747 -0.0004876 0.00015423 0.00053265
-0.0004396 -5.8223e-05 -0.0004654 -0.000253
0.0018349 0.0070215 -0.23679 0.14722 0.0053005 -0.0020032 -2.6006e-05 0.0002482
-0.0003329 -3.1171e-05 -0.00038517 0.00029492
0.0031553 -0.00053464 0.0053357 -0.0019959 -0.21435 -0.21911 -0.00030443 0.00035258
-0.0007722 -4.3831e-06 -0.0010656 7.5742e-07
0.00012916 0.00054488 -4.9646e-05 0.00021067 -0.00035801 0.00033273 -0.16306 0.028406
-0.00034558 0.0028518 0.0017874 0.00052433
-0.00046076 -0.00013049 -0.00034044 -4.7329e-05 -0.00099843 7.9174e-05 -0.00039279 0.0029586
-0.28114 -0.18568 0.0011358 0.0035451
-0.00040835 -0.00037627 -0.00044023 0.00021909 -0.001205 0.00015678 0.0019447 0.00054015
0.001094 0.0035441 -0.33329 -0.15604
5120000000 -0.26708 -0.16425 0.0034888 0.005977 0.0030322 -0.00059445 0.00025784 0.00060239
-5.5407e-05 0.00095638 -0.00050098 0.00018758
0.0035048 0.0060129 -0.23111 0.17372 0.0047871 -0.0027744 6.8008e-05 0.00023164
-7.2802e-05 -1.6124e-05 6.4817e-05 0.00035192
0.0031344 -0.00064202 0.0047055 -0.0030379 -0.22799 -0.20376 -0.00010849 0.00016248
-0.00036155 0.00093878 -0.0011982 0.00081214
0.00026507 0.00063518 7.6581e-05 0.00025512 6.5438e-06 0.00011891 -0.15935 0.054922
0.0011297 0.003437 0.0026611 0.00043894
6.3273e-05 0.0010502 -2.9392e-05 4.6056e-05 -0.00026349 0.00079627 0.0012309 0.0034015
-0.2955 -0.15149 0.0015845 0.0034355
-0.00051595 0.00032882 0.0001078 0.00035977 -0.0010323 0.00048024 0.0025004 0.00027199
0.0015753 0.0034084 -0.34621 -0.12208
5180000000 -0.28315 -0.13393 0.0050548 0.0047778 0.0033889 -0.0012185 0.00024193 0.00060488
-1.7676e-05 0.00022993 -0.0005422 0.00036668
0.0050302 0.004772 -0.20905 0.19659 0.0040701 -0.003938 -0.00032041 -0.00023504
-0.00016881 -0.00016981 -5.823e-05 0.0001506
0.0033642 -0.0011524 0.0040659 -0.0039273 -0.23928 -0.16761 -0.00032964 0.00069617
-4.4144e-05 -7.1504e-05 -0.00040024 0.001039
0.00026038 0.00057283 -0.00029529 -0.00027979 -0.00038322 0.00071784 -0.15821 0.064641
0.0029585 0.0038951 0.0022253 -0.00089042
-0.00023874 0.00018273 -0.00015342 -0.00026236 -0.00011342 -0.00014146 0.0029138 0.0037978
-0.30786 -0.10949 0.0025047 0.0035563
-0.0004529 0.00040285 -0.00011983 9.9647e-05 -0.00052419 0.0010211 0.0022614 -0.00071147
0.0026287 0.0035444 -0.34827 -0.089971
5240000000 -0.29193 -0.1069 0.0051639 0.0033709 0.0026343 -0.0026221 0.00068692 1.6804e-05
-0.00028118 -0.00018367 -6.9292e-06 0.0006326
0.005102 0.0034042 -0.19734 0.23417 0.0030929 -0.0045221 -4.6246e-05 9.087e-05
-0.00013636 -6.9478e-06 0.00026132 0.00029188
0.0026482 -0.0027344 0.0029878 -0.0048399 -0.25548 -0.14275 0.00040791 0.00020066
-0.00024706 0.00059008 0.00013658 0.0012834
0.00063017 2.7001e-05 -2.8523e-05 7.9902e-05 0.00044459 0.00012707 -0.15871 0.085114
0.003597 0.0024931 0.0015527 -0.0010088
-0.00026693 -2.0253e-05 -0.00019477 7.0296e-05 -0.00022854 0.00072665 0.0036385 0.0025932
-0.32218 -0.068212 0.0033629 0.0027424
-5.1322e-06 0.00063774 0.00027976 0.00036734 0.00029352 0.0012809 0.0016294 -0.0011292
0.0030911 0.0027744 -0.35494 -0.057179
5300000000 -0.29704 -0.076801 0.0059642 0.0019331 0.0017938 -0.0030699 0.00010407 -0.00034753
0.00037589 0.00074346 0.00021783 0.00014381
0.0059719 0.0019295 -0.18961 0.23911 0.0022231 -0.005458 -0.00010166 0.00022548
5.1572e-06 0.00038353 0.00025225 0.0003192
0.0017518 -0.0031269 0.0020823 -0.0053485 -0.27172 -0.11768 0.00033995 -0.00018245
0.0002687 0.00049377 0.00066936 0.00078106
0.00015699 -0.00027549 -0.0001408 0.00023423 0.0002802 -0.0002375 -0.15098 0.094393
0.0052562 0.0018797 0.0015176 -0.0016798
0.00039323 0.00074177 -3.9162e-05 0.00035063 0.0002416 0.00052496 0.0053694 0.0018124
-0.33319 -0.039714 0.0034465 0.0023778
0.00020508 0.0002316 0.0002283 0.00023724 0.0007724 0.00077692 0.0013781 -0.0016601
0.0035527 0.0024175 -0.35052 -0.021098
5360000000 -0.29736 -0.040152 0.005951 0.00070747 0.00040615 -0.0036921 0.00044228 -3.9624e-05
5.3673e-05 0.00044882 0.00046682 4.255e-06
0.0059379 0.00077246 -0.15236 0.26062 0.00085504 -0.0055724 8.3489e-05 0.00024574
3.988e-07 0.00010341 0.0005848 -7.3807e-05
0.00036897 -0.0037099 0.00073964 -0.0057521 -0.27079 -0.090595 0.00041181 0.00035363
0.00027628 0.00046952 0.00074325 0.00025601
0.00041682 -7.9043e-05 8.3883e-05 0.00025175 0.00046524 0.00037941 -0.14916 0.11245
0.0060346 -0.00044561 0.00052549 -0.0020339
3.3147e-05 0.00046334 5.6829e-05 8.1047e-05 0.00028613 0.0004496 0.0059364 -0.00058753
-0.32954 -0.0012408 0.0044429 0.0023869
0.00052764 1.227e-05 0.0005902 -2.4487e-05 0.00074339 0.00041437 0.00054517 -0.0019562
0.0043461 0.0023495 -0.34842 0.0068267
5420000000 -0.30011 -0.016736 0.0060883 -0.0010595 -0.00053382 -0.0037996 -8.6149e-05 -0.00023671
0.00070376 0.00038882 0.00029413 -0.00023403
0.0061117 -0.0010932 -0.13345 0.28753 -0.00010791 -0.0055695 0.00012679 0.00018777
4.302e-05 -5.9845e-05 0.00020559 -0.00013269
-0.0005885 -0.0038338 -0.00026099 -0.0054338 -0.28702 -0.057407 -0.00017201 -0.00052122
0.00057163 1.4047e-05 0.00071983 9.1301e-05
-9.7456e-05 -0.00012795 5.682e-05 0.000183 -0.0002122 -0.00059096 -0.1376 0.12694
0.0048894 -0.0021226 0.00025585 -0.0016847
0.00073075 0.00038031 2.6107e-05 -4.2427e-05 0.00068492 -8.1538e-05 0.004882 -0.0022075
-0.33315 0.02763 0.0050426 0.00086911
0.00026096 -0.00037637 0.000208 -0.00022653 0.00088429 -9.4103e-05 0.00028222 -0.0017172
0.0051212 0.001029 -0.34147 0.049011
5480000000 -0.29231 0.019567 0.0050343 -0.0019878 -0.0020372 -0.0029817 0.00040641 1.8769e-05
0.00088767 -0.00017845 -0.00016317 -0.00022237
0.0049692 -0.0019506 -0.11904 0.29537 -0.0017192 -0.0056574 1.2037e-05 0.0001495
2.5722e-05 -1.3132e-05 0.00022555 -0.00020185
-0.0020688 -0.002898 -0.0017237 -0.0056972 -0.29135 -0.035102 -0.00029335 0.00014487
0.00050299 -0.00031813 0.00085241 -4.2281e-05
0.00047417 6.3191e-06 3.928e-05 0.00014252 -0.00020623 0.00020219 -0.13128 0.13787
0.0040445 -0.003344 -0.00018512 -0.0018904
0.00090018 -0.00029593 3.9444e-05 -5.1854e-07 0.00063703 -0.00021663 0.0040579 -0.0033681
-0.32246 0.056645 0.0047165 0.00030827
-0.0001978 -9.8027e-05 0.0001937 -0.00017755 0.00083016 -1.5944e-05 -0.00027594 -0.0019155
0.0046303 0.00023649 -0.33246 0.071161
5540000000 -0.28876 0.044867 0.0042076 -0.0025831 -0.0026866 -0.0019203 0.00034899 -0.00031442
0.00029042 -0.00014876 -0.00024415 7.1406e-05
0.0042648 -0.0026001 -0.078434 0.31289 -0.0025891 -0.005013 0.00044759 0.00014753
2.4196e-05 -0.00011143 -4.4755e-05 -0.00042875
-0.0027454 -0.0018884 -0.0027594 -0.0049027 -0.2902 -0.014268 0.00033264 -9.2449e-05
0.00036297 -0.00011969 0.00050908 -0.00031714
0.00029992 -0.00036967 0.00042906 0.00011409 0.00025455 -0.00020403 -0.11971 0.1594
0.0026263 -0.0040033 -0.0011382 -0.0018688
0.00029165 -7.7325e-05 1.4056e-05 -8.7669e-05 0.00025067 -0.00017879 0.0026432 -0.0040568
-0.30806 0.091391 0.0048677 -0.00098556
-0.00021183 8.5037e-05 -4.3827e-05 -0.00039144 0.00046553 -0.00053181 -0.0010021 -0.0018124
0.0048323 -0.00096983 -0.32454 0.1116
5600000000 -0.27747 0.072908 0.0034169 -0.0036917 -0.0024213 -0.0016421 0.00028546 -0.0003674
0.00029448 -9.9415e-05 0.00023077 0.00044249
0.0034101 -0.0036731 -0.075629 0.32707 -0.0037079 -0.0047119 6.2345e-05 -0.00021302
-0.00013848 6.2485e-05 -0.00018855 -0.0002376
-0.0024485 -0.0016336 -0.0037312 -0.0046801 -0.28978 0.017717 -0.00010711 4.1109e-05
0.00033818 -0.00048987 0.00044249 -0.00053061
0.00032071 -0.00033527 7.0707e-05 -0.00022025 -5.1563e-05 0.00010219 -0.11199 0.15859
0.0017541 -0.0038817 -0.0011153 -0.0010586
0.00022438 -0.00021401 -0.00013591 2.4538e-05 0.0003103 -0.00045862 0.0016428 -0.0038786
-0.29966 0.12129 0.0044226 -0.0013162
0.00025745 0.00043181 -0.00019346 -0.00025993 0.00033546 -0.00043037 -0.0011817 -0.0010837
0.0044852 -0.0012973 -0.303 0.12654
5660000000 -0.26635 0.094723 0.0030776 -0.0036316 -0.0033932 -0.00062508 -0.00037376 -0.00070527
-9.8111e-05 -0.00061018 0.00044957 -0.00028484
0.0031063 -0.0036439 -0.034511 0.3186 -0.0045228 -0.0031335 -3.4678e-06 -0.00014532
0.00013798 4.4689e-05 -0.00011991 -1.1448e-05
-0.003333 -0.00047999 -0.0046658 -0.0030272 -0.29064 0.041644 -0.00016239 0.00017035
-0.00036873 -0.00031686 0.00030966 -0.0010552
-0.00033545 -0.00074598 2.1536e-05 -0.00012903 -0.00010969 9.9863e-05 -0.096728 0.17893
0.00058396 -0.0040863 -0.0013277 -0.0010112
-4.5513e-05 -0.000567 0.00013848 -2.3689e-06 -0.00030433 -0.00046299 0.00065656 -0.0040974
-0.28487 0.14954 0.0040714 -0.0023396
0.00053606 -0.00016445 -0.00014282 -1.0413e-05 0.00034096 -0.0011622 -0.0012851 -0.00097739
0.004133 -0.0023899 -0.29421 0.16278
5720000000 -0.25147 0.11672 0.0026726 -0.0041583 -0.0028759 0.00073102 -0.0004817 -0.00024129
-0.00039897 -0.00027873 -0.00013263 -0.00041464
0.0026666 -0.0041299 -0.0063495 0.34423 -0.0056007 -0.0026694 5.6437e-05 -2.8282e-06
-0.00028941 -2.6091e-05 -0.00030308 0.00013739
-0.0028849 0.00077676 -0.0056159 -0.0025085 -0.28682 0.072648 0.00027199 3.0116e-05
0.00015299 0.00027012 -9.7675e-05 -0.00036133
-0.00056069 -0.00026231 4.8462e-05 -5.6559e-05 0.00023333 8.5621e-06 -0.080613 0.18077
-0.00013189 -0.0034897 -0.0016969 -0.00036386
-0.00039112 -0.00018755 -0.00028735 3.3355e-05 0.00016681 0.00025674 -0.00023247 -0.0035367
-0.27379 0.1763 0.0041347 -0.0034932
-0.00011783 -0.00052738 -0.00032305 0.00015848 -0.00019206 -0.00021769 -0.0017675 -0.00035192
0.0040927 -0.0035339 -0.26371 0.18012
5780000000 -0.23516 0.13398 0.0015604 -0.0047732 -0.0024933 0.0012211 -0.00076936 0.00013095
-0.00036435 -0.0002852 -0.00015418 -0.00019001
0.0015543 -0.0047771 0.007012 0.33903 -0.005934 -0.00055522 -1.767e-05 -0.00016282
-8.0332e-06 -3.4994e-05 -6.1952e-05 -0.00015707
-0.0023947 0.0012308 -0.00596 -0.00051409 -0.28341 0.089694 -7.7541e-05 -3.4694e-05
0.00010607 -0.00010966 -0.00038174 -0.00050525
-0.00072835 0.00019054 -4.2138e-05 -0.0001353 -7.1499e-05 -8.026e-05 -0.071627 0.19649
-0.00025388 -0.0031032 -0.0012863 6.4679e-05
-0.00043039 -0.00026105 -3.3144e-05 -2.1983e-05 0.00015726 -0.00010719 -0.0001644 -0.0030308
-0.26361 0.19763 0.003036 -0.0037461
-0.00014648 -0.00012968 -9.2281e-05 -0.00013742 -0.00034556 -0.00062419 -0.0011975 0.00017985
0.0029697 -0.0036525 -0.25469 0.20236
5840000000 -0.22159 0.15525 0.00017638 -0.0054918 -0.002131 0.0011889 -0.0001251 0.00030317
-0.00035868 0.00026884 -0.0003804 -0.00024866
0.00024068 -0.0054654 0.042546 0.34239 -0.0057111 0.00056454 -0.00021365 2.1125e-05
0.00024192 1.5273e-05 -9.3615e-05 0.00021013
-0.0020082 0.0012634 -0.0056852 0.00072374 -0.27632 0.11367 -0.00021134 1.745e-05
-0.00010456 -0.00062912 -0.00044089 -0.00058005
-9.9534e-05 0.00028078 -0.00021117 1.6297e-05 -0.00017129 6.7693e-05 -0.048878 0.19949
-0.00055939 -0.0034457 -0.0010655 0.00028229
-0.00031685 0.00025765 0.0002505 1.8747e-05 -0.00018706 -0.00067748 -0.00069758 -0.0035222
-0.24552 0.20708 0.0023488 -0.0039292
-0.00036985 -0.00028442 -0.00015518 0.00023637 -0.00056343 -0.0004813 -0.0010865 0.00016186
0.0023614 -0.0039093 -0.21871 0.2268
5900000000 -0.2076 0.16729 -0.0018654 -0.0054636 -0.00218 0.0024765 -0.00013318 1.4554e-05
0.00024098 -0.00017022 -2.7537e-05 0.0002284
-0.0018817 -0.0054552 0.062887 0.3422 -0.0051292 0.0019922 2.7519e-05 -1.6823e-05
2.4238e-05 -0.00029044 -6.634e-05 -0.00018004
-0.0021215 0.002452 -0.0050909 0.0019872 -0.26075 0.12896 -3.1593e-05 -0.00011135
-0.00045626 -0.00030406 -0.00080566 -0.00027251
-0.00017159 3.9091e-05 6.8942e-06 -1.0794e-05 -0.00012446 -0.00010872 -0.041495 0.20991
-0.00085803 -0.0035389 -0.0012536 0.00021948
0.00013723 -0.00016774 5.5756e-05 -0.00032933 -0.00041418 -0.00034527 -0.00082679 -0.0034098
-0.21971 0.22304 0.0019264 -0.0049784
5.7205e-05 0.00014119 -2.2754e-05 -0.00013292 -0.00063925 -0.00018455 -0.0012223 0.00041675
0.0019266 -0.0050282 -0.20441 0.23601
5960000000 -0.18757 0.18033 -0.0030314 -0.0040034 -0.00069872 0.0026714 -0.00010726 0.00023563
-0.00017562 9.159e-05 -0.00011501 -4.5816e-05
-0.002988 -0.0040116 0.089404 0.34108 -0.0041845 0.0022379 -0.00017608 1.9298e-05
-7.2322e-05 8.7531e-05 -5.2294e-05 0.0001479
-0.00064497 0.0026583 -0.0041813 0.0023722 -0.24567 0.15502 -3.2331e-05 -0.0001875
-0.00039254 0.00015962 -0.00053226 -0.0002305
-9.8411e-05 0.00019062 -0.00018982 4.2217e-05 -3.7442e-05 -0.00014257 -0.022949 0.2182
-0.001917 -0.0031563 -0.00094262 0.0010768
-0.00018147 0.00018351 -1.3793e-05 8.5917e-05 -0.00038072 0.00017773 -0.0019473 -0.0032907
-0.1986 0.23718 0.00028208 -0.0051107
-0.0001156 -3.3209e-05 3.6612e-05 0.0001936 -0.00058995 -0.00011625 -0.0009159 0.00091056
0.00034589 -0.005077 -0.17538 0.26323
6020000000 -0.16951 0.19574 -0.0038194 -0.0031105 -0.00028108 0.0029878 -2.16e-05 0.00054228
-0.00028958 0.0001829 -5.9491e-05 0.00022784
-0.003851 -0.0030826 0.11743 0.33278 -0.004682 0.0032867 -8.2924e-05 0.00014063
-0.0001674 0.00012399 -0.00014989 0.00017039
-0.00024868 0.0029909 -0.0045681 0.0033574 -0.22601 0.16708 -0.00025591 0.00029471
-0.00070381 0.0001478 -0.00061043 0.00062726
-3.661e-05 0.00054986 -5.575e-05 0.00014457 -0.00025231 0.00027048 -0.016574 0.21381
-0.0025752 -0.003361 -0.00065623 0.00063247
-0.00025726 0.0001367 -0.00016701 0.00012464 -0.00068813 0.00018764 -0.0026583 -0.0032733
-0.16939 0.25094 -0.00012023 -0.004741
-5.0899e-05 0.0002306 -0.00014818 0.00016277 -0.00056073 0.00073016 -0.0006565 0.00069334
-0.00012792 -0.0047559 -0.14832 0.26224
6080000000 -0.14939 0.20432 -0.0041073 -0.00082773 0.0013035 0.0029087 9.1625e-05 2.7696e-05
9.2757e-05 9.7602e-05 0.00024488 0.0001365
-0.004065 -0.00087718 0.13901 0.33348 -0.0029701 0.0046188 -4.9175e-05 -1.1681e-05
7.649e-06 0.00019354 0.0001984 0.00041164
0.0013633 0.0028656 -0.0029868 0.0046605 -0.20804 0.1937 0.0002107 0.0001428
-0.00025325 0.00075799 -5.5111e-05 0.00032248
0.00011125 8.0159e-06 -5.2767e-05 -3.5395e-05 0.0002109 0.00013762 0.00043859 0.22197
-0.0039569 -0.0023699 -0.0010359 0.0010623
0.00011816 0.00025672 -1.1968e-05 0.00019588 -0.00024129 0.00061625 -0.003935 -0.0023578
-0.14009 0.26813 -0.0010302 -0.0054174
0.00019749 0.00018278 0.00022788 0.00043942 -8.6669e-05 0.00022915 -0.00092344 0.0010375
-0.0011078 -0.0054431 -0.12631 0.28338
6140000000 -0.13246 0.21771 -0.0035115 -0.0005802 0.0016482 0.0021085 6.5586e-05 -1.6562e-05
2.6048e-05 -4.6766e-05 0.00047027 -0.00028333
-0.0035273 -0.00055871 0.16553 0.31481 -0.0021987 0.0051906 2.1931e-05 6.0856e-05
0.00038924 1.0104e-05 0.00029144 5.8827e-05
0.0016197 0.0021226 -0.0020063 0.0052701 -0.1841 0.21289 0.00029679 -5.8007e-05
3.9829e-05 0.00059013 -9.2209e-05 0.00060604
5.8454e-05 2.4199e-05 2.2166e-05 6.4572e-05 0.00038969 -6.4184e-05 0.013033 0.21283
-0.0045947 -0.0012963 -0.00036917 0.0014031
4.7101e-05 -7.7642e-05 0.00040342 -3.4941e-05 9.7052e-05 0.00063186 -0.004639 -0.0012377
-0.12024 0.28762 -0.0028686 -0.0043006
0.00057015 -0.0002404 0.00027338 5.0728e-05 -8.9301e-05 0.00062819 -0.0004004 0.0014768
-0.0027682 -0.0041894 -0.087564 0.28215
6200000000 -0.11671 0.22323 -0.0029474 -0.00017474 0.0022083 0.0012733 0.00010204 0.00034345
-0.000214 0.00014402 -0.0001574 -0.00034552
-0.0029032 -0.00017668 0.19355 0.31323 -0.00083097 0.0052417 6.6689e-05 0.00022907
5.9721e-05 -2.571e-05 7.8656e-05 6.2194e-05
0.0022388 0.0011978 -0.000787 0.0052342 -0.16492 0.22753 0.00012083 -0.00036398
0.00046976 7.4123e-05 0.00027948 0.00014869
9.8038e-05 0.00032407 4.5911e-05 0.00018917 9.4608e-05 -0.00039458 0.02651 0.22123
-0.0046263 -0.00010313 5.8237e-05 0.0012125
-0.0001437 0.00020361 9.3851e-05 -1.2657e-05 0.00050626 -1.0183e-05 -0.004594 -2.1996e-05
-0.10754 0.29478 -0.0033942 -0.003556
-0.00019018 -0.00025667 0.00012091 0.00014222 0.00033463 0.00016509 0.00010784 0.0011701
-0.0034992 -0.0036961 -0.074284 0.29154
6260000000 -0.10187 0.23631 -0.0030835 0.00078788 0.0020618 0.00060725 0.0003017 -0.00012405
0.00012897 0.00027301 -5.3789e-05 3.9641e-05
-0.003116 0.00075972 0.21079 0.29799 -7.2481e-05 0.0052906 -1.1021e-05 -8.8013e-05
-6.1208e-05 -0.0001165 0.00019635 0.00015017
0.0020363 0.0006275 0.00010252 0.0053892 -0.14248 0.24833 6.2379e-05 -2.5749e-06
0.00033445 8.0939e-06 0.00033411 0.00039509
0.00028142 -8.9312e-05 -1.2278e-05 -9.6163e-05 7.3219e-05 -2.0224e-05 0.042316 0.2163
-0.0044349 0.0014148 0.00058676 0.0012566
0.00010866 0.0001994 -0.00012137 -9.4658e-05 0.00030399 -1.1625e-05 -0.0044179 0.0014208
-0.081596 0.29485 -0.0041125 -0.0026882
-7.3571e-05 -4.8346e-05 0.0001443 0.00012168 0.00024349 0.00023659 0.00057128 0.0013248
-0.0040972 -0.0026371 -0.028881 0.29156
6320000000 -0.085723 0.23863 -0.0026216 0.0014171 0.0021971 -0.00034997 2.6149e-05 0.00017874
-0.00038467 0.00043442 -0.00025394 0.00035327
-0.0025845 0.0013709 0.23626 0.2884 0.0018584 0.0056986 6.5727e-05 7.909e-05
-3.5766e-05 -5.5631e-05 8.2358e-05 -6.3804e-05
0.002182 -0.00038653 0.0019472 0.0055917 -0.12436 0.25751 -0.00021737 -0.00025985
0.00031232 1.7435e-05 0.00044515 0.00015388
3.1484e-05 0.00018465 4.5777e-05 0.00010644 -0.00020187 -0.00028402 0.041252 0.21753
-0.0037587 0.0020263 0.00073515 0.00076761
-0.0003727 0.00053155 1.2687e-05 -9.299e-05 0.00045779 3.6774e-05 -0.0036779 0.0020507
-0.056816 0.30436 -0.0047257 -0.0014677
-0.0002615 0.00031073 0.00014716 -4.8068e-05 0.00053345 0.00028998 0.00084776 0.00069573
-0.0047747 -0.0015476 -0.018462 0.28994
6380000000 -0.066375 0.24569 -0.0019393 0.0018458 0.0016093 -0.00047006 4.2198e-05 -7.9591e-05
0.00030281 0.00024186 5.1136e-05 9.9175e-05
-0.0019163 0.0018559 0.25303 0.26907 0.0031459 0.0041502 -9.7719e-05 -7.6509e-05
-0.000196 -0.00021567 -0.00014306 -0.00033595
0.0016655 -0.000591 0.0032554 0.004153 -0.096241 0.27345 -0.00015447 0.0001561
0.00045462 -0.00016139 0.00047997 0.00017731
5.8302e-05 -6.7491e-05 -0.00014304 -7.4675e-05 -0.00019995 0.00018436 0.062208 0.20781
-0.0030792 0.0033063 0.0009729 0.00073463
0.00036368 0.00018282 -0.00020691 -0.00018547 0.00042109 -0.00020575 -0.0031102 0.0033113
-0.036119 0.29678 -0.0046498 -0.00036253
0.00013796 0.00014736 -0.00016855 -0.0002938 0.00051687 0.00014147 0.00089425 0.00073748
-0.0046258 -0.00034559 0.021686 0.29255
6440000000 -0.043732 0.2566 -0.00085553 0.0024456 0.0018134 -0.00082451 0.00036225 -0.00010514
0.00029731 -0.000432 -0.00022133 -0.00025305
-0.00082613 0.0024283 0.27335 0.25506 0.0033833 0.0029668 0.00010112 -5.1702e-05
-0.00016041 3.7722e-05 -0.00012228 -0.00026481
0.0018213 -0.00090072 0.0034471 0.0027911 -0.079365 0.28775 -0.00016842 0.00020688
-0.00037508 -0.000131 0.00059272 -0.00042338
0.00036263 -0.00014498 8.5324e-05 -5.1914e-05 -0.00014423 0.00024707 0.064277 0.20389
-0.0017818 0.0039168 0.00085854 0.00070111
0.00027903 -0.00040742 -0.00017358 6.4437e-05 -0.00031359 -1.8824e-05 -0.0017138 0.0040039
0.0057233 0.30231 -0.0046102 0.0012987
-0.00017456 -0.0002304 -0.0001334 -0.00031102 0.00061467 -0.00038247 0.00093766 0.00071584
-0.0046268 0.001229 0.033051 0.27621
6500000000 -0.025208 0.25658 -0.00010453 0.0020544 0.0013117 -0.0010477 0.00020562 -0.00010707
0.0001202 0.00015119 -6.3025e-05 0.00025591
-0.0001143 0.0020348 0.2985 0.22791 0.0037098 0.002406 0.00010111 1.1617e-05
0.00011204 0.00021177 0.00016921 -0.00012364
0.0013815 -0.0010678 0.0037792 0.002327 -0.067554 0.28485 3.2386e-05 -2.5127e-05
1.3991e-05 -8.6661e-05 -0.00011492 -0.00029885
0.00020806 -4.6575e-05 0.00012227 5.1857e-06 2.6978e-05 -1.4709e-05 0.088328 0.19874
-0.00027732 0.0040842 0.0011435 0.00040953
0.00010693 8.2439e-05 9.4177e-05 0.0001736 -7.0785e-05 -0.0001655 -0.0002458 0.0039472
0.027643 0.30549 -0.0033502 0.0022483
-9.873e-05 0.00022139 0.00018145 -0.0001082 -9.6734e-05 -0.00040853 0.0010256 0.00033862
-0.0033131 0.0023148 0.070316 0.27816
