# Supplementary material for: Early Detection of Alzheimer’s Disease via Machine Learning-Based Microwave Sensing: An Experimental Validation
Source: Sensors (Basel). 2025 Apr 25;25(9):2718. doi: 10.3390/s25092718 (PMC12074295; doi:10.3390/s25092718)
Supplement: Supplementary file 1 [file sensors-25-02718-s001.zip › measurements_paper_sensors/26 febbraio - PART1/set5/CSF_5_m3.s6p]

!Keysight Technologies,M9804A,MY58100912,A.14.10.03
!Date: Thursday, April 27, 2023 10:28:33
!Correction: S11(C  6-Port  ) 
!S12(C  6-Port  ) 
!S13(C  6-Port  ) 
!S14(C  6-Port  ) 
!S15(C  6-Port  ) 
!S16(C  6-Port  ) 
!S21(C  6-Port  ) 
!S22(C  6-Port  ) 
!S23(C  6-Port  ) 
!S24(C  6-Port  ) 
!S25(C  6-Port  ) 
!S26(C  6-Port  ) 
!S31(C  6-Port  ) 
!S32(C  6-Port  ) 
!S33(C  6-Port  ) 
!S34(C  6-Port  ) 
!S35(C  6-Port  ) 
!S36(C  6-Port  ) 
!S41(C  6-Port  ) 
!S42(C  6-Port  ) 
!S43(C  6-Port  ) 
!S44(C  6-Port  ) 
!S45(C  6-Port  ) 
!S46(C  6-Port  ) 
!S51(C  6-Port  ) 
!S52(C  6-Port  ) 
!S53(C  6-Port  ) 
!S54(C  6-Port  ) 
!S55(C  6-Port  ) 
!S56(C  6-Port  ) 
!S61(C  6-Port  ) 
!S62(C  6-Port  ) 
!S63(C  6-Port  ) 
!S64(C  6-Port  ) 
!S65(C  6-Port  ) 
!S66(C  6-Port  ) 
!S6P File: Measurement: :
# Hz S  RI   R 50
500000000 -0.32725 -0.061409 -0.010325 -0.0011048 -0.0079477 0.011702 -0.0042792 0.012232
0.012822 0.0060624 -0.0053619 0.0090525
-0.010508 -0.0010413 -0.4086 -0.071238 0.007977 -0.011156 0.00074817 0.011835
0.0092402 0.0034686 0.0011666 0.013651
-0.0079107 0.012152 0.008029 -0.011139 -0.25469 0.19395 0.0065487 0.0032772
-0.0020346 0.0077316 0.0013027 0.011872
-0.004504 0.012387 0.00049744 0.012086 0.0066101 0.003342 -0.32731 0.045444
-0.019456 -0.0058084 0.013942 0.027989
0.013568 0.0059028 0.0089812 0.00345 -0.0020036 0.0077172 -0.019579 -0.0058048
-0.21008 -0.2452 -0.028206 0.0031882
-0.0052678 0.0090752 0.00071578 0.014195 0.0013616 0.012018 0.014022 0.027963
-0.028026 0.0031746 -0.26127 -0.14314
560000000 -0.31307 0.10681 -0.02291 -0.06703 0.0012347 0.012913 0.0053212 0.01077
0.0109 0.0048145 0.010917 0.0099043
-0.022845 -0.067039 -0.36819 0.091851 -0.042045 -0.038078 0.014101 0.0029737
-0.015254 -0.0061806 0.0044627 -0.00041536
0.0012078 0.012957 -0.042562 -0.037743 -0.17908 0.24254 -0.00061721 -0.0047579
0.018324 0.0070386 0.0075356 -0.0055854
0.0053385 0.010968 0.014027 0.0030312 -0.00034445 -0.0045702 -0.30156 0.1334
0.0067923 -0.022131 0.0062645 -0.02127
0.011308 0.0045216 -0.014503 -0.0059711 0.018224 0.006812 0.0067956 -0.022049
-0.29854 -0.062055 0.010059 -0.051949
0.011598 0.0093017 0.0039756 -0.0010427 0.0074153 -0.0060707 0.0061302 -0.021344
0.01023 -0.051877 -0.32715 0.0043969
620000000 -0.27361 0.082788 -0.023739 0.0089311 0.0033388 0.00877 0.0087226 -0.0041
0.012012 -0.0010619 0.00078173 -0.0012074
-0.023724 0.0089534 -0.39864 0.037435 -0.019329 0.00033114 -0.0019086 -0.0023481
0.012634 -0.0051402 0.00025956 -0.0031789
0.0035798 0.008809 -0.019157 0.00037414 -0.15292 0.25116 -0.0014572 -0.0054838
-0.0037398 -0.0020822 0.0082637 -0.0035064
0.0084991 -0.0039214 -0.0017957 -0.0022593 -0.0012192 -0.005449 -0.26113 0.14238
-0.038761 -0.020488 0.011662 0.028445
0.012116 -0.00058272 0.012407 -0.0052791 -0.003994 -0.0022475 -0.039167 -0.020469
-0.21215 -0.10173 -0.044342 0.011564
0.00028215 -0.00073715 -0.00016059 -0.0033789 0.0081426 -0.0034393 0.011748 0.028157
-0.044475 0.011554 -0.24239 -0.032986
680000000 -0.2395 0.17575 -0.026539 -0.014811 0.0047537 0.0051973 0.0012939 -0.0074167
-0.001813 -0.011704 0.0058318 -0.0065547
-0.026486 -0.0148 -0.38909 0.13931 -0.032522 -0.0013601 -0.0016303 -0.00050454
-0.0015278 -0.0092443 -0.00090708 -0.0015651
0.0047103 0.0051881 -0.032566 -0.0013492 -0.10623 0.27516 -0.00071024 0.00011698
-0.0014605 0.0010112 -0.002835 -0.0090076
0.0013451 -0.0074774 -0.0016895 -0.00044842 -0.00068067 0.0001284 -0.21742 0.19517
-0.023108 -0.0073725 -0.0091261 -0.011007
-0.0017284 -0.011957 -0.0014159 -0.0094998 -0.001441 0.0008859 -0.02318 -0.0073071
-0.28359 0.00080085 -0.0055751 -0.0076848
0.0056479 -0.0068951 -0.00086793 -0.0015469 -0.0028578 -0.0088143 -0.0091811 -0.010849
-0.0054742 -0.0076682 -0.25998 0.072984
740000000 -0.19276 0.16882 -0.041022 0.02658 0.013353 -0.0039295 8.0239e-05 -0.0039333
-0.00387 -0.0018835 -0.0068356 0.003087
-0.040943 0.02657 -0.3347 0.15862 -0.036351 0.03466 0.00011842 -0.0057322
-0.012222 0.006807 -0.0010292 -0.0054379
0.013317 -0.0038088 -0.0363 0.034773 -0.072571 0.27552 -0.0017275 0.0032449
-0.0010397 -0.0050016 -0.001958 0.0010961
0.00020458 -0.0041402 0.00029814 -0.0056298 -0.0016593 0.0032801 -0.20129 0.20137
-0.042427 -0.0087334 0.021879 0.016502
-0.0043921 -0.0020555 -0.012361 0.0069965 -0.0012601 -0.0049645 -0.042508 -0.0089829
-0.17771 0.037433 -0.044722 -0.00068075
-0.0066754 0.0027678 -0.0015482 -0.0060302 -0.0020054 0.00090052 0.021982 0.016411
-0.044988 -0.00073221 -0.25093 0.076429
800000000 -0.16543 0.214 -0.022545 0.016054 0.0053779 -0.010322 -0.0045662 -0.002496
-0.0042878 0.0014119 0.0043784 0.00063991
-0.022539 0.01602 -0.34391 0.2297 -0.0083254 0.034387 -0.0022182 0.0020766
1.1204e-05 0.0022172 0.00060766 0.0054882
0.0054017 -0.010403 -0.0082195 0.03439 -0.034631 0.30155 0.0010209 0.0012285
-5.5546e-05 0.0029723 -0.0016748 0.00058452
-0.0045403 -0.0024901 -0.0021517 0.0019908 0.0010367 0.0012399 -0.17286 0.22932
-0.029567 0.013056 0.014927 -0.010431
-0.0046418 0.0016334 -0.00024801 0.0020006 -6.8311e-05 0.0029908 -0.029549 0.013192
-0.23552 0.060126 -0.019386 0.021037
0.0043682 0.00049646 0.00060484 0.005308 -0.001639 0.0006966 0.014872 -0.010339
-0.019341 0.021015 -0.24842 0.12833
860000000 -0.13044 0.23553 -0.017955 0.030618 -0.0033013 -0.0098989 -0.001898 0.00071561
0.0039754 0.0049442 -0.0035749 -0.0030354
-0.017982 0.030562 -0.29607 0.27504 0.0078724 0.034299 0.00010855 0.0020557
0.0040149 0.00016655 0.003886 1.8049e-05
-0.0033353 -0.009912 0.0079888 0.034364 0.014682 0.31161 -0.00047715 -0.00046528
0.0023463 -0.0016361 0.0020079 0.00403
-0.0020079 0.00066662 0.0001152 0.0020327 -0.00047822 -0.00045438 -0.13597 0.24085
-0.018729 0.017391 -0.0062765 -0.0095741
0.0038886 0.0052424 0.0041396 4.6028e-05 0.0024302 -0.0016313 -0.01863 0.017317
-0.18226 0.12503 -0.026087 0.016291
-0.0034392 -0.00294 0.0038291 -4.3232e-05 0.0019384 0.0040608 -0.0060963 -0.0096888
-0.025855 0.016371 -0.19791 0.17713
920000000 -0.10774 0.25881 0.0047186 0.039542 -0.0092496 -0.0043221 -0.0018009 0.0018151
-4.2881e-05 0.0016959 0.0031487 -0.0013084
0.004647 0.039513 -0.26987 0.29642 0.028215 0.022538 0.00144 0.0011222
0.0071247 -1.808e-05 0.0041461 -0.0028969
-0.0093213 -0.0043061 0.028321 0.022478 0.060936 0.3131 0.001681 -8.3268e-05
0.00062267 -0.00034079 0.00080009 -0.0014627
-0.0018075 0.0017709 0.0014903 0.0011121 0.0017068 -0.0001021 -0.11246 0.25762
-0.012685 0.031175 0.0040098 -0.0068304
-0.00026882 0.0020013 0.007202 7.4472e-05 0.00058868 -0.00033301 -0.012535 0.0313
-0.17503 0.12768 -0.0032706 0.029348
0.0033153 -0.0013102 0.0041331 -0.0031781 0.00072256 -0.0014415 0.0039963 -0.0066908
-0.0033506 0.029531 -0.20863 0.18933
980000000 -0.061421 0.28165 0.017035 0.030596 -0.0092071 0.0047523 0.0019687 0.0035235
0.0037901 -0.0016641 -0.003562 -0.0027749
0.01701 0.030568 -0.21814 0.33443 0.033183 0.0048338 0.0018389 -0.00021363
0.0017743 -0.0062839 -0.00071034 -0.0026482
-0.0092413 0.0048023 0.033246 0.0047253 0.10778 0.30849 0.00036983 -0.0011931
0.00024174 -0.0017018 0.0015146 -0.000427
0.0019246 0.0035426 0.0018381 -0.00024018 0.00040579 -0.0012212 -0.073823 0.27007
0.0069684 0.03088 -0.0095081 -0.0078705
0.0037135 -0.0017158 0.0017982 -0.0062867 0.00024579 -0.001679 0.0069537 0.03083
-0.14681 0.16638 0.0047626 0.021158
-0.0034739 -0.0027265 -0.00067924 -0.0024749 0.0015444 -0.00046815 -0.0094958 -0.008
0.0047472 0.021073 -0.1666 0.24014
1040000000 -0.019907 0.28997 0.033501 0.019492 -0.00090239 0.0075286 0.0023876 0.00059055
0.00033218 -0.0034695 -0.00012592 -0.0013945
0.033405 0.019455 -0.18233 0.34815 0.029492 -0.014759 0.0013492 -0.0019097
-0.0023997 -0.0023906 -0.0010955 -0.0029522
-0.00089266 0.007499 0.029447 -0.014888 0.15506 0.29458 -0.00064874 -0.0014108
-0.0015233 -0.00091277 -0.00066502 -0.0011055
0.0023653 0.00064065 0.0013648 -0.0019126 -0.00063446 -0.001362 -0.046045 0.2792
0.019031 0.019741 -0.0024265 0.0010386
0.00031375 -0.003553 -0.0023098 -0.0024587 -0.0015917 -0.00094879 0.019136 0.019689
-0.11328 0.17461 0.013723 0.020461
4.4952e-05 -0.0012588 -0.0010713 -0.0028891 -0.00062813 -0.0011238 -0.0024036 0.0011198
0.013739 0.02041 -0.14575 0.25965
1100000000 0.024477 0.30096 0.03672 -0.0032697 0.0035111 0.0040302 0.0024141 -0.0010199
-0.0024287 -0.0029842 -0.0041638 -0.00023306
0.036694 -0.0032592 -0.13987 0.36859 0.014905 -0.027859 -0.00014989 -0.00182
-0.0035316 -0.00069153 -0.0036523 -0.00060242
0.0035311 0.0040043 0.014851 -0.027917 0.20121 0.27503 -0.0017465 0.00032635
-0.0016722 0.00070712 -0.0010701 -0.00053548
0.002424 -0.0010148 -0.0001473 -0.0018004 -0.001758 0.00031146 -0.0060074 0.28472
0.0254 0.0066705 -0.0026326 3.0892e-05
-0.0024244 -0.0029804 -0.0035159 -0.00070377 -0.0016797 0.00077257 0.025444 0.0066017
-0.097219 0.1937 0.020123 0.01024
-0.0041184 -0.00019395 -0.0036527 -0.00060334 -0.0011035 -0.0005206 -0.0026326 4.1292e-05
0.020137 0.010236 -0.1015 0.29295
1160000000 0.076655 0.29766 0.025047 -0.020521 0.0033241 -0.00066786 -0.00011541 -0.0024148
-0.0040712 -0.00081527 -0.0011626 0.0043094
0.024996 -0.020494 -0.093989 0.37379 -0.0041298 -0.028618 -0.0015711 -0.0013946
-0.0028206 0.0024731 -0.0016419 0.0019972
0.0033688 -0.00068558 -0.0043001 -0.028622 0.24568 0.24437 -0.00058244 0.001668
-0.00041245 0.0018101 -0.00091209 0.00027475
-0.00012985 -0.0023604 -0.0015871 -0.0013557 -0.00059844 0.0017095 0.034423 0.28171
0.022636 -0.009956 -0.0037854 0.0050825
-0.0041117 -0.00092812 -0.002721 0.0024179 -0.00041018 0.0018093 0.022567 -0.010004
-0.060793 0.20582 0.02006 0.00065042
-0.0012371 0.0042889 -0.0017244 0.0019417 -0.00085203 0.000318 -0.0037915 0.0050806
0.020045 0.00063658 -0.053381 0.29699
1220000000 0.12006 0.28782 0.011748 -0.030249 -0.0011375 -0.0014159 2.6447e-05 -0.0010405
-0.0027158 0.0023505 0.0011144 0.0021052
0.01174 -0.03024 -0.050235 0.38758 -0.017023 -0.02067 -0.002449 0.00054622
2.1897e-05 0.0030723 -0.00076206 0.0019182
-0.0011458 -0.0014174 -0.017138 -0.020627 0.28461 0.20489 0.00093055 0.0014207
0.00058111 0.0011151 0.00015077 0.00064209
-1.0129e-06 -0.0010191 -0.0024491 0.00058035 0.00092563 0.0014249 0.073734 0.27248
0.011624 -0.017262 0.0020868 0.0017098
-0.0027158 0.0023653 5.3681e-05 0.0031293 0.00054214 0.0011258 0.011662 -0.017303
-0.039875 0.21718 0.01537 -0.012694
0.0011261 0.002047 -0.00074494 0.0019227 9.9745e-05 0.00063482 0.0021225 0.0017351
0.015351 -0.012692 -0.023275 0.31454
1280000000 0.17086 0.26896 -0.0073229 -0.029288 -0.0017876 0.0016874 -0.00094138 -0.0019486
-0.0010721 0.0033543 0.0026047 0.0013615
-0.0072808 -0.029246 -0.0030068 0.38005 -0.023787 -0.0075771 -0.00074034 0.001415
0.0016609 0.0017826 0.0005842 0.0020082
-0.0018216 0.0016825 -0.023876 -0.0074637 0.31545 0.16177 0.0013742 -0.00017392
0.0010448 0.00040182 0.00023336 0.00043042
-0.00098628 -0.0019452 -0.00072464 0.0013849 0.0013584 -0.00019885 0.11063 0.25658
0.0017892 -0.01984 -0.00025257 3.2191e-05
-0.00094773 0.0033732 0.0017052 0.0017644 0.0011089 0.0003688 0.0017364 -0.019813
-0.0024851 0.22492 0.0041893 -0.015586
0.0026025 0.001378 0.00058497 0.0020487 0.00026428 0.00049415 -0.00027981 -1.4745e-05
0.0042 -0.015561 0.02494 0.31888
1340000000 0.20878 0.23558 -0.017154 -0.019806 0.00043096 0.0041009 -0.0018251 -0.00075038
0.0016293 0.002948 0.0017865 -0.0014156
-0.017126 -0.019801 0.036998 0.37191 -0.020627 0.0050369 -0.00013954 0.0018978
0.0019212 0.00086099 0.0012044 0.00080974
0.00044552 0.0041143 -0.020624 0.0051368 0.33829 0.11301 0.00084341 -0.00095747
0.00071126 -0.00052682 0.00015293 0.00027166
-0.0018288 -0.00074764 -0.0001469 0.0019135 0.00083384 -0.00094115 0.14349 0.23552
-0.0081942 -0.017402 0.00097089 0.00063888
0.0016012 0.0029217 0.0019328 0.0008464 0.00068718 -0.00060564 -0.0082186 -0.017407
0.02751 0.22258 -0.0032757 -0.014506
0.0017739 -0.0014536 0.001267 0.00081189 0.00016961 0.0002797 0.00096278 0.00064092
-0.0032525 -0.014522 0.063713 0.31486
1400000000 0.24254 0.1989 -0.023689 -0.0083531 0.0047206 0.0029754 -0.0021468 0.00082627
0.0026501 0.0010023 0.00039865 -0.0013528
-0.02365 -0.0083288 0.074513 0.35984 -0.013698 0.012595 0.0012355 0.0012368
0.0011096 -0.00060751 0.0011639 0.00020653
0.0047484 0.0029372 -0.013642 0.012687 0.35108 0.059306 -7.2251e-05 -0.0013115
0.00016899 -0.00018054 0.00042136 0.00023377
-0.0021507 0.00080612 0.0012648 0.0012326 -7.9127e-05 -0.0013071 0.17238 0.20691
-0.014757 -0.010322 -0.00089474 -0.00028132
0.0026565 0.00094354 0.0011459 -0.00062779 0.00020543 -0.00014374 -0.014831 -0.010309
0.060626 0.22205 -0.0097912 -0.0093763
0.000387 -0.0013079 0.0011451 0.00020137 0.0004163 0.00028402 -0.00087347 -0.00031622
-0.0097663 -0.0093643 0.10826 0.30622
1460000000 0.26694 0.15564 -0.020829 0.0043768 0.005103 -0.0016989 -0.0015111 0.0016811
0.0021979 -0.00043567 -0.00024126 -0.00079445
-0.020843 0.0043193 0.10987 0.33798 -0.0046949 0.014868 0.0015992 0.00027035
0.0011402 -0.0012914 0.0012083 -0.00058157
0.005034 -0.0016964 -0.004644 0.014919 0.35768 0.0045804 -0.0011306 -0.0010799
0.00032134 -0.00028729 0.00071392 -0.00036671
-0.0014824 0.0016683 0.0015917 0.00027412 -0.0011344 -0.0010862 0.19956 0.17821
-0.015763 -0.0034133 -0.00084028 0.002051
0.0021774 -0.00043109 0.0011063 -0.0012521 0.00032913 -0.00027047 -0.015751 -0.003377
0.091087 0.21079 -0.012098 -0.0031677
-0.00022827 -0.00086555 0.0011894 -0.00062381 0.00069572 -0.00033563 -0.00085291 0.0020705
-0.012114 -0.0031851 0.14286 0.28611
1520000000 0.2794 0.11387 -0.015368 0.01 0.0030285 -0.003875 0.00020647 0.0026543
0.002452 -0.0019275 -0.0011219 -0.00019277
-0.015337 0.0099775 0.14337 0.32355 0.0024728 0.011882 0.0016609 -0.00066636
0.00018735 -0.0010483 0.00033698 -0.00094848
0.0029845 -0.003901 0.0025461 0.011882 0.34979 -0.053203 -0.00077109 -0.00031571
0.0006692 -0.00099664 0.00013511 -0.00011073
0.00016326 0.002633 0.001662 -0.00069699 -0.00077005 -0.00031197 0.22254 0.13952
-0.01537 0.0024782 0.0014438 0.0020142
0.0024527 -0.0019693 0.00016904 -0.001044 0.00066884 -0.0010112 -0.015357 0.0024963
0.11881 0.2002 -0.01197 0.0014441
-0.0011128 -0.00014096 0.00031386 -0.00093744 0.00014344 -0.00010631 0.0014899 0.0020165
-0.011974 0.0014634 0.17608 0.26702
1580000000 0.28957 0.069095 -0.0086685 0.013652 -0.0011996 -0.0044834 0.0015118 0.0017576
-0.00017416 -0.0023807 -0.00012191 0.00044895
-0.0086795 0.013658 0.17086 0.29969 0.0053835 0.0066427 0.00059923 -0.001499
-0.00044552 -0.0011386 -0.00022725 -0.00071517
-0.001197 -0.0045312 0.0054487 0.0066345 0.32844 -0.10967 -0.0014319 0.00027847
-0.00045477 -0.0013262 0.00017405 -0.00053802
0.0015537 0.0017528 0.00059977 -0.0014902 -0.001407 0.00028333 0.23656 0.10091
-0.011712 0.0076826 0.0021891 0.00069354
-0.00024382 -0.0023683 -0.00047771 -0.0011332 -0.00045633 -0.0013483 -0.011679 0.0077373
0.14438 0.18594 -0.0093987 0.0079511
-0.00016854 0.00040232 -0.00019947 -0.00074594 0.00018868 -0.000568 0.0021715 0.00069832
-0.0093956 0.0079541 0.20967 0.2423
1640000000 0.29291 0.027587 -0.0016284 0.012525 -0.0026532 -0.0019966 0.0027553 0.00105
-0.00060873 -0.0017904 -0.00030948 0.00037536
-0.001641 0.012512 0.20135 0.27477 0.005326 0.0020705 -0.00049643 -0.0018288
-0.00097949 -0.00057798 -0.00043526 -0.00062768
-0.0027282 -0.0019679 0.0052937 0.002009 0.29892 -0.15926 -0.00075202 0.0012708
-0.0012038 -0.00096967 -4.9473e-05 -0.00037366
0.0027343 0.0010709 -0.00052649 -0.001838 -0.00072015 0.0012776 0.24966 0.05129
-0.0073254 0.0088799 0.0025821 -0.00066808
-0.00064837 -0.00179 -0.00096819 -0.00058195 -0.001182 -0.0010236 -0.0073301 0.0088902
0.1686 0.16519 -0.0043142 0.0097566
-0.00026226 0.0003644 -0.00043348 -0.00061033 -2.5527e-05 -0.00036238 0.0026261 -0.00066857
-0.004326 0.0097442 0.23604 0.21168
1700000000 0.28573 -0.016809 0.0019186 0.0096915 -0.0032045 0.00035841 0.0031014 -0.0013144
-0.0022474 -0.00064891 0.00048627 0.00045273
0.0019229 0.0096828 0.21907 0.2439 0.0027305 -0.00045779 -0.001409 -0.00070048
-0.00082312 -0.00011588 -0.0008213 -0.00044063
-0.0031705 0.0003108 0.0027331 -0.00044227 0.25449 -0.19689 0.00018089 0.0016151
-0.0021036 -0.00019187 -0.0003807 -0.00088943
0.0031186 -0.0013458 -0.0014244 -0.00069361 0.00019453 0.0016077 0.24604 0.0014356
-0.0045409 0.0095713 0.0017339 -0.002086
-0.0022419 -0.00060958 -0.00085021 -0.0001143 -0.0021034 -0.00023675 -0.0044942 0.0095798
0.18719 0.14858 0.00064106 0.0099365
0.00046018 0.00043047 -0.00081573 -0.00043956 -0.00036748 -0.0008999 0.0017158 -0.0020829
0.00062429 0.0099319 0.25328 0.17827
1760000000 0.27574 -0.065122 0.0043171 0.0064416 -0.0020426 0.0012391 0.0012745 -0.003443
-0.0012827 0.00064091 8.8327e-05 -0.00056209
0.0043143 0.0064379 0.24635 0.20475 6.8867e-05 -0.0017729 -0.0012859 3.9602e-05
-0.0011625 0.00095894 -0.00047209 0.0003074
-0.0020871 0.0012188 5.648e-05 -0.0017647 0.20651 -0.22886 0.0011395 0.001414
-0.0010985 0.001538 -0.001247 -0.00073303
0.0012217 -0.0034331 -0.0013063 4.7753e-05 0.0010902 0.0013861 0.23804 -0.049945
-0.0010707 0.0088195 -9.7177e-05 -0.0024584
-0.0012368 0.00064998 -0.0011402 0.00097927 -0.0010601 0.001537 -0.0010631 0.0088252
0.20445 0.11763 0.0047393 0.0072403
0.00015202 -0.00053782 -0.0004839 0.00031079 -0.0012606 -0.00069327 -0.00011145 -0.0024581
0.0047596 0.0072528 0.26757 0.14139
1820000000 0.25194 -0.10319 0.0045929 0.0028709 0.00026721 0.0024147 -0.00088874 -0.0031127
-0.001182 0.00091878 -5.9451e-05 -2.195e-05
0.0045802 0.0028677 0.25651 0.17455 -0.0021965 0.00010441 -0.0014621 0.00097954
-1.8144e-05 0.0012195 -0.00069387 0.00043945
0.00029779 0.0024049 -0.0021974 0.00012914 0.1558 -0.24442 0.0018117 0.00057763
-0.00014483 0.0022346 -0.0018151 0.00028819
-0.00085866 -0.0031245 -0.0014489 0.00096658 0.0018277 0.00055956 0.20727 -0.098246
0.00048396 0.007436 -0.0015459 -0.0017886
-0.0011463 0.00094248 -3.3305e-05 0.0012132 -0.00014634 0.0022512 0.00047476 0.0074404
0.22462 0.091233 0.005607 0.0032685
-0.00010818 -3.6088e-05 -0.00068744 0.00043377 -0.0018171 0.0002745 -0.0015624 -0.0018032
0.0056039 0.0032953 0.27099 0.10568
1880000000 0.21704 -0.14328 0.0023278 0.00058123 -1.6177e-06 0.0022335 -0.0028861 -0.0023444
-0.00013364 0.0017461 0.00035813 -0.00047561
0.0023247 0.00058659 0.26131 0.129 -0.0039401 0.0029832 -0.00028037 0.0018275
0.00054042 0.0013502 0.00012557 0.00095106
-9.3237e-06 0.0021988 -0.0039403 0.0030165 0.10371 -0.25117 0.0019108 -0.0011588
0.0016342 0.0020182 -0.00092186 0.0014718
-0.0029347 -0.0023158 -0.00027998 0.0018649 0.0019055 -0.0011714 0.16661 -0.13782
0.001562 0.005446 -0.0022939 0.00027054
-9.8454e-05 0.0017213 0.00057203 0.0013568 0.001636 0.0019584 0.001585 0.0054195
0.23165 0.063663 0.0059396 0.0010909
0.00042025 -0.00047062 0.00011622 0.00094481 -0.00095242 0.0015059 -0.0023133 0.0002868
0.0059659 0.0010968 0.27235 0.072614
1940000000 0.17893 -0.17033 0.00025999 -0.0011326 0.0019317 0.0018147 -0.0038746 0.00026422
0.0011232 0.00081576 -0.00061967 -0.00070838
0.00027006 -0.0011373 0.26353 0.097055 -0.0018418 0.0059135 0.0011138 0.0014129
0.0019249 0.00043567 0.00084692 0.00032661
0.0019678 0.0018036 -0.0017721 0.0059198 0.060276 -0.24331 0.00052324 -0.0023473
0.0022431 0.00032462 0.00021744 0.0018844
-0.003915 0.00026615 0.0011291 0.0014281 0.0005764 -0.0023377 0.11452 -0.16966
0.00098434 0.0038107 -0.0014964 0.0014821
0.0011311 0.00082802 0.0019485 0.00042125 0.0023099 0.00031261 0.0010197 0.0038104
0.2392 0.027427 0.0043882 -0.0029278
-0.00061514 -0.00068808 0.0008739 0.00032633 0.00024374 0.0018251 -0.0015199 0.0014854
0.0043782 -0.0029321 0.2633 0.036156
2000000000 0.13224 -0.18498 -0.0034843 0.00087695 0.002866 0.001115 -0.0024359 0.0036866
0.00082403 0.00041575 -0.00090555 0.00035871
-0.0034454 0.00088733 0.24951 0.061669 -0.0004373 0.0078733 0.0016893 0.00028182
0.0011701 -0.0013358 0.0004928 0.00012958
0.0028861 0.0010484 -0.00036668 0.0078747 0.018374 -0.22876 -0.0015423 -0.0014977
0.0020035 -0.0010437 0.001775 0.0014085
-0.0023637 0.0037623 0.0017023 0.00028342 -0.0015813 -0.0015057 0.059909 -0.17922
-0.0005777 0.0032435 -0.00024612 0.0021924
0.00083484 0.0003806 0.0011491 -0.0013323 0.0020216 -0.0010318 -0.00059037 0.003278
0.23803 -0.0048071 0.0007077 -0.0039204
-0.00089987 0.00040963 0.00044515 0.00013161 0.0017795 0.0014 -0.00022936 0.0021688
0.00071934 -0.0039239 0.24996 0.0082998
2060000000 0.085964 -0.19228 -0.0042921 0.0031187 0.0027789 -0.00089934 0.00082238 0.0036015
0.0015221 -0.00047883 -0.00019513 0.0012261
-0.004275 0.0031556 0.23729 0.033051 0.0046455 0.0086358 0.0010478 -0.00071329
0.00050981 -0.0015298 0.00055257 -0.00012065
0.002838 -0.00090135 0.0046982 0.0086726 -0.013766 -0.21037 -0.0019378 0.0003442
0.0005775 -0.0022018 0.0027774 0.00012899
0.00085737 0.0035681 0.0010576 -0.00068723 -0.001924 0.00029759 0.0089827 -0.17551
-0.0017464 0.0045978 0.00099628 0.0011858
0.0015175 -0.00047186 0.00046861 -0.0015273 0.00057995 -0.002229 -0.0017316 0.0045748
0.22706 -0.042352 -0.0014902 -0.0050292
-0.00020795 0.001346 0.00055521 -0.00012344 0.0028065 0.00022137 0.0010643 0.0011946
-0.0014477 -0.005017 0.23584 -0.016571
2120000000 0.040131 -0.18393 -0.0034036 0.0064331 0.0022037 -0.0028778 0.0030357 0.0020819
0.00072662 -0.0014651 0.0011181 0.00030432
-0.003409 0.0064139 0.21618 0.0084871 0.0071136 0.0046292 0.0010063 -0.0012077
-0.00143 -0.001932 -4.6667e-05 -0.0010948
0.0021374 -0.0028377 0.0072042 0.004481 -0.042697 -0.19375 -0.00087753 0.0016375
-0.0015893 -0.0016967 0.00063077 -0.0022404
0.003106 0.0020845 0.00099483 -0.0012392 -0.00087522 0.0016038 -0.040995 -0.15907
-0.0017807 0.0062645 0.0017395 0.0012152
0.00075372 -0.0014882 -0.001424 -0.0018903 -0.0015646 -0.0016452 -0.0017954 0.0062915
0.21379 -0.077532 -0.005849 -0.0025235
0.0010601 0.00021547 -6.7611e-05 -0.0011211 0.00059507 -0.0022301 0.0016975 0.0011929
-0.0058251 -0.0025698 0.21469 -0.032359
2180000000 0.00030975 -0.17051 -0.0018765 0.0094677 0.00047032 -0.0022593 0.003183 -0.00054973
0.00030431 -0.0013435 0.0012131 0.00028395
-0.0019131 0.0094341 0.19701 -0.0090593 0.0081977 0.0040046 -0.00091192 -0.0017465
-0.002071 0.00085413 -1.0089e-05 0.00040452
0.00049901 -0.0023042 0.0082167 0.0039667 -0.06358 -0.16903 0.0013587 0.001709
-0.0010196 -0.00018208 0.00033509 -0.0019053
0.0031498 -0.00054509 -0.00091226 -0.0017119 0.0012875 0.0017016 -0.077664 -0.13243
-0.00079501 0.0085312 0.0019941 -0.00013093
0.00031014 -0.0013361 -0.0020446 0.00085943 -0.0010101 -0.00027305 -0.00074898 0.0085711
0.18896 -0.10826 -0.0063222 0.0013153
0.0011852 0.00030834 -2.8704e-05 0.00042564 0.00034895 -0.0018811 0.0020607 -0.00013338
-0.0063242 0.0013409 0.19882 -0.04691
2240000000 -0.02873 -0.14602 0.0020729 0.010789 -0.00069669 -0.0028323 0.0016165 -0.0024442
-0.0018918 -0.00083243 0.00074279 -0.0018968
0.0020571 0.010798 0.1775 -0.015442 0.0088882 4.0061e-05 -0.00082644 -0.00035747
-0.0004788 0.0010476 -0.000676 -0.00062972
-0.00058381 -0.0027837 0.0089048 1.3917e-05 -0.08049 -0.14519 0.0018791 -0.0015392
-0.001203 9.5571e-06 -0.0023061 -0.0014826
0.0016359 -0.0025212 -0.00080487 -0.00037954 0.0019309 -0.0015833 -0.11124 -0.10315
0.0016407 0.010902 0.0016589 -0.00048805
-0.0018741 -0.00082498 -0.00046127 0.0010768 -0.0011895 1.6624e-05 0.0016599 0.010955
0.16099 -0.12644 -0.0063495 0.0044313
0.00068307 -0.0018943 -0.00066283 -0.0006029 -0.0023361 -0.001514 0.001609 -0.00045245
-0.0063026 0.004456 0.1753 -0.057338
2300000000 -0.055453 -0.1189 0.0075278 0.0090594 -0.0013133 -0.0020542 -0.00071656 -0.0012831
-0.0011989 0.00072706 -0.0012772 -0.00072162
0.0074872 0.00903 0.15675 -0.024765 0.0089918 -0.0021678 -0.00082801 0.0007365
-0.00016485 0.001739 -3.4502e-05 0.00086019
-0.0014124 -0.0019782 0.0089819 -0.0022309 -0.093125 -0.12097 -0.00012598 -0.0016896
-8.9671e-05 0.0018541 -0.0020363 0.00069533
-0.00070933 -0.0012492 -0.00085163 0.00072344 -0.00011122 -0.0017468 -0.1323 -0.067774
0.005501 0.010826 0.00053144 -0.0019884
-0.0011934 0.0008093 -0.00013116 0.0017378 -5.8616e-05 0.001896 0.0055075 0.010816
0.12518 -0.14824 -0.0041937 0.0076471
-0.0012398 -0.00075134 -9.8647e-05 0.00085653 -0.001981 0.00075603 0.00056558 -0.0019942
-0.0042197 0.0076124 0.15917 -0.058648
2360000000 -0.07218 -0.08751 0.010504 0.0084121 -0.0012688 -0.0016251 -0.0017876 -0.00081837
-0.00060786 0.00091437 -0.0015984 -0.00056257
0.010478 0.0084032 0.14764 -0.024697 0.0081494 -0.0054472 -0.00066408 0.0010921
0.0018713 0.00023265 -6.282e-05 -0.00026588
-0.001225 -0.0015361 0.0080917 -0.00548 -0.10284 -0.099175 -0.0028839 -0.0011295
0.00084888 2.2749e-05 -0.001026 0.0018246
-0.0018466 -0.0008455 -0.00069282 0.0010612 -0.0028478 -0.0011987 -0.14875 -0.034694
0.0098705 0.010138 0.0013519 -0.0022757
-0.00059699 0.00085802 0.00188 0.00019852 0.00081154 2.3501e-05 0.0098616 0.010082
0.097636 -0.14948 0.00024059 0.0086258
-0.001579 -0.00052572 -3.0144e-05 -0.00029461 -0.0010246 0.0017381 0.001301 -0.0022522
0.00023552 0.0086305 0.13751 -0.062356
2420000000 -0.080662 -0.060061 0.014048 0.0026991 -0.0032409 -0.0010815 -0.00069829 0.00080402
0.0011033 0.0014774 -0.0013531 0.0018848
0.013993 0.0027095 0.13016 -0.025506 0.0045515 -0.0073508 0.0014731 0.00087551
0.00077084 -0.0015481 -0.00019021 -8.8325e-05
-0.0032664 -0.0010059 0.0045085 -0.0073526 -0.11589 -0.078097 -0.0022789 0.0015194
3.3326e-05 -0.00021371 0.00049991 0.0028534
-0.00067403 0.00084342 0.0015107 0.00082877 -0.0022679 0.0015793 -0.15705 0.0088882
0.014085 0.00753 -0.00027257 -0.0028779
0.0011366 0.0013949 0.00081842 -0.0015616 -2.6543e-05 -0.0002296 0.014162 0.0074428
0.062075 -0.14935 0.0014519 0.0094748
-0.0014761 0.0017767 -0.00021085 -0.00011326 0.00049719 0.0028356 -0.00028076 -0.002898
0.0014176 0.0095368 0.11837 -0.057447
2480000000 -0.081303 -0.028818 0.013733 -0.0024555 -0.0015177 -4.7148e-05 -0.00043465 0.0013609
0.0017432 -0.00052356 0.00021702 0.0015139
0.013718 -0.0024998 0.13167 -0.026346 0.0024595 -0.0091337 0.0011314 -9.5156e-05
-0.00045214 -0.0010523 -0.00016805 -0.00025992
-0.0015869 2.2495e-05 0.0023825 -0.0092032 -0.11871 -0.058149 -0.00056179 0.0032634
-0.00028775 -0.00076808 0.0020485 0.00082651
-0.00039381 0.0013916 0.0011051 -9.3831e-05 -0.00061328 0.0033325 -0.15868 0.0465
0.017529 0.001328 -0.0016425 -0.0022891
0.0017009 -0.00056231 -0.00050283 -0.001037 -0.00028472 -0.00075011 0.017436 0.0013468
0.031706 -0.14166 0.0045874 0.0082054
0.00029146 0.0014543 -0.00013519 -0.00023772 0.00199 0.00091027 -0.001674 -0.0023173
0.0045964 0.0081784 0.099653 -0.053656
2540000000 -0.085553 -0.001609 0.011666 -0.006269 -0.0023289 0.00097308 0.000602 0.00040246
-0.00022074 -0.0019084 0.00087645 0.0015159
0.011681 -0.0062585 0.11814 -0.01795 -0.0015995 -0.0080671 0.00057776 -0.0014388
-0.0018229 -0.00017794 -0.00049651 0.00032391
-0.0023094 0.00094275 -0.0016061 -0.0080654 -0.12529 -0.034699 0.0021465 0.0025086
-0.0010143 5.6971e-05 0.0016394 -0.00092185
0.0006187 0.0004903 0.00054835 -0.0014174 0.0022183 0.0024934 -0.15658 0.084983
0.017512 -0.0051249 -0.0022352 -0.0019948
-0.00017392 -0.0018687 -0.0018487 -0.00016836 -0.0010175 0.00012588 0.017604 -0.0052303
0.0075227 -0.12722 0.0075127 0.0063565
0.00086342 0.0015631 -0.00049089 0.00034971 0.0017137 -0.00094964 -0.0022332 -0.0019169
0.0074547 0.0063755 0.084483 -0.039619
2600000000 -0.078428 0.023279 0.0084491 -0.0097728 -0.0011205 0.0025084 0.00072117 -0.0003698
-0.0010415 -0.0010744 0.0017193 0.00029883
0.0084455 -0.0097343 0.1126 -0.033369 -0.0037534 -0.0060586 -0.00051229 -0.00081433
-0.00026 0.0015041 -0.00015077 0.00067025
-0.0011068 0.0025463 -0.0038329 -0.0060655 -0.13006 -0.0097101 0.0031577 -0.00021633
1.0666e-05 0.0014619 0.0011465 -0.0016641
0.00075553 -0.00038381 -0.00050968 -0.00078165 0.0030525 -0.00017464 -0.14252 0.11856
0.014358 -0.011642 -0.0036238 0.00020199
-0.0010613 -0.001018 -0.00019847 0.001549 -0.00010975 0.0014974 0.014261 -0.011585
-0.019831 -0.11161 0.0088929 0.0060548
0.0018286 0.00016456 -0.00018894 0.00072421 0.001005 -0.0017304 -0.0036008 0.00018687
0.0089436 0.0060236 0.076909 -0.024905
2660000000 -0.072622 0.04899 0.0045061 -0.011681 -0.00014994 0.0010113 -7.7691e-05 -0.0001402
-0.0024819 0.00038565 0.0014129 -0.00077254
0.0044766 -0.011667 0.11972 -0.029173 -0.004908 -0.0042483 -0.001219 -0.00027152
0.00029943 0.0019061 0.00053668 0.00073379
-5.1648e-05 0.0010911 -0.0048712 -0.0042046 -0.12943 0.010507 0.0018782 -0.001708
0.00035046 0.00070675 -0.00099558 -0.0015209
-7.7807e-05 -0.00012491 -0.001219 -0.00022242 0.0019104 -0.0017697 -0.12251 0.14937
0.0082619 -0.015544 -0.002221 0.0011309
-0.0024159 0.00042549 0.00021663 0.0019178 0.00030683 0.00070719 0.0083011 -0.015671
-0.035509 -0.096723 0.010656 0.001205
0.001483 -0.00066056 0.00054642 0.00074693 -0.0009751 -0.0015171 -0.0022707 0.0012494
0.010672 0.0012264 0.072152 -0.0066952
2720000000 -0.06137 0.067753 0.00021447 -0.011744 -0.00027539 0.0029729 -0.00030283 0.00020445
-0.0019926 0.0021813 0.0005025 -0.0015812
0.00024118 -0.011747 0.10474 -0.032066 -0.0053048 -0.00086544 -0.0014654 0.00053201
0.001859 0.00055345 0.00093127 -0.00025907
-0.00019382 0.0029572 -0.0053181 -0.0008586 -0.1239 0.039715 0.00024589 -0.0025441
0.00033252 0.00042435 -0.0013046 0.00053931
-0.00028476 0.00021185 -0.0014309 0.0005221 0.00022319 -0.0025491 -0.08997 0.17931
0.0020651 -0.016288 -0.0013686 0.0022326
-0.0019553 0.0022691 0.0018845 0.00048379 0.0003793 0.00042734 0.0018082 -0.016234
-0.051337 -0.071593 0.012229 -0.0010352
0.00038932 -0.0015247 0.00086639 -0.00025166 -0.0013706 0.00053054 -0.0013296 0.0022323
0.012309 -0.0010335 0.076671 0.013095
2780000000 -0.047038 0.08666 -0.004311 -0.010526 -0.00013376 0.0011521 0.00064987 -0.00025304
0.0012116 0.0024112 -0.00067144 -0.0017961
-0.0043133 -0.010548 0.10328 -0.043886 -0.0040681 0.00056175 -7.3634e-05 0.0014072
0.0017075 -0.00096629 5.4234e-05 -0.00019673
2.9636e-05 0.0012264 -0.0041319 0.00062438 -0.1214 0.070576 -0.0020441 -0.0013319
0.00039007 -0.00018311 -0.00058588 0.00064953
0.00071965 -0.00023259 -4.8381e-05 0.0014675 -0.0020456 -0.0012666 -0.061087 0.20118
-0.0051859 -0.015017 -0.00082307 0.0020336
0.0012585 0.0025266 0.0016801 -0.00091008 0.00033205 -0.00015465 -0.0051824 -0.015062
-0.064348 -0.045626 0.0099763 -0.0055345
-0.0007001 -0.001898 0.00011699 -0.00026406 -0.00062428 0.00063456 -0.00086754 0.002057
0.009924 -0.005524 0.08038 0.031411
2840000000 -0.031438 0.10203 -0.0074185 -0.0073467 0.001349 0.0019502 -7.2e-05 -0.00032329
0.0015355 0.0011186 -0.0016544 0.00020465
-0.0074071 -0.0073688 0.10144 -0.036658 -0.0031393 0.0016789 0.00035358 0.00066647
-6.4917e-05 -0.0015251 -4.2241e-05 -5.0725e-05
0.0013459 0.0019851 -0.0030323 0.0016719 -0.11521 0.096582 -0.0012017 0.00026071
0.00051831 4.9336e-05 0.0010184 0.0010858
-8.7885e-05 -0.00027753 0.00036045 0.00064844 -0.001135 0.00029391 -0.025196 0.21722
-0.0089321 -0.010597 0.00025535 0.0012116
0.0013985 0.0011163 -7.4122e-05 -0.0015055 0.00049229 0.00010674 -0.0090714 -0.010576
-0.069342 -0.022025 0.0086202 -0.0068622
-0.0016658 0.00036632 -2.4731e-05 -7.4043e-05 0.0009773 0.001216 0.00032495 0.0011567
0.0086402 -0.0068569 0.094644 0.047136
2900000000 -0.017023 0.12128 -0.0089346 -0.0032509 0.001547 4.8016e-05 0.00040655 -0.00086058
0.0021188 -0.001175 -0.00080198 5.5078e-05
-0.0089297 -0.003254 0.082656 -0.044298 -0.00058274 0.0026135 0.00077595 0.00028803
-0.00039352 -0.0014453 -0.00022453 7.9413e-05
0.0015689 3.9452e-05 -0.00066659 0.0026231 -0.098112 0.12984 -0.00084898 -2.8927e-05
-0.00061433 -0.001141 0.0018364 -0.00041827
0.00038149 -0.00087923 0.00084047 0.00031789 -0.00094075 -6.0226e-05 0.012186 0.22004
-0.01156 -0.0052308 0.0012774 0.0019379
0.0021809 -0.0011897 -0.00044494 -0.0014247 -0.00047536 -0.0011177 -0.011527 -0.0051877
-0.069226 0.0097576 0.0064063 -0.010187
-0.00070939 -2.4955e-05 -0.00020914 3.7156e-05 0.0018828 -0.00050323 0.0013268 0.0019735
0.0063982 -0.010234 0.10893 0.052779
2960000000 0.0044695 0.1327 -0.0088057 0.00035696 0.00041999 0.0013475 -0.00071011 -0.00086944
-0.00022928 -0.0018497 -0.00078892 0.00051148
-0.0087648 0.00033951 0.091917 -0.043811 -0.00029484 0.0010158 0.0009342 3.4365e-05
-0.0013142 -0.00081962 0.00040429 0.0004328
0.00039414 0.0014695 -0.00019668 0.0010343 -0.079058 0.16064 -0.00079433 0.00051553
-0.00032455 0.00076813 -2.3512e-05 -0.0024083
-0.00072551 -0.00087707 0.00093079 2.7014e-05 -0.00073675 0.00058216 0.053752 0.22724
-0.011178 -7.6556e-06 0.0013381 0.00039162
-0.00029533 -0.001943 -0.0012987 -0.00078705 -0.00047077 0.00071862 -0.011254 7.8743e-05
-0.06073 0.035365 0.0016307 -0.011156
-0.00077079 0.00058215 0.00046315 0.00044482 -0.00016581 -0.0023578 0.0013462 0.00039768
0.0016942 -0.011178 0.1293 0.06368
3020000000 0.022496 0.14669 -0.0066144 0.0037147 0.0014372 -0.00023762 -0.001021 2.6033e-05
-0.00078371 0.00022963 -0.0001385 0.00058934
-0.006599 0.0037267 0.081132 -0.032448 -0.00013575 -0.00029335 0.00050064 -0.00081797
-0.0015625 0.00046287 0.00080621 -0.00028345
0.0014656 -0.00027983 -9.9775e-05 -0.00027881 -0.05714 0.18552 -0.00053627 0.0010114
0.00020799 0.00020226 -0.0010056 -0.0017811
-0.0010858 0.00012129 0.00052291 -0.00082946 -0.00054012 0.00093702 0.093226 0.22016
-0.0091477 0.0036937 0.00073245 0.00066724
-0.00076437 0.00025618 -0.0015886 0.00045721 0.0002942 0.0001823 -0.0090684 0.0036935
-0.048323 0.061471 -0.00053724 -0.01077
-0.00010136 0.00059912 0.00080848 -0.00042866 -0.00090501 -0.0016354 0.00076487 0.00063179
-0.00064077 -0.01076 0.14859 0.060265
3080000000 0.04951 0.15571 -0.0045876 0.0058505 0.0017272 -0.00028706 -0.00073393 0.0001155
-0.00063455 0.00041468 0.0001911 0.00051683
-0.0046176 0.005865 0.078698 -0.027266 -0.00035815 0.00019308 -2.9348e-05 -0.00035365
-0.00030984 0.00094335 -5.698e-05 -0.00059557
0.0017272 -0.00023587 -0.00043288 0.00024446 -0.019958 0.207 -0.00077894 0.00029337
0.00030317 0.00071813 -0.0022728 -0.00041816
-0.00080367 0.00012045 -7.5719e-05 -0.00029288 -0.00077565 0.00031239 0.12672 0.21256
-0.0051228 0.0069923 0.0021092 0.00015559
-0.0006047 0.00042478 -0.0003064 0.00094926 0.00023344 0.00071355 -0.0050809 0.0069731
-0.025839 0.089316 -0.005809 -0.0092704
0.00011825 0.00047866 -9.7563e-05 -0.0005813 -0.0022564 -0.00064472 0.002071 0.00017
-0.0057992 -0.0092119 0.16332 0.067767
3140000000 0.077819 0.15938 -0.0012932 0.0075673 0.0028154 -0.0014634 -0.0010621 0.0011645
0.0016 0.00053175 0.0002166 -1.7527e-06
-0.001287 0.0075396 0.074459 -0.029154 -0.0010114 9.9431e-05 0.00061775 -0.00034682
-0.00016644 0.0011302 0.00057168 -0.00044042
0.0028016 -0.0014838 -0.0010575 3.4373e-05 0.022205 0.22665 0.00025591 0.0016001
0.0013774 -0.00059257 -0.0025467 0.0010106
-0.001033 0.0011419 0.00061606 -0.00038876 0.00027125 0.0016284 0.16203 0.18691
-0.0013787 0.0068377 0.00062763 -0.001097
0.0015947 0.00051491 -0.0001019 0.0010941 0.001346 -0.00057586 -0.0013578 0.0068335
-0.013044 0.10672 -0.0074185 -0.0055324
0.00017339 3.4724e-05 0.00062235 -0.00042081 -0.0027406 0.0011028 0.00059616 -0.0010951
-0.0075205 -0.0055223 0.18807 0.058473
3200000000 0.10983 0.16959 0.0039283 0.0066442 0.00075689 -0.0029324 -6.1052e-06 0.0016587
0.00039177 -0.0016674 0.00020228 0.00061175
0.0039323 0.0066094 0.084823 -0.027908 -0.0010901 0.00030912 -0.00042789 -0.00102
0.00089879 0.0011191 -0.00036256 -0.0010946
0.0006873 -0.0029007 -0.0010814 0.00038151 0.066296 0.23235 0.0012363 0.00072681
-0.00017436 -0.0019722 -0.0016052 0.0025118
1.4426e-05 0.0016746 -0.00052129 -0.0010033 0.0012237 0.00064783 0.18297 0.16464
0.0015756 0.0065202 0.00073116 -0.0015415
0.00047065 -0.001648 0.00085928 0.0011179 -0.00017983 -0.0020509 0.0016272 0.0064731
0.021095 0.12531 -0.009013 -0.0021077
5.1822e-06 0.00054085 -0.00033267 -0.0011307 -0.0014638 0.0025854 0.00070272 -0.0015392
-0.0090224 -0.0021861 0.20345 0.057556
3260000000 0.14143 0.16197 0.0042723 0.0031305 -0.00053494 -0.0024817 0.0011157 0.00076919
0.0003934 -0.0019991 -0.00029199 -0.00013306
0.0042549 0.003155 0.092706 -0.031255 -0.0019651 0.0018901 -0.00047082 -0.00017069
0.00094084 -0.00052523 -0.00097681 0.00012038
-0.00077759 -0.0026003 -0.0018682 0.0019554 0.11787 0.22784 0.00051023 -0.00023339
-0.00088096 -0.00086989 0.00057846 0.0020095
0.001141 0.00066875 -0.00043449 -0.00015802 0.00042131 -0.00014766 0.21043 0.1271
0.0040239 0.0049929 -0.00057168 -0.0019215
0.00034976 -0.0018598 0.00095563 -0.000524 -0.00072004 -0.0009271 0.0040599 0.0049888
0.043218 0.13412 -0.0070888 0.0027949
-7.1223e-05 -9.3576e-05 -0.0011091 0.00015914 0.0005462 0.0017869 -0.0005387 -0.001889
-0.0071817 0.0027662 0.23267 0.048129
3320000000 0.17207 0.15646 0.0070611 0.0013 -0.0004648 -0.0019454 0.00070454 0.00024227
-0.0018408 -0.0012778 0.00027712 0.00016471
0.0070509 0.0013356 0.099504 -0.027389 0.00051329 0.0024418 -0.00035582 -0.00047878
-0.0003001 -0.00032141 -0.00037759 0.00024839
-0.00042015 -0.0019337 0.00042807 0.002331 0.16525 0.21825 0.00023841 -8.924e-05
-0.0010249 -0.00044622 0.00028748 0.00065832
0.00078843 0.00024851 -0.00043178 -0.00051596 0.00024564 -0.00016755 0.219 0.096971
0.0047147 0.001903 -0.001295 0.00027736
-0.0018834 -0.0013347 -0.00022129 -0.00036819 -0.0011411 -0.00025236 0.0047446 0.00191
0.069856 0.13591 -0.0041812 0.0036542
0.0001178 0.00013957 -0.00029946 0.00032751 0.00035993 0.00085214 -0.0013518 0.0002307
-0.0040793 0.0038362 0.24902 0.034673
3380000000 0.20702 0.13979 0.0056633 -0.001972 -0.0013736 0.00058834 0.0010583 0.00023097
-0.001622 0.00082413 0.00030643 0.00014623
0.005613 -0.0019209 0.11017 -0.035469 3.144e-05 0.0030235 -0.0010981 -0.00030191
-2.1936e-05 8.1861e-05 -0.0010167 0.00045239
-0.0011523 0.00044373 9.4423e-05 0.0031371 0.20661 0.19651 0.00047669 -0.00072673
-0.0018596 0.00072005 0.00096199 0.0014252
0.00097745 0.00031685 -0.0010822 -0.00033279 0.00056284 -0.0005997 0.23414 0.064012
0.0058165 0.0016089 0.00010078 0.00040522
-0.0015869 0.00067828 -4.2856e-05 0.00010873 -0.0017418 0.00066719 0.0057835 0.0015476
0.10847 0.1294 -0.00099987 0.0049228
0.00032296 0.00021809 -0.0010718 0.00037451 0.0011244 0.0012836 0.00015329 0.00048864
-0.0010286 0.0047609 0.27867 0.015921
3440000000 0.23858 0.11855 0.0045949 -0.0038653 -0.00073742 -0.0015761 0.00074134 7.7044e-05
-0.0015671 0.0015665 0.00072634 -1.5384e-05
0.0045997 -0.0038757 0.10367 -0.040463 0.0030667 0.0020765 -0.00087809 0.0010769
-0.00013431 0.00034296 0.00011824 0.0011166
-0.00077332 -0.0014623 0.003106 0.0020912 0.24537 0.16822 -0.000272 0.0001652
6.9144e-05 0.0013213 0.00083244 0.00077884
0.00066169 5.501e-05 -0.00082301 0.0010365 -0.00031802 0.00013059 0.23537 0.031925
0.0069747 -0.0015868 -0.00074098 -0.00019383
-0.0016177 0.0015038 -9.3215e-05 0.00044113 4.1083e-05 0.00127 0.006986 -0.0016297
0.13397 0.12228 0.0021212 0.0036372
0.00083344 -3.3657e-05 0.00022505 0.0010727 0.00056486 0.00087303 -0.00083403 -0.00019981
0.002038 0.0036977 0.29535 -0.01281
3500000000 0.27117 0.087033 0.0025046 -0.0045858 -0.0013557 0.0017176 0.0011028 -0.00089534
-0.0010989 0.0012419 0.00075734 -0.00071229
0.0024878 -0.0045459 0.11622 -0.063942 0.0030541 0.0012264 -0.00044787 0.00069084
0.00058566 4.8762e-05 -6.8937e-05 0.00015542
-0.0012353 0.0017145 0.0030467 0.00107 0.27484 0.13369 0.0003212 -0.00027029
-9.3505e-05 0.00086185 0.0018923 1.9812e-05
0.0010518 -0.00079606 -0.00044182 0.00066767 0.00031872 -0.00024221 0.23994 0.0035719
0.0058754 -0.0042453 -0.00014534 0.00015894
-0.00095926 0.0012539 0.00055796 2.8753e-06 -0.00028642 0.00077305 0.0058295 -0.0042723
0.17495 0.099667 0.0025911 0.00071437
0.00075264 -0.00080112 -9.6243e-05 6.9793e-05 0.0020463 0.00038555 -9.1162e-05 0.00024326
0.0027716 0.00088107 0.31533 -0.040495
3560000000 0.28971 0.052928 0.00032916 -0.0059595 -6.5277e-05 -0.00095052 0.00044379 0.00025983
0.0017405 0.0018213 -1.2946e-05 -0.0012309
0.00044148 -0.0059725 0.11042 -0.069218 0.0058497 -0.0003941 0.00055345 0.00056407
0.00053621 -0.00026968 0.00027662 0.00043289
-0.00013245 -0.0011736 0.0058049 -0.00051525 0.30228 0.090936 -0.00013359 -0.00018503
0.00069937 0.0003654 0.0013632 -0.00069713
0.00042137 0.00021209 0.00055542 0.00057591 -0.00012643 -0.00022787 0.22925 -0.032407
0.0050109 -0.0061773 -0.00025265 -0.00061675
0.0015883 0.0017321 0.00067514 -0.00027536 0.00078067 0.00062116 0.0049997 -0.0061814
0.1951 0.090233 0.0025998 -0.0014321
-6.5002e-05 -0.0011507 9.5802e-05 0.00042505 0.0014122 -0.0010513 -0.00032663 -0.00066887
0.0026195 -0.0014263 0.32805 -0.081266
3620000000 0.30663 0.014938 -0.0010545 -0.0035657 -0.0021136 -0.00028689 0.00031802 -0.0016885
-0.00012154 0.0003397 -0.00081071 -0.0010104
-0.0010854 -0.0035235 0.11109 -0.098203 0.0042592 -0.0038978 0.00013065 0.00036798
-9.5763e-06 -0.00064364 0.00073981 0.00030554
-0.0019811 -0.00018121 0.0041634 -0.0038406 0.31474 0.04725 3.803e-05 -0.0010831
-0.00039015 0.00021239 0.00094808 -0.00099494
0.00031873 -0.0017752 0.00021687 0.00033701 8.9083e-05 -0.0010301 0.21855 -0.062157
0.00022406 -0.0073616 -0.001337 0.0010649
-7.7426e-05 0.00029878 -0.00013102 -0.00069404 -0.00036094 0.0001451 0.00018317 -0.0074588
0.21678 0.054851 0.00046043 -0.001488
-0.00071365 -0.00091271 0.00097631 0.00032212 0.00062086 -0.00083012 -0.001287 0.0011007
0.00027876 -0.0015512 0.33062 -0.11524
3680000000 0.31078 -0.028976 -0.0035091 -0.0038296 -0.00080906 0.0017709 -0.00098511 -0.00034525
0.0014723 -9.6794e-05 -0.0010152 -0.00021373
-0.0034393 -0.0038442 0.10709 -0.11524 0.0013567 -0.0045848 0.00076883 0.00025267
-0.00038268 -0.00068978 0.00079729 5.27e-05
-0.00092999 0.0016301 0.0013974 -0.0045619 0.32641 -0.0019672 -0.00082773 -0.00072667
0.0012955 0.00058452 0.00043165 -0.0020577
-0.0009546 -0.00030797 0.0007144 0.00036541 -0.00094923 -0.00068535 0.20466 -0.096101
-0.0010633 -0.00598 -0.0011064 0.0012642
0.0013804 -4.7041e-05 -0.0001802 -0.00064152 0.0012348 0.00058274 -0.0010742 -0.0059033
0.23715 0.033364 -0.0001489 -0.0017115
-0.0010124 -0.00031729 0.00050872 -0.00010232 0.00068442 -0.0019256 -0.0011081 0.0011931
4.1344e-05 -0.0015929 0.33031 -0.16004
3740000000 0.31285 -0.064825 -0.0029867 -6.1187e-05 -0.0022785 0.0025637 0.0001423 -0.00078871
-0.00069317 -0.00011376 -0.0012299 0.00036834
-0.0029976 -1.3592e-05 0.098564 -0.1368 0.0010983 -0.0052997 0.00021008 -0.00015473
-0.0001588 -0.00024401 0.0005953 0.00012872
-0.0020928 0.002704 0.0010217 -0.0055255 0.32923 -0.042004 -0.00090989 -5.999e-05
-0.00021503 2.302e-05 -0.00033579 -0.0011799
0.00011741 -0.00085352 0.00032586 -0.00013682 -0.00080345 8.4853e-06 0.18343 -0.11941
-0.0028143 -0.0055309 0.00093267 0.002812
-0.0006414 -0.00011059 -0.00022013 -0.00023237 -0.00020936 2.2318e-05 -0.0028626 -0.005587
0.24563 -0.00094725 -0.00078565 -0.0011622
-0.0011435 0.0005302 0.00049807 0.00011835 -0.0003757 -0.0014358 0.00092561 0.0028065
-0.00079958 -0.0012247 0.31611 -0.19978
3800000000 0.30778 -0.11115 -0.0021617 0.00053905 0.0009099 0.0038588 -0.0013916 -0.0016471
0.0016782 0.0013409 -0.0010803 0.00014013
-0.0021461 0.00057793 0.088256 -0.15184 -0.0020216 -0.0051658 0.00027759 0.00011641
-0.00098561 -0.00024182 0.00081065 -3.2869e-05
0.0009056 0.0038864 -0.0022337 -0.0050739 0.32534 -0.083199 -0.00078625 0.00053626
0.00086272 1.1611e-05 -0.00089042 -0.00082495
-0.0014325 -0.001601 0.00021373 0.00016951 -0.00085174 0.00049795 0.17443 -0.14482
-0.0033042 -0.0033401 0.0014222 0.0015682
0.0017142 0.0012452 -0.0010923 -0.00022587 0.00080355 -7.1612e-05 -0.0033189 -0.0033933
0.26159 -0.03832 0.001042 0.00021535
-0.0011997 0.00022692 0.00097244 1.2532e-05 -0.0011491 -0.00083379 0.0014424 0.0015006
0.0010399 0.00026191 0.30883 -0.24133
3860000000 0.29598 -0.1428 -0.00056095 0.0011059 0.0026451 0.0018121 -0.0020871 0.0013662
0.00089526 -0.001333 -0.0003388 0.001787
-0.00049135 0.0011405 0.069076 -0.16203 -0.0032961 -0.0048531 0.00066289 -0.00061417
-0.00071246 0.0013122 0.00065924 -0.0010224
0.0026032 0.0017092 -0.0033128 -0.0048215 0.30609 -0.12377 -0.00054679 0.0007862
-0.00010897 -0.00050607 -0.00093749 -0.0004122
-0.0019524 0.0012299 0.00066722 -0.0005901 -0.00047623 0.00079943 0.14663 -0.16005
-0.0027185 -0.0042429 0.0019945 0.00103
0.00090189 -0.0013186 -0.00068021 0.0012429 -4.541e-05 -0.00041238 -0.0027434 -0.0041235
0.26007 -0.066298 0.00013147 -0.0010405
-0.00031399 0.0018836 0.00046923 -0.0010112 -0.0007513 -0.00019641 0.0020155 0.0010531
3.5426e-05 -0.0010358 0.28572 -0.27959
3920000000 0.28169 -0.18231 0.0017279 -8.8676e-06 0.003548 0.0023364 -7.701e-05 0.00089327
0.00029604 -0.00021312 0.00050128 0.00051578
0.0016634 -2.0623e-06 0.042118 -0.17828 -0.0049821 -0.0035211 -0.00047822 -0.00023501
0.00034006 0.00044076 -6.7325e-05 -0.0006352
0.0035922 0.0022551 -0.0050948 -0.0034186 0.29888 -0.15649 0.00028288 0.0014146
0.0018736 -0.0010184 -0.00050889 -4.6592e-05
-7.2803e-05 0.00093763 -0.00052264 -0.00028677 0.00027922 0.0014114 0.12684 -0.1709
-0.0038865 -0.0029539 0.0024472 -0.00038076
0.00019988 -4.7497e-05 0.00042656 0.00034426 0.0018865 -0.0012381 -0.0039562 -0.0030002
0.25538 -0.11326 0.0014448 -0.0015551
0.00063733 0.00052745 -0.00013181 -0.00064933 -0.00058278 -3.2614e-05 0.0024775 -0.00041783
0.0014206 -0.0013229 0.26404 -0.30672
3980000000 0.25447 -0.21825 0.0018277 -0.0031899 0.004771 -0.00048272 0.00010617 0.0011556
0.00096507 -0.0017724 0.00057914 0.00018804
0.0019181 -0.0032273 0.019923 -0.19206 -0.0056239 -0.0012858 0.00082024 0.00051994
0.00061075 0.00044847 -5.3159e-05 -0.0012783
0.0048299 -0.00062715 -0.0056675 -0.0012307 0.2711 -0.18698 0.0013838 -4.4948e-05
-0.00091761 -0.0013972 -0.00058832 -0.00052014
0.00018238 0.0011432 0.00076017 0.00054212 0.0014592 -2.529e-05 0.090883 -0.19237
-0.0042595 -0.0034353 0.0014753 -0.00076787
0.00084189 -0.0019824 0.00058048 0.00046988 -0.00086532 -0.0011644 -0.0042761 -0.0034246
0.24461 -0.14289 0.0013254 -0.0046114
0.00046173 0.0002525 -9.208e-05 -0.0013267 -0.00051111 -0.00042894 0.0014461 -0.00074888
0.0013315 -0.0047034 0.22973 -0.3446
4040000000 0.22705 -0.24406 -0.0007275 -0.004036 0.0032626 -0.0029298 0.00026644 0.0002221
-0.00038789 -0.00073961 0.00062386 -0.00010815
-0.0007976 -0.0040591 -0.0055297 -0.19938 -0.0047841 0.00024493 0.00024129 -0.0010276
6.4516e-05 0.00023501 -0.0014924 -6.9521e-05
0.00316 -0.0030001 -0.0048539 0.00026111 0.24888 -0.22043 0.00029127 -0.00058144
-0.00076379 -0.00052771 -0.0010681 0.00027609
0.00019504 0.00024267 0.00024438 -0.0010906 0.00026674 -0.00065117 0.068272 -0.18768
-0.0066399 -0.0016863 0.0017439 -0.00040225
-0.00054994 -0.00069481 9.8089e-05 0.00011528 -0.00065448 -0.00044077 -0.0066724 -0.0016658
0.23383 -0.17605 -0.0014374 -0.0031868
0.00066417 -9.9276e-05 -0.0015628 6.4398e-05 -0.0011861 0.00014618 0.0017747 -0.00037057
-0.0014714 -0.0033617 0.1923 -0.36344
4100000000 0.1969 -0.26766 -0.0033966 -0.0028216 0.0013747 -0.0035821 -0.00012701 1.7888e-05
0.00042881 -0.0014289 0.00053833 0.00019491
-0.003389 -0.0028301 -0.031188 -0.20347 -0.0051103 0.00084379 -0.00024947 -0.00033217
0.00069467 0.00021112 -0.00055897 0.00035276
0.0012454 -0.0036549 -0.0050272 0.0011339 0.22717 -0.24651 0.00018451 -0.00023918
-0.00049875 -0.00032043 -0.0015743 -3.492e-05
-8.0289e-05 7.6309e-05 -0.00022534 -0.00033906 0.00021592 -0.00025854 0.034997 -0.20093
-0.0059208 0.0006865 0.0011244 -0.0016527
0.00054307 -0.0013722 0.00061764 0.00030593 -0.00070183 -0.00038254 -0.0059218 0.00077953
0.21912 -0.20159 -0.001393 -0.004183
0.00055557 0.00010998 -0.00048979 0.00031781 -0.0016796 0.00018752 0.0011306 -0.001647
-0.0014724 -0.0041253 0.1592 -0.38997
4160000000 0.16748 -0.28479 -0.0037262 -0.0018844 -0.00033745 -0.003374 0.0008718 -0.00015426
-0.0037482 -0.00081346 0.00068368 -0.0005764
-0.0037006 -0.001874 -0.057065 -0.19962 -0.0048438 0.002971 -0.00038524 -0.00037297
0.00019811 -0.00042076 -0.00091774 0.00034658
-0.00036822 -0.0034544 -0.0046911 0.0028711 0.19431 -0.26235 0.00049464 -0.00019856
-0.0011999 -0.00029929 -0.0011894 0.0012207
0.00080216 -0.00010446 -0.00042615 -0.00028189 0.00042585 -0.00021307 0.010651 -0.18899
-0.0050276 0.001805 0.0012902 -0.0024007
-0.0036773 -0.00071859 0.00032421 -0.00036137 -0.0010929 -0.00019899 -0.0050419 0.0018093
0.18857 -0.2349 -0.0042169 -0.0034565
0.00056802 -0.00053306 -0.0009819 0.00028744 -0.0010391 0.001192 0.0012339 -0.002329
-0.004038 -0.0034614 0.10958 -0.39828
4220000000 0.13965 -0.30075 -0.0045121 0.00020966 -3.989e-05 -0.0035502 -0.00037438 -0.00018353
-0.00085004 0.0010264 0.00028738 -0.00087819
-0.004598 0.00021722 -0.093442 -0.18966 -0.0020679 0.0034495 -0.00022947 -3.454e-05
-3.7049e-05 0.00012137 -0.00055767 0.00098924
1.9975e-05 -0.0035676 -0.0021394 0.0034648 0.16464 -0.28897 0.00011164 0.00020382
0.00044576 0.00027125 -2.6643e-05 0.0012985
-0.00030646 -0.0002367 -0.0001119 -9.0048e-05 0.00018914 0.00023437 -0.013358 -0.18658
-0.00428 0.0021729 -0.00025819 -0.0021585
-0.00092565 0.0010429 4.8167e-05 8.5418e-05 0.00054144 0.00028728 -0.0043054 0.0021352
0.17369 -0.25934 -0.0042 -0.0025854
0.00029786 -0.001003 -0.00049232 0.0010003 -7.5519e-05 0.0010435 -0.00029488 -0.0021841
-0.0044164 -0.0028347 0.082232 -0.41228
4280000000 0.109 -0.30948 -0.0029323 0.0016419 -0.0016231 -0.0041786 -0.00041883 0.00056882
-0.0003712 0.0014088 -0.00060458 -0.00048162
-0.0028324 0.0016872 -0.11913 -0.1941 -0.0028849 0.0028878 -0.00062306 -0.00037115
0.00024157 0.0001088 0.00050176 0.00055478
-0.001744 -0.0042307 -0.0028314 0.0030573 0.13475 -0.29523 0.00085547 -0.00029787
-0.0010722 0.00085979 -0.00031998 0.0010401
-0.00035878 0.00067632 -0.00070363 -0.00034115 0.00081869 -0.00031809 -0.051257 -0.17184
-0.004836 0.0023281 -0.00053715 -0.0021865
-0.00025827 0.0013517 0.00013868 0.00013396 -0.0011977 0.00083435 -0.0048122 0.0023605
0.12967 -0.28237 -0.0063221 -0.0011419
-0.00075828 -0.00056459 0.0005462 0.00056449 -0.00058652 0.0010242 -0.00055424 -0.0021205
-0.0061462 -0.0011238 0.030927 -0.41687
4340000000 0.081366 -0.31867 -0.0018689 0.0020662 -0.0022797 -0.0015599 0.00034245 0.00044979
-4.247e-05 0.00076829 -2.0997e-05 -0.00095469
-0.0018492 0.0019384 -0.13978 -0.16803 -0.0021058 0.003975 -0.00013528 0.00059079
-0.00028781 -0.00030801 0.00044541 0.00036376
-0.002306 -0.0015441 -0.0019309 0.0040061 0.098948 -0.31241 -0.00035844 -0.0011332
0.00038382 0.00081174 0.00065287 0.0017401
0.00038834 0.00042449 -0.00012192 0.00057108 -0.0003994 -0.0010354 -0.06903 -0.16863
-0.0041898 0.0036717 -0.0015445 -0.0026548
-9.4933e-05 0.00059918 -0.00018539 -0.00034953 0.00037888 0.00078291 -0.0041915 0.003709
0.10398 -0.30709 -0.0044815 0.0015245
8.2832e-05 -0.00081398 0.00029913 0.00032064 0.00093133 0.0020184 -0.0014773 -0.0026816
-0.0045872 0.0015332 -0.0025371 -0.41151
4400000000 0.050589 -0.32434 -0.00086357 0.0016015 -0.0025523 -0.0018792 0.00072959 0.0012201
1.136e-05 0.00061616 -0.00023763 -0.00065307
-0.00090925 0.0016164 -0.16867 -0.15832 -0.001255 0.0041369 -0.00051731 0.00046002
0.00021001 -0.0004617 0.00056584 0.00036434
-0.0025297 -0.0017071 -0.0012391 0.004154 0.070334 -0.31904 -0.0001753 -3.8925e-05
0.00048624 0.00034128 0.0011859 0.0013282
0.00071814 0.0012316 -0.00054351 0.00050838 -0.00012775 -7.5503e-05 -0.093244 -0.15606
-0.0029674 0.0053086 -0.0020004 -0.0013969
7.2908e-05 0.00079788 0.00016564 -0.00047414 0.00055675 0.00017294 -0.0029864 0.0052614
0.072208 -0.31955 -0.0040565 0.00093498
-0.0003422 -0.0007829 0.00056749 0.00031496 0.0013299 0.0010863 -0.0020473 -0.0013435
-0.0040133 0.0010031 -0.048523 -0.41589
4460000000 0.014698 -0.32417 -0.00059454 0.0003126 -0.0042898 -0.00065848 0.0013551 -0.00071368
-0.00018639 0.0012318 -0.0012798 -0.00044247
-0.00058166 0.0003649 -0.19075 -0.12886 -0.00039205 0.0046596 -0.00042344 0.00074192
-0.00033111 -0.00052301 0.0003441 -0.00039267
-0.0043624 -0.00077881 -0.00048282 0.0048041 0.044598 -0.32643 -0.00060934 -0.00054913
0.00012917 0.00042777 0.0018793 0.00082855
0.0013788 -0.00067563 -0.00040489 0.00077239 -0.00055887 -0.00060801 -0.10708 -0.13407
-0.0017984 0.0062211 -0.0024924 -0.00091559
-0.00027972 0.0011591 -0.00025588 -0.00047673 0.00023086 0.00059082 -0.0018095 0.0062906
0.037603 -0.31552 -0.004072 0.003
-0.0011905 -0.00028117 0.00031093 -0.00058042 0.001633 0.00082538 -0.0024474 -0.00089758
-0.0040327 0.0028106 -0.088227 -0.39735
4520000000 -0.0091411 -0.32491 -0.00038348 -0.00036305 -0.0034939 0.00053703 0.00071572 7.1719e-05
0.0017379 1.4601e-05 -0.00073897 0.00099529
-0.00043581 -0.00043177 -0.21537 -0.11178 0.00087665 0.0044032 0.00057626 0.00086389
-0.00040825 3.4367e-05 0.00036318 -9.2802e-05
-0.0036582 0.00047117 0.0009691 0.0045402 0.013126 -0.32431 -0.0011355 0.00047532
0.00090437 -0.00026011 0.0018268 -0.0012231
0.0006276 -6.4252e-06 0.00055586 0.00077508 -0.0012147 0.00047217 -0.12407 -0.12518
-0.0002752 0.0057183 -0.0029512 -0.0002985
0.0016647 6.5432e-05 -0.00034885 -6.8978e-05 0.00076244 -0.00051251 -0.00014368 0.0056831
-0.010974 -0.32954 -0.0023872 0.0025738
-0.00047883 0.001008 0.00019807 7.2182e-05 0.0018128 -0.00090938 -0.0029646 -0.00029767
-0.0025081 0.0026451 -0.11712 -0.39574
4580000000 -0.046725 -0.31753 -0.0013079 -0.00057331 -0.0031938 0.0025226 0.00079724 -0.00043221
5.9949e-05 0.00030619 -0.00041967 0.0008992
-0.001261 -0.00054139 -0.23398 -0.085403 0.00096919 0.0039947 0.00064431 -9.022e-05
-0.00019951 0.00033329 0.00015372 -0.00037208
-0.0028952 0.0026724 0.0011201 0.0039648 -0.018079 -0.3208 -0.00030166 0.00051701
-0.00031489 -0.00014241 0.0013966 -0.0010933
0.00081485 -0.00038935 0.00059949 -7.0903e-05 -0.00023977 0.00052174 -0.13477 -0.10059
0.0019675 0.0053103 -0.0025551 0.0011364
0.00016396 0.00025452 -0.00020829 0.0004221 -0.00028785 -0.00012007 0.001933 0.0053066
-0.038139 -0.33536 -0.0025133 0.0032893
-0.00052272 0.00094018 0.00028073 -0.00036935 0.0015962 -0.0011634 -0.0025765 0.0011391
-0.0022624 0.0034062 -0.1623 -0.36568
4640000000 -0.072375 -0.31144 -0.0024432 -0.0016348 -0.0030183 0.0025643 0.00052847 -0.0014847
0.0013453 -0.00017721 -7.4026e-06 0.0010624
-0.0024088 -0.0016098 -0.24446 -0.05766 0.0016735 0.0038057 0.00067261 0.00029977
-0.00028918 0.00031251 4.2988e-07 -0.00069346
-0.0030614 0.0025025 0.0014642 0.0037259 -0.042481 -0.315 0.00016696 0.00089553
0.00088071 0.00014054 0.00065826 -0.001927
0.00046772 -0.001509 0.00077299 0.00031182 0.00018021 0.00086105 -0.14015 -0.086005
0.0034396 0.0037262 -0.0023301 0.0017122
0.001329 -0.00021612 -0.0002089 0.00028117 0.0010386 0.000109 0.0035236 0.0037501
-0.071373 -0.32262 -0.0022988 0.0038632
0.00019104 0.001184 1.8448e-05 -0.0008343 0.00042786 -0.002028 -0.0022657 0.0016568
-0.0023946 0.0036474 -0.18124 -0.35582
4700000000 -0.099948 -0.30696 -0.0040975 -7.3366e-05 -0.0016361 0.0046889 -0.00096972 -0.00098329
0.0012049 -0.00057324 0.00096121 0.00050708
-0.00414 -1.6452e-05 -0.25635 -0.039072 0.0025872 0.0040108 0.0005729 -0.00048606
0.00037058 0.00044662 -0.00019975 -4.5764e-05
-0.0016012 0.0048438 0.0026837 0.0041925 -0.073511 -0.3092 -0.00014516 0.00050994
0.00010522 -0.00011047 1.1995e-05 -0.0015051
-0.00094935 -0.00095297 0.00053561 -0.0005011 -0.00022457 0.00048487 -0.15707 -0.065268
0.003224 0.0014586 -0.0016389 0.0024961
0.0013014 -0.0005029 0.00033842 0.0003378 1.2259e-05 -0.00016842 0.0031935 0.0014784
-0.11072 -0.31612 -0.00098702 0.0037922
0.00094417 0.00040315 -0.00040015 6.5013e-05 -0.00017811 -0.0013916 -0.0017446 0.0024722
-0.0012169 0.0041423 -0.22493 -0.32728
4760000000 -0.1302 -0.29201 -0.0048607 0.0013893 0.0006847 0.0045041 -0.00073303 -0.00068829
0.00035084 -0.0013174 0.0006309 -0.00034317
-0.0048522 0.0013278 -0.25212 0.0031774 0.0030821 0.0033003 -7.3882e-05 -0.00068341
0.00031536 0.00016584 5.8686e-05 -3.1013e-05
0.00086562 0.0046014 0.0031464 0.0030761 -0.10358 -0.29523 0.00077098 0.00028384
0.00086566 -1.1844e-05 -0.0010942 -0.0010243
-0.00072906 -0.0006626 -3.908e-05 -0.00062112 0.00088047 0.00035159 -0.15109 -0.048789
0.0024335 0.0010092 -0.00075873 0.0027993
0.00023432 -0.0013082 0.00036541 0.00029683 0.0010064 0.00022366 0.0024482 0.00097923
-0.14378 -0.29935 -0.00051657 0.0042221
0.00060266 -0.00027366 0.00022725 -7.3124e-05 -0.00081332 -0.001039 -0.00067254 0.0028714
-0.00036777 0.004185 -0.23616 -0.30458
4820000000 -0.15713 -0.27828 -0.0049617 0.0027417 0.001592 0.0030334 -0.00095214 -0.00038431
0.00045958 -0.0007056 0.00022261 -0.00032457
-0.0049459 0.0027303 -0.26404 0.025574 0.0045636 0.0033255 -0.00010802 -0.00036964
0.0003481 -3.717e-05 -0.00010917 -0.00041539
0.0015219 0.0028508 0.0044905 0.0034333 -0.13073 -0.29179 0.00053071 -0.00038309
0.00055776 -0.00058059 -0.00075139 -0.00017061
-0.00090572 -0.00037146 -0.00011649 -0.00037314 0.0005879 -0.00034231 -0.16639 -0.031282
0.0017207 -0.00017853 2.2533e-05 0.0028254
0.00040123 -0.00074171 0.00033754 -0.00013421 0.00059158 -0.00084537 0.001711 -0.00020669
-0.18378 -0.28216 -0.00031382 0.0030514
0.0003709 -0.00023856 -0.0002109 -0.00037109 -0.00098245 -0.00032241 6.7228e-05 0.0027689
-0.0004355 0.0029155 -0.27292 -0.27502
4880000000 -0.18831 -0.25848 -0.0041843 0.0045562 0.0021175 0.0030725 -0.0014301 0.00017444
-0.0009094 -0.0011553 0.00032454 -0.00012995
-0.0041736 0.0045439 -0.25568 0.066827 0.0045591 0.0015103 -0.00032249 -0.00025332
-0.000139 0.00011834 -0.00019972 -2.8171e-05
0.0021382 0.0031242 0.0047629 0.0013387 -0.15034 -0.27819 0.0005263 -0.00058935
-0.00022495 -0.0016178 -0.00069031 -3.2491e-05
-0.0014163 0.00018405 -0.00039574 -0.00015824 0.00045015 -0.00054019 -0.15957 -0.012924
0.00061376 -0.00045042 0.00098919 0.0026099
-0.00086251 -0.0010721 -0.00018116 0.00021513 -0.00052092 -0.0015605 0.00063078 -0.00044241
-0.21511 -0.26725 0.00045048 0.0031077
0.0003116 -0.00024484 -0.0001079 -3.7122e-05 -0.00072541 0.00028813 0.00093061 0.0025951
0.00035128 0.0033189 -0.28552 -0.24548
4940000000 -0.20896 -0.24134 -0.0029911 0.0064561 0.0027522 0.00134 -0.00031237 0.00075315
-0.0010218 -0.00035388 0.00020757 -0.00071737
-0.0030234 0.0064799 -0.26777 0.092749 0.0058687 0.001335 -9.4517e-05 -6.7996e-05
0.0004437 -0.00022253 -0.00041989 8.9021e-05
0.0028744 0.0011833 0.0057099 0.0011942 -0.1696 -0.25463 -1.0752e-05 -0.00039995
-0.0010514 -9.3749e-05 -0.00067909 0.00017339
-0.00029582 0.00076735 -6.9312e-05 -6.9425e-05 6.9081e-05 -0.00035736 -0.16729 -0.0032154
-0.00058829 0.00036535 0.0018111 0.0019664
-0.0011667 -0.00050297 0.00035638 -0.00036257 -0.00085027 1.8066e-05 -0.00057103 0.00034209
-0.23882 -0.23913 7.7106e-05 0.002969
0.00014253 -0.00067833 -0.00046779 6.6658e-05 -0.00038787 0.00022409 0.0019142 0.001906
9.3475e-05 0.0029823 -0.30895 -0.21912
5000000000 -0.22976 -0.21724 -0.00016069 0.007365 0.0033134 0.0017853 -0.0001542 0.00062487
-0.00070146 0.00057606 -0.00032156 -0.00079217
-0.00017994 0.0073644 -0.25392 0.11035 0.0059177 -0.00073918 -0.00028744 -0.0001428
-0.00025507 -0.00054364 -0.00024086 -7.6514e-05
0.0032824 0.0018119 0.0059352 -0.00071726 -0.1997 -0.2412 -0.00054473 -0.00067398
-0.00047114 -0.00021818 -0.00026748 -0.00032177
-0.0001639 0.00062154 -0.00035818 -0.00011641 -0.00053349 -0.00080429 -0.16142 0.021179
-0.0006511 0.0014913 0.0024305 0.00097524
-0.00053521 0.00074316 -0.00030913 -0.0004735 -0.00055759 -0.00043837 -0.0006813 0.0015127
-0.26656 -0.2165 0.0001759 0.0035842
-0.0001819 -0.0007872 -0.00022282 7.1282e-05 -0.00041623 -0.00039378 0.0023137 0.00097325
0.00015852 0.003539 -0.32103 -0.18532
5060000000 -0.25092 -0.18971 0.0018989 0.0070499 0.0031245 -0.00042785 0.00016122 0.00049938
-0.00036343 -5.5788e-05 -0.00051073 -0.00025614
0.0018873 0.0069901 -0.23674 0.14711 0.005323 -0.0020098 -4.7894e-05 0.00020327
-0.0003833 3.4442e-05 -0.00041538 0.0003169
0.0033216 -0.000458 0.0053971 -0.0021579 -0.21416 -0.2191 -0.00037544 0.00023633
-0.00077416 1.9983e-05 -0.0011166 3.1962e-05
0.00019568 0.00046312 -5.8441e-05 0.00022912 -0.00038895 0.00036503 -0.16305 0.028467
-0.00043562 0.0030143 0.0016642 0.0005173
-0.00049314 -0.00014655 -0.0003432 -3.6985e-05 -0.00098396 5.3055e-05 -0.00039147 0.0029864
-0.28087 -0.18562 0.0010839 0.0036762
-0.00054973 -0.00029098 -0.00037018 0.00029404 -0.0012422 0.00021589 0.0017187 0.00054854
0.001063 0.0037096 -0.33332 -0.1563
5120000000 -0.26687 -0.16444 0.0034992 0.0059484 0.0030614 -0.00056778 0.00031653 0.00060538
-9.9625e-05 0.00089204 -0.00042047 0.00021981
0.0034819 0.0059973 -0.23118 0.17361 0.0048439 -0.0028175 5.8343e-05 0.00030158
-2.9595e-05 -6.6267e-05 0.00013561 0.00034843
0.0030393 -0.00068646 0.0046501 -0.0030245 -0.22788 -0.2035 -5.5273e-05 0.00036022
-0.00040214 0.00081796 -0.00095155 0.00082508
0.00025168 0.00063211 4.2067e-05 0.00024872 2.8763e-05 0.00026975 -0.15927 0.054774
0.0012149 0.0033385 0.0027363 0.00046017
-1.5268e-05 0.0010258 -3.9558e-05 -1.561e-05 -4.3154e-05 0.0010245 0.0012006 0.003383
-0.2956 -0.15162 0.0016374 0.0033724
-0.00040584 0.00035703 1.4983e-05 0.00034993 -0.00070646 0.00080883 0.0026763 0.00039322
0.0015794 0.0033881 -0.34612 -0.12194
5180000000 -0.28294 -0.13413 0.0050852 0.0047794 0.0034009 -0.0011049 0.00022126 0.00058039
-7.0192e-06 0.00022262 -0.00050547 0.00031417
0.0050575 0.0047624 -0.20911 0.19656 0.0041002 -0.0039793 -0.00030881 -0.00031881
-0.00015673 -0.00011555 -2.375e-05 6.5344e-05
0.0032796 -0.0012703 0.0039633 -0.0038856 -0.23907 -0.16806 -0.00032201 0.00064605
-6.4028e-05 -7.0998e-05 -0.00037998 0.00083233
0.00025102 0.00054615 -0.0003365 -0.00027075 -0.00033091 0.00061712 -0.15834 0.064588
0.0028164 0.0039106 0.0021987 -0.00086598
4.4263e-05 0.00019522 -0.00022771 -0.00016107 -0.00022781 -0.00019454 0.0028297 0.0038811
-0.30773 -0.10945 0.0024159 0.0035533
-0.00055383 0.00034841 -9.7259e-05 0.00016924 -0.00059127 0.00077525 0.002214 -0.00082437
0.0024741 0.0035972 -0.3482 -0.09005
5240000000 -0.29175 -0.10727 0.0051156 0.0033861 0.0025071 -0.0027614 0.00073017 7.1996e-05
-0.00029814 -0.0001575 4.1204e-05 0.00060207
0.0050817 0.0033626 -0.19738 0.23409 0.0029353 -0.0045586 -2.3688e-05 0.00013223
-0.0001779 -3.6478e-06 0.00022912 0.00039202
0.0026639 -0.0028676 0.0030405 -0.0047617 -0.25592 -0.14265 0.00041037 0.00023907
-0.00030004 0.00060894 9.5487e-05 0.001427
0.00069742 6.7675e-05 -2.773e-05 0.00010478 0.00036837 0.00033344 -0.15856 0.085153
0.0037082 0.002489 0.0015711 -0.0010386
-0.00030716 -0.00015481 -0.00011891 -3.397e-05 -0.00026092 0.00085967 0.0037249 0.002487
-0.32217 -0.068698 0.0033058 0.0028787
5.2137e-05 0.00073512 0.00027286 0.00035884 0.00014606 0.0016144 0.0016119 -0.0010914
0.0033427 0.0027082 -0.35503 -0.057055
5300000000 -0.29698 -0.077149 0.0059946 0.0018924 0.0019439 -0.0029239 0.00010388 -0.00031076
0.00033283 0.00076862 0.0001541 0.00017992
0.0059754 0.0019013 -0.18959 0.23909 0.002407 -0.0052921 -0.00010347 0.00023014
2.1017e-05 0.00041841 0.00028226 0.00027976
0.0016374 -0.0031704 0.0022723 -0.0053235 -0.27111 -0.11777 0.00032525 -0.00025806
0.00029129 0.00056152 0.00082818 0.00081408
9.6455e-05 -0.00035114 -0.00011969 0.00026484 0.00036501 -0.00032883 -0.15101 0.094285
0.0052008 0.001904 0.0014928 -0.0016955
0.00035505 0.00077283 -4.5995e-05 0.00047811 0.00048199 0.00046717 0.0052238 0.0018609
-0.33314 -0.039617 0.0034133 0.0023778
0.00014932 9.5737e-05 0.00034277 0.0002978 0.0011379 0.00061598 0.0014068 -0.0016236
0.0033048 0.0025155 -0.35051 -0.021215
5360000000 -0.29732 -0.040368 0.0059533 0.00070998 0.00032444 -0.0038392 0.00041556 -7.1037e-05
7.3594e-05 0.00034031 0.00050239 -5.8667e-05
0.0059197 0.00077262 -0.15245 0.26056 0.00062133 -0.005745 6.6125e-05 0.00023213
5.2858e-05 6.5131e-05 0.00057549 -5.0841e-05
0.00031112 -0.0037522 0.00062107 -0.0057115 -0.27128 -0.091064 0.0004103 0.00035503
0.00032461 0.00030356 0.00060905 0.00027493
0.00036136 -4.7222e-05 4.4225e-05 0.00019464 0.00028292 0.000357 -0.14922 0.11244
0.0061215 -0.00050481 0.0005506 -0.001992
1.4261e-05 0.0003066 4.8498e-06 -8.4377e-06 0.00015645 0.00038655 0.0061229 -0.00053958
-0.32941 -0.0016222 0.0044482 0.0023146
0.00045209 -0.00013576 0.00051436 -0.00018454 0.00037656 0.00025757 0.00066168 -0.0019939
0.0045787 0.0023935 -0.34852 0.0067101
5420000000 -0.30008 -0.016981 0.0060579 -0.0011067 -0.00048979 -0.0036839 -2.3371e-05 -0.00019928
0.00068282 0.00047455 0.00025642 -0.00018521
0.0061053 -0.0010583 -0.13346 0.28746 -8.7074e-05 -0.0053562 0.00011124 0.00018515
1.1773e-05 -3.6507e-05 0.00023974 -0.00011424
-0.00055938 -0.0038125 -0.00022282 -0.0054246 -0.28686 -0.056843 -0.00017807 -0.00049528
0.00068659 -1.1182e-05 0.00083715 0.00022027
-1.4484e-05 -0.00020281 0.00011089 0.00023004 -0.00012047 -0.00046201 -0.13763 0.12692
0.0048426 -0.0021552 0.00025178 -0.0016852
0.00068827 0.00048867 3.5242e-05 7.5423e-05 0.00075466 0.00013209 0.0048294 -0.0022266
-0.33323 0.027621 0.0049727 0.0011619
0.00030852 -0.00015037 0.00021174 -2.2761e-05 0.00089218 0.00024426 0.00019318 -0.0017477
0.0049995 0.00088567 -0.34166 0.048898
5480000000 -0.29242 0.019248 0.0050162 -0.0019725 -0.0019683 -0.003083 0.00040514 -2.1101e-05
0.00091709 -0.00025043 -0.00013054 -0.00019995
0.0049422 -0.0019332 -0.11916 0.29525 -0.0015782 -0.0058276 4.9e-05 0.00013151
0.00010754 -4.1042e-05 0.00022447 -0.00020687
-0.0022416 -0.0029885 -0.0017055 -0.0057327 -0.29094 -0.035675 -0.00022498 0.00018559
0.00065864 -0.00025591 0.00082609 -6.6079e-05
0.00034303 -3.3297e-05 6.4975e-05 0.0001512 -0.00022648 0.00010746 -0.13125 0.13788
0.0040712 -0.0033269 -0.0001229 -0.0019007
0.00088721 -0.00025534 6.8417e-05 -3.0953e-05 0.00066584 -0.00043129 0.0040352 -0.0033575
-0.32242 0.05633 0.0047963 9.38e-05
-0.00014937 -0.00022377 0.00028381 -0.0002251 0.00090654 -0.00014991 -0.00013109 -0.001846
0.0046897 0.00029668 -0.33219 0.071014
5540000000 -0.28876 0.044513 0.0042208 -0.0026274 -0.0028593 -0.0019505 0.00033362 -0.00028092
0.00023734 -6.8397e-05 -0.00029555 2.3638e-05
0.0042524 -0.0025949 -0.078642 0.31279 -0.0027956 -0.0048935 0.00040861 0.00010818
-3.3924e-05 -0.00014858 -7.4679e-05 -0.00039469
-0.0026887 -0.0018432 -0.002791 -0.0049631 -0.29063 -0.014179 0.00027789 -0.00016726
0.00026391 -0.00018145 0.00040594 -0.00020891
0.00037978 -0.00029211 0.00039015 8.8082e-05 0.00022668 -5.3895e-05 -0.11984 0.15932
0.002636 -0.003963 -0.001119 -0.0018292
0.00019037 -0.0001568 -1.3187e-05 -0.00021119 0.00022306 -0.0001091 0.0026041 -0.0039509
-0.30816 0.091317 0.0047154 -0.00083572
-0.00028328 8.6183e-05 -9.4923e-05 -0.00050075 0.00028138 -0.00022073 -0.00115 -0.0018672
0.0048268 -0.00087822 -0.32488 0.11161
5600000000 -0.27753 0.072595 0.0034037 -0.0036851 -0.0023284 -0.001593 0.00036942 -0.00037908
0.00027024 -0.00015447 0.00029288 0.00035036
0.0033907 -0.0036698 -0.075738 0.32708 -0.0035357 -0.0045962 9.952e-05 -0.00021266
-0.00010976 5.9919e-05 -0.00012867 -0.000192
-0.0024422 -0.0016401 -0.0037907 -0.0045844 -0.28945 0.017858 -0.00011814 9.6394e-05
0.00031224 -0.00048749 0.00059644 -0.0004392
0.00031959 -0.0003925 7.9648e-05 -0.00021853 -4.5697e-05 3.0581e-05 -0.11198 0.15872
0.001782 -0.0039592 -0.0010873 -0.0010606
0.00032862 -0.00012447 -0.00014564 0.00012058 0.00045314 -0.0005212 0.0017549 -0.0039652
-0.29963 0.12108 0.0045259 -0.0012979
0.00029997 0.0005053 -0.00023782 -0.00013044 0.00062866 -0.00038934 -0.0010972 -0.0010364
0.0045699 -0.0014001 -0.30289 0.12666
5660000000 -0.26642 0.094525 0.0030968 -0.003653 -0.0033382 -0.00072041 -0.00043592 -0.0007555
-2.422e-05 -0.00052894 0.00039899 -0.00025241
0.0031212 -0.0036249 -0.034628 0.31856 -0.0045763 -0.0031847 -4.905e-05 -0.00015115
0.00014478 7.2605e-05 -0.00018428 -3.4212e-05
-0.0034746 -0.00049314 -0.0045547 -0.0029803 -0.2906 0.041176 -0.00017612 6.9095e-05
-0.00033549 -0.00033943 0.00014055 -0.0010845
-0.00041129 -0.00073339 6.5535e-06 -0.00015889 -0.00018224 0.00011042 -0.096758 0.17886
0.00059571 -0.0040117 -0.0013934 -0.0010128
-8.8204e-05 -0.00057407 0.00016818 4.3492e-05 -0.00044949 -0.00042374 0.0005464 -0.0040436
-0.28509 0.1496 0.0040588 -0.0023861
0.00046482 -0.00042003 -1.9762e-05 -6.4579e-05 0.00017947 -0.0012482 -0.0013543 -0.0010103
0.0040011 -0.0023237 -0.29419 0.16255
5720000000 -0.25161 0.11659 0.0026353 -0.004179 -0.0028711 0.00082312 -0.00048521 -0.00025071
-0.00043557 -0.00026828 -7.2211e-05 -0.00046674
0.0026589 -0.0041543 -0.0065294 0.34424 -0.0056776 -0.0024461 2.7716e-05 -3.8691e-05
-0.00026854 -5.2452e-05 -0.00019897 0.00020172
-0.0028076 0.0008311 -0.0057396 -0.0024987 -0.28704 0.072858 0.00017357 6.7781e-05
0.00012276 0.00026861 -7.2245e-05 -0.00023099
-0.00045545 -0.0002052 4.0776e-05 -1.6781e-05 0.00022911 0.00016399 -0.080679 0.18066
-0.00014882 -0.0035511 -0.0016667 -0.00038823
-0.00044676 -0.00013798 -0.00029032 -1.1159e-05 0.0001238 0.00026013 -0.00016526 -0.0035404
-0.27379 0.17609 0.0041319 -0.0034547
-0.00018962 -0.00032446 -0.00034121 0.00015323 -0.00020034 -0.00038603 -0.0016855 -0.0003807
0.0042186 -0.0035109 -0.26389 0.18009
5780000000 -0.2353 0.13376 0.0015708 -0.0047873 -0.0023549 0.0012009 -0.00075612 9.8295e-05
-0.00030786 -0.00017923 -0.00010853 -0.00012839
0.0015436 -0.0047824 0.0068744 0.33906 -0.005839 -0.00058965 -4.1939e-05 -0.00015861
1.4692e-05 3.3496e-05 -4.6542e-05 -0.00015058
-0.0025411 0.0011662 -0.0059072 -0.00053272 -0.28307 0.089659 -7.3496e-05 -0.00010185
8.8111e-05 4.4593e-05 -0.00027171 -0.00054475
-0.00076133 0.00012712 -8.1566e-06 -0.00013483 -7.4325e-05 -0.00015546 -0.07161 0.19645
-0.00019905 -0.0029713 -0.0013203 0.00016193
-0.00038768 -0.00032615 2.9686e-05 -3.7731e-06 0.00021685 -8.8439e-05 -0.00022578 -0.0029933
-0.26364 0.1974 0.0030011 -0.0037986
-5.6714e-05 -0.0002082 -5.7247e-05 -9.7176e-05 -0.00026171 -0.00040835 -0.0012919 0.00011026
0.003058 -0.0037454 -0.25477 0.20216
5840000000 -0.22171 0.15503 0.00019294 -0.0054771 -0.0021135 0.0011997 -0.00012052 0.00030872
-0.00044045 0.00019853 -0.00045877 -0.00028223
0.00023458 -0.0054574 0.042416 0.34242 -0.0057053 0.00057265 -0.0002009 3.0487e-05
0.00020203 -1.9484e-05 -0.00013505 0.00024469
-0.0020421 0.0014218 -0.0056871 0.0008287 -0.27648 0.11351 -0.00021729 1.6049e-05
-0.00012246 -0.00072362 -0.00070273 -0.00050678
-0.00019559 0.0003209 -0.00020776 1.0942e-05 -0.00022796 0.00010466 -0.049002 0.19947
-0.00052816 -0.0036011 -0.0010007 0.00026451
-0.00042256 0.00022877 0.00025322 3.7573e-05 -0.00022719 -0.00071793 -0.0005566 -0.0035672
-0.24561 0.20701 0.0023269 -0.0037723
-0.00045933 -0.00031732 -4.8724e-05 0.00027427 -0.00059666 -0.00051347 -0.001008 0.00028676
0.0022436 -0.0038376 -0.21889 0.22671
5900000000 -0.20765 0.16703 -0.0018286 -0.0054755 -0.0021551 0.0024548 -0.00014667 1.559e-05
0.00028933 -8.1383e-05 6.2883e-05 0.00018444
-0.0018464 -0.0055145 0.062769 0.34223 -0.0051707 0.0020176 1.6379e-06 2.0005e-05
1.8151e-05 -0.0002261 1.1604e-05 -0.00019272
-0.0020829 0.002356 -0.0050064 0.0020486 -0.26092 0.12892 -6.3352e-05 -1.1874e-05
-0.00043982 -0.00036933 -0.0006894 -0.00012826
-0.00014802 3.5804e-05 1.2863e-05 6.1762e-06 -6.0628e-05 1.224e-05 -0.041535 0.20995
-0.00087951 -0.0034318 -0.0012452 0.00023792
0.00026326 -0.00016052 1.8674e-05 -0.00025742 -0.00042342 -0.00033841 -0.00090113 -0.0034323
-0.21975 0.22294 0.0020073 -0.005085
6.4573e-05 0.00022991 -5.1483e-05 -0.00021315 -0.00080287 -0.00025546 -0.0012182 0.00023821
0.0021 -0.0050654 -0.20436 0.23602
5960000000 -0.18774 0.18015 -0.0030303 -0.0040052 -0.00064417 0.0025687 -0.00014627 0.00022259
-0.00023752 5.1755e-05 -0.00014103 -0.0001098
-0.0029931 -0.0039543 0.089244 0.34107 -0.0041532 0.0022288 -0.00018777 2.9726e-05
-4.4447e-05 1.4146e-05 -4.405e-05 0.0001356
-0.00074252 0.0026834 -0.0041838 0.0022678 -0.24564 0.15508 -7.2833e-06 -0.00018066
-0.00031592 0.00023468 -0.00048779 -0.00024235
-0.00013562 0.00016796 -0.00017729 3.6763e-05 -9.2334e-05 -0.00022443 -0.02305 0.21817
-0.0018246 -0.0032134 -0.0009287 0.0010004
-0.00017641 8.9952e-05 -7.4537e-05 6.9802e-05 -0.0003238 0.0002537 -0.0018798 -0.0032124
-0.19887 0.23705 0.00022833 -0.0050117
-0.0001281 -4.8123e-05 -3.8907e-06 0.00018008 -0.00050045 -0.00017592 -0.00094999 0.001063
9.8909e-05 -0.005077 -0.17545 0.26303
6020000000 -0.16979 0.19551 -0.0038008 -0.0030616 -0.00036016 0.0030045 -5.8961e-05 0.00051726
-0.00025205 0.00011219 -0.00011245 0.00020609
-0.0038345 -0.0031017 0.11727 0.33282 -0.004733 0.0031558 -0.00010084 0.00013692
-0.00017227 9.131e-05 -0.00015906 0.0002171
-0.00018534 0.0030529 -0.0045896 0.0033418 -0.22602 0.16671 -0.00032477 0.000208
-0.00065416 2.6123e-05 -0.00059409 0.00056276
-4.1925e-06 0.00056007 -7.2872e-05 0.00012776 -0.00029273 0.000278 -0.016595 0.21385
-0.0026728 -0.0033964 -0.00058284 0.00066979
-0.00030684 0.00018446 -0.00014778 0.00013179 -0.00076066 0.00013072 -0.0026743 -0.0033282
-0.16926 0.25082 -1.2319e-05 -0.0047801
-0.00010979 0.00022825 -0.00016551 0.00015216 -0.0006997 0.00054915 -0.00061325 0.00062566
5.376e-05 -0.0048104 -0.14846 0.26233
6080000000 -0.14958 0.20414 -0.0040334 -0.00083062 0.0012856 0.0029391 0.00010549 -1.8988e-09
7.548e-05 0.00015105 0.0003024 0.00014674
-0.004027 -0.00085789 0.13893 0.33354 -0.0030406 0.0046808 -1.7468e-05 -4.1624e-05
-2.099e-06 0.00020273 0.00020482 0.00043352
0.0013469 0.0028644 -0.0029594 0.0046908 -0.20829 0.19376 0.00027677 0.00017648
-0.000361 0.00071731 -2.1184e-05 0.00038263
0.00011377 2.1306e-05 -2.6336e-05 -2.9366e-05 0.00025241 0.00013969 0.00034481 0.2219
-0.0038693 -0.0023604 -0.0010131 0.00099335
0.00014994 6.9571e-05 5.1777e-05 0.00019643 -0.00017714 0.00071834 -0.0039261 -0.0023434
-0.14028 0.26807 -0.0011729 -0.0053507
0.00033133 0.00014557 0.00023772 0.00048672 -4.4203e-05 0.00044512 -0.001002 0.0010418
-0.0012311 -0.0053808 -0.12632 0.28335
6140000000 -0.13271 0.21759 -0.0035361 -0.00061528 0.0016107 0.0021462 7.2157e-05 1.6484e-05
3.9084e-05 -0.00013604 0.00047534 -0.00019371
-0.0035147 -0.00054889 0.16535 0.31477 -0.0021481 0.00521 2.409e-05 4.9534e-05
0.00042111 -6.6983e-05 0.00026076 6.3774e-05
0.001505 0.0021586 -0.0020142 0.0052863 -0.18418 0.2129 0.00032363 -8.0117e-05
0.00016386 0.00059663 -7.2654e-05 0.0004901
9.1496e-05 7.3629e-06 2.0722e-05 5.595e-05 0.00028991 -7.5674e-05 0.012961 0.21293
-0.0046451 -0.0013066 -0.00040098 0.0014566
-6.9494e-06 -4.4e-05 0.00039398 -7.8234e-05 7.3104e-05 0.00059156 -0.0046692 -0.0012139
-0.12037 0.28753 -0.0027068 -0.0042897
0.00040667 -0.00030108 0.0003568 3.0951e-05 6.291e-06 0.00055137 -0.00037565 0.0014871
-0.0027322 -0.0042107 -0.087512 0.28219
6200000000 -0.11696 0.22296 -0.002892 -0.00017891 0.0020832 0.0012285 0.00011906 0.00033153
-0.00016444 0.00023862 -0.00016005 -0.00028096
-0.0028966 -0.00018369 0.19347 0.31337 -0.0009611 0.0052006 5.4088e-05 0.00021446
2.3406e-05 -6.5704e-06 0.00014863 0.0001179
0.0021928 0.0011958 -0.00086878 0.0052744 -0.16497 0.22715 6.5681e-05 -0.00034112
0.00049056 2.2955e-05 0.00023622 0.00031731
0.00011028 0.00035301 5.7182e-05 0.00024085 9.7087e-05 -0.00034796 0.026466 0.2212
-0.0046183 -1.9551e-05 0.0001283 0.0011945
-0.00024126 0.00013858 1.2998e-05 2.8489e-05 0.00048431 5.8778e-05 -0.0046118 -2.473e-05
-0.10759 0.29461 -0.0034803 -0.003628
-0.00019215 -0.00036853 4.2058e-05 6.9881e-05 0.00025011 0.00021396 0.0001153 0.0012013
-0.003452 -0.0037019 -0.074522 0.29158
6260000000 -0.10206 0.23616 -0.0030372 0.00077366 0.0021927 0.00057787 0.0003066 -4.6686e-05
0.00012582 0.00023949 -0.00015924 -3.0716e-05
-0.0030777 0.00076676 0.21074 0.29797 -3.1517e-05 0.0053575 -1.494e-05 -8.7564e-05
-8.1352e-05 -0.0001122 0.00015935 7.6396e-05
0.0020849 0.00052491 6.062e-05 0.005392 -0.14269 0.24842 0.00013566 -1.2121e-05
0.00027981 4.9028e-05 0.00031034 0.00029463
0.00027153 -8.4327e-05 -2.5108e-05 -0.00010982 0.00010966 -5.5582e-05 0.042236 0.21635
-0.0044112 0.0013401 0.00054358 0.0012302
9.2913e-05 0.00029096 -4.864e-05 -0.00011593 0.00027439 2.2055e-05 -0.0043927 0.0013863
-0.081774 0.29479 -0.0040338 -0.0026948
-7.171e-05 7.5791e-06 0.00019511 0.00016566 0.00026592 0.00037023 0.00060642 0.0012667
-0.0040618 -0.0027454 -0.028778 0.29159
6320000000 -0.085884 0.23852 -0.0026307 0.0014199 0.002172 -0.00035481 4.0311e-05 0.00010619
-0.00041826 0.0004205 -0.00019394 0.00036581
-0.0025904 0.0014253 0.23613 0.28842 0.0018855 0.0056305 5.8177e-05 7.3876e-05
-2.1798e-06 -9.3654e-05 0.00015831 3.0834e-05
0.002085 -0.00031846 0.0020117 0.0055649 -0.12425 0.25738 -0.00022707 -0.00025625
0.00037369 -2.51e-06 0.00038037 0.00018907
2.8005e-05 8.6215e-05 7.3306e-05 9.1018e-05 -0.00021735 -0.00025977 0.041253 0.21752
-0.0037727 0.0021155 0.00079532 0.00081763
-0.00040699 0.00041565 -1.9683e-05 -0.000138 0.00037122 -4.825e-06 -0.0037486 0.002103
-0.056969 0.30427 -0.0047199 -0.0015453
-0.00019094 0.00032697 0.00012366 -8.4933e-05 0.00049245 0.00018633 0.00076872 0.00072395
-0.004755 -0.001409 -0.018559 0.28987
6380000000 -0.066633 0.24564 -0.0019299 0.0018739 0.0016456 -0.00052208 5.5583e-05 -8.1016e-05
0.00032427 0.0001948 1.5248e-05 9.3605e-05
-0.0019247 0.0018503 0.2529 0.26916 0.0030425 0.0040836 -9.202e-05 -6.1495e-05
-0.00023031 -0.00016728 -0.00021005 -0.00030057
0.0016732 -0.00054102 0.0031362 0.0040812 -0.096505 0.27324 -0.00016174 0.00014729
0.00033881 -0.00016046 0.00042478 0.00024113
2.7116e-05 -7.4979e-05 -0.00012277 -6.1278e-05 -0.00017877 0.00018905 0.062132 0.20781
-0.0030215 0.0032458 0.00094587 0.00068662
0.0003301 0.00026039 -0.00022387 -0.00013551 0.00029801 -0.00018256 -0.003031 0.0033159
-0.036351 0.29675 -0.0046722 -0.00027742
9.8713e-05 0.00013156 -0.00024899 -0.00028741 0.00037869 0.00015053 0.00088541 0.00074322
-0.0045776 -0.00038613 0.02173 0.2926
6440000000 -0.043977 0.25656 -0.00083266 0.0024747 0.0018702 -0.00085042 0.00037447 -0.00016518
0.00033279 -0.00043569 -0.00023877 -0.00030242
-0.00084655 0.0024517 0.27332 0.2551 0.0034754 0.002918 0.0001162 -7.2816e-05
-0.00013066 1.627e-05 -9.0827e-05 -0.00038187
0.0017649 -0.00087431 0.0035196 0.0028908 -0.079178 0.28768 -0.00014312 0.00020775
-0.00026151 -0.00014489 0.00072018 -0.0004823
0.00035841 -0.00015276 0.00011747 -6.8753e-05 -0.0001859 0.00025012 0.064233 0.20391
-0.0018048 0.0040005 0.00084059 0.00068843
0.00023882 -0.00048056 -0.00014096 4.4961e-05 -0.00036937 -0.00011831 -0.0017374 0.0039779
0.0055787 0.30231 -0.004468 0.001324
-0.00023879 -0.00023627 -8.4769e-05 -0.00033462 0.00060803 -0.00041129 0.00090833 0.00070537
-0.0045948 0.0013311 0.03298 0.27633
6500000000 -0.025444 0.25649 -0.00011583 0.0020816 0.0014255 -0.0010576 0.00020214 -9.8596e-05
7.944e-05 0.00014276 -1.75e-05 0.00028951
-0.0001188 0.0020322 0.29836 0.22813 0.0037337 0.002447 0.00010928 6.186e-05
8.9392e-05 0.00016919 0.00020439 -7.1407e-05
0.0013898 -0.0010986 0.0037385 0.0023392 -0.067729 0.28493 1.5036e-05 2.0315e-05
2.9081e-05 -0.0001551 -0.00018821 -0.00034497
0.00018142 -6.2008e-05 0.00012714 6.8517e-05 6.1598e-05 -1.4915e-05 0.088234 0.19877
-0.00025675 0.0040227 0.0011489 0.00033778
0.00017882 0.00013224 8.4892e-05 0.00011916 9.1488e-05 -0.00013804 -0.00027328 0.0040408
0.027447 0.30561 -0.0034448 0.0021392
1.0886e-06 0.00030675 0.00016895 -0.00015163 -5.5876e-05 -0.00034582 0.0010857 0.00029997
-0.0033456 0.0022469 0.070174 0.278
