# Supplementary material for: Early Detection of Alzheimer’s Disease via Machine Learning-Based Microwave Sensing: An Experimental Validation
Source: Sensors (Basel). 2025 Apr 25;25(9):2718. doi: 10.3390/s25092718 (PMC12074295; doi:10.3390/s25092718)
Supplement: Supplementary file 1 [file sensors-25-02718-s001.zip › measurements_paper_sensors/26 febbraio - PART1/set5/CSF_5_m4.s6p]

!Keysight Technologies,M9804A,MY58100912,A.14.10.03
!Date: Thursday, April 27, 2023 10:28:33
!Correction: S11(C  6-Port  ) 
!S12(C  6-Port  ) 
!S13(C  6-Port  ) 
!S14(C  6-Port  ) 
!S15(C  6-Port  ) 
!S16(C  6-Port  ) 
!S21(C  6-Port  ) 
!S22(C  6-Port  ) 
!S23(C  6-Port  ) 
!S24(C  6-Port  ) 
!S25(C  6-Port  ) 
!S26(C  6-Port  ) 
!S31(C  6-Port  ) 
!S32(C  6-Port  ) 
!S33(C  6-Port  ) 
!S34(C  6-Port  ) 
!S35(C  6-Port  ) 
!S36(C  6-Port  ) 
!S41(C  6-Port  ) 
!S42(C  6-Port  ) 
!S43(C  6-Port  ) 
!S44(C  6-Port  ) 
!S45(C  6-Port  ) 
!S46(C  6-Port  ) 
!S51(C  6-Port  ) 
!S52(C  6-Port  ) 
!S53(C  6-Port  ) 
!S54(C  6-Port  ) 
!S55(C  6-Port  ) 
!S56(C  6-Port  ) 
!S61(C  6-Port  ) 
!S62(C  6-Port  ) 
!S63(C  6-Port  ) 
!S64(C  6-Port  ) 
!S65(C  6-Port  ) 
!S66(C  6-Port  ) 
!S6P File: Measurement: :
# Hz S  RI   R 50
500000000 -0.32762 -0.061867 -0.009882 -0.0018508 -0.0080668 0.011901 -0.0042514 0.012122
0.012837 0.0060373 -0.0049921 0.0082921
-0.010017 -0.0018293 -0.40902 -0.071349 0.0075073 -0.01136 0.000889 0.011687
0.0089636 0.0034024 0.00077371 0.013572
-0.0078642 0.011612 0.0076667 -0.011368 -0.25496 0.19359 0.0066801 0.0033542
-0.0021636 0.0077756 0.0012288 0.012225
-0.0041048 0.012046 0.00087143 0.011884 0.0068417 0.0034403 -0.32715 0.045363
-0.019596 -0.0055888 0.014412 0.027914
0.012821 0.0058514 0.0088547 0.0035072 -0.0023419 0.007825 -0.019604 -0.005607
-0.21017 -0.24527 -0.028323 0.003411
-0.0048412 0.0082151 0.00087446 0.013798 0.0016251 0.012062 0.01445 0.027906
-0.028499 0.003437 -0.26038 -0.1429
560000000 -0.31286 0.10729 -0.023517 -0.066882 0.0012564 0.012539 0.0056992 0.010796
0.011024 0.0050517 0.011404 0.010432
-0.023484 -0.066579 -0.36872 0.091799 -0.042687 -0.037863 0.013869 0.0026683
-0.015133 -0.0062256 0.004265 -0.00061465
0.0011006 0.012422 -0.04197 -0.037505 -0.17855 0.24266 -0.00054556 -0.0046119
0.018756 0.0070808 0.007931 -0.0055599
0.0059045 0.011054 0.014687 0.0025135 -0.00022561 -0.0049203 -0.30215 0.13366
0.0070337 -0.022157 0.005886 -0.021737
0.010771 0.004545 -0.015383 -0.0062012 0.018468 0.0069587 0.0069804 -0.022043
-0.29968 -0.061563 0.0098305 -0.051627
0.011572 0.010377 0.0047259 -0.00042104 0.008071 -0.0054803 0.0060244 -0.021628
0.0097354 -0.051672 -0.32701 0.0041924
620000000 -0.27357 0.082841 -0.023592 0.009011 0.0035263 0.0086286 0.0085251 -0.0043861
0.012107 -0.001142 0.00068929 -0.00082578
-0.02354 0.0089308 -0.3987 0.037372 -0.019317 0.00053396 -0.0018657 -0.0023687
0.012517 -0.0050741 0.0001417 -0.0030688
0.0033856 0.0084467 -0.019446 0.00048066 -0.15273 0.2519 -0.0017572 -0.0053766
-0.0036228 -0.0022659 0.0079663 -0.0033531
0.0087291 -0.0048436 -0.0017856 -0.0023911 -0.0016765 -0.0053926 -0.26167 0.14318
-0.038294 -0.021001 0.011817 0.02838
0.01256 3.2406e-05 0.012604 -0.0048273 -0.0035995 -0.0020245 -0.038421 -0.021034
-0.21243 -0.10084 -0.043673 0.011766
0.00061526 -0.00066451 0.00029262 -0.0031094 0.0074926 -0.0026294 0.011876 0.028391
-0.043846 0.011701 -0.24121 -0.03242
680000000 -0.23934 0.17526 -0.026406 -0.014671 0.0048567 0.0051534 0.0011913 -0.0072898
-0.0015624 -0.011604 0.0059574 -0.0067318
-0.026356 -0.014704 -0.38907 0.13934 -0.032533 -0.0014663 -0.0016275 -0.0006346
-0.0014968 -0.0092535 -0.00092157 -0.0016582
0.0047971 0.0051851 -0.032572 -0.0014452 -0.10632 0.275 -0.00064668 -3.0317e-05
-0.001445 0.0010153 -0.0029429 -0.0090186
0.0012396 -0.0072093 -0.0017786 -0.00066421 -0.00081283 -7.0991e-05 -0.21725 0.195
-0.023545 -0.0075259 -0.0092104 -0.011198
-0.0016921 -0.011567 -0.0017723 -0.0094199 -0.0015435 0.0010325 -0.023554 -0.0075449
-0.28388 0.0010815 -0.0051762 -0.0072833
0.0058155 -0.0068383 -0.00084611 -0.0015707 -0.0027922 -0.0091161 -0.0091858 -0.011161
-0.0052704 -0.0072645 -0.26007 0.072663
740000000 -0.19315 0.16892 -0.040431 0.026709 0.013559 -0.0038082 1.0684e-05 -0.0039036
-0.0037656 -0.0016363 -0.0068986 0.0028131
-0.040398 0.026569 -0.33496 0.15916 -0.036578 0.034614 0.00027684 -0.0055354
-0.013188 0.0068611 -0.0009554 -0.0057387
0.013421 -0.0038767 -0.036411 0.034892 -0.072578 0.27521 -0.0016496 0.0033047
-0.0012862 -0.005364 -0.0017311 0.00090587
-3.5467e-05 -0.0040343 0.00021115 -0.0054377 -0.0016242 0.0033778 -0.20146 0.20168
-0.041955 -0.0091296 0.022119 0.016318
-0.0038694 -0.0012507 -0.012225 0.0063962 -0.001156 -0.0051946 -0.041996 -0.0089225
-0.17871 0.036913 -0.044007 -0.00045943
-0.0065777 0.0024595 -0.0015674 -0.0052228 -0.0015046 0.0007681 0.022157 0.016303
-0.043988 -0.00080306 -0.25125 0.076069
800000000 -0.16547 0.21417 -0.022295 0.01598 0.0054389 -0.010429 -0.0045428 -0.0024815
-0.0042896 0.0014312 0.0042777 0.00061566
-0.02239 0.015994 -0.34366 0.22973 -0.0082698 0.034399 -0.0022437 0.0021392
0.00016572 0.0019722 0.00073325 0.0055178
0.0054836 -0.010455 -0.0081099 0.034458 -0.034681 0.30139 0.0010501 0.0012524
-5.6744e-05 0.0028937 -0.0017749 0.00074612
-0.0046576 -0.0024762 -0.0022772 0.0020232 0.0010206 0.0012183 -0.17278 0.22903
-0.029805 0.013124 0.014687 -0.010621
-0.0042889 0.0015113 8.9107e-05 0.0019937 4.3371e-05 0.0030706 -0.029805 0.013184
-0.23575 0.060376 -0.019429 0.021134
0.0042963 0.00070468 0.00050531 0.0054193 -0.0016588 0.00078266 0.014706 -0.010667
-0.01945 0.02117 -0.24851 0.12848
860000000 -0.13013 0.23582 -0.018178 0.030916 -0.003286 -0.009943 -0.0019114 0.00066893
0.0039604 0.0051651 -0.0036109 -0.003203
-0.018112 0.030978 -0.2961 0.27443 0.0078089 0.034242 7.3009e-05 0.0021265
0.0041792 0.00039167 0.0040031 -0.00023315
-0.0034031 -0.0099423 0.0080197 0.034133 0.014659 0.31152 -0.00043218 -0.00050508
0.0024569 -0.0016447 0.0018786 0.0040058
-0.0018642 0.00088198 0.00019891 0.0021063 -0.00041579 -0.00045521 -0.13601 0.24085
-0.018475 0.017522 -0.0061563 -0.0096923
0.0039165 0.0052205 0.0039768 -2.3776e-06 0.0024862 -0.00162 -0.018392 0.017618
-0.1821 0.12537 -0.026554 0.015717
-0.003479 -0.0031135 0.0041482 6.1383e-05 0.0018762 0.0039234 -0.0062381 -0.0096417
-0.026481 0.015817 -0.19779 0.17742
920000000 -0.10815 0.259 0.0046976 0.039524 -0.009326 -0.0042759 -0.0018792 0.0018155
-2.2728e-05 0.0016593 0.0032598 -0.001199
0.0046375 0.039491 -0.26983 0.29649 0.028235 0.022552 0.0014241 0.0011043
0.0071918 2.468e-05 0.004046 -0.0028183
-0.0093106 -0.0042168 0.028346 0.022589 0.060858 0.31308 0.0016245 -6.7549e-05
0.00060591 -0.00027956 0.00094371 -0.0014074
-0.0018481 0.0017575 0.0014733 0.0011428 0.001624 -6.8919e-05 -0.11237 0.25766
-0.01262 0.031252 0.0040716 -0.0070036
-6.7845e-05 0.0016806 0.0071413 0.00014023 0.00058283 -0.00029547 -0.012556 0.031295
-0.17506 0.1276 -0.0034363 0.029376
0.0031036 -0.0015318 0.0043099 -0.0029929 0.00094674 -0.0014266 0.0040172 -0.0070148
-0.0032934 0.029426 -0.20896 0.18997
980000000 -0.061364 0.28156 0.016995 0.030714 -0.0091873 0.0047749 0.0019885 0.0035323
0.0036664 -0.0015249 -0.0037202 -0.0027115
0.016983 0.030692 -0.21822 0.33439 0.033217 0.004813 0.0019145 -0.00023501
0.0017937 -0.0062121 -0.00071284 -0.0025627
-0.0092322 0.0048125 0.033192 0.0047161 0.10781 0.30841 0.00041386 -0.0012008
0.00025144 -0.0016263 0.0014209 -0.00036081
0.0019556 0.0034906 0.0019095 -0.00024163 0.00042482 -0.0011522 -0.073802 0.2701
0.0070614 0.030972 -0.0093881 -0.0078578
0.0036427 -0.0016087 0.00164 -0.0062445 0.00020169 -0.0017459 0.0070878 0.030948
-0.14677 0.16654 0.004933 0.021125
-0.0035356 -0.002648 -0.0007994 -0.0023268 0.001403 -0.00050489 -0.0094221 -0.0078773
0.0048513 0.021211 -0.16644 0.23955
1040000000 -0.01983 0.29036 0.033363 0.019472 -0.00091078 0.007515 0.0023437 0.00063594
0.00026697 -0.0036179 -4.7865e-05 -0.0013935
0.033329 0.019528 -0.18224 0.34801 0.029414 -0.014773 0.0013765 -0.0018781
-0.0023228 -0.0025345 -0.0010036 -0.0030463
-0.00092455 0.0075584 0.029411 -0.014939 0.15502 0.29453 -0.00065319 -0.0014014
-0.0015279 -0.00097913 -0.00059645 -0.0010313
0.0023574 0.00055006 0.0013544 -0.0019624 -0.0005916 -0.0014016 -0.046008 0.27923
0.019046 0.019682 -0.0024223 0.0011229
0.00040279 -0.003619 -0.002357 -0.0025191 -0.0013635 -0.00084857 0.019098 0.01967
-0.11298 0.17458 0.013413 0.020448
-0.00018313 -0.0014113 -0.0010803 -0.0029443 -0.00072514 -0.0010548 -0.0024119 0.0010886
0.013487 0.020477 -0.14539 0.25968
1100000000 0.024398 0.3009 0.03674 -0.0033354 0.0034989 0.0040572 0.0024352 -0.0010282
-0.0023611 -0.0029463 -0.0043005 -0.0001709
0.036736 -0.0032968 -0.13978 0.36843 0.014928 -0.027861 -0.00013614 -0.0018139
-0.0034733 -0.00071121 -0.0036969 -0.00065366
0.0034945 0.0040643 0.01482 -0.027879 0.20105 0.27507 -0.0017394 0.00036013
-0.0017312 0.00074998 -0.0010695 -0.00066408
0.0022975 -0.0010205 -0.00017627 -0.0017826 -0.0018177 0.00030504 -0.0060341 0.28471
0.025358 0.0066292 -0.0025822 -2.0183e-05
-0.0023888 -0.0030827 -0.0034851 -0.00068103 -0.0017331 0.00073354 0.02541 0.0066013
-0.097167 0.19383 0.020169 0.010292
-0.0042254 -0.00026663 -0.00375 -0.00056082 -0.00093347 -0.0005186 -0.0026201 -6.6399e-06
0.020185 0.010251 -0.10141 0.2929
1160000000 0.076631 0.29766 0.025023 -0.020499 0.0032926 -0.00071089 -0.0001014 -0.0024086
-0.00413 -0.00087543 -0.0011782 0.0042468
0.025054 -0.020458 -0.093982 0.3737 -0.0041279 -0.028587 -0.0016011 -0.001382
-0.0028318 0.0024504 -0.001683 0.0020367
0.0032772 -0.00075331 -0.0042549 -0.028708 0.24573 0.24442 -0.00056752 0.0016537
-0.00038288 0.0018125 -0.00084895 0.00030139
-8.7934e-05 -0.002446 -0.0016132 -0.0013653 -0.00057083 0.0017027 0.03444 0.28169
0.02265 -0.009955 -0.0038609 0.0050665
-0.0040435 -0.00085059 -0.0028432 0.0025886 -0.00044514 0.0017073 0.022674 -0.010003
-0.060672 0.2057 0.020011 0.00070236
-0.0012198 0.0044158 -0.0017948 0.0020457 -0.00086473 0.00030016 -0.0038539 0.0050846
0.020004 0.00073091 -0.053161 0.2971
1220000000 0.11992 0.28782 0.01174 -0.030247 -0.0011015 -0.0013776 -5.5784e-07 -0.0010512
-0.0027538 0.0023383 0.0011254 0.0020959
0.011752 -0.030225 -0.050295 0.38759 -0.017051 -0.020651 -0.0024565 0.00055327
-1.2149e-05 0.0030888 -0.00073905 0.0019726
-0.0011184 -0.0013832 -0.017155 -0.020645 0.28454 0.20485 0.00091671 0.0014599
0.0005431 0.0011035 0.0001095 0.00061857
-6.9621e-05 -0.0010002 -0.002487 0.00056067 0.00091301 0.001429 0.073788 0.27251
0.011581 -0.017247 0.0021755 0.0016759
-0.0027713 0.0023776 1.3445e-06 0.0030257 0.00055936 0.0011415 0.011579 -0.017248
-0.039775 0.21721 0.015331 -0.01269
0.00116 0.0020369 -0.00070083 0.001873 0.00011064 0.00057646 0.0021636 0.0016677
0.015399 -0.01268 -0.023163 0.31447
1280000000 0.17079 0.26899 -0.00732 -0.029281 -0.0018055 0.001725 -0.00094197 -0.0019407
-0.001066 0.0033551 0.0026173 0.0013259
-0.0072919 -0.029242 -0.0030802 0.37994 -0.023841 -0.0075846 -0.00074809 0.0013662
0.0016398 0.0017486 0.00059786 0.0020467
-0.0018025 0.0016342 -0.023871 -0.0074755 0.3154 0.16182 0.0013796 -0.00017811
0.0010874 0.00039025 0.0002353 0.00039876
-0.00093643 -0.00193 -0.00072894 0.0013819 0.0013751 -0.00022141 0.11057 0.25661
0.0018245 -0.019838 -0.00023213 7.6365e-05
-0.0010538 0.003388 0.001794 0.0017921 0.0010911 0.00040735 0.001797 -0.019856
-0.0025286 0.22491 0.0041004 -0.015621
0.0025434 0.001324 0.00059368 0.0021011 0.00017761 0.00051318 -0.00024228 8.0675e-05
0.0040934 -0.015589 0.025022 0.3188
1340000000 0.20869 0.23564 -0.017196 -0.019771 0.0004284 0.0040865 -0.0018596 -0.00074393
0.0016161 0.0029752 0.0017695 -0.0014015
-0.017151 -0.019746 0.037005 0.3719 -0.020623 0.0050131 -0.00016397 0.00189
0.0019316 0.00083167 0.0012274 0.00087959
0.00046235 0.0041573 -0.020595 0.0050967 0.33823 0.1131 0.00081403 -0.00093955
0.00069018 -0.00053544 0.00014425 0.0002282
-0.0018562 -0.00073204 -0.00014227 0.0019114 0.00083488 -0.00088008 0.14349 0.23556
-0.0081673 -0.01741 0.00098781 0.0006099
0.00167 0.0028985 0.0018974 0.00085572 0.00063004 -0.00056544 -0.0082108 -0.017414
0.027585 0.22265 -0.0031584 -0.014487
0.0018117 -0.0014416 0.0012286 0.00077943 0.00016345 0.00024675 0.00096091 0.00060846
-0.0032173 -0.014534 0.063755 0.31488
1400000000 0.24254 0.19907 -0.023712 -0.0083801 0.0046854 0.0030306 -0.0021081 0.00079961
0.0026161 0.00097313 0.00038603 -0.0013706
-0.023673 -0.0083849 0.074432 0.35981 -0.013706 0.012617 0.0012617 0.0012588
0.0011253 -0.00059914 0.0011763 0.00019122
0.0047384 0.0029147 -0.013671 0.012668 0.35108 0.059338 -6.8539e-05 -0.0013092
0.00017886 -0.00015197 0.00040454 0.0002659
-0.0020636 0.00081402 0.0012762 0.0012523 -7.53e-05 -0.0013473 0.17234 0.20692
-0.014766 -0.010326 -0.00084406 -0.00024674
0.0026962 0.00097666 0.0011635 -0.00060006 0.00019985 -0.00010369 -0.014804 -0.010303
0.060631 0.22205 -0.0097621 -0.0093612
0.00036255 -0.0013476 0.0011575 0.00022358 0.00039934 0.00023692 -0.00082909 -0.00026129
-0.0097339 -0.0093651 0.10831 0.30617
1460000000 0.26684 0.15576 -0.020802 0.0043555 0.0050898 -0.0017596 -0.0015308 0.0016813
0.0022144 -0.00042282 -0.00022721 -0.00077751
-0.020773 0.0043289 0.10975 0.33798 -0.0047019 0.014886 0.0015861 0.00027255
0.0011406 -0.0012863 0.001222 -0.00059913
0.005048 -0.0017689 -0.0046841 0.014934 0.35779 0.0046246 -0.0011119 -0.0010895
0.00029546 -0.00032373 0.00066992 -0.00034733
-0.0014854 0.0017049 0.0015787 0.00022381 -0.0011223 -0.0010778 0.19953 0.17824
-0.015774 -0.003387 -0.0008676 0.0020527
0.0022345 -0.00046286 0.0011217 -0.0012692 0.0002853 -0.00035441 -0.015792 -0.0033529
0.091084 0.2108 -0.012042 -0.0031515
-0.00024276 -0.00085494 0.0012136 -0.00058691 0.00066609 -0.00033922 -0.00084722 0.0020427
-0.012056 -0.0031679 0.14286 0.28617
1520000000 0.27939 0.11389 -0.015317 0.0099929 0.0030115 -0.0038424 0.00021841 0.0025865
0.0024579 -0.0019567 -0.0011198 -0.00014125
-0.015345 0.0099794 0.14331 0.32361 0.0024786 0.011885 0.0016575 -0.00067123
0.00018793 -0.0010257 0.00032409 -0.00094248
0.0029713 -0.0038089 0.002524 0.011892 0.34973 -0.053314 -0.00078605 -0.00031534
0.00074331 -0.0010165 0.00013061 -8.5647e-05
0.00021697 0.0025965 0.0016462 -0.0006938 -0.00078764 -0.00032443 0.22256 0.13955
-0.015346 0.0024766 0.001469 0.0020248
0.0024343 -0.0019359 0.00017863 -0.0010688 0.00067497 -0.001043 -0.015345 0.0025196
0.11882 0.20014 -0.011974 0.0014982
-0.0011319 -0.00017488 0.00037496 -0.00096987 7.7628e-05 -7.741e-05 0.0014739 0.0020358
-0.011986 0.0014889 0.17612 0.26702
1580000000 0.28953 0.069243 -0.0087022 0.013599 -0.0011946 -0.0045386 0.0014708 0.0017654
-0.00016959 -0.0023785 -0.00013024 0.00044417
-0.0087133 0.013587 0.1708 0.29968 0.0053826 0.0066445 0.00060327 -0.0015105
-0.0004352 -0.0011491 -0.00019172 -0.0007055
-0.0011864 -0.0045569 0.0054574 0.0066313 0.32838 -0.10956 -0.0014305 0.00028826
-0.0005193 -0.0013421 0.00025276 -0.00058005
0.0015037 0.0017572 0.00061318 -0.0015055 -0.0014288 0.00030124 0.23655 0.10094
-0.011746 0.0077467 0.0021771 0.00071412
-0.00018869 -0.0023832 -0.00047249 -0.0011369 -0.00042679 -0.0013488 -0.011728 0.0077746
0.14426 0.18597 -0.009373 0.0079058
-0.00017876 0.00040208 -0.00023146 -0.00071059 0.0002701 -0.00055145 0.0022086 0.00068474
-0.0093501 0.0078819 0.20969 0.24226
1640000000 0.29288 0.027664 -0.001649 0.012516 -0.0026766 -0.0019964 0.0027671 0.0010635
-0.00062077 -0.0017517 -0.00031523 0.00034248
-0.0016354 0.012506 0.20132 0.27481 0.0053082 0.0020398 -0.00049427 -0.0018323
-0.00097545 -0.00056246 -0.00046474 -0.00062532
-0.0026959 -0.0019827 0.0053204 0.0020417 0.29902 -0.1593 -0.00072002 0.0012579
-0.0011364 -0.0010085 -0.00013162 -0.00036172
0.0027428 0.0010784 -0.00051378 -0.0018214 -0.00074201 0.001246 0.24969 0.051294
-0.0073096 0.0088708 0.0025818 -0.00065484
-0.00063676 -0.0017536 -0.00098794 -0.00057041 -0.0011552 -0.00099351 -0.0072853 0.0089053
0.16858 0.16509 -0.004268 0.0097744
-0.00030338 0.00035085 -0.00046064 -0.00060887 -0.00010199 -0.00038489 0.0025728 -0.00065883
-0.0042814 0.009769 0.23602 0.21169
1700000000 0.28574 -0.016723 0.001923 0.0096977 -0.0031478 0.00034568 0.0030812 -0.0013212
-0.0022777 -0.00066546 0.00051052 0.00046869
0.0019088 0.0096544 0.21905 0.24398 0.0027004 -0.00040212 -0.001408 -0.00070747
-0.00081545 -0.0001483 -0.00079418 -0.00044046
-0.0031226 0.00033416 0.0026852 -0.0004642 0.25441 -0.19687 0.00014478 0.0015915
-0.0021094 -0.00025566 -0.00026987 -0.0008968
0.0030918 -0.0013254 -0.0014098 -0.00069501 0.00013661 0.0016213 0.24602 0.0014609
-0.0045407 0.009591 0.0017185 -0.0021039
-0.0022925 -0.00064435 -0.00080526 -0.00012011 -0.0020562 -0.00025824 -0.0045289 0.0096051
0.18714 0.14863 0.00062091 0.0098452
0.00047509 0.00046475 -0.00083472 -0.00042767 -0.00032999 -0.00088137 0.0017578 -0.0020756
0.00061391 0.0098612 0.25339 0.17824
1760000000 0.27568 -0.065049 0.0042884 0.0064353 -0.0020044 0.0012411 0.0012954 -0.0034349
-0.0012692 0.00062697 8.9364e-05 -0.00055149
0.0042816 0.0064245 0.24631 0.20477 9.9281e-05 -0.0017601 -0.0012982 3.5546e-05
-0.0011471 0.0009679 -0.00049431 0.00032973
-0.0020797 0.0012596 5.1414e-05 -0.0017681 0.20657 -0.22882 0.0011279 0.0014015
-0.0010295 0.0015558 -0.0013042 -0.0006671
0.0013195 -0.0034066 -0.0013042 3.2349e-05 0.0011128 0.0014056 0.23809 -0.049958
-0.0010331 0.008834 -0.00011199 -0.0024119
-0.0012534 0.00073026 -0.0011647 0.00095833 -0.0010676 0.0015514 -0.0010077 0.0088589
0.2044 0.11762 0.0047698 0.0072788
6.6495e-05 -0.00049917 -0.00045456 0.00030952 -0.0012147 -0.00072827 -0.00015703 -0.0024175
0.0047817 0.0072407 0.26752 0.14142
1820000000 0.25202 -0.10315 0.0045765 0.0028382 0.00024178 0.0024132 -0.00090811 -0.003095
-0.0011802 0.00092196 -7.0375e-05 2.7413e-06
0.0045582 0.0029008 0.25652 0.17461 -0.0021952 0.00011116 -0.0014752 0.00096174
-3.4231e-05 0.0011998 -0.00067234 0.00042578
0.00015501 0.0023457 -0.0021976 0.00013608 0.1558 -0.24441 0.0017515 0.00054958
-0.00019066 0.0022681 -0.001746 0.0002406
-0.00096635 -0.0030971 -0.0014769 0.00095839 0.0017898 0.00055723 0.2073 -0.098227
0.00048106 0.0073871 -0.0015658 -0.0017868
-0.0011478 0.00090117 -1.1501e-05 0.0012274 -0.00017205 0.0022708 0.0004983 0.0073923
0.22457 0.091246 0.0055923 0.0032307
-4.1189e-05 3.1044e-06 -0.00068938 0.00038374 -0.0017723 0.00028492 -0.0015271 -0.0017875
0.0056035 0.0032421 0.27103 0.10572
1880000000 0.21705 -0.1433 0.0023903 0.00055679 9.4867e-06 0.0022728 -0.0028643 -0.0023556
-9.5737e-05 0.0017353 0.00037138 -0.00048508
0.0023457 0.00058124 0.26133 0.12902 -0.0039011 0.0030084 -0.00027527 0.0018409
0.00055318 0.0013739 7.2714e-05 0.0009379
3.0644e-05 0.0022983 -0.0039022 0.0030539 0.10375 -0.25105 0.0019363 -0.0011188
0.0016796 0.0020513 -0.00099297 0.0015076
-0.0029223 -0.0022972 -0.00028939 0.0018523 0.0019225 -0.0012256 0.16658 -0.13782
0.0015528 0.0054149 -0.0022744 0.00029341
-0.00011615 0.0017033 0.00054345 0.0013361 0.001701 0.0019945 0.0015702 0.0054273
0.23159 0.063704 0.0059606 0.0010989
0.00039287 -0.0004515 0.00015534 0.00094756 -0.0010556 0.0014269 -0.0022677 0.00027379
0.0059385 0.0011087 0.27227 0.072478
1940000000 0.17897 -0.17036 0.00021512 -0.0011212 0.0019971 0.0019023 -0.003889 0.00023259
0.0011199 0.00081698 -0.00056836 -0.0006778
0.00029976 -0.0011077 0.26352 0.097068 -0.0018803 0.0059282 0.0011288 0.0014364
0.0019428 0.00042489 0.00085971 0.00037415
0.0019875 0.0018844 -0.0018019 0.0058733 0.060343 -0.24336 0.00060037 -0.0023404
0.0022827 0.00030321 0.00013553 0.0018728
-0.0039484 0.00027597 0.0011266 0.001418 0.00059877 -0.0022522 0.11445 -0.16968
0.0010344 0.0037657 -0.0014538 0.0014511
0.0011049 0.00080443 0.0019843 0.00042621 0.0022682 0.00040219 0.0010544 0.003773
0.23926 0.027538 0.004395 -0.0029329
-0.0005341 -0.00077559 0.00086453 0.00034747 0.00021595 0.0019229 -0.0014309 0.0014583
0.0043997 -0.0029649 0.26349 0.036204
2000000000 0.13217 -0.1849 -0.0034356 0.00088296 0.0028618 0.0010618 -0.0023717 0.0037375
0.00083275 0.00041084 -0.00093652 0.00037355
-0.0034527 0.0008594 0.24955 0.061755 -0.00041957 0.0078081 0.0017218 0.00029997
0.0011794 -0.0012984 0.00042593 8.5933e-05
0.0029293 0.0011262 -0.00037846 0.0078131 0.018448 -0.22879 -0.0015408 -0.0014695
0.0020033 -0.0010202 0.0018014 0.0013865
-0.002434 0.0037726 0.0017229 0.00029475 -0.0014742 -0.0015063 0.059966 -0.17922
-0.0006542 0.0032593 -0.00028888 0.0022548
0.00074766 0.00033538 0.0011764 -0.0013372 0.0020299 -0.0010036 -0.00065554 0.0032328
0.23806 -0.004751 0.00069616 -0.0038889
-0.00093012 0.00027144 0.00053749 0.000103 0.0017461 0.0014365 -0.00029051 0.0022243
0.00068901 -0.003858 0.24977 0.0082376
2060000000 0.08599 -0.19212 -0.0042608 0.0031686 0.0027678 -0.00081974 0.00081095 0.0036696
0.0015436 -0.00044433 -0.00026047 0.0012338
-0.0042887 0.0030929 0.23726 0.033114 0.0046744 0.0086456 0.0010254 -0.0007339
0.0004865 -0.0015449 0.00055236 -8.7599e-05
0.002776 -0.00077599 0.0047062 0.0086726 -0.013771 -0.21023 -0.0018745 0.00032517
0.00064667 -0.0022139 0.0028435 0.00012232
0.00087183 0.0036379 0.0010313 -0.00072587 -0.0019644 0.00033494 0.0090023 -0.17538
-0.0016956 0.0046544 0.0010083 0.0011695
0.0014219 -0.00043177 0.00046195 -0.0015729 0.00055337 -0.0022458 -0.0016972 0.0046611
0.22723 -0.042212 -0.0015046 -0.0050094
-0.00039574 0.0011958 0.00057447 -0.00013978 0.0027848 0.00012549 0.0010558 0.0012537
-0.001488 -0.0049503 0.23588 -0.016693
2120000000 0.040213 -0.18394 -0.0033816 0.0063725 0.0021874 -0.0028716 0.0030272 0.0020628
0.00077802 -0.0014656 0.0011468 0.00030548
-0.0034251 0.0063743 0.21623 0.0085944 0.0071459 0.0045766 0.0010255 -0.001246
-0.0013848 -0.0018696 -6.3336e-05 -0.0010689
0.0021109 -0.0030003 0.0071788 0.004553 -0.04245 -0.1938 -0.00082772 0.0016161
-0.0015773 -0.0017669 0.0005727 -0.0022517
0.0030853 0.0021352 0.00099793 -0.0012572 -0.00085314 0.0016889 -0.040936 -0.15918
-0.0018308 0.0061775 0.0017174 0.0011916
0.00071297 -0.0014015 -0.0014365 -0.001875 -0.0015519 -0.0016504 -0.001801 0.0062264
0.21386 -0.077514 -0.0057454 -0.0025044
0.0011249 0.00030131 -8.5742e-05 -0.00119 0.00055436 -0.0022009 0.0016343 0.0011936
-0.0057984 -0.002531 0.21463 -0.032512
2180000000 0.00040307 -0.17033 -0.0019014 0.0094666 0.00047511 -0.0022334 0.0031639 -0.00051145
0.00030605 -0.0013274 0.00124 0.00021822
-0.0019728 0.00949 0.19703 -0.0090258 0.0081134 0.004037 -0.0009308 -0.0017251
-0.0020994 0.00079231 8.6911e-06 0.00035146
0.00041056 -0.0022695 0.0081425 0.0039963 -0.063515 -0.16889 0.0013089 0.0017199
-0.00099059 -0.00017102 0.00033207 -0.0018373
0.0031819 -0.00066674 -0.00088662 -0.0016801 0.0012759 0.0017831 -0.077713 -0.13223
-0.00076108 0.0086845 0.0020336 -0.00017149
0.00049286 -0.0013045 -0.0021002 0.00093143 -0.0011083 -0.0001037 -0.00079194 0.0086677
0.18906 -0.10821 -0.0063624 0.0013453
0.0012414 0.00039926 -8.0861e-05 0.00041336 0.00028033 -0.0018373 0.0020835 -0.00010294
-0.0063949 0.0013293 0.19867 -0.046919
2240000000 -0.028664 -0.14608 0.0020881 0.0108 -0.00078618 -0.0028504 0.0016598 -0.0025127
-0.00193 -0.00078262 0.00078339 -0.0018978
0.0021172 0.010819 0.17746 -0.015372 0.0088907 6.3887e-05 -0.0007875 -0.00033862
-0.00048115 0.0011337 -0.00065736 -0.00059028
-0.00059439 -0.0027975 0.0089908 -3.684e-05 -0.080631 -0.14514 0.0019213 -0.0015729
-0.001275 7.4028e-06 -0.0022435 -0.0016228
0.0014874 -0.0024758 -0.00086196 -0.00040292 0.0019601 -0.0016046 -0.111 -0.10331
0.0017146 0.010796 0.0017894 -0.00037617
-0.0019192 -0.00088341 -0.00043463 0.0010555 -0.0011988 1.1564e-05 0.0017975 0.010891
0.16113 -0.12657 -0.0062181 0.0044984
0.00070882 -0.0019119 -0.00065119 -0.00055603 -0.0022178 -0.0015354 0.001722 -0.00041566
-0.0062124 0.0045321 0.17539 -0.057308
2300000000 -0.055386 -0.11888 0.0074824 0.0090519 -0.0013005 -0.0020218 -0.00058299 -0.0012924
-0.0011864 0.00077973 -0.001242 -0.0005955
0.0074964 0.0090599 0.15679 -0.024757 0.0089619 -0.002128 -0.00085509 0.00068661
-0.00012829 0.0017065 -3.0205e-05 0.00092654
-0.0015079 -0.0019398 0.0089826 -0.0022132 -0.093007 -0.12075 8.0993e-06 -0.0018105
-5.9614e-06 0.001913 -0.00212 0.00082046
-0.0006728 -0.0013339 -0.00085752 0.00072596 -0.00012787 -0.0018229 -0.1325 -0.067775
0.0054286 0.010936 0.00045262 -0.0019788
-0.0012247 0.00071758 -5.7766e-05 0.0016482 -9.4073e-05 0.0018921 0.0054028 0.01078
0.12538 -0.1481 -0.004253 0.0076615
-0.0010682 -0.00065893 -2.3757e-05 0.00083849 -0.0021945 0.00072152 0.00052144 -0.0019027
-0.0041957 0.0076158 0.15906 -0.058875
2360000000 -0.072132 -0.087488 0.010534 0.0084616 -0.001226 -0.0015202 -0.0018435 -0.00080343
-0.0007128 0.0009397 -0.0016671 -0.00053263
0.010495 0.0083842 0.14759 -0.02466 0.0080844 -0.0054484 -0.00068167 0.0010739
0.0018157 0.00029745 -0.00019232 -0.00028255
-0.0011631 -0.0015189 0.0081531 -0.0054739 -0.10293 -0.099305 -0.00284 -0.0010984
0.00079189 0.00012928 -0.00096685 0.0017767
-0.0017 -0.00063148 -0.00071534 0.0011176 -0.0027897 -0.0010495 -0.14861 -0.034656
0.0099606 0.0099003 0.0013174 -0.0022201
-0.00070734 0.00090295 0.0018223 0.00022552 0.00087292 9.1049e-05 0.009995 0.010027
0.097563 -0.14976 0.00034683 0.0086328
-0.0017582 -0.00068671 -0.00013743 -0.00020817 -0.00081384 0.0019136 0.0013313 -0.0022566
0.00031362 0.0085961 0.13754 -0.062189
2420000000 -0.080683 -0.059939 0.013989 0.0027778 -0.0032607 -0.0011237 -0.00072108 0.00092402
0.0011145 0.001331 -0.0013057 0.0018257
0.013973 0.0027769 0.1301 -0.025381 0.0045871 -0.0073246 0.0015211 0.00084097
0.00079624 -0.001595 -0.00020313 -9.5661e-05
-0.0032642 -0.0010377 0.0044569 -0.007419 -0.11578 -0.078311 -0.0023601 0.0015833
7.3851e-05 -0.00021359 0.00058489 0.0028144
-0.00068567 0.0008874 0.0015547 0.00084775 -0.0023554 0.0015835 -0.15735 0.008672
0.014015 0.0074829 -0.00015303 -0.0029709
0.0010298 0.0014645 0.00080754 -0.0016106 5.4786e-07 -0.00027337 0.014108 0.0073183
0.062329 -0.14938 0.0014338 0.0094128
-0.0014341 0.0017325 -0.00017321 -0.00016982 0.00054938 0.0028914 -0.0001994 -0.0029761
0.00152 0.0093886 0.1185 -0.057434
2480000000 -0.081182 -0.028749 0.013784 -0.0024071 -0.0015841 0.00014787 -0.00038059 0.0013424
0.0016546 -0.00051183 0.00023332 0.0014589
0.013758 -0.0024127 0.13167 -0.026269 0.0024406 -0.0091861 0.0011002 -5.4292e-05
-0.00041819 -0.0010693 -0.00012824 -0.00025059
-0.0016937 0.00013607 0.0023257 -0.0092344 -0.11878 -0.058123 -0.00050606 0.0033409
-0.00031792 -0.0007344 0.001837 0.00080005
-0.00024724 0.0013755 0.0011577 -8.8135e-05 -0.00060383 0.0033275 -0.15858 0.046635
0.017591 0.001409 -0.0017685 -0.0022996
0.0016972 -0.00046054 -0.00050846 -0.00098337 -0.00030624 -0.00081901 0.017501 0.0014501
0.031577 -0.14177 0.0046324 0.0080632
0.00018747 0.0014105 -0.00018988 -0.00025795 0.0018831 0.00074931 -0.001778 -0.0022602
0.0046047 0.0081254 0.099632 -0.053619
2540000000 -0.085593 -0.0016837 0.011673 -0.0062537 -0.0022779 0.00087259 0.00052541 0.00058065
-0.00027444 -0.0018908 0.00087561 0.0015107
0.011677 -0.0062635 0.11812 -0.017865 -0.0015219 -0.008095 0.0005787 -0.0013812
-0.0018112 -0.00014509 -0.0005087 0.00032966
-0.0022456 0.00081924 -0.0015887 -0.0080699 -0.12525 -0.034592 0.0019685 0.002492
-0.00098786 0.00015808 0.0018096 -0.00083054
0.00048906 0.00044239 0.00053049 -0.0013872 0.0022009 0.0023835 -0.15665 0.084834
0.017438 -0.0051576 -0.0021431 -0.0018459
-7.3941e-05 -0.0017171 -0.0016874 -0.00011683 -0.00097868 0.00017652 0.017548 -0.0052983
0.0076547 -0.12735 0.0074797 0.0063803
0.00085158 0.0016722 -0.00045223 0.00031552 0.0018556 -0.00084506 -0.0020591 -0.0019136
0.0075435 0.0063267 0.08454 -0.039653
2600000000 -0.078361 0.023322 0.0084269 -0.0097799 -0.0011999 0.0024774 0.00070534 -0.00041445
-0.00097219 -0.0010487 0.001816 0.00019634
0.0084511 -0.0096547 0.11259 -0.033414 -0.0037234 -0.0060617 -0.00050718 -0.00084027
-0.00022887 0.0015231 -0.00017934 0.0006852
-0.0012846 0.0025089 -0.0038864 -0.0059371 -0.12995 -0.0098882 0.0030127 -0.00021035
-5.7377e-05 0.0014012 0.0011455 -0.0016573
0.00068978 -0.00049097 -0.00053653 -0.0007818 0.0030471 -0.00025497 -0.14259 0.11864
0.014533 -0.011583 -0.0037305 0.0001989
-0.0008569 -0.0011017 -0.00028745 0.0014981 -2.5501e-05 0.0014268 0.014366 -0.011598
-0.019826 -0.11163 0.0088723 0.005865
0.0017358 0.00038228 -0.00029069 0.00069406 0.0010354 -0.0016395 -0.0037027 0.00018057
0.0089297 0.0059031 0.076835 -0.025029
2660000000 -0.072731 0.049026 0.004544 -0.011694 -0.00011742 0.0011261 -7.8479e-05 -0.00014759
-0.002508 0.00039908 0.0013796 -0.00069144
0.0045575 -0.011618 0.11977 -0.02912 -0.0049269 -0.0042756 -0.0012009 -0.00026051
0.00024249 0.0018947 0.00051321 0.00075611
-0.00026948 0.0010799 -0.0049278 -0.0042508 -0.12939 0.010533 0.001944 -0.0017574
0.00032894 0.00080047 -0.0011306 -0.0016488
-0.00010146 2.9037e-05 -0.0011778 -0.00018805 0.0018966 -0.0017356 -0.12242 0.14923
0.0081265 -0.015534 -0.0022537 0.0011683
-0.0025765 0.00035315 0.00027408 0.0019261 0.00031302 0.00074413 0.0081772 -0.015639
-0.035735 -0.096765 0.010631 0.0012715
0.0017523 -0.00082941 0.00061622 0.00081393 -0.001076 -0.0015444 -0.0021944 0.0012066
0.010589 0.0012762 0.072104 -0.0066076
2720000000 -0.061461 0.067667 0.00019907 -0.011748 -0.00013461 0.0029464 -0.00028801 0.00022361
-0.0018685 0.002144 0.00055296 -0.0015601
0.00032292 -0.011757 0.10473 -0.032032 -0.005311 -0.00086658 -0.0014087 0.00048954
0.0018236 0.00057279 0.00090233 -0.00018753
-0.000252 0.0029086 -0.0053679 -0.0007627 -0.12374 0.03999 0.00012664 -0.0024608
0.00034579 0.00056899 -0.0012667 0.00052862
-0.00017083 0.00028755 -0.0014301 0.0004873 0.0002297 -0.0025893 -0.090053 0.17933
0.0020688 -0.016229 -0.001448 0.0022396
-0.0019691 0.0021438 0.0018688 0.00054428 0.00043388 0.00055615 0.0019732 -0.016217
-0.051264 -0.071562 0.01218 -0.001047
0.00050709 -0.0017314 0.00092423 -0.00028229 -0.0013413 0.00044819 -0.0013368 0.002153
0.012251 -0.00094489 0.076533 0.012993
2780000000 -0.047205 0.086817 -0.004289 -0.01058 -3.8816e-05 0.0011902 0.00069302 -0.00021397
0.0012724 0.0025298 -0.0007672 -0.0017748
-0.0043709 -0.010695 0.10328 -0.043878 -0.004064 0.00061994 -8.8825e-05 0.0014253
0.0016799 -0.0008991 6.6913e-05 -0.00025727
-8.8233e-06 0.0013077 -0.0039925 0.0006459 -0.12151 0.070446 -0.0019911 -0.0013644
0.0004228 -0.00024157 -0.00054759 0.00058531
0.00068392 -0.00033132 -5.0857e-05 0.0014774 -0.002159 -0.0012813 -0.061148 0.20118
-0.0051922 -0.015091 -0.00082861 0.0020528
0.0010437 0.0025476 0.0017223 -0.00095682 0.00026009 -0.0003272 -0.0052255 -0.0151
-0.064474 -0.045781 0.0099898 -0.0054363
-0.00079881 -0.0019856 7.1446e-05 -0.00021211 -0.00044674 0.0006783 -0.00085404 0.0021349
0.01 -0.0054657 0.080232 0.031655
2840000000 -0.03153 0.10191 -0.0074092 -0.0073374 0.0013866 0.0020395 1.0067e-05 -0.00026122
0.0014175 0.0011115 -0.0016484 0.00027182
-0.007403 -0.0073728 0.10136 -0.03655 -0.0031523 0.0016343 0.00034026 0.00068802
-6.3308e-05 -0.0014777 1.0558e-06 -1.7397e-05
0.0013752 0.0018554 -0.0031444 0.0016294 -0.11515 0.096833 -0.0012542 0.00032302
0.00057629 0.0001341 0.00087693 0.0011338
1.1493e-06 -0.00027936 0.00036055 0.00067022 -0.0012249 0.00039133 -0.025177 0.21718
-0.0089423 -0.010605 0.00024843 0.0012226
0.0016583 0.0011889 -0.00011554 -0.0014686 0.00049844 0.00022833 -0.0090252 -0.010502
-0.069496 -0.021995 0.0086543 -0.0069092
-0.0017572 0.00017511 3.292e-06 -0.00014648 0.00086806 0.0011141 0.00031625 0.001211
0.0086313 -0.0068343 0.09462 0.04713
2900000000 -0.017022 0.12124 -0.0089532 -0.0032971 0.0014995 3.8848e-05 0.00033413 -0.00086287
0.0021178 -0.0010907 -0.00089805 5.311e-05
-0.0089456 -0.0032262 0.082695 -0.044265 -0.0006207 0.0025913 0.00085146 0.00026545
-0.00041527 -0.001464 -0.00022955 -3.011e-05
0.0014712 2.4539e-06 -0.0006766 0.0025784 -0.098047 0.12959 -0.00088949 2.5032e-05
-0.00048008 -0.0011182 0.0019007 -0.00036793
0.00027096 -0.00092049 0.00079308 0.00036341 -0.00081721 -0.00011104 0.012156 0.22007
-0.011444 -0.005286 0.0013578 0.001875
0.0022673 -0.0011085 -0.00043586 -0.0014961 -0.00032765 -0.0010545 -0.011442 -0.0052543
-0.069162 0.00975 0.0063927 -0.01015
-0.00079752 0.0002756 -0.00019929 7.2308e-05 0.001756 -0.00025882 0.0012909 0.0019747
0.0065153 -0.010053 0.1091 0.052853
2960000000 0.0043303 0.13267 -0.0087145 0.00034262 0.00043454 0.0013943 -0.0007395 -0.00091286
-0.00033655 -0.0020126 -0.00074688 0.00037912
-0.0087048 0.00032477 0.091856 -0.043789 -0.00018978 0.0011143 0.00091535 7.2158e-05
-0.001326 -0.00075807 0.0005359 0.00057506
0.00037834 0.0015634 -0.00026707 0.0011734 -0.079385 0.16043 -0.00073471 0.00054285
-0.0004583 0.00069775 -0.00018706 -0.0027582
-0.00074947 -0.00081426 0.00089946 2.3464e-05 -0.00082855 0.00053835 0.053649 0.22733
-0.011401 -6.5161e-06 0.0013165 0.00045391
-0.00014998 -0.0020608 -0.0013278 -0.000788 -0.0005206 0.00070514 -0.011417 5.326e-05
-0.06081 0.035381 0.0017265 -0.011212
-0.00075683 0.00057823 0.00051026 0.00052754 0.00011547 -0.0025566 0.0013812 0.00044868
0.0016511 -0.011318 0.12924 0.063793
3020000000 0.022386 0.14657 -0.0065849 0.0036978 0.001363 -0.00027274 -0.0010359 0.00011929
-0.00077013 0.00026983 -9.6699e-05 0.00072317
-0.0065454 0.0037946 0.081164 -0.032424 -0.00012435 -0.00034021 0.00052961 -0.00081981
-0.0016275 0.00038072 0.00079794 -0.00044947
0.0014808 -0.00025713 -4.7995e-05 -0.00030445 -0.056909 0.18584 -0.00054493 0.0009209
0.00028567 0.00021847 -0.0010475 -0.001395
-0.0010621 6.3559e-05 0.00052859 -0.00078188 -0.00039906 0.0010179 0.093242 0.22007
-0.0089918 0.0036806 0.00087549 0.00054278
-0.00091882 0.00014122 -0.0016373 0.00042794 0.00025034 0.00032354 -0.0089706 0.0036982
-0.048404 0.061588 -0.00064634 -0.010731
5.6708e-05 0.00076169 0.00073296 -0.00040451 -0.0012177 -0.0017965 0.00086665 0.00055866
-0.00064791 -0.010675 0.14854 0.060451
3080000000 0.049345 0.15567 -0.0045842 0.0059007 0.0019194 -0.00011248 -0.00080757 8.3406e-05
-0.00054203 0.0005057 0.00016264 0.00038725
-0.0045457 0.0059004 0.078629 -0.027196 -0.00038167 0.00028266 -9.2896e-05 -0.00035777
-0.00033084 0.00094092 -0.00010955 -0.00053381
0.0015479 -0.00024475 -0.00028748 0.0001839 -0.020007 0.20644 -0.0008154 0.00033543
0.00034276 0.00069385 -0.0019541 -0.00051035
-0.0007312 0.00015927 -0.00010877 -0.00038051 -0.00093827 0.00020682 0.12672 0.21255
-0.0051073 0.0069256 0.0019335 0.00029648
-0.00063287 0.00041008 -0.00034621 0.00097382 0.00047758 0.00086947 -0.0050949 0.0068982
-0.025816 0.089435 -0.0055957 -0.009291
0.00028288 0.00048195 -2.1736e-05 -0.00058423 -0.0023682 -0.00037157 0.0020091 0.00015163
-0.0056357 -0.0092947 0.16313 0.067677
3140000000 0.077776 0.15942 -0.00125 0.0075625 0.0025888 -0.0016061 -0.0010254 0.0011818
0.0014724 0.0005156 0.00020162 5.1055e-05
-0.0011708 0.0075049 0.074453 -0.029115 -0.00095869 3.5458e-05 0.00062201 -0.00035872
-8.9795e-05 0.0011034 0.00060455 -0.00030809
0.0027421 -0.0014258 -0.0010731 -9.0897e-05 0.022312 0.22649 0.00032325 0.0016322
0.0012703 -0.00053522 -0.0025665 0.00069272
-0.0010185 0.0010238 0.00063768 -0.00031828 0.0002186 0.0018148 0.16207 0.18718
-0.0014508 0.0068749 0.00079153 -0.0011707
0.0013648 0.00065465 -6.0101e-05 0.0011109 0.0010462 -0.00089758 -0.0014507 0.0069059
-0.013249 0.10693 -0.0075929 -0.0057067
0.00023359 -0.0001094 0.00050996 -0.00045579 -0.0023791 0.0012105 0.00064982 -0.0010417
-0.0075123 -0.0056556 0.18829 0.058685
3200000000 0.1098 0.16977 0.0039148 0.006624 0.00073958 -0.0030674 -7.2262e-05 0.0016561
0.00051211 -0.0016335 6.8706e-06 0.00058595
0.0038432 0.006494 0.084895 -0.027899 -0.0011677 0.00027164 -0.00049658 -0.0010109
0.00090078 0.0011725 -0.00020013 -0.0012293
0.00081154 -0.0028661 -0.0011346 0.00035305 0.066332 0.23279 0.0011988 0.00068758
-0.00017995 -0.0020609 -0.0017369 0.0028402
1.2798e-05 0.0016255 -0.00047232 -0.001027 0.0012431 0.00049954 0.18272 0.16445
0.0016354 0.0065215 0.00057722 -0.0015612
0.00047186 -0.0014237 0.000834 0.0010516 -0.00017357 -0.0017151 0.0016329 0.0064661
0.021181 0.12539 -0.0089245 -0.0018393
-0.00017542 0.00033711 -0.00033505 -0.0010434 -0.0015556 0.0021209 0.00072811 -0.0016835
-0.0088652 -0.0020433 0.2036 0.057023
3260000000 0.14142 0.16223 0.0041927 0.0031731 -0.00038955 -0.0025318 0.001166 0.00074821
0.00039076 -0.0019793 2.4092e-06 -2.3568e-05
0.0041054 0.0031359 0.092728 -0.031344 -0.0019713 0.0020522 -0.000412 -0.00025422
0.00085541 -0.00051788 -0.0011531 9.3313e-05
-0.00050835 -0.0024548 -0.0019224 0.0019853 0.11768 0.2276 0.00052746 -8.2564e-05
-0.00073405 -0.0009558 0.00074362 0.0022095
0.0011345 0.0007254 -0.00039607 -0.00021104 0.00044194 -0.00018163 0.21039 0.12731
0.0041459 0.0049979 -0.00054795 -0.0018864
0.00027135 -0.0019977 0.00090193 -0.00052159 -0.00063117 -0.0012012 0.0042045 0.0050038
0.04335 0.13398 -0.0069826 0.0025809
-7.3128e-05 -7.145e-05 -0.00097598 8.4573e-05 0.00045482 0.0022655 -0.00075811 -0.0018523
-0.0071159 0.0027621 0.23224 0.048697
3320000000 0.17193 0.15651 0.0070777 0.0012771 -0.00048194 -0.0019414 0.00065139 0.00029359
-0.001893 -0.001373 0.00020454 9.726e-05
0.0070581 0.0012394 0.099513 -0.027319 0.00042914 0.0023096 -0.00036442 -0.00046393
-0.00022679 -0.00041419 -0.0003134 0.00036531
-0.00054198 -0.0022001 0.00062662 0.0022788 0.16533 0.21858 0.00024568 -0.00012106
-0.0010634 -0.00021736 0.00045122 0.00042478
0.00078376 0.00025555 -0.00040895 -0.00047051 0.0003123 -0.00013299 0.21907 0.09695
0.0046204 0.0018349 -0.0013982 0.00023623
-0.0017556 -0.0012683 -0.000281 -0.0003126 -0.0012413 -0.00033742 0.0046225 0.0018181
0.069881 0.13614 -0.0042774 0.0037663
0.00010969 0.00019629 -0.00037956 0.00020992 0.00059957 0.00089164 -0.0011502 0.00029872
-0.0041817 0.0036813 0.24942 0.03452
3380000000 0.20704 0.13973 0.0055615 -0.0020788 -0.0011061 0.00053733 0.0010703 0.00017777
-0.0015858 0.0010281 0.00042711 6.5466e-05
0.005634 -0.0019458 0.11035 -0.035377 -5.5939e-05 0.0029785 -0.0011148 -0.00036107
-6.6347e-05 4.7945e-05 -0.00091219 0.00046148
-0.0011069 0.0007084 -8.7897e-05 0.0029239 0.20662 0.19656 0.00048355 -0.00052938
-0.0017659 0.00049795 0.00054535 0.0012288
0.00094771 0.00033247 -0.0011449 -0.00023241 0.00047318 -0.00065012 0.23384 0.064148
0.0059582 0.0017174 9.2345e-05 0.0003518
-0.0014983 0.00078338 7.7266e-06 8.4585e-05 -0.0015926 0.00085299 0.0059621 0.0016509
0.10843 0.12905 -0.0010835 0.0049712
0.00034986 0.00013522 -0.0010801 0.00056192 0.001011 0.00093454 -4.4322e-05 0.00022977
-0.0010215 0.0050534 0.27864 0.015813
3440000000 0.23876 0.11858 0.0046389 -0.0037377 -0.00086413 -0.0016341 0.0006303 0.00015873
-0.0015447 0.0014769 0.00083718 4.421e-05
0.0045396 -0.0038159 0.10363 -0.040494 0.0031649 0.0022647 -0.00083718 0.0010831
-0.00010677 0.00040182 0.00010746 0.0010018
-0.00085167 -0.0016578 0.0030719 0.0021324 0.24519 0.16801 -0.00030623 0.0001657
9.7888e-05 0.0013862 0.00082264 0.0011662
0.00077868 6.6078e-05 -0.00084268 0.0011078 -0.00030319 0.00024469 0.23542 0.031912
0.0068007 -0.001743 -0.00072859 -0.00019033
-0.0017121 0.0015101 -0.0001336 0.00047051 0.00017348 0.0011316 0.0068675 -0.0017839
0.13391 0.1225 0.0021981 0.0035461
0.00094626 0.00011039 0.00028816 0.0010817 0.0002784 0.0011134 -0.00063371 -0.00010317
0.0020898 0.0033606 0.29524 -0.012425
3500000000 0.27092 0.086989 0.0025355 -0.0045486 -0.0012618 0.0017307 0.0010706 -0.00090347
-0.0010054 0.001538 0.00077904 -0.00088598
0.0025732 -0.0045387 0.11618 -0.063944 0.0030862 0.0010429 -0.00041662 0.00070015
0.00061568 -2.7068e-05 -0.00019373 0.00024514
-0.0011541 0.0019388 0.0033426 0.0012664 0.27456 0.13422 0.0002687 -0.00019653
-0.00024811 0.00083495 0.0020788 2.0322e-05
0.0010434 -0.00084336 -0.00043766 0.00068815 0.0004303 -0.00023531 0.23984 0.0035655
0.0060391 -0.0040904 -0.00013831 4.3252e-05
-0.0010433 0.0012205 0.00065044 -3.3784e-06 -0.0003556 0.00090299 0.0058953 -0.0041352
0.17491 0.099559 0.002617 0.0008058
0.00073409 -0.00075059 -0.00015562 0.00020614 0.0022519 0.00023011 -6.6137e-05 0.00010184
0.0026579 0.00092083 0.31544 -0.040433
3560000000 0.28984 0.053096 0.00028344 -0.006074 9.4107e-05 -0.0011999 0.00045119 0.0003501
0.0016918 0.0016141 -0.00012203 -0.0010659
0.0003192 -0.0061128 0.11051 -0.069025 0.0056526 -0.00039372 0.00051653 0.00056467
0.00063244 -0.00023448 0.00041058 0.00044007
-0.00016973 -0.0010605 0.0058275 -0.00086244 0.3027 0.09134 9.1884e-06 -0.00029841
0.00077046 0.00032812 0.001226 -0.00088027
0.00050102 0.00021611 0.00047148 0.00049245 -0.0001796 -0.00020111 0.22928 -0.032278
0.0050653 -0.0064399 -0.00034936 -0.00053764
0.0017099 0.0017484 0.00058051 -0.00016945 0.0010693 0.00051484 0.0050697 -0.0063893
0.19471 0.090252 0.0025591 -0.0013528
-0.00012263 -0.0014673 0.00025158 0.00024786 0.0011162 -0.001095 -0.00036342 -0.00053172
0.00272 -0.0012851 0.32816 -0.081258
3620000000 0.30684 0.01519 -0.0010927 -0.0034361 -0.0019456 -0.00029339 0.00022591 -0.001745
-9.9204e-06 0.0002051 -0.00073569 -0.00097588
-0.0011385 -0.0035702 0.11119 -0.098342 0.0041841 -0.003743 0.0002407 0.00037542
-2.2474e-07 -0.00085657 0.00074733 0.00035242
-0.0020507 -0.00020938 0.0039385 -0.0039966 0.31469 0.047233 3.8814e-05 -0.0010344
-0.00044814 0.00037529 0.00065879 -0.00090869
0.00031014 -0.0016404 0.00021751 0.00040699 0.0001665 -0.0010238 0.21853 -0.062245
0.00018894 -0.0073143 -0.001291 0.00093956
3.554e-05 0.00021705 6.68e-05 -0.00088305 -0.00054898 9.0759e-05 9.3996e-05 -0.0074016
0.2165 0.055016 0.000458 -0.0013586
-0.00088185 -0.00086357 0.00051976 0.00057817 0.00087816 -0.00087979 -0.0012359 0.0010072
0.00040397 -0.0013557 0.33061 -0.11521
3680000000 0.31092 -0.028905 -0.0035398 -0.0039069 -0.0009727 0.0019414 -0.00087872 -0.00031267
0.0014537 4.8734e-05 -0.0010924 -0.00022501
-0.003669 -0.0036873 0.10701 -0.11514 0.0015818 -0.0047264 0.00066114 0.00030327
-0.00020765 -0.00057106 0.00061804 -1.2244e-05
-0.0007506 0.0017105 0.0015054 -0.0043756 0.32585 -0.0022211 -0.00084746 -0.00068225
0.0011464 0.00049597 0.00062597 -0.0018741
-0.001027 -0.00030278 0.00080853 0.00021206 -0.00084307 -0.00076753 0.20452 -0.095895
-0.00098314 -0.0061741 -0.001091 0.0013138
0.0014734 0.00017139 -0.00039781 -0.00059035 0.0012688 0.00052823 -0.00098221 -0.0059722
0.23707 0.033267 -1.3646e-05 -0.0017649
-0.0010786 -0.00022999 0.00091528 -3.0255e-05 0.00060455 -0.0019496 -0.0010697 0.0013082
4.3085e-05 -0.001839 0.33018 -0.16001
3740000000 0.31294 -0.064726 -0.0030966 -3.3504e-05 -0.0020972 0.0025319 7.7326e-05 -0.00081538
-0.00076236 -7.5629e-07 -0.0010423 0.00030687
-0.0029454 3.1212e-05 0.098661 -0.13668 0.00080319 -0.0053901 0.0003092 -0.00012974
-0.00026816 -0.00031231 0.00061514 0.00024816
-0.0018721 0.0025419 0.0011338 -0.0055773 0.32953 -0.041428 -0.00082996 -0.00012245
-0.00029234 -0.00014682 -0.00040445 -0.0012836
9.4456e-05 -0.00075611 0.00013705 -0.00018531 -0.00088494 -1.924e-05 0.18357 -0.11944
-0.0030398 -0.0053721 0.00089364 0.0028159
-0.00074872 -8.7862e-05 -0.00025118 -0.00010072 -0.00025879 -0.00022126 -0.0029948 -0.0055195
0.24574 -0.0006293 -0.00092942 -0.0013768
-0.00099484 0.00060008 0.00048396 -2.6103e-05 -0.00040561 -0.0013787 0.00091799 0.0027775
-0.00086212 -0.0012483 0.31626 -0.19948
3800000000 0.30784 -0.1109 -0.0021505 0.00061987 0.00074332 0.0037129 -0.001407 -0.0015598
0.0017303 0.0014404 -0.0012215 0.00018798
-0.0019284 0.00045122 0.088494 -0.1519 -0.0018813 -0.0049527 0.00022371 0.00012991
-0.00097075 -0.00034087 0.00091067 -4.2331e-05
0.000708 0.0037188 -0.0023725 -0.0052811 0.32564 -0.083585 -0.00076143 0.00045605
0.0008721 0.00031408 -0.0011239 -0.0010086
-0.0014612 -0.001465 0.00034863 0.00022889 -0.00065885 0.0005474 0.17431 -0.14466
-0.0031467 -0.0037604 0.001318 0.0014931
0.0016217 0.0010968 -0.00087287 -0.00045935 0.00069639 0.00019866 -0.0032077 -0.003546
0.26113 -0.038189 0.0013104 0.00041236
-0.0010643 0.00040756 0.00068236 0.00011983 -0.00083686 -0.0008003 0.0013435 0.0015705
0.0013974 0.00038953 0.30897 -0.24141
3860000000 0.29611 -0.14243 -0.00059589 0.0010643 0.0028221 0.0019929 -0.0021119 0.0012398
0.00081442 -0.0013895 -0.00036867 0.0017022
-0.00068947 0.00097992 0.06904 -0.16212 -0.0032908 -0.0050305 0.00065849 -0.00065296
-0.00069891 0.0013825 0.00075252 -0.00092321
0.0025178 0.0020519 -0.0034883 -0.0045902 0.30558 -0.12321 -0.00055835 0.00099647
4.7111e-05 -0.00068722 -0.00082966 -0.0003064
-0.0020401 0.001303 0.00062814 -0.00065674 -0.00057839 0.00088109 0.14676 -0.16011
-0.0029128 -0.0039687 0.0021402 0.0011958
0.00089238 -0.0012983 -0.0008137 0.001278 0.00025726 -0.0004056 -0.0028928 -0.0041384
0.26047 -0.066082 -1.1082e-05 -0.0011281
-0.00023485 0.0013186 0.00073912 -0.00079785 -0.00097658 -0.0005839 0.0021085 0.0011121
-3.9854e-05 -0.0012479 0.28592 -0.27938
3920000000 0.28177 -0.18205 0.0017133 -5.8496e-05 0.0035369 0.0023463 -5.7062e-06 0.0010471
0.0003744 -0.00028182 0.00042839 0.00059085
0.0016828 -8.202e-05 0.04205 -0.17813 -0.0051053 -0.0034017 -0.00050165 -0.00022813
0.00043887 0.00037131 -5.0975e-05 -0.00065946
0.0037488 0.0023979 -0.0048106 -0.0032526 0.29929 -0.1564 0.0004219 0.0012462
0.0017513 -0.0009858 -0.00056069 -0.00010654
0.00011102 0.0010899 -0.00047588 -0.00029539 0.00033777 0.0015155 0.12675 -0.1708
-0.0036979 -0.0032384 0.0022999 -0.00043667
0.000352 -0.00026582 0.00042037 0.000443 0.0017164 -0.0012487 -0.0037085 -0.003049
0.25518 -0.113 0.0014124 -0.0015112
0.00049602 0.00055504 -3.8924e-05 -0.00068127 -0.00079474 0.00016615 0.0023585 -0.00045279
0.0013904 -0.0014225 0.264 -0.30669
3980000000 0.25477 -0.21815 0.0017536 -0.0030692 0.0048198 -0.00057693 3.9801e-05 0.00105
0.00090476 -0.0017038 0.00057443 6.5924e-05
0.0016172 -0.0031489 0.020207 -0.19208 -0.005571 -0.0012764 0.00080817 0.00048034
0.00047876 0.00037475 2.6834e-05 -0.001258
0.0050484 -0.00044052 -0.0056466 -0.0015587 0.27107 -0.18664 0.0013721 8.8787e-05
-0.00073164 -0.001043 -0.00077461 -0.00042027
7.3968e-05 0.0010232 0.0006668 0.00052116 0.0013568 -6.4619e-05 0.090956 -0.19239
-0.0045103 -0.003406 0.0015068 -0.00071454
0.0010196 -0.0016816 0.00063562 0.00036416 -0.0008678 -0.00089123 -0.0044726 -0.0034808
0.24496 -0.14279 0.00151 -0.0044556
0.00038194 0.00015423 -0.00013581 -0.0012883 -0.00040501 -0.00058606 0.0014496 -0.00063774
0.0014794 -0.0045452 0.22974 -0.34479
4040000000 0.22708 -0.24378 -0.00057271 -0.0039621 0.0033256 -0.0028423 0.00026872 0.00026728
-0.0004994 -0.00092575 0.00054732 -0.0001817
-0.00056836 -0.0039456 -0.0055811 -0.19956 -0.0048597 8.3545e-06 0.00020232 -0.00098321
0.00015339 0.0002549 -0.0015309 4.348e-05
0.003415 -0.0031979 -0.0050803 0.00013181 0.24862 -0.22016 0.00036653 -0.00060592
-0.00074982 -0.00051162 -0.0010345 0.00019374
9.4021e-05 0.00032423 0.00027388 -0.0010629 0.00026738 -0.00058686 0.068212 -0.18756
-0.0064629 -0.001743 0.0017078 -0.00050015
-0.00035421 -0.00058337 -0.00010278 0.00021774 -0.00077645 -0.00055193 -0.0065131 -0.0015474
0.23375 -0.17605 -0.0014641 -0.0032168
0.00075222 1.4248e-05 -0.0015026 6.1538e-05 -0.0011217 9.0061e-05 0.0018458 -0.00056405
-0.0014834 -0.0033997 0.19232 -0.36297
4100000000 0.19713 -0.26755 -0.0034659 -0.0029387 0.001107 -0.0037604 -0.00010993 -2.6857e-05
0.00045107 -0.0013649 0.00052121 0.00017704
-0.0034541 -0.0028498 -0.031146 -0.20337 -0.0049881 0.0012601 -0.00020559 -0.00040519
0.0006514 0.00022615 -0.0003944 0.00030556
0.00085115 -0.0036453 -0.0049671 0.001453 0.22768 -0.24659 0.00023994 -0.00026073
-0.00069505 -0.0002891 -0.0015686 -3.9622e-05
-0.00015682 2.5056e-05 -0.00027565 -0.00038092 0.00025411 -0.00021515 0.034949 -0.20102
-0.0060308 0.00071139 0.0011559 -0.0016579
0.00062877 -0.001591 0.00084995 0.00014707 -0.00073202 -0.00032126 -0.0059307 0.00071529
0.2193 -0.20133 -0.001438 -0.0042393
0.00054595 4.7095e-05 -0.00056721 0.00034427 -0.0017412 0.00021282 0.0010267 -0.0015951
-0.0013916 -0.0040178 0.15946 -0.39001
4160000000 0.16781 -0.28454 -0.003785 -0.0018057 -0.00014085 -0.0033024 0.00076341 -0.00018338
-0.0037987 -0.00079418 0.00075516 -0.00063579
-0.0036388 -0.0020388 -0.056936 -0.19951 -0.0047551 0.0026626 -0.00040434 -0.00025637
0.00027778 -0.00037531 -0.0010153 0.00027141
-0.00034517 -0.0033465 -0.0044103 0.0028629 0.1939 -0.26257 0.00044777 -0.00018286
-0.00099979 -0.00031837 -0.0014425 0.0011762
0.00087865 -3.5536e-05 -0.00040515 -0.00033146 0.00050363 -0.00024537 0.010719 -0.18889
-0.0050121 0.001757 0.0012191 -0.0023957
-0.0038363 -0.00093628 0.00026007 -0.00041884 -0.0012131 -0.00030105 -0.0050963 0.0018283
0.18876 -0.23497 -0.0040602 -0.0035424
0.00057423 -0.00031565 -0.00095475 0.00021516 -0.00096234 0.0012858 0.001188 -0.0024093
-0.0040393 -0.0034315 0.1095 -0.3983
4220000000 0.13972 -0.30056 -0.004507 0.00018553 7.2785e-05 -0.0036304 -0.00025515 -0.00020279
-0.0010673 0.0010381 0.00018772 -0.0011024
-0.0045284 0.00015441 -0.09333 -0.1898 -0.0022384 0.0035603 -0.00016635 -0.00010046
-8.8683e-06 0.00022389 -0.0005486 0.0012391
-7.1413e-05 -0.0034301 -0.0022319 0.0033002 0.16481 -0.28844 0.00016778 0.00014396
0.00049633 0.00025235 0.00029212 0.0014274
-0.00029475 -0.00023673 -0.00021897 -0.00011882 7.1736e-05 0.00028547 -0.01328 -0.18667
-0.0045206 0.0020958 -0.00014027 -0.0021839
-0.0010636 0.0009276 -3.5193e-06 0.00021287 0.00056064 0.00034388 -0.0044089 0.0020872
0.1736 -0.25897 -0.0044752 -0.0027422
0.00039005 -0.00092776 -0.00048542 0.00099146 -9.0992e-05 0.0011571 -0.00019857 -0.0022247
-0.004478 -0.002866 0.082012 -0.41184
4280000000 0.10915 -0.30948 -0.0029118 0.0015935 -0.0017489 -0.0041619 -0.0004548 0.00065059
-0.00039927 0.0012057 -0.00065268 -0.00013469
-0.002858 0.0017922 -0.11905 -0.19418 -0.0027478 0.0031256 -0.00065871 -0.00033855
0.00019771 6.9437e-05 0.00079024 0.00044085
-0.0015607 -0.0041687 -0.0029018 0.0030613 0.13518 -0.2954 0.00087363 -0.00023894
-0.0011653 0.00095248 -0.00028913 0.0005535
-0.00043031 0.00051858 -0.00068599 -0.00035118 0.00086322 -0.00021001 -0.05132 -0.17179
-0.0046957 0.002349 -0.00061507 -0.0022769
-0.00064048 0.0014899 0.00014964 0.00026701 -0.0012463 0.00093086 -0.0047603 0.0024131
0.12977 -0.28255 -0.0062728 -0.00093586
-0.00057162 -0.00034871 0.00062858 0.00057849 -0.00046773 0.00087816 -0.00056477 -0.0022273
-0.0062233 -0.00092453 0.031491 -0.41714
4340000000 0.081586 -0.31844 -0.0019576 0.0020646 -0.0020088 -0.0015491 0.00035979 0.0004359
2.4185e-05 0.00075205 0.00027746 -0.001145
-0.001804 0.0019411 -0.13966 -0.16808 -0.0020969 0.0037712 -0.00010056 0.00051112
-0.00031891 -0.0003201 9.5043e-05 0.00035452
-0.0021506 -0.0019972 -0.0020041 0.0041799 0.098755 -0.31256 -0.00048544 -0.0011082
0.00036616 0.00077098 0.00019938 0.0020012
0.00030941 0.00052914 -0.0001501 0.00055085 -0.0004266 -0.0012115 -0.068863 -0.16874
-0.0043387 0.0036304 -0.0013958 -0.0024152
0.00021103 0.00097825 -0.00019228 -0.00027258 0.00022541 0.00064263 -0.0043378 0.003567
0.10395 -0.30692 -0.0043496 0.0012577
8.3182e-05 -0.0013547 0.00040216 0.0002676 0.00081343 0.0020117 -0.0015407 -0.0024484
-0.0045947 0.0012146 -0.0026721 -0.41184
4400000000 0.050768 -0.32447 -0.00087176 0.0016207 -0.0026699 -0.0017364 0.00063334 0.0011969
6.4546e-05 0.00070985 -0.00066653 -0.00057597
-0.00091722 0.0016137 -0.16851 -0.15845 -0.0012787 0.0043167 -0.00053726 0.00048234
0.00022411 -0.00057025 0.00052377 0.00065332
-0.0027735 -0.0017186 -0.0010814 0.004094 0.070889 -0.31861 -0.00016784 -2.8107e-05
0.00059204 0.00024785 0.00146 0.0016195
0.00078911 0.0011734 -0.00043347 0.00045245 -8.8544e-05 -6.8841e-06 -0.093384 -0.15592
-0.002841 0.0054049 -0.0020777 -0.0015301
-2.6652e-05 0.00047687 0.00021248 -0.00064088 0.00051036 0.00012411 -0.0028272 0.0054714
0.072382 -0.3195 -0.0042133 0.0011436
-0.00043766 -0.00062836 0.00048357 0.00043891 0.0011832 0.0012417 -0.0019693 -0.0014967
-0.0040596 0.0012605 -0.048255 -0.41565
4460000000 0.014816 -0.32426 -0.00055099 0.00046255 -0.0041828 -0.00076559 0.0014252 -0.00063925
-0.00038242 0.0011108 -0.0010211 -0.00010084
-0.00067865 0.00054938 -0.19068 -0.12912 -0.00043025 0.0046659 -0.00042709 0.00075803
-0.00030629 -0.00045552 0.00058727 -0.0006136
-0.0043777 -0.00045913 -0.00046921 0.0044107 0.044609 -0.32626 -0.00049899 -0.00056642
-6.6825e-05 0.00053163 0.0022268 0.0002239
0.0012926 -0.000599 -0.00045261 0.00081158 -0.00058748 -0.00058798 -0.10687 -0.13414
-0.0017827 0.0061489 -0.0025788 -0.00083301
-0.00016242 0.0010866 -0.00039824 -0.00023353 0.00016552 0.00072072 -0.001708 0.0060911
0.037589 -0.3157 -0.0041081 0.003072
-0.0013061 -0.00036743 0.00050842 -0.00047945 0.0019257 0.00072424 -0.0025194 -0.0009431
-0.0039567 0.0026682 -0.087842 -0.39766
4520000000 -0.0087455 -0.32467 -0.00041538 -0.00039377 -0.0036111 0.00047872 0.00070313 -3.0301e-05
0.001815 6.5095e-05 -0.00062777 0.00061537
-0.00027851 -0.00049038 -0.21529 -0.11189 0.00082873 0.0044373 0.00057234 0.00078411
-0.00032916 -3.0401e-05 4.2363e-05 -0.00022495
-0.0035915 0.00034988 0.00077947 0.0046025 0.013343 -0.32399 -0.00129 0.00039092
0.00096837 -0.00047799 0.0010336 -0.00099195
0.00074582 -4.2245e-06 0.00051966 0.00083655 -0.0011092 0.00059806 -0.1241 -0.1252
-0.00031014 0.0057909 -0.00292 -0.00027331
0.0014862 -0.00024303 -0.00027718 -5.2542e-05 0.00076602 -0.00038703 -0.00036633 0.005821
-0.010738 -0.32965 -0.0022779 0.0025304
-0.00057764 0.0012524 0.00026027 -0.00015549 0.001735 -0.0010457 -0.0030187 -0.00031315
-0.0026635 0.002816 -0.11712 -0.39601
4580000000 -0.046367 -0.31757 -0.0012782 -0.00056813 -0.0029744 0.002551 0.00086584 -0.00037273
-7.0842e-05 0.00024582 -0.00058069 0.0010411
-0.0011709 -0.0005812 -0.23391 -0.085501 0.0010319 0.0039668 0.00060925 -6.0242e-05
-6.5431e-05 0.00030604 0.00014232 -0.00014807
-0.0028709 0.0023916 0.0011171 0.0040906 -0.01836 -0.32121 -0.0001664 0.00065576
-0.00019365 -0.00022535 0.0018543 -0.00069758
0.00074884 -0.00048045 0.00065488 -1.3463e-05 -0.00031082 0.00049421 -0.13463 -0.10053
0.0019325 0.0051665 -0.0025475 0.0011319
-8.4036e-05 0.00045449 -0.00012566 0.00037721 -0.00028429 -0.00023908 0.0020454 0.0051047
-0.038149 -0.33505 -0.0026281 0.0032037
-0.00038847 0.00091047 0.00024752 -0.0003883 0.0015675 -0.0012473 -0.0025079 0.0012319
-0.0022882 0.0034271 -0.16246 -0.36564
4640000000 -0.072146 -0.31144 -0.0025007 -0.0015277 -0.0030695 0.0024795 0.00049534 -0.0014583
0.0015367 -0.00023523 0.0002947 0.0011487
-0.0024647 -0.0016022 -0.24438 -0.057748 0.0015894 0.0037924 0.00070962 0.00028603
-0.00039559 0.00038264 0.00020065 -0.00090964
-0.0030881 0.0024414 0.0017878 0.0036441 -0.042437 -0.31473 0.00014847 0.00079657
0.00074702 0.00040373 0.00085737 -0.0024575
0.00059317 -0.0014553 0.00075877 0.00020073 8.1198e-05 0.00080701 -0.14015 -0.086064
0.0035409 0.0038937 -0.002462 0.0016337
0.001641 -9.1124e-05 -0.00031009 0.00027722 0.00088457 0.00018758 0.0035778 0.0038632
-0.070865 -0.32273 -0.0022656 0.0038456
0.00032174 0.00072029 -0.00017215 -0.0007151 0.00036541 -0.0019004 -0.0022902 0.0014267
-0.0022763 0.0035769 -0.18098 -0.35557
4700000000 -0.099787 -0.30701 -0.0041234 -0.000146 -0.0016903 0.0047651 -0.00097664 -0.0010664
0.0010443 -0.00063902 0.00091264 0.00026088
-0.0041396 -0.0001056 -0.25628 -0.039256 0.0024728 0.0041601 0.00051332 -0.00048217
0.00038522 0.00044001 -0.00042875 -9.7266e-05
-0.0016462 0.0048327 0.0023708 0.0038525 -0.073002 -0.309 -0.0002349 0.00062836
0.00019714 -5.6408e-05 -0.00053344 -0.0015508
-0.0010287 -0.0010791 0.00046947 -0.00046685 -0.00014053 0.00055678 -0.15696 -0.065134
0.0032534 0.0014898 -0.0015943 0.002603
0.0011161 -0.00046976 0.00029331 0.00048265 9.9363e-05 -0.00018233 0.0032726 0.0015065
-0.11077 -0.31568 -0.00088956 0.0039889
0.00078696 0.00040659 -0.0001651 2.8169e-06 5.0593e-05 -0.0015379 -0.0016847 0.002697
-0.0012017 0.0040444 -0.22475 -0.32753
4760000000 -0.13009 -0.29214 -0.0049302 0.0013646 0.00084729 0.0047126 -0.00072104 -0.00064674
0.00047187 -0.0011048 0.00060524 -0.00027369
-0.0047947 0.001506 -0.2521 0.0031579 0.0032186 0.003214 -1.4575e-06 -0.0006634
0.00034119 0.00024125 6.7273e-05 4.8635e-05
0.00095488 0.004888 0.0031658 0.0033813 -0.10308 -0.29566 0.00089033 0.00025403
0.00087885 -2.2116e-06 -0.0011595 -0.00068461
-0.00073961 -0.00064877 -5.5912e-06 -0.00062771 0.00081337 0.0002726 -0.15109 -0.048931
0.0022767 0.0011409 -0.00065581 0.0026658
0.00037531 -0.0013308 0.00040731 0.00025132 0.00099704 1.7474e-05 0.0022483 0.0010503
-0.14314 -0.29928 -0.00045266 0.0038453
0.00064831 -0.00031541 0.0001018 -0.00011966 -0.0013014 -0.0011702 -0.00056447 0.0027813
-0.00019698 0.0042072 -0.23661 -0.30471
4820000000 -0.15686 -0.27831 -0.0049828 0.0026922 0.0014251 0.0030051 -0.00086744 -0.00040205
0.00032788 -0.0008334 0.00029876 -0.00036963
-0.0048243 0.0027673 -0.26398 0.025422 0.0044134 0.0033408 -6.7235e-05 -0.00033042
0.00032639 -6.6099e-05 2.7596e-05 -0.00047212
0.0017529 0.0027367 0.0048729 0.0033802 -0.13086 -0.29157 0.00061219 -0.00039353
0.0004025 -0.0006168 -0.00026807 -0.00046988
-0.00086711 -0.000321 -3.7532e-05 -0.00045345 0.0005267 -0.00032294 -0.16638 -0.031153
0.0019159 -0.00025193 -6.3397e-05 0.0028248
0.00032107 -0.00076603 0.00031926 -0.00013501 0.00047248 -0.00056557 0.0019515 -0.00015697
-0.18389 -0.28228 -0.00058007 0.003212
0.00044478 -0.00027377 -0.00028245 -0.00049494 -0.00065872 -0.00018668 -2.6655e-05 0.0028892
-0.00049524 0.0027553 -0.27288 -0.27463
4880000000 -0.18797 -0.25866 -0.0041504 0.0045429 0.0019717 0.0030236 -0.0014632 0.00018838
-0.00078155 -0.00095499 0.00037975 -0.00014415
-0.0041798 0.00449 -0.25565 0.066689 0.0046295 0.0016889 -0.00038005 -0.00020298
-0.00016622 0.00026223 -0.00022698 -0.00010422
0.0019467 0.0028833 0.0046904 0.0012353 -0.14965 -0.27811 0.00051448 -0.0004589
-6.5438e-05 -0.0014134 -0.00095742 -0.00035921
-0.0014604 0.00030131 -0.00040578 -0.00027277 0.00055479 -0.00046348 -0.15952 -0.013026
0.00032806 -0.00038873 0.0010763 0.0027369
-0.00070198 -0.001001 -0.00021687 6.7411e-05 -0.00013544 -0.0016993 0.00031111 -0.00054453
-0.21452 -0.26706 0.00061288 0.0033917
0.00046466 -4.8562e-06 -0.00031311 -7.0461e-05 -0.00071843 -0.0002089 0.00097183 0.0027084
0.00026369 0.0034324 -0.28494 -0.2455
4940000000 -0.20868 -0.2415 -0.0029718 0.0064634 0.0028786 0.0011658 -0.00022255 0.0007296
-0.0011341 -0.0005999 1.3747e-05 -0.00076995
-0.0030615 0.0064405 -0.26781 0.092678 0.0058466 0.0011886 -6.4662e-05 -8.5699e-05
0.00042987 -0.00042132 -0.00060661 0.00018146
0.0027177 0.0011678 0.0055721 0.0012094 -0.16954 -0.25514 0.00014848 -0.00041299
-0.0011636 -0.00032681 -0.00094031 0.00064208
-0.00021307 0.00066578 -7.6862e-05 3.3152e-05 5.8406e-05 -0.00040752 -0.16725 -0.0031914
-0.00040397 0.00030609 0.0019085 0.001809
-0.001193 -0.00054526 0.000458 -0.0001723 -0.0010427 -7.3897e-05 -0.00039658 0.00042316
-0.23883 -0.23952 -2.9449e-05 0.0024837
-2.4742e-05 -0.00095893 -0.00041888 0.00019743 -0.00067742 0.00021241 0.0020057 0.0019052
9.7605e-05 0.0026491 -0.30944 -0.21982
5000000000 -0.22952 -0.21726 -0.00026417 0.0073628 0.0032657 0.0018684 -0.00022901 0.00060215
-0.00064189 0.00065451 -0.00031432 -0.00073724
-9.0703e-05 0.0074144 -0.25397 0.11036 0.0058692 -0.00065727 -0.0003213 -0.00011184
-0.00023622 -0.00047005 -8.738e-05 0.00010726
0.0034288 0.0020491 0.0060462 -0.0003219 -0.19984 -0.24095 -0.00069041 -0.00070617
-0.00059306 6.3615e-05 8.7116e-05 -3.3776e-05
-0.00027709 0.00063813 -0.00028811 -0.00017485 -0.00063077 -0.00063063 -0.16143 0.021093
-0.00082196 0.0016054 0.0022263 0.0009821
-0.00063375 0.00053054 -0.00015784 -0.0005649 -0.00068835 -7.9629e-05 -0.00080565 0.0014893
-0.26618 -0.21646 -8.7037e-05 0.0037087
-0.00056604 -0.00070752 -0.00018961 -9.8033e-06 -0.00044341 -0.00018544 0.0023547 0.00095952
9.4434e-05 0.0036039 -0.32097 -0.1849
5060000000 -0.25074 -0.18996 0.0018024 0.0070727 0.0032898 -0.00045593 0.00028363 0.00054146
-0.00040602 -8.3567e-05 -0.0003498 -0.0002866
0.0018195 0.0069822 -0.23676 0.14705 0.0054525 -0.0019681 -5.9446e-05 0.00026175
-0.00033598 -4.8266e-06 -0.00046107 0.00014516
0.0034011 -0.00050642 0.0054136 -0.0022081 -0.21357 -0.21909 -0.00027039 0.00034871
-0.00070704 -9.7252e-06 -0.0012771 -0.00058714
0.00025296 0.00058687 -7.5498e-05 0.00021595 -0.00041194 0.0002951 -0.16309 0.02846
-0.00035512 0.0029615 0.0018595 0.00070313
-0.00053737 0.00013669 -0.00045683 3.4541e-05 -0.00087262 -0.00014691 -0.0003526 0.0030221
-0.28114 -0.1859 0.0014612 0.0038522
-6.1951e-05 -0.00028864 -0.00049017 0.00042536 -0.0011437 -9.7146e-05 0.0017372 0.00069636
0.001101 0.0038506 -0.33279 -0.1566
5120000000 -0.26684 -0.16476 0.0035563 0.0059519 0.0029519 -0.00052764 0.00022785 0.00058677
-3.4198e-05 0.00085464 -0.00055401 0.00022919
0.0034978 0.0059903 -0.23131 0.17341 0.0047274 -0.0028399 2.8913e-05 0.00021464
-8.8049e-05 -0.00014619 -7.1069e-05 0.00037131
0.0029967 -0.0007714 0.0045356 -0.0032148 -0.22831 -0.20389 -0.00012 0.00015984
-0.00037711 0.00071152 -0.0015111 0.0010937
0.00027064 0.00059551 6.6516e-05 0.00030414 -0.00014022 0.00014669 -0.15931 0.054755
0.0010505 0.0033457 0.0026218 0.00022144
0.00015747 0.00096341 -5.7982e-05 -6.4255e-05 -0.00034704 0.00092017 0.0011373 0.0033782
-0.29538 -0.1517 0.0015971 0.0031275
-0.00043015 0.00014886 6.9001e-05 0.00027077 -0.0012492 0.00081135 0.0026763 0.00037214
0.0016034 0.0031762 -0.34632 -0.12237
5180000000 -0.28273 -0.13424 0.0049267 0.0047656 0.0034428 -0.0011961 0.00028897 0.00062607
-7.1537e-05 0.00020127 -0.00054202 0.00042922
0.0050736 0.0048162 -0.20925 0.19656 0.0040626 -0.0038964 -0.00028973 -0.00024675
-0.00016513 -0.00017553 0.0001188 0.00027378
0.0032203 -0.0011346 0.0039631 -0.0036522 -0.23884 -0.16789 -0.00028706 0.00067514
-0.00012633 6.6869e-05 -1.5097e-05 0.0011559
0.00017677 0.00056819 -0.00028374 -0.00028312 -0.0003029 0.000681 -0.15835 0.064515
0.0029115 0.003908 0.0021566 -0.0007572
-7.1534e-06 6.9023e-05 -9.1931e-05 -9.582e-05 -6.0321e-06 -9.302e-05 0.0028975 0.0038555
-0.30779 -0.10996 0.0022483 0.0035436
-0.00071476 0.00016875 -6.7885e-05 0.00023027 -0.00021881 0.00098021 0.0021251 -0.00091477
0.0023977 0.0036397 -0.34836 -0.089808
5240000000 -0.29155 -0.1074 0.0051443 0.0034649 0.0026484 -0.0026094 0.00070993 3.5804e-05
-0.00022263 -7.3289e-05 0.00011524 0.000615
0.005136 0.0033713 -0.19739 0.23405 0.003041 -0.0046191 -1.5701e-05 9.4428e-05
-5.8059e-05 -1.8923e-05 0.00022196 0.00025773
0.002569 -0.0027386 0.0032676 -0.0047238 -0.25544 -0.14319 0.00048216 0.00026883
-2.2118e-06 0.00058881 -4.6369e-06 0.00090609
0.00068797 8.0809e-05 -5.636e-05 8.1769e-05 0.00037189 0.000186 -0.15864 0.085065
0.0036299 0.0025226 0.0017783 -0.0010912
-0.00027459 -0.00014468 -0.00019389 -6.1563e-05 -0.00014503 0.00049133 0.0036358 0.0025056
-0.32207 -0.068586 0.003504 0.0029612
1.3322e-05 0.00074984 0.00031295 0.00024997 0.00013791 0.001125 0.0016051 -0.0010297
0.0034346 0.0026989 -0.35455 -0.057311
5300000000 -0.29686 -0.077546 0.0060156 0.0018128 0.0016648 -0.0029937 0.00010788 -0.0003656
0.00029733 0.00061558 1.4734e-05 0.00024237
0.0059374 0.0018119 -0.18978 0.23881 0.0022117 -0.0053236 -0.00016038 0.00018605
-0.00012513 0.00036677 0.00012386 0.00030674
0.0017545 -0.0032804 0.0020809 -0.0056372 -0.27147 -0.11785 0.00015235 -0.00031005
8.6956e-05 0.00036787 0.00058386 0.0010176
0.00016137 -0.00029795 -0.00013056 0.00024723 0.00027356 -0.00016031 -0.15098 0.094267
0.0052868 0.0018795 0.0014649 -0.0016233
0.00028183 0.0008055 -6.645e-05 0.00045417 0.00028755 0.00061445 0.0053656 0.0018176
-0.33311 -0.039878 0.0034028 0.0022755
0.00026757 0.00036027 0.00029974 0.00027507 0.00083533 0.00098746 0.0014976 -0.0016615
0.0033702 0.0023975 -0.35077 -0.021501
5360000000 -0.29719 -0.040713 0.0058942 0.00072742 0.0004295 -0.0038742 0.00036901 1.6975e-06
5.2261e-06 0.00038804 0.00052547 -2.5363e-05
0.0059358 0.00079059 -0.15254 0.26064 0.00085891 -0.0057266 8.7008e-05 0.00028521
-4.72e-08 0.00010647 0.00067043 -4.208e-06
0.00030024 -0.0036136 0.00060643 -0.0055247 -0.27084 -0.09099 0.00036797 0.00045701
0.00011915 0.0004513 0.00075175 0.00054338
0.00038448 -5.5252e-05 6.427e-05 0.00021593 0.00037798 0.00032905 -0.14924 0.11234
0.0060271 -0.00054027 0.00055265 -0.0019984
-2.6112e-05 0.00030135 4.3377e-05 2.3228e-05 0.00032457 0.0002852 0.0059886 -0.00056104
-0.32939 -0.0017506 0.0042319 0.0024367
0.00062357 -6.8533e-05 0.00048338 -4.8534e-05 0.00069034 0.00021545 0.0006128 -0.0020746
0.0045234 0.0023613 -0.34851 0.0070015
5420000000 -0.30013 -0.017292 0.006125 -0.0010811 -0.00058232 -0.0037819 -3.345e-05 -0.0002352
0.00070249 0.00046037 0.00034155 -0.00021906
0.0061038 -0.00099795 -0.13351 0.28737 -0.00024093 -0.0054611 0.00012711 0.00015283
0.00013263 -2.8162e-05 0.00017316 -0.00032404
-0.00055342 -0.0037207 -5.3839e-05 -0.0054227 -0.28732 -0.057354 -2.5035e-05 -0.00063277
0.00099034 6.3941e-05 0.00094762 -0.00023035
-3.0606e-05 -0.00024459 0.00011002 0.00014264 -0.00011581 -0.00051856 -0.13767 0.12694
0.004935 -0.0020573 0.00024287 -0.0015949
0.0007294 0.00048698 6.9047e-05 1.4895e-05 0.00076201 -2.1981e-05 0.0049427 -0.002096
-0.33314 0.027585 0.005167 0.0011553
0.00032258 -0.00033461 0.00025799 -0.00014932 0.0008955 6.6921e-05 0.00016975 -0.001547
0.0049708 0.0011355 -0.34134 0.048797
5480000000 -0.29216 0.018998 0.0049938 -0.0019373 -0.0020139 -0.0029062 0.00034532 2.0285e-06
0.00088386 -0.0003503 -0.00026956 -0.00020508
0.0050762 -0.0019966 -0.11932 0.29521 -0.0016569 -0.0056906 2.0824e-05 0.00017248
-5.4153e-05 3.7043e-07 0.00018884 -0.00011982
-0.0019836 -0.0029837 -0.001678 -0.0058199 -0.29107 -0.035603 -0.00032216 0.00015045
0.00044114 -0.00040731 0.00065953 5.534e-05
0.00035861 2.6471e-05 2.2617e-05 0.00018253 -0.00024663 0.00016718 -0.13123 0.13773
0.0040484 -0.0034437 -9.4571e-05 -0.0019994
0.00086966 -0.00023492 8.006e-06 -8.7435e-05 0.0006744 -0.00028385 0.0040632 -0.0034201
-0.32231 0.056103 0.0046953 -6.4968e-05
-1.1091e-05 -0.00020326 0.00012321 -0.00018977 0.00069423 4.845e-05 -5.5438e-05 -0.0019582
0.0047981 0.00011192 -0.33226 0.070599
5540000000 -0.28878 0.044277 0.0042378 -0.0026268 -0.0027728 -0.001979 0.0003569 -0.00025046
0.00020386 -2.7387e-05 -0.00029329 0.00010878
0.0042414 -0.0026115 -0.078835 0.31283 -0.0026219 -0.0050326 0.00044487 0.00013986
-3.5084e-05 -8.9392e-05 4.5862e-05 -0.00038647
-0.002674 -0.0019893 -0.00291 -0.0048711 -0.28995 -0.014388 0.0003638 -6.7785e-05
0.00020134 3.7093e-06 0.00058203 -5.9802e-05
0.00034343 -0.00033357 0.00044753 8.6216e-05 0.0003097 -9.7921e-05 -0.11991 0.15937
0.0026895 -0.0038543 -0.0011577 -0.0017142
0.00029201 -0.00016555 -1.1079e-05 -0.00023476 0.00030756 -0.00013278 0.0026245 -0.0038933
-0.3083 0.09119 0.0047381 -0.00082852
-0.00046833 -5.8696e-05 -7.2779e-05 -0.0004923 0.00050968 -0.00029484 -0.001184 -0.0017232
0.0046894 -0.0008672 -0.32488 0.11171
5600000000 -0.27756 0.072352 0.0033884 -0.0036662 -0.0022856 -0.0016252 0.00031513 -0.00038896
0.00030704 -0.00018615 0.00031426 0.00035401
0.0033972 -0.0036367 -0.075871 0.32703 -0.0037087 -0.0045882 6.081e-05 -0.00024713
-5.1357e-05 -2.7572e-05 -0.00027009 -0.00030038
-0.0024211 -0.0015937 -0.0036856 -0.0044273 -0.28972 0.017685 -0.00010459 2.671e-06
0.00050178 -0.00048686 0.0004125 -0.00061987
0.00032107 -0.00037298 9.0716e-05 -0.00022139 -0.00013121 3.288e-06 -0.11201 0.15861
0.0017245 -0.0039711 -0.0010745 -0.001144
0.00028896 -0.00023616 -0.00011224 5.0532e-05 0.0003135 -0.0005973 0.0017336 -0.0039878
-0.29969 0.121 0.0046154 -0.0013314
0.00023663 0.0004624 -0.00015879 -0.00016152 0.00033311 -0.00058298 -0.0010745 -0.001097
0.0045094 -0.0013235 -0.30273 0.1265
5660000000 -0.2666 0.094306 0.0030982 -0.0037034 -0.0034591 -0.00063025 -0.00039014 -0.00069634
-0.00011081 -0.00057777 0.00041516 -0.00020068
0.003027 -0.0035743 -0.034848 0.31846 -0.0044851 -0.0031281 -1.653e-05 -0.00012499
5.7188e-05 1.0298e-05 -0.00017628 1.0171e-05
-0.0035292 -0.0005598 -0.004493 -0.0032284 -0.29056 0.041374 -0.00018902 0.000101
-0.0003528 -0.00051788 0.00013171 -0.0010964
-0.00038146 -0.00072879 -4.149e-05 -0.0001578 -0.0001238 8.6256e-05 -0.09681 0.17886
0.000645 -0.0040398 -0.0013501 -0.00097739
-6.7577e-05 -0.00057756 9.0362e-05 3.8021e-05 -0.00030792 -0.00025572 0.00061413 -0.0040248
-0.28486 0.14929 0.0041323 -0.0024009
0.00044274 -0.00026257 -0.00015824 -9.2613e-05 0.00030807 -0.0010425 -0.0013202 -0.00093765
0.0041607 -0.0023823 -0.29424 0.16247
5720000000 -0.25155 0.11634 0.0026592 -0.0041527 -0.0028263 0.00067962 -0.00047182 -0.00027164
-0.00038372 -0.00022167 1.1841e-05 -0.00043746
0.0027843 -0.0040823 -0.0066881 0.34428 -0.0057075 -0.0027018 9.4694e-05 -4.1036e-05
-0.00026621 8.1882e-05 -0.00015699 0.00014875
-0.0028454 0.00095577 -0.0058372 -0.0023889 -0.28698 0.072343 0.00027851 0.00010187
9.5047e-06 0.00033609 6.4941e-06 -0.00022127
-0.00049325 -0.00028477 5.4858e-05 -1.4154e-05 0.00024077 9.3313e-05 -0.080714 0.18064
-0.00019902 -0.0035598 -0.0016538 -0.00038687
-0.00036334 -0.00030991 -0.00030428 -8.7633e-06 0.00013143 0.00027687 -0.00020385 -0.003575
-0.27392 0.17611 0.0040659 -0.0034445
-0.00013238 -0.00035443 -0.00032526 0.00016171 -0.00014793 -0.00040003 -0.0016788 -0.00042587
0.0040573 -0.0034899 -0.2639 0.17991
5780000000 -0.23544 0.13341 0.0015672 -0.0047541 -0.0023669 0.001175 -0.00074294 0.00010857
-0.00037816 -0.00026697 -0.00013642 -0.00018222
0.001558 -0.0048673 0.006734 0.33907 -0.0058523 -0.00053788 -6.0835e-05 -0.00016724
9.1161e-06 -4.5282e-05 -0.00014504 -0.00018159
-0.0023934 0.0011083 -0.0058779 -0.0003141 -0.28331 0.089473 -3.182e-05 -0.00014342
0.00027475 6.4771e-05 -0.00030672 -0.00067994
-0.0007621 0.00015402 -4.7358e-05 -0.00020114 -0.00020398 -0.00012853 -0.071742 0.19644
-0.00017669 -0.0029828 -0.0012697 0.00016663
-0.00046587 -0.00025661 5.2862e-05 -1.0866e-05 0.00025191 -0.00016548 -0.00017658 -0.0029442
-0.2637 0.19728 0.0031502 -0.0036535
-5.4828e-05 -0.00015183 -4.0844e-06 -0.00016799 -0.00037812 -0.00053143 -0.0013103 0.00019973
0.0030308 -0.0036087 -0.25475 0.2024
5840000000 -0.22192 0.15477 0.0002406 -0.0055 -0.0020711 0.0013226 -0.00013234 0.00030452
-0.00039852 0.00024761 -0.0004777 -0.00027034
0.00014552 -0.0054984 0.04226 0.34229 -0.005745 0.00054027 -0.00017756 2.1008e-05
0.00024175 -5.0749e-05 -0.00014261 0.00027214
-0.0020372 0.0012522 -0.0055586 0.00063037 -0.27651 0.11358 -0.0002761 4.3058e-05
-8.7296e-05 -0.00089608 -0.00070671 -0.00041553
-0.00011554 0.00029164 -0.0001745 4.9358e-05 -0.00017695 3.9114e-05 -0.048998 0.19948
-0.00065261 -0.0036331 -0.0010285 0.00016828
-0.00036368 0.00043084 0.00020712 6.101e-07 -0.00012047 -0.00062698 -0.00069384 -0.0035841
-0.24578 0.20679 0.0023529 -0.0038539
-0.00034164 -0.00019872 -0.00013022 0.00026873 -0.00038083 -0.00037795 -0.0010806 0.00023173
0.0023404 -0.0039451 -0.219 0.22658
5900000000 -0.20792 0.16694 -0.0018574 -0.0054707 -0.002119 0.0024002 -0.00012229 4.3287e-05
0.00024065 -9.1315e-05 9.9669e-05 0.00016161
-0.001896 -0.0054169 0.062467 0.34233 -0.0050363 0.0019966 1.98e-05 1.5012e-05
8.9743e-06 -0.00019656 6.264e-05 -0.00021771
-0.0021454 0.0024322 -0.0052078 0.0019686 -0.26076 0.12874 -2.027e-05 -7.7153e-06
-0.00059861 -0.0002177 -0.0006365 -6.5688e-05
-0.00015076 8.5322e-05 -2.6166e-05 2.0584e-05 -7.7426e-05 9.4925e-06 -0.041623 0.20992
-0.00082095 -0.0033958 -0.001249 0.00031451
0.00021274 -8.6882e-05 3.9985e-05 -0.00030233 -0.00050371 -0.00034012 -0.00086232 -0.003446
-0.21986 0.22272 0.0018727 -0.0051564
-2.2602e-05 9.9037e-05 2.6633e-05 -0.00028572 -0.00085295 -0.00017799 -0.001213 0.00030425
0.0019457 -0.0051622 -0.2044 0.23584
5960000000 -0.18799 0.17994 -0.0029631 -0.0039471 -0.00077511 0.0026087 -0.00014966 0.00020406
-0.00016476 6.8747e-05 -0.00011873 -9.2054e-05
-0.0030297 -0.0039901 0.089124 0.34116 -0.0042279 0.0021112 -0.00022137 3.5737e-05
4.3187e-05 4.1521e-05 -4.0316e-05 0.00013445
-0.00068849 0.0026415 -0.0041899 0.0024359 -0.24586 0.15462 -7.5798e-05 -0.00021403
-0.00021513 0.00028693 -0.00032007 -0.00042067
-0.00014913 0.00016993 -0.00017094 5.5026e-05 -9.6361e-06 -0.0001959 -0.023133 0.21818
-0.0018546 -0.0032711 -0.0008773 0.00097141
-0.00012994 7.4931e-05 -2.5519e-05 0.0001095 -0.00033548 0.00027761 -0.0019108 -0.0032066
-0.19898 0.2371 0.00030908 -0.0049917
-3.9199e-06 -0.00010627 -2.6816e-05 0.00024718 -0.00056892 -2.463e-05 -0.00091779 0.0010125
0.00014847 -0.0047845 -0.17558 0.26309
6020000000 -0.16991 0.19536 -0.003805 -0.003096 -0.00023598 0.003121 -4.4013e-05 0.00055205
-0.00031869 0.00018683 -9.4408e-05 0.00030994
-0.0037703 -0.0031205 0.11705 0.33286 -0.0046349 0.003321 -5.1157e-05 0.00014905
-0.00023005 5.8402e-05 -0.00023142 0.00027161
-6.1426e-05 0.0032292 -0.00451 0.0033364 -0.22594 0.16693 -0.00029334 0.00033015
-0.00069482 -0.00010233 -0.00083256 0.0006371
-6.37e-05 0.00054998 -8.356e-05 0.00010342 -0.0003287 0.00021834 -0.016692 0.21379
-0.0026633 -0.0033463 -0.0007141 0.00069478
-0.00030969 0.00013914 -0.00013802 0.00011088 -0.00070331 1.474e-05 -0.002683 -0.0033266
-0.16949 0.25055 -4.3045e-05 -0.004868
-0.00019748 0.00019637 -0.00011473 0.00012948 -0.00041408 0.00047252 -0.00060719 0.00066625
0.00015826 -0.0048831 -0.14852 0.26222
6080000000 -0.14982 0.20389 -0.0041005 -0.00085543 0.0011853 0.0027875 0.0001112 -3.4778e-06
0.00011949 0.00015113 0.00027545 0.00018759
-0.0040495 -0.00092619 0.13863 0.33355 -0.0029821 0.0045251 -4.8096e-05 -3.681e-05
4.0583e-05 0.00021236 0.00029854 0.00040178
0.0015056 0.0027949 -0.0029179 0.0045856 -0.20813 0.19349 0.00028125 0.00014836
-0.00054655 0.00079725 5.2576e-05 0.00058394
8.6748e-05 2.737e-05 -2.5832e-05 -1.2579e-05 0.00032477 0.00018237 0.00031028 0.22193
-0.0039758 -0.0023408 -0.00098211 0.0010288
0.00010427 0.00013197 -3.7359e-05 0.00011422 -0.00033996 0.00067409 -0.00399 -0.0023306
-0.14059 0.26785 -0.0012722 -0.0053066
0.00022989 0.00026416 0.00019312 0.00034889 -0.00019389 0.00029532 -0.0010212 0.0010166
-0.0014248 -0.0055586 -0.1266 0.28327
6140000000 -0.13288 0.21749 -0.0034983 -0.00056558 0.0016859 0.0021876 6.2705e-05 3.7828e-05
2.7572e-05 -0.00014358 0.00031897 -0.00036371
-0.0035781 -0.00053055 0.16512 0.31502 -0.0022655 0.0053031 3.2705e-05 0.00010606
0.00044974 -0.00012089 0.00024645 -3.336e-05
0.0015332 0.0019573 -0.0022382 0.0053202 -0.18431 0.21287 0.0003428 -0.00010225
0.00036982 0.00062857 0.00013741 0.0003353
6.303e-05 -3.6021e-05 1.6926e-05 4.9566e-05 0.00032999 -9.1285e-05 0.012848 0.21286
-0.0045127 -0.0013 -0.00046806 0.0013985
-4.5498e-06 -1.2341e-05 0.00045453 -2.0272e-05 0.00028061 0.00060546 -0.004553 -0.0012447
-0.12067 0.28756 -0.0027631 -0.0042959
0.00041164 -0.00023581 0.00032722 1.4879e-05 9.2238e-07 0.0007676 -0.00032828 0.0014714
-0.0027586 -0.004063 -0.087544 0.28217
6200000000 -0.11723 0.22291 -0.002897 -0.00014748 0.0021214 0.0012585 0.00011262 0.00030035
-0.00014941 0.00019451 -9.3464e-05 -0.00028645
-0.0029065 -0.0001983 0.19335 0.31343 -0.00087751 0.0052883 5.0518e-05 0.00021323
-8.38e-06 -6.0413e-05 0.0001213 0.00020977
0.0021933 0.0012605 -0.00078541 0.0053185 -0.16527 0.22711 6.8983e-05 -0.00030781
0.00058313 -0.00019807 -8.6178e-06 0.00036517
0.00010366 0.00035695 4.9355e-05 0.00020011 8.1005e-05 -0.00031228 0.026413 0.22123
-0.0047063 -0.00010537 3.4145e-05 0.0012313
-7.7887e-05 0.00011786 0.00012032 3.0103e-05 0.00042914 -4.5916e-06 -0.0046758 -4.0754e-05
-0.10772 0.29458 -0.0034717 -0.003817
4.2405e-05 -0.0003436 0.00010051 0.00020781 0.00028 0.00020205 9.3559e-05 0.0011677
-0.0032476 -0.0037147 -0.074484 0.29137
6260000000 -0.10218 0.23609 -0.0030799 0.00076482 0.0020679 0.00059412 0.00027019 -7.4155e-05
0.00017087 0.00028331 -7.409e-05 -9.4778e-05
-0.0030749 0.00073187 0.21043 0.29811 -3.1983e-05 0.0052371 -1.6979e-05 -9.0114e-05
-1.4537e-05 -5.1244e-05 0.00030778 4.5486e-05
0.0019494 0.00057945 0.00020856 0.0052104 -0.14275 0.24807 0.0001338 -2.749e-05
0.00016907 5.1176e-05 0.00042375 0.00043752
0.0002602 -9.9743e-05 -2.8934e-05 -6.6517e-05 0.00017553 -5.2938e-05 0.04215 0.2163
-0.0043705 0.0014477 0.00062601 0.0012292
6.5392e-05 0.0002847 -0.00018434 -0.00014439 0.00030032 6.3958e-05 -0.0043903 0.0014469
-0.082198 0.29462 -0.0042237 -0.0025307
-0.00013868 -4.2631e-05 0.00024079 2.0241e-05 1.7657e-05 0.00030297 0.00059592 0.0012957
-0.0043259 -0.00286 -0.029184 0.29161
6320000000 -0.086257 0.23836 -0.0026075 0.0014458 0.0021366 -0.00027957 9.8546e-05 0.00013455
-0.00039322 0.00038063 -0.00019131 0.00034256
-0.0025882 0.0013895 0.23603 0.2886 0.0017318 0.0057066 9.2776e-05 8.3338e-05
1.3331e-05 -0.00015285 7.2511e-05 -0.0001309
0.0022418 -0.00035102 0.0019275 0.0056002 -0.12466 0.2572 -0.00024161 -0.00023934
0.00051598 0.00010249 0.00063955 8.7524e-05
1.6269e-05 0.00014798 7.4537e-05 6.9699e-05 -0.00030629 -0.00022012 0.041153 0.21761
-0.0037986 0.0019723 0.00073618 0.00076961
-0.00045288 0.00043266 -9.2642e-06 -1.4565e-07 0.00036861 -0.00012247 -0.0037801 0.0020105
-0.057142 0.30439 -0.0046093 -0.0015993
-0.00016228 0.00022069 6.4941e-05 -5.7245e-06 0.0005595 7.7517e-05 0.00079903 0.00070746
-0.0046928 -0.0014267 -0.018577 0.2898
6380000000 -0.066851 0.24557 -0.0019284 0.0018259 0.0016013 -0.00057048 2.2209e-05 -3.6908e-05
0.00031046 0.00021061 1.7268e-05 0.00016557
-0.0019897 0.0019256 0.25276 0.26935 0.0031256 0.0040066 -0.00012674 -6.0027e-05
-0.00027754 -0.00015831 -0.00021195 -0.00017669
0.0015521 -0.0004438 0.0032253 0.0041538 -0.096336 0.27342 -0.00021401 0.00012767
0.00044698 -0.0003887 0.00020187 0.00017045
5.7461e-05 -7.2407e-05 -9.2395e-05 -6.6461e-05 -0.00018332 0.00013644 0.062063 0.20782
-0.0030631 0.0033156 0.0009208 0.00066166
0.00036383 0.00020711 -0.00024116 -0.00017328 0.00028843 -9.3777e-05 -0.0030597 0.0033698
-0.036456 0.29676 -0.0048429 -0.00036606
0.00011222 0.00011682 -0.00029441 -0.00023835 0.00035991 0.00016692 0.00091109 0.00077346
-0.0046522 -0.0003479 0.021519 0.29241
6440000000 -0.044348 0.25647 -0.00088659 0.0024695 0.0018224 -0.000861 0.00041339 -0.0001736
0.0003396 -0.00042241 -0.00018567 -0.00032486
-0.0008035 0.0023639 0.27302 0.25524 0.0033965 0.0028433 0.00013664 -8.9986e-05
-8.598e-05 0.00012482 -7.3477e-05 -0.00040127
0.0019208 -0.00092426 0.0034917 0.0027935 -0.079403 0.2876 -0.00015041 0.00030578
-0.00054065 -1.065e-05 0.0005868 -0.00021116
0.00036093 -0.00017388 9.1185e-05 -7.7018e-05 -0.00018834 0.00020031 0.064088 0.20392
-0.0017486 0.003893 0.00089255 0.00070836
0.00034294 -0.00040634 -0.0001466 -1.9874e-05 -0.00031821 -0.0001375 -0.0017002 0.0039288
0.0054417 0.30217 -0.0044464 0.0013195
-0.00019219 -0.00025826 -1.4469e-05 -0.00033753 0.00063893 -0.00041248 0.00098868 0.00066566
-0.0044648 0.0012275 0.032873 0.27654
6500000000 -0.025664 0.25651 -0.00010274 0.0020145 0.0014063 -0.0010552 0.00021292 -4.7622e-05
0.0001157 8.5081e-05 -2.5171e-05 0.00031789
-0.00014897 0.002118 0.29822 0.22828 0.0037043 0.0025674 0.00010073 6.6407e-05
0.00015906 0.0001184 0.00014708 -0.00021239
0.001183 -0.0010289 0.003763 0.0023683 -0.068138 0.28488 4.3564e-06 4.5433e-06
0.00011063 5.8136e-06 0.00010866 -0.00057478
0.00019139 -2.3898e-05 0.00010437 6.4738e-05 6.6826e-05 5.1329e-05 0.088167 0.19887
-0.00037314 0.0040746 0.00108 0.00030783
4.0551e-05 -8.359e-06 0.00014843 0.00020781 -0.00010022 -0.00027355 -0.00035775 0.004037
0.027182 0.30548 -0.0033807 0.0022028
-2.9091e-05 0.00019695 0.00020374 -0.00014379 -2.8736e-05 -0.00046217 0.0009701 0.00035443
-0.0034962 0.0020826 0.070144 0.27809
