# Supplementary material for: Early Detection of Alzheimer’s Disease via Machine Learning-Based Microwave Sensing: An Experimental Validation
Source: Sensors (Basel). 2025 Apr 25;25(9):2718. doi: 10.3390/s25092718 (PMC12074295; doi:10.3390/s25092718)
Supplement: Supplementary file 1 [file sensors-25-02718-s001.zip › measurements_paper_sensors/26 febbraio - PART1/set5/CSF_5_m5.s6p]

!Keysight Technologies,M9804A,MY58100912,A.14.10.03
!Date: Thursday, April 27, 2023 10:28:33
!Correction: S11(C  6-Port  ) 
!S12(C  6-Port  ) 
!S13(C  6-Port  ) 
!S14(C  6-Port  ) 
!S15(C  6-Port  ) 
!S16(C  6-Port  ) 
!S21(C  6-Port  ) 
!S22(C  6-Port  ) 
!S23(C  6-Port  ) 
!S24(C  6-Port  ) 
!S25(C  6-Port  ) 
!S26(C  6-Port  ) 
!S31(C  6-Port  ) 
!S32(C  6-Port  ) 
!S33(C  6-Port  ) 
!S34(C  6-Port  ) 
!S35(C  6-Port  ) 
!S36(C  6-Port  ) 
!S41(C  6-Port  ) 
!S42(C  6-Port  ) 
!S43(C  6-Port  ) 
!S44(C  6-Port  ) 
!S45(C  6-Port  ) 
!S46(C  6-Port  ) 
!S51(C  6-Port  ) 
!S52(C  6-Port  ) 
!S53(C  6-Port  ) 
!S54(C  6-Port  ) 
!S55(C  6-Port  ) 
!S56(C  6-Port  ) 
!S61(C  6-Port  ) 
!S62(C  6-Port  ) 
!S63(C  6-Port  ) 
!S64(C  6-Port  ) 
!S65(C  6-Port  ) 
!S66(C  6-Port  ) 
!S6P File: Measurement: :
# Hz S  RI   R 50
500000000 -0.32771 -0.060633 -0.010754 -0.0015062 -0.0080939 0.011579 -0.004393 0.012044
0.013119 0.0064923 -0.0053958 0.0086205
-0.010781 -0.001519 -0.40863 -0.071642 0.0075682 -0.011225 0.0011655 0.01162
0.0091245 0.0034701 0.00097194 0.013259
-0.0080399 0.011714 0.0076818 -0.011156 -0.25488 0.19393 0.0069459 0.0035902
-0.0021035 0.0074153 0.0016291 0.012081
-0.0041178 0.012075 0.00090339 0.011729 0.0069082 0.0035067 -0.3266 0.04557
-0.019974 -0.0060049 0.014897 0.027949
0.01267 0.0059273 0.0089595 0.0033129 -0.0021988 0.007383 -0.019865 -0.0061196
-0.21041 -0.24471 -0.028896 0.0027025
-0.005134 0.0084185 0.00090185 0.013608 0.0015785 0.01208 0.015072 0.02814
-0.02905 0.0030341 -0.25989 -0.14321
560000000 -0.31312 0.10668 -0.022863 -0.066555 0.0013118 0.012255 0.0057765 0.010415
0.011062 0.0044631 0.011143 0.010327
-0.022856 -0.06648 -0.36893 0.092369 -0.042205 -0.03717 0.014049 0.0031153
-0.015255 -0.0060073 0.0046294 -0.0013409
0.0013834 0.01275 -0.041972 -0.038737 -0.17969 0.24237 -0.00031232 -0.00472
0.018246 0.007218 0.008003 -0.0050747
0.0056795 0.010736 0.014212 0.0028648 -0.00011724 -0.0046361 -0.30122 0.1338
0.0072521 -0.021844 0.0060022 -0.022062
0.010982 0.0050995 -0.015142 -0.0062104 0.018377 0.007184 0.0068473 -0.021824
-0.29824 -0.061339 0.011027 -0.051463
0.011349 0.010293 0.0042941 -0.00038898 0.0077888 -0.0050783 0.0061693 -0.021873
0.010849 -0.051876 -0.3274 0.0041414
620000000 -0.27403 0.082513 -0.023598 0.0088488 0.0035513 0.0087483 0.008248 -0.0042544
0.012255 -0.0014237 0.00090627 -0.0013609
-0.023579 0.0088909 -0.39876 0.037432 -0.019225 0.00038626 -0.001809 -0.0021769
0.012285 -0.0052071 -1.2382e-05 -0.0035253
0.0033508 0.0084163 -0.019538 0.00061593 -0.15285 0.25108 -0.0013197 -0.0051821
-0.0040087 -0.0021554 0.0074396 -0.0027163
0.0083696 -0.0044418 -0.0019945 -0.0024381 -0.0013694 -0.0053412 -0.26177 0.14362
-0.038283 -0.021041 0.011219 0.028383
0.012209 -0.0012602 0.012613 -0.0049702 -0.0039251 -0.0022835 -0.0383 -0.021516
-0.21257 -0.10056 -0.043661 0.011572
0.00076412 -0.00093434 0.00015554 -0.0029679 0.0079045 -0.0025788 0.011283 0.028074
-0.043533 0.011208 -0.24399 -0.032548
680000000 -0.23946 0.17503 -0.026367 -0.014804 0.0048088 0.005196 0.0011309 -0.0071386
-0.001612 -0.011518 0.005843 -0.0068563
-0.02636 -0.014779 -0.38907 0.13916 -0.032578 -0.0014887 -0.0017358 -0.00059835
-0.0016247 -0.0094657 -0.00081927 -0.0017777
0.0047731 0.0051245 -0.032552 -0.0014063 -0.10641 0.27495 -0.00076356 -1.7396e-05
-0.0015547 0.00092501 -0.0026836 -0.0092192
0.0011486 -0.00724 -0.0015987 -0.0006633 -0.00077016 -2.9368e-06 -0.21744 0.19512
-0.023411 -0.0073522 -0.009125 -0.011137
-0.0015777 -0.011567 -0.0015488 -0.0093464 -0.0015498 0.00098101 -0.023443 -0.0073857
-0.28399 0.0013657 -0.0053613 -0.0073374
0.0059231 -0.0066989 -0.00094875 -0.0016882 -0.0028558 -0.0092426 -0.0090323 -0.011115
-0.0053157 -0.0075813 -0.2606 0.073073
740000000 -0.19279 0.16914 -0.040754 0.026565 0.013454 -0.0039578 2.1862e-05 -0.0041392
-0.0036385 -0.0016724 -0.0066569 0.0029153
-0.040939 0.026569 -0.33505 0.15892 -0.036385 0.034796 0.00036242 -0.0054682
-0.01261 0.0067427 -0.0012533 -0.0058785
0.013415 -0.0039615 -0.036532 0.03478 -0.072676 0.27541 -0.0016926 0.0033348
-0.0015325 -0.0049337 -0.0013939 0.0010681
-4.2194e-05 -0.0038445 0.00015957 -0.0055767 -0.0016004 0.003397 -0.20142 0.2015
-0.041714 -0.0085939 0.022337 0.01645
-0.003899 -0.0015851 -0.013177 0.0065366 -0.0015249 -0.0049855 -0.041947 -0.0087941
-0.17767 0.037337 -0.044048 -0.0010457
-0.0068206 0.002888 -0.00090664 -0.00566 -0.0014535 0.00090644 0.022172 0.016415
-0.044333 -0.0012205 -0.251 0.07573
800000000 -0.16574 0.21398 -0.022456 0.015879 0.005422 -0.010428 -0.0044682 -0.0024167
-0.0042704 0.0012786 0.0044709 0.00069949
-0.022601 0.015877 -0.34386 0.22973 -0.0083517 0.034374 -0.0023128 0.0020791
0.00021823 0.001944 0.00059107 0.0054572
0.0053607 -0.010426 -0.0082659 0.034419 -0.034685 0.30132 0.0010963 0.0012341
-8.8353e-05 0.0029489 -0.0017671 0.00088495
-0.0044782 -0.0024786 -0.0022122 0.0021099 0.0010891 0.0012366 -0.17265 0.22921
-0.029817 0.013167 0.014783 -0.010694
-0.0042561 0.0013512 0.00019647 0.0020067 -8.1163e-05 0.0030151 -0.029775 0.013167
-0.23561 0.059963 -0.019439 0.021167
0.0043326 0.00067678 0.00068421 0.00555 -0.0016762 0.00088015 0.014849 -0.010566
-0.019411 0.021296 -0.24844 0.1283
860000000 -0.13043 0.23547 -0.017882 0.03065 -0.0034053 -0.0099179 -0.0019168 0.00073125
0.0037375 0.0052739 -0.0035344 -0.0031888
-0.017856 0.030629 -0.2963 0.27465 0.0078152 0.034216 2.9389e-05 0.0022626
0.0038369 0.00026256 0.0040458 -0.00030665
-0.0033611 -0.0099654 0.0080017 0.034217 0.014625 0.3115 -0.00048974 -0.00043256
0.0024615 -0.0015754 0.0019854 0.0037429
-0.0018925 0.00064606 4.9771e-05 0.0021327 -0.00045352 -0.00042866 -0.136 0.2409
-0.018729 0.017558 -0.0061329 -0.0096975
0.0039521 0.0051612 0.0040708 0.00034445 0.0024126 -0.0015329 -0.018676 0.017484
-0.1826 0.12522 -0.026162 0.015783
-0.003624 -0.0032747 0.0041541 -0.00012252 0.0019616 0.0037868 -0.0061652 -0.0096271
-0.026083 0.015665 -0.19802 0.1774
920000000 -0.10797 0.25896 0.0047021 0.039494 -0.0093132 -0.0043125 -0.0018489 0.0017393
-5.8108e-05 0.0016086 0.0031496 -0.0013249
0.004577 0.039421 -0.26987 0.29644 0.028216 0.022586 0.0014789 0.0011866
0.0071121 0.00012615 0.0040785 -0.0030196
-0.0092536 -0.0043069 0.028285 0.02258 0.060863 0.31308 0.0016714 -8.3745e-05
0.00059099 -0.0003053 0.00084331 -0.0013456
-0.0018571 0.0018435 0.0014355 0.0011229 0.0016318 -7.1688e-05 -0.11232 0.25766
-0.012677 0.031369 0.00389 -0.006948
-9.4708e-05 0.0016635 0.0071418 -4.2986e-05 0.0005316 -0.00028306 -0.0126 0.031354
-0.17523 0.12812 -0.0030403 0.029946
0.0032315 -0.0012789 0.0041073 -0.0028594 0.00084606 -0.0013474 0.0040208 -0.0069338
-0.0029185 0.029547 -0.20806 0.18985
980000000 -0.061387 0.28156 0.016941 0.030641 -0.0092104 0.0047975 0.0019952 0.0035257
0.003829 -0.0015628 -0.0035712 -0.0028597
0.016906 0.030574 -0.21822 0.33444 0.033215 0.004851 0.0019123 -0.00023476
0.0017574 -0.0061768 -0.00075749 -0.0025526
-0.009205 0.0048348 0.033207 0.0047793 0.10775 0.3084 0.00035613 -0.0011628
0.00025883 -0.0016994 0.0014648 -0.00038473
0.0019844 0.0034645 0.001932 -0.00024407 0.00035668 -0.0011367 -0.073821 0.27004
0.0070382 0.030925 -0.0094125 -0.0079472
0.0036803 -0.0014616 0.0017569 -0.0062327 0.0002399 -0.0017289 0.007053 0.030893
-0.14673 0.16646 0.0048981 0.021316
-0.0037188 -0.0027729 -0.00072503 -0.0026467 0.0014279 -0.00045841 -0.0095214 -0.0079718
0.0050081 0.021174 -0.1663 0.2398
1040000000 -0.019771 0.29017 0.033416 0.019565 -0.00087094 0.0075619 0.0023183 0.00071307
0.0003031 -0.0034906 -6.3659e-05 -0.0015304
0.033432 0.019564 -0.18255 0.34806 0.0294 -0.014811 0.0013249 -0.0018713
-0.0023378 -0.0024437 -0.0010948 -0.002915
-0.00088769 0.0075122 0.029403 -0.014895 0.15502 0.29455 -0.00062412 -0.0013358
-0.0015115 -0.00083039 -0.00061694 -0.0011647
0.0023503 0.00066442 0.0013394 -0.0019091 -0.00060744 -0.0013531 -0.046118 0.27929
0.018935 0.019777 -0.0022711 0.0010993
0.00027249 -0.0036132 -0.0023365 -0.0025169 -0.0015286 -0.00079656 0.018915 0.019691
-0.11323 0.17433 0.013884 0.020596
2.8521e-05 -0.0014204 -0.00094542 -0.0029266 -0.00069319 -0.0011674 -0.0023511 0.0011057
0.013823 0.020436 -0.14566 0.25971
1100000000 0.024321 0.3009 0.03677 -0.0033019 0.003463 0.0040424 0.002402 -0.0010085
-0.0024157 -0.0030178 -0.0043577 -0.0002253
0.036714 -0.0032861 -0.13989 0.36852 0.014937 -0.027832 -0.00015124 -0.0017519
-0.0034797 -0.00071271 -0.0037109 -0.0006521
0.003504 0.0040661 0.014829 -0.02791 0.20108 0.27501 -0.0017309 0.00030267
-0.0017504 0.00077949 -0.0010444 -0.00055994
0.0024014 -0.0010538 -0.00014409 -0.0018232 -0.0017477 0.00029222 -0.0060444 0.28466
0.02536 0.0065903 -0.0027243 6.1446e-05
-0.0023449 -0.0029332 -0.0034931 -0.00070997 -0.0017606 0.00076604 0.02542 0.0066256
-0.0973 0.19386 0.020157 0.010207
-0.0043603 -0.00012568 -0.0037107 -0.00062833 -0.0010456 -0.00051283 -0.0026693 9.3396e-05
0.020094 0.010244 -0.10136 0.29285
1160000000 0.07663 0.2977 0.024998 -0.020465 0.0032832 -0.00069079 -0.00011743 -0.0023918
-0.003994 -0.00083114 -0.0012318 0.004361
0.025009 -0.02045 -0.094193 0.37372 -0.0041962 -0.028621 -0.0016174 -0.001358
-0.0027598 0.0025656 -0.0016615 0.002096
0.0033412 -0.00070198 -0.0042764 -0.028623 0.24563 0.24444 -0.00061731 0.0016678
-0.00037459 0.0017426 -0.0010129 0.00034153
-0.00010704 -0.0023678 -0.0016083 -0.0013858 -0.00061944 0.0016713 0.034379 0.2817
0.022647 -0.010013 -0.0038623 0.0050422
-0.0041503 -0.00082424 -0.0028124 0.0024733 -0.00033912 0.001721 0.022622 -0.010045
-0.060599 0.20565 0.019898 0.0005276
-0.0010773 0.0042131 -0.0016747 0.0020939 -0.00096681 0.00034186 -0.0038071 0.005069
0.019895 0.00055211 -0.052977 0.29691
1220000000 0.11993 0.28791 0.011761 -0.030294 -0.0011373 -0.0013765 -4.2932e-07 -0.0010141
-0.0028368 0.0023891 0.0012046 0.0020623
0.011742 -0.03027 -0.050325 0.38752 -0.017089 -0.020685 -0.0024524 0.00055274
-2.4168e-05 0.0030896 -0.00079747 0.0019315
-0.0011515 -0.0014018 -0.017139 -0.020631 0.28456 0.20489 0.00091082 0.0014513
0.00051505 0.0011133 0.00020686 0.00064156
-3.2087e-05 -0.0010627 -0.0024343 0.0005527 0.00089593 0.0014599 0.073713 0.27249
0.011614 -0.017208 0.0021493 0.0017474
-0.0027271 0.0023617 9.2434e-06 0.0030879 0.00048785 0.0010836 0.011598 -0.017248
-0.039832 0.21729 0.015488 -0.012581
0.0011446 0.0021345 -0.00080857 0.0019665 0.00017782 0.00061096 0.0021195 0.0016715
0.015547 -0.012628 -0.023291 0.31442
1280000000 0.17076 0.26906 -0.0073166 -0.029258 -0.0018457 0.0016977 -0.00094936 -0.0019614
-0.00099287 0.0033453 0.0026221 0.0013782
-0.0072833 -0.029205 -0.0031416 0.38 -0.02383 -0.007604 -0.00078681 0.0013794
0.0017174 0.0017462 0.0006351 0.0020657
-0.0017717 0.0017178 -0.02384 -0.0074449 0.31542 0.16183 0.0013947 -0.00018627
0.0010479 0.00040306 0.00018408 0.00046475
-0.00091916 -0.0019505 -0.00076071 0.0014221 0.0014086 -0.00018145 0.11052 0.25661
0.0018535 -0.0198 -0.00024338 0.00011737
-0.0010482 0.00339 0.0016682 0.0017295 0.0010682 0.00041514 0.0017978 -0.019805
-0.0024719 0.22493 0.0041342 -0.015555
0.0026449 0.0012701 0.00063954 0.0020748 0.00016216 0.00045492 -0.00026764 0.0001283
0.0041471 -0.015589 0.025018 0.31876
1340000000 0.2086 0.23566 -0.017158 -0.019794 0.00042316 0.0041054 -0.0018348 -0.00071867
0.001598 0.0029854 0.0016911 -0.001431
-0.017115 -0.019783 0.036879 0.3719 -0.020675 0.0050009 -0.00014885 0.001877
0.001935 0.00084676 0.0012134 0.00081218
0.00039956 0.0040788 -0.020609 0.0051201 0.33815 0.11309 0.00080139 -0.00089315
0.00070781 -0.00056816 0.00011 0.00025705
-0.0018651 -0.00073298 -0.00012764 0.0018715 0.00081644 -0.00089013 0.14347 0.23558
-0.0081886 -0.017396 0.0010145 0.00063134
0.0016116 0.0029322 0.0019365 0.00083554 0.00070575 -0.00051707 -0.0082129 -0.017373
0.027548 0.22268 -0.0032064 -0.014471
0.0017968 -0.0013938 0.0012172 0.0008375 9.7663e-05 0.00025202 0.00098969 0.00057941
-0.0032287 -0.014503 0.063665 0.31488
1400000000 0.24249 0.19902 -0.023696 -0.0083599 0.0047305 0.0029837 -0.0021124 0.00075701
0.0026592 0.00093529 0.00037618 -0.0013693
-0.023664 -0.0083729 0.074403 0.35985 -0.013694 0.012603 0.0012583 0.0012742
0.0011195 -0.00061863 0.0011897 0.00018101
0.0047772 0.0029953 -0.013651 0.012674 0.35102 0.059396 -3.9785e-05 -0.0013602
0.00015014 -0.00015008 0.00041296 0.00029154
-0.002124 0.00081219 0.0012682 0.0012514 -4.434e-05 -0.0013681 0.17233 0.20692
-0.014717 -0.010281 -0.00086202 -0.00025634
0.0026386 0.00096782 0.0011476 -0.00064475 0.00015765 -0.0001569 -0.014763 -0.010248
0.060611 0.22211 -0.0097661 -0.009433
0.00035402 -0.0013572 0.0011701 0.0002046 0.0004511 0.00028195 -0.00086637 -0.00026573
-0.0097423 -0.0093657 0.10832 0.30614
1460000000 0.26679 0.15579 -0.02076 0.0042661 0.0050759 -0.0017154 -0.0014971 0.0017113
0.0021999 -0.00040669 -0.00029442 -0.00079656
-0.020761 0.0042517 0.10965 0.33801 -0.0046971 0.014899 0.0015641 0.00024792
0.0011129 -0.0012496 0.0012183 -0.00059345
0.0050014 -0.001724 -0.0046037 0.014947 0.35769 0.004692 -0.0011128 -0.0011034
0.00032125 -0.00040442 0.00072994 -0.00034978
-0.001517 0.0016921 0.0015878 0.00023655 -0.0011023 -0.0010843 0.1995 0.17827
-0.015772 -0.0034116 -0.00079704 0.0020631
0.0021914 -0.00043017 0.0011455 -0.0012827 0.00035069 -0.00037438 -0.015811 -0.003369
0.091111 0.21082 -0.012067 -0.003153
-0.00020851 -0.00077584 0.001205 -0.00059684 0.00070471 -0.00033453 -0.00081511 0.0020376
-0.012083 -0.0031593 0.14278 0.28606
1520000000 0.27931 0.11398 -0.015342 0.010014 0.0030125 -0.0038422 0.00017979 0.0025925
0.0024252 -0.0019512 -0.0011248 -0.00010166
-0.015329 0.0099783 0.14326 0.32362 0.0024559 0.011869 0.0016365 -0.00067635
0.00018212 -0.0010517 0.00031324 -0.00095559
0.0030118 -0.0038782 0.0025543 0.011894 0.34972 -0.053272 -0.00077296 -0.0003641
0.00066858 -0.00096654 7.5905e-05 -0.00014051
0.0002089 0.0025859 0.0016592 -0.00068118 -0.00076689 -0.00036394 0.22256 0.13952
-0.015299 0.0024433 0.0014615 0.0020102
0.0024463 -0.0019564 0.00018528 -0.0010401 0.00069526 -0.00097647 -0.015309 0.0024675
0.11893 0.2002 -0.011904 0.001513
-0.0011063 -0.00012918 0.00033871 -0.000965 0.0001053 -0.00010557 0.0014681 0.0020464
-0.011939 0.0014693 0.17606 0.26705
1580000000 0.28955 0.06923 -0.0087031 0.013598 -0.001212 -0.004602 0.001501 0.0017831
-0.00024573 -0.0023741 -0.00012619 0.00042898
-0.0087004 0.013594 0.17076 0.29974 0.0054094 0.0066641 0.00060741 -0.0015298
-0.00042804 -0.0011401 -0.00016348 -0.00066348
-0.0012365 -0.00452 0.005445 0.0066392 0.32845 -0.10956 -0.0015014 0.00029333
-0.00048485 -0.0013043 0.00024761 -0.00052539
0.001488 0.0017795 0.0005946 -0.0015275 -0.0014848 0.0003089 0.23651 0.10093
-0.011707 0.0076957 0.0021787 0.00074091
-0.00020083 -0.0023473 -0.00042458 -0.0011542 -0.00050187 -0.0013504 -0.011717 0.0077137
0.14436 0.18604 -0.009394 0.0078934
-0.00014179 0.00042234 -0.00021981 -0.0006927 0.00019057 -0.00052674 0.002213 0.00071983
-0.0093765 0.0079417 0.20969 0.24231
1640000000 0.29286 0.02771 -0.0016405 0.012511 -0.0027244 -0.0019843 0.0027532 0.0010426
-0.00062771 -0.0017742 -0.00032728 0.00032164
-0.0016363 0.01249 0.20122 0.27487 0.00532 0.0020437 -0.00050418 -0.001824
-0.00098647 -0.0005828 -0.00042465 -0.00063544
-0.0026896 -0.0020234 0.005345 0.0020325 0.29902 -0.15911 -0.00074938 0.0012544
-0.0011351 -0.0010151 -0.00012483 -0.00035998
0.0027442 0.001026 -0.00049725 -0.0018247 -0.00075917 0.0012469 0.24967 0.051318
-0.007301 0.0088663 0.0025316 -0.0006353
-0.00064535 -0.0017586 -0.00097614 -0.00056039 -0.0012016 -0.0010395 -0.0072583 0.0088664
0.16861 0.16516 -0.0042967 0.0097267
-0.0002983 0.00034979 -0.00045519 -0.00062256 -8.2017e-05 -0.00036762 0.0025441 -0.00066687
-0.0043018 0.0096828 0.23607 0.21163
1700000000 0.28576 -0.01667 0.0019021 0.0097007 -0.0031752 0.00033844 0.0030857 -0.0012747
-0.0022795 -0.00064443 0.00048375 0.00044375
0.0018823 0.0097009 0.21901 0.244 0.0027374 -0.00044579 -0.0014121 -0.00070225
-0.00082297 -0.00014882 -0.00080468 -0.00045747
-0.0031632 0.00040222 0.0027056 -0.00044557 0.25481 -0.19699 0.00015505 0.0016592
-0.0020695 -0.00030001 -0.00030795 -0.00087579
0.0030936 -0.0013123 -0.0014207 -0.00069811 0.00015353 0.001633 0.24597 0.0013917
-0.0045542 0.0095115 0.0017865 -0.0020873
-0.0022648 -0.0006513 -0.00080477 -0.00013829 -0.0020598 -0.00025368 -0.0045471 0.0095418
0.18721 0.14859 0.00066498 0.0099043
0.00049993 0.00047893 -0.00079248 -0.00039839 -0.000283 -0.00084784 0.0017834 -0.0020756
0.00068882 0.0099264 0.25327 0.17831
1760000000 0.27575 -0.064971 0.0042927 0.0064173 -0.0020463 0.0012072 0.0013163 -0.0034385
-0.0012507 0.00062135 0.00011314 -0.00054572
0.0042908 0.006434 0.24625 0.20482 7.7532e-05 -0.0017782 -0.0012971 5.8128e-05
-0.0011793 0.0010107 -0.00047672 0.00031225
-0.0020611 0.0012338 6.6666e-05 -0.0017676 0.20655 -0.22899 0.0011087 0.0013799
-0.0010872 0.0015938 -0.0012919 -0.00062689
0.0012744 -0.0034735 -0.0013023 6.046e-05 0.0011306 0.0013885 0.23805 -0.049926
-0.0010617 0.0088138 -0.0001324 -0.0024606
-0.0012675 0.00062139 -0.0011522 0.00099184 -0.0011049 0.0016262 -0.0010409 0.008785
0.20442 0.11764 0.0047412 0.007268
0.00010823 -0.00053982 -0.00049421 0.00031621 -0.0012598 -0.00078808 -9.4712e-05 -0.0024688
0.0047225 0.007229 0.26753 0.1414
1820000000 0.25198 -0.10305 0.0045641 0.002866 0.00021866 0.0025231 -0.00098618 -0.0030113
-0.0011981 0.00091732 -5.8901e-05 -9.0956e-05
0.0045555 0.0028803 0.25645 0.1747 -0.0022537 0.00011156 -0.0014789 0.00093393
-1.8214e-05 0.0011885 -0.00066256 0.00044047
0.00025581 0.0024185 -0.0021577 0.00010457 0.15569 -0.24448 0.0018044 0.00053194
-0.00019868 0.0022504 -0.0016801 0.0002388
-0.00092423 -0.003055 -0.001475 0.00098187 0.0018122 0.000544 0.20735 -0.098209
0.00048897 0.0073626 -0.0015764 -0.0017805
-0.0011542 0.0009537 -1.9401e-05 0.0012117 -0.00019098 0.0023039 0.00049154 0.0074019
0.22457 0.091153 0.0056318 0.003216
-7.5397e-05 -1.1893e-05 -0.00067466 0.00043547 -0.0018414 0.00026945 -0.0016256 -0.0017848
0.0056192 0.0032389 0.27105 0.1058
1880000000 0.21718 -0.14322 0.0023255 0.00055068 1.8944e-05 0.0022543 -0.0028899 -0.0023373
-0.00013782 0.0017147 0.00026555 -0.00046806
0.0023459 0.00057603 0.26129 0.12907 -0.0039628 0.0030147 -0.00028914 0.0018269
0.00055329 0.0013384 0.00010202 0.00088006
-2.4676e-05 0.0022024 -0.0039419 0.0030006 0.10369 -0.25098 0.0019959 -0.0011941
0.0017375 0.0019805 -0.00092494 0.0014087
-0.0028609 -0.0023607 -0.00026689 0.0018602 0.0020292 -0.0012111 0.16651 -0.1378
0.0014716 0.0054089 -0.0022854 0.00024319
-0.00010652 0.0017254 0.00055233 0.0013595 0.0017739 0.0020553 0.0014696 0.0054189
0.23157 0.063706 0.0059148 0.0010819
0.00037845 -0.00048472 8.4253e-05 0.00093383 -0.0011061 0.0016221 -0.0022978 0.00026865
0.0058964 0.0010501 0.27234 0.072534
1940000000 0.17892 -0.17021 0.00022438 -0.0011443 0.0021004 0.0018109 -0.0039056 0.00033839
0.0011447 0.00086025 -0.00063618 -0.00063478
0.0002369 -0.0011168 0.26345 0.097176 -0.0018059 0.0059434 0.0010676 0.0014005
0.0019459 0.00043249 0.00086137 0.00033007
0.0019614 0.0018771 -0.0017662 0.005946 0.060252 -0.24322 0.00058976 -0.0024566
0.0022994 0.00034696 0.00021671 0.001832
-0.0038886 0.00027946 0.0011162 0.0014583 0.00057612 -0.0024435 0.11462 -0.16956
0.00098761 0.0038175 -0.0015054 0.0014138
0.0011383 0.00082132 0.0019403 0.0004062 0.0023848 0.0002603 0.0010502 0.0038086
0.23918 0.027452 0.0044402 -0.0029513
-0.00061495 -0.00066113 0.00087209 0.0003129 0.00030298 0.0019935 -0.0015535 0.0014857
0.0044137 -0.0029464 0.26355 0.036114
2000000000 0.13233 -0.18479 -0.0034788 0.00085585 0.0027515 0.00092525 -0.0023446 0.0036941
0.00080912 0.00035474 -0.00084474 0.0003406
-0.0035055 0.00089771 0.24954 0.061799 -0.00032826 0.0078104 0.0017333 0.00036479
0.0011947 -0.0013076 0.00042696 0.00011816
0.0028045 0.0010088 -0.00032284 0.0078459 0.018744 -0.22869 -0.0016527 -0.0013955
0.0020038 -0.0010404 0.0016355 0.0014301
-0.002399 0.0037062 0.0017336 0.00031188 -0.0016516 -0.0013967 0.059892 -0.17921
-0.00070606 0.0032274 -0.0002374 0.0021957
0.00082168 0.00039818 0.0011463 -0.0013064 0.0019998 -0.0011475 -0.00070319 0.0032299
0.23798 -0.0048139 0.00069102 -0.0039492
-0.000905 0.00036683 0.00045492 0.00011482 0.0019149 0.0012914 -0.00016277 0.0022477
0.00060432 -0.0039357 0.24986 0.00808
2060000000 0.086111 -0.19217 -0.0042841 0.0031629 0.0025761 -0.00081691 0.00087424 0.0036253
0.001597 -0.00042511 -0.0002383 0.0012288
-0.0042489 0.0031487 0.2372 0.033106 0.0045522 0.0085299 0.0010153 -0.00068143
0.00051622 -0.0015259 0.0005793 -8.7526e-05
0.0027022 -0.00091918 0.0046629 0.0085927 -0.013673 -0.21059 -0.0019203 0.00045428
0.00066612 -0.0022097 0.002864 0.00027902
0.00089376 0.0036732 0.0010368 -0.00071712 -0.001902 0.00044758 0.0090864 -0.17543
-0.0016686 0.0046785 0.0010633 0.0013259
0.0015519 -0.00048506 0.000488 -0.0015373 0.00051822 -0.0022984 -0.0015891 0.0046934
0.22714 -0.042153 -0.0015197 -0.0048796
-0.00022563 0.0012761 0.00053823 -9.29e-05 0.002886 3.6469e-06 0.0010485 0.001364
-0.0015543 -0.0048035 0.23563 -0.016735
2120000000 0.040182 -0.18378 -0.0034249 0.0064371 0.0021969 -0.0027235 0.0029991 0.0020315
0.00064267 -0.0014404 0.0010836 0.00024059
-0.0034047 0.0064475 0.21619 0.0086559 0.0070452 0.0045941 0.0010469 -0.0012659
-0.0014003 -0.0019326 5.0751e-05 -0.0011282
0.0021794 -0.0028535 0.0072026 0.0045922 -0.042638 -0.19388 -0.00077038 0.001661
-0.0016127 -0.001682 0.0006725 -0.0023334
0.0030247 0.0020469 0.0010155 -0.0012805 -0.00071787 0.0016564 -0.041031 -0.15913
-0.0018618 0.0062071 0.0018086 0.0010629
0.00073479 -0.0014101 -0.0013937 -0.0019073 -0.0016937 -0.0016089 -0.0018615 0.0061372
0.21377 -0.077451 -0.005724 -0.0024479
0.0011765 0.00025637 -3.7621e-05 -0.0011025 0.00044219 -0.0024265 0.0019372 0.0010492
-0.0057077 -0.0025252 0.2145 -0.032381
2180000000 0.00045216 -0.17055 -0.0018682 0.0094459 0.00060698 -0.0023719 0.0030852 -0.00054816
0.00027 -0.0014137 0.0012044 0.00029734
-0.0018946 0.0094498 0.19696 -0.0090041 0.0081541 0.0040726 -0.00083735 -0.0017983
-0.0020351 0.00073849 -3.181e-05 0.00041888
0.00047649 -0.0022952 0.0081763 0.0038967 -0.063607 -0.16896 0.0013466 0.0016378
-0.00091971 -0.00027841 0.00036179 -0.0017424
0.0031295 -0.00052575 -0.00096686 -0.0016667 0.0014046 0.0016072 -0.07761 -0.13205
-0.00081159 0.0088452 0.0019951 -0.00012906
0.00028588 -0.0014104 -0.0020913 0.00081421 -0.00089861 -3.3942e-05 -0.00083627 0.00884
0.18887 -0.10813 -0.0062447 0.0013377
0.0012659 0.00025157 6.2888e-06 0.00038363 0.00013961 -0.0015173 0.001876 -0.00026633
-0.006292 0.0013097 0.19889 -0.046639
2240000000 -0.028629 -0.14607 0.0020883 0.010795 -0.00064986 -0.0028848 0.0015568 -0.0024132
-0.0018767 -0.00076694 0.00070193 -0.0017484
0.0020858 0.010769 0.17747 -0.01536 0.0089692 0.00010803 -0.00092025 -0.00038502
-0.00057069 0.0011042 -0.00071083 -0.00060038
-0.00061617 -0.0028499 0.0089094 4.5279e-05 -0.080426 -0.14511 0.0018658 -0.0015957
-0.0012272 4.0529e-06 -0.0023358 -0.0015693
0.0016113 -0.0024691 -0.00082871 -0.00035784 0.0018321 -0.0016374 -0.11104 -0.10338
0.0018051 0.01088 0.0017754 -0.00049856
-0.0019208 -0.00071442 -0.00049191 0.0011407 -0.0011902 -9.8992e-05 0.0016783 0.010988
0.16105 -0.12641 -0.0062291 0.0045159
0.0007099 -0.0019071 -0.00069657 -0.00053437 -0.0022382 -0.0014732 0.0015394 -0.00048863
-0.0062158 0.0044477 0.17532 -0.057272
2300000000 -0.055279 -0.11889 0.0074763 0.0090501 -0.0014885 -0.0020643 -0.00055293 -0.001312
-0.001165 0.0008504 -0.0012355 -0.00073154
0.0074739 0.0089965 0.15681 -0.024698 0.0090153 -0.0022208 -0.00084896 0.00080167
-0.00011001 0.0017658 -0.00013168 0.00090271
-0.0013482 -0.0019963 0.0089547 -0.0022333 -0.093119 -0.12083 -9.0261e-06 -0.0017826
-0.00015565 0.0019124 -0.0019307 0.00072234
-0.0006792 -0.0013339 -0.00080159 0.00068434 -2.5207e-05 -0.0017378 -0.13231 -0.067701
0.0054544 0.010931 0.0005227 -0.0019168
-0.0011985 0.00074981 -0.00011772 0.0016808 -2.613e-05 0.0019135 0.005537 0.011086
0.12533 -0.14802 -0.0041921 0.0077475
-0.0011825 -0.00063139 1.3292e-05 0.00085456 -0.0018883 0.00078565 0.00043584 -0.0017795
-0.0042348 0.0076617 0.15916 -0.058707
2360000000 -0.07222 -0.087468 0.010463 0.0084376 -0.0011786 -0.0016011 -0.001751 -0.00084023
-0.0007154 0.0009042 -0.0016293 -0.00061245
0.010447 0.0084144 0.14753 -0.024647 0.0081195 -0.0054188 -0.00063289 0.0012124
0.0018856 0.00025288 -6.5057e-05 -0.00016282
-0.0012958 -0.0015636 0.0081434 -0.0054388 -0.10266 -0.099141 -0.002881 -0.0010238
0.00083671 1.3463e-05 -0.00097917 0.0018441
-0.001789 -0.00073232 -0.00066555 0.0010651 -0.0028903 -0.0010577 -0.1487 -0.034966
0.009964 0.010002 0.0012851 -0.0022403
-0.00068342 0.00095609 0.0018197 0.00024815 0.00078416 -0.00010528 0.010157 0.0099732
0.097653 -0.14957 0.00029368 0.0086296
-0.0017532 -0.00050898 -0.00020742 -0.00026548 -0.0010436 0.0017378 0.0013965 -0.0020008
0.00022361 0.0086976 0.13726 -0.062187
2420000000 -0.080574 -0.06012 0.014028 0.0026819 -0.0031915 -0.0011626 -0.00075468 0.00085298
0.0011387 0.0013664 -0.0013999 0.0018465
0.013988 0.0027389 0.13009 -0.025383 0.0045507 -0.0073573 0.0015448 0.00076873
0.0008151 -0.0015454 -4.5804e-05 -0.00011555
-0.0033055 -0.0010663 0.0045745 -0.0073666 -0.1158 -0.078256 -0.0023318 0.0016473
4.2249e-05 -0.00022559 0.00039276 0.0028037
-0.00069244 0.00084012 0.0014816 0.00085365 -0.0023337 0.001669 -0.1573 0.0089506
0.014161 0.0073845 -0.00019561 -0.0028632
0.0011544 0.0013346 0.00079831 -0.0015678 -1.0257e-05 -0.00036779 0.014133 0.0072292
0.062342 -0.14928 0.0014954 0.009386
-0.0011856 0.001806 -0.00016989 -0.00011898 0.00056172 0.0026926 -3.0079e-05 -0.0030167
0.0014222 0.0094446 0.11844 -0.057366
2480000000 -0.081202 -0.028785 0.013753 -0.0024494 -0.0016802 7.7187e-05 -0.00045231 0.0012679
0.0016481 -0.00054236 0.00021588 0.0014824
0.013714 -0.0024514 0.13165 -0.026279 0.0025016 -0.0091805 0.0011131 -0.0001439
-0.00054765 -0.0011038 -0.0001237 -0.00031172
-0.0015308 1.0562e-05 0.0023817 -0.0091814 -0.11879 -0.058177 -0.00062803 0.0034231
-0.00017056 -0.00068676 0.0019601 0.00098909
-0.00037041 0.0013595 0.0010552 -0.00011696 -0.00056484 0.0034345 -0.15867 0.046733
0.017292 0.0014553 -0.0017685 -0.0023048
0.0017428 -0.00050998 -0.00048807 -0.0010415 -0.00041981 -0.00074076 0.017327 0.0012573
0.031663 -0.14189 0.0046977 0.0081616
0.00020242 0.001487 -0.00013419 -0.00025905 0.0019105 0.00075509 -0.00171 -0.0025756
0.0046734 0.0081137 0.099619 -0.053525
2540000000 -0.08551 -0.0016989 0.01169 -0.0062477 -0.0022441 0.001021 0.00058959 0.00066866
-0.00012434 -0.0017861 0.0008721 0.0017404
0.011692 -0.0062271 0.11811 -0.017787 -0.0015704 -0.0080608 0.00048355 -0.0014139
-0.0017191 -0.00021528 -0.00056297 0.00031569
-0.0023021 0.00095662 -0.0016894 -0.0080844 -0.12529 -0.034665 0.0022585 0.0025069
-0.0010528 0.00011865 0.0017068 -0.00080114
0.00054375 0.00047025 0.00059326 -0.0013512 0.0023412 0.0025311 -0.15639 0.08501
0.017595 -0.0052379 -0.0020886 -0.0019929
-0.00024722 -0.0018914 -0.0017272 -0.00013409 -0.0011375 0.00031287 0.017387 -0.0052207
0.0076501 -0.12747 0.0076226 0.0063559
0.00086682 0.0014327 -0.00055018 0.00035349 0.0015451 -0.00076942 -0.002303 -0.0020586
0.0076901 0.0062836 0.084615 -0.039765
2600000000 -0.078323 0.023158 0.0084151 -0.0097556 -0.0012219 0.0026402 0.00076104 -0.0004943
-0.001038 -0.00098419 0.0017977 0.00018259
0.0084287 -0.0097583 0.11259 -0.033305 -0.0037293 -0.0059518 -0.00046219 -0.0007691
-0.00038688 0.0016264 -0.00021727 0.00060916
-0.0011895 0.0025729 -0.0037755 -0.006119 -0.13018 -0.010042 0.0030771 -0.00021352
7.5774e-05 0.0014668 0.0012866 -0.0017277
0.00082872 -0.00047419 -0.0005068 -0.00084328 0.0031314 -0.00026654 -0.14247 0.1185
0.014335 -0.011476 -0.0038733 0.00013318
-0.00092269 -0.0010717 -0.00023586 0.001549 0.00012203 0.0016447 0.014266 -0.01129
-0.019642 -0.11151 0.0088202 0.0058542
0.001808 0.00025925 -0.00016624 0.00071125 0.0011361 -0.001591 -0.003878 0.00021439
0.0088114 0.0058394 0.076803 -0.025069
2660000000 -0.072637 0.048917 0.004535 -0.011654 -0.00018947 0.00099181 2.7199e-06 -0.00013307
-0.0024102 0.00046932 0.001504 -0.00067403
0.0045279 -0.01161 0.1197 -0.029131 -0.0049123 -0.0043634 -0.0012391 -0.00019297
0.00026167 0.00194 0.00046771 0.00086244
-8.1826e-05 0.0011022 -0.0049718 -0.0041638 -0.12916 0.010599 0.0018249 -0.0018319
0.00041805 0.00077147 -0.0011144 -0.0016631
-7.2529e-05 -0.00012807 -0.0011908 -0.00019203 0.0017603 -0.0018717 -0.12242 0.1493
0.0083204 -0.015571 -0.0021704 0.0012476
-0.002495 0.00047528 0.00024541 0.0019442 0.00047981 0.00069673 0.0084749 -0.015586
-0.035582 -0.096793 0.010675 0.0012969
0.0014316 -0.00079679 0.00058067 0.0007506 -0.0010262 -0.0014797 -0.0023127 0.0013602
0.010669 0.0012096 0.072005 -0.0065822
2720000000 -0.061408 0.067846 0.00022183 -0.011752 -0.00024788 0.0029067 -0.00039519 0.0001348
-0.0018678 0.0020438 0.00065102 -0.0017526
0.00028067 -0.011704 0.10487 -0.031918 -0.0053282 -0.00083986 -0.0013821 0.00051892
0.0017865 0.00057155 0.0010181 -0.00018027
-0.00037049 0.003002 -0.0054047 -0.00092676 -0.12365 0.039699 0.00023519 -0.0024083
0.00036579 0.00036769 -0.0012326 0.00055101
-0.00028064 0.00018802 -0.0014056 0.00051005 0.00021434 -0.0023329 -0.090171 0.17927
0.0019921 -0.016196 -0.0013818 0.002055
-0.0018744 0.0021819 0.0018541 0.0005247 0.000336 0.00042527 0.0020181 -0.016331
-0.05126 -0.071475 0.012215 -0.00096027
0.0004312 -0.0015272 0.00092222 -0.00028548 -0.0011856 0.00054727 -0.0012045 0.0021861
0.012151 -0.0011754 0.07649 0.013017
2780000000 -0.04721 0.086651 -0.0042861 -0.010569 4.94e-05 0.0011967 0.00063754 -0.00023813
0.0011972 0.002483 -0.0008127 -0.0018431
-0.0043152 -0.010563 0.10327 -0.043851 -0.0040523 0.00063862 -1.3211e-05 0.0013996
0.0017695 -0.00089821 0.00012689 -0.00027512
-4.1388e-05 0.0011723 -0.0041085 0.0006567 -0.12168 0.070084 -0.0021359 -0.0012531
0.00019631 -0.00035568 -0.00073862 0.00078623
0.00070687 -0.00026048 -5.3648e-05 0.0014661 -0.002138 -0.0012593 -0.061166 0.20128
-0.0051709 -0.015088 -0.00080582 0.0021203
0.00124 0.0025187 0.0016777 -0.0010101 0.0003226 -0.00043006 -0.005197 -0.015299
-0.064313 -0.045811 0.0099803 -0.0054179
-0.00064979 -0.0018007 0.00011234 -0.00019272 -0.00064198 0.0006664 -0.000659 0.0021754
0.0099417 -0.0054277 0.080105 0.031447
2840000000 -0.031583 0.10194 -0.0074058 -0.0073464 0.0015438 0.0019495 -4.88e-05 -0.00027689
0.0014467 0.0010223 -0.0016268 0.00038187
-0.0073913 -0.007341 0.10142 -0.036614 -0.0030219 0.0017613 0.00029416 0.00071266
-6.6924e-06 -0.001444 -9.1695e-05 1.8088e-05
0.0013988 0.0018577 -0.0030547 0.0017513 -0.11562 0.096903 -0.0011936 0.00043427
0.0002619 0.00037674 0.0011594 0.00097987
1.2048e-05 -0.00021206 0.00032211 0.00073164 -0.0011767 0.00046786 -0.025158 0.21719
-0.0089749 -0.010603 0.00032485 0.0011605
0.0014824 0.0010566 -9.3515e-05 -0.0014678 0.00042063 0.00022686 -0.0092997 -0.010548
-0.069476 -0.021856 0.0084922 -0.006841
-0.0016833 0.00018147 -8.0204e-05 -7.2146e-05 0.0010535 0.0012113 0.0004048 0.00098312
0.0085004 -0.006844 0.09487 0.047304
2900000000 -0.017198 0.12126 -0.0088909 -0.003255 0.0014314 0.00012562 0.00042354 -0.00083801
0.0020977 -0.0010012 -0.00074391 0.00015244
-0.0089098 -0.0032408 0.082687 -0.044234 -0.00060625 0.0025572 0.00080198 0.00022458
-0.00039153 -0.0015065 -7.8874e-05 -2.2643e-05
0.0015946 -2.6421e-05 -0.0005569 0.0025749 -0.097914 0.12979 -0.00064533 5.7207e-05
-0.00041323 -0.0009321 0.0016142 -0.00035859
0.00041433 -0.00089354 0.00082442 0.00023018 -0.00059862 9.6597e-06 0.012365 0.22006
-0.011523 -0.0053183 0.0013596 0.0019088
0.0021539 -0.0011421 -0.00045927 -0.0014093 -0.00067996 -0.00099673 -0.011582 -0.0051939
-0.069255 0.0098789 0.0064052 -0.010172
-0.00071915 0.00017121 -0.00020336 -4.2038e-06 0.0018572 -0.00040586 0.0011109 0.0018005
0.0065348 -0.010193 0.10919 0.052752
2960000000 0.0042693 0.13276 -0.0087245 0.0003414 0.00032289 0.0015655 -0.00072597 -0.00099379
-0.00023909 -0.0019485 -0.00092173 0.00047066
-0.0087475 0.00031501 0.09185 -0.043774 -0.00031568 0.00092392 0.00096772 0.00015299
-0.0012715 -0.00094153 0.00046815 0.00038541
0.000516 0.0015148 -0.00023216 0.0011399 -0.078898 0.16099 -0.00077226 0.00031128
-0.00044812 0.00090577 -0.00018318 -0.0022366
-0.00082616 -0.00089097 0.00088469 2.1118e-05 -0.000774 0.00025439 0.053666 0.22714
-0.011385 0.00010192 0.0013248 0.00051241
-0.00035106 -0.0020869 -0.001297 -0.00073488 -0.00043084 0.00094236 -0.011305 0.00028946
-0.060685 0.035321 0.0015933 -0.011104
-0.00095681 0.00039277 0.00039171 0.00040694 -3.6889e-05 -0.0026968 0.0012717 0.0005362
0.0015273 -0.01117 0.12928 0.063693
3020000000 0.02243 0.14673 -0.0065527 0.0037449 0.0015086 -7.4829e-05 -0.00099635 7.4365e-05
-0.00084761 0.00041736 -4.903e-05 0.0008105
-0.0065938 0.0036901 0.081105 -0.032363 -0.00021064 -0.00033371 0.00052238 -0.00083201
-0.0016486 0.00028695 0.00058239 -0.00053475
0.0014001 -0.00017811 -7.3177e-05 -0.00030076 -0.056504 0.18542 -0.00054383 0.00099433
0.00051573 0.0003683 -0.0008993 -0.0013959
-0.0010246 6.0055e-05 0.00050565 -0.00084684 -0.00059818 0.00094941 0.093159 0.2202
-0.0089712 0.0036678 0.00077282 0.00059479
-0.00075708 0.00034654 -0.0015975 0.00037275 0.00036797 0.00027825 -0.0088181 0.0037472
-0.048433 0.061587 -0.00052264 -0.010705
2.5093e-05 0.00068123 0.00073827 -0.00031333 -0.0012254 -0.0016934 0.0007079 0.00069678
-0.00049956 -0.010661 0.14835 0.060646
3080000000 0.049341 0.1558 -0.0046198 0.0058268 0.001643 -0.00046047 -0.00078655 0.00014165
-0.00049959 0.00047821 0.00019848 0.00042573
-0.0046435 0.0058186 0.078697 -0.027195 -0.00031961 0.00047532 -6.478e-05 -0.00031471
-0.00043213 0.00089458 -0.00013147 -0.00038619
0.0016651 -0.00026791 -0.00034739 0.00029037 -0.020035 0.2059 -0.00083353 0.00016075
0.00056792 0.00075911 -0.0017487 -0.00067226
-0.00077393 0.0001507 -6.4967e-05 -0.000308 -0.00084318 0.00028123 0.12649 0.21257
-0.0050763 0.0068469 0.0019205 1.1736e-05
-0.00052502 0.00044029 -0.00027723 0.00093799 0.00047621 0.000624 -0.0049528 0.0067495
-0.025868 0.089344 -0.0056626 -0.0092877
0.00013403 0.00049376 -8.0716e-05 -0.00053445 -0.0021275 -0.00028194 0.0022076 0.00016546
-0.0057714 -0.0093557 0.16332 0.067621
3140000000 0.077665 0.15939 -0.0012989 0.0075801 0.0026649 -0.0014769 -0.0011426 0.001101
0.0015953 0.00056191 7.0423e-05 -0.00010413
-0.0012853 0.0075676 0.074492 -0.029071 -0.0010517 9.814e-05 0.0006558 -0.00038038
-0.0002144 0.0011655 0.00058344 -0.00052566
0.0027738 -0.0015953 -0.0010611 -4.5227e-05 0.020957 0.22679 0.00028807 0.0017902
0.0013371 -0.00076792 -0.0027537 0.00085615
-0.0010345 0.0011506 0.00062695 -0.00041451 0.00034123 0.0017359 0.16216 0.18721
-0.0014555 0.0068742 0.00063346 -0.0010458
0.0015183 0.00055173 -0.00011512 0.0011275 0.0013252 -0.00067023 -0.0014137 0.0067405
-0.013257 0.10695 -0.007407 -0.0054921
0.00020964 -2.6442e-06 0.00057855 -0.00049359 -0.0026184 0.0011014 0.00060511 -0.0010226
-0.0073443 -0.0055795 0.18785 0.058418
3200000000 0.10964 0.16968 0.0039424 0.0065775 0.00070193 -0.0029091 3.1157e-05 0.0016815
0.00055373 -0.0016484 0.00020823 0.00067633
0.003919 0.0065876 0.084875 -0.027929 -0.00098626 0.00022077 -0.00045619 -0.0010107
0.00092487 0.0011691 -0.00043996 -0.00093671
0.00070297 -0.0028707 -0.0011301 0.0003123 0.066538 0.23265 0.0011511 0.00063219
-0.00014854 -0.0021939 -0.0013675 0.00262
5.0962e-06 0.0017553 -0.00050188 -0.00095257 0.0012128 0.00065479 0.18281 0.1644
0.0016099 0.0066469 0.00070972 -0.0015969
0.00058996 -0.0015957 0.00093818 0.001117 -0.00022879 -0.0020366 0.0014772 0.0065265
0.021107 0.12534 -0.0088022 -0.0021037
6.6423e-05 0.00063292 -0.00047139 -0.0010561 -0.0013417 0.0025998 0.0009671 -0.0016348
-0.0088887 -0.0021584 0.20332 0.057765
3260000000 0.14137 0.16206 0.0041835 0.0030857 -0.00056818 -0.0023472 0.0011676 0.00081137
0.00037406 -0.0022104 -0.00025481 -0.00030285
0.0042135 0.0031042 0.092737 -0.031184 -0.0019579 0.0017862 -0.0005575 -0.00024561
0.00090664 -0.00044596 -0.00095846 0.00020997
-0.00056806 -0.0025496 -0.0020722 0.001965 0.11758 0.22839 0.00056095 -0.00012154
-0.0011174 -0.001052 0.00075482 0.0016931
0.0010978 0.00067742 -0.00041091 -0.0002119 0.00056532 -0.00011926 0.21047 0.12746
0.0042441 0.0048623 -0.00056976 -0.0018181
0.00026162 -0.0020082 0.0008506 -0.00056974 -0.00090752 -0.0011241 0.0041312 0.0049166
0.042949 0.13379 -0.0071109 0.0025895
-0.00010596 -9.1933e-05 -0.00094627 0.00018777 0.00062839 0.0021522 -0.0009198 -0.001924
-0.0069422 0.0029453 0.23286 0.048349
3320000000 0.17174 0.15657 0.0070962 0.0012836 -0.00026259 -0.0019796 0.00066763 0.0002237
-0.0019989 -0.0012437 4.6178e-05 5.6378e-05
0.0070986 0.0013861 0.099574 -0.027251 0.0003519 0.00217 -0.0003563 -0.00044618
-0.00013729 -0.00023943 -0.00027449 0.00037059
-0.00048024 -0.0019626 0.00046807 0.0023264 0.16565 0.2188 0.00025591 -0.00022291
-0.0011612 -0.00010398 -7.3341e-05 0.00071868
0.00077626 0.00028066 -0.00038145 -0.00051624 0.00030263 -0.00019608 0.21901 0.096929
0.0046078 0.001896 -0.0012163 0.00019804
-0.0019312 -0.0013323 -0.00034169 -0.00027936 -0.0013438 -3.7305e-05 0.0045076 0.0019925
0.069952 0.13633 -0.0044812 0.0038302
0.0002801 0.00016489 -0.00023817 0.00019808 0.00048497 0.00044476 -0.0011797 0.00020357
-0.0043466 0.0036811 0.24941 0.034325
3380000000 0.20702 0.13988 0.0055843 -0.0020465 -0.0012241 0.00054159 0.00099389 0.00026438
-0.001734 0.00071001 0.00041303 7.0248e-05
0.0056152 -0.0019431 0.11025 -0.035393 -0.0003202 0.0031094 -0.0010979 -0.00034801
7.8559e-05 -6.2895e-06 -0.00086958 0.00033767
-0.0012548 0.00053477 7.7321e-05 0.0030505 0.20719 0.19597 0.00061424 -0.0006244
-0.0018504 0.00076061 0.00075334 0.0016755
0.00089841 0.00027064 -0.0011142 -0.00034688 0.00059622 -0.0007141 0.23395 0.064237
0.005999 0.0014784 -0.00011017 0.00026702
-0.0014997 0.00089228 -9.1353e-06 3.9448e-05 -0.0016972 0.00071059 0.0061862 0.0015992
0.10797 0.12923 -0.00087596 0.0051853
0.00034445 5.3602e-05 -0.0010656 0.00048826 0.0010231 0.0011844 -0.00023911 0.00037654
-0.00066955 0.005043 0.27829 0.015647
3440000000 0.23856 0.11896 0.0046154 -0.0038264 -0.00065219 -0.0014707 0.00070174 0.00012002
-0.0015458 0.0017623 0.0007173 0.00021064
0.0045703 -0.003859 0.10361 -0.040325 0.0031075 0.0022904 -0.00083887 0.0010887
2.4332e-05 0.00019587 0.00025464 0.00087802
-0.00079841 -0.0015172 0.0032117 0.0022564 0.24488 0.16789 -0.00035196 0.00019096
0.00012212 0.0015303 0.0012525 0.0011743
0.00086706 4.1642e-05 -0.00084207 0.0010963 -0.00030197 0.00018088 0.23536 0.031855
0.0066566 -0.001603 -0.0006097 -0.00015154
-0.001643 0.0016744 -6.1687e-05 0.00036907 7.2577e-05 0.0014405 0.0068013 -0.0016575
0.13431 0.1227 0.0019636 0.0032379
0.00067099 -3.1387e-05 0.00011729 0.0011895 0.00065089 0.00069914 -0.00056865 -5.6214e-05
0.0018366 0.003226 0.29537 -0.012028
3500000000 0.27111 0.08722 0.0026108 -0.0045879 -0.0012067 0.0015894 0.00097531 -0.00083356
-0.00094463 0.0012433 0.00082439 -0.00066991
0.0025298 -0.004577 0.11623 -0.063869 0.0031809 0.0011969 -0.00039546 0.00063699
0.00033268 -7.6394e-05 -0.00018756 -0.00018728
-0.001282 0.0017887 0.003112 0.0011729 0.27409 0.13414 0.00017782 -0.00016615
0.00015965 0.0010569 0.0020317 -0.00014927
0.00094005 -0.00079864 -0.00037561 0.00064033 0.00017191 -0.00021399 0.23983 0.0036945
0.006032 -0.0042135 -0.00020456 0.00010309
-0.00095634 0.0013875 0.00044714 2.287e-06 0.00019511 0.0010448 0.0060175 -0.0043515
0.17471 0.099543 0.0027422 0.0011092
0.00087423 -0.00075251 4.9639e-05 0.00016653 0.0016958 0.00020112 -7.8372e-05 0.00020984
0.0028104 0.0010248 0.3156 -0.040516
3560000000 0.28957 0.053154 0.00031794 -0.0060238 -7.2424e-05 -0.001124 0.00042252 0.00030876
0.0017409 0.0016917 5.6747e-05 -0.0010015
0.0004128 -0.0059365 0.11041 -0.069131 0.005845 -0.00049714 0.00051546 0.00051918
0.00055728 -0.0001235 -0.0001093 0.00038709
-9.5162e-05 -0.0010584 0.0057804 -0.00047277 0.30196 0.091673 -7.7861e-05 -0.00019388
0.0011612 5.7894e-05 0.0014115 -0.00056566
0.00056587 0.00020464 0.00045816 0.00052544 -3.8745e-05 -0.00020461 0.22931 -0.032363
0.0048738 -0.0061386 -0.0004208 -0.00066542
0.0017046 0.0016214 0.0006581 -0.00012925 0.00097126 -5.9185e-05 0.0048214 -0.0063975
0.19518 0.09056 0.0027512 -0.001358
-0.00017313 -0.0011463 0.00029135 0.00021719 0.001383 -0.00034203 -5.5683e-05 -0.00058792
0.0024246 -0.0013815 0.32788 -0.081261
3620000000 0.30678 0.015426 -0.001055 -0.0035953 -0.0020976 -0.00012501 0.0002943 -0.001686
0.00014786 0.00035969 -0.00058207 -0.0012639
-0.0011347 -0.0035962 0.11107 -0.098083 0.0043714 -0.0040162 0.00016618 0.00036031
-0.00016436 -0.00056774 0.00052429 0.00064835
-0.0020805 -4.6296e-05 0.0042902 -0.0038335 0.3154 0.047509 0.00020966 -0.0009579
-0.00049721 -1.6713e-05 0.0011163 -0.0011407
0.00031909 -0.0016396 0.00013257 0.00041689 0.00013655 -0.0009011 0.21849 -0.062008
0.00040599 -0.0074563 -0.0012762 0.0012209
-1.4283e-05 0.00022291 8.0687e-05 -0.00082891 -0.00067632 -1.5813e-06 0.00017449 -0.0074733
0.21624 0.054836 0.00061673 -0.0017112
-0.00077499 -0.0008982 0.00050081 0.00029028 0.001368 -0.00091854 -0.0013265 0.00081917
0.00050719 -0.0012822 0.33037 -0.11503
3680000000 0.31071 -0.028713 -0.0036345 -0.0039383 -0.00074092 0.0018025 -0.00091888 -0.00033223
0.0012856 -0.00021464 -0.00090027 -0.00046085
-0.003443 -0.0038985 0.1073 -0.11503 0.0014221 -0.0047937 0.0007435 0.00036497
-0.00028271 -0.00055427 0.00073249 0.00037424
-0.00084352 0.0017263 0.0015671 -0.0048386 0.326 -0.0018266 -0.00081893 -0.00092761
0.0012304 0.00051101 0.00024106 -0.0021633
-0.00098498 -0.00043387 0.00075725 0.00026395 -0.0007099 -0.00077605 0.2047 -0.096134
-0.0010859 -0.0059121 -0.00096236 0.0013479
0.0013744 8.5182e-05 -0.00038387 -0.00057999 0.0010836 0.00067939 -0.0013092 -0.0056547
0.23757 0.033526 -0.00038916 -0.0018689
-0.00087814 -0.00023435 0.00078488 3.2436e-05 0.00059149 -0.0023234 -0.0011617 0.0011443
-0.0004767 -0.0017269 0.33035 -0.15969
3740000000 0.31305 -0.064411 -0.0030051 3.4025e-05 -0.0020896 0.0024912 -6.2648e-05 -0.0008748
-0.00084057 3.8896e-05 -0.0013252 0.00035821
-0.0029782 -1.8456e-05 0.098711 -0.1368 0.00086936 -0.0053848 0.00026842 -0.00021982
3.4009e-05 -0.00020223 0.00084085 0.00022956
-0.0021542 0.0026101 0.00068982 -0.0055136 0.32904 -0.041497 -0.00096904 -0.00014657
-0.00058692 -0.00013237 -0.00073146 -0.0013666
9.8803e-05 -0.0008482 0.00015855 -0.00015891 -0.00086011 -0.00016257 0.18352 -0.11927
-0.0027482 -0.0057755 0.00095901 0.002898
-0.00084201 -4.1082e-05 -0.00011945 -0.00020426 -0.00034981 0.0001323 -0.0026459 -0.0055081
0.2454 -0.0002939 -0.0010777 -0.0012735
-0.0012247 0.0003386 0.00050076 0.00014634 -0.00069937 -0.0016382 0.00059651 0.0029504
-0.0006323 -0.00098283 0.31625 -0.19945
3800000000 0.30784 -0.11075 -0.0020399 0.00064034 0.00079931 0.0039357 -0.0011932 -0.0014936
0.0015406 0.0013891 -0.0012756 0.00019583
-0.0021766 0.0005112 0.088424 -0.15177 -0.0021675 -0.0049282 0.00032366 9.4774e-05
-0.00093534 -0.00046687 0.00090642 -6.0424e-05
0.00095457 0.0039376 -0.0022102 -0.0048833 0.32602 -0.083265 -0.00095051 0.00068101
0.00065123 0.00027911 -0.0010654 -0.00047899
-0.0014727 -0.0015958 0.00027436 0.00014252 -0.00074045 0.00050885 0.17451 -0.14488
-0.0035364 -0.0035267 0.0012826 0.0013878
0.0018783 0.0011867 -0.001001 -0.0002619 0.0010069 0.00026418 -0.0033609 -0.0035427
0.26166 -0.038275 0.0010279 0.00042066
-0.0013617 0.00037231 0.00083612 -9.1456e-05 -0.0012704 -0.00082045 0.001487 0.0016187
0.0012514 0.0002193 0.30889 -0.24127
3860000000 0.2961 -0.14257 -0.00061874 0.0011501 0.0028247 0.0020515 -0.0022863 0.001259
0.00094425 -0.0011919 -0.00075841 0.0018908
-0.00060438 0.0011827 0.069127 -0.16205 -0.0031082 -0.0048058 0.00057173 -0.00064423
-0.00071697 0.0010082 0.00075333 -0.00092078
0.0028101 0.0019462 -0.003205 -0.004852 0.30619 -0.12392 -0.00044128 0.0011773
0.00013421 -0.00020256 -0.00067897 -0.00027838
-0.0019571 0.0013136 0.00064173 -0.00060361 -0.00055132 0.00093096 0.14663 -0.15978
-0.0026868 -0.0040535 0.0020227 0.001134
0.00069887 -0.0012692 -0.00066527 0.0011499 0.00025088 -0.00032519 -0.0025284 -0.004344
0.2602 -0.066006 0.00023626 -0.0011737
-0.00022395 0.001672 0.00042608 -0.00096895 -0.00065645 0.00011575 0.0018852 0.0012451
0.00026684 -0.0013844 0.28584 -0.27913
3920000000 0.28183 -0.18214 0.0017262 8.5149e-05 0.0035079 0.0022399 0.00012056 0.00097342
0.00057142 -0.00026858 0.00072545 0.0010518
0.0017629 -2.0626e-05 0.042368 -0.17828 -0.0049432 -0.0034564 -0.00047262 -0.00022056
0.00020498 0.00038117 -4.296e-05 -0.0008684
0.0034688 0.0021501 -0.0050322 -0.0035569 0.29871 -0.15626 0.00025974 0.0014141
0.0020504 -0.0010609 -0.00054816 -0.00027616
-1.7282e-05 0.0010525 -0.00045293 -0.00025442 0.00015656 0.0013858 0.12697 -0.17104
-0.003828 -0.0029645 0.0023958 -0.00066028
0.00055344 -0.00028862 0.00030757 0.00033242 0.0020388 -0.001302 -0.0040539 -0.0030172
0.25541 -0.113 0.0010559 -0.0012661
0.00034313 0.00047014 -9.0332e-05 -0.00053651 -0.00030164 -7.4384e-05 0.0027183 -0.00043649
0.00087548 -0.0015624 0.26468 -0.30624
3980000000 0.25494 -0.21803 0.0018673 -0.0030913 0.0047733 -0.00047271 5.6509e-06 0.001128
0.00092216 -0.0017542 0.00082802 0.00025861
0.001745 -0.003219 0.020138 -0.19217 -0.0055123 -0.0014118 0.00063595 0.00043629
0.00045266 0.0006299 -0.0002317 -0.0015369
0.0048024 -0.00034716 -0.0057966 -0.0013227 0.27085 -0.18622 0.0015656 0.00010409
-0.00087235 -0.001348 -0.0008987 -0.00062761
0.00014081 0.0010907 0.00070318 0.00046357 0.0013161 0.00018934 0.09091 -0.1922
-0.0043088 -0.0034895 0.0013878 -0.00061519
0.00090089 -0.0018368 0.00052952 0.00041658 -0.00075892 -0.0015101 -0.0043275 -0.0035278
0.24475 -0.1431 0.0016131 -0.0044288
0.00037048 0.00031194 0.00010573 -0.0012037 -0.00080629 -0.00060678 0.001428 -0.00065683
0.0012696 -0.0040257 0.23002 -0.34529
4040000000 0.22721 -0.24359 -0.00063499 -0.0041935 0.0033443 -0.0031178 0.00034874 0.00018222
-0.00056239 -0.00092634 0.00090556 -0.00028979
-0.00072525 -0.0040627 -0.0054056 -0.19929 -0.0049033 0.00025008 0.00022511 -0.0008864
0.00028627 0.00050589 -0.0019466 -3.7545e-05
0.0033089 -0.0029307 -0.004842 0.00037824 0.24925 -0.21992 0.00042046 -0.00075417
-0.00066562 -0.00075052 -0.0014858 0.00060365
0.00016694 0.00029399 0.00023107 -0.0010251 0.00048776 -0.00050469 0.068564 -0.18762
-0.0066841 -0.0017754 0.0017241 -0.00048222
-0.00044515 -0.00071044 0.00014146 0.00019325 -0.0011465 -0.00073167 -0.0068599 -0.0017068
0.23386 -0.17585 -0.0015993 -0.0031406
0.00079517 -0.00027825 -0.0016106 -0.00015032 -0.0011667 0.00041018 0.0019447 -0.00035769
-0.0015326 -0.0032172 0.19232 -0.36355
4100000000 0.19722 -0.26741 -0.0034743 -0.0028263 0.0013074 -0.0035016 -0.00026986 0.0001012
0.00044849 -0.0012762 0.00029391 3.4664e-05
-0.003398 -0.0028981 -0.03086 -0.20344 -0.004823 0.0010528 -0.00015564 -0.00038986
0.00086025 3.6582e-06 -0.00055634 0.00057686
0.00106 -0.0036137 -0.0048823 0.0011269 0.22772 -0.24674 0.00015015 -0.00045759
-0.0010502 -0.00038935 -0.0011554 0.00011985
-6.3782e-05 0.00012369 -0.000221 -0.00037637 0.00031689 -0.00038077 0.034934 -0.20104
-0.0059557 0.00074812 0.0011357 -0.0014985
0.00054393 -0.0015383 0.00054641 0.00015384 -0.0010812 -1.5046e-06 -0.0058979 0.00076453
0.21926 -0.20118 -0.0013572 -0.0041557
0.00030767 0.00015367 -0.0006682 0.00042113 -0.0013997 0.00017178 0.00095878 -0.0017775
-0.0010567 -0.0042143 0.15946 -0.39035
4160000000 0.16778 -0.28468 -0.0037721 -0.0018966 -4.8841e-05 -0.0033209 0.00098292 -0.00011134
-0.0038096 -0.00066801 0.00064647 -0.0004705
-0.0038262 -0.0018631 -0.056784 -0.19959 -0.0049415 0.0025606 -0.00044364 -0.0003042
0.00032591 -0.00059804 -0.0006688 0.00024682
-0.00028296 -0.0030856 -0.0045414 0.002795 0.19386 -0.26237 0.00022179 -0.00011088
-0.0014654 -3.4934e-05 -0.0014398 0.00076943
0.0008018 -0.00027471 -0.00040087 -0.00028906 0.00044403 -0.00025758 0.010976 -0.18878
-0.0052452 0.0018636 0.0012831 -0.002579
-0.0037912 -0.00076875 0.00023475 -0.00037296 -0.0010093 0.00028241 -0.0053256 0.0018329
0.18906 -0.23505 -0.0041164 -0.0034571
0.000558 -0.00034783 -0.0008195 0.00036861 -0.00082598 0.0010361 0.0013372 -0.0023296
-0.0040615 -0.0037383 0.10955 -0.39838
4220000000 0.14008 -0.30044 -0.004411 0.00018746 0.00013109 -0.0038632 -0.00040089 -0.00017445
-0.00085208 0.0010245 0.00025671 -0.0011427
-0.0044947 0.0001624 -0.093311 -0.18982 -0.002346 0.0037023 -0.00019977 -5.6764e-05
-9.0478e-05 6.6261e-05 -0.0006299 0.00087987
2.9492e-05 -0.0037711 -0.0021098 0.0032907 0.16447 -0.28804 0.00011458 0.00021359
0.00035841 0.0006143 -0.00021433 0.0015592
-0.00029236 -0.00013138 -0.00018004 -5.8579e-05 -8.7964e-05 3.5774e-05 -0.013402 -0.18683
-0.0043726 0.0021992 -0.00013386 -0.0021286
-0.00081682 0.0010782 -8.0313e-05 0.00016975 0.00084306 0.00039182 -0.0043325 0.0022142
0.17383 -0.25888 -0.0043044 -0.0030425
0.00045205 -0.0013414 -0.00042977 0.00098784 -0.00031723 0.00098681 -0.00025902 -0.0023338
-0.004616 -0.0030984 0.081916 -0.41174
4280000000 0.10945 -0.30939 -0.0028957 0.0017695 -0.0017768 -0.0042609 -0.00043514 0.00063095
-0.00037824 0.0013742 -0.00086716 -0.00042256
-0.0029585 0.001629 -0.11898 -0.19429 -0.0028057 0.0031125 -0.00059879 -0.00027825
0.00014159 0.00024529 0.0005548 0.00073885
-0.0018536 -0.0041838 -0.0030299 0.0031367 0.13523 -0.29522 0.00083587 -0.00028769
-0.00057288 0.0010071 -6.6535e-05 0.0011587
-0.00037112 0.00061595 -0.00069967 -0.00033103 0.00079065 -0.00018451 -0.051163 -0.17165
-0.0046277 0.0023511 -0.0004437 -0.0023942
-0.00044259 0.0012658 0.00037522 0.00017782 -0.00078141 0.00077147 -0.0046505 0.002427
0.1301 -0.28256 -0.0065389 -0.0010371
-0.00078575 -0.00028013 0.00056559 0.00052138 -0.00061323 0.00092459 -0.00054574 -0.0022358
-0.0065914 -0.00084455 0.031556 -0.41676
4340000000 0.081679 -0.31848 -0.0019692 0.0020407 -0.0020715 -0.0013794 0.00038333 0.00039765
6.7314e-05 0.00054091 7.5546e-06 -0.00090581
-0.0018206 0.0020161 -0.13962 -0.16812 -0.0017632 0.0037714 -0.0001284 0.00049632
-0.00027515 -0.00022022 0.0004777 0.00041167
-0.0020904 -0.0015719 -0.0018227 0.0040762 0.099666 -0.31286 -0.00054345 -0.0012234
0.00045391 0.00041765 0.0011324 0.0017346
0.00024862 0.00041015 -0.00011429 0.0005658 -0.00063039 -0.0010809 -0.068956 -0.16878
-0.0043082 0.0034245 -0.001567 -0.0025018
-0.00010905 0.00081917 -0.00018756 -0.00025946 0.00028344 0.00047204 -0.0042574 0.0035383
0.1038 -0.3068 -0.0046836 0.0012362
0.00018922 -0.00094777 0.00028636 0.00029887 0.00067154 0.0023654 -0.0015147 -0.0025342
-0.0045038 0.0015814 -0.0024221 -0.41119
4400000000 0.050946 -0.32451 -0.0009268 0.0016295 -0.0025023 -0.0018573 0.00063356 0.0012865
-0.00016229 0.00071558 -0.00024918 -0.00045216
-0.00090192 0.0016702 -0.16845 -0.15842 -0.0013943 0.0040207 -0.00047414 0.00046096
0.00035666 -0.00036478 0.00066147 0.00030731
-0.0027167 -0.0017232 -0.0011115 0.0041927 0.070234 -0.31891 -0.00030132 5.3562e-05
0.00030618 -4.5657e-05 0.0010569 0.00088965
0.00081175 0.0011948 -0.00048106 0.00046628 -6.341e-05 9.4953e-05 -0.093364 -0.15595
-0.0029353 0.0053304 -0.0019618 -0.0016144
0.00010644 0.00070566 0.00029885 -0.00064282 0.00031738 7.9781e-06 -0.0030192 0.0054719
0.072441 -0.31918 -0.0041979 0.0014237
-0.00045587 -0.00072627 0.00035877 0.00041933 0.0015184 0.0013279 -0.0019384 -0.00138
-0.0039571 0.0013193 -0.047883 -0.41603
4460000000 0.015075 -0.32423 -0.00058729 0.00047004 -0.0043384 -0.00066794 0.0013845 -0.00071811
-0.00027101 0.0012967 -0.0011298 -0.00036943
-0.00063027 0.00042558 -0.19062 -0.12923 -0.00060123 0.0047004 -0.00043845 0.00079069
-0.00027778 -0.00043191 0.00034995 -0.00055087
-0.0043548 -0.00063765 -0.000525 0.0044715 0.044745 -0.32572 -0.00038438 -0.0004967
9.9451e-05 0.00058022 0.0016768 0.00080871
0.0013946 -0.00069923 -0.0003883 0.00082729 -0.00025036 -0.00047907 -0.10687 -0.13418
-0.0018952 0.0061882 -0.0025853 -0.00082742
-0.0003584 0.0011726 -0.0003432 -0.00048189 -9.9611e-05 0.00059796 -0.001818 0.006099
0.037627 -0.31563 -0.0039596 0.0028856
-0.0011963 -0.00017201 0.00044116 -0.00042858 0.0018998 0.00052807 -0.0024642 -0.00094895
-0.0037279 0.0026646 -0.08798 -0.39809
4520000000 -0.008642 -0.32474 -0.00032168 -0.00041876 -0.0037097 0.00053947 0.00072063 0.00010886
0.0017618 -2.6108e-05 -0.00069535 0.0007877
-0.00033291 -0.00044085 -0.21529 -0.11204 0.0009813 0.0045104 0.00059689 0.0008342
-0.00032298 -0.00014595 0.00027072 -8.5216e-05
-0.0034186 0.00047206 0.00065498 0.0045335 0.014023 -0.32393 -0.0011692 0.00036493
0.00059658 -0.00038979 0.0016294 -0.00081441
0.00071454 3.7864e-05 0.00056666 0.00085944 -0.001135 0.00018326 -0.12406 -0.12526
-0.00037735 0.0057291 -0.0029215 -0.00029058
0.0017026 -5.0699e-05 -0.00042594 -7.0074e-05 0.00061068 -0.00024607 -0.0002937 0.0059317
-0.010358 -0.32934 -0.0024599 0.0027981
-0.00070993 0.00088861 0.00039289 6.4211e-06 0.0014405 -0.00077638 -0.0030422 -0.00032084
-0.0026524 0.0025958 -0.11715 -0.39578
4580000000 -0.046262 -0.31761 -0.0012302 -0.00068426 -0.0027097 0.0024654 0.00072865 -0.00044618
2.1983e-05 0.0002462 -0.00052163 0.00097826
-0.0012692 -0.00067134 -0.23394 -0.085597 0.00098869 0.0040021 0.00060116 -2.1673e-05
-0.00032715 0.0003294 0.00018186 -0.00039097
-0.0030604 0.0025432 0.001097 0.0041128 -0.017865 -0.32151 -0.00026592 0.0006497
-0.00034082 0.00029285 0.0016879 -0.00097236
0.00083708 -0.00043934 0.00064196 -6.1229e-05 -0.00040128 0.00049587 -0.13477 -0.10056
0.0020194 0.0053062 -0.0025613 0.0012564
3.7599e-05 0.00025018 -0.00024945 0.00039139 -0.00030813 0.00020663 0.002165 0.0050731
-0.037777 -0.33532 -0.002255 0.0031224
-0.00040909 0.00078139 0.00017297 -0.00039482 0.0016264 -0.00097455 -0.0025922 0.001213
-0.0026393 0.0032709 -0.16203 -0.36606
4640000000 -0.071898 -0.3115 -0.0025304 -0.0015603 -0.0029589 0.0023717 0.00051805 -0.0014964
0.0015173 -0.00023719 7.2916e-05 0.0010404
-0.0024551 -0.001553 -0.24438 -0.057768 0.0013214 0.0036731 0.00073997 0.00032956
-0.00041396 0.00040725 6.2263e-07 -0.0008132
-0.0028684 0.0025149 0.0017252 0.0037852 -0.043228 -0.31508 0.0001026 0.00083164
0.0013683 0.00044737 0.00052966 -0.0022928
0.0005293 -0.0015272 0.00068252 0.00031753 3.6501e-05 0.00093479 -0.14019 -0.086094
0.0036033 0.0036785 -0.0022725 0.0015678
0.0014131 -0.00011742 -0.00023262 0.00036384 0.00124 0.00028867 0.0035355 0.0038833
-0.071288 -0.32286 -0.0020418 0.0036413
0.00029199 0.0011631 7.1759e-06 -0.00082352 0.0008228 -0.0022143 -0.0023191 0.0016485
-0.0023817 0.0038865 -0.18153 -0.356
4700000000 -0.099461 -0.30701 -0.004069 -0.00012724 -0.0018683 0.0045517 -0.00094159 -0.0010042
0.0011306 -0.0004709 0.00076769 0.00038185
-0.0041118 -0.00020159 -0.25622 -0.03927 0.0024504 0.0041272 0.00052089 -0.00055401
0.00032628 0.00057217 -0.00043825 8.5916e-05
-0.0016265 0.0046044 0.0028149 0.0040155 -0.073196 -0.30864 -0.0002626 0.00053037
0.00028118 -0.00035172 1.5055e-05 -0.0010708
-0.0010512 -0.00095768 0.00052154 -0.00053508 -0.00016928 0.00065351 -0.15686 -0.065142
0.0031887 0.001595 -0.0017197 0.0025189
0.0010836 -0.00066176 0.00039197 0.00041665 0.00019309 -0.0003234 0.0032466 0.001323
-0.11042 -0.31581 -0.0012762 0.0038949
0.00093534 0.00046045 -0.00028146 -6.9565e-05 -0.00013171 -0.0016058 -0.0016705 0.0025787
-0.0011431 0.0041355 -0.22509 -0.32713
4760000000 -0.12993 -0.2922 -0.0048645 0.0014208 0.00063314 0.0047823 -0.00066576 -0.00063957
0.00039471 -0.0013537 0.00073882 -0.00021834
-0.004866 0.0014066 -0.25203 0.0029147 0.0033086 0.0034889 -7.6299e-05 -0.00066122
0.00057491 0.0002711 0.00020726 3.9826e-05
0.00084083 0.0049337 0.0032108 0.0029253 -0.1024 -0.29493 0.00079347 0.00049664
0.0010788 -0.0002718 -0.00079088 -0.0012383
-0.00073398 -0.00071081 -8.3232e-05 -0.00064734 0.00090923 0.00037093 -0.15106 -0.048916
0.0023806 0.00092565 -0.00064837 0.0026499
0.00024159 -0.0011902 0.00020086 0.00025117 0.00081413 -0.000241 0.0022211 0.0010265
-0.14324 -0.29942 -0.00053384 0.0041531
0.00064309 -0.00029043 0.00016859 0.0001215 -0.0014126 -0.001106 -0.00071667 0.0028931
-0.000179 0.0040994 -0.23594 -0.30475
4820000000 -0.15666 -0.27843 -0.0049556 0.0027896 0.0015863 0.0029252 -0.00096298 -0.00041449
0.00043071 -0.00076063 0.00023074 -0.00028595
-0.0049025 0.0027439 -0.26405 0.025323 0.0045585 0.0032726 -0.00010114 -0.00032988
0.00026886 -0.00015058 -1.8456e-05 -0.00049598
0.0015588 0.0027699 0.0042883 0.0035127 -0.13046 -0.29242 0.00063449 -0.00047765
0.00012145 -0.00085293 -0.00090439 -0.00044887
-0.00093267 -0.0003581 -9.0799e-05 -0.00038309 0.00063955 -0.00048673 -0.16637 -0.0314
0.0016012 9.102e-06 -0.00010376 0.002799
0.00044543 -0.0010034 0.00037296 -1.1646e-05 0.00033346 -0.00058346 0.0016959 -6.3775e-05
-0.18323 -0.28212 -0.00047361 0.0031167
0.00021314 -0.00029087 -0.0002101 -0.00051777 -0.00083283 -5.492e-05 7.0559e-05 0.0026718
-0.00038834 0.0028019 -0.27291 -0.27486
4880000000 -0.18782 -0.25874 -0.0041995 0.004549 0.0021359 0.0029593 -0.0014008 0.00024112
-0.00092311 -0.0011379 0.00056183 -5.9619e-05
-0.0042223 0.0045049 -0.25576 0.066591 0.0045483 0.0012303 -0.00027987 -0.00018336
-0.0001826 4.6069e-05 -0.00020609 -0.00013375
0.0019487 0.0030307 0.0046717 0.0017301 -0.15054 -0.27868 0.00058052 -0.00062761
-0.00054419 -0.0015169 -0.00081372 -0.00021489
-0.0014312 0.00018744 -0.00030042 -0.0001614 0.00065435 -0.00048763 -0.15955 -0.01288
0.00078637 -0.00048171 0.0010685 0.0027944
-0.00083728 -0.00088919 -0.00011678 0.00017106 -0.00043601 -0.0015381 0.00075492 -0.00052403
-0.21464 -0.26754 0.00042462 0.0032469
0.00036191 -9.8419e-05 -5.7478e-05 -8.8523e-05 -0.00055136 9.03e-05 0.0010203 0.0027039
0.00051672 0.0029799 -0.28482 -0.24524
4940000000 -0.20859 -0.24164 -0.0030166 0.0064893 0.0027136 0.0011785 -0.00030221 0.00068042
-0.0011422 -0.00038124 -5.2659e-05 -0.00077969
-0.0029977 0.0065341 -0.26781 0.092579 0.0055768 0.0014451 -4.998e-05 -0.00010813
0.00037888 -0.0002927 -0.00052926 0.00013325
0.0029379 0.0012486 0.0060338 0.0013022 -0.1698 -0.25422 5.6994e-05 -0.00038935
-0.0012735 0.00027118 -0.00065662 0.00040625
-0.000268 0.00076521 -6.8636e-05 -8.8418e-05 0.00011055 -0.00051478 -0.16715 -0.0033638
-0.00052691 0.00026324 0.0018936 0.001895
-0.0010521 -0.00047747 0.00039996 -0.00039081 -0.00098237 -1.4267e-05 -0.00060949 0.00028651
-0.23837 -0.23964 0.00021999 0.0028457
0.00012054 -0.00072907 -0.00049067 0.00010724 -0.00061029 1.5566e-05 0.0018915 0.0017862
-0.00028386 0.0027611 -0.30914 -0.21977
5000000000 -0.22922 -0.21756 -0.00018482 0.007343 0.0031975 0.0019552 -0.00019668 0.00065797
-0.0006393 0.00061244 -0.00030838 -0.00085278
-0.00019178 0.0073286 -0.254 0.11003 0.0060592 -0.00047019 -0.00029577 -0.00010978
-0.00014273 -0.00048321 -0.00025049 4.0467e-06
0.0032792 0.0017847 0.0059944 -0.00097532 -0.19902 -0.24053 -0.00063071 -0.00069216
-0.00026429 -0.0001188 -0.00049803 3.8034e-06
-0.00017622 0.00060646 -0.00031767 -0.00016921 -0.00068486 -0.00067245 -0.16146 0.021153
-0.00068365 0.0014676 0.0024044 0.0010245
-0.00071994 0.00065859 -0.00028565 -0.00050664 -0.00044606 -0.00030424 -0.00073489 0.001635
-0.26635 -0.21715 2.5234e-05 0.0034972
-0.00033773 -0.00080858 -0.0002379 1.7501e-05 -0.00043598 -0.00018795 0.0023814 0.0011436
8.8267e-06 0.003718 -0.32104 -0.18542
5060000000 -0.25066 -0.19015 0.0018325 0.0069843 0.0035835 -0.00048312 0.00020203 0.00050224
-0.00037065 2.6054e-05 -0.00040055 -0.00031512
0.0017832 0.0070641 -0.23697 0.14683 0.0054886 -0.0021421 -7.4417e-05 0.00023148
-0.00037706 -9.5043e-05 -0.00052695 0.0003259
0.0030654 -0.00032988 0.0052175 -0.0021944 -0.21331 -0.2201 -0.00047142 0.00031565
-0.00075975 3.8548e-05 -0.0010844 8.3019e-05
0.00020479 0.00050114 -6.591e-05 0.00028188 -0.00049549 0.00032669 -0.16302 0.028294
-0.00054661 0.0029014 0.001776 0.00048865
-0.0002934 -9.9749e-05 -0.00045985 0.00011279 -0.00095712 0.00011933 -0.00041553 0.0029313
-0.28103 -0.18547 0.0011827 0.0038207
-0.00039061 -0.0002674 -0.00041708 0.0004136 -0.001074 -0.00010057 0.0018126 0.00047808
0.0011016 0.0040751 -0.33326 -0.1567
5120000000 -0.26663 -0.16484 0.0034927 0.0060235 0.0030297 -0.00072765 0.00028196 0.00060652
-2.655e-05 0.00080893 -0.00060514 0.00024833
0.00355 0.006005 -0.23132 0.17351 0.0046911 -0.0030059 5.1598e-05 0.000243
-0.0001361 -5.3747e-05 1.5357e-05 0.00040152
0.0031392 -0.00065248 0.0046992 -0.002791 -0.22827 -0.2039 -2.1327e-05 0.00024273
-0.00021749 0.00067637 -0.0010293 0.00072139
0.00028095 0.00060814 4.3806e-05 0.00027032 -4.5341e-05 0.00023865 -0.15938 0.054762
0.0011546 0.0034861 0.0026782 0.00034444
-3.7942e-05 0.00093232 0.00011024 -6.1787e-05 -0.00016485 0.00085539 0.0012217 0.003457
-0.2953 -0.15186 0.0015958 0.0029923
-0.00044872 0.00031641 0.00015476 0.00025784 -0.0010674 0.00062081 0.0025437 0.00037817
0.0019125 0.0034965 -0.34643 -0.12217
5180000000 -0.28275 -0.13461 0.0050939 0.0048062 0.0031545 -0.001125 0.000258 0.00055191
-0.00016967 0.00038678 -0.00051388 0.00049729
0.0050058 0.0047524 -0.20927 0.1962 0.0040374 -0.0037575 -0.00030644 -0.00028515
-8.7872e-05 -3.7841e-05 6.2161e-05 0.00023869
0.0031354 -0.0012893 0.0040711 -0.0039568 -0.23908 -0.16827 -0.0002529 0.00060272
0.00011442 -0.00017293 -8.7129e-05 0.00078071
0.00021167 0.00064441 -0.0002889 -0.00033509 -0.00023272 0.00064324 -0.1583 0.06456
0.0029034 0.0038399 0.0020154 -0.00090412
-2.8534e-05 0.00019333 -9.0388e-05 -0.00025791 9.3029e-05 -0.00020514 0.0029461 0.0038045
-0.30778 -0.10979 0.0021636 0.0036174
-0.00057194 0.00043204 -8.3931e-05 4.0895e-05 -0.00038926 0.00094622 0.002214 -0.00080781
0.0024867 0.0035164 -0.34856 -0.090078
5240000000 -0.29156 -0.10761 0.0051433 0.0034203 0.0025508 -0.0026023 0.00069158 5.7623e-05
-0.00019513 -0.00012208 0.0001222 0.0006355
0.0050474 0.0034276 -0.19763 0.23384 0.0032659 -0.0046165 -1.4472e-05 0.00011189
-2.3415e-05 5.3178e-06 0.00036309 0.00026863
0.0025909 -0.0027297 0.0031812 -0.0047613 -0.25585 -0.14281 0.00037205 0.00026708
-0.00026499 0.00049203 -3.3551e-05 0.0011208
0.00072629 -5.1016e-06 -5.3316e-05 0.00010815 0.00044714 0.00020877 -0.15862 0.085022
0.0036703 0.0026308 0.0016216 -0.00098529
-0.00025995 -6.7324e-05 -0.00022672 3.1586e-05 -0.00034525 0.00051335 0.0036986 0.0025172
-0.32188 -0.068782 0.003462 0.002817
7.3652e-05 0.0005561 0.00021019 0.00044861 3.1478e-05 0.0013228 0.0016001 -0.0011164
0.0035726 0.0027113 -0.3545 -0.057083
5300000000 -0.29675 -0.077587 0.0059925 0.001837 0.0019869 -0.0030333 0.00013507 -0.00033401
0.00042978 0.0006889 0.00024459 0.00017037
0.0060666 0.0018893 -0.18991 0.23889 0.002403 -0.0053612 -0.00015837 0.00026086
-3.8667e-05 0.00027669 0.00021017 0.00015887
0.0018791 -0.0031663 0.0021329 -0.0053586 -0.27094 -0.11825 0.00027762 -0.00018145
7.0283e-05 0.00023081 0.00052289 0.00084065
0.00012494 -0.00028104 -0.00015263 0.00027273 0.00028858 -0.00025645 -0.15104 0.094241
0.0053962 0.0018507 0.0015422 -0.0015574
0.00033937 0.00070594 -0.00014247 0.00043292 0.0002322 0.00049002 0.0052845 0.0018329
-0.3332 -0.040128 0.0034633 0.0025895
0.00023529 0.0002804 0.00022671 0.00033848 0.00070096 0.00085499 0.0015079 -0.0016003
0.0033517 0.002202 -0.35032 -0.021342
5360000000 -0.29722 -0.040849 0.0059056 0.00082156 0.00037298 -0.0038404 0.00041401 -4.1563e-05
-9.0146e-05 0.00030331 0.00051039 -7.546e-05
0.0058877 0.00076126 -0.15273 0.26053 0.00073788 -0.0058144 0.00012586 0.0002316
-0.00012217 2.762e-05 0.00057712 -1.0526e-05
0.00028489 -0.0038268 0.00058744 -0.0056663 -0.27057 -0.090924 0.00045881 0.00039505
-0.00021153 0.00016932 0.00047831 0.00050829
0.00036475 -6.3663e-05 0.00013207 0.00027545 0.0003511 0.00041227 -0.14929 0.11234
0.0060077 -0.0005033 0.0006795 -0.0020762
2.1184e-05 0.0003319 0.00012134 0.0002146 -2.9245e-05 0.00020514 0.0059654 -0.0004589
-0.3291 -0.0019806 0.0046834 0.0021269
0.00050568 -0.00012912 0.00076335 2.5247e-06 0.00058537 0.00038685 0.00064981 -0.0020542
0.0044564 0.0022448 -0.34813 0.0060838
5420000000 -0.30008 -0.017532 0.0060696 -0.0011099 -0.00051758 -0.0038506 -1.8968e-05 -0.00017886
0.00072559 0.000532 0.0002549 -0.00023265
0.0060551 -0.0010004 -0.13377 0.28728 -0.00035601 -0.0053572 4.8984e-05 0.00018923
3.3309e-05 0.00011448 0.00016971 -9.9334e-05
-0.00066525 -0.0036684 -0.00022822 -0.0054673 -0.28727 -0.057807 -0.00018453 -0.00061236
0.00052013 0.00040154 0.00089496 0.00021053
-4.6837e-05 -0.00020221 0.0001058 0.00013075 -6.8199e-05 -0.00056596 -0.13768 0.12682
0.0049358 -0.0021287 0.00014962 -0.0016144
0.00071754 0.00039103 0.00013971 -7.9319e-05 0.00064646 0.00024642 0.0049695 -0.0020874
-0.33342 0.027149 0.0049527 0.0010133
0.00025128 -0.00020699 0.00017129 -0.00033252 0.00090683 0.00031893 0.00013805 -0.001697
0.0050317 0.00084757 -0.34193 0.048496
5480000000 -0.29222 0.018758 0.004981 -0.0019527 -0.0020972 -0.0029096 0.0003321 -1.2584e-05
0.0009472 -0.00022212 -0.00014404 -0.00023516
0.0050292 -0.0020123 -0.11948 0.2951 -0.0015797 -0.0056163 9.5506e-06 0.00018116
5.6235e-05 -2.8489e-05 0.00013996 -0.00021365
-0.0019757 -0.0030081 -0.0016026 -0.005652 -0.29125 -0.035427 -0.00033007 0.00018733
0.00063034 0.00013761 0.00086853 -4.4086e-05
0.00038826 2.6417e-05 1.4376e-05 0.00017167 -0.00031887 0.00020019 -0.13138 0.13779
0.0040488 -0.0033853 -8.9858e-05 -0.0019806
0.00077166 -0.00020193 -8.8298e-05 -0.00019654 0.00073003 -9.7152e-05 0.0041241 -0.0034967
-0.32255 0.055964 0.0047379 0.00022274
-0.00014818 -8.5029e-05 2.9707e-05 -5.7873e-05 0.001059 -1.2788e-05 -8.4902e-05 -0.0019339
0.0043494 0.00016788 -0.33211 0.070811
5540000000 -0.28883 0.044019 0.0042506 -0.0026551 -0.0026962 -0.0019896 0.000412 -0.00025839
0.00029822 -0.00016846 -0.00046424 -5.0361e-05
0.004237 -0.0025723 -0.07894 0.31266 -0.002479 -0.0049001 0.00046208 0.00013139
-7.2305e-06 -0.00020991 -7.7474e-05 -0.00029834
-0.0029106 -0.0019313 -0.0026133 -0.0050988 -0.28996 -0.014363 0.00035702 -0.00012623
0.00065248 -0.00023194 0.00047934 -0.00034012
0.00033306 -0.00033367 0.00044225 0.00013006 0.00020614 -0.00014144 -0.11988 0.15926
0.0025928 -0.0039106 -0.0011812 -0.0018427
0.00030986 -0.00018254 -0.00010283 -3.4107e-05 0.00043403 -0.0003099 0.0025368 -0.0040081
-0.30823 0.091153 0.0049232 -0.0010836
-0.00035681 -0.00010138 -7.2479e-05 -0.00035205 0.00055719 -0.00051783 -0.0012212 -0.0018933
0.0049768 -0.00083366 -0.32494 0.11118
5600000000 -0.27758 0.07216 0.0034028 -0.0036855 -0.0024678 -0.0015457 0.00028867 -0.00044149
0.00010965 -0.00022199 0.00024771 0.00050254
0.0034544 -0.0036069 -0.076217 0.32702 -0.0036585 -0.0047378 4.2155e-05 -0.00028098
-0.00029202 2.1229e-05 -0.00013934 -0.00013487
-0.0023384 -0.0015316 -0.003913 -0.0046372 -0.28938 0.017346 -3.5666e-05 -1.4537e-05
0.00032297 -0.00055097 0.00045807 -0.00034531
0.0003329 -0.00035333 9.2071e-05 -0.0002388 -0.00010523 0.00014525 -0.11206 0.15864
0.0017984 -0.0039068 -0.0011148 -0.0010516
0.00012454 -0.00013999 -8.3908e-05 0.00012028 0.00020432 -0.00061696 0.0017027 -0.0039212
-0.29961 0.12079 0.0044124 -0.0014115
0.00019211 0.00042632 -0.00010753 -0.00016367 0.0001411 -0.00061592 -0.0010766 -0.00091248
0.0044411 -0.001372 -0.30316 0.12655
5660000000 -0.26658 0.094041 0.0030406 -0.0036104 -0.0034686 -0.00055479 -0.00038619 -0.00066822
-4.2549e-05 -0.0004777 0.00049287 -0.00023083
0.0030806 -0.0036733 -0.03499 0.31863 -0.0046862 -0.0031661 -2.6816e-05 -9.5237e-05
0.00017475 0.00021326 1.8199e-05 -6.2582e-05
-0.0033939 -0.00058329 -0.0046825 -0.0028507 -0.29101 0.040838 -0.00025613 0.0001153
-0.00030876 -0.00032887 0.00041002 -0.001126
-0.00039933 -0.00071123 1.1065e-05 -0.00016742 -6.6978e-05 0.00011609 -0.096837 0.17877
0.00055554 -0.0039832 -0.0013574 -0.00090153
-3.8027e-05 -0.00055263 0.0002697 2.0962e-06 -0.00033162 -0.00037861 0.00052434 -0.0040194
-0.28464 0.14921 0.0039244 -0.0022206
0.00047947 -0.00025084 -3.4556e-05 -0.00014742 0.00027729 -0.0010316 -0.0013265 -0.00099811
0.0040745 -0.0021559 -0.29417 0.16288
5720000000 -0.25173 0.11612 0.002667 -0.0041291 -0.0027707 0.00079318 -0.00047367 -0.00025959
-0.00024573 -0.00028254 -2.394e-05 -0.00051295
0.0026484 -0.0041496 -0.0067452 0.3442 -0.0056373 -0.0025474 7.844e-05 -3.7099e-05
-0.00016888 -2.9617e-05 -0.00027938 3.8268e-05
-0.0029085 0.00071121 -0.0055003 -0.00239 -0.28691 0.072576 0.00021559 8.7589e-05
0.00042151 0.00017506 -0.00018953 -0.00063349
-0.00049277 -0.00025437 1.0439e-05 -6.0148e-05 0.00026394 -6.18e-05 -0.080849 0.18063
-6.0008e-05 -0.0034489 -0.0016251 -0.00036137
-0.00042397 -0.00028693 -0.00037222 -0.00014982 0.00031179 0.00017358 -9.6709e-05 -0.0033889
-0.27401 0.17572 0.0042408 -0.0032174
-8.9236e-05 -0.00060487 -0.00028465 1.7039e-05 -9.5117e-05 -0.00037184 -0.0016674 -0.00039171
0.0042835 -0.0033505 -0.26347 0.17984
5780000000 -0.23546 0.13327 0.0016026 -0.0048025 -0.0024736 0.0011192 -0.00074615 8.2469e-05
-0.00044163 -0.00030434 -8.364e-05 -0.00017922
0.001613 -0.0047899 0.0064454 0.33899 -0.0058553 -0.00046953 -3.574e-05 -0.0001541
-6.9972e-05 -0.00014018 -0.00016185 -0.00010638
-0.0023687 0.0013391 -0.0058553 -0.00058515 -0.28334 0.089085 4.3527e-05 -0.00012775
0.00011995 -0.00040551 -0.00055154 -0.00056573
-0.00073875 0.00011023 -4.3778e-05 -0.00011403 -7.2933e-05 -0.00017824 -0.071769 0.19646
-0.00019445 -0.0030703 -0.0012487 0.00010816
-0.00042609 -0.00022085 3.309e-06 4.0672e-05 -0.00013539 -0.0001803 -0.00016078 -0.0031041
-0.26381 0.19726 0.0030323 -0.0036766
-0.00018229 -5.494e-05 -0.00019998 -7.7022e-05 -0.00049713 -0.00052431 -0.0013004 7.3214e-05
0.0030434 -0.0036501 -0.25481 0.20229
5840000000 -0.222 0.15462 0.00018211 -0.0054967 -0.0020103 0.0013115 -0.00018163 0.00031528
-0.00047181 0.00026351 -0.00039936 -0.00034756
0.00018206 -0.0054924 0.041967 0.34242 -0.0056034 0.00046933 -0.00021343 5.4394e-06
0.00017049 5.6791e-05 -0.00012986 0.00028374
-0.0020731 0.0012159 -0.0057524 0.00061595 -0.27629 0.11342 -0.00020487 -2.1841e-05
-0.00046473 -0.00070172 -0.00074439 -0.00024756
-0.00011979 0.00029632 -0.00014849 2.9221e-05 -0.00025483 9.1376e-05 -0.049081 0.19946
-0.00062863 -0.0035474 -0.0011513 0.00019478
-0.00033505 0.00025314 0.00018045 4.9015e-05 -0.00032682 -0.00045206 -0.00070764 -0.0035406
-0.24588 0.20632 0.0023595 -0.0039972
-0.00035877 -0.00032121 -0.0001642 0.00036945 -0.00064 -0.00030178 -0.0011313 0.00021263
0.0023395 -0.0041212 -0.21885 0.22633
5900000000 -0.20801 0.16667 -0.0018933 -0.0054558 -0.0021783 0.0022693 -0.00014416 2.4878e-05
0.00024388 -1.4753e-05 0.00011782 0.00029997
-0.0018751 -0.0054637 0.06229 0.34236 -0.0052261 0.0019003 5.6975e-07 4.6631e-05
5.8321e-05 -0.0002576 -3.8606e-05 -0.00022784
-0.0022277 0.0024304 -0.0051994 0.0020465 -0.261 0.12834 -0.00013439 -5.8946e-05
-0.00052004 -0.00011335 -0.00073995 7.1304e-06
-0.00014002 2.8575e-05 1.2568e-05 -4.4173e-08 -2.1957e-05 -9.5225e-05 -0.041674 0.2099
-0.00084701 -0.0034901 -0.0012857 0.00027106
0.00023371 -0.00014894 3.3494e-05 -0.00025517 -0.00016764 -0.00024344 -0.00081608 -0.0035
-0.21998 0.22271 0.0019464 -0.0050964
-4.638e-05 0.00013741 0.000101 -0.00023108 -0.00057194 -0.00010807 -0.001181 0.00038756
0.0017749 -0.0050001 -0.20451 0.2356
5960000000 -0.18806 0.17979 -0.0029764 -0.0039231 -0.0007384 0.002781 -0.00012963 0.00022452
-0.00016625 6.8302e-05 -0.00020863 -0.00015797
-0.0029622 -0.0039859 0.088864 0.34123 -0.0042135 0.0023678 -0.00018096 1.1098e-05
-1.155e-05 3.7662e-05 2.6685e-05 0.00020128
-0.00062873 0.0027292 -0.0041557 0.0024783 -0.24625 0.15496 -9.3266e-05 -0.00012647
-0.00017502 0.00048523 -0.00027014 -0.00017276
-0.00014173 0.00018142 -0.00024384 3.2998e-05 -0.0001015 -0.00014756 -0.023213 0.21816
-0.0019167 -0.0032282 -0.00095512 0.0010381
-0.00017184 0.00012802 -4.0541e-05 6.946e-05 -0.00026308 5.9989e-05 -0.0020449 -0.0032265
-0.19901 0.23685 0.00011145 -0.005058
-4.7021e-05 2.38e-08 9.1274e-05 0.00011576 -0.0003163 -0.00029106 -0.00094321 0.00094218
0.00022248 -0.0049033 -0.17602 0.26309
6020000000 -0.17006 0.1953 -0.0038162 -0.0031087 -0.00018956 0.0030974 -7.5294e-05 0.00050401
-0.00028939 0.00025094 -8.19e-05 0.00026987
-0.0038093 -0.0030629 0.11681 0.33293 -0.0044925 0.003227 -7.3521e-05 0.00011396
-0.00014103 0.00016606 -0.00012177 0.00021583
-0.00017247 0.003043 -0.0044603 0.0032969 -0.22592 0.16717 -0.0002739 0.00022413
-0.00055883 0.00017612 -0.00054187 0.00039575
-3.5408e-05 0.00052498 -6.9712e-05 0.00017292 -0.00026727 0.00032164 -0.016726 0.21383
-0.0025915 -0.0032783 -0.00058631 0.00068615
-0.00024381 0.00026042 -9.8231e-05 0.00012709 -0.00061296 0.00020904 -0.0026291 -0.0032413
-0.16981 0.25054 -0.00011418 -0.0046763
-0.00014339 0.00027871 -0.00024429 0.00010359 -0.00045798 0.00040374 -0.00060775 0.00072638
-0.00025701 -0.004852 -0.14868 0.26249
6080000000 -0.14998 0.20384 -0.0040689 -0.00083582 0.0011881 0.0028875 9.278e-05 2.5085e-05
5.2489e-05 0.00014911 0.00036022 0.00014842
-0.0040703 -0.00084956 0.13844 0.3337 -0.0030762 0.00451 -6.2029e-05 -4.3717e-05
-2.1023e-05 0.00016619 0.0002326 0.00033205
0.0012277 0.0028309 -0.0029332 0.0045382 -0.20794 0.19317 0.0002886 9.0002e-05
-0.00015121 0.00059509 -0.00028214 0.00012128
6.1875e-05 3.0005e-06 7.2675e-06 -4.7976e-05 0.00030732 0.00017114 0.00019397 0.2219
-0.0039468 -0.0024086 -0.001051 0.0010309
5.4064e-05 0.00011446 8.6625e-05 0.00018966 -0.00026865 0.00061723 -0.0039803 -0.0023719
-0.14047 0.2677 -0.0011183 -0.0053757
0.00032206 0.00010616 0.00016297 0.00044886 -0.00017568 0.00018375 -0.0010293 0.00095322
-0.0010776 -0.0053388 -0.12635 0.28314
6140000000 -0.13306 0.21732 -0.0035381 -0.00052771 0.0014905 0.0021642 6.8719e-05 4.0985e-05
-1.2203e-05 -0.00016494 0.00046044 -0.00034723
-0.003488 -0.0005939 0.16483 0.31511 -0.00229 0.0051727 2.4403e-05 0.00011122
0.00044938 -6.1304e-05 0.00026396 4.0871e-05
0.0017236 0.0022407 -0.0022371 0.0052422 -0.18428 0.21256 0.00028019 -1.6707e-05
7.0515e-05 0.00042343 -0.00012692 0.00073747
9.5814e-05 1.9862e-05 2.2257e-05 7.4321e-05 0.00034621 -9.6638e-05 0.012776 0.21295
-0.0046076 -0.0013238 -0.00040666 0.0014613
-1.7812e-05 -0.00013346 0.00038821 -0.00012195 8.2599e-05 0.00048971 -0.004559 -0.0011917
-0.12098 0.28728 -0.002813 -0.0043854
0.00039544 -0.00027157 0.0003431 -2.9302e-05 -2.5696e-05 0.0005984 -0.00037745 0.0015244
-0.0028553 -0.0044204 -0.087747 0.28196
6200000000 -0.11737 0.22278 -0.0029228 -0.00014518 0.0020976 0.001322 0.0001372 0.00031919
-0.00019511 0.00021694 -9.3989e-05 -0.00024941
-0.0029387 -0.00018003 0.19307 0.31361 -0.0010132 0.0052258 7.0026e-05 0.00018389
8.9586e-05 -2.8137e-05 9.9061e-05 0.00011716
0.0021525 0.0011489 -0.00086003 0.0052584 -0.1657 0.22677 0.00022487 -0.00029184
0.00049571 2.7781e-05 0.00019623 0.00055474
0.00011639 0.0003455 4.819e-05 0.00018324 9.4902e-05 -0.00040495 0.026305 0.22121
-0.0046422 -8.3787e-05 3.6542e-05 0.0011805
-0.00014502 0.00019819 4.215e-05 -2.0446e-05 0.00057398 7.0866e-05 -0.004623 -9.1984e-05
-0.10803 0.29462 -0.003539 -0.0037386
-0.00019312 -0.00018563 9.0284e-05 0.00018852 0.0003601 0.0002766 8.6501e-05 0.0011528
-0.0033805 -0.0036636 -0.074769 0.29124
6260000000 -0.10234 0.23601 -0.0030643 0.00073457 0.0022166 0.00060146 0.00025321 -8.0104e-05
6.3114e-05 0.00025283 -0.00014466 -8.674e-05
-0.0030259 0.00079944 0.21022 0.29819 -6.836e-05 0.0052669 9.826e-06 -9.9521e-05
-5.1807e-05 -0.00012537 0.00021003 0.00015409
0.0019477 0.00066774 0.00014368 0.0054259 -0.14293 0.24834 0.00013471 -9.1765e-05
8.8814e-05 -8.9433e-05 0.00040434 0.00032746
0.00029567 -6.3302e-05 -1.7596e-05 -7.6971e-05 4.7189e-05 -3.8963e-05 0.042086 0.21637
-0.0044551 0.0014294 0.00060736 0.001329
0.00013092 0.00017734 -0.0001912 -0.00013696 0.00029596 -1.908e-05 -0.0044161 0.0014566
-0.082272 0.29457 -0.0042554 -0.002631
-2.3513e-05 -0.00010837 0.00018302 0.00011256 0.00034694 0.00034422 0.00053855 0.0013502
-0.0042441 -0.0029193 -0.029339 0.29155
6320000000 -0.08644 0.23843 -0.0026124 0.0013962 0.0021015 -0.00046058 8.3645e-05 0.0001475
-0.00039696 0.00040082 -0.00015027 0.00040261
-0.0026126 0.001395 0.2358 0.28879 0.0018745 0.0057102 7.2985e-05 9.9664e-05
-2.0325e-05 -3.2391e-05 0.00018138 -8.0274e-05
0.0021934 -0.00043977 0.0019591 0.0056239 -0.12484 0.25737 -0.00029127 -0.00027091
0.0003064 0.00032914 0.00061966 6.1731e-05
4.8007e-05 0.00016062 8.2239e-05 8.3786e-05 -0.000203 -0.00020508 0.041037 0.21758
-0.0036997 0.0020668 0.00075755 0.00070721
-0.00043849 0.00043186 -8.0894e-05 -3.4454e-05 0.00026023 0.00019007 -0.003699 0.0020361
-0.057436 0.30451 -0.0045466 -0.0014431
-0.00024703 0.00028236 8.5014e-05 -6.2103e-05 0.00037487 0.0003743 0.00081395 0.00074898
-0.0048735 -0.0013244 -0.018446 0.29015
6380000000 -0.067058 0.24547 -0.0019087 0.0018885 0.0016649 -0.000448 4.9688e-05 -7.047e-05
0.00031029 0.00018616 4.8342e-05 7.4749e-05
-0.0019168 0.0018852 0.25246 0.26951 0.003056 0.0040137 -8.7151e-05 -7.4357e-05
-0.00018689 -0.00015989 -0.00024995 -0.00035686
0.0016071 -0.00050117 0.00313 0.0039874 -0.096231 0.27322 -0.00019607 0.00019262
0.00051044 9.2852e-06 0.00047459 8.0075e-05
7.1823e-05 -8.0548e-05 -9.7817e-05 -6.5456e-05 -0.00023225 0.00015801 0.061972 0.2079
-0.0031445 0.0032847 0.00093054 0.00079802
0.00033355 0.00030582 -0.00018587 -9.7057e-05 0.00048153 -0.000117 -0.0031075 0.0033027
-0.036535 0.29685 -0.0047923 -0.00044127
1.3018e-05 0.00019723 -0.00016693 -0.00017518 0.00066894 0.00041344 0.00089028 0.00071204
-0.0046258 -0.00026811 0.021384 0.29229
6440000000 -0.044497 0.25646 -0.00084621 0.0024267 0.0018291 -0.00084483 0.00039178 -0.00012645
0.0003559 -0.00039371 -0.00020907 -0.00032308
-0.0008226 0.0024576 0.27294 0.25556 0.0033217 0.0030586 0.00012382 -7.9875e-05
-0.00014651 0.0001085 -0.00015618 -0.00033624
0.0018593 -0.00088415 0.0034298 0.0029092 -0.079604 0.28752 -0.00018298 0.00025078
-0.00021153 -0.00026192 0.00022992 -0.0005864
0.00036005 -0.00013437 0.00010555 -8.4281e-05 -0.00023053 0.00028888 0.06407 0.20393
-0.0017471 0.003975 0.00090551 0.0006073
0.00030077 -0.00051603 -0.00011858 5.7811e-05 -0.00039208 -0.00014381 -0.0017429 0.0039848
0.0051878 0.30198 -0.0045144 0.0013671
-0.0001275 -0.00032772 -0.00011107 -0.00035235 0.00059184 -0.00068339 0.00092251 0.00064619
-0.0044554 0.0012968 0.032635 0.27647
6500000000 -0.025937 0.25651 -0.00010672 0.0020751 0.0014288 -0.00097315 0.00018277 -8.5418e-05
5.7816e-05 0.00018128 0.00014871 0.00041596
-0.00018458 0.0020186 0.29803 0.22852 0.0037746 0.0024188 0.00010196 4.9689e-05
0.00014086 0.00015312 0.00020477 -6.3203e-05
0.0014193 -0.0011267 0.0037726 0.0023913 -0.067879 0.28523 4.0052e-05 5.5263e-06
8.2325e-05 -0.0002391 -8.0618e-05 -0.00024002
0.00023286 -8.6218e-05 0.00011763 7.706e-05 7.3018e-05 -2.9983e-05 0.088029 0.19891
-0.00034279 0.0039781 0.0010041 0.00041633
7.8999e-05 0.0001918 9.8614e-05 0.00014412 9.0374e-05 -0.00013963 -0.00025619 0.0039822
0.027129 0.30555 -0.0033798 0.002033
-4.7945e-05 0.00028293 0.00017722 -0.00020017 -0.00018392 -0.00043463 0.0010805 0.00031053
-0.0032715 0.0021383 0.070032 0.27776
