# Supplementary material for: Early Detection of Alzheimer’s Disease via Machine Learning-Based Microwave Sensing: An Experimental Validation
Source: Sensors (Basel). 2025 Apr 25;25(9):2718. doi: 10.3390/s25092718 (PMC12074295; doi:10.3390/s25092718)
Supplement: Supplementary file 1 [file sensors-25-02718-s001.zip › measurements_paper_sensors/26 febbraio - PART1/set5/CSF_5_m6.s6p]

!Keysight Technologies,M9804A,MY58100912,A.14.10.03
!Date: Thursday, April 27, 2023 10:28:33
!Correction: S11(C  6-Port  ) 
!S12(C  6-Port  ) 
!S13(C  6-Port  ) 
!S14(C  6-Port  ) 
!S15(C  6-Port  ) 
!S16(C  6-Port  ) 
!S21(C  6-Port  ) 
!S22(C  6-Port  ) 
!S23(C  6-Port  ) 
!S24(C  6-Port  ) 
!S25(C  6-Port  ) 
!S26(C  6-Port  ) 
!S31(C  6-Port  ) 
!S32(C  6-Port  ) 
!S33(C  6-Port  ) 
!S34(C  6-Port  ) 
!S35(C  6-Port  ) 
!S36(C  6-Port  ) 
!S41(C  6-Port  ) 
!S42(C  6-Port  ) 
!S43(C  6-Port  ) 
!S44(C  6-Port  ) 
!S45(C  6-Port  ) 
!S46(C  6-Port  ) 
!S51(C  6-Port  ) 
!S52(C  6-Port  ) 
!S53(C  6-Port  ) 
!S54(C  6-Port  ) 
!S55(C  6-Port  ) 
!S56(C  6-Port  ) 
!S61(C  6-Port  ) 
!S62(C  6-Port  ) 
!S63(C  6-Port  ) 
!S64(C  6-Port  ) 
!S65(C  6-Port  ) 
!S66(C  6-Port  ) 
!S6P File: Measurement: :
# Hz S  RI   R 50
500000000 -0.32715 -0.06044 -0.010274 -0.0014087 -0.0082684 0.01179 -0.0039581 0.011893
0.013379 0.0059168 -0.0048758 0.0083603
-0.01055 -0.0013155 -0.40859 -0.071925 0.0075826 -0.011271 0.00067373 0.011714
0.0095068 0.0030953 0.0007256 0.013222
-0.0080964 0.011781 0.0075937 -0.011312 -0.25485 0.19364 0.0064283 0.0032847
-0.0019519 0.0078072 0.00097499 0.012087
-0.0039822 0.012122 0.0004578 0.011994 0.0065575 0.0034825 -0.32709 0.04495
-0.019401 -0.0056024 0.014506 0.027898
0.012952 0.0058545 0.0093845 0.0028313 -0.0020237 0.0077001 -0.019087 -0.0053845
-0.2104 -0.24484 -0.028183 0.0031309
-0.0046728 0.0087717 0.00045 0.013633 0.0010608 0.011958 0.014317 0.027317
-0.028692 0.0040945 -0.26021 -0.14293
560000000 -0.31297 0.10636 -0.022938 -0.066234 0.00072287 0.012643 0.0057119 0.010701
0.010967 0.0052575 0.011624 0.010103
-0.0231 -0.066079 -0.36842 0.091425 -0.041627 -0.037739 0.013776 0.0029747
-0.014567 -0.0060236 0.0049731 -0.00071455
0.0011529 0.012656 -0.041629 -0.037851 -0.17944 0.24267 -0.00049406 -0.0049287
0.018398 0.0072029 0.0075397 -0.0054209
0.0057779 0.010817 0.013922 0.0029681 -0.00050301 -0.0048817 -0.30225 0.13345
0.0068048 -0.022707 0.0060997 -0.021756
0.011077 0.004513 -0.014814 -0.0058952 0.018024 0.0069262 0.0064497 -0.021819
-0.29863 -0.061118 0.0099307 -0.051013
0.011556 0.010006 0.0041271 -0.00080813 0.0077683 -0.0060097 0.006228 -0.021788
0.0099752 -0.051682 -0.32649 0.0044872
620000000 -0.27443 0.082134 -0.023723 0.0088336 0.0033049 0.0085697 0.0083401 -0.0043156
0.012435 -0.00081342 0.00058883 -0.0013255
-0.023693 0.0087579 -0.39877 0.03731 -0.019556 0.00048816 -0.0018057 -0.0023519
0.01222 -0.0051685 0.0002277 -0.002975
0.0031894 0.0087098 -0.019566 0.00049391 -0.15336 0.25181 -0.0014462 -0.005419
-0.0038082 -0.0019526 0.0082686 -0.0031673
0.008413 -0.0042981 -0.0018259 -0.0023402 -0.0015959 -0.0054511 -0.26172 0.14299
-0.037815 -0.021195 0.011937 0.028338
0.012488 -0.00088253 0.012472 -0.0050295 -0.0038653 -0.0020647 -0.038281 -0.021317
-0.21338 -0.099443 -0.043863 0.012183
0.00056634 -0.0013676 3.7412e-05 -0.0028345 0.0077351 -0.003121 0.011825 0.028263
-0.044371 0.013458 -0.24295 -0.031715
680000000 -0.23959 0.17562 -0.026573 -0.014638 0.0046807 0.0053678 0.0013042 -0.0071569
-0.0015128 -0.011534 0.0059414 -0.0069522
-0.026337 -0.014623 -0.38919 0.13917 -0.032506 -0.0014344 -0.0015197 -0.00058678
-0.0016224 -0.0094043 -0.0010136 -0.0016956
0.0047973 0.0053498 -0.032567 -0.0013989 -0.10625 0.27507 -0.00055332 7.1844e-05
-0.0014887 0.00092656 -0.0030339 -0.0092046
0.0012604 -0.0073321 -0.0015077 -0.00061042 -0.00056753 -6.23e-06 -0.21736 0.19486
-0.023223 -0.0076267 -0.0093134 -0.010866
-0.0017773 -0.011616 -0.0015196 -0.0093876 -0.0016247 0.00096404 -0.023155 -0.0074202
-0.28375 0.0016722 -0.0049507 -0.0073004
0.0061701 -0.0066288 -0.00091899 -0.0016912 -0.0028711 -0.0090298 -0.0092859 -0.010684
-0.0050348 -0.0072807 -0.25968 0.072646
740000000 -0.19291 0.16881 -0.040706 0.026629 0.013338 -0.0038859 -7.3576e-05 -0.0037762
-0.0040077 -0.0018317 -0.0065306 0.0027869
-0.040878 0.026669 -0.33498 0.15875 -0.036344 0.034588 0.00021471 -0.0055539
-0.013092 0.0067693 -0.0012488 -0.0055456
0.013339 -0.0038815 -0.036348 0.034728 -0.072732 0.27564 -0.0017322 0.0033878
-0.0010571 -0.0054552 -0.001915 0.00089096
-0.00014286 -0.0039516 0.00016865 -0.0055354 -0.0017711 0.0033514 -0.20148 0.20138
-0.042139 -0.0089152 0.021988 0.016682
-0.0041141 -0.0018002 -0.012824 0.0066061 -0.00072277 -0.0050745 -0.042269 -0.0088262
-0.17859 0.036812 -0.044353 -0.00019036
-0.0067183 0.00296 -0.00080269 -0.0058584 -0.0018766 0.00092086 0.021956 0.016493
-0.044462 -0.00029645 -0.25124 0.076314
800000000 -0.16555 0.21416 -0.022423 0.016252 0.0054831 -0.010403 -0.0043457 -0.0024201
-0.0042994 0.0015572 0.0043801 0.00059619
-0.022469 0.016086 -0.34391 0.2297 -0.0083 0.034363 -0.0022092 0.0020751
5.603e-05 0.0020236 0.00063358 0.0054931
0.0054608 -0.010444 -0.0082104 0.034381 -0.034718 0.30145 0.0010852 0.0012571
-0.00012291 0.0029589 -0.001661 0.00069613
-0.0043884 -0.0024356 -0.0021808 0.0021119 0.0010194 0.0012611 -0.17285 0.22912
-0.029618 0.013142 0.014815 -0.010678
-0.0042481 0.00138 6.1452e-05 0.0019234 -2.9135e-05 0.0029287 -0.029681 0.013162
-0.2356 0.059966 -0.019245 0.02092
0.0046075 0.00046567 0.0007243 0.0053318 -0.0017026 0.00066146 0.014871 -0.010582
-0.019391 0.021125 -0.2482 0.12835
860000000 -0.13053 0.23552 -0.018 0.030747 -0.0033601 -0.0099239 -0.0019991 0.00080596
0.003889 0.005104 -0.0035761 -0.0032727
-0.018009 0.030666 -0.2961 0.27475 0.0078294 0.0343 4.5797e-05 0.0022516
0.0040727 0.00021454 0.0040324 -0.00023254
-0.003373 -0.0099329 0.0079803 0.034309 0.014524 0.31152 -0.00053736 -0.00047183
0.0023962 -0.0016935 0.001935 0.0040224
-0.0021516 0.00057822 0.00010386 0.0021963 -0.00054351 -0.00048604 -0.13597 0.24094
-0.018391 0.017549 -0.0062722 -0.009461
0.0039932 0.0052311 0.0041331 0.00014134 0.0023758 -0.0017612 -0.018521 0.01754
-0.18219 0.12516 -0.026426 0.015605
-0.0034698 -0.0030036 0.0038834 2.2869e-05 0.0019597 0.004058 -0.0064363 -0.0095949
-0.026486 0.015606 -0.19806 0.17737
920000000 -0.10804 0.25894 0.0047488 0.039491 -0.009313 -0.0043409 -0.0017295 0.0017783
-5.1856e-05 0.0015856 0.003065 -0.0013777
0.0046595 0.039513 -0.26993 0.29624 0.028188 0.022566 0.0014623 0.0011419
0.0072402 -0.00014051 0.0041134 -0.0030671
-0.0093471 -0.0042717 0.028311 0.022494 0.060836 0.31302 0.0016706 -7.9609e-05
0.00065439 -0.00031265 0.00080659 -0.0014425
-0.0016718 0.0017637 0.0014825 0.0010954 0.0016889 -7.6995e-05 -0.11243 0.25764
-0.012728 0.031357 0.0041395 -0.006824
-0.00018462 0.0016585 0.0072411 -0.00011203 0.00064247 -0.00042188 -0.012661 0.031347
-0.17475 0.12746 -0.0034144 0.02922
0.0031837 -0.0014773 0.003993 -0.0030175 0.00082683 -0.0014025 0.0042062 -0.0067815
-0.0035601 0.029177 -0.20886 0.18971
980000000 -0.061414 0.28157 0.016953 0.030704 -0.0092412 0.004877 0.0019472 0.0035472
0.0037295 -0.0015931 -0.003712 -0.0029274
0.016934 0.030673 -0.21833 0.33441 0.03316 0.0048463 0.0018781 -0.00024541
0.0019012 -0.0062499 -0.00063973 -0.0026486
-0.0091688 0.0048746 0.033195 0.0047608 0.10772 0.30839 0.00037307 -0.0011697
0.00022875 -0.0016232 0.0015152 -0.0003897
0.0018809 0.0035456 0.0018779 -0.00022373 0.00037422 -0.0011816 -0.07391 0.27004
0.0069865 0.03094 -0.0094728 -0.0078118
0.0037322 -0.0015623 0.0016985 -0.0062088 0.00026664 -0.0016092 0.0069999 0.031026
-0.14672 0.16634 0.0048254 0.021054
-0.003601 -0.0026699 -0.0006152 -0.0025235 0.0014138 -0.00039617 -0.0095253 -0.0079147
0.0048506 0.021138 -0.16629 0.23953
1040000000 -0.019895 0.2903 0.033465 0.019508 -0.00096839 0.0075064 0.0024587 0.00054569
0.00025027 -0.0035886 -1.8143e-05 -0.0013595
0.03336 0.019549 -0.1825 0.34803 0.029432 -0.014789 0.0014258 -0.0018854
-0.002386 -0.0025009 -0.0009979 -0.002904
-0.00092326 0.0075433 0.029438 -0.014896 0.15492 0.29453 -0.00058434 -0.0013856
-0.0015054 -0.0009554 -0.00062599 -0.0010759
0.0024017 0.00054376 0.0014067 -0.0018839 -0.0006185 -0.0013932 -0.046079 0.27919
0.01897 0.01971 -0.0024702 0.0010756
0.00028332 -0.0036611 -0.0023056 -0.0024845 -0.0014232 -0.00092141 0.019111 0.019691
-0.1132 0.17454 0.013617 0.020408
-4.9391e-05 -0.0015128 -0.0010141 -0.0029392 -0.00059324 -0.0010775 -0.0024644 0.0010901
0.013481 0.020429 -0.14588 0.25968
1100000000 0.024289 0.30085 0.036754 -0.0032852 0.0035034 0.0040699 0.0023848 -0.00097615
-0.0024578 -0.002964 -0.0041973 -0.00022627
0.03671 -0.0032698 -0.13994 0.36849 0.014946 -0.027824 -0.00017777 -0.0017945
-0.0035459 -0.00073166 -0.0037158 -0.00063874
0.0035179 0.0040652 0.014862 -0.02792 0.20108 0.27503 -0.0017513 0.000351
-0.0017412 0.00072785 -0.0010795 -0.00052431
0.0023241 -0.0010136 -0.00019093 -0.0017881 -0.0017435 0.0003515 -0.006033 0.28467
0.02541 0.0066309 -0.0026149 0.00011686
-0.0023991 -0.0030642 -0.0035054 -0.00074597 -0.0017185 0.0007402 0.02533 0.0065922
-0.097264 0.19376 0.020186 0.01027
-0.0041746 -0.0001442 -0.0036741 -0.00057877 -0.0011041 -0.00056099 -0.0025789 3.3952e-05
0.020177 0.010275 -0.10109 0.29287
1160000000 0.076545 0.29767 0.025047 -0.020511 0.0033265 -0.00071319 -0.00011122 -0.0023852
-0.0040452 -0.00081694 -0.0011816 0.0043607
0.02499 -0.020446 -0.094224 0.37373 -0.0041731 -0.028643 -0.0016089 -0.0013744
-0.0027672 0.0024613 -0.0016162 0.002027
0.0033567 -0.00070162 -0.004261 -0.028677 0.2455 0.24442 -0.00056792 0.0016523
-0.0003684 0.0017654 -0.00090441 0.0003259
-0.0001264 -0.002373 -0.0015959 -0.0013772 -0.00061291 0.0016695 0.03437 0.28164
0.022547 -0.0099676 -0.0038543 0.0050397
-0.0041446 -0.00083944 -0.0027741 0.00253 -0.00034551 0.0017779 0.022624 -0.0099658
-0.06096 0.20574 0.019883 0.00071085
-0.0012366 0.0042582 -0.0017122 0.0020116 -0.00094389 0.00026764 -0.0038323 0.0050795
0.019903 0.00066876 -0.053167 0.29718
1220000000 0.11982 0.28785 0.011755 -0.03028 -0.0011376 -0.0014447 -1.289e-05 -0.0010367
-0.002731 0.0023074 0.0011034 0.0020775
0.011731 -0.030247 -0.050418 0.38753 -0.017028 -0.020676 -0.0024511 0.00055549
3.4781e-06 0.003074 -0.00074442 0.0018731
-0.0011634 -0.0014089 -0.017147 -0.020609 0.28443 0.20497 0.00088813 0.0014824
0.00048644 0.0011487 0.0001865 0.00064389
-3.2542e-05 -0.0010375 -0.0024731 0.00056389 0.00089081 0.0014591 0.073725 0.2726
0.011612 -0.017181 0.0021947 0.0016609
-0.0026751 0.0023616 3.2227e-05 0.0031176 0.00051579 0.0011434 0.011536 -0.017224
-0.039934 0.21738 0.015366 -0.012615
0.0011446 0.0020687 -0.00073905 0.0019051 0.00019272 0.00065096 0.0022069 0.0016372
0.015388 -0.01259 -0.023125 0.31442
1280000000 0.17067 0.26907 -0.007311 -0.029243 -0.0017917 0.0017307 -0.00096248 -0.0019647
-0.0010289 0.0033816 0.0026197 0.0012861
-0.0073137 -0.029195 -0.0031723 0.38003 -0.023792 -0.0075994 -0.0007864 0.0013932
0.0017091 0.0017811 0.00062799 0.0020293
-0.0018228 0.0017258 -0.023869 -0.007489 0.31532 0.16189 0.0013926 -0.00019795
0.0010874 0.00037915 0.00023416 0.00046465
-0.00093981 -0.001938 -0.00076185 0.0013557 0.0013675 -0.00018575 0.11044 0.25659
0.0018558 -0.019797 -0.00023898 6.5058e-05
-0.0010608 0.0033363 0.0017217 0.0017457 0.0010925 0.00035635 0.0018303 -0.019794
-0.0026173 0.22504 0.0041062 -0.015563
0.0026188 0.001355 0.00058779 0.0020684 0.00027306 0.00046459 -0.00027721 0.00010208
0.0041369 -0.01558 0.025023 0.31894
1340000000 0.20855 0.23567 -0.017159 -0.019799 0.00041915 0.0041048 -0.0018539 -0.00072332
0.0015472 0.0029366 0.0017809 -0.0014189
-0.017127 -0.019788 0.036802 0.3719 -0.020613 0.0050278 -0.00013402 0.0018723
0.0018985 0.00084725 0.0011963 0.00085366
0.00045642 0.0041174 -0.020606 0.0051463 0.3381 0.11308 0.00083986 -0.00093058
0.00067837 -0.00059516 0.00015423 0.00027585
-0.0018558 -0.00072872 -0.00011859 0.0019085 0.00082748 -0.00094393 0.14343 0.23565
-0.0081409 -0.01736 0.0009953 0.00059717
0.0016479 0.0029435 0.0019029 0.00080712 0.00067986 -0.00060941 -0.0081817 -0.017359
0.027579 0.22293 -0.0031776 -0.014392
0.0017794 -0.0013923 0.0012258 0.0007794 0.0001335 0.00028399 0.0010116 0.00062435
-0.0031988 -0.014391 0.063697 0.31492
1400000000 0.24245 0.19906 -0.023679 -0.0083905 0.0047425 0.0029795 -0.0021433 0.00082581
0.0026133 0.00094169 0.0003535 -0.0013745
-0.023627 -0.0083886 0.074354 0.35985 -0.0137 0.012607 0.0012507 0.0012828
0.001133 -0.00059963 0.0011356 0.00018131
0.0047385 0.0029774 -0.013668 0.012695 0.351 0.059447 -7.1626e-05 -0.0013348
0.0002046 -0.00013388 0.00044128 0.00026606
-0.0021311 0.00081623 0.0012682 0.0012539 -6.0159e-05 -0.0012848 0.1723 0.20692
-0.014726 -0.010287 -0.00083608 -0.0002694
0.002622 0.00096054 0.0011351 -0.00064075 0.00016488 -0.00010545 -0.014717 -0.010286
0.060684 0.22234 -0.0097593 -0.0093459
0.00033786 -0.0014055 0.0011573 0.000201 0.00043846 0.00021098 -0.00084821 -0.00029845
-0.009754 -0.0093782 0.10828 0.30623
1460000000 0.2667 0.15587 -0.020801 0.0042754 0.005018 -0.0017338 -0.001525 0.0017339
0.0021925 -0.00041147 -0.00021096 -0.00075493
-0.020764 0.0042732 0.10961 0.33805 -0.0047148 0.014896 0.001596 0.00025514
0.001149 -0.0012655 0.0012344 -0.00057938
0.0050364 -0.0017855 -0.0046369 0.014924 0.35763 0.0047257 -0.0010831 -0.0010669
0.00027361 -0.00031256 0.00071515 -0.00038736
-0.0015107 0.00173 0.0016104 0.00025745 -0.0011018 -0.001064 0.19946 0.17827
-0.0157 -0.0034141 -0.00090345 0.002004
0.0021734 -0.00040235 0.0011442 -0.0012473 0.00028626 -0.00031535 -0.015738 -0.0033911
0.091243 0.21095 -0.012104 -0.0031083
-0.00026891 -0.00083413 0.0012045 -0.00056496 0.00070523 -0.00032277 -0.00086466 0.0020164
-0.012082 -0.0030908 0.14295 0.28604
1520000000 0.27929 0.11401 -0.015346 0.0099611 0.0030141 -0.003867 0.0001718 0.0026019
0.0024665 -0.0019573 -0.0011364 -0.00015445
-0.015331 0.0099553 0.14319 0.32365 0.0024658 0.011906 0.0016626 -0.00066305
0.00018071 -0.0010051 0.00032316 -0.0009499
0.0030343 -0.0039044 0.0025455 0.011898 0.34978 -0.053141 -0.00079563 -0.00033142
0.00067272 -0.0010312 9.6318e-05 -6.5987e-05
0.00018425 0.002629 0.0016688 -0.00067914 -0.00078936 -0.00032006 0.2225 0.13962
-0.015332 0.002402 0.0014876 0.0019912
0.0024532 -0.0019642 0.00017876 -0.0010381 0.0006853 -0.00098404 -0.015331 0.0024663
0.11901 0.2003 -0.011956 0.0014732
-0.0011231 -0.00014977 0.0003369 -0.00096532 7.6295e-05 -9.8615e-05 0.0014897 0.0019752
-0.011939 0.0014652 0.17612 0.26706
1580000000 0.28953 0.069333 -0.0086896 0.013625 -0.0012195 -0.0045223 0.001512 0.0017743
-0.00016108 -0.0023443 -0.00016286 0.0004041
-0.008684 0.013597 0.17072 0.29977 0.0054121 0.006682 0.00060534 -0.0015066
-0.00043691 -0.0011795 -0.00019789 -0.00070646
-0.0012145 -0.0045119 0.0054701 0.0066329 0.32843 -0.10952 -0.001443 0.00028641
-0.00044507 -0.0013558 0.00024536 -0.00055074
0.0015213 0.0017844 0.0005897 -0.0015331 -0.001452 0.00026522 0.23651 0.10097
-0.011715 0.00771 0.0021623 0.00070299
-0.0001775 -0.0023751 -0.00042864 -0.001134 -0.00043975 -0.0013129 -0.01171 0.0077207
0.14461 0.18606 -0.0093622 0.0079171
-0.00011458 0.00045923 -0.00020952 -0.00070272 0.00020664 -0.0005312 0.0021503 0.00073297
-0.0093818 0.0079289 0.20967 0.2423
1640000000 0.2928 0.027841 -0.0016373 0.012489 -0.0026775 -0.002006 0.0027699 0.0010255
-0.00057775 -0.0017832 -0.00029333 0.00035438
-0.0016389 0.012487 0.20117 0.27491 0.0053173 0.0020431 -0.00049973 -0.0018396
-0.00095196 -0.0005865 -0.00045405 -0.00060944
-0.0027001 -0.0019779 0.0053442 0.0020276 0.2991 -0.15909 -0.00073417 0.0012708
-0.0011586 -0.0010104 -7.0181e-05 -0.00035175
0.0027497 0.0010283 -0.00048996 -0.0018221 -0.00070482 0.0012874 0.24964 0.051382
-0.0073324 0.0088374 0.0025481 -0.00066531
-0.00062853 -0.0017723 -0.00098024 -0.00058177 -0.0012018 -0.0009964 -0.0073195 0.0089045
0.16872 0.1651 -0.0042464 0.0097507
-0.00033672 0.00039868 -0.00044986 -0.00062563 -6.5419e-05 -0.00040066 0.0025247 -0.00070667
-0.0042504 0.0097433 0.23611 0.21173
1700000000 0.2858 -0.016543 0.001896 0.0097179 -0.0031884 0.00037918 0.0031012 -0.0012989
-0.0022683 -0.00067877 0.0004809 0.00048486
0.0018782 0.009704 0.21893 0.24404 0.0027162 -0.00047227 -0.0014155 -0.00071529
-0.0008286 -0.00013983 -0.00079367 -0.00045415
-0.0031978 0.00036452 0.0026919 -0.00048095 0.25458 -0.19685 0.00015046 0.0016073
-0.0020824 -0.00027938 -0.00030085 -0.00091277
0.0030865 -0.0013282 -0.0014456 -0.000712 0.00014652 0.0016026 0.24597 0.0015129
-0.0045757 0.0095625 0.0017141 -0.0020924
-0.0022462 -0.00065829 -0.00080563 -0.00013188 -0.0021028 -0.00023482 -0.0045567 0.0095727
0.18731 0.14847 0.00068365 0.0098612
0.00051274 0.0004636 -0.00079556 -0.00041904 -0.00034984 -0.00087782 0.0017373 -0.002052
0.00068397 0.0098764 0.25337 0.17822
1760000000 0.27573 -0.064833 0.0042845 0.0064401 -0.0021114 0.001216 0.0012622 -0.0034317
-0.0012595 0.00059746 0.00010813 -0.0005469
0.0042686 0.0064249 0.24621 0.2049 8.1736e-05 -0.0017912 -0.0012906 3.8655e-05
-0.0011634 0.00096656 -0.00050081 0.00032276
-0.0020732 0.0012378 7.5663e-05 -0.0018144 0.20664 -0.22882 0.0011481 0.0014076
-0.0010596 0.0015598 -0.0012683 -0.00063952
0.0012794 -0.0034534 -0.0012686 4.5458e-05 0.0011525 0.0014064 0.238 -0.049939
-0.0010817 0.0088019 -0.00014007 -0.0024601
-0.0012231 0.00066875 -0.0011441 0.00097793 -0.0011185 0.0015453 -0.0010994 0.0087639
0.20448 0.11748 0.0048037 0.0071457
0.00010832 -0.00056115 -0.00051191 0.00033203 -0.0012615 -0.00066685 -0.00016322 -0.0024676
0.0047783 0.0071319 0.26761 0.14135
1820000000 0.25198 -0.10306 0.0045941 0.0028533 0.00028879 0.0024144 -0.00091056 -0.0031551
-0.0011818 0.00089249 -6.5724e-05 -1.4468e-05
0.004598 0.0028622 0.25643 0.17476 -0.0021799 0.00014262 -0.0014558 0.00096012
-4.6636e-05 0.0012186 -0.00065092 0.00042722
0.00025491 0.0024041 -0.0021802 0.00013178 0.15577 -0.24423 0.0017877 0.00054602
-0.00020173 0.0022551 -0.0017719 0.00018192
-0.00093948 -0.0031228 -0.0014757 0.00097049 0.0018131 0.00056405 0.20727 -0.098096
0.00044099 0.007391 -0.0015777 -0.001762
-0.0011831 0.00091057 -2.7504e-05 0.0012282 -0.0001549 0.0022688 0.00046665 0.0074469
0.22462 0.09108 0.0056569 0.0031978
-5.1995e-05 -6.1251e-05 -0.00065146 0.00044105 -0.0017683 0.00022421 -0.0015621 -0.0017629
0.0056895 0.0032099 0.27102 0.10568
1880000000 0.21722 -0.14313 0.0023039 0.0005724 -8.907e-05 0.0021907 -0.0028868 -0.0023183
-0.00010009 0.00171 0.00042398 -0.0004883
0.0023247 0.00057834 0.26127 0.12911 -0.0039115 0.0029508 -0.00028173 0.0018597
0.00055703 0.0013717 9.9177e-05 0.00092107
-9.3537e-05 0.002227 -0.0038793 0.0029805 0.10379 -0.25109 0.001943 -0.0012022
0.0016837 0.002026 -0.0010576 0.0014555
-0.0029179 -0.0023552 -0.00024948 0.0018541 0.0019559 -0.0011523 0.16663 -0.1378
0.0015899 0.0054154 -0.0023283 0.00029366
-9.6046e-05 0.0017076 0.00057466 0.0013629 0.0016959 0.00201 0.0015878 0.0054227
0.23156 0.063604 0.0059472 0.0010657
0.00041232 -0.00051556 8.702e-05 0.00094361 -0.00099337 0.0014566 -0.0023067 0.00034196
0.0059388 0.0010491 0.2723 0.072558
1940000000 0.17897 -0.17015 0.00023734 -0.0011731 0.001963 0.0018108 -0.0038863 0.00023648
0.0011255 0.00081733 -0.00063288 -0.00073365
0.0002212 -0.0011304 0.26347 0.097269 -0.0018118 0.0058842 0.0011081 0.0014564
0.0019669 0.00044563 0.00087162 0.0003286
0.0019878 0.0018457 -0.0017949 0.0059145 0.060427 -0.24342 0.00060609 -0.0023345
0.0022799 0.00037907 0.00028179 0.0018162
-0.0038605 0.00026895 0.0011324 0.0014315 0.00061877 -0.002341 0.11443 -0.16956
0.00099982 0.003839 -0.0014468 0.0014507
0.0011474 0.00081586 0.0019538 0.00040915 0.0022834 0.00036596 0.00098601 0.0038173
0.23919 0.02743 0.0043755 -0.0029856
-0.00057624 -0.00068561 0.00091877 0.00032131 0.00021293 0.0018301 -0.0014557 0.0014034
0.0043779 -0.0029685 0.26348 0.035957
2000000000 0.13238 -0.18484 -0.0034652 0.00090525 0.0028848 0.0011081 -0.0024228 0.0037633
0.00079687 0.00037328 -0.00090259 0.00042548
-0.0034934 0.00088514 0.24949 0.061873 -0.00043418 0.0078748 0.0017148 0.00033011
0.0011828 -0.0013128 0.0004847 8.7674e-05
0.0028658 0.0010458 -0.00038222 0.0078712 0.018618 -0.2287 -0.0015328 -0.0015138
0.0020452 -0.0010131 0.0018061 0.0013862
-0.0023683 0.0037154 0.0017392 0.00029145 -0.0015655 -0.0014951 0.060045 -0.17912
-0.00071535 0.0032981 -0.00028848 0.0022755
0.00084151 0.00037298 0.0011861 -0.0013072 0.0020535 -0.0010674 -0.00064625 0.0033028
0.23782 -0.0048292 0.00061098 -0.0038662
-0.0009239 0.00043328 0.00044977 0.00011069 0.0018735 0.0014137 -0.00021392 0.002291
0.0006405 -0.0038898 0.24969 0.0082621
2060000000 0.08612 -0.19205 -0.0043284 0.0031609 0.0027658 -0.00086552 0.00093721 0.0036484
0.0015091 -0.00043979 -0.00027394 0.0012798
-0.0043168 0.0031322 0.23722 0.033166 0.0046376 0.0087055 0.0010233 -0.00070222
0.00048828 -0.0015772 0.00053963 -0.00011214
0.0027846 -0.00087982 0.0047053 0.0086169 -0.013827 -0.21034 -0.0019319 0.00039463
0.00065926 -0.0022056 0.0027762 0.0002737
0.00088093 0.0036423 0.00098499 -0.00071571 -0.0019689 0.0003605 0.0091348 -0.17542
-0.0016658 0.004728 0.0010384 0.0012129
0.001478 -0.00041826 0.00047294 -0.001554 0.00063138 -0.0022272 -0.0016714 0.0046788
0.22712 -0.042212 -0.0015674 -0.0049534
-0.00024728 0.0012033 0.00057519 -0.00015254 0.0027923 0.00022162 0.0010781 0.0012383
-0.001593 -0.0049145 0.23579 -0.016586
2120000000 0.040203 -0.18379 -0.0033992 0.0063994 0.0021984 -0.0028206 0.0030439 0.002136
0.00069988 -0.0014663 0.0011103 0.00022993
-0.0033915 0.0063858 0.21619 0.0086872 0.0071271 0.0045885 0.0010423 -0.0012669
-0.0013918 -0.0019032 -4.3097e-05 -0.0011184
0.0021598 -0.0028318 0.0071643 0.0045603 -0.042547 -0.19362 -0.00084502 0.001618
-0.0015678 -0.0016909 0.00060072 -0.0022706
0.0030486 0.0021241 0.0010465 -0.0012906 -0.0008173 0.0016444 -0.040903 -0.1592
-0.0018281 0.0060767 0.0017169 0.0011793
0.00067001 -0.0014784 -0.001389 -0.0018993 -0.0015847 -0.0016793 -0.0018011 0.0061338
0.21375 -0.077494 -0.0058032 -0.0025406
0.0011198 0.00023849 -2.7263e-05 -0.001101 0.0006017 -0.0022818 0.0017189 0.0011455
-0.0058204 -0.0025449 0.21461 -0.03249
2180000000 0.00036054 -0.17052 -0.0018775 0.00947 0.0004758 -0.002256 0.0031379 -0.00058621
0.00035947 -0.00137 0.0012403 0.00029132
-0.0018656 0.0094344 0.19699 -0.0089291 0.008128 0.0040651 -0.00094808 -0.0016445
-0.0021335 0.0008345 -2.4272e-05 0.00043147
0.00045014 -0.0022897 0.0081683 0.0040113 -0.063445 -0.16895 0.0011966 0.001715
-0.00093032 -0.00018208 0.00037831 -0.0018868
0.0031635 -0.00055888 -0.00096285 -0.0016733 0.0012684 0.0016903 -0.077475 -0.13229
-0.00079617 0.0089206 0.0020318 -0.00018733
0.00031728 -0.0013512 -0.002153 0.00084304 -0.00095153 -0.00022451 -0.00083865 0.0087649
0.18886 -0.10803 -0.0064443 0.0014612
0.0012525 0.00022932 -4.112e-05 0.00033471 0.00040699 -0.0019209 0.001992 -0.00014343
-0.0064182 0.0014775 0.19871 -0.046789
2240000000 -0.028501 -0.14602 0.0020679 0.010804 -0.00063651 -0.0028286 0.0015851 -0.0024309
-0.0019686 -0.00084115 0.00073826 -0.0019434
0.0020978 0.010801 0.17741 -0.015315 0.0088992 0.00010229 -0.00082095 -0.00037158
-0.000441 0.0011085 -0.00063578 -0.00058793
-0.00062952 -0.0028009 0.0089379 1.4852e-05 -0.080475 -0.14501 0.0019251 -0.0014985
-0.0012264 -2.319e-05 -0.0022073 -0.0015568
0.0015708 -0.0024781 -0.00079037 -0.00040654 0.0019121 -0.001504 -0.11104 -0.10342
0.0018152 0.010643 0.0017843 -0.00039661
-0.0019561 -0.0007913 -0.00045332 0.0010956 -0.0012277 3.1659e-05 0.00182 0.010824
0.16106 -0.12646 -0.0061567 0.0044712
0.00072828 -0.0018942 -0.00065405 -0.00053327 -0.0022293 -0.0014856 0.0018102 -0.00051784
-0.0062025 0.0044674 0.1753 -0.057243
2300000000 -0.055277 -0.11881 0.0075131 0.0090679 -0.0014437 -0.0019546 -0.00061859 -0.0013565
-0.0011307 0.00073467 -0.0010961 -0.00064724
0.0074676 0.0090759 0.15681 -0.024644 0.0089861 -0.0021552 -0.00082661 0.00071173
-0.00013735 0.0016504 -1.0432e-05 0.00086676
-0.0014284 -0.0019858 0.009006 -0.0022598 -0.093118 -0.12081 3.2464e-05 -0.0018007
9.5967e-05 0.0018586 -0.0020297 0.00075673
-0.00063435 -0.0014235 -0.00083881 0.00072618 -1.1503e-05 -0.001884 -0.13238 -0.067756
0.005378 0.011063 0.00044528 -0.0020917
-0.0011165 0.00074371 -8.9098e-05 0.0017061 6.7437e-05 0.0018206 0.0053728 0.010897
0.1254 -0.14803 -0.0041402 0.0076676
-0.0012137 -0.00069762 -3.4328e-05 0.00086593 -0.0020475 0.00077192 0.00043601 -0.0020247
-0.0041232 0.0076164 0.15899 -0.058652
2360000000 -0.072184 -0.087516 0.010424 0.0084285 -0.0012853 -0.0015526 -0.0018153 -0.00064973
-0.00070918 0.0008806 -0.0016854 -0.00058213
0.010443 0.0084285 0.14754 -0.024606 0.0081532 -0.0054213 -0.00063203 0.0010888
0.0018744 0.00033353 -8.5006e-05 -0.00021143
-0.0012869 -0.0015241 0.0081162 -0.0054528 -0.10296 -0.09913 -0.0028058 -0.0010277
0.00079173 3.9017e-05 -0.00095475 0.0018056
-0.001856 -0.0007009 -0.00065204 0.0010776 -0.002785 -0.0010482 -0.14861 -0.034901
0.010071 0.0098364 0.0014079 -0.0021539
-0.00071302 0.00093753 0.0018351 0.0003216 0.00081697 8.8688e-05 0.010105 0.0099262
0.097623 -0.14953 0.00031044 0.0087267
-0.0016742 -0.00057502 -0.00011419 -0.00018756 -0.0010014 0.0018474 0.0014793 -0.0022568
0.00035118 0.0086821 0.13754 -0.062305
2420000000 -0.08051 -0.06008 0.013976 0.0027474 -0.0032921 -0.0010419 -0.00072402 0.00076939
0.001215 0.0014022 -0.0013519 0.0017798
0.013981 0.0027613 0.13009 -0.025349 0.0045693 -0.0072541 0.0014712 0.00082201
0.00080783 -0.001623 -0.0001601 -0.00014689
-0.0032494 -0.0010054 0.0044686 -0.0073495 -0.11578 -0.07818 -0.0023757 0.0016143
-4.019e-05 -0.00025393 0.00043439 0.0027986
-0.00079827 0.00079232 0.0014585 0.00085823 -0.0023629 0.0015598 -0.15739 0.008863
0.013994 0.0075732 -0.00032566 -0.0029351
0.0011205 0.0013223 0.00083832 -0.0016173 -9.5272e-05 -0.00024547 0.014053 0.0073095
0.062454 -0.14922 0.0014718 0.0093794
-0.0013107 0.001779 -0.00014907 -0.00012936 0.00041166 0.0028079 -0.00039555 -0.0029536
0.0013786 0.0093751 0.11855 -0.057319
2480000000 -0.08119 -0.028793 0.013759 -0.0024778 -0.0015431 1.8113e-05 -0.00038503 0.0013578
0.0017253 -0.00044935 0.00027608 0.0014393
0.013731 -0.0024472 0.13168 -0.026289 0.0025141 -0.009112 0.0010916 -6.7063e-05
-0.00047447 -0.0010509 -0.00011833 -0.00021569
-0.0016117 9.1111e-05 0.0024111 -0.0091834 -0.11869 -0.058251 -0.00057544 0.00331
-0.00030134 -0.00076581 0.0019744 0.00090345
-0.0003565 0.0013324 0.001072 -9.3918e-05 -0.00058212 0.0033048 -0.15853 0.046636
0.017503 0.0013977 -0.0016763 -0.002214
0.0017555 -0.00052829 -0.00049729 -0.0010669 -0.00025581 -0.0006745 0.017554 0.0015358
0.031517 -0.14179 0.0046218 0.0081034
0.00023384 0.0015154 -0.0001185 -0.00027137 0.0019831 0.0009473 -0.0017113 -0.0023117
0.0046303 0.0080776 0.09958 -0.053717
2540000000 -0.085496 -0.0017152 0.01166 -0.0062367 -0.0023777 0.00096042 0.00054382 0.00057718
-0.00024753 -0.0017689 0.00088219 0.0016338
0.011683 -0.0061978 0.11808 -0.017734 -0.001501 -0.0080965 0.0006222 -0.0013897
-0.0017948 -0.00015654 -0.00048277 0.00035214
-0.0023032 0.00089872 -0.0015395 -0.0081037 -0.1252 -0.034579 0.002162 0.0025371
-0.0010328 0.00013324 0.0017772 -0.00091828
0.00057695 0.00061682 0.00056204 -0.0013569 0.0021264 0.0024542 -0.15686 0.084745
0.017543 -0.0051534 -0.002111 -0.002073
-0.0002969 -0.001801 -0.0017656 -7.8947e-05 -0.0010154 3.2049e-05 0.017578 -0.0054778
0.0078509 -0.12717 0.0076464 0.0063282
0.00081164 0.0015132 -0.00050183 0.00033958 0.0017357 -0.00088857 -0.0020281 -0.001942
0.0075702 0.0064446 0.084596 -0.039542
2600000000 -0.078308 0.023172 0.0084318 -0.0097726 -0.0012171 0.0025013 0.00083328 -0.00047469
-0.0010018 -0.0010149 0.0018345 0.00026821
0.0084303 -0.009794 0.11263 -0.033316 -0.0037622 -0.0060914 -0.00055193 -0.00079642
-0.00024635 0.0015425 -0.0001838 0.00068707
-0.0011479 0.0025558 -0.0038269 -0.006007 -0.12996 -0.0098795 0.0030864 -0.00022666
-2.0269e-05 0.0015415 0.0011719 -0.0015732
0.00078156 -0.00042206 -0.00051435 -0.00080984 0.0031504 -0.00023515 -0.14252 0.11857
0.014302 -0.011634 -0.0037273 0.00031429
-0.00099305 -0.0010426 -0.00026424 0.0015321 5.2426e-05 0.0015932 0.014289 -0.011569
-0.019751 -0.11165 0.0089235 0.0058606
0.0018609 0.00022359 -0.00019847 0.00064753 0.0012016 -0.0016327 -0.0037069 0.00025358
0.0088776 0.0058441 0.076894 -0.025225
2660000000 -0.072675 0.048846 0.0045478 -0.011634 -0.00016301 0.0010337 -6.8998e-05 -0.00016011
-0.0025197 0.00040713 0.0014661 -0.00074243
0.0045659 -0.011652 0.11974 -0.029139 -0.0048983 -0.0042755 -0.0012427 -0.0002773
0.00021506 0.0018899 0.00053961 0.00073131
-9.4548e-05 0.0010765 -0.0050002 -0.0042551 -0.12943 0.010567 0.0019311 -0.0017547
0.0004517 0.00066724 -0.0010775 -0.0015801
-5.346e-05 -9.8254e-05 -0.0012475 -0.00023389 0.0018962 -0.0017491 -0.12262 0.14929
0.0083083 -0.015488 -0.0021855 0.0010787
-0.0024386 0.00044963 0.00028424 0.0018954 0.00033234 0.00063765 0.008145 -0.01552
-0.035502 -0.096828 0.010586 0.00125
0.0013914 -0.00078032 0.0005637 0.00075682 -0.0010823 -0.0015372 -0.0022758 0.0011083
0.010592 0.0013353 0.071842 -0.0063622
2720000000 -0.061499 0.067674 0.00023037 -0.011736 -0.00022157 0.0028494 -0.00021739 0.00024034
-0.0019202 0.0021519 0.00053769 -0.0015804
0.00024525 -0.011732 0.10484 -0.031884 -0.0053256 -0.00088911 -0.0014756 0.0004993
0.0018431 0.00050771 0.00090036 -0.00025775
-0.00021774 0.0028875 -0.0053289 -0.00087227 -0.12362 0.039885 0.00026258 -0.0024662
0.00037598 0.00057401 -0.0012966 0.00054392
-0.00027922 0.00027109 -0.0014249 0.00052879 0.00026398 -0.0025154 -0.089968 0.17934
0.0020784 -0.016376 -0.0013705 0.0021528
-0.0018454 0.0021554 0.0018471 0.00052437 0.00042468 0.00061071 0.0019669 -0.016346
-0.051184 -0.071568 0.012307 -0.001142
0.00050769 -0.0015435 0.00091294 -0.00025547 -0.0012288 0.00056745 -0.0013065 0.0020121
0.012272 -0.0011736 0.076548 0.013094
2780000000 -0.047158 0.086621 -0.0043275 -0.010557 -1.3138e-06 0.0011941 0.00064284 -0.00026177
0.0012275 0.002485 -0.0006663 -0.0018493
-0.0042988 -0.010558 0.1033 -0.043808 -0.0040482 0.00055803 -0.00010839 0.0014587
0.0016437 -0.00088105 5.0016e-05 -0.00021327
-5.2879e-05 0.0011986 -0.0040886 0.00060038 -0.12146 0.07024 -0.0020055 -0.0013343
0.00042181 -0.00033392 -0.00055032 0.00078687
0.00067295 -0.00029619 -8.7523e-05 0.0014902 -0.00193 -0.0013344 -0.061221 0.20132
-0.0052188 -0.014995 -0.00089232 0.0021393
0.0013017 0.0024919 0.0016636 -0.00094058 0.00045588 -0.00030899 -0.0052953 -0.015047
-0.064373 -0.045957 0.010011 -0.00548
-0.00074053 -0.0018607 5.9844e-05 -0.00023323 -0.00063889 0.00086307 -0.00091475 0.0021953
0.010062 -0.0054502 0.080149 0.031812
2840000000 -0.031627 0.1019 -0.0073837 -0.0073154 0.0013598 0.0019192 -2.5263e-05 -0.00020357
0.0014731 0.0011142 -0.0015614 0.00024881
-0.0073669 -0.0073335 0.10142 -0.036541 -0.0031005 0.0016752 0.00034681 0.00068861
-5.7851e-05 -0.0014352 1.3852e-05 -4.5458e-05
0.0013802 0.0020284 -0.0030479 0.0017232 -0.11544 0.096685 -0.001237 0.00046419
0.00056434 1.5502e-05 0.00093431 0.0011648
7.844e-06 -0.00020533 0.00036906 0.00064923 -0.0012197 0.00035522 -0.025093 0.21724
-0.0090112 -0.010534 0.00034466 0.0011909
0.001462 0.0011342 -4.9408e-05 -0.0014831 0.00048161 0.00017866 -0.0090411 -0.010431
-0.069531 -0.02202 0.0085844 -0.0068048
-0.001563 0.00020182 8.622e-06 -5.4747e-05 0.00092802 0.0010762 0.00040216 0.0011912
0.0085547 -0.0068016 0.094423 0.04723
2900000000 -0.017216 0.12126 -0.0089462 -0.0032853 0.0015353 0.00015105 0.00047578 -0.00092638
0.0022482 -0.0011015 -0.00079562 8.0043e-05
-0.0089218 -0.0032614 0.082745 -0.044228 -0.00064377 0.0025943 0.00078517 0.00033941
-0.00042404 -0.0014511 -0.00027092 4.5447e-06
0.001584 7.5255e-05 -0.00065601 0.0026585 -0.098046 0.12958 -0.00077786 -0.00015842
-0.00055681 -0.0011489 0.0019266 -0.00042268
0.00046902 -0.00093315 0.00081345 0.00032328 -0.00075898 -0.00015796 0.011982 0.22004
-0.011338 -0.0053146 0.001348 0.001808
0.0022141 -0.0012017 -0.00044748 -0.0014547 -0.00058518 -0.0012114 -0.011434 -0.0052621
-0.069174 0.0094698 0.006461 -0.010162
-0.00072413 0.00017154 -0.00024917 -4.9347e-06 0.0019322 -0.00052169 0.0013139 0.0018324
0.0064104 -0.010231 0.10902 0.052982
2960000000 0.0042344 0.1328 -0.0087511 0.00033526 0.00041945 0.0014745 -0.00078303 -0.00083824
-0.00028614 -0.0020229 -0.00087109 0.00041251
-0.0087602 0.00031113 0.091895 -0.043731 -0.00026362 0.00099821 0.00095836 2.4886e-05
-0.001323 -0.00073565 0.0005173 0.00044745
0.00041737 0.0015585 -0.00019643 0.00096539 -0.079204 0.16065 -0.00087883 0.0005931
-0.00041273 0.00072024 -8.826e-05 -0.002393
-0.00081874 -0.00082105 0.0009296 1.7353e-05 -0.00077501 0.00056178 0.053581 0.2274
-0.011455 9.6915e-05 0.0012996 0.00055174
-0.00020733 -0.0019315 -0.0013619 -0.000777 -0.00030059 0.00077062 -0.011365 0.00015749
-0.061023 0.035302 0.0015472 -0.011195
-0.00092504 0.00041983 0.00053739 0.00047583 2.7824e-05 -0.0024687 0.0013281 0.00064647
0.0014294 -0.011174 0.1291 0.064119
3020000000 0.022311 0.14672 -0.006621 0.0036946 0.0014283 -0.00018924 -0.0010252 1.6592e-05
-0.00080967 0.00038058 8.265e-06 0.00063537
-0.0065915 0.0036997 0.081197 -0.0324 -0.00014161 -0.00029816 0.00054871 -0.00078656
-0.001605 0.00039368 0.00072508 -0.0004067
0.0014732 -0.00019009 -0.00013069 -0.00028668 -0.057327 0.18545 -0.00045049 0.00092691
0.00021407 0.00025789 -0.0009258 -0.0015555
-0.0010385 2.5466e-05 0.00053772 -0.00080211 -0.00042291 0.0010024 0.093013 0.22013
-0.0088477 0.0037082 0.00077824 0.00051489
-0.00082441 0.00035584 -0.0016001 0.00040329 0.00021831 0.00036179 -0.008945 0.0038063
-0.048466 0.061411 -0.00063954 -0.01066
-3.528e-05 0.00062348 0.00070561 -0.00035702 -0.0010764 -0.0016103 0.00079478 0.00040718
-0.00069645 -0.01063 0.14868 0.060766
3080000000 0.049194 0.15583 -0.0045799 0.0058252 0.0017482 -9.4859e-05 -0.00081871 0.00012198
-0.00042767 0.00038007 0.00010505 0.00039564
-0.0045998 0.0058062 0.078655 -0.027192 -0.00029144 0.00020565 -0.00012244 -0.00037733
-0.0003488 0.0010046 -4.1388e-05 -0.00061058
0.0017696 -0.00015712 -0.00030975 0.00029584 -0.020013 0.20693 -0.00079918 0.00036018
0.00038094 0.00071698 -0.0022019 -0.00051869
-0.00078883 0.00019166 -6.9508e-05 -0.00037656 -0.0007497 0.00021667 0.12664 0.21265
-0.0051459 0.006838 0.0019534 4.8594e-05
-0.0004669 0.00038715 -0.00039085 0.0010182 0.00026081 0.00063317 -0.0050994 0.0067749
-0.026217 0.089238 -0.0058602 -0.009222
0.00010467 0.00041674 -7.9765e-05 -0.00061312 -0.0020112 -0.00054573 0.0019345 0.00010985
-0.0057087 -0.009163 0.1634 0.067737
3140000000 0.0776 0.15937 -0.0012621 0.0075819 0.0027877 -0.0014963 -0.0010118 0.0011828
0.0013231 0.00064225 0.00023805 0.00010289
-0.001251 0.0075534 0.074478 -0.029073 -0.0010327 4.3233e-05 0.00063493 -0.00034835
-0.00011695 0.0010909 0.00058899 -0.00042848
0.0027925 -0.0015399 -0.0010647 2.5948e-05 0.021947 0.22659 0.00015283 0.00167
0.0012454 -0.00048947 -0.0027244 0.0009556
-0.0010912 0.0011654 0.00067064 -0.00036073 0.00027443 0.0017711 0.16189 0.18705
-0.0014485 0.006948 0.00079133 -0.00095834
0.0014672 0.00060556 -0.00017155 0.0011212 0.001277 -0.0006526 -0.0015239 0.0070855
-0.013488 0.10719 -0.007376 -0.0054941
6.142e-05 6.9596e-05 0.00065559 -0.00041181 -0.0026785 0.0010521 0.00080881 -0.0010321
-0.0074226 -0.005604 0.18796 0.058755
3200000000 0.10958 0.16983 0.0038892 0.0065882 0.00066115 -0.0029307 -0.00013741 0.0016466
0.00050253 -0.0016835 7.7414e-05 0.00053281
0.0038956 0.0065792 0.084862 -0.027872 -0.0011091 0.00030371 -0.0004436 -0.0010176
0.00088376 0.0011495 -0.00036189 -0.0011008
0.00063028 -0.0029711 -0.0010665 0.00031036 0.06631 0.23255 0.001274 0.00057541
-0.00011023 -0.0019668 -0.0014809 0.0025682
4.4869e-05 0.001656 -0.00046834 -0.00097887 0.0012768 0.00056806 0.18289 0.16479
0.001641 0.0063965 0.00078153 -0.0016063
0.00045629 -0.0016637 0.00092451 0.0010572 -0.00014905 -0.00195 0.0017196 0.0062546
0.02098 0.12548 -0.0088836 -0.0020384
0.0001814 0.00057903 -0.00040162 -0.0010369 -0.0014411 0.0025258 0.00067966 -0.001491
-0.0088512 -0.0020508 0.20366 0.057741
3260000000 0.14109 0.1622 0.0042102 0.0030887 -0.0006397 -0.0025204 0.0012283 0.00080062
0.00022792 -0.0019561 -0.0001318 -3.5832e-05
0.0041916 0.0030664 0.092742 -0.031186 -0.0019467 0.0019681 -0.00044052 -0.00021169
0.00090807 -0.00049076 -0.00092404 0.00011679
-0.00056256 -0.002417 -0.001981 0.0019125 0.11738 0.22757 0.00051074 -0.0002054
-0.00072386 -0.0010435 0.00057195 0.0020559
0.001153 0.00075637 -0.00045341 -0.00023132 0.00054725 -0.00020336 0.21023 0.12726
0.0041743 0.0050487 -0.00076848 -0.0019464
0.00031434 -0.0021008 0.0009213 -0.00049147 -0.00080929 -0.00096475 0.0040435 0.0051118
0.043141 0.13401 -0.0070313 0.0027958
-0.00021844 -7.9877e-05 -0.00092026 0.00014719 0.00064419 0.0020327 -0.00066146 -0.0020078
-0.0071255 0.0027053 0.23273 0.048126
3320000000 0.17172 0.15654 0.0070911 0.001302 -0.00041884 -0.0019525 0.00065964 0.00023187
-0.0018294 -0.001496 0.00018227 0.0002959
0.0071076 0.0013194 0.099502 -0.027223 0.00042898 0.0022464 -0.00038922 -0.00046126
-0.00024191 -0.00028431 -0.00045601 0.00025522
-0.00037847 -0.0019561 0.00044671 0.0022657 0.16543 0.21887 0.00038344 -0.00012628
-0.0010027 -0.00029905 0.00028309 0.00064669
0.00078122 0.00018264 -0.0003834 -0.00045651 0.0002558 -0.00015253 0.21902 0.097092
0.0044434 0.001821 -0.0011564 0.00021674
-0.0018299 -0.0013388 -0.00027617 -0.00037752 -0.0010797 -0.00038004 0.0045297 0.0018797
0.069573 0.13659 -0.0042763 0.0037857
0.00023856 0.00029297 -0.00049728 0.00033346 0.00048367 0.00058977 -0.0010929 0.00023017
-0.0040994 0.0037628 0.24923 0.034769
3380000000 0.207 0.13999 0.0056031 -0.002008 -0.0013269 0.00058248 0.00099184 0.00026193
-0.0014257 0.00097239 0.00039525 -0.00014335
0.0055805 -0.0020253 0.11028 -0.035276 -5.7313e-05 0.0030632 -0.0010668 -0.00039722
-0.00013553 6.0858e-05 -0.00095619 0.00051425
-0.0013341 0.0005328 -2.0025e-05 0.0030782 0.2066 0.19659 0.000502 -0.00051351
-0.0016201 0.00050718 0.0010401 0.0014129
0.00095243 0.00027251 -0.0010731 -0.00041842 0.00060049 -0.00058841 0.23382 0.064243
0.0061236 0.0018025 2.8356e-05 0.00028895
-0.0015708 0.00089417 -0.00021046 0.00010896 -0.001758 0.00050693 0.0058875 0.0016634
0.1084 0.12909 -0.00097661 0.0049339
0.0003447 -0.00012137 -0.00090131 0.00045711 0.0011424 0.0014762 0.00015938 0.00034609
-0.0010442 0.004779 0.27869 0.016278
3440000000 0.23836 0.11891 0.0045973 -0.0037936 -0.00069969 -0.0015052 0.00077186 7.7389e-05
-0.0016859 0.0014934 0.00070018 0.0002099
0.0046599 -0.0037983 0.10366 -0.040258 0.0030869 0.0020351 -0.00086256 0.0010934
9.031e-07 0.00044693 0.00014414 0.0010414
-0.00078606 -0.0016398 0.0030894 0.0020093 0.24497 0.16858 -0.00034147 0.00012386
-0.00010871 0.0013528 0.0008452 0.00082012
0.00073603 8.4386e-05 -0.00085328 0.0011933 -0.00033066 0.00010806 0.2355 0.032014
0.006561 -0.0018427 -0.00074374 1.1476e-05
-0.0015567 0.0015509 -2.0957e-05 0.00033371 -1.456e-06 0.0012604 0.0068597 -0.0017897
0.13402 0.12323 0.0020093 0.0033157
0.00084064 0.00012018 0.0001272 0.0011583 0.0007942 0.00099736 -0.00075864 4.0886e-06
0.0021003 0.0032902 0.29534 -0.012312
3500000000 0.27114 0.087422 0.0025003 -0.0045947 -0.0013801 0.0016126 0.0010128 -0.00085581
-0.00093592 0.0013586 0.00086284 -0.00092003
0.0024518 -0.0045406 0.11621 -0.063881 0.0031061 0.0012498 -0.0003741 0.00069408
0.00058702 -8.4747e-05 -4.2522e-05 0.00023371
-0.0013661 0.0016417 0.0031913 0.001316 0.27479 0.1341 0.00027734 -0.00018105
-3.5769e-05 0.00093369 0.0019411 6.1307e-06
0.0010813 -0.00083719 -0.0004354 0.00068099 0.00040431 -0.00016272 0.23977 0.0037203
0.0060682 -0.0039091 -0.00012028 8.9148e-05
-0.001056 0.0013021 0.00066648 -1.3438e-05 -0.00012041 0.0010119 0.0058971 -0.0040768
0.17497 0.099678 0.0027959 0.0010268
0.00087309 -0.00076491 -9.5926e-05 9.213e-05 0.0018314 9.0277e-05 -1.1327e-05 0.00013508
0.0026313 0.00096577 0.31551 -0.040431
3560000000 0.2895 0.053318 0.00036705 -0.0059723 4.3782e-05 -0.00095997 0.00052851 0.00026028
0.0016252 0.0016325 -0.0001486 -0.0011448
0.00039635 -0.0060095 0.11051 -0.06907 0.005738 -0.00056581 0.00048813 0.00052033
0.00060115 -0.00017049 0.00028556 0.00046883
-1.5356e-05 -0.0010323 0.0057447 -0.00052113 0.3022 0.091296 3.1773e-05 -0.00025153
0.00064453 0.00032567 0.0014095 -0.00083155
0.00048305 0.00022453 0.00047632 0.00049502 -8.9294e-05 -0.00028857 0.22937 -0.032109
0.0049282 -0.006575 -0.00031318 -0.00053485
0.0018477 0.0015384 0.00053916 -0.00017608 0.00070962 0.00036165 0.0050559 -0.0063762
0.19489 0.090969 0.0026289 -0.0017544
-0.00012209 -0.0011889 0.00033957 0.00048605 0.0014921 -0.00088066 -0.0004392 -0.00054322
0.002642 -0.001711 0.32792 -0.080614
3620000000 0.30669 0.015435 -0.001103 -0.0034564 -0.0021358 -0.00026085 0.00034031 -0.0017278
-3.3958e-05 0.00034646 -0.00069974 -0.00092781
-0.0011073 -0.0034547 0.11116 -0.098177 0.0041832 -0.0039004 0.00020598 0.00039813
-9.7603e-05 -0.00077299 0.00072769 0.00021265
-0.0019825 -0.00036204 0.0041636 -0.0038698 0.31496 0.047566 5.0405e-05 -0.0010353
-0.00018812 0.00034738 0.00070463 -0.0010258
0.00033103 -0.0017133 0.00019846 0.00035222 8.286e-05 -0.0010131 0.21859 -0.062161
0.00031849 -0.0071731 -0.0013354 0.00089077
-3.6486e-05 0.00039144 -6.4988e-05 -0.00074633 -0.00016857 0.00029082 2.4765e-05 -0.0074326
0.21659 0.054914 0.00045089 -0.0012986
-0.00083276 -0.00085792 0.00083174 0.00017578 0.00072493 -0.00090195 -0.0011454 0.0010787
0.00043452 -0.0012344 0.33101 -0.11474
3680000000 0.31085 -0.02851 -0.0035613 -0.0039114 -0.00094204 0.0017851 -0.00088876 -0.00039549
0.001456 0.0001197 -0.0010106 -0.00035189
-0.0035645 -0.0039228 0.10732 -0.11507 0.0014855 -0.0046222 0.0006483 0.00026877
-0.00030097 -0.00068536 0.00075472 6.9021e-05
-0.00081003 0.001807 0.0014102 -0.0046641 0.32609 -0.0020085 -0.00085852 -0.00067282
0.0011295 0.00073397 0.00047506 -0.0019372
-0.0010279 -0.0003241 0.00076999 0.00027857 -0.00089004 -0.00073538 0.20475 -0.095693
-0.0011845 -0.0062046 -0.0010166 0.0012825
0.0015454 0.00013199 -0.00029021 -0.00073403 0.0010387 0.00059697 -0.0009938 -0.0060525
0.23729 0.033385 -6.0135e-05 -0.0019162
-0.0011648 -0.00045694 0.00073214 0.00016469 0.00060443 -0.0018057 -0.0010119 0.0012333
-8.3615e-05 -0.0016953 0.33039 -0.15964
3740000000 0.31302 -0.064336 -0.0029482 -2.4219e-05 -0.0021319 0.0025702 7.4506e-05 -0.00078933
-0.00082542 -1.0395e-05 -0.001122 0.00027858
-0.0030134 1.1251e-05 0.098664 -0.1366 0.00086177 -0.0053754 0.00025351 -0.0001934
-0.00032758 -0.00025861 0.00050553 0.00010453
-0.0020639 0.0026367 0.00089861 -0.0053943 0.32935 -0.041434 -0.00098284 -1.6067e-05
-0.0002362 -0.00021234 -0.00015709 -0.0011948
0.00012192 -0.00086123 0.000204 -0.00013615 -0.0009292 2.5658e-06 0.18362 -0.11959
-0.0027887 -0.0052258 0.00079564 0.002728
-0.00076116 -3.9147e-05 -0.00017868 -0.00026658 -6.0324e-05 -7.4638e-05 -0.003012 -0.0054278
0.24584 -0.00048489 -0.00073208 -0.0010511
-0.0010387 0.00046261 0.00046669 -2.2062e-05 -0.00049688 -0.0012784 0.00093823 0.0028591
-0.00072766 -0.0011429 0.31624 -0.19956
3800000000 0.30797 -0.11063 -0.0021526 0.0006164 0.0009397 0.0039025 -0.0013757 -0.0016468
0.0017822 0.0013466 -0.0011965 0.00027309
-0.0021895 0.00051698 0.088459 -0.15171 -0.002065 -0.0051762 0.00028322 0.00013067
-0.00087984 -0.00037398 0.00081977 2.6998e-05
0.00087311 0.0039175 -0.0021108 -0.0051157 0.32544 -0.082913 -0.00085183 0.00041642
0.00078031 0.0001041 -0.0010069 -0.00078727
-0.0013763 -0.0016222 0.00032081 0.00015436 -0.00082634 0.0004074 0.17456 -0.14435
-0.003398 -0.0037657 0.0015194 0.0016401
0.0017081 0.0013857 -0.00093806 -0.00030939 0.00072158 3.0643e-05 -0.0031746 -0.0035717
0.2613 -0.038041 0.00092085 6.1764e-05
-0.0011089 0.00019774 0.00075188 2.2076e-05 -0.00080509 -0.00077296 0.0012776 0.0015692
0.0011537 0.0001248 0.30916 -0.24083
3860000000 0.2961 -0.14217 -0.0006228 0.0010445 0.0026776 0.0018822 -0.0020193 0.0012405
0.00084871 -0.0013123 -0.00040333 0.0015708
-0.00057917 0.0010652 0.069272 -0.16193 -0.003145 -0.0049252 0.00066578 -0.00066635
-0.00078659 0.0014127 0.00067236 -0.00096376
0.0026711 0.0017429 -0.0032241 -0.0048521 0.3061 -0.1234 -0.00061532 0.00091223
0.00018996 -0.00054893 -0.00089938 -0.00036366
-0.0020033 0.001371 0.00061813 -0.00068227 -0.00048248 0.00092069 0.14677 -0.16014
-0.0028075 -0.0039466 0.001979 0.001048
0.00086172 -0.0015271 -0.00071938 0.0013997 0.00026991 -0.00060595 -0.0028717 -0.0040522
0.26058 -0.065949 5.1522e-05 -0.0010469
-0.00045677 0.0018625 0.00066881 -0.00117 -0.0010926 -0.00045874 0.0020015 0.0011854
3.038e-05 -0.001091 0.28616 -0.2793
3920000000 0.28199 -0.18206 0.0018011 0.0001196 0.0034683 0.0022396 -2.6385e-06 0.00103
0.00040759 -0.00028556 0.00053511 0.00058993
0.0017966 9.344e-05 0.042371 -0.17828 -0.0050085 -0.0034035 -0.00045614 -0.00022968
0.00042894 0.00033975 -0.00019641 -0.00059553
0.0036733 0.0021676 -0.0051858 -0.0034042 0.29921 -0.15616 0.00033659 0.0012246
0.0018328 -0.0010036 -0.00033508 0.00013914
1.1623e-05 0.0009976 -0.00047401 -0.00023981 0.00030319 0.0012369 0.12679 -0.17063
-0.0038194 -0.0033227 0.0024898 -0.00040124
0.00041874 -0.00026418 0.00041041 0.00031256 0.00168 -0.0011178 -0.0037329 -0.0030527
0.25552 -0.11274 0.0012295 -0.001584
0.00058546 0.00053567 -0.00013537 -0.00048619 -0.00040923 0.00025568 0.0023262 -0.00051378
0.0011769 -0.0016144 0.26434 -0.30623
3980000000 0.25491 -0.21781 0.0017552 -0.0032279 0.0047832 -0.00051741 0.00013228 0.001024
0.0010042 -0.0016467 0.0004621 8.7119e-05
0.0017744 -0.0032437 0.020196 -0.19197 -0.0056566 -0.0012976 0.00077303 0.00047216
0.00053606 0.00049834 -3.2688e-05 -0.0012747
0.004719 -0.00048982 -0.0055844 -0.0013103 0.27115 -0.18651 0.0013599 8.4579e-05
-0.00075916 -0.0012293 -0.00072454 -0.00057685
6.4316e-05 0.0011408 0.00075155 0.00046216 0.0013767 0.00012192 0.091149 -0.1925
-0.0043844 -0.003304 0.0014488 -0.0008148
0.00096802 -0.0017383 0.00057512 0.00046414 -0.00067286 -0.0010537 -0.0044569 -0.0032827
0.24492 -0.14268 0.0016141 -0.0043659
0.00043704 0.00016204 -9.4013e-05 -0.0012738 -0.00076265 -0.00082708 0.0014923 -0.00076175
0.0016515 -0.0045018 0.22966 -0.34508
4040000000 0.22736 -0.24362 -0.00071058 -0.0040033 0.0033767 -0.0029306 0.00021069 0.0002909
-0.00046708 -0.00088283 0.00070708 -1.8301e-05
-0.00067861 -0.0039887 -0.0052755 -0.1994 -0.004814 0.00015862 0.00029885 -0.0010723
4.2082e-06 0.00017259 -0.0014746 -0.00011879
0.0033947 -0.0030155 -0.0048546 0.00023693 0.24916 -0.22018 0.00029296 -0.00078689
-0.00074139 -0.00028885 -0.0011852 0.00020334
0.00021728 0.00021231 0.00024974 -0.0010627 0.00025431 -0.00078023 0.06813 -0.18746
-0.0065749 -0.0018152 0.0016983 -0.00038328
-0.00052227 -0.00074433 9.3261e-05 0.0001783 -0.00084855 -0.00043419 -0.0064483 -0.0016308
0.23381 -0.17564 -0.0014922 -0.0033267
0.00068447 -0.00010749 -0.0015248 -5.0289e-05 -0.0011004 0.00038761 0.0017273 -0.00058988
-0.0016225 -0.0032741 0.1926 -0.36275
4100000000 0.19747 -0.26728 -0.0034018 -0.0029208 0.001091 -0.0037112 -7.4028e-05 1.9577e-05
0.00051091 -0.0014566 0.0005213 7.9087e-05
-0.0034042 -0.0029434 -0.030858 -0.20346 -0.0049419 0.0011602 -0.00023282 -0.00039048
0.00066951 0.00033292 -0.00052587 0.00035524
0.0011466 -0.0037017 -0.0049054 0.001211 0.22772 -0.24627 0.00023959 -0.00018248
-0.00059881 -0.00032452 -0.0014961 -1.1631e-05
-8.2192e-05 3.8674e-05 -0.0002329 -0.0003788 0.00016824 -0.00025641 0.035226 -0.2011
-0.0059703 0.0007742 0.0011259 -0.0016717
0.00049584 -0.0015165 0.00064675 0.00032751 -0.00057999 -0.00017538 -0.0060316 0.00072437
0.21969 -0.20125 -0.0014263 -0.0042826
0.00055126 0.00011354 -0.00054188 0.00024545 -0.0014173 -9.8497e-05 0.0012232 -0.0016536
-0.0014183 -0.0042926 0.15979 -0.38999
4160000000 0.16788 -0.28441 -0.0036974 -0.0018238 -0.00026673 -0.0033123 0.00077325 -0.00022583
-0.003792 -0.00081428 0.00068716 -0.00053364
-0.0036477 -0.0018564 -0.056852 -0.19973 -0.004691 0.0027968 -0.0004015 -0.00024747
0.00027752 -0.0005315 -0.00091145 0.0002862
-0.00026273 -0.0034046 -0.0048177 0.0028661 0.19435 -0.26232 0.00047354 -0.00018572
-0.00099867 -0.00033757 -0.0011902 0.0010039
0.00084193 -0.00017441 -0.00044466 -0.00031492 0.00042595 -0.00012358 0.010667 -0.18894
-0.0050741 0.0017336 0.0011058 -0.0023439
-0.0037344 -0.00074349 0.00026877 -0.00045013 -0.00083659 -0.00028209 -0.0051751 0.0018657
0.18866 -0.23495 -0.0039785 -0.0034718
0.00060875 -0.00050007 -0.00080979 0.00033524 -0.0012463 0.00094371 0.0011285 -0.0025129
-0.0040758 -0.0032579 0.10982 -0.39834
4220000000 0.14014 -0.30053 -0.0045837 0.00023715 -1.3899e-05 -0.0037595 -0.00029297 -0.00021361
-0.00092458 0.0010541 0.0002743 -0.0011509
-0.0045426 0.000276 -0.093084 -0.18971 -0.0022177 0.0034777 -0.00014278 -3.2168e-05
-3.3826e-05 0.00020261 -0.00056048 0.0010236
-5.6379e-06 -0.0036173 -0.0020452 0.0033941 0.16475 -0.28815 0.0001234 0.00013588
0.0004106 0.00023648 -1.1921e-05 0.0012716
-0.00023248 -0.00021552 -9.051e-05 -3.6161e-05 0.00013121 8.7938e-05 -0.013086 -0.18674
-0.0044088 0.0022306 -0.00018172 -0.0022303
-0.0009117 0.0010169 4.3597e-05 0.00010368 0.00024099 0.00039976 -0.0043832 0.0022516
0.17388 -0.25892 -0.0044103 -0.0028874
0.00028867 -0.0010964 -0.00065494 0.001047 6.9394e-05 0.0013145 -0.00011283 -0.0020801
-0.0043632 -0.0029105 0.08229 -0.4119
4280000000 0.10946 -0.30905 -0.0028337 0.0017488 -0.0016762 -0.00427 -0.00040223 0.00058637
-0.00038716 0.001337 -0.00058576 -0.00025136
-0.0028869 0.00166 -0.11886 -0.19424 -0.0028311 0.0028947 -0.00073173 -0.00035537
0.00019508 0.00015828 0.00061043 0.00055976
-0.0017733 -0.0043358 -0.0027681 0.0029804 0.13532 -0.29537 0.00087807 -0.00016928
-0.00090889 0.001027 -0.00032469 0.00074595
-0.00036875 0.00063749 -0.00076396 -0.00029374 0.00091057 -0.00014604 -0.051311 -0.17176
-0.0047592 0.0021876 -0.00069276 -0.0022335
-0.0004611 0.0013246 0.00023916 0.00022524 -0.00090918 0.00090554 -0.0047501 0.0023109
0.13015 -0.28224 -0.0060881 -0.00089822
-0.00065502 -0.00015674 0.00062533 0.00052055 -0.00027941 0.00056099 -0.00068733 -0.0024059
-0.0062246 -0.00091714 0.031791 -0.41705
4340000000 0.082013 -0.31856 -0.0018853 0.00201 -0.0021899 -0.0015371 0.00029449 0.00040026
-5.3405e-05 0.00071303 9.0083e-06 -0.0010611
-0.0019125 0.0019977 -0.13961 -0.1682 -0.001978 0.0038544 -0.00013069 0.00058351
-0.0002956 -0.00034331 0.00044668 0.00042789
-0.0022403 -0.0015439 -0.0019386 0.0040001 0.099148 -0.3123 -0.00043608 -0.00097365
0.00047708 0.00071517 0.00084975 0.0020372
0.00033361 0.00041443 -0.00010454 0.0005309 -0.0005068 -0.0011111 -0.068631 -0.16874
-0.0042696 0.0037041 -0.0014742 -0.002542
-1.5951e-05 0.00066325 -0.00026659 -0.00037582 0.00027654 0.00075354 -0.0042394 0.0037037
0.1042 -0.30673 -0.0046681 0.0012447
3.3268e-06 -0.0010529 0.00039599 0.00027792 0.00093794 0.00222 -0.001504 -0.0023532
-0.0045796 0.0012468 -0.002153 -0.41127
4400000000 0.051097 -0.3243 -0.000817 0.0015783 -0.0026656 -0.0018281 0.00068141 0.0012361
-1.4908e-06 0.00068628 -0.00020604 -0.00055717
-0.00080946 0.0015644 -0.16847 -0.15871 -0.0013139 0.0042904 -0.00047128 0.00041834
0.00023245 -0.00059714 0.0005481 0.00032989
-0.0025732 -0.001824 -0.001371 0.0041414 0.070768 -0.3188 -0.00018851 -0.00020425
0.00044042 0.00015694 0.0010588 0.0012938
0.0007308 0.0012459 -0.00051953 0.00045405 -0.00019985 -0.00010187 -0.093261 -0.15602
-0.0029385 0.0051518 -0.0020011 -0.0014594
0.00011342 0.00069078 0.00014959 -0.00060675 0.00054947 0.00029027 -0.0029792 0.0050938
0.07257 -0.31912 -0.0039636 0.0013175
-0.00031073 -0.00057072 0.00061316 0.00047778 0.0010409 0.0010818 -0.0019638 -0.0014893
-0.0039605 0.0013017 -0.047983 -0.41579
4460000000 0.015309 -0.32408 -0.00058332 0.00043913 -0.0042861 -0.00078599 0.0014192 -0.00068477
-0.00038795 0.0012106 -0.0011392 -0.00036952
-0.00056862 0.00041619 -0.19049 -0.12921 -0.00050571 0.0046264 -0.00047865 0.00078679
-0.00032883 -0.00040041 0.00040725 -0.00044946
-0.0042389 -0.00074957 -0.00039155 0.0046505 0.044769 -0.32615 -0.00044594 -0.00038279
0.00021905 0.00084236 0.0018926 0.00051039
0.0014061 -0.00069239 -0.00042745 0.00075213 -0.00046615 -0.00046608 -0.10671 -0.13417
-0.0018224 0.0061578 -0.0025187 -0.00081486
-0.00025276 0.0011976 -0.00026581 -0.00046825 0.00029414 0.00074757 -0.001609 0.0062458
0.037765 -0.31581 -0.0040962 0.0028297
-0.0011174 -0.00040059 0.00031735 -0.00039492 0.0018688 0.00066037 -0.0026325 -0.00071605
-0.0040197 0.0030042 -0.087766 -0.39801
4520000000 -0.0084504 -0.32479 -0.0003679 -0.00045153 -0.0036654 0.0003629 0.00063623 1.6126e-05
0.0017706 1.952e-05 -0.00073215 0.00093463
-0.00041958 -0.00042759 -0.21522 -0.11203 0.00081152 0.0045039 0.00058764 0.00084697
-0.00034871 -1.7076e-05 0.00025596 -0.00011857
-0.0036652 0.00052034 0.00094269 0.0045297 0.013767 -0.32392 -0.0011687 0.00053813
0.00090364 -0.00053725 0.001734 -0.0010496
0.00065505 -2.5205e-05 0.00056319 0.00088227 -0.0011667 0.00050855 -0.12407 -0.12539
-0.00032026 0.0056406 -0.0030854 -0.00030047
0.0016799 6.501e-05 -0.00034291 6.7512e-05 0.00085657 -0.00044033 -0.0003217 0.0056679
-0.010405 -0.32939 -0.0025542 0.0028991
-0.00066402 0.00095185 0.00028211 -0.00012596 0.0019269 -0.0011145 -0.0030412 -0.00032926
-0.0025882 0.0027075 -0.11673 -0.39543
4580000000 -0.045925 -0.31772 -0.0012977 -0.00060814 -0.0029879 0.0025275 0.00079253 -0.00039885
-7.8791e-05 0.00027003 -0.00050037 0.00079769
-0.0013221 -0.00061797 -0.23387 -0.085703 0.0010676 0.003955 0.00061093 -4.857e-05
-0.00019598 0.00032254 0.00019601 -0.00033798
-0.003029 0.0025614 0.0010977 0.004001 -0.017848 -0.32111 -0.00018466 0.0006124
-0.00028895 -9.3561e-05 0.0015247 -0.0010173
0.00080562 -0.00044445 0.00060668 -9.2056e-05 -0.00020235 0.00057414 -0.13459 -0.10065
0.0018878 0.005251 -0.002502 0.0011621
-0.0001283 0.00028601 -0.00017086 0.00030519 -0.00030183 1.4787e-05 0.0020505 0.0052654
-0.037551 -0.33499 -0.0024308 0.0032007
-0.0003655 0.0010109 0.00014608 -0.00038961 0.0014843 -0.0010772 -0.0025702 0.0012209
-0.002267 0.0032878 -0.16151 -0.3661
4640000000 -0.071601 -0.31158 -0.0024027 -0.0016453 -0.0030576 0.0023995 0.00052661 -0.0014633
0.001511 -9.7295e-05 0.00019742 0.0010738
-0.0024256 -0.0015852 -0.24441 -0.057952 0.0014489 0.0038784 0.00072156 0.00034002
-0.00031017 0.00038049 2.7416e-05 -0.00078054
-0.0029693 0.0025352 0.0015405 0.0037814 -0.042322 -0.31468 0.00011005 0.00086876
0.00098273 0.00018076 0.00042468 -0.0021248
0.00063511 -0.0014958 0.00066902 0.00032746 5.8296e-05 0.00077097 -0.14029 -0.086212
0.0034804 0.0037354 -0.0024097 0.0015574
0.0014634 -0.00022683 -0.00031313 0.00039384 0.00088506 0.00021504 0.0033896 0.0037508
-0.07074 -0.32289 -0.0022491 0.0039333
0.00019116 0.0010522 2.6204e-05 -0.00068538 0.00036114 -0.0021198 -0.0023941 0.0016103
-0.0023184 0.0038255 -0.18122 -0.35588
4700000000 -0.099246 -0.30703 -0.0040803 -9.844e-05 -0.0016591 0.0047087 -0.00097255 -0.0010066
0.00095 -0.00067748 0.00078156 0.00043976
-0.0041253 -0.00015649 -0.25624 -0.0394 0.0025396 0.0042068 0.00050644 -0.00049728
0.00032948 0.00035991 -0.00030194 4.8474e-05
-0.0016459 0.004649 0.0026621 0.0041153 -0.07273 -0.30912 -0.00019894 0.00062927
2.9757e-05 -0.00017095 4.0562e-05 -0.0013515
-0.00099296 -0.00099644 0.00046566 -0.0005613 -0.0001712 0.00055331 -0.1568 -0.065312
0.0032584 0.0015251 -0.0016376 0.0025523
0.0011008 -0.00058366 0.00031646 0.00032409 1.334e-05 -1.0885e-06 0.0033101 0.0014515
-0.1102 -0.31576 -0.0010824 0.003904
0.00080113 0.0004593 -0.0004149 7.9966e-06 0.0002379 -0.0013303 -0.0016512 0.0026011
-0.0010684 0.0040489 -0.22453 -0.32722
4760000000 -0.12959 -0.29228 -0.004889 0.0013621 0.00070897 0.0046694 -0.00077636 -0.00074616
0.00046667 -0.0011863 0.00082612 -0.00030995
-0.0048417 0.0013546 -0.25212 0.0028606 0.0030619 0.0030973 -4.886e-05 -0.00066478
0.00038885 0.00033368 0.00012611 -4.2157e-05
0.0008815 0.0046785 0.0031641 0.0031226 -0.1033 -0.29578 0.00070803 0.00037211
0.0010036 0.00021481 -0.0011488 -0.0012095
-0.00073078 -0.00068124 -5.301e-05 -0.00063642 0.00075918 0.00036929 -0.15112 -0.048938
0.0023291 0.0010773 -0.00073647 0.0027349
0.00031118 -0.0012248 0.00036439 0.00029112 0.00096575 8.4296e-05 0.0022413 0.00099815
-0.14291 -0.29958 -0.00030675 0.0044467
0.00080618 -0.00032414 0.00021393 -4.2995e-05 -0.0012834 -0.0012215 -0.00067894 0.0027257
-0.00032746 0.0042001 -0.23556 -0.30536
4820000000 -0.15645 -0.27853 -0.0049538 0.0027227 0.0013901 0.0028223 -0.00088796 -0.00037803
0.000311 -0.00089238 0.00014629 -0.0003962
-0.0049857 0.0026545 -0.26405 0.025219 0.0044008 0.0033709 -6.8807e-05 -0.00036725
0.00028323 -0.00014354 -0.00015168 -0.00051181
0.0014422 0.0028052 0.0044991 0.0033003 -0.13069 -0.29164 0.00058447 -0.00044118
0.00057106 -0.00065424 -0.00081031 -0.00030594
-0.00094656 -0.00041109 -0.00011785 -0.00038644 0.00049242 -0.0003861 -0.16623 -0.031253
0.0018163 -0.00022872 -1.5269e-05 0.002863
0.00040731 -0.00083293 0.00030202 -9.2818e-05 0.00058856 -0.00052149 0.0019207 -0.00022815
-0.18321 -0.28249 -0.00054142 0.0028383
0.00019675 -0.00031721 -0.00018128 -0.00047832 -0.00064894 -0.00028516 6.348e-05 0.0029579
-0.00043501 0.0029203 -0.27293 -0.27524
4880000000 -0.18758 -0.25887 -0.004222 0.004514 0.0021043 0.0030889 -0.0015142 0.00011493
-0.0007452 -0.0010406 0.00037439 -2.5994e-05
-0.004187 0.0045157 -0.25579 0.066403 0.0047539 0.0014619 -0.00038478 -0.00020314
-0.00017215 0.00028224 -0.00010702 4.2511e-05
0.0021516 0.0030952 0.0047164 0.0014936 -0.14944 -0.27883 0.00050439 -0.00043434
-0.00017619 -0.0014545 -0.00050479 5.1371e-07
-0.0014179 0.00018484 -0.00039142 -0.00016943 0.00057127 -0.00048585 -0.15954 -0.013087
0.00052766 -0.0004499 0.0010444 0.0026478
-0.00082764 -0.001012 -0.00016381 0.00030408 -0.00018287 -0.0016281 0.00045415 -0.00047104
-0.21445 -0.26738 0.00049579 0.0034456
0.00038827 -5.2545e-05 -8.8752e-05 1.8148e-05 -0.00073255 -0.00011632 0.0010551 0.002537
0.00041303 0.0032579 -0.28477 -0.24545
4940000000 -0.20833 -0.24183 -0.0029936 0.0064813 0.0028747 0.0012972 -0.0002583 0.0007665
-0.001149 -0.00048571 0.0001202 -0.00085892
-0.0030405 0.0064906 -0.26789 0.092417 0.0057389 0.0013684 -7.9499e-05 -6.9305e-05
0.00035851 -0.00036152 -0.00046245 8.6836e-05
0.0028354 0.001324 0.0058656 0.0011901 -0.16955 -0.25486 9.2286e-05 -0.0004152
-0.0010147 -0.00019348 -0.00059268 0.00026191
-0.00023791 0.00070578 -6.0125e-05 -9.8075e-05 -1.3829e-05 -0.00039926 -0.16729 -0.0032981
-0.00054881 0.00037504 0.0018943 0.0019292
-0.0010897 -0.00043087 0.00037026 -0.00036975 -0.0012571 -5.6654e-05 -0.00044995 0.00042117
-0.2383 -0.23972 0.00010745 0.0027088
0.00017205 -0.0009206 -0.0005211 7.1879e-05 -0.0004931 0.00050225 0.0019813 0.001985
9.4543e-05 0.0029707 -0.30902 -0.21987
5000000000 -0.22915 -0.21776 -0.00015155 0.0073662 0.0032789 0.0019595 -0.00023231 0.00061852
-0.00061577 0.00052168 -0.00027999 -0.00076106
-0.00014391 0.0073499 -0.25412 0.10993 0.005917 -0.00074482 -0.00031264 -0.00015184
-0.00018803 -0.00057552 -0.00021253 -3.5742e-05
0.003326 0.0017534 0.0059041 -0.00073608 -0.19931 -0.24116 -0.00067237 -0.00077815
-0.00059106 -0.00022136 -0.00056736 -0.00010759
-0.00022451 0.00066935 -0.00029742 -0.00012167 -0.00058143 -0.0007287 -0.16144 0.021027
-0.00074391 0.0014877 0.0022635 0.0010473
-0.00061281 0.00067214 -0.00023738 -0.00050907 -0.00048855 -0.00034939 -0.00090456 0.0014787
-0.26618 -0.21704 5.8138e-06 0.0037821
-0.000329 -0.00073369 -0.00014877 -2.335e-05 -0.00049863 -0.00030742 0.0022477 0.00098225
-2.395e-05 0.0035833 -0.32062 -0.18533
5060000000 -0.25041 -0.19034 0.001866 0.0070626 0.0032267 -0.00043775 0.00020749 0.00054644
-0.00041327 -2.3746e-05 -0.00041189 -0.000312
0.001828 0.0070287 -0.23703 0.14672 0.0053231 -0.0020232 -6.7124e-05 0.00027055
-0.00040668 1.3885e-05 -0.00043216 0.00030424
0.0032962 -0.00046136 0.0053513 -0.0021155 -0.2137 -0.2195 -0.00034185 0.00038323
-0.00084986 0.00012141 -0.0010738 -5.9954e-05
0.00022035 0.00053208 -5.0208e-05 0.00024792 -0.00044304 0.00035004 -0.16308 0.028312
-0.00037352 0.0030067 0.0018447 0.00057694
-0.00044369 -8.4409e-05 -0.00038927 -1.315e-05 -0.00095725 5.2898e-05 -0.00025803 0.0029769
-0.28048 -0.18617 0.0011779 0.0034606
-0.00039108 -0.00029918 -0.00048006 0.00028158 -0.0012109 0.00011577 0.001835 0.00064328
0.0012581 0.0037114 -0.33311 -0.15697
5120000000 -0.26648 -0.16508 0.0034656 0.0059975 0.0031493 -0.00050938 0.00029489 0.00062964
-7.1359e-05 0.00084693 -0.00051184 0.00024499
0.0034809 0.005983 -0.23149 0.17335 0.0048119 -0.0028252 3.7574e-05 0.00027412
-2.3783e-05 -5.3191e-05 9.7862e-05 0.00033889
0.0031191 -0.00067036 0.0047075 -0.0028975 -0.22764 -0.20385 -9.0965e-05 0.0002037
-0.00024338 0.00081959 -0.001071 0.00075066
0.00027075 0.00059675 3.0422e-05 0.00027424 1.3835e-05 0.00021082 -0.15933 0.054564
0.0011645 0.0032625 0.0025776 0.0003708
1.3136e-06 0.00092399 -3.1653e-05 -3.9898e-07 -0.00018389 0.00096453 0.00098766 0.0032426
-0.29534 -0.15205 0.0016691 0.0032111
-0.0005258 0.00025965 8.6612e-05 0.00039648 -0.0010221 0.00054547 0.0025907 0.00024848
0.001504 0.0030289 -0.34602 -0.12228
5180000000 -0.28252 -0.13467 0.0050583 0.0047405 0.0033437 -0.0012273 0.00021899 0.00060978
-6.7083e-05 0.00022224 -0.00054965 0.0004178
0.0050159 0.0047879 -0.20946 0.1961 0.0041389 -0.0039113 -0.00031386 -0.00027781
-0.0001749 -0.00016044 -2.4714e-06 0.00010638
0.0031961 -0.0011729 0.0040476 -0.0039967 -0.23874 -0.16829 -0.00032417 0.00069392
-9.2622e-05 -5.1244e-05 -0.00043281 0.00094985
0.00028762 0.000606 -0.00030146 -0.00026911 -0.00031194 0.00070213 -0.1584 0.064471
0.0028431 0.0040525 0.0022192 -0.00081079
-8.3241e-05 0.00018147 -0.00018 -0.00018902 -0.00012359 -0.00017649 0.0030251 0.0039741
-0.30738 -0.11029 0.0023453 0.0036278
-0.00042921 0.00040188 -4.7503e-05 8.3181e-05 -0.00039252 0.00098697 0.0022236 -0.00073833
0.002457 0.0038467 -0.34816 -0.090612
5240000000 -0.29138 -0.10781 0.0050966 0.0034616 0.0026736 -0.0026909 0.00071037 -2.8321e-05
-0.00028 -0.00018974 0.00010974 0.00054749
0.0050746 0.0034188 -0.19788 0.23385 0.0030676 -0.0045676 -2.1082e-05 0.0001384
-0.00019385 -1.1573e-06 0.00021903 0.00040083
0.0026159 -0.0028367 0.0029316 -0.0046859 -0.25535 -0.14323 0.00042956 0.00028432
-0.00034254 0.00059113 9.2943e-05 0.0012974
0.00065841 2.4124e-05 -1.372e-05 0.00013533 0.0004273 0.00027974 -0.15871 0.084875
0.0037495 0.0024945 0.0016104 -0.0010663
-0.00023648 -0.00013471 -0.00015468 3.1844e-05 -0.0001916 0.00064151 0.0036146 0.0024078
-0.32211 -0.068932 0.0034896 0.0026395
1.8913e-05 0.00072229 0.00030623 0.00041515 0.00018645 0.0013662 0.0015901 -0.0011727
0.0033651 0.002515 -0.35481 -0.057688
5300000000 -0.29668 -0.07787 0.005972 0.0018796 0.001758 -0.0031247 0.00013607 -0.00032726
0.00035337 0.00075205 0.00011845 0.00019149
0.0059891 0.0019235 -0.19009 0.23872 0.002215 -0.0053572 -0.00014287 0.00019484
-4.1102e-05 0.00046619 0.00031407 0.00023691
0.001701 -0.0030483 0.0021877 -0.0054141 -0.27134 -0.11795 0.00030449 -0.00031644
0.00036206 0.00056112 0.00088874 0.00077309
0.0001294 -0.00032601 -0.00012785 0.00022 0.0003125 -0.00026375 -0.15105 0.094205
0.0052039 0.0019497 0.0014818 -0.0016668
0.00032151 0.00070859 -9.446e-05 0.00044533 0.0003538 0.00052255 0.0053519 0.0019117
-0.33291 -0.040313 0.0030681 0.0024049
0.00017492 0.00019234 0.00023405 0.00026214 0.00096174 0.00073144 0.0014636 -0.0015855
0.0031742 0.0025677 -0.35063 -0.021513
5360000000 -0.29707 -0.041134 0.0059468 0.00079521 0.00037434 -0.0037409 0.00036674 -5.1871e-05
1.9532e-05 0.00032374 0.00058321 -5.3953e-05
0.005921 0.00077029 -0.15289 0.26038 0.00078904 -0.0056203 9.4126e-05 0.00021669
2.0556e-05 5.4292e-05 0.00060296 -4.4708e-05
0.00035233 -0.0036903 0.00071046 -0.0056488 -0.27093 -0.09121 0.00043884 0.00040991
0.00027895 0.00034029 0.00066958 0.00031816
0.00037817 -1.4814e-05 8.9474e-05 0.00024399 0.00031655 0.00042852 -0.14933 0.11221
0.0060132 -0.0004891 0.0005521 -0.0020022
-4.5952e-05 0.00034975 -2.2755e-06 9.4055e-05 0.00020301 0.00028797 0.0059466 -0.0005782
-0.32946 -0.0021767 0.004656 0.0023602
0.00056043 -2.8894e-05 0.00060052 -5.0551e-05 0.0005158 0.00032963 0.00055955 -0.0020614
0.0045518 0.0022416 -0.34814 0.0061754
5420000000 -0.30002 -0.017803 0.0061052 -0.0010733 -0.00048999 -0.0038182 -2.3132e-05 -0.00021216
0.00072238 0.0004949 0.00024066 -0.00024921
0.006113 -0.001063 -0.13399 0.28726 -9.7185e-05 -0.0055388 0.00012018 0.00019673
7.5742e-05 -2.8455e-05 0.00022466 -0.00016149
-0.00058914 -0.00375 -0.00024149 -0.0055158 -0.28684 -0.057754 -0.0001474 -0.00057728
0.00082198 -2.5419e-05 0.00081144 8.1692e-05
-2.0576e-05 -0.00019588 0.00011256 0.00019535 -0.00012273 -0.00062354 -0.13775 0.12678
0.0049284 -0.0021506 0.00024895 -0.0016447
0.00073705 0.00041744 3.0337e-05 -1.2437e-05 0.00077898 0.00013195 0.0049496 -0.0021736
-0.33282 0.027124 0.0049552 0.00078109
0.00024463 -0.00025525 0.00017937 -0.0001199 0.00097924 0.00011255 0.00021367 -0.0016094
0.0050085 0.0010031 -0.34191 0.04834
5480000000 -0.29225 0.018542 0.0049533 -0.0019497 -0.0020566 -0.0029299 0.00037834 2.6677e-05
0.00082212 -0.00030715 -0.00014885 -0.00014047
0.0049403 -0.001917 -0.11973 0.29515 -0.0017099 -0.0057105 4.2431e-05 0.00016789
-5.4395e-06 3.0483e-05 0.00018529 -0.00014813
-0.00218 -0.0029094 -0.0017863 -0.0056553 -0.29112 -0.035886 -0.00024055 0.00018983
0.0005875 -0.00028474 0.00085213 -9.5225e-06
0.0004213 2.946e-05 4.7602e-05 0.00015134 -0.00029438 0.00017762 -0.13142 0.13767
0.0040537 -0.0033299 -0.00013386 -0.0019622
0.00083424 -0.00029383 5.7884e-05 -3.2533e-06 0.00048249 -0.00042567 0.00398 -0.003421
-0.32257 0.055758 0.0047845 0.0003019
-9.3203e-05 -0.00016151 0.00023952 -0.00018491 0.0006998 -7.3045e-05 -0.00015479 -0.0019825
0.0046874 0.00015886 -0.33211 0.070676
5540000000 -0.28887 0.043787 0.0042222 -0.0026216 -0.0026862 -0.0019758 0.00036631 -0.00028636
0.00029723 -6.9107e-05 -0.00031521 4.8312e-05
0.0042273 -0.0025951 -0.079218 0.31266 -0.0025372 -0.0049526 0.00042999 0.00012942
-1.8507e-05 -9.2303e-05 -4.4764e-05 -0.00042866
-0.0027478 -0.0019844 -0.0026836 -0.0049803 -0.29005 -0.014515 0.00026059 -0.00010693
0.00032477 -0.00013141 0.00053754 -0.00030367
0.00034607 -0.00027649 0.00043786 0.0001281 0.0003379 -0.00011921 -0.11997 0.15922
0.0027113 -0.0039775 -0.0010861 -0.0018052
0.00025196 -8.9358e-05 -2.1622e-05 -0.00011833 0.00035483 3.6116e-08 0.0027173 -0.0039902
-0.30811 0.090666 0.0048589 -0.001007
-0.00037703 3.3661e-05 -0.00011053 -0.0004453 0.00062348 -0.00016482 -0.0010853 -0.0018261
0.0049025 -0.00088062 -0.32485 0.11103
5600000000 -0.27754 0.071867 0.0034551 -0.0036559 -0.0024162 -0.0016372 0.00030961 -0.00035181
0.00031398 -0.00021649 0.00028511 0.0003867
0.0034617 -0.0036052 -0.076305 0.32697 -0.0036838 -0.0047375 5.7855e-05 -0.0001956
-0.00013182 -6.2894e-05 -0.0001942 -0.00020635
-0.0024223 -0.0015583 -0.0037171 -0.0045573 -0.28956 0.016903 -7.566e-05 9.3338e-05
0.00033566 -0.00058638 0.00034043 -0.00043407
0.00029773 -0.00037323 7.4187e-05 -0.00023884 -0.00012295 5.2142e-05 -0.11219 0.15851
0.0017033 -0.0039027 -0.0011579 -0.0010951
0.00030803 -0.00016322 -0.00011738 -2.4991e-05 0.00033521 -0.00066375 0.0016762 -0.0039135
-0.29971 0.12056 0.0046087 -0.0013869
0.00030145 0.00037803 -0.00017547 -0.00023875 0.00022882 -0.00063693 -0.0011914 -0.0010972
0.0045144 -0.0015104 -0.30299 0.12619
5660000000 -0.26658 0.093804 0.0031004 -0.0036362 -0.0034034 -0.00054168 -0.00038363 -0.0007102
-0.00012876 -0.0005852 0.00043175 -0.00031819
0.0031113 -0.0036327 -0.035253 0.31856 -0.0044344 -0.0030569 -1.162e-05 -0.00014457
0.00014975 1.7551e-05 -0.00012318 -7.253e-05
-0.0034294 -0.00045287 -0.0046384 -0.0030673 -0.29059 0.041327 -0.00014646 9.5637e-05
-0.00030175 -0.00038111 0.00025255 -0.0011726
-0.00041043 -0.00070578 -1.7429e-05 -0.00013241 -0.00013587 0.00017907 -0.096957 0.17886
0.00067394 -0.0040433 -0.0013103 -0.0010316
-5.0557e-05 -0.00059477 0.00013368 4.5379e-05 -0.00027825 -0.00018283 0.00066329 -0.0040992
-0.28511 0.14886 0.0040282 -0.0023933
0.0004376 -0.00031225 -0.00012606 -2.7734e-05 0.00042946 -0.00095215 -0.0012669 -0.00097098
0.0040036 -0.0023005 -0.29432 0.16218
5720000000 -0.25183 0.11593 0.002642 -0.0041367 -0.0029723 0.00073258 -0.0004895 -0.00027928
-0.00042002 -0.00022257 -0.0001082 -0.00042989
0.0026596 -0.0041537 -0.0070877 0.34433 -0.005746 -0.0025847 5.8732e-05 -4.7227e-05
-0.00024952 3.9329e-05 -0.00027235 0.00015404
-0.0029191 0.00082167 -0.0056922 -0.0024246 -0.28699 0.072119 0.00029072 4.2516e-05
0.00012384 0.00035674 -0.00012241 -0.00025574
-0.00048372 -0.00027963 5.7674e-05 -5.1727e-05 0.00021884 6.1428e-05 -0.080932 0.18062
-0.00019393 -0.0035831 -0.0017573 -0.00042162
-0.00039483 -0.00018845 -0.00025149 2.4222e-06 0.00011199 0.00019191 -0.00023226 -0.0035238
-0.27402 0.17576 0.0042135 -0.0034733
-5.7388e-05 -0.00042904 -0.00025251 0.00012895 -0.00020499 -0.00033112 -0.0018042 -0.00039546
0.0042631 -0.0034878 -0.26394 0.17949
5780000000 -0.23557 0.13304 0.0015621 -0.0047944 -0.0024154 0.0011193 -0.00073852 0.00016851
-0.00038207 -0.00026784 -0.00011291 -0.00015843
0.0015706 -0.0048119 0.0062181 0.33907 -0.005896 -0.00060704 -4.1015e-05 -0.00013756
-3.2632e-05 -1.1396e-05 -6.8379e-05 -9.7926e-05
-0.0024262 0.0010966 -0.0059069 -0.00052072 -0.28343 0.089089 -0.00017163 -7.9902e-05
0.00015451 -0.00010355 -0.00039911 -0.00054151
-0.0007838 0.00015513 -1.7489e-05 -0.00014739 -9.1065e-05 -8.1983e-05 -0.071895 0.19639
-0.00012142 -0.0029944 -0.0012426 0.00015368
-0.00041657 -0.00025394 -2.1653e-05 -3.8005e-06 0.00011674 -8.2592e-05 -9.7755e-05 -0.0030618
-0.26389 0.1968 0.0029941 -0.0036935
-0.00017898 -0.0001409 -0.00011 -0.00012914 -0.00037641 -0.00048653 -0.0012044 0.00017311
0.0030242 -0.0036024 -0.25509 0.20212
5840000000 -0.22211 0.1544 0.00021389 -0.0054871 -0.0020716 0.0012681 -0.00011898 0.00029603
-0.00041574 0.00026558 -0.00045032 -0.00033867
0.00024481 -0.00547 0.04179 0.34252 -0.0057306 0.00054457 -0.00021937 3.128e-05
0.00022936 -2.8244e-05 -0.00012362 0.00021047
-0.0020444 0.0013523 -0.0056825 0.00075973 -0.27644 0.11313 -0.00023143 3.7723e-05
-0.00011344 -0.00071926 -0.00054503 -0.00049052
-0.00012777 0.00031165 -0.00020351 2.0495e-05 -0.00026938 -1.7483e-05 -0.04923 0.19946
-0.00064339 -0.0035825 -0.0011509 0.0001609
-0.0004229 0.00023601 0.00024547 3.6528e-05 5.349e-06 -0.00073851 -0.00071109 -0.003539
-0.24608 0.20649 0.0022771 -0.0040008
-0.00045868 -0.00033304 -5.9686e-05 0.000231 -0.00040802 -0.00053271 -0.0011687 0.00012214
0.002318 -0.0039154 -0.21903 0.22614
5900000000 -0.20817 0.1665 -0.0018778 -0.0054599 -0.0020997 0.0023714 -0.00014477 4.118e-05
0.0001983 -0.0001053 1.5835e-05 0.0003001
-0.0018645 -0.0054512 0.06208 0.34244 -0.0050939 0.0019554 -4.866e-06 9.3689e-06
-1.5944e-05 -0.00023493 -5.1774e-05 -0.00019996
-0.0022208 0.0024143 -0.0051268 0.0019843 -0.26104 0.12855 -6.7006e-05 -4.429e-05
-0.00040618 -0.0003732 -0.0007947 -0.00020216
-0.00014494 5.9098e-05 1.4077e-06 2.3449e-05 -2.6054e-07 -4.7942e-05 -0.041775 0.20988
-0.00078549 -0.0034357 -0.0011507 0.00037577
0.00029653 -9.914e-05 -3.4739e-06 -0.00026225 -0.00056053 -0.00027069 -0.00074357 -0.0034597
-0.22007 0.22228 0.002077 -0.0049925
4.3681e-05 0.00030346 -0.00011587 -0.000192 -0.00089737 -5.3184e-05 -0.0011467 0.00042656
0.0020367 -0.0050393 -0.20472 0.2357
5960000000 -0.18819 0.17957 -0.0029855 -0.0039518 -0.00071714 0.0026948 -0.00016861 0.00018776
-0.0002097 4.1016e-05 -0.00010963 -8.4796e-05
-0.0029692 -0.0039729 0.088606 0.34131 -0.0042919 0.0022146 -0.00018404 2.3381e-05
4.0472e-05 6.5022e-05 3.4415e-05 0.00019799
-0.00061663 0.0027406 -0.004112 0.0023241 -0.24587 0.1543 -6.4003e-05 -0.00019614
-0.00037046 0.00011374 -0.00049306 -6.8437e-05
-0.00013417 0.00021388 -0.00020648 3.1059e-05 -9.3007e-05 -0.00017595 -0.023308 0.21818
-0.0018826 -0.0033193 -0.00094605 0.00093293
-0.00017768 3.9553e-05 8.6048e-06 4.1691e-05 -0.00022542 5.9558e-05 -0.0019726 -0.0032873
-0.19938 0.23668 0.00013719 -0.004993
-0.00012705 -8.1486e-05 8.9351e-05 0.00019172 -0.0003359 -0.00019145 -0.00092213 0.00088569
0.00017514 -0.0050541 -0.17584 0.26301
6020000000 -0.1703 0.19509 -0.0038497 -0.0030822 -0.00035469 0.0030392 -5.3425e-05 0.00054377
-0.00026519 0.00025933 -0.00013057 0.00023927
-0.0038272 -0.0030994 0.11654 0.33314 -0.0046474 0.0031927 -8.1518e-05 0.00012551
-0.00019365 0.00011205 -0.00016939 0.00015838
-0.00027726 0.0030895 -0.004653 0.0033223 -0.22625 0.16677 -0.00026196 0.00026931
-0.00070256 0.00013474 -0.00056105 0.0006474
-3.3848e-05 0.00055341 -6.5499e-05 0.00013423 -0.00023475 0.00029048 -0.016881 0.21377
-0.0026908 -0.0033166 -0.00064099 0.00066385
-0.00022844 0.0002253 -0.00018407 0.0001444 -0.0007665 0.00021931 -0.0026822 -0.0032491
-0.16978 0.25036 -3.9658e-05 -0.0048491
-8.7675e-05 0.00026022 -0.00021069 0.00022937 -0.00066764 0.00077016 -0.00066688 0.0007322
6.1123e-05 -0.0047925 -0.14871 0.26212
6080000000 -0.1501 0.2037 -0.0040246 -0.00086307 0.0012531 0.0029311 9.9982e-05 3.1776e-05
9.0485e-05 0.00013441 0.00027719 0.00011574
-0.0040474 -0.00083335 0.13821 0.33384 -0.0029604 0.0045672 -2.6293e-05 -4.5045e-05
2.1732e-05 0.00014769 0.00020441 0.00037952
0.0013231 0.0028809 -0.0029268 0.0046287 -0.20831 0.19313 0.00026933 0.00011384
-0.00028915 0.00069676 -4.7479e-05 0.00033746
7.7585e-05 4.177e-05 -3.7958e-05 -3.2375e-05 0.00019468 0.00010438 4.6782e-05 0.222
-0.0038737 -0.0023726 -0.0010501 0.0010274
5.3254e-05 7.5503e-05 4.4624e-05 9.3678e-05 -0.00025607 0.000555 -0.0039261 -0.0023474
-0.14086 0.26762 -0.0012315 -0.0053715
0.00029149 0.00011331 0.00021048 0.00039606 -9.9349e-05 0.00024114 -0.00098751 0.00099288
-0.0011377 -0.0054146 -0.12689 0.28298
6140000000 -0.13324 0.21722 -0.0035109 -0.0005683 0.0015994 0.0022167 7.2867e-05 -6.4105e-06
4.5686e-05 -7.3159e-05 0.00051438 -0.00020083
-0.0035258 -0.00057763 0.16461 0.31528 -0.0021585 0.005312 6.2848e-06 4.2968e-05
0.00039149 -1.0705e-05 0.00032664 3.989e-05
0.001615 0.0021006 -0.0021056 0.0053274 -0.18473 0.21272 0.00033552 -8.4325e-05
0.00010248 0.00053855 -3.6065e-05 0.00064271
9.1684e-05 3.4954e-07 3.6832e-05 6.6643e-05 0.000368 -5.6449e-05 0.012666 0.21291
-0.0046229 -0.0013571 -0.00035626 0.0014552
5.6101e-05 -9.2561e-05 0.00042516 -4.7514e-05 0.00012359 0.00064788 -0.004632 -0.0012385
-0.12099 0.28733 -0.0028819 -0.0042219
0.00045581 -0.0002375 0.00031926 2.5121e-05 -0.00010123 0.00065919 -0.0004337 0.0015204
-0.002735 -0.0041535 -0.087931 0.2823
6200000000 -0.11754 0.22267 -0.0029363 -0.00018446 0.0020982 0.0012033 0.00010316 0.00035004
-0.00015176 0.00014183 -0.00011342 -0.00032892
-0.002933 -0.00017177 0.19284 0.31376 -0.00091219 0.0051432 3.8112e-05 0.00023219
9.5494e-05 -7.1934e-05 0.00011882 9.7909e-05
0.0021299 0.0012267 -0.0007803 0.0052337 -0.16533 0.22694 0.00013255 -0.00037517
0.00049677 9.6196e-05 0.00027588 0.00032821
8.9773e-05 0.00031367 4.0805e-05 0.00021071 9.1854e-05 -0.00034527 0.026189 0.22129
-0.0046304 -9.6097e-06 2.1085e-05 0.0011345
-0.00015602 0.00017988 7.4589e-05 -0.00010541 0.00050481 -3.4158e-05 -0.0046492 -1.6903e-05
-0.10834 0.29436 -0.00341 -0.0037073
-0.00010078 -0.00028907 0.00014889 3.3967e-05 0.00039722 0.00016522 5.3125e-05 0.0011965
-0.0033467 -0.0038052 -0.074762 0.29133
6260000000 -0.10259 0.23589 -0.0030837 0.00072739 0.0020293 0.00061429 0.00031113 -0.00012322
6.3454e-05 0.00026993 -0.00013902 -4.7444e-05
-0.003074 0.00075363 0.20994 0.29851 1.7508e-05 0.0053291 -1.2333e-05 -8.8752e-05
-0.00015317 -8.9089e-05 0.00015666 0.00011126
0.0020702 0.00061379 2.724e-05 0.0053507 -0.14308 0.24822 7.2065e-05 -2.9292e-05
0.00033833 -5.0514e-05 0.00032333 0.00021451
0.00032361 -0.00010811 -4.2627e-06 -8.9895e-05 9.2087e-05 -5.1471e-05 0.041973 0.21635
-0.0043492 0.001354 0.00064094 0.0013342
0.00014814 0.00028526 -0.00010732 -9.543e-05 0.00035675 -6.2892e-06 -0.0043583 0.0014623
-0.082433 0.29475 -0.004235 -0.0026494
-0.00012482 -3.9406e-05 0.00020811 0.00012543 0.0002841 0.00032295 0.00065534 0.001322
-0.0042479 -0.0024817 -0.029529 0.29143
6320000000 -0.086632 0.23834 -0.0025847 0.0013975 0.0022703 -0.00039789 6.8572e-05 0.00016067
-0.00037628 0.00043819 -0.00026911 0.00033737
-0.002605 0.0014077 0.23554 0.28899 0.0018585 0.0056271 7.7332e-05 8.3572e-05
1.2296e-05 -5.6328e-05 0.00016064 -4.2276e-05
0.0021805 -0.00041758 0.0019517 0.0056031 -0.12494 0.25727 -0.00021029 -0.00023408
0.00037729 3.1479e-05 0.00049256 0.0002645
5.7021e-05 0.00012787 7.2382e-05 7.6151e-05 -0.00023384 -0.00024516 0.040852 0.21767
-0.0038248 0.001994 0.00077396 0.00066688
-0.00041222 0.00041829 -2.9258e-05 -0.00011508 0.00032377 -4.9634e-05 -0.0037834 0.0020094
-0.057483 0.30419 -0.004567 -0.0013994
-0.00021094 0.00035636 0.0001523 -6.7498e-05 0.00045318 0.00024622 0.0007641 0.00073006
-0.0044823 -0.0015646 -0.01889 0.29002
6380000000 -0.067312 0.24535 -0.0019153 0.0018828 0.0016213 -0.00042368 3.5007e-05 -6.8741e-05
0.00023284 0.00018502 4.0888e-05 6.8685e-05
-0.0019394 0.0018556 0.25229 0.26975 0.0030721 0.004202 -0.0001349 -7.7828e-05
-0.00025415 -0.00019814 -0.00015897 -0.00029533
0.0016588 -0.00054459 0.003232 0.004116 -0.096855 0.27306 -0.0002058 0.00017076
0.00053846 -0.0001843 0.00060347 0.0002387
5.2356e-05 -9.8639e-05 -0.00011866 -7.7099e-05 -0.00021673 0.00018289 0.061876 0.20795
-0.003011 0.0033343 0.00088778 0.00079804
0.00033067 0.00019824 -0.00021597 -0.000171 0.0005143 -0.00013383 -0.003033 0.0033384
-0.036952 0.29678 -0.0047008 -0.00041446
0.00012732 0.0001362 -0.0002013 -0.00024143 0.00061389 0.00027329 0.00093518 0.00073255
-0.004809 -0.00027472 0.021256 0.29231
6440000000 -0.044744 0.25639 -0.00084528 0.0024469 0.001785 -0.00088027 0.00036847 -0.00015475
0.00030017 -0.00043078 -0.00024659 -0.00030062
-0.00084693 0.0024687 0.27265 0.25587 0.0033555 0.0028409 9.8633e-05 -6.3112e-05
-0.000111 2.385e-05 -0.00012817 -0.00032366
0.0018197 -0.00090517 0.0034442 0.0028276 -0.079625 0.28761 -0.00018404 0.00026921
-0.00033556 -0.00011563 0.00056546 -0.00044968
0.00037843 -0.00015829 9.9172e-05 -4.1201e-05 -0.00019257 0.00024037 0.063862 0.20398
-0.0017939 0.0039468 0.0009317 0.00062404
0.00030717 -0.00045488 -0.00014007 5.8053e-05 -0.00034157 -0.00013024 -0.0017683 0.0039876
0.0048846 0.30227 -0.0045242 0.0013431
-0.0002387 -0.00025644 -0.00014854 -0.00032634 0.00051797 -0.00044609 0.00090692 0.00068761
-0.0044204 0.00119 0.032443 0.27646
6500000000 -0.026152 0.25647 -0.00011529 0.002034 0.0013915 -0.0011119 0.00020127 -6.0485e-05
8.8746e-05 0.00015586 -4.8799e-05 0.00024271
-0.00012893 0.0020696 0.29778 0.22881 0.0036922 0.0024692 0.00011095 6.4082e-05
6.2519e-05 0.00016189 0.00019543 -0.0001493
0.001347 -0.0011248 0.0037488 0.0023243 -0.068233 0.28486 3.0688e-05 -1.5343e-06
1.6398e-05 -0.00016037 -5.307e-05 -0.0004005
0.00022172 -8.3622e-05 0.00011141 5.3012e-05 6.2322e-05 4.0333e-05 0.087955 0.19903
-0.00025854 0.0040598 0.0010671 0.0004219
0.00011333 0.00020382 9.1864e-05 0.0001644 -4.5802e-05 -8.7748e-05 -0.00020797 0.0040427
0.026784 0.30563 -0.0034092 0.0022116
-8.7973e-05 0.00027048 0.00021357 -0.00013191 -0.00017802 -0.00033016 0.0011158 0.00039522
-0.0035259 0.0021871 0.069733 0.27799
