# Supplementary material for: Early Detection of Alzheimer’s Disease via Machine Learning-Based Microwave Sensing: An Experimental Validation
Source: Sensors (Basel). 2025 Apr 25;25(9):2718. doi: 10.3390/s25092718 (PMC12074295; doi:10.3390/s25092718)
Supplement: Supplementary file 1 [file sensors-25-02718-s001.zip › measurements_paper_sensors/26 febbraio - PART1/set5/CSF_5_m7.s6p]

!Keysight Technologies,M9804A,MY58100912,A.14.10.03
!Date: Thursday, April 27, 2023 10:28:33
!Correction: S11(C  6-Port  ) 
!S12(C  6-Port  ) 
!S13(C  6-Port  ) 
!S14(C  6-Port  ) 
!S15(C  6-Port  ) 
!S16(C  6-Port  ) 
!S21(C  6-Port  ) 
!S22(C  6-Port  ) 
!S23(C  6-Port  ) 
!S24(C  6-Port  ) 
!S25(C  6-Port  ) 
!S26(C  6-Port  ) 
!S31(C  6-Port  ) 
!S32(C  6-Port  ) 
!S33(C  6-Port  ) 
!S34(C  6-Port  ) 
!S35(C  6-Port  ) 
!S36(C  6-Port  ) 
!S41(C  6-Port  ) 
!S42(C  6-Port  ) 
!S43(C  6-Port  ) 
!S44(C  6-Port  ) 
!S45(C  6-Port  ) 
!S46(C  6-Port  ) 
!S51(C  6-Port  ) 
!S52(C  6-Port  ) 
!S53(C  6-Port  ) 
!S54(C  6-Port  ) 
!S55(C  6-Port  ) 
!S56(C  6-Port  ) 
!S61(C  6-Port  ) 
!S62(C  6-Port  ) 
!S63(C  6-Port  ) 
!S64(C  6-Port  ) 
!S65(C  6-Port  ) 
!S66(C  6-Port  ) 
!S6P File: Measurement: :
# Hz S  RI   R 50
500000000 -0.32682 -0.061728 -0.010343 -0.0017834 -0.0083847 0.011834 -0.0038428 0.012354
0.012754 0.0059977 -0.0052558 0.0094
-0.010519 -0.0015258 -0.40888 -0.072461 0.0073901 -0.01116 0.00072769 0.011456
0.0093449 0.0033809 0.0010014 0.013105
-0.0081458 0.011934 0.0074385 -0.011209 -0.25502 0.19374 0.006616 0.003287
-0.0023006 0.0078335 0.0015111 0.012043
-0.0040788 0.012223 0.00078255 0.011565 0.0066478 0.0034363 -0.3271 0.044756
-0.019756 -0.0055374 0.015035 0.027894
0.013615 0.0061479 0.0094017 0.0033091 -0.0023358 0.007882 -0.019688 -0.0054874
-0.21039 -0.24576 -0.029672 0.003048
-0.0046386 0.0091404 0.00090301 0.013645 0.0011898 0.012344 0.014354 0.027173
-0.029123 0.0036306 -0.26041 -0.14232
560000000 -0.31249 0.10688 -0.022628 -0.066772 0.00082964 0.013034 0.005603 0.010562
0.011845 0.0050245 0.011333 0.0095069
-0.022562 -0.066753 -0.3691 0.091468 -0.041351 -0.038322 0.013601 0.0025292
-0.015045 -0.005226 0.0047131 -0.0009184
0.0010708 0.013155 -0.041496 -0.038287 -0.17925 0.24293 -0.00046424 -0.0051523
0.018173 0.0060337 0.0073186 -0.0056008
0.0059284 0.010517 0.013662 0.0025165 -0.00042647 -0.005162 -0.30214 0.13291
0.0065179 -0.022449 0.0061518 -0.021788
0.011538 0.0048672 -0.014406 -0.0055027 0.017894 0.0067175 0.0063441 -0.022635
-0.2983 -0.062428 0.010066 -0.050779
0.011117 0.0097571 0.0044045 -0.00084517 0.0076993 -0.0057133 0.0064145 -0.022103
0.010435 -0.050917 -0.3271 0.0043812
620000000 -0.27423 0.082796 -0.023605 0.0092338 0.003787 0.0088017 0.0087969 -0.0044165
0.012114 -0.0014226 0.00094709 -0.00097535
-0.023685 0.0090903 -0.39869 0.037282 -0.019363 0.00031731 -0.0017354 -0.0022615
0.012258 -0.0051986 0.00010448 -0.0029052
0.0037019 0.0087628 -0.019355 0.00038548 -0.15332 0.2513 -0.0014035 -0.0054676
-0.0037328 -0.0017003 0.0085125 -0.0032578
0.0086191 -0.004696 -0.0017137 -0.0023519 -0.0014684 -0.0054661 -0.26225 0.14299
-0.037621 -0.021087 0.012313 0.028075
0.011923 -0.00095706 0.012398 -0.0051493 -0.0037866 -0.0021557 -0.038065 -0.020725
-0.21318 -0.099046 -0.044514 0.012356
0.00071645 -0.0014192 0.00032035 -0.003151 0.0084557 -0.0035583 0.012111 0.028503
-0.044395 0.012533 -0.24281 -0.031318
680000000 -0.23949 0.17537 -0.026551 -0.014632 0.0047488 0.0053294 0.0014107 -0.0072942
-0.0015147 -0.011399 0.0057861 -0.0072554
-0.026371 -0.014609 -0.38902 0.13921 -0.032601 -0.0013962 -0.0016831 -0.00062192
-0.0016406 -0.0094347 -0.0011098 -0.0015938
0.0048264 0.0052732 -0.032621 -0.0013083 -0.10644 0.27502 -0.00070115 -7.7982e-05
-0.0016379 0.00089084 -0.003068 -0.0090877
0.0012443 -0.0072547 -0.0016081 -0.00050901 -0.00067819 -2.6351e-05 -0.21776 0.19512
-0.023114 -0.0076155 -0.0095029 -0.01133
-0.0016398 -0.0116 -0.0016287 -0.0095046 -0.001517 0.00088703 -0.022912 -0.007725
-0.28343 0.0014603 -0.0053213 -0.0071654
0.0057857 -0.0070818 -0.00073546 -0.0015598 -0.0029261 -0.0090912 -0.0094866 -0.010979
-0.0049208 -0.0070986 -0.25976 0.071646
740000000 -0.19331 0.16899 -0.040749 0.026685 0.01337 -0.0036182 -3.6889e-05 -0.0039357
-0.0041258 -0.0014859 -0.0062055 0.0031805
-0.040651 0.026642 -0.33479 0.15872 -0.036575 0.034583 3.7565e-05 -0.0054506
-0.012732 0.0068389 -0.0014041 -0.0053655
0.013473 -0.0037289 -0.036524 0.034714 -0.072735 0.27524 -0.0017109 0.0032707
-0.00091984 -0.0054006 -0.0016876 0.00092868
5.6631e-05 -0.0038851 8.2327e-05 -0.0054148 -0.0018325 0.003298 -0.20182 0.20131
-0.042 -0.0088158 0.022252 0.016716
-0.0039313 -0.001807 -0.013023 0.0068826 -0.00099368 -0.0053329 -0.042215 -0.0088625
-0.17851 0.036963 -0.044641 -0.0008553
-0.0062729 0.0028022 -0.0014142 -0.005464 -0.0017334 0.00094956 0.02208 0.016638
-0.044074 -0.00086169 -0.25069 0.07675
800000000 -0.16544 0.21424 -0.022562 0.01642 0.0054593 -0.010262 -0.0045885 -0.0025415
-0.0040773 0.0016348 0.0044172 0.00060728
-0.022599 0.016216 -0.34397 0.2298 -0.0084038 0.034423 -0.0023091 0.0020434
9.2262e-05 0.0021918 0.00054324 0.0056104
0.005372 -0.010309 -0.0083002 0.034478 -0.034783 0.30143 0.0010097 0.0012902
2.8314e-05 0.0030774 -0.0016608 0.00073892
-0.0046925 -0.0024152 -0.0022596 0.0021388 0.001052 0.0012833 -0.17275 0.229
-0.029629 0.013173 0.014989 -0.010545
-0.0040925 0.0017587 0.00017315 0.0022252 -2.6426e-05 0.0030362 -0.029648 0.013258
-0.23592 0.060114 -0.019516 0.021277
0.0043287 0.0005295 0.00075808 0.0056496 -0.0016478 0.00077944 0.015009 -0.010668
-0.019416 0.021444 -0.24793 0.12874
860000000 -0.13067 0.23557 -0.018104 0.030743 -0.0033438 -0.0099462 -0.0018891 0.0008143
0.0038935 0.0050102 -0.0034137 -0.0035136
-0.018008 0.030696 -0.29641 0.2747 0.007882 0.034237 0.00012867 0.0022131
0.0040215 0.00021894 0.0040922 -0.0002264
-0.0033792 -0.0099512 0.0080032 0.034238 0.01452 0.31151 -0.00047837 -0.00045734
0.0023642 -0.0017361 0.0019166 0.0040749
-0.0019963 0.00076741 0.00010996 0.0021718 -0.00049312 -0.00044579 -0.136 0.24074
-0.018691 0.017627 -0.0063132 -0.0093908
0.0037521 0.0051593 0.0039703 0.00026423 0.0023763 -0.0017382 -0.018737 0.0176
-0.18166 0.12479 -0.026383 0.015744
-0.0035818 -0.003206 0.0039778 -0.00017243 0.0019134 0.0040827 -0.0064475 -0.0094941
-0.026288 0.01543 -0.19876 0.17742
920000000 -0.10791 0.25904 0.0047456 0.039601 -0.009211 -0.0043085 -0.0018287 0.0017612
-4.2649e-05 0.001549 0.0031969 -0.0011541
0.004753 0.039577 -0.26985 0.29639 0.028243 0.022641 0.0014388 0.0011746
0.0073575 -0.00019735 0.0041337 -0.002866
-0.0092278 -0.0042635 0.028355 0.022571 0.060811 0.31304 0.0016933 -7.077e-05
0.00068274 -0.00036565 0.00090156 -0.0013052
-0.0017931 0.0018882 0.0015057 0.0011783 0.0017315 -5.5274e-05 -0.11249 0.25771
-0.012427 0.031357 0.0041408 -0.0068882
4.554e-05 0.0015956 0.0073276 -0.00016432 0.00066185 -0.00037354 -0.012354 0.031349
-0.17548 0.12766 -0.0030753 0.029169
0.0031379 -0.0012908 0.0042175 -0.0030914 0.00093967 -0.0014361 0.0043056 -0.0068671
-0.0030456 0.029219 -0.20837 0.18938
980000000 -0.061558 0.28152 0.017035 0.030672 -0.009209 0.0047929 0.00196 0.0035651
0.0039404 -0.0015142 -0.0037284 -0.0028109
0.016957 0.030652 -0.21823 0.33435 0.03312 0.0048549 0.0019493 -0.00024243
0.001785 -0.0062173 -0.00088461 -0.002523
-0.0092236 0.0047885 0.033185 0.0047478 0.10765 0.30838 0.00038529 -0.0011765
0.00024281 -0.0016389 0.0014546 -0.00034906
0.0019715 0.0034914 0.0019523 -0.000216 0.00037183 -0.0011803 -0.073975 0.26991
0.0070945 0.031005 -0.0096887 -0.007889
0.0037871 -0.0015202 0.0018644 -0.006321 0.00026782 -0.0016456 0.0071922 0.030969
-0.14702 0.16596 0.0049149 0.021052
-0.0036042 -0.0028755 -0.0006666 -0.0025346 0.0014907 -0.00035698 -0.0096807 -0.0078722
0.004925 0.02101 -0.16653 0.23963
1040000000 -0.020018 0.29012 0.033494 0.01954 -0.00095199 0.0075199 0.0023499 0.00060464
0.00032281 -0.0035129 -0.00014461 -0.0013863
0.033397 0.019538 -0.18245 0.34801 0.029463 -0.014754 0.0013946 -0.0018694
-0.0024183 -0.0023741 -0.0011366 -0.0030402
-0.00091483 0.007526 0.029459 -0.014882 0.15486 0.29457 -0.0005938 -0.0013918
-0.0014945 -0.00092986 -0.00057776 -0.0010964
0.0023581 0.00066277 0.0013932 -0.0018611 -0.00057115 -0.0013911 -0.046071 0.27918
0.018923 0.019756 -0.0022599 0.0011454
0.0002951 -0.0034936 -0.0023372 -0.0024474 -0.0014493 -0.0009557 0.019005 0.019754
-0.11347 0.17447 0.013362 0.020505
4.6681e-06 -0.0014269 -0.0011285 -0.0030063 -0.00060805 -0.0011333 -0.0023102 0.0011478
0.013476 0.020632 -0.14542 0.25952
1100000000 0.024259 0.3009 0.036809 -0.0032488 0.003529 0.0040825 0.0023695 -0.00097942
-0.0023883 -0.003002 -0.0040891 -0.00025777
0.036728 -0.0032131 -0.13994 0.36844 0.014936 -0.027798 -0.00014433 -0.0018526
-0.0034632 -0.00080698 -0.0037676 -0.00052524
0.003511 0.0040496 0.014844 -0.027891 0.20103 0.27507 -0.001734 0.00033212
-0.0017241 0.00073522 -0.0010669 -0.0005371
0.0023783 -0.0010367 -0.00017858 -0.0018666 -0.0017509 0.00032701 -0.0059903 0.28467
0.025311 0.0066673 -0.0026543 -2.2676e-05
-0.0023878 -0.0029591 -0.0034909 -0.00077912 -0.0017124 0.00074549 0.025281 0.0066462
-0.097375 0.19359 0.020234 0.010494
-0.004186 -0.00022269 -0.0037774 -0.00056087 -0.0010877 -0.00051751 -0.0026883 7.7542e-06
0.020299 0.010508 -0.10112 0.29229
1160000000 0.076441 0.29778 0.025021 -0.02046 0.0033449 -0.00068401 -0.00012343 -0.0023815
-0.0040689 -0.00088197 -0.0011686 0.0043728
0.02503 -0.020387 -0.094379 0.37376 -0.0041461 -0.028611 -0.0016011 -0.0014062
-0.0028159 0.002499 -0.0015067 0.0021264
0.0033264 -0.00070131 -0.0042637 -0.028648 0.24551 0.24447 -0.00056332 0.001632
-0.00039216 0.0016616 -0.00093964 0.00027396
-0.00011281 -0.0023198 -0.0015957 -0.001389 -0.00057587 0.0016396 0.034308 0.28157
0.022613 -0.010055 -0.0039099 0.0051297
-0.0040849 -0.00081815 -0.0027953 0.0024896 -0.00038067 0.0017018 0.022579 -0.010092
-0.060835 0.20567 0.019725 0.000826
-0.0010927 0.0042952 -0.0015766 0.0021256 -0.00097996 0.00026542 -0.0038613 0.0051128
0.019638 0.0007518 -0.053093 0.29707
1220000000 0.11977 0.28788 0.011751 -0.030298 -0.001137 -0.0013958 -1.9973e-05 -0.0010208
-0.002802 0.0023414 0.0011523 0.0020973
0.011738 -0.030205 -0.050499 0.38755 -0.017034 -0.020668 -0.0024562 0.00055945
1.4053e-05 0.0030853 -0.00074551 0.0018636
-0.0011555 -0.0013834 -0.017145 -0.020622 0.28437 0.20501 0.00090754 0.001464
0.00050913 0.0011446 0.00021697 0.00067754
-1.4583e-05 -0.0010383 -0.0024633 0.0005544 0.00092183 0.0014749 0.073737 0.27259
0.011651 -0.017101 0.0021856 0.0016514
-0.0027658 0.0023651 5.7182e-05 0.0030697 0.00053124 0.0011577 0.011612 -0.017129
-0.039949 0.21729 0.015485 -0.012544
0.001093 0.0021109 -0.00073805 0.0019353 0.00021077 0.00063926 0.0021933 0.0016488
0.015538 -0.012575 -0.023349 0.31447
1280000000 0.17063 0.26906 -0.0072778 -0.029223 -0.0018023 0.001698 -0.00090514 -0.0019617
-0.0011275 0.0033788 0.0025927 0.0012402
-0.0072494 -0.029209 -0.0032314 0.38003 -0.023812 -0.0076248 -0.00074686 0.0014311
0.0017335 0.0017331 0.00061392 0.0019536
-0.0017863 0.0017115 -0.02388 -0.0075208 0.31528 0.16189 0.0014007 -0.00021637
0.0011121 0.00038074 0.00020684 0.00042556
-0.00094322 -0.0019204 -0.00074256 0.0014323 0.0013976 -0.00019947 0.11048 0.25655
0.0017622 -0.01972 -0.00015434 1.8697e-05
-0.0010687 0.0033585 0.0017071 0.0017685 0.0010759 0.00038922 0.0017491 -0.019743
-0.0026507 0.22515 0.0040974 -0.015622
0.0026702 0.0012543 0.00063869 0.0019863 0.00025146 0.00047397 -0.00018564 5.0159e-05
0.0041253 -0.015555 0.024926 0.31903
1340000000 0.20847 0.23575 -0.017181 -0.019753 0.00045026 0.0041488 -0.0018708 -0.00073177
0.0015988 0.002913 0.0018454 -0.0014005
-0.017113 -0.019756 0.036724 0.37193 -0.020628 0.0049752 -0.00013249 0.0019005
0.0018212 0.00085302 0.0012713 0.00084378
0.00044614 0.0041253 -0.020609 0.0050866 0.33811 0.11316 0.00081182 -0.0009494
0.0006219 -0.00054041 0.00014222 0.00024426
-0.001872 -0.00072198 -0.00014203 0.0018935 0.00082179 -0.00092978 0.14342 0.23566
-0.0081616 -0.017303 0.00096554 0.00057488
0.0015499 0.0029347 0.0018455 0.00082066 0.00066986 -0.00055674 -0.0081937 -0.01729
0.027599 0.22281 -0.0031215 -0.014272
0.0018095 -0.0013874 0.0012484 0.00081794 0.00015151 0.00031878 0.0010021 0.00057429
-0.0031297 -0.014251 0.06367 0.31509
1400000000 0.2424 0.19917 -0.023665 -0.0083755 0.0047418 0.0029984 -0.0020971 0.00080915
0.0025405 0.0010126 0.00033229 -0.001401
-0.023639 -0.0083915 0.074268 0.35985 -0.013725 0.012621 0.0012714 0.0012525
0.0011525 -0.00058614 0.0011368 0.00021899
0.0047735 0.0029896 -0.013684 0.012711 0.35098 0.059523 -8.0341e-05 -0.0013193
0.00014993 -0.00017719 0.00045219 0.00026439
-0.0021284 0.00081731 0.0012472 0.0012625 -8.615e-05 -0.00134 0.1723 0.20693
-0.014632 -0.010295 -0.0008063 -0.00029704
0.0026574 0.00092088 0.0011543 -0.00060316 0.00015346 -0.00013869 -0.014709 -0.010284
0.060486 0.2227 -0.0096445 -0.0093736
0.000305 -0.0013819 0.0011276 0.00019114 0.00044013 0.00023541 -0.00078285 -0.00028438
-0.0096564 -0.0093994 0.10828 0.30616
1460000000 0.26665 0.15586 -0.020824 0.0043215 0.0050708 -0.0016994 -0.0015233 0.0017018
0.0022341 -0.00047643 -0.00019589 -0.00080695
-0.020775 0.0043295 0.10953 0.33804 -0.0047148 0.01489 0.0016145 0.00025963
0.001127 -0.001217 0.0012259 -0.00059691
0.0050307 -0.001753 -0.0046578 0.014935 0.35761 0.0047589 -0.0011162 -0.001079
0.00028479 -0.00031604 0.00067942 -0.00027316
-0.0015065 0.0017092 0.0015851 0.00023471 -0.0011222 -0.0010815 0.1995 0.17829
-0.015662 -0.0034382 -0.00091337 0.0020019
0.002178 -0.00037975 0.0011358 -0.0012811 0.0002689 -0.00033556 -0.015691 -0.0034034
0.091136 0.21099 -0.012023 -0.0031517
-0.00026298 -0.00077486 0.0012336 -0.00058062 0.00077206 -0.00032553 -0.00091224 0.0020121
-0.012045 -0.0031665 0.14286 0.28623
1520000000 0.27924 0.11414 -0.01534 0.0099927 0.0030282 -0.003898 0.00017223 0.0026079
0.0024396 -0.0019766 -0.0010893 -0.00013653
-0.015334 0.0099758 0.14311 0.32371 0.0024583 0.011904 0.0016583 -0.0006679
0.00020169 -0.001051 0.00037982 -0.00093889
0.0030351 -0.0039037 0.0025312 0.011909 0.34975 -0.053101 -0.00076871 -0.00036598
0.00067381 -0.0010483 0.00014215 -7.4227e-05
0.00017627 0.0026005 0.0016463 -0.00066758 -0.00078665 -0.0003574 0.22247 0.13968
-0.015334 0.0024179 0.0014656 0.0019883
0.0024427 -0.001993 0.00020435 -0.0010206 0.00064849 -0.0010252 -0.01537 0.0024538
0.11884 0.20035 -0.011971 0.0014106
-0.001111 -0.00014569 0.00036609 -0.0009325 0.00010566 -2.4253e-05 0.0014645 0.0019748
-0.011944 0.0014278 0.17608 0.26713
1580000000 0.28946 0.06944 -0.0086735 0.013608 -0.0012102 -0.0045209 0.0015131 0.001818
-0.00021101 -0.0023329 -7.5751e-05 0.00042145
-0.0086903 0.0136 0.17056 0.29978 0.0053886 0.0066539 0.00061897 -0.0014723
-0.00041419 -0.0011307 -0.0002022 -0.00070892
-0.0012246 -0.0045267 0.0054426 0.0066327 0.32842 -0.10945 -0.0014957 0.00034206
-0.00043865 -0.0013152 0.00028683 -0.00053316
0.0015156 0.0017873 0.00061746 -0.0014982 -0.0014917 0.0003016 0.23651 0.10096
-0.011685 0.0076658 0.0022053 0.00073036
-0.00019688 -0.0023591 -0.00040302 -0.0011333 -0.00044954 -0.0013293 -0.01164 0.0077035
0.14466 0.1862 -0.0092979 0.0077447
-0.00010998 0.00042359 -0.0002298 -0.0006963 0.0002387 -0.00050856 0.0022099 0.00070566
-0.0093199 0.0077274 0.20956 0.24237
1640000000 0.29277 0.027899 -0.0016414 0.012522 -0.0026909 -0.0020133 0.0027505 0.0010564
-0.00060021 -0.0018133 -0.00030171 0.00036212
-0.0016536 0.012494 0.20109 0.27495 0.0053203 0.0020305 -0.00050713 -0.00185
-0.00096815 -0.00060453 -0.00042277 -0.00063685
-0.002718 -0.0019812 0.0053418 0.0019968 0.29903 -0.15901 -0.00070073 0.0012691
-0.0011824 -0.00099771 -8.2504e-05 -0.00040618
0.0027599 0.0010393 -0.00050429 -0.0018424 -0.00069967 0.0012665 0.24961 0.05144
-0.0073064 0.0088015 0.0024575 -0.00069158
-0.00062088 -0.0017873 -0.00098928 -0.00056394 -0.0011753 -0.00096857 -0.0073078 0.0088231
0.16885 0.16513 -0.0043657 0.0097079
-0.00032037 0.00037475 -0.00043892 -0.00062733 -0.00010196 -0.00041524 0.0024611 -0.00070951
-0.0043852 0.0097093 0.23616 0.21164
1700000000 0.28577 -0.016477 0.0018892 0.0096746 -0.0031761 0.00038352 0.0030735 -0.0013106
-0.002253 -0.00061443 0.0005509 0.00046855
0.0018602 0.0096678 0.21885 0.24409 0.0027255 -0.00042855 -0.0014028 -0.0007173
-0.00081119 -0.00013876 -0.00081059 -0.00043814
-0.0031907 0.00038235 0.0027319 -0.00043105 0.25457 -0.19678 0.00016993 0.0016098
-0.0020656 -0.00024385 -0.00030674 -0.00089396
0.003032 -0.0012837 -0.0014106 -0.00070363 0.00015044 0.0016036 0.24598 0.0015087
-0.0045632 0.009577 0.0017355 -0.002029
-0.0022666 -0.00063925 -0.00083209 -0.00015639 -0.0020928 -0.00025568 -0.0045242 0.0095789
0.18738 0.14853 0.00065959 0.0098675
0.00049469 0.00048757 -0.00078817 -0.00042255 -0.00025879 -0.00087478 0.0017263 -0.0020171
0.00066846 0.0098462 0.25337 0.1782
1760000000 0.27572 -0.064828 0.0042837 0.0064333 -0.0020641 0.0012142 0.0013302 -0.0034683
-0.0012791 0.00058841 4.8902e-05 -0.00047864
0.0042767 0.0064195 0.2461 0.20494 4.6768e-05 -0.0018008 -0.0012802 3.0515e-05
-0.001184 0.00094379 -0.00051208 0.00026974
-0.0020608 0.0012366 4.0048e-05 -0.001811 0.20659 -0.22884 0.0011237 0.0014482
-0.0011115 0.0016168 -0.0013001 -0.00076461
0.0013107 -0.0034761 -0.0012962 5.2444e-05 0.0011616 0.0014398 0.23796 -0.049846
-0.0010956 0.0087332 -0.00022529 -0.0025139
-0.0012611 0.0005997 -0.0011706 0.00097409 -0.0010828 0.0015741 -0.0010567 0.0087662
0.20465 0.11744 0.0046106 0.0070904
8.5955e-05 -0.00049733 -0.00049948 0.00028963 -0.0013085 -0.0007127 -0.00020878 -0.0025271
0.0046179 0.0071134 0.26775 0.14144
1820000000 0.25207 -0.10294 0.0045859 0.0028631 0.00024834 0.002415 -0.00094186 -0.0031333
-0.0012344 0.00089889 -1.6477e-05 -8.2463e-05
0.0045753 0.0028703 0.25634 0.17485 -0.002197 0.00011367 -0.0014586 0.00093809
-4.9655e-05 0.0012008 -0.00061331 0.00041165
0.0002702 0.0023915 -0.0021918 0.000124 0.15582 -0.24418 0.0018126 0.00056108
-0.00018436 0.0022514 -0.001698 0.00013133
-0.00093199 -0.0031426 -0.0014349 0.00095799 0.0017839 0.00057668 0.20727 -0.098053
0.00041345 0.0074209 -0.0015932 -0.0017482
-0.0011885 0.00092532 -5.0277e-05 0.0012179 -0.00017392 0.0022434 0.00045236 0.0074343
0.22466 0.090974 0.0056565 0.0032171
-5.1644e-05 -4.4167e-05 -0.00065623 0.00042638 -0.0017721 0.00022068 -0.0016211 -0.0017186
0.0056213 0.0032292 0.27106 0.1056
1880000000 0.21726 -0.14304 0.0023136 0.00058828 -0.00010234 0.0021951 -0.0028226 -0.0023756
-0.00011252 0.0016846 0.00038487 -0.00045955
0.0023135 0.00060064 0.2612 0.1292 -0.0039212 0.0029502 -0.00025466 0.0018363
0.00055656 0.0013759 5.1338e-05 0.00093626
-5.3889e-05 0.002211 -0.0039138 0.0029907 0.10398 -0.25105 0.0019646 -0.0011559
0.0017402 0.0019837 -0.0010399 0.0014696
-0.0028624 -0.002338 -0.00025158 0.0018459 0.001984 -0.0012111 0.16669 -0.1378
0.0016437 0.0054389 -0.0022922 0.00037514
-0.00010648 0.0017563 0.00058126 0.0013788 0.0017505 0.0020197 0.0016289 0.0054335
0.23169 0.06355 0.0058907 0.0010666
0.00040687 -0.00047782 9.0334e-05 0.00093239 -0.0011182 0.0014143 -0.0023173 0.00034183
0.0058886 0.0010553 0.27225 0.07249
1940000000 0.17904 -0.17008 0.00023522 -0.0011132 0.0019805 0.0019016 -0.0038839 0.00023118
0.0011084 0.00090519 -0.00067368 -0.00073056
0.0002366 -0.0011115 0.26342 0.097353 -0.0018275 0.0058778 0.0012098 0.0014459
0.0020078 0.00043047 0.00084814 0.00031143
0.001972 0.0018997 -0.0017954 0.0058949 0.06051 -0.24341 0.00068528 -0.0023686
0.0022991 0.00031194 0.00027941 0.0018749
-0.0039441 0.00030069 0.0011703 0.0014246 0.00064602 -0.0023929 0.11442 -0.16944
0.00088663 0.0038131 -0.0016622 0.0014981
0.0011183 0.00083886 0.0019986 0.00041673 0.0022426 0.00029276 0.00092499 0.00381
0.23908 0.02724 0.0042433 -0.0030034
-0.00063161 -0.00068406 0.00087207 0.00032842 0.0003199 0.0018557 -0.0015838 0.0015014
0.0043136 -0.002995 0.26312 0.035906
2000000000 0.13239 -0.18469 -0.0035007 0.00092979 0.0028584 0.0011597 -0.0024314 0.0037436
0.0008085 0.0002888 -0.00089777 0.0004877
-0.0035004 0.0009164 0.2495 0.061955 -0.00042906 0.007876 0.0017072 0.00029042
0.0012029 -0.0013242 0.00036751 4.3745e-05
0.0028667 0.0011285 -0.00036684 0.0078932 0.018676 -0.22871 -0.0015745 -0.0015808
0.0020542 -0.0010612 0.0017137 0.0015251
-0.0023718 0.0037248 0.0017407 0.00028582 -0.0014988 -0.0015979 0.060101 -0.1791
-0.00068267 0.0033294 -0.00014099 0.0021531
0.00079832 0.00037692 0.0011774 -0.0013204 0.0020937 -0.0010643 -0.00068231 0.0032988
0.23779 -0.0048796 0.00074323 -0.0039498
-0.00088068 0.00042006 0.00047244 9.2448e-05 0.0018405 0.0014723 -0.00015311 0.002219
0.00070179 -0.0038914 0.24972 0.0080398
2060000000 0.086253 -0.19208 -0.0042823 0.0031171 0.0027904 -0.00082827 0.00082557 0.0035951
0.0015586 -0.00038247 -0.00037148 0.0013554
-0.0042713 0.0031319 0.2372 0.033246 0.0045639 0.0086548 0.0010702 -0.00072161
0.00050887 -0.0015623 0.00057426 -0.00014225
0.0027941 -0.00085673 0.0046444 0.0086419 -0.013715 -0.21035 -0.0018601 0.00038301
0.00058669 -0.0022602 0.0027639 0.00017711
0.00082751 0.0036331 0.0010163 -0.00072939 -0.0018765 0.00046167 0.0090972 -0.17529
-0.0015978 0.0047441 0.0010372 0.0012411
0.0015509 -0.00046576 0.00048031 -0.001595 0.00060301 -0.0021711 -0.0016416 0.0048213
0.22706 -0.042211 -0.0014017 -0.0047534
-0.00022689 0.0012886 0.00055316 -0.00015705 0.002717 0.00024599 0.0010886 0.0011401
-0.0013884 -0.0048011 0.23594 -0.016475
2120000000 0.040355 -0.18381 -0.0033951 0.0063927 0.0022665 -0.0028184 0.0030848 0.0020976
0.00070606 -0.0014547 0.0010904 0.00029299
-0.0034132 0.0063775 0.21618 0.0087411 0.0071699 0.0045928 0.0010061 -0.0012123
-0.0014485 -0.0019172 -8.9376e-05 -0.0010076
0.0022012 -0.0027965 0.0072013 0.0045479 -0.042428 -0.19369 -0.00088055 0.0015797
-0.0016305 -0.0016372 0.00061518 -0.002289
0.0031128 0.0020442 0.0010083 -0.0012518 -0.00082669 0.0015685 -0.04084 -0.15922
-0.002067 0.0061494 0.0017216 0.001186
0.0007086 -0.0014613 -0.0014778 -0.0019273 -0.0016738 -0.0016874 -0.002046 0.0060515
0.21348 -0.077573 -0.0058496 -0.0025328
0.0011687 0.000303 -4.0039e-06 -0.001105 0.00062245 -0.0023644 0.0017311 0.0011905
-0.0059246 -0.0025165 0.2142 -0.032477
2180000000 0.00041923 -0.17046 -0.0018823 0.0094552 0.00048312 -0.0022859 0.0029991 -0.00056885
0.00027044 -0.0013339 0.0011972 0.00029521
-0.0018623 0.0094234 0.19699 -0.0088538 0.0081342 0.0040302 -0.00093724 -0.0016512
-0.002131 0.00087197 -6.4951e-05 0.00041511
0.00047412 -0.0022928 0.0081713 0.0039689 -0.063406 -0.16897 0.0012617 0.0015976
-0.00094649 -0.0002143 0.00042467 -0.0018488
0.0031317 -0.000549 -0.00093895 -0.001694 0.0011821 0.0017958 -0.077187 -0.13212
-0.00055824 0.0089572 0.0020698 -1.3456e-05
0.00039091 -0.001314 -0.0021595 0.00088721 -0.0010179 -0.00014749 -0.00050804 0.0090254
0.18898 -0.10778 -0.0062195 0.0017264
0.0011595 0.00027844 -7.2553e-05 0.00044388 0.00034068 -0.0018319 0.0021713 7.9287e-06
-0.0061799 0.0017418 0.19881 -0.046736
2240000000 -0.02851 -0.14611 0.0021365 0.010789 -0.00062906 -0.0028849 0.0015905 -0.0024113
-0.0018962 -0.0007648 0.00075427 -0.0018922
0.0021011 0.010838 0.17745 -0.015211 0.0089125 7.0016e-05 -0.00080183 -0.00034081
-0.00046563 0.0011843 -0.00059274 -0.00059938
-0.00061668 -0.0028543 0.0089506 -5.8871e-07 -0.080378 -0.14509 0.0019495 -0.0014946
-0.0011834 4.4573e-05 -0.0022514 -0.0016256
0.0016107 -0.0025106 -0.00078425 -0.00036482 0.0019668 -0.0014554 -0.11123 -0.1038
0.001598 0.010535 0.0016988 -0.00069509
-0.0019137 -0.00078875 -0.00043921 0.0011214 -0.0012532 6.4938e-05 0.0016511 0.010555
0.16093 -0.12654 -0.0061922 0.0042509
0.00082479 -0.0019568 -0.00067461 -0.00054702 -0.0022558 -0.0015442 0.0016297 -0.00071997
-0.0062442 0.0042052 0.17523 -0.057348
2300000000 -0.055363 -0.11875 0.0074851 0.0090034 -0.0014349 -0.0019306 -0.000781 -0.0014101
-0.0012069 0.00070877 -0.0010741 -0.00078338
0.0074489 0.0089984 0.15675 -0.024586 0.0089699 -0.0021785 -0.00086385 0.00067911
-0.00014026 0.0016063 -1.1549e-06 0.00079678
-0.0014741 -0.0019391 0.0089633 -0.0022557 -0.093163 -0.12089 -0.00012792 -0.0018379
4.9891e-05 0.0018543 -0.0020733 0.00083203
-0.00060715 -0.0013081 -0.00088671 0.00070552 -9.972e-05 -0.0018334 -0.13196 -0.06747
0.0055471 0.011133 0.00045269 -0.001878
-0.0011327 0.00076179 -0.00011084 0.0017037 -4.8804e-05 0.0018173 0.0055664 0.011102
0.12549 -0.14795 -0.0039595 0.0075578
-0.001087 -0.00064115 -1.2758e-05 0.00078022 -0.0019624 0.00072905 0.0005977 -0.0019003
-0.0039915 0.0076161 0.15934 -0.05831
2360000000 -0.072136 -0.087514 0.010488 0.0084513 -0.0013368 -0.0015067 -0.0017419 -0.00064165
-0.00072606 0.00097127 -0.001811 -0.00031908
0.010477 0.0084621 0.14753 -0.024562 0.0081406 -0.0053627 -0.00061192 0.0010478
0.0019081 0.00038528 -6.6833e-05 -0.00014546
-0.0013501 -0.0015206 0.0080931 -0.0054655 -0.10285 -0.099147 -0.0027137 -0.0010837
0.00091738 5.6822e-05 -0.0011235 0.0017859
-0.0017461 -0.00076697 -0.0006877 0.0010935 -0.0027157 -0.0010194 -0.14875 -0.035398
0.010198 0.0096303 0.0012507 -0.0023713
-0.0006295 0.00088425 0.0018075 0.00026848 0.00089825 8.2629e-05 0.010344 0.0095963
0.097872 -0.1494 0.00032765 0.0086013
-0.0017054 -0.00058707 -8.8503e-05 -0.00024607 -0.00087148 0.0019353 0.0012347 -0.0024295
0.00020969 0.0085394 0.13742 -0.062125
2420000000 -0.08041 -0.060161 0.014026 0.0026967 -0.0032423 -0.0010626 -0.00072512 0.0006198
0.0012822 0.001261 -0.0013726 0.0016867
0.014007 0.0027273 0.13014 -0.025291 0.0045712 -0.0072652 0.0015161 0.00082755
0.00085015 -0.0016827 -0.00012621 -0.00018818
-0.0032247 -0.0010415 0.0045195 -0.0073022 -0.11579 -0.078183 -0.0023223 0.0016051
-0.00015065 -0.00018759 0.00045198 0.0028735
-0.00075839 0.00087956 0.0014502 0.0008344 -0.0022978 0.0015684 -0.15741 0.0091562
0.013791 0.0077019 -0.00037265 -0.0029306
0.001223 0.0013851 0.00087621 -0.0015852 -0.00013945 -0.00023054 0.013796 0.0076368
0.062326 -0.14926 0.0012917 0.0092032
-0.0013968 0.0017513 -0.00010056 -0.00019359 0.00032929 0.0028334 -0.00036183 -0.0029195
0.0012773 0.0091492 0.11869 -0.057494
2480000000 -0.081176 -0.02881 0.013771 -0.00246 -0.0016108 5.8172e-05 -0.00039086 0.0013274
0.001796 -0.0004147 7.0672e-05 0.0015289
0.013758 -0.0024588 0.13169 -0.02618 0.0024979 -0.0091144 0.0010831 -8.2937e-05
-0.00044227 -0.00097864 -0.00010094 -0.00022696
-0.0015697 9.1212e-05 0.0024183 -0.0091266 -0.11866 -0.058273 -0.00062045 0.0033315
-0.00033611 -0.00071713 0.0019156 0.0010165
-0.00038624 0.0012799 0.0011428 -0.00010583 -0.00061226 0.0034077 -0.15836 0.046198
0.017804 0.0014472 -0.001592 -0.0020695
0.0018044 -0.00060726 -0.00040143 -0.0010551 -0.00033978 -0.0007616 0.01779 0.0013143
0.031675 -0.14165 0.0047831 0.0081313
0.0003382 0.0014422 -9.3324e-05 -0.00025125 0.0020094 0.00093857 -0.0015105 -0.0022222
0.0047015 0.008069 0.099716 -0.053376
2540000000 -0.085521 -0.0016979 0.011687 -0.0062452 -0.0023387 0.00093858 0.00058779 0.00056004
-0.00016166 -0.0017806 0.00088376 0.0015657
0.011676 -0.0062357 0.11807 -0.017719 -0.001466 -0.0081374 0.00062484 -0.0014107
-0.0017229 -0.00014847 -0.00048921 0.000382
-0.0022935 0.00096924 -0.0015431 -0.0081066 -0.12528 -0.034473 0.0020281 0.0024141
-0.0010361 3.8167e-05 0.0017027 -0.00088705
0.00067742 0.00059343 0.00058613 -0.0014046 0.002099 0.002445 -0.15698 0.084835
0.017476 -0.0055082 -0.0022398 -0.0021151
-0.00025098 -0.0017668 -0.0017589 -0.00012758 -0.0010019 8.0572e-05 0.017512 -0.0054967
0.0079696 -0.12755 0.0075006 0.006425
0.00084165 0.001707 -0.0004751 0.00037876 0.0018261 -0.00095679 -0.0023076 -0.0020366
0.0075418 0.0063433 0.084533 -0.039294
2600000000 -0.078369 0.023162 0.0084341 -0.0097425 -0.0011853 0.0024454 0.00084686 -0.00032447
-0.0010641 -0.0011128 0.0018194 0.00029695
0.0084493 -0.0097347 0.1126 -0.03321 -0.0037562 -0.0060379 -0.0005357 -0.00077214
-0.00027984 0.0015317 -0.00024228 0.00074355
-0.0011344 0.0024661 -0.0038381 -0.0060466 -0.12995 -0.0099922 0.0031141 -0.00023167
-2.7266e-05 0.0014989 0.0012571 -0.0017893
0.00078493 -0.00047856 -0.00046592 -0.00082176 0.0030748 -0.00011996 -0.14245 0.11855
0.014215 -0.011348 -0.0035715 0.0005042
-0.001044 -0.0010703 -0.00025459 0.0014961 -3.7643e-05 0.0014789 0.014085 -0.01145
-0.019935 -0.11167 0.0088853 0.0057902
0.0018368 0.0001577 -0.00018897 0.00071027 0.001184 -0.0015817 -0.0035886 0.00044111
0.0087956 0.0057786 0.076705 -0.025565
2660000000 -0.072618 0.048785 0.0045267 -0.011656 -9.2795e-05 0.0011715 -0.00021975 -0.00014356
-0.0025665 0.00063119 0.0014898 -0.00061211
0.0045335 -0.011646 0.11971 -0.029056 -0.0049445 -0.0042947 -0.0012265 -0.00028346
0.00028989 0.0018932 0.00054857 0.0007898
-9.2392e-05 0.0011829 -0.0049801 -0.0042456 -0.12941 0.010574 0.0019731 -0.001723
0.00046439 0.00073012 -0.00088842 -0.0014755
8.5923e-06 -0.00014162 -0.0012738 -0.00027496 0.0019776 -0.001739 -0.12248 0.14938
0.0085933 -0.015585 -0.0021421 0.001083
-0.0024288 0.00040038 0.00026578 0.0019116 0.0003267 0.00069465 0.0085286 -0.015559
-0.035166 -0.096712 0.010728 0.0012072
0.0014068 -0.00071913 0.00058939 0.00073636 -0.0011019 -0.0015701 -0.0020505 0.00091496
0.010758 0.001255 0.072268 -0.0063302
2720000000 -0.061466 0.067722 0.00022025 -0.011729 -0.00024059 0.0029494 -0.00015504 0.00019008
-0.0020243 0.0021059 0.00054689 -0.0016562
0.00024213 -0.011738 0.10484 -0.031847 -0.0052924 -0.00092728 -0.0014916 0.00049422
0.0018508 0.00056019 0.00087582 -0.00020715
-0.0002153 0.0029728 -0.005316 -0.00086914 -0.1237 0.040042 0.00026028 -0.0024988
0.00032594 0.00049886 -0.0013164 0.00069709
-0.00032918 0.00022667 -0.0013892 0.00053285 0.00031361 -0.0024475 -0.090427 0.17934
0.0017565 -0.016396 -0.0015655 0.0023047
-0.0019874 0.0021764 0.0019397 0.00045455 0.00033249 0.00057521 0.0016045 -0.016457
-0.051423 -0.071483 0.012228 -0.00079605
0.00060622 -0.0017021 0.00091593 -0.00022009 -0.0011605 0.00058027 -0.0015257 0.0022208
0.012098 -0.00091234 0.076445 0.012985
2780000000 -0.04723 0.086579 -0.0043309 -0.010534 -6.3372e-05 0.0011718 0.00065695 -0.00019967
0.0012676 0.0024854 -0.00069094 -0.0018039
-0.004325 -0.010512 0.10328 -0.043777 -0.0040649 0.00055708 -5.9256e-05 0.0014899
0.0016481 -0.00090702 3.5844e-05 -0.00020124
-6.8875e-05 0.0011895 -0.0040567 0.00061955 -0.12153 0.070314 -0.0020378 -0.0013244
0.00036683 -0.00032264 -0.00056029 0.00069801
0.00066543 -0.00027264 -0.00010629 0.0014795 -0.0020711 -0.0013531 -0.060955 0.20113
-0.0050083 -0.014979 -0.00077707 0.0019199
0.001343 0.0023694 0.0016934 -0.00087284 0.00045051 -0.00034232 -0.0050946 -0.014981
-0.06431 -0.045886 0.0099224 -0.0056126
-0.00075487 -0.0018005 2.2119e-05 -0.00019353 -0.00062504 0.000933 -0.00078792 0.0021658
0.0099753 -0.0054349 0.079943 0.031714
2840000000 -0.031646 0.10196 -0.0074164 -0.0073372 0.0013333 0.0020226 4.9349e-05 -0.00025725
0.0014372 0.0010722 -0.0015629 0.00020452
-0.0074384 -0.0073418 0.10144 -0.036509 -0.0030979 0.0016612 0.00034661 0.0006407
3.8516e-05 -0.0015182 4.3842e-05 -5.0692e-05
0.0014282 0.0019646 -0.0031035 0.0017058 -0.11536 0.096633 -0.0012811 0.00027637
0.00052846 0.00014517 0.000944 0.001066
-9.0876e-06 -0.00033259 0.00039607 0.00067749 -0.001263 0.00025586 -0.025274 0.21717
-0.0088219 -0.01068 0.0004007 0.0012903
0.0013236 0.0010995 -8.3341e-05 -0.0015459 0.00050031 8.748e-05 -0.0089914 -0.010606
-0.069472 -0.022275 0.0086582 -0.0067212
-0.00154 0.00024684 5.411e-05 -6.2953e-05 0.0008206 0.0010829 0.00033673 0.0011195
0.0086302 -0.0068022 0.094869 0.047032
2900000000 -0.017353 0.12127 -0.0089243 -0.0032896 0.0015534 5.6156e-05 0.00048145 -0.00090006
0.0021555 -0.0011963 -0.00079545 0.00012088
-0.0089086 -0.0032823 0.082737 -0.044143 -0.00062745 0.0025988 0.00083029 0.00030865
-0.00042403 -0.0014243 -0.00030627 -1.8354e-05
0.0015862 9.3613e-05 -0.00058606 0.0026295 -0.098019 0.12952 -0.0008012 -8.891e-05
-0.00053777 -0.0012272 0.0019689 -0.00030378
0.00045071 -0.00086792 0.00078794 0.00032693 -0.00081675 -0.00015316 0.011903 0.22005
-0.011728 -0.0052644 0.00106 0.0019713
0.0022148 -0.0011509 -0.00040093 -0.0014574 -0.00061231 -0.001075 -0.01167 -0.0053018
-0.069377 0.0093886 0.0062355 -0.010246
-0.00079718 0.00015813 -0.00021729 1.2103e-05 0.0019065 -0.00049847 0.0011348 0.0020821
0.006179 -0.010152 0.10894 0.053179
2960000000 0.0041578 0.13267 -0.0087701 0.0003738 0.00044297 0.0015349 -0.00085268 -0.00078873
-0.00028775 -0.0018153 -0.00086167 0.00042955
-0.0087789 0.00034138 0.091898 -0.043681 -0.00029533 0.00096142 0.00096489 6.2261e-05
-0.0013014 -0.00076135 0.00053828 0.0003807
0.00040637 0.0015348 -0.00028827 0.00096608 -0.079336 0.16056 -0.00086464 0.00046935
-0.00038554 0.00089411 -0.0003218 -0.0026419
-0.00084912 -0.00094126 0.00098141 4.5175e-05 -0.00081878 0.00059212 0.053521 0.22733
-0.011157 9.9534e-05 0.0015178 0.00063401
-0.00021936 -0.0018648 -0.001345 -0.00074121 -0.00036805 0.00064984 -0.011124 0.00019159
-0.06086 0.035333 0.0017521 -0.010999
-0.0008607 0.00044768 0.00046896 0.00049336 6.618e-05 -0.0024249 0.0014588 0.00055967
0.0017643 -0.011123 0.12866 0.063834
3020000000 0.022135 0.14673 -0.0065883 0.003708 0.0013915 -0.0001784 -0.0010015 4.068e-05
-0.00065914 0.00041813 0.00011739 0.00056098
-0.0065682 0.0036804 0.081172 -0.032299 -0.00013855 -0.00031124 0.00050035 -0.00084318
-0.0016147 0.0003677 0.00061279 -0.00024562
0.0014321 -0.00024043 -0.00011371 -0.00028138 -0.057412 0.18543 -0.00049593 0.00098361
0.00021632 0.00013419 -0.00060973 -0.0015609
-0.0010041 8.0402e-05 0.00051695 -0.00082058 -0.00055962 0.00097155 0.093073 0.22014
-0.0090196 0.0035899 0.00073878 0.00043636
-0.00083363 0.00038626 -0.001613 0.00040068 0.00026053 0.00031001 -0.0089982 0.0035948
-0.048477 0.061151 -0.00079874 -0.010674
3.1584e-05 0.00071395 0.00069174 -0.00042618 -0.0010052 -0.0015094 0.00067348 0.00042822
-0.0007336 -0.010602 0.14898 0.060777
3080000000 0.049148 0.1558 -0.004623 0.0058341 0.0018035 -0.00018204 -0.00080915 0.0002815
-0.00047772 0.00025169 -9.683e-05 0.00049179
-0.0046238 0.0058441 0.078655 -0.027094 -0.00034934 0.00028085 -0.00010991 -0.00037608
-0.00044184 0.0011337 -6.3514e-05 -0.00058738
0.001789 -0.00012456 -0.00037088 0.00026645 -0.019888 0.20674 -0.00076747 0.00022728
0.00026554 0.00059186 -0.0021377 -0.00055886
-0.00078222 0.00014445 -0.00013592 -0.00039474 -0.00076988 0.00024755 0.1264 0.21247
-0.0054797 0.0068412 0.0017605 0.00058452
-0.00032049 0.00029696 -0.00038829 0.0010652 0.00034671 0.00064497 -0.0053586 0.0068756
-0.026395 0.089322 -0.0056969 -0.0090934
0.00012248 0.00041383 -4.897e-05 -0.00059424 -0.0021053 -0.00051127 0.0018941 0.00042059
-0.0058472 -0.009018 0.16337 0.06731
3140000000 0.077509 0.15946 -0.0012848 0.0076022 0.0026889 -0.0014911 -0.0011394 0.0011269
0.0016185 0.00081808 0.0004059 -0.00016137
-0.001285 0.007602 0.074432 -0.028997 -0.0010098 6.6296e-05 0.00072792 -0.00033393
-0.00012411 0.00099037 0.00049834 -0.00050485
0.0027172 -0.0015986 -0.0010289 5.2346e-05 0.021993 0.22685 0.00025398 0.0017066
0.0011577 -0.00052123 -0.0028363 0.0012119
-0.0010949 0.0010921 0.00066615 -0.00035696 0.00030992 0.0016844 0.16188 0.18704
-0.0013361 0.0069525 0.00087754 -0.0015034
0.0013672 0.00066216 -6.6964e-05 0.0010755 0.0011505 -0.00047749 -0.0012759 0.0069919
-0.013192 0.10751 -0.0073927 -0.0058072
0.00027794 0.00018802 0.00053267 -0.00043115 -0.0026789 0.00097321 0.0008512 -0.0013395
-0.0073807 -0.0058606 0.18772 0.059105
3200000000 0.10951 0.16975 0.0038777 0.0065949 0.0007055 -0.0028868 0.00010012 0.0017246
0.00044184 -0.0019027 0.00011059 0.00055725
0.003904 0.0066013 0.084857 -0.027803 -0.0011091 0.00030529 -0.00050394 -0.0010135
0.00089398 0.00112 -0.00031201 -0.0011023
0.00060279 -0.002913 -0.0010875 0.00029438 0.06639 0.23257 0.0013159 0.00057827
-0.00019746 -0.0022164 -0.0013184 0.0024962
2.7561e-05 0.001742 -0.0005142 -0.0010539 0.0011936 0.00061332 0.18282 0.16487
0.001745 0.0064345 0.00076824 -0.0015271
0.00059628 -0.0017656 0.0008452 0.0011631 4.4762e-05 -0.0021091 0.0018632 0.0064062
0.020876 0.12508 -0.0091403 -0.0016959
3.3257e-05 0.00051547 -0.00029787 -0.0011049 -0.0015196 0.002683 0.00068019 -0.0014757
-0.0089306 -0.001886 0.20392 0.057187
3260000000 0.141 0.16232 0.004259 0.003082 -0.00065434 -0.00236 0.0012225 0.00077833
0.0004072 -0.0019227 -0.00016182 -0.00010099
0.004209 0.003097 0.092724 -0.031101 -0.0019635 0.0019178 -0.0004215 -7.8045e-05
0.00095269 -0.00048195 -0.00091896 2.0781e-05
-0.00074166 -0.0024631 -0.0019781 0.0019757 0.1172 0.22792 0.00047217 -0.0002837
-0.00054201 -0.00082649 0.00044868 0.0020511
0.0010931 0.00065029 -0.00044055 -0.00013781 0.0004437 -0.00025619 0.21011 0.12708
0.0038819 0.0050623 -0.0005844 -0.0017602
0.00025188 -0.0019091 0.0009571 -0.00058598 -0.00073793 -0.0008613 0.0037968 0.0050972
0.042725 0.13416 -0.007117 0.0025348
-0.0001364 -6.7003e-05 -0.00091513 0.00016902 0.00055505 0.0020893 -0.00066531 -0.001804
-0.0071374 0.0028401 0.23264 0.04851
3320000000 0.1716 0.15665 0.0071066 0.0013667 -0.00041085 -0.0020071 0.00079439 0.00024787
-0.0019577 -0.0013284 0.00040026 0.00011475
0.0070903 0.0013322 0.099549 -0.02721 0.00044549 0.0023488 -0.00037401 -0.00040757
-0.00020879 -0.00041198 -0.00049941 0.00026206
-0.00037832 -0.001937 0.00045673 0.0023406 0.16499 0.2189 0.00026948 -1.6028e-05
-0.00092514 -0.00029675 0.00029726 0.00086063
0.00071433 0.00031729 -0.00037499 -0.00043148 0.0003201 -8.8462e-05 0.21891 0.097297
0.0047589 0.0020785 -0.0013346 -2.9912e-05
-0.0019199 -0.0013899 -0.00015207 -0.00037485 -0.0010091 -0.00026709 0.0048606 0.002026
0.070484 0.13648 -0.0040583 0.0036647
0.00024188 0.00025431 -0.0004683 0.00031884 0.00022014 0.00077676 -0.0011884 -9.8482e-05
-0.0045276 0.0034359 0.24887 0.034783
3380000000 0.20683 0.13998 0.0056074 -0.0019363 -0.0012924 0.00054325 0.0010123 0.00032529
-0.0015336 0.00060662 8.9776e-05 0.00013775
0.0055975 -0.0019118 0.11029 -0.035254 -6.4042e-05 0.0030824 -0.0011144 -0.00038489
-0.00012732 0.00011859 -0.00093738 0.00065988
-0.0012784 0.00051011 -2.6538e-05 0.0030868 0.20653 0.19649 0.00060636 -0.00051953
-0.0018629 0.00062876 0.0012747 0.0011029
0.00093984 0.00021038 -0.0011119 -0.00036662 0.00062726 -0.00061048 0.23403 0.064302
0.0059738 0.0015431 -0.00010916 0.0002854
-0.0015196 0.00094404 -5.9492e-05 0.00017144 -0.0019474 0.0006182 0.0059064 0.0014218
0.10775 0.12931 -0.0012351 0.0051189
0.0003367 -6.5041e-05 -0.00092743 0.00048175 0.0011539 0.0012988 -5.44e-05 0.00049006
-0.00082894 0.0051467 0.2788 0.016114
3440000000 0.23849 0.11908 0.004609 -0.0038037 -0.00075462 -0.0015698 0.00063277 -5.8046e-05
-0.0015196 0.0017102 0.00073139 -0.00010146
0.0045596 -0.0037817 0.10368 -0.040146 0.0030274 0.0020225 -0.00086459 0.0011482
-2.2572e-05 0.00032875 5.34e-05 0.00089692
-0.00075029 -0.0015154 0.0032037 0.0020216 0.2449 0.16875 -0.00036591 -2.3275e-05
2.9908e-06 0.0013314 0.00088256 0.00081717
0.00071943 0.00011918 -0.00083025 0.0010938 -0.00030896 0.00011942 0.23522 0.032037
0.0066755 -0.001644 -0.00050666 0.00019891
-0.0015803 0.0014992 -0.00010382 0.00036106 6.2175e-05 0.0011738 0.0067113 -0.0015955
0.13372 0.12275 0.0021127 0.0031267
0.00066817 0.00015049 0.00020796 0.0011379 0.0007768 0.00090229 -0.00063985 -3.0308e-05
0.0020293 0.0034074 0.29542 -0.012118
3500000000 0.27086 0.087525 0.0025511 -0.0045444 -0.001359 0.0016347 0.0011436 -0.00074135
-0.0011187 0.0012792 0.00093919 -0.00099709
0.0025197 -0.00457 0.11631 -0.063833 0.003161 0.0012337 -0.00046851 0.00059179
0.00062906 -7.8088e-05 -0.0001066 0.0002262
-0.0012577 0.0016728 0.0031136 0.0012819 0.27483 0.13421 0.00030292 -0.00013417
-0.00013494 0.00087322 0.0019157 4.7686e-05
0.0009877 -0.00078478 -0.00040907 0.00068759 0.00024631 -0.00029225 0.23989 0.0039671
0.0061501 -0.0040893 -0.00029143 -0.00013282
-0.0010058 0.0014141 0.00055238 -0.00010702 -7.2045e-05 0.0012544 0.006008 -0.0041593
0.1753 0.10039 0.0024818 0.0010047
0.00083665 -0.00083507 -9.8056e-05 0.00024468 0.0019477 -0.00030112 -0.00026719 4.01e-05
0.0023692 0.00089803 0.3159 -0.040454
3560000000 0.28972 0.053469 0.00027185 -0.0059665 5.7032e-05 -0.00096583 0.00041871 0.00013652
0.0017694 0.0015339 -7.2191e-05 -0.0011774
0.00030308 -0.0059637 0.11055 -0.068966 0.0057787 -0.00053102 0.00050504 0.00063783
0.00055373 -0.00014463 0.00033909 0.00038163
-5.8096e-05 -0.00091236 0.0057662 -0.00058005 0.30213 0.091695 -2.1976e-05 -0.0001159
0.00076185 0.00039155 0.0012544 -0.0010286
0.00051055 0.00023744 0.00047382 0.0005386 5.2993e-05 -0.00017571 0.22934 -0.032259
0.005094 -0.006424 -0.00054268 -0.00043319
0.0016975 0.0016133 0.0006258 -0.00023692 0.00068342 0.00025256 0.0050581 -0.0063223
0.19462 0.090474 0.0028401 -0.0010962
-0.00021996 -0.001227 0.00036681 0.00040624 0.0013102 -0.00054929 -0.00042146 -0.00058222
0.0029333 -0.0014547 0.32792 -0.080989
3620000000 0.30662 0.015858 -0.0011135 -0.0036089 -0.0020437 -0.00014892 0.00042359 -0.0015466
-0.00015253 0.00035494 -0.00065942 -0.00082768
-0.0010629 -0.0035687 0.11129 -0.098024 0.0041772 -0.0039162 0.00026443 0.00043681
-3.0482e-05 -0.0007093 0.00060519 0.00033386
-0.0020126 -0.00023487 0.004095 -0.0039543 0.31488 0.047648 1.0558e-05 -0.0010827
-0.00028701 9.9235e-05 0.00087183 -0.00093433
0.00022578 -0.0017867 0.00024783 0.00042217 2.6562e-05 -0.0010577 0.21855 -0.061902
-1.8237e-05 -0.0071685 -0.0011052 0.0010999
-6.75e-05 0.00049199 -3.8112e-06 -0.00073893 -0.00023255 0.00040488 2.5137e-05 -0.0073352
0.21707 0.05562 0.00023194 -0.0018686
-0.00056977 -0.0009121 0.00067427 0.00027909 0.00089884 -0.0012645 -0.0011278 0.0011516
0.00043564 -0.0014854 0.33111 -0.11445
3680000000 0.31091 -0.028285 -0.0034846 -0.0039322 -0.00091871 0.001717 -0.0011557 -0.00043007
0.0013669 -0.00014641 -0.0011061 -0.00036294
-0.0035256 -0.0039134 0.10733 -0.11498 0.0015422 -0.0045714 0.0007353 0.00028908
-0.0002106 -0.00069334 0.00067143 8.3094e-05
-0.00084386 0.0018538 0.0015148 -0.0045811 0.32614 -0.0017412 -0.00078162 -0.00072359
0.00094644 0.00041161 0.00080237 -0.0015882
-0.00098334 -0.00030074 0.00072856 0.00024087 -0.00081181 -0.00065549 0.20474 -0.09593
-0.00095717 -0.0061388 -0.0012377 0.0012846
0.0014792 -7.7546e-05 -0.00033663 -0.00055562 0.0011508 0.00048323 -0.0010638 -0.0060191
0.23702 0.033249 6.9225e-05 -0.0012307
-0.0010521 -0.00034267 0.00074004 2.2545e-05 0.00050929 -0.0016235 -0.00093487 0.0012315
-0.0002669 -0.0011521 0.33043 -0.16009
3740000000 0.31292 -0.064158 -0.0029542 4.3239e-05 -0.0022024 0.0025925 0.0001583 -0.00090755
-0.00061693 0.00018535 -0.0010808 0.00046677
-0.0029478 5.5083e-05 0.098772 -0.1366 0.0010271 -0.0054224 0.00032737 -0.00023778
-0.00035857 -0.00027505 0.00053762 1.9585e-05
-0.0019523 0.0026168 0.00085149 -0.0054045 0.3292 -0.041268 -0.00097673 -0.00013932
8.5778e-05 -0.00015298 -0.00077327 -0.0013001
0.00011071 -0.00098832 0.00030297 -0.00014395 -0.00099742 -0.00016087 0.18356 -0.11915
-0.0030338 -0.0054509 0.00094394 0.0027995
-0.00067968 8.0243e-05 -0.00025652 -0.00034308 -0.00017174 6.071e-05 -0.002984 -0.0055774
0.24647 0.00010198 -0.00082021 -0.001389
-0.00091029 0.00039976 0.0004725 0.00010225 -0.00029533 -0.0014779 0.00086825 0.0028825
-0.00064107 -0.0016557 0.31602 -0.19964
3800000000 0.30811 -0.11049 -0.0021703 0.00063949 0.00086322 0.0037629 -0.0011918 -0.0014804
0.0016522 0.0014455 -0.001233 0.00026699
-0.0021833 0.00060919 0.088535 -0.15161 -0.0020929 -0.0050424 0.00026157 9.4332e-05
-0.00089789 -0.00042572 0.00078498 8.1151e-05
0.00085159 0.0039385 -0.0020915 -0.0050775 0.32567 -0.082727 -0.00067883 0.00062461
0.00069614 0.00012907 -0.00080551 -0.00076534
-0.0012559 -0.001401 0.00029194 0.00010005 -0.00065397 0.00051038 0.17468 -0.14485
-0.0032301 -0.0035235 0.001663 0.0015889
0.0016541 0.0012888 -0.00088685 -0.00028834 0.00067801 -7.8513e-05 -0.0033867 -0.003483
0.26081 -0.038433 0.00087076 0.00017511
-0.0012001 0.00032751 0.00085858 -4.0451e-05 -0.00099655 -0.00064553 0.0016974 0.0016257
0.0011293 0.00054755 0.30942 -0.2408
3860000000 0.29641 -0.14211 -0.00065591 0.0011094 0.0027755 0.0019649 -0.0022167 0.0012758
0.00088531 -0.0013967 -0.00054722 0.0014318
-0.00062207 0.0011056 0.069343 -0.16184 -0.0032204 -0.0050649 0.00062725 -0.00068145
-0.00096737 0.0013605 0.0007588 -0.0010095
0.0026679 0.0018735 -0.003248 -0.0050509 0.30591 -0.12324 -0.00060958 0.00092092
5.9646e-05 -0.00042687 -0.0010243 -0.00051397
-0.0021685 0.0012342 0.00062636 -0.00066633 -0.00054708 0.00095809 0.14673 -0.15978
-0.0027691 -0.004066 0.0019734 0.0010971
0.00094111 -0.0014125 -0.00074051 0.0013845 0.0001937 -0.00057559 -0.002635 -0.0040831
0.26077 -0.065915 0.00034654 -0.0012376
-0.00039434 0.0015045 0.00067607 -0.0010691 -0.00096733 -0.00045419 0.0020219 0.0010685
2.5774e-05 -0.0014267 0.2861 -0.27927
3920000000 0.28214 -0.18175 0.0017964 -2.2792e-06 0.0034697 0.0023873 4.1315e-05 0.00095686
0.00028984 -5.6806e-05 0.00071671 0.000612
0.0017741 1.7696e-05 0.042372 -0.17812 -0.0050085 -0.0034419 -0.00053289 -0.00022853
0.00045298 0.00038903 -0.00026877 -0.00063488
0.003542 0.0022745 -0.0049644 -0.0033544 0.29925 -0.15581 0.00026718 0.0012703
0.0017897 -0.0012339 -0.00043798 3.371e-06
-4.9515e-05 0.001054 -0.00040893 -0.00025263 0.00030914 0.001255 0.12699 -0.17063
-0.0037483 -0.0030734 0.0024086 -0.00040266
0.00039559 -0.00024477 0.00035877 0.00033862 0.0017899 -0.0010853 -0.003893 -0.0030961
0.25542 -0.113 0.0012501 -0.0010645
0.00058535 0.00045862 -0.00016602 -0.00051393 -0.00049484 0.00014287 0.0024321 -0.00033415
0.00137 -0.0013454 0.26467 -0.30678
3980000000 0.25507 -0.21759 0.0017866 -0.0032091 0.0047735 -0.00050022 3.9231e-05 0.0011754
0.00077931 -0.0019118 0.0003629 0.00019285
0.0017794 -0.0031891 0.020301 -0.19194 -0.0056201 -0.0013165 0.00083 0.00048586
0.00057015 0.00041219 5.6833e-05 -0.0012042
0.0048066 -0.00063044 -0.0056462 -0.0012525 0.27098 -0.18665 0.0013233 -4.8476e-05
-0.00088987 -0.0010844 -0.00058429 -0.0005634
5.3268e-05 0.0010535 0.00074993 0.00048584 0.0014512 -4.0575e-06 0.090848 -0.19237
-0.0045859 -0.0035451 0.0015149 -0.00097939
0.00080677 -0.0017144 0.00066417 0.00045798 -0.00085121 -0.0010832 -0.0045325 -0.0034141
0.24454 -0.14308 0.0011355 -0.0045675
0.00051447 9.6606e-05 -2.1401e-05 -0.0012633 -0.00071193 -0.00078653 0.0014853 -0.00086334
0.0016296 -0.0042791 0.23017 -0.3443
4040000000 0.22748 -0.24337 -0.00070783 -0.0039451 0.0033926 -0.0030137 0.00026466 0.00016569
-0.00032107 -0.00080395 0.00064551 -6.0381e-06
-0.00068771 -0.0039932 -0.0051371 -0.19933 -0.0048763 0.00015843 0.0002114 -0.0010096
-3.4393e-05 0.00031906 -0.0014702 -0.00014754
0.0033103 -0.0029724 -0.0048945 0.00026273 0.2492 -0.21976 0.00024346 -0.00060233
-0.00074866 -0.00037366 -0.0011661 0.00033207
0.00024324 0.00028629 0.00025455 -0.0010689 0.00028132 -0.00061111 0.068581 -0.18737
-0.0062393 -0.0017906 0.001553 -0.00043613
-0.00050621 -0.00091709 7.496e-06 0.00029222 -0.00071115 -0.00057122 -0.0062093 -0.0016962
0.2338 -0.17537 -0.00087787 -0.0032469
0.00067556 -1.7211e-05 -0.0014417 -7.6702e-05 -0.0010772 0.00032047 0.0016935 -0.0004887
-0.0013668 -0.0030685 0.1925 -0.36307
4100000000 0.19764 -0.26705 -0.0034566 -0.0029045 0.0012337 -0.0036668 -8.8293e-05 5.4669e-05
0.00038423 -0.0014602 0.00050532 0.00016081
-0.003456 -0.0029236 -0.030579 -0.20342 -0.0049747 0.0010242 -0.00027821 -0.00039395
0.00077069 5.9909e-05 -0.00057084 0.00019702
0.0011963 -0.0037325 -0.004926 0.0010976 0.22764 -0.24646 0.00020051 -0.00019148
-0.00087975 -0.0004287 -0.0015321 5.4858e-05
-0.00013666 2.568e-05 -0.00026533 -0.00040972 0.00014093 -0.00025314 0.035229 -0.20102
-0.0061323 0.00082342 0.0011114 -0.0017665
0.00051126 -0.0015088 0.00064767 0.00026965 -0.00068489 -0.00010637 -0.0062832 0.00075747
0.2197 -0.2012 -0.0017142 -0.0042726
0.00035172 0.00014096 -0.00048133 0.00027358 -0.0014559 -0.00022119 0.0011775 -0.0016051
-0.0015291 -0.0046415 0.16008 -0.38941
4160000000 0.16829 -0.28437 -0.0036648 -0.001846 -0.0002982 -0.0032155 0.00073213 -0.00026224
-0.0036787 -0.00066702 0.00085601 -0.00066589
-0.0036849 -0.0018548 -0.05671 -0.19966 -0.0046527 0.0028453 -0.00040307 -0.00026725
0.00026719 -0.00045405 -0.00091056 0.00032768
-0.0003167 -0.0033311 -0.0046461 0.0030033 0.19448 -0.26237 0.00038001 -0.00018545
-0.00092737 -0.00012909 -0.0010764 0.00099167
0.00087632 -0.00016413 -0.00037487 -0.0002445 0.00049258 -0.00034516 0.010784 -0.18884
-0.0051195 0.001631 0.0010508 -0.0022823
-0.0038386 -0.00063966 0.00037966 -0.00053062 -0.0010176 -0.00032505 -0.0049 0.0016517
0.18868 -0.2342 -0.003999 -0.003038
0.00076118 -0.00054775 -0.00090536 0.00034346 -0.0011487 0.00092631 0.0010144 -0.0023056
-0.0040263 -0.0030432 0.11024 -0.39852
4220000000 0.14047 -0.30013 -0.0045869 0.00016116 5.3978e-05 -0.0036829 -0.00032385 -0.00017329
-0.00091442 0.001159 0.00036231 -0.0011321
-0.0046065 0.00019847 -0.093004 -0.18976 -0.0021879 0.0034807 -0.00013712 -2.6993e-05
2.1327e-05 0.000195 -0.00062571 0.001009
-9.5174e-05 -0.0037493 -0.0020967 0.0035152 0.16505 -0.28833 0.00018583 6.3874e-05
0.00025191 6.7774e-05 -7.3168e-06 0.0012605
-0.00043605 -0.00014246 -0.0001577 -6.3868e-05 7.4061e-05 8.9472e-05 -0.013038 -0.18647
-0.004293 0.0023739 -1.5636e-07 -0.0021065
-0.00087188 0.0012464 4.5356e-05 0.00024167 0.00033535 0.000296 -0.0044674 0.0023606
0.17403 -0.25927 -0.0042962 -0.0029508
0.00039832 -0.0011473 -0.0006089 0.001014 -6.0818e-05 0.001303 -4.8712e-05 -0.0021812
-0.0042219 -0.0030118 0.08223 -0.41118
4280000000 0.10975 -0.30921 -0.0028392 0.0017645 -0.0017845 -0.0042448 -0.0005073 0.00053589
-0.00033594 0.0012959 -0.00053723 -0.0002208
-0.0028875 0.001771 -0.11865 -0.19432 -0.0029073 0.0028766 -0.00076687 -0.00030303
0.0001755 2.495e-05 0.00056406 0.00058827
-0.0017198 -0.0041092 -0.0027991 0.0029397 0.13531 -0.29519 0.00089355 -0.00018488
-0.00092671 0.0010809 -0.00040178 0.00092367
-0.00041456 0.00057491 -0.00068223 -0.0003639 0.00092733 -0.00021512 -0.051245 -0.17169
-0.0048006 0.0020314 -0.0010588 -0.0022968
-0.00043156 0.001396 4.1325e-05 0.00011561 -0.00083668 0.0010062 -0.0045915 0.0020442
0.13009 -0.28246 -0.0062349 -0.001184
-0.00070323 -0.00028654 0.00066799 0.00058424 -0.00047595 0.00074139 -0.00089576 -0.0022709
-0.006446 -0.0010841 0.031518 -0.41748
4340000000 0.082232 -0.3184 -0.0019177 0.002002 -0.0022189 -0.0016061 0.00036082 0.0005666
-0.00019364 0.00069613 -4.3252e-05 -0.00095919
-0.0018711 0.0019765 -0.13943 -0.1683 -0.0019313 0.003956 -0.00014482 0.000588
-0.0001583 -0.00021508 0.00036744 0.00035181
-0.0021925 -0.0015615 -0.0018935 0.0039822 0.099543 -0.31216 -0.00048576 -0.0010487
0.00062435 0.00074834 0.0008047 0.0020813
0.00035769 0.00051481 -8.4151e-05 0.0005756 -0.00054811 -0.0010704 -0.068667 -0.16872
-0.0040961 0.0037472 -0.0012974 -0.0025561
-2.8816e-05 0.00052008 -0.00017073 -0.0003056 0.00036266 0.00082074 -0.0041095 0.0037077
0.10428 -0.30648 -0.0045013 0.0014184
-1.0695e-05 -0.00098586 0.00037819 0.00033443 0.00089602 0.0019172 -0.0014117 -0.0025209
-0.0044092 0.0014404 -0.0018266 -0.41119
4400000000 0.051439 -0.32421 -0.00081676 0.0015734 -0.002521 -0.0017884 0.00075256 0.0011103
9.228e-05 0.00065465 -0.00017246 -0.00051862
-0.00084548 0.0015882 -0.16833 -0.15873 -0.0013741 0.0042128 -0.00047325 0.00041772
5.2932e-05 -0.00063736 0.00065687 0.00025503
-0.0024071 -0.0017494 -0.0013046 0.0041735 0.070714 -0.31887 -8.5067e-05 -0.00017228
0.00043624 0.00012191 0.00099346 0.0011537
0.00076765 0.0011147 -0.00047944 0.00038822 -5.0837e-05 -0.00012558 -0.093298 -0.15593
-0.0033001 0.0052814 -0.0021354 -0.0014173
-0.00011744 0.00074899 0.00015404 -0.00051644 0.00049691 -0.00011709 -0.0032359 0.0053847
0.072591 -0.31899 -0.0038624 0.0010102
-0.00014114 -0.00059331 0.0006153 0.00031893 0.00098069 0.0014591 -0.002021 -0.0014402
-0.0038887 0.00077166 -0.047883 -0.41603
4460000000 0.015512 -0.3241 -0.00056184 0.00042053 -0.0041877 -0.00088467 0.0013735 -0.00056246
-0.00053078 0.0010168 -0.0010893 -0.00044222
-0.00057185 0.00042891 -0.19037 -0.12932 -0.00052842 0.0046804 -0.00045712 0.0008366
-0.00024458 -0.00035884 0.0002894 -0.00044755
-0.0042458 -0.0007944 -0.00042568 0.0046558 0.045053 -0.32615 -0.00052748 -0.00038834
0.00038312 0.00082442 0.0020084 0.00064981
0.0014176 -0.00069366 -0.00039922 0.00081377 -0.00051613 -0.00041036 -0.10655 -0.13414
-0.0015986 0.0060981 -0.0024261 -0.00081295
-0.00027873 0.0011666 -0.00027226 -0.00040643 0.00040113 0.00077702 -0.0015131 0.0060159
0.038058 -0.31647 -0.0043217 0.0031432
-0.0010854 -0.00040037 0.00043155 -0.00048712 0.0019206 0.00052932 -0.0026665 -0.00073907
-0.0043137 0.0032582 -0.087768 -0.39793
4520000000 -0.0080968 -0.32478 -0.00039562 -0.00041807 -0.0036406 0.00047064 0.00064203 -3.081e-05
0.0018868 0.00013035 -0.00080933 0.0010554
-0.00040279 -0.00039082 -0.21505 -0.11216 0.00080588 0.0045683 0.00052484 0.00086204
-0.00026769 -8.7206e-05 0.00031018 -8.4083e-05
-0.0035486 0.00056416 0.00094949 0.0045986 0.013806 -0.32391 -0.0012177 0.00050255
0.00082143 -0.00057429 0.0016406 -0.00095726
0.00073244 2.8247e-05 0.00055841 0.00086838 -0.0011072 0.00055085 -0.12402 -0.12536
-0.0004941 0.0057827 -0.0030124 -0.00029367
0.0016476 -9.4513e-05 -0.00035675 -3.4117e-05 0.0011063 -0.00054806 -0.00044746 0.0056841
-0.01054 -0.32858 -0.002507 0.0026112
-0.00075456 0.00099564 0.00024026 -6.78e-05 0.0015421 -0.0011711 -0.0029187 -0.00024574
-0.0022092 0.0026867 -0.11623 -0.39568
4580000000 -0.045698 -0.31772 -0.001242 -0.00063143 -0.0030005 0.00254 0.000811 -0.00039356
-0.00014486 0.00024677 -0.00050196 0.00085
-0.0012468 -0.00067314 -0.23383 -0.085936 0.0010097 0.003958 0.00063767 -3.2441e-05
-0.00014344 0.00037574 0.00021675 -0.00040382
-0.0030329 0.0025417 0.001013 0.0039937 -0.017588 -0.32123 -0.00025519 0.00056471
-0.00045282 -2.1109e-05 0.0013534 -0.001148
0.00075803 -0.00043801 0.00071051 -5.5543e-05 -0.00021326 0.00063161 -0.13461 -0.10059
0.0020025 0.0051428 -0.0024565 0.0011984
9.1362e-05 0.0003272 -0.00011456 0.00022983 -0.00035574 8.2423e-05 0.0021506 0.0052471
-0.03739 -0.33561 -0.0021304 0.0034064
-0.00036931 0.00088846 0.0001541 -0.0003508 0.0017218 -0.001023 -0.0026734 0.0011285
-0.0025768 0.0034092 -0.16188 -0.36625
4640000000 -0.071323 -0.31165 -0.0024673 -0.0015798 -0.0030165 0.002458 0.00065117 -0.0014674
0.0014737 -0.00013575 0.00018475 0.0010898
-0.0024642 -0.0015763 -0.24423 -0.058164 0.0015525 0.0038079 0.00071687 0.00029103
-0.00034013 0.00038731 6.5164e-05 -0.00068122
-0.0029766 0.0025211 0.0016223 0.0037799 -0.042222 -0.31473 0.00020732 0.00076609
0.0010108 0.00014869 0.00020963 -0.0020042
0.00058592 -0.0015068 0.00072597 0.00032255 0.00014015 0.00082873 -0.14013 -0.086269
0.003382 0.0038579 -0.0024603 0.0016916
0.001435 -0.00023055 -0.00032689 0.00044742 0.0010362 -9.5894e-05 0.0033433 0.0037238
-0.071092 -0.32283 -0.0025347 0.0040002
0.00016674 0.0010126 4.1437e-05 -0.00079668 7.4136e-05 -0.0019878 -0.0023197 0.0015901
-0.0021696 0.0039809 -0.18081 -0.35583
4700000000 -0.098947 -0.30714 -0.0041515 -0.0001057 -0.0017183 0.0046607 -0.0010714 -0.0010174
0.0011538 -0.00057806 0.00089202 0.000538
-0.0041297 -0.00013163 -0.25617 -0.039596 0.0025495 0.0041971 0.00048686 -0.00050607
0.00021263 0.00031908 -0.00032909 -4.0289e-05
-0.0016882 0.0047285 0.0025817 0.0041739 -0.072498 -0.30927 -0.00029052 0.00062472
-0.00013225 -0.00015285 0.00018871 -0.0014382
-0.00099953 -0.0010141 0.00049688 -0.00050385 -0.00024642 0.00059418 -0.15693 -0.065379
0.0033051 0.0016619 -0.0015064 0.0025422
0.001167 -0.00048448 0.0002164 0.00040012 5.0174e-05 0.00012765 0.0034121 0.0015576
-0.10959 -0.31575 -0.00081091 0.0040607
0.00085808 0.00048116 -0.0003004 7.3818e-06 0.00013122 -0.0014973 -0.0017273 0.0025339
-0.001101 0.0036774 -0.22419 -0.32743
4760000000 -0.1293 -0.29248 -0.0048703 0.0013713 0.00070734 0.0046723 -0.00069502 -0.00072299
0.00028468 -0.0012957 0.00069211 -0.00023952
-0.0048718 0.0013914 -0.25204 0.0026354 0.0031495 0.0032412 -4.5624e-05 -0.00062811
0.00037614 0.00037589 0.00021916 -1.8402e-05
0.00069609 0.004737 0.0032031 0.0031718 -0.10293 -0.29571 0.00085876 0.00040243
0.0008251 0.00030344 -0.0011128 -0.0010993
-0.00072435 -0.00072096 -4.9016e-05 -0.00064233 0.00080477 0.00035953 -0.15101 -0.049001
0.0022955 0.00090338 -0.00078562 0.0026822
0.00037557 -0.0013071 0.00041136 0.00017969 0.0010012 -2.8847e-05 0.002306 0.00091054
-0.14308 -0.29951 -0.00031472 0.0038354
0.0007596 -0.00041244 0.00015917 -1.3495e-06 -0.0011164 -0.0011365 -0.00060214 0.0027232
-0.00029689 0.0041298 -0.23581 -0.30526
4820000000 -0.15623 -0.2787 -0.0049599 0.002664 0.0014808 0.0027934 -0.00093309 -0.00044495
0.00053618 -0.0010523 0.00012178 -0.00038563
-0.0049401 0.0026457 -0.26405 0.025005 0.0044113 0.0033682 -5.9794e-05 -0.00040431
0.00027696 -0.00011184 -0.00015756 -0.00043422
0.0014965 0.0027465 0.0044251 0.0033048 -0.13034 -0.29173 0.00049196 -0.00041046
0.00067648 -0.00080151 -0.00088032 -0.00021934
-0.00093093 -0.00036046 -7.1058e-05 -0.00041205 0.00057505 -0.00040629 -0.16629 -0.031472
0.0018719 -0.00015978 0.00017216 0.0028561
0.00045404 -0.00082492 0.0003175 -7.482e-05 0.00043164 -0.00053943 0.0018526 -0.0001597
-0.18305 -0.28255 -0.00025442 0.0033264
0.00017273 -0.0003816 -0.00023105 -0.00050571 -0.00076851 -0.00026081 -5.2239e-05 0.0028724
-0.0002541 0.003109 -0.2725 -0.27526
4880000000 -0.18731 -0.25906 -0.0042151 0.0045354 0.0020511 0.0030962 -0.0014468 0.0001885
-0.00082163 -0.00092645 0.00041573 -0.00016016
-0.0042294 0.00455 -0.25576 0.066213 0.0046766 0.0015984 -0.00035883 -0.00018281
-0.00022044 0.0001125 -0.00021375 9.9704e-06
0.0020829 0.0031526 0.0047441 0.001562 -0.14961 -0.27856 0.00053787 -0.00048476
-0.00040502 -0.0014188 -0.00053875 -0.00011739
-0.0014719 0.00019967 -0.00034065 -0.00016471 0.00057995 -0.00048857 -0.1595 -0.013122
0.00060933 -0.00043542 0.00089553 0.0025183
-0.00090459 -0.0010402 -0.00021577 0.00015721 -0.00019295 -0.0015522 0.00062037 -0.00045073
-0.21394 -0.26747 0.00035363 0.0029705
0.00038771 1.5955e-05 -0.00016703 2.6321e-05 -0.00074763 -2.1286e-05 0.0010266 0.0025381
0.00020626 0.0029961 -0.28497 -0.24593
4940000000 -0.20813 -0.24202 -0.0030632 0.0065244 0.0028723 0.0012802 -0.00031546 0.00067839
-0.00097336 -0.0004929 5.8172e-05 -0.00088188
-0.0030684 0.0064735 -0.26796 0.092238 0.0058642 0.0012463 -6.2367e-05 -0.00010071
0.00047162 -0.00034455 -0.00049356 0.00014584
0.0028163 0.0012056 0.0058549 0.0011804 -0.16911 -0.25526 0.00011624 -0.00045378
-0.00069271 -0.00020447 -0.00080085 0.00028711
-0.0002137 0.00072204 -7.3553e-05 -8.7632e-05 9.7899e-05 -0.00037806 -0.16721 -0.0033469
-0.00040944 0.00033347 0.0019683 0.0019198
-0.0010775 -0.00046572 0.00036832 -0.00034588 -0.0010959 -6.7017e-05 -0.00040137 0.00041665
-0.23838 -0.23984 -8.4158e-05 0.0030083
8.353e-05 -0.00081914 -0.00046661 0.00011751 -0.00048308 0.0002426 0.0019016 0.0018284
0.00015119 0.0031439 -0.30886 -0.21967
5000000000 -0.22884 -0.21796 -0.00017696 0.0073554 0.0032343 0.0019139 -0.00020166 0.0006661
-0.00059788 0.0005363 -0.00019508 -0.00079938
-0.00020939 0.0073759 -0.25411 0.10972 0.0059536 -0.0006219 -0.00032183 -0.00011013
-0.0002319 -0.0006187 -0.00027382 -5.3478e-05
0.0032409 0.0018466 0.0059491 -0.00069744 -0.19913 -0.24104 -0.00073386 -0.000702
-0.00090926 -0.00029101 -0.00045675 -6.9715e-05
-0.00022409 0.00068052 -0.00033125 -0.00014261 -0.00069829 -0.00077363 -0.16143 0.020885
-0.00095173 0.0015259 0.0022675 0.0011759
-0.00056717 0.00068562 -0.00017697 -0.00055713 -0.00041553 -0.00034004 -0.00083588 0.0014911
-0.26605 -0.21689 6.6685e-05 0.0038763
-0.00036029 -0.00078936 -0.00023087 -8.5174e-05 -0.00051645 -0.00024315 0.0022728 0.0010985
-5.2989e-05 0.0037298 -0.32022 -0.18562
5060000000 -0.25025 -0.19057 0.0018351 0.0070742 0.0032811 -0.0004247 0.00018013 0.00046589
-0.00050004 6.8023e-05 -0.00048978 -0.00042183
0.0018058 0.0070369 -0.23709 0.14659 0.005421 -0.002006 -1.2898e-06 0.00022004
-0.00042205 6.6337e-05 -0.00042172 0.0002071
0.003268 -0.00050783 0.0053626 -0.0020674 -0.21335 -0.21964 -0.00035773 0.00028809
-0.00099017 0.00042389 -0.00121 -0.00023427
0.00018338 0.0005624 -3.2966e-05 0.00024219 -0.00031852 0.00037706 -0.16307 0.028313
-0.00039803 0.002911 0.0019048 0.00049787
-0.00049917 -6.382e-05 -0.00038712 1.3882e-05 -0.00089535 0.0002269 -0.0003679 0.0029431
-0.28021 -0.18653 0.0010422 0.0035173
-0.00035581 -0.00030243 -0.00040874 0.00028914 -0.0010242 9.4233e-05 0.0018004 0.00049551
0.0011042 0.0037497 -0.33337 -0.15696
5120000000 -0.26625 -0.16529 0.0034912 0.0060027 0.0030868 -0.00066094 0.00026404 0.00066834
-4.8481e-05 0.00084409 -0.0004123 0.00034023
0.0034824 0.0060039 -0.23155 0.17317 0.0047644 -0.0028316 1.5703e-05 0.00026185
-5.899e-05 -8.602e-05 0.00015264 0.00028295
0.0031254 -0.000646 0.004712 -0.0029032 -0.22774 -0.20421 -9.5252e-05 0.0001607
-0.0002317 0.0006537 -0.0011252 0.00078577
0.00023444 0.00058295 6.3906e-05 0.00026886 -9.4623e-05 0.00015018 -0.1593 0.05453
0.0012321 0.0033364 0.0023335 0.00031334
-4.4088e-05 0.00093668 -8.6106e-05 -5.4775e-05 -0.00027457 0.0009376 0.0012331 0.0033982
-0.29533 -0.15234 0.0014542 0.0035132
-0.000516 0.00026116 5.001e-05 0.00029093 -0.0013362 0.00067171 0.0025236 0.00022424
0.0015714 0.0033798 -0.34571 -0.12229
5180000000 -0.28233 -0.13498 0.0050741 0.0047423 0.0033801 -0.0011379 0.00024077 0.00062458
-0.00013623 0.00022013 -0.00053819 0.00042649
0.0050399 0.004779 -0.20959 0.19593 0.0041015 -0.0039647 -0.00027576 -0.00026465
-0.00020193 -0.0001283 -3.5546e-05 0.00015004
0.0032968 -0.0011074 0.0040817 -0.0040145 -0.23849 -0.16849 -0.00037723 0.00074074
-0.00033841 9.0291e-05 -0.00034394 0.0010922
0.00024282 0.00063831 -0.00031644 -0.0002532 -0.00034476 0.00074734 -0.15836 0.064365
0.0027588 0.0039058 0.0023775 -0.0006287
-5.8293e-05 0.0001453 -0.00023083 -0.00010423 -0.00015952 7.6622e-05 0.0028041 0.0038089
-0.30732 -0.11018 0.0027719 0.0035276
-0.00042946 0.00053086 4.7933e-06 0.00011807 -0.00023835 0.00099579 0.0022657 -0.00073514
0.0023929 0.0036397 -0.348 -0.091084
5240000000 -0.29135 -0.10812 0.0051023 0.0034207 0.002698 -0.0026991 0.00066946 2.7216e-05
-9.9163e-05 -0.00013408 9.7797e-05 0.00055602
0.0050969 0.0034377 -0.19799 0.2337 0.0031348 -0.0045858 -6.7402e-05 9.5134e-05
-0.00012702 2.297e-05 0.00023574 0.00037731
0.0026419 -0.0027292 0.0030247 -0.0046239 -0.2552 -0.14337 0.00042365 0.00018031
3.4727e-05 0.00061431 -3.4439e-05 0.0011868
0.00073495 1.309e-05 -1.6271e-05 0.0001216 0.00044214 0.00013554 -0.15877 0.084859
0.0036928 0.002637 0.0014667 -0.0014318
-0.00026255 -8.7247e-05 -0.00019452 -8.071e-05 -0.00039401 0.00049485 0.0036894 0.0025935
-0.32187 -0.069178 0.0030438 0.0028324
-3.0069e-05 0.00054798 0.00021014 0.00032034 -5.9921e-05 0.0013238 0.0016017 -0.0013044
0.0033842 0.0028142 -0.35509 -0.057466
5300000000 -0.29658 -0.078136 0.0059834 0.0018852 0.0017099 -0.0030629 0.00014124 -0.00038024
0.00021245 0.00071395 0.00018826 0.00038811
0.0059896 0.0018942 -0.19023 0.23855 0.0021824 -0.0053689 -0.00015516 0.00022883
-9.4941e-05 0.00041413 0.00024918 0.00030636
0.0017475 -0.0030763 0.0021879 -0.0053947 -0.27129 -0.11834 0.00030877 -0.00032828
4.4605e-05 0.00038118 0.00075006 0.00095622
5.4156e-05 -0.00031595 -0.00013277 0.00019084 0.00031196 -0.0002718 -0.15103 0.094145
0.0052711 0.0018072 0.0014902 -0.0013723
0.00037011 0.00067231 -6.8494e-05 0.00049352 0.00031308 0.00061937 0.0053163 0.0018917
-0.33287 -0.040406 0.0036415 0.0025598
0.00019051 0.00023438 0.00030788 0.00029707 0.000963 0.00075271 0.0014506 -0.0014932
0.0034062 0.002452 -0.35023 -0.02189
5360000000 -0.29705 -0.041476 0.0059368 0.0007622 0.00040728 -0.0037077 0.00037618 -3.5965e-05
1.8433e-05 0.00040815 0.00044988 -0.00023399
0.0059413 0.00075012 -0.15309 0.2602 0.00086562 -0.0056656 8.6503e-05 0.00020845
6.0502e-05 8.6542e-05 0.00047168 -0.0001463
0.00035624 -0.0037299 0.0007319 -0.0056509 -0.27073 -0.091385 0.0003089 0.0004357
0.0003595 0.00057304 0.00081379 7.0562e-05
0.00036572 -3.825e-05 9.2796e-05 0.00021693 0.00035749 0.00040474 -0.14936 0.1121
0.0059585 -0.0004153 0.00076144 -0.0020393
2.6533e-05 0.00041241 1.2028e-05 4.4674e-06 0.00030407 0.00035606 0.005978 -0.00053262
-0.32964 -0.0022318 0.0044238 0.0023086
0.00046771 -0.00012015 0.00057403 -0.00016817 0.00063532 0.00013948 0.00059157 -0.002058
0.0044089 0.0025165 -0.3484 0.00645
5420000000 -0.29997 -0.018012 0.0060837 -0.0010851 -0.00052985 -0.0038013 1.7167e-05 -0.00014083
0.00069083 0.00031925 0.00026965 -0.00010503
0.0060818 -0.001052 -0.13418 0.28708 -8.7618e-05 -0.0055058 9.8365e-05 0.00018834
9.1156e-06 -5.8491e-05 0.0002684 -0.00012303
-0.00058363 -0.0037816 -0.00018417 -0.0055404 -0.28672 -0.058146 -9.6925e-05 -0.00057133
0.00065765 -4.5723e-05 0.00075597 0.00017393
-2.0213e-05 -0.00019632 0.00012813 0.00020961 -0.0001407 -0.00058114 -0.13789 0.12685
0.005086 -0.0021284 0.00010688 -0.0015796
0.00072354 0.00040199 3.8946e-05 -2.5294e-05 0.00077693 0.00015357 0.0050057 -0.0021695
-0.33276 0.026812 0.0048841 0.0011476
0.00028294 -0.00020488 0.00026201 -8.5619e-05 0.0010376 0.00012326 0.00024143 -0.0015701
0.0050278 0.00093387 -0.34145 0.04828
5480000000 -0.29223 0.01827 0.0049962 -0.0018943 -0.0019848 -0.0029333 0.00037086 -5.4488e-05
0.00081876 -0.00013766 -0.0001219 -0.00013698
0.0049946 -0.0019067 -0.11993 0.295 -0.0015833 -0.0056534 3.0093e-05 0.00017228
5.8144e-05 7.8795e-05 0.00024554 -0.00016071
-0.0021178 -0.0028675 -0.0017374 -0.0056262 -0.29092 -0.035699 -0.00027816 0.00015091
0.00058778 -0.00018254 0.00080962 -7.9955e-06
0.00042556 -7.8466e-05 4.2774e-05 0.00017312 -0.00028531 0.00016447 -0.13131 0.13767
0.0039433 -0.0034156 -6.785e-05 -0.001924
0.00080706 -0.00022155 5.5402e-05 -3.0856e-05 0.0006096 -0.00032918 0.0040203 -0.0033869
-0.32255 0.055599 0.0048099 6.7403e-05
-0.00023458 -0.0001745 0.00019137 -0.00017963 0.00064019 2.6729e-06 -0.0001336 -0.0020197
0.0046599 0.00031392 -0.33242 0.070432
5540000000 -0.28888 0.043574 0.0042284 -0.0025789 -0.0027485 -0.0019873 0.00030747 -0.00029017
0.00033481 -0.00018353 -0.00023738 9.2181e-05
0.004238 -0.0025784 -0.079471 0.31256 -0.002676 -0.0049239 0.00040001 0.00011537
0.00010989 -0.00015315 -0.00013275 -0.00038692
-0.0027388 -0.0019553 -0.0026787 -0.0049148 -0.2901 -0.014983 0.00024312 -0.00013484
0.00030507 -2.1011e-05 0.00035262 -0.00042098
0.00035407 -0.00027981 0.00041017 0.00013127 0.00027626 -0.00012482 -0.12009 0.15903
0.0026496 -0.0038113 -0.0010092 -0.0018959
0.00029811 -6.8158e-05 3.2017e-05 -4.3586e-05 0.00029788 -4.6612e-05 0.0025905 -0.0039545
-0.30837 0.090392 0.004877 -0.00096777
-0.00033537 0.00017014 -6.1008e-05 -0.00033942 0.00039662 -0.00028491 -0.0011144 -0.0017573
0.005006 -0.00094856 -0.32457 0.11102
5600000000 -0.27761 0.071635 0.0034446 -0.0036604 -0.0023511 -0.0016474 0.00032825 -0.00032229
0.00035849 -0.00016753 0.0002198 0.00043568
0.0034369 -0.0036651 -0.076627 0.32687 -0.0036535 -0.004747 7.9154e-05 -0.00021527
-0.00017147 4.9298e-05 -0.00020836 -0.00029925
-0.0024455 -0.0016002 -0.0037623 -0.0046253 -0.28953 0.017025 -1.6702e-05 0.00010776
0.00028506 -0.00069195 0.00040595 -0.00039415
0.0003166 -0.00037339 8.6081e-05 -0.00020695 -0.00010943 0.00010238 -0.11223 0.15865
0.0017061 -0.0040997 -0.0011345 -0.0010404
0.00032174 -0.00025963 -0.00015421 -5.144e-05 0.00028027 -0.00071929 0.0017489 -0.0040088
-0.29973 0.12016 0.0043954 -0.0014616
0.00024252 0.00031456 -0.00020398 -0.00029636 0.00033383 -0.00056248 -0.0010716 -0.0010905
0.0044291 -0.0015718 -0.30305 0.12576
5660000000 -0.26664 0.093503 0.0031154 -0.0036435 -0.0034375 -0.00058646 -0.00036447 -0.0007494
-0.00018123 -0.00061834 0.00042704 -0.00031529
0.003108 -0.0036185 -0.035521 0.31848 -0.0045585 -0.0030961 -3.1705e-06 -0.00013448
0.00013955 2.7688e-05 -7.4652e-05 -0.00011495
-0.0034275 -0.00059539 -0.0045165 -0.0030305 -0.29062 0.040652 -0.0001954 6.9946e-05
-0.00048846 -0.00032536 0.00032466 -0.0011713
-0.00032842 -0.00074918 1.4245e-05 -0.00010987 -0.00013735 8.0272e-05 -0.097011 0.17869
0.00061784 -0.0039132 -0.0012696 -0.0009485
-0.00017175 -0.00062756 0.00012546 -8.4694e-06 -0.00023271 -0.00040532 0.0005793 -0.0040126
-0.28518 0.14861 0.0042106 -0.0022528
0.00044384 -0.00039032 -7.2367e-05 -4.707e-05 0.0003384 -0.0011185 -0.0013819 -0.00094363
0.0042147 -0.00197 -0.29444 0.16207
5720000000 -0.25188 0.11565 0.0026686 -0.004107 -0.0028878 0.00076104 -0.00047415 -0.00024473
-0.00037955 -0.00011734 -8.7997e-05 -0.00044803
0.0026778 -0.0041044 -0.0074178 0.34427 -0.0055979 -0.0025984 6.4539e-05 -7.1133e-05
-0.00023868 1.6322e-05 -0.00027793 0.00026338
-0.0028875 0.00080986 -0.0057143 -0.0024215 -0.28692 0.072228 0.0002564 5.8723e-05
0.00019235 0.00033017 6.3554e-07 -0.00024118
-0.00051717 -0.00024578 5.0689e-05 -5.6982e-05 0.00023174 6.4789e-05 -0.080942 0.18067
-0.00011315 -0.0036429 -0.0017763 -0.00040488
-0.00044366 -0.00023457 -0.00021886 2.368e-05 4.9812e-05 0.00033876 -0.00015449 -0.0036031
-0.27407 0.17565 0.004288 -0.0037029
-9.5669e-05 -0.00042897 -0.00035144 0.00011279 -0.00025864 -0.00017589 -0.0016234 -0.00044823
0.0042761 -0.0036298 -0.26389 0.1795
5780000000 -0.2357 0.13283 0.0015243 -0.004785 -0.0025251 0.0010734 -0.00073725 0.00011445
-0.00034959 -0.00036612 -7.3911e-05 -0.00032506
0.0015527 -0.0047873 0.0059094 0.33907 -0.0059712 -0.0005934 -4.3866e-05 -0.00014102
2.8571e-05 2.4771e-06 -1.858e-06 -0.00019378
-0.0024516 0.0011149 -0.005965 -0.00055308 -0.28362 0.088511 -6.461e-05 -5.8282e-05
5.2255e-05 -0.00023716 -0.00031983 -0.00045844
-0.00074957 0.00016625 -3.9451e-05 -0.00012994 -8.5327e-05 -6.6204e-05 -0.071965 0.1963
-0.00020016 -0.0029073 -0.0011343 9.8015e-05
-0.00037326 -0.00025565 -3.6182e-05 1.7797e-05 0.00016043 -3.9705e-05 -0.00029411 -0.0028917
-0.26401 0.19651 0.0028295 -0.0035351
-0.00010398 -0.00021232 -5.9132e-05 -0.00010552 -0.00031348 -0.00070602 -0.0013265 0.00017728
0.00284 -0.0036546 -0.25521 0.20168
5840000000 -0.22229 0.15415 0.00023081 -0.0054571 -0.0021196 0.0012537 -0.00010246 0.00032442
-0.0003886 0.00019943 -0.00036004 -0.00020445
0.00022349 -0.0054753 0.041474 0.3425 -0.0056602 0.00054386 -0.0002027 3.2196e-05
0.00025096 -2.4597e-05 -0.00016058 0.00017429
-0.0020575 0.0013213 -0.0056884 0.00069097 -0.27635 0.11292 -0.00024659 -1.5725e-06
-0.00012112 -0.00059401 -0.00055066 -0.00060449
-8.5529e-05 0.0003115 -0.00019741 -4.3556e-06 -0.00023133 6.7602e-05 -0.049353 0.19947
-0.00048569 -0.0035001 -0.0012832 0.00013269
-0.00045997 0.00028616 0.00025604 4.0817e-06 -0.0002665 -0.00073712 -0.00046055 -0.0035627
-0.24622 0.2063 0.0025438 -0.0041429
-0.00053395 -0.00031943 -6.0983e-05 0.00014913 -0.00065126 -0.00038749 -0.0010393 0.00023705
0.0024764 -0.0040267 -0.21898 0.2262
5900000000 -0.20834 0.16625 -0.0018636 -0.0054482 -0.0022024 0.0023925 -0.00016772 2.5524e-05
0.00015259 -0.00021699 -5.1739e-05 0.0003332
-0.0018697 -0.0054644 0.061756 0.34247 -0.0051417 0.001944 1.7203e-05 7.1799e-06
-5.494e-05 -0.00024559 -9.3684e-05 -9.3904e-05
-0.002196 0.0023726 -0.0050664 0.0019506 -0.26109 0.12826 -7.4415e-05 2.9171e-06
-0.00045285 -0.00048065 -0.0009212 -0.00023386
-0.00016876 2.6717e-05 1.5737e-05 4.4536e-05 -5.781e-05 -6.2602e-05 -0.041827 0.20984
-0.00087611 -0.0035586 -0.00098009 0.00039896
0.00028115 -0.00015569 -5.6694e-05 -0.00023672 -0.00037775 -0.00040346 -0.00094974 -0.0034716
-0.22026 0.22215 0.001784 -0.0050035
5.4391e-05 0.00027691 -0.000103 -0.0001368 -0.00076421 -0.00030834 -0.001179 0.00033088
0.0020013 -0.0050896 -0.20496 0.23553
5960000000 -0.18842 0.17932 -0.0030013 -0.0039908 -0.00069632 0.0026767 -0.00015465 0.00019998
-9.4682e-05 0.00013065 -0.00011107 4.6571e-05
-0.0029922 -0.0040001 0.088253 0.34132 -0.0041914 0.002211 -0.00021703 2.2772e-05
-1.3175e-05 4.5269e-05 6.0913e-05 8.8646e-05
-0.0005885 0.0026767 -0.0041341 0.0023415 -0.24599 0.15425 2.6671e-07 -0.00018492
-0.00046085 0.0002762 -0.00029836 -8.8237e-05
-0.00014609 0.00020255 -0.00022295 2.2377e-05 -5.574e-05 -0.00012169 -0.023442 0.21816
-0.0019323 -0.0031952 -0.0011428 0.00090844
-0.00020591 0.00015057 2.6708e-05 7.6696e-06 -0.00036063 0.00022835 -0.0019387 -0.0032801
-0.19944 0.23666 0.00042166 -0.0048779
-9.0076e-05 -2.2734e-05 7.7174e-05 0.00017417 -0.00045752 -5.1758e-05 -0.00099922 0.0010423
0.0001774 -0.0049551 -0.17586 0.263
6020000000 -0.17045 0.19488 -0.0038194 -0.0030949 -0.00037681 0.0030031 -4.3478e-05 0.00054575
-0.00037722 0.00023526 -0.00016475 0.0002113
-0.0038158 -0.0031156 0.1162 0.3332 -0.0046815 0.0032739 -6.7297e-05 0.00011775
-0.00012662 9.5657e-05 -0.00018581 0.00025396
-0.00030893 0.0030406 -0.0046424 0.0033387 -0.22652 0.16649 -0.00028386 0.00030327
-0.00060006 -2.4258e-06 -0.0005994 0.00055513
-5.3272e-05 0.00053528 -6.923e-05 0.00013563 -0.00030429 0.00030707 -0.016899 0.21377
-0.0026016 -0.0034082 -0.00056754 0.00090188
-0.00025981 0.0002013 -0.00021106 0.00016109 -0.00067122 5.7932e-05 -0.0026502 -0.0032706
-0.16999 0.25014 -0.00026298 -0.0050394
-0.00013343 0.00028745 -0.00021226 0.00019587 -0.00056322 0.00058163 -0.00065856 0.00075802
1.6246e-07 -0.0047657 -0.14891 0.26181
6080000000 -0.15031 0.20342 -0.0040368 -0.00086831 0.0013156 0.0028354 0.00011842 1.262e-05
0.00020245 5.9424e-05 0.00026061 4.6961e-05
-0.0040353 -0.00085868 0.1379 0.33394 -0.0030326 0.0045869 -1.2253e-05 -3.0888e-05
5.8436e-05 0.00021288 0.0002562 0.00040438
0.0013127 0.0029366 -0.0029283 0.0047056 -0.20854 0.19299 0.00022907 0.00018165
-0.00048465 0.00070095 7.2923e-05 0.00034732
9.6642e-05 4.1598e-05 -5.5925e-05 -4.6545e-05 0.000227 0.00013549 -1.1279e-05 0.22194
-0.0039394 -0.0023219 -0.00098506 0.00088422
0.00011367 7.8954e-05 4.3583e-05 0.00014026 -0.00027412 0.00075472 -0.0039482 -0.0023476
-0.14101 0.26755 -0.0010395 -0.0053972
0.00027332 -9.6594e-07 0.00024348 0.00034354 -0.00014729 0.00033659 -0.00093478 0.00096667
-0.0011643 -0.0055705 -0.12713 0.28312
6140000000 -0.13341 0.21706 -0.0035026 -0.0005692 0.0015987 0.0021603 0.00010142 5.0351e-05
7.4944e-05 -8.8292e-05 0.00058515 -0.00014187
-0.0035023 -0.00057375 0.16427 0.31543 -0.0022314 0.0052719 3.4379e-05 6.0457e-05
0.0004621 -1.6009e-05 0.00029653 5.2706e-05
0.0016033 0.0021141 -0.0021624 0.0052948 -0.18481 0.21241 0.00036991 -7.7348e-05
0.00018324 0.00064779 -0.00020982 0.00059823
9.0811e-05 -1.513e-05 1.9218e-05 3.9218e-05 0.00032732 -7.6885e-05 0.012575 0.21298
-0.0045827 -0.0013234 -0.00043226 0.0014963
8.8923e-05 3.5299e-06 0.00043057 1.6927e-05 6.9772e-05 0.00055128 -0.0046676 -0.0012592
-0.12125 0.28732 -0.0029098 -0.0045535
0.00052618 -0.00013669 0.00033022 6.6572e-05 3.1448e-05 0.00045746 -0.00048372 0.001509
-0.0029178 -0.0043194 -0.088025 0.28166
6200000000 -0.11779 0.22253 -0.0029268 -0.00021081 0.0021264 0.0012528 8.8249e-05 0.00031021
-0.00013675 9.0753e-05 -0.00011515 -0.00039194
-0.0029313 -0.00020471 0.19251 0.31392 -0.00092126 0.005189 5.3538e-05 0.00021609
5.7357e-05 -5.9642e-05 0.00014043 1.6334e-05
0.002164 0.0012332 -0.00082622 0.0052368 -0.16552 0.22688 0.00014264 -0.00034914
0.00056791 -2.4316e-05 0.00026023 0.00016529
0.00011406 0.00035128 6.6542e-05 0.00022012 0.00015796 -0.0003304 0.026137 0.22132
-0.0046336 -1.2311e-05 0.00013529 0.0011948
-0.00018835 0.00017279 6.0178e-05 -9.6727e-05 0.00041265 -1.6516e-05 -0.0045215 1.1425e-05
-0.10851 0.29439 -0.0035778 -0.0035241
-6.112e-05 -0.00029874 0.00010651 5.9083e-05 0.0002672 0.00027474 0.00012979 0.0012003
-0.0034747 -0.0035867 -0.075053 0.29149
6260000000 -0.10285 0.23578 -0.0030693 0.00071679 0.0020854 0.00064453 0.00030497 -0.00010244
3.0012e-05 0.0002668 -8.1396e-05 -1.5049e-05
-0.0030661 0.00073562 0.20966 0.29867 -3.771e-05 0.0053221 -8.7363e-07 -9.6773e-05
-7.5135e-05 -0.00014959 0.00018079 0.00014463
0.0020676 0.00062082 7.1065e-05 0.0053248 -0.14324 0.24787 0.00011667 -2.0257e-05
0.00029282 0.0001625 0.000146 0.00014015
0.00027864 -0.00011447 1.5216e-05 -9.7686e-05 8.081e-05 -3.9128e-05 0.041807 0.21639
-0.0043252 0.0014251 0.00069463 0.0012464
5.9148e-05 0.00027412 -8.7799e-05 -9.9157e-05 0.00037405 -0.00011638 -0.0043783 0.0014295
-0.082758 0.29434 -0.0040244 -0.0028713
-0.00013203 -4.9545e-05 0.00017466 0.00015443 0.00025187 0.00014924 0.00066816 0.0012056
-0.0043116 -0.0028892 -0.029426 0.29111
6320000000 -0.086876 0.23824 -0.0025872 0.0014139 0.0021693 -0.00036869 3.7374e-05 0.00013452
-0.00041506 0.00046738 -0.00027873 0.00027847
-0.0025953 0.0014097 0.23523 0.28921 0.0018497 0.0056409 6.0186e-05 8.556e-05
-2.8675e-05 -2.7291e-05 0.00015046 -9.0846e-05
0.0021798 -0.00039751 0.0019353 0.0056277 -0.12496 0.25704 -0.00020332 -0.00030233
0.00032075 -6.4018e-05 0.00040887 0.0002614
1.1627e-05 0.0001118 5.4427e-05 6.6783e-05 -0.00016997 -0.00026902 0.040763 0.21777
-0.0038756 0.0019633 0.00065504 0.00075311
-0.00037373 0.00043343 -4.8629e-06 -1.3104e-05 0.0003266 3.3797e-05 -0.003782 0.0020278
-0.057654 0.3045 -0.0047653 -0.0011847
-0.00012392 0.00034183 0.00012449 -3.8321e-05 0.00039954 0.00019482 0.00075563 0.00080423
-0.0046418 -0.0010131 -0.019031 0.29
6380000000 -0.06757 0.24527 -0.0019547 0.0018617 0.0016378 -0.00046678 4.0336e-05 -6.5192e-05
0.0003543 0.00019183 8.5728e-05 5.8401e-05
-0.0019171 0.0018133 0.25198 0.27003 0.0031032 0.004217 -0.00012758 -5.2636e-05
-0.00018271 -0.0001859 -0.00014384 -0.00029167
0.0016812 -0.00053286 0.0032039 0.0041465 -0.09699 0.27296 -0.00018728 0.00013339
0.00031499 -0.00016488 0.00055718 8.2769e-05
9.1338e-05 -5.906e-05 -9.406e-05 -5.6025e-05 -0.00021143 0.00015646 0.06172 0.20789
-0.0030549 0.0033324 0.0009457 0.00075061
0.00028832 0.00025252 -0.00027665 -0.00019548 0.00047154 -0.00020474 -0.0030287 0.0033229
-0.037086 0.29648 -0.0047219 -0.00030141
4.4359e-05 9.2745e-05 -0.00019253 -0.0002609 0.00059587 0.00016217 0.0008743 0.00068942
-0.0044995 -0.00064955 0.021143 0.29252
6440000000 -0.045024 0.25637 -0.00087273 0.0024639 0.0018018 -0.00086243 0.00040652 -0.00012542
0.00017213 -0.00033299 -0.00021583 -0.00027673
-0.00086901 0.0024829 0.27236 0.25612 0.0034016 0.0028525 0.00010522 -3.9148e-05
-0.00016613 3.8876e-05 -9.8895e-05 -0.00034179
0.0017939 -0.000912 0.0034384 0.0028203 -0.07978 0.2875 -0.00016782 0.0002891
-0.00027882 -5.6726e-05 0.00062402 -0.00046861
0.00036848 -0.0001005 8.7866e-05 -4.0619e-05 -0.00017817 0.00028059 0.063789 0.20416
-0.0018307 0.0039092 0.00094585 0.00059767
0.00024399 -0.00046393 -0.00012658 -8.6029e-06 -0.00023173 -8.5974e-05 -0.0017593 0.0039899
0.0044285 0.30249 -0.0047729 0.0012433
-0.00024911 -0.00031029 -0.00011593 -0.00035678 0.00060368 -0.00042921 0.0010287 0.00059996
-0.0048045 0.0014828 0.032177 0.27672
6500000000 -0.026455 0.25641 -0.00010549 0.0020176 0.0013841 -0.0010449 0.00017406 -5.892e-05
0.00011438 0.00011887 -0.00010913 0.00023538
-0.00013364 0.0020093 0.29758 0.22913 0.003684 0.0024648 8.899e-05 2.489e-05
0.00019575 0.00018908 0.00018639 -0.00012805
0.0013432 -0.0010523 0.0037493 0.0023649 -0.068311 0.2847 3.71e-05 3.2492e-05
-0.00010034 -0.00019492 -6.8095e-05 -0.0002484
0.00021969 -9.1362e-05 0.00013502 2.6995e-05 4.7075e-05 8.8764e-06 0.087908 0.19899
-0.00024704 0.0040015 0.0010989 0.00044122
4.729e-05 9.3988e-05 0.00011 0.00020909 3.9031e-05 -0.00012307 -0.00027998 0.003968
0.026642 0.30563 -0.003326 0.002448
-9.3301e-05 0.00021687 0.00015983 -0.00010808 -8.6778e-05 -0.00045851 0.0010985 0.0003641
-0.0031736 0.0022959 0.069725 0.2781
