# Supplementary material for: Early Detection of Alzheimer’s Disease via Machine Learning-Based Microwave Sensing: An Experimental Validation
Source: Sensors (Basel). 2025 Apr 25;25(9):2718. doi: 10.3390/s25092718 (PMC12074295; doi:10.3390/s25092718)
Supplement: Supplementary file 1 [file sensors-25-02718-s001.zip › measurements_paper_sensors/26 febbraio - PART1/set5/CSF_5_m8.s6p]

!Keysight Technologies,M9804A,MY58100912,A.14.10.03
!Date: Thursday, April 27, 2023 10:28:33
!Correction: S11(C  6-Port  ) 
!S12(C  6-Port  ) 
!S13(C  6-Port  ) 
!S14(C  6-Port  ) 
!S15(C  6-Port  ) 
!S16(C  6-Port  ) 
!S21(C  6-Port  ) 
!S22(C  6-Port  ) 
!S23(C  6-Port  ) 
!S24(C  6-Port  ) 
!S25(C  6-Port  ) 
!S26(C  6-Port  ) 
!S31(C  6-Port  ) 
!S32(C  6-Port  ) 
!S33(C  6-Port  ) 
!S34(C  6-Port  ) 
!S35(C  6-Port  ) 
!S36(C  6-Port  ) 
!S41(C  6-Port  ) 
!S42(C  6-Port  ) 
!S43(C  6-Port  ) 
!S44(C  6-Port  ) 
!S45(C  6-Port  ) 
!S46(C  6-Port  ) 
!S51(C  6-Port  ) 
!S52(C  6-Port  ) 
!S53(C  6-Port  ) 
!S54(C  6-Port  ) 
!S55(C  6-Port  ) 
!S56(C  6-Port  ) 
!S61(C  6-Port  ) 
!S62(C  6-Port  ) 
!S63(C  6-Port  ) 
!S64(C  6-Port  ) 
!S65(C  6-Port  ) 
!S66(C  6-Port  ) 
!S6P File: Measurement: :
# Hz S  RI   R 50
500000000 -0.32678 -0.061949 -0.010428 -0.001958 -0.0083384 0.011986 -0.0038114 0.012248
0.01267 0.0055246 -0.0048081 0.008789
-0.010512 -0.0018984 -0.40907 -0.071767 0.0075533 -0.010849 0.00090277 0.011359
0.0090999 0.0037274 0.00062694 0.013151
-0.0085541 0.012057 0.0075379 -0.011047 -0.25483 0.19375 0.0066155 0.0030743
-0.0022831 0.0080133 0.0014847 0.012059
-0.0040521 0.012577 0.00098007 0.011365 0.0066249 0.0030454 -0.32718 0.04506
-0.019645 -0.0056801 0.014656 0.027764
0.012929 0.0055533 0.0089579 0.0036642 -0.0023163 0.0081737 -0.019529 -0.0056307
-0.21009 -0.24601 -0.02885 0.0034553
-0.0051483 0.0094458 0.00078181 0.013218 0.0014324 0.011933 0.014303 0.027308
-0.028866 0.0034111 -0.26028 -0.14289
560000000 -0.31287 0.10627 -0.023128 -0.06637 0.00090921 0.012624 0.0054062 0.011056
0.011896 0.0051281 0.010975 0.010072
-0.022798 -0.066399 -0.36814 0.091335 -0.041329 -0.038442 0.01402 0.0024497
-0.015076 -0.0061415 0.0047948 -0.0012787
0.0010792 0.012851 -0.041826 -0.038426 -0.17932 0.24334 -0.00076564 -0.0049996
0.018851 0.0065215 0.0076443 -0.0053569
0.0054119 0.011012 0.014148 0.002214 -0.00045136 -0.0052502 -0.30206 0.1324
0.0058812 -0.021915 0.0064243 -0.022114
0.011523 0.0050242 -0.015166 -0.0059729 0.018166 0.006708 0.0057937 -0.022498
-0.29733 -0.06122 0.0097608 -0.051032
0.011379 0.0095821 0.0048903 -0.0011046 0.0075308 -0.0061136 0.0063957 -0.021915
0.0098902 -0.050766 -0.32731 0.0043776
620000000 -0.27426 0.082602 -0.023629 0.0090934 0.003759 0.0087576 0.0087403 -0.0043399
0.012403 -0.00045468 0.00082269 -0.001035
-0.023648 0.0091174 -0.39871 0.037057 -0.019366 0.00026767 -0.0017449 -0.0023088
0.012233 -0.0051408 0.00011058 -0.0029575
0.0037941 0.0087131 -0.019471 0.0004622 -0.15327 0.2514 -0.0013964 -0.0053422
-0.0038353 -0.0016427 0.0084342 -0.0030866
0.0088554 -0.0044104 -0.0016601 -0.0023415 -0.0012593 -0.0054485 -0.26207 0.14275
-0.037185 -0.020854 0.012829 0.028313
0.012032 -0.00061355 0.012261 -0.0051855 -0.0042377 -0.0019287 -0.037488 -0.020788
-0.21446 -0.099165 -0.044617 0.01276
0.001018 -0.00084014 6.7222e-06 -0.0029001 0.0087261 -0.0033327 0.012766 0.028624
-0.045033 0.012138 -0.24168 -0.029892
680000000 -0.24007 0.17496 -0.026592 -0.014864 0.0047057 0.0052321 0.0013688 -0.0070419
-0.0017076 -0.011396 0.0058917 -0.0070752
-0.026579 -0.014832 -0.38917 0.13906 -0.032586 -0.0014677 -0.0016892 -0.00069165
-0.0016292 -0.0094673 -0.0009261 -0.0015421
0.0046124 0.0052305 -0.032653 -0.0013602 -0.10648 0.27498 -0.00071347 -3.8748e-05
-0.0016438 0.00099864 -0.0028315 -0.0089913
0.0012806 -0.0071568 -0.0016044 -0.00067734 -0.00075624 -2.377e-05 -0.21756 0.19481
-0.023088 -0.0076516 -0.0091064 -0.011183
-0.0016167 -0.011528 -0.0016446 -0.0094113 -0.0015075 0.00078957 -0.023078 -0.007668
-0.28326 0.0010738 -0.0054456 -0.0072431
0.0056661 -0.0073265 -0.00097329 -0.0015925 -0.003087 -0.0091701 -0.0094752 -0.011014
-0.0052922 -0.007326 -0.26079 0.072
740000000 -0.19343 0.16866 -0.040814 0.026585 0.013359 -0.0035128 8.9373e-05 -0.0039119
-0.0038559 -0.0018653 -0.0063396 0.0031557
-0.040732 0.02647 -0.33484 0.15847 -0.036396 0.034608 9.4229e-05 -0.0055899
-0.013046 0.0068495 -0.0011421 -0.0053895
0.013518 -0.0036571 -0.036433 0.034762 -0.072869 0.27525 -0.0017773 0.0031893
-0.0010641 -0.005254 -0.0018027 0.00086859
0.00011439 -0.0040228 2.4401e-06 -0.0054997 -0.0016809 0.0032619 -0.20162 0.2014
-0.041684 -0.0091251 0.022085 0.016971
-0.0040824 -0.001598 -0.012864 0.0069597 -0.0010114 -0.005282 -0.041959 -0.009045
-0.17834 0.037227 -0.044131 -0.0010061
-0.0061237 0.0030866 -0.0012775 -0.0053453 -0.0020453 0.0007642 0.022026 0.016722
-0.044208 -0.0011433 -0.25175 0.076249
800000000 -0.16538 0.21412 -0.022454 0.01617 0.0055586 -0.010327 -0.0045905 -0.0024991
-0.0039768 0.0018445 0.0045457 0.00044421
-0.022475 0.016166 -0.34404 0.22971 -0.0083669 0.034414 -0.0023253 0.002177
0.00030354 0.0022663 0.00073458 0.0055605
0.0054929 -0.010391 -0.0082911 0.034409 -0.034757 0.3014 0.00099237 0.0013261
2.955e-05 0.0031016 -0.0017568 0.00063617
-0.0046064 -0.002579 -0.0023588 0.002078 0.00093814 0.0013137 -0.17283 0.22894
-0.029729 0.013184 0.014843 -0.010611
-0.0041143 0.0019126 0.0002123 0.0023538 4.0807e-05 0.0031188 -0.029642 0.013219
-0.23535 0.060264 -0.019166 0.021505
0.0043645 0.00064195 0.00057401 0.0055581 -0.0017241 0.00067052 0.014956 -0.010639
-0.019295 0.021549 -0.24798 0.12876
860000000 -0.13075 0.23571 -0.018159 0.030705 -0.0033915 -0.0099247 -0.0019224 0.00065776
0.0038847 0.0050949 -0.0037023 -0.0032078
-0.018122 0.030725 -0.29637 0.27469 0.007859 0.034247 0.00010308 0.0021316
0.003971 0.00032097 0.0039497 -0.00030046
-0.0034165 -0.0099377 0.0079371 0.034258 0.014452 0.31151 -0.000561 -0.00057737
0.0023548 -0.0018203 0.0020196 0.0040007
-0.0017264 0.0008585 0.00016757 0.0022412 -0.00048101 -0.00045476 -0.13601 0.24067
-0.018509 0.017493 -0.0061927 -0.0095403
0.0037878 0.0050422 0.0039866 0.00025206 0.0022871 -0.0018745 -0.018551 0.017815
-0.18195 0.12478 -0.026547 0.015593
-0.0035626 -0.0035349 0.0040775 -0.00034862 0.0018014 0.004003 -0.0061555 -0.0095021
-0.026542 0.015497 -0.19862 0.17776
920000000 -0.10818 0.25892 0.0046155 0.039576 -0.0093136 -0.0042714 -0.0018324 0.001863
-5.9299e-05 0.0015681 0.003143 -0.0011199
0.004609 0.039554 -0.27003 0.29628 0.028193 0.02262 0.001471 0.0011439
0.0073521 -9.3639e-05 0.0041827 -0.0029884
-0.0092979 -0.0042177 0.028318 0.022578 0.060705 0.31302 0.001712 -0.00011178
0.00063627 -0.00036688 0.00096837 -0.0014039
-0.0018516 0.0018617 0.0014035 0.0011517 0.0017126 -8.7784e-05 -0.11245 0.2577
-0.012437 0.031307 0.0041697 -0.0068428
-7.5261e-05 0.0016117 0.0073459 -0.00019472 0.00059992 -0.00046421 -0.012301 0.031364
-0.17566 0.12745 -0.0029673 0.029298
0.0032197 -0.0011138 0.0042432 -0.0029476 0.00087769 -0.001243 0.0041724 -0.0067717
-0.0030313 0.029302 -0.20864 0.18944
980000000 -0.061335 0.28159 0.01714 0.030655 -0.0091652 0.0048176 0.0019978 0.0035057
0.0039804 -0.0015967 -0.0037375 -0.0028198
0.017078 0.030671 -0.21824 0.33425 0.03316 0.0048503 0.0019152 -0.00026517
0.0019109 -0.006128 -0.00085407 -0.0026294
-0.0091623 0.0048259 0.033203 0.0047444 0.10763 0.30835 0.00039262 -0.0011889
0.0002838 -0.0015738 0.0014786 -0.00034281
0.0019567 0.00354 0.0018902 -0.00025062 0.00035791 -0.0011556 -0.074008 0.26997
0.0070627 0.030964 -0.0095827 -0.007844
0.0039116 -0.0015672 0.0018488 -0.0061898 0.00028897 -0.0016519 0.0071158 0.030911
-0.14683 0.16629 0.0049512 0.020987
-0.003762 -0.0028136 -0.0008998 -0.0025596 0.0014183 -0.00043961 -0.0097399 -0.0080045
0.0049433 0.02102 -0.16667 0.23959
1040000000 -0.020065 0.2903 0.033504 0.019508 -0.00099707 0.0075128 0.002303 0.00067627
0.00026474 -0.0036503 -6.9472e-05 -0.0013708
0.033391 0.019557 -0.18254 0.34798 0.029488 -0.014751 0.0014384 -0.0018968
-0.0024453 -0.0023864 -0.0011213 -0.0029843
-0.00093339 0.0075678 0.029457 -0.014884 0.15481 0.29452 -0.00057833 -0.0013733
-0.001498 -0.00096843 -0.00052328 -0.0011035
0.0023372 0.00065437 0.0013912 -0.0018634 -0.00059366 -0.0013653 -0.04608 0.27919
0.018876 0.019764 -0.0023352 0.0011505
0.00030155 -0.0035588 -0.0024334 -0.0024223 -0.0014804 -0.0008751 0.018929 0.019725
-0.11349 0.17443 0.013298 0.020667
-5.1355e-05 -0.0012945 -0.0011481 -0.0029698 -0.00060903 -0.0010927 -0.0022741 0.0011525
0.013328 0.020559 -0.14544 0.25965
1100000000 0.024196 0.30094 0.036797 -0.003251 0.0035033 0.0040593 0.0023996 -0.00099949
-0.0024189 -0.0029966 -0.0041376 -0.00029619
0.036756 -0.0031968 -0.13998 0.36841 0.014951 -0.027831 -0.00015966 -0.0018185
-0.0035186 -0.00084635 -0.0037207 -0.00059639
0.0035335 0.0040344 0.014879 -0.027901 0.20099 0.2751 -0.0017423 0.00028872
-0.0016936 0.00071246 -0.0010804 -0.00053636
0.0023857 -0.0010079 -0.00017379 -0.0018502 -0.0017342 0.00031764 -0.0060284 0.28461
0.025357 0.0067243 -0.0026955 -4.8837e-05
-0.0024297 -0.0029975 -0.0035273 -0.00085936 -0.0017134 0.00072917 0.025339 0.0066222
-0.097412 0.19365 0.020216 0.010439
-0.004152 -0.00024567 -0.0037662 -0.0005403 -0.0010144 -0.00051639 -0.0026449 -5.3685e-05
0.02018 0.010458 -0.10132 0.29247
1160000000 0.076311 0.29769 0.025066 -0.020522 0.0033603 -0.00074367 -0.00016029 -0.0023125
-0.0041089 -0.00085805 -0.001138 0.0042985
0.025023 -0.02047 -0.094392 0.3737 -0.0040814 -0.028637 -0.0016466 -0.0013684
-0.0028193 0.0024536 -0.0015029 0.0019997
0.0033236 -0.00070989 -0.004235 -0.028611 0.24544 0.2444 -0.00057603 0.0016473
-0.00041276 0.0017004 -0.00097617 0.00022745
-0.00011551 -0.002354 -0.0016437 -0.0013646 -0.00055821 0.0016628 0.034286 0.28171
0.02264 -0.010012 -0.0037294 0.005122
-0.0041104 -0.00085375 -0.0027941 0.0024308 -0.00039703 0.0017088 0.022554 -0.010062
-0.060744 0.20551 0.019665 0.00071674
-0.0011052 0.0043641 -0.0014879 0.0020659 -0.00098703 0.00026354 -0.0038619 0.0051695
0.019661 0.0006381 -0.053373 0.29704
1220000000 0.11976 0.28794 0.011724 -0.03025 -0.0011667 -0.0013673 -5.4376e-06 -0.0010482
-0.0027316 0.0022953 0.0011466 0.0020548
0.011755 -0.030211 -0.050577 0.38751 -0.017011 -0.020673 -0.0024636 0.00056174
-1.9184e-05 0.0030776 -0.0008124 0.0018583
-0.001163 -0.0013902 -0.017143 -0.020629 0.2843 0.20508 0.00092652 0.0014525
0.00051375 0.0011393 0.00017616 0.00065179
-1.5536e-05 -0.0010585 -0.0024806 0.00056865 0.00092563 0.0014431 0.073687 0.27251
0.011613 -0.017112 0.0021761 0.0017061
-0.0027387 0.0023093 2.7745e-05 0.0030768 0.00052495 0.0011133 0.011633 -0.017179
-0.039864 0.21741 0.01551 -0.012491
0.0011472 0.0021038 -0.00073994 0.0018831 0.00015062 0.00068738 0.0022309 0.0016388
0.015476 -0.012499 -0.023175 0.31443
1280000000 0.17061 0.26908 -0.0072543 -0.029248 -0.0017983 0.0016908 -0.00092822 -0.0019596
-0.0010629 0.0034632 0.0026274 0.0012574
-0.0072327 -0.029233 -0.0032969 0.37999 -0.023773 -0.0075993 -0.00077503 0.0013998
0.0017959 0.0017564 0.00061659 0.0019889
-0.0018143 0.0016832 -0.023858 -0.0075172 0.31534 0.1619 0.0013764 -0.00018366
0.0010962 0.00037606 0.00021308 0.00040965
-0.0008973 -0.0019648 -0.00076183 0.0014207 0.0013588 -0.00018291 0.11041 0.25659
0.0017868 -0.019711 -5.0884e-05 7.2934e-05
-0.0010626 0.0034749 0.0017847 0.0017431 0.0011031 0.00041594 0.0016824 -0.019718
-0.0027143 0.22506 0.0041178 -0.015588
0.0025905 0.0011948 0.00057793 0.0019504 0.00022867 0.00035497 -0.00013663 6.1905e-05
0.0040933 -0.015569 0.024991 0.31898
1340000000 0.20837 0.23579 -0.017155 -0.019735 0.00045089 0.0041276 -0.0018167 -0.00073714
0.0015523 0.0028715 0.0018264 -0.0014405
-0.017115 -0.01973 0.03667 0.3719 -0.02062 0.005003 -0.00013597 0.0019288
0.0018263 0.00087865 0.0012316 0.00085005
0.00047725 0.0041429 -0.02061 0.0051007 0.33807 0.11323 0.0008437 -0.00093336
0.000666 -0.00056255 0.00014697 0.00025451
-0.0018343 -0.00072059 -0.0001233 0.0019239 0.00082916 -0.00090978 0.14338 0.23561
-0.0082189 -0.017282 0.0009526 0.0005776
0.0015581 0.0028835 0.0018256 0.00084025 0.00062681 -0.00055787 -0.0082317 -0.017284
0.027555 0.22263 -0.0031311 -0.01425
0.0018499 -0.0014125 0.0012856 0.00080066 0.00014197 0.00027378 0.0010402 0.00056824
-0.0030812 -0.014232 0.063595 0.31501
1400000000 0.2424 0.1992 -0.023685 -0.0084109 0.0047643 0.0029939 -0.0021366 0.00082414
0.0026285 0.0010379 0.00034481 -0.0013214
-0.023651 -0.0084075 0.074195 0.35984 -0.013719 0.012605 0.0012896 0.001244
0.0011337 -0.0006139 0.0011404 0.00016857
0.0047753 0.0029952 -0.013688 0.012691 0.35096 0.059489 -0.00010329 -0.0013446
0.00018734 -0.00015054 0.00039786 0.000258
-0.0021275 0.00080913 0.0012842 0.0012469 -9.6368e-05 -0.0013252 0.17228 0.20697
-0.014626 -0.010283 -0.00074935 -0.00029072
0.0025938 0.00098562 0.0011457 -0.00061807 0.00021026 -0.00017992 -0.014693 -0.010222
0.060475 0.22263 -0.0096168 -0.0093177
0.0002903 -0.0013794 0.0011216 0.00019764 0.00046698 0.00026937 -0.00081224 -0.00029868
-0.0096261 -0.0093429 0.10822 0.30614
1460000000 0.2666 0.15597 -0.020799 0.0043007 0.0050378 -0.0016724 -0.001504 0.0016745
0.0022007 -0.00044563 -0.00025985 -0.00082739
-0.020786 0.0042691 0.10943 0.33802 -0.0047047 0.014894 0.0016039 0.0002922
0.0011413 -0.0012423 0.0012342 -0.00054371
0.0050461 -0.0017338 -0.0046156 0.014933 0.35765 0.0048213 -0.001076 -0.0010504
0.00024984 -0.00032674 0.00073414 -0.00030904
-0.0014902 0.0017153 0.0016094 0.00027646 -0.0011156 -0.0010691 0.19944 0.17833
-0.01561 -0.0033805 -0.00092938 0.0019953
0.0022165 -0.00046826 0.0011118 -0.0012297 0.00027524 -0.00034217 -0.015624 -0.003364
0.091077 0.21106 -0.011933 -0.0031796
-0.00020806 -0.00078882 0.0012282 -0.00060223 0.00069796 -0.00025015 -0.00091443 0.0019714
-0.011933 -0.0031528 0.14292 0.28624
1520000000 0.27929 0.11414 -0.015343 0.0099928 0.0030576 -0.0039048 0.00017456 0.0026164
0.0024651 -0.0019764 -0.0010955 -0.0001232
-0.015338 0.00998 0.14305 0.32369 0.0024607 0.011896 0.0016744 -0.00066857
0.00019613 -0.0010444 0.00034495 -0.00092816
0.0030523 -0.0038992 0.0025232 0.011921 0.34976 -0.053008 -0.00079921 -0.0003822
0.00065841 -0.0010145 0.00010551 -7.3489e-05
0.0001763 0.002589 0.0016572 -0.00066809 -0.00078176 -0.00037475 0.22241 0.13965
-0.015307 0.0024346 0.0014348 0.0020202
0.0024847 -0.0020063 0.00018372 -0.0010655 0.00065258 -0.0010405 -0.015311 0.0024612
0.11882 0.2004 -0.01189 0.0014419
-0.0010787 -0.0001518 0.00036505 -0.0009423 0.00014034 -8.0193e-05 0.0014393 0.0019824
-0.011918 0.00141 0.17606 0.26717
1580000000 0.28946 0.069467 -0.0086739 0.01356 -0.0012158 -0.004489 0.0015196 0.0018099
-0.00022602 -0.0023082 -9.8382e-05 0.00038685
-0.0086883 0.013555 0.17052 0.29976 0.005417 0.0066324 0.00059214 -0.0014994
-0.00041501 -0.0011487 -0.0001563 -0.00069548
-0.0012625 -0.004508 0.005459 0.0066154 0.32842 -0.10941 -0.0014896 0.00033358
-0.00039543 -0.0013119 0.000289 -0.00053937
0.0015083 0.0018233 0.00059564 -0.001507 -0.0015028 0.0003124 0.2365 0.101
-0.011648 0.0076858 0.0021859 0.00067925
-0.00027045 -0.0022891 -0.00042873 -0.0011251 -0.00041602 -0.001356 -0.011642 0.0077176
0.14471 0.18636 -0.009299 0.0076294
-8.9002e-05 0.00041877 -0.000197 -0.00070648 0.00027551 -0.00053639 0.0021967 0.00068641
-0.009239 0.0076344 0.20963 0.24242
1640000000 0.29276 0.027934 -0.0016329 0.012536 -0.0027366 -0.0020176 0.0027295 0.00099962
-0.00060827 -0.0018055 -0.00030388 0.00035399
-0.0016295 0.01251 0.20104 0.27497 0.0053104 0.0020353 -0.00050478 -0.001846
-0.00097846 -0.00056097 -0.00045426 -0.00064936
-0.0027122 -0.0020309 0.005365 0.0020076 0.29908 -0.15907 -0.00072426 0.0012448
-0.001176 -0.0009803 -0.00011192 -0.00036628
0.0027396 0.00099622 -0.00052998 -0.0018479 -0.00071242 0.0012529 0.24959 0.051422
-0.0073067 0.0087328 0.0024694 -0.00065372
-0.00060315 -0.0018179 -0.00098539 -0.00059785 -0.0011508 -0.0010071 -0.007284 0.0087626
0.16887 0.16525 -0.0043485 0.0096746
-0.0003038 0.00036197 -0.00043558 -0.0006398 -0.00010528 -0.00037574 0.0024631 -0.00067146
-0.004373 0.0096645 0.23618 0.21169
1700000000 0.28582 -0.016394 0.0018925 0.0096834 -0.0031746 0.00036867 0.0030856 -0.0012641
-0.0022355 -0.00061462 0.00051279 0.00044645
0.0018794 0.009665 0.21881 0.24412 0.0027254 -0.00043048 -0.001403 -0.00070632
-0.00083229 -0.00013885 -0.00075455 -0.00044004
-0.0031849 0.00035215 0.0027126 -0.00046122 0.25468 -0.19678 0.00017051 0.0016519
-0.0021024 -0.00016923 -0.00025952 -0.00085853
0.0030808 -0.0012546 -0.0014065 -0.00071149 0.00015733 0.0016126 0.24598 0.0015218
-0.0045547 0.0095821 0.0017572 -0.0020758
-0.0022831 -0.00059944 -0.00082938 -0.00014725 -0.0020974 -0.00021297 -0.0045575 0.0095929
0.18755 0.14868 0.00060456 0.0097863
0.00053697 0.00044536 -0.00079854 -0.00043327 -0.0002818 -0.00088746 0.001731 -0.0020271
0.00061598 0.0098002 0.25341 0.17834
1760000000 0.27572 -0.064751 0.0042997 0.0064113 -0.002119 0.0012126 0.0013214 -0.0034937
-0.001275 0.00060741 0.00010743 -0.00038789
0.0042714 0.0064093 0.24605 0.20497 6.8103e-05 -0.0017805 -0.00128 3.336e-05
-0.0011895 0.00095011 -0.00055993 0.00031813
-0.0020919 0.0012091 6.586e-05 -0.0017731 0.20674 -0.22871 0.0011607 0.0014334
-0.0011496 0.0015427 -0.0013698 -0.00068423
0.001319 -0.0034909 -0.0012915 5.4798e-05 0.0011129 0.0014789 0.23795 -0.049826
-0.0010625 0.0086949 -0.00016819 -0.0024946
-0.0012811 0.00057768 -0.0011725 0.00095665 -0.0011159 0.0015339 -0.0010617 0.0087064
0.20482 0.11749 0.0045886 0.0071209
4.8578e-05 -0.00045094 -0.00053323 0.00029599 -0.0013332 -0.00071169 -0.00019501 -0.0025102
0.0045665 0.007108 0.26772 0.14145
1820000000 0.25202 -0.10286 0.0045723 0.0028682 0.00023423 0.0024095 -0.0009409 -0.0030887
-0.0012219 0.00089634 -9.4474e-05 -3.6941e-05
0.0045437 0.0028532 0.25631 0.17489 -0.0021803 6.8306e-05 -0.0014363 0.00093872
-4.4511e-05 0.0011939 -0.00063906 0.00039752
0.00026564 0.0023859 -0.0022002 9.5401e-05 0.15589 -0.2442 0.0017574 0.00060053
-0.00016614 0.0023186 -0.0017019 0.00011373
-0.00097687 -0.0030532 -0.001451 0.0009418 0.0017837 0.00056383 0.20719 -0.098056
0.0003595 0.0074342 -0.0015649 -0.0017799
-0.0012499 0.0009144 -5.0305e-05 0.0011939 -0.00020154 0.0023222 0.00039276 0.0074105
0.22484 0.091012 0.0055526 0.0031674
-6.5485e-05 -9.4236e-05 -0.00061755 0.000403 -0.0016746 7.1579e-05 -0.0015864 -0.001769
0.0055438 0.0031716 0.2709 0.10565
1880000000 0.21723 -0.14298 0.0023168 0.00058637 -8.5547e-05 0.0022453 -0.0028409 -0.0024499
-0.00014421 0.0016385 0.00042007 -0.00046687
0.0023075 0.00058572 0.26115 0.12925 -0.0039505 0.0029586 -0.00026318 0.001833
0.0005646 0.0013501 5.6613e-05 0.00095465
-8.1596e-05 0.0022325 -0.0039184 0.0029966 0.10391 -0.2511 0.001997 -0.001152
0.0017274 0.0020185 -0.0011541 0.0014869
-0.0028393 -0.0024247 -0.00025367 0.0018212 0.0019781 -0.001175 0.16669 -0.13773
0.0015707 0.0054248 -0.002287 0.00032482
-0.00011518 0.0016388 0.00061951 0.0013579 0.0017423 0.0019817 0.0016065 0.0054447
0.23176 0.063399 0.005833 0.0010472
0.00040091 -0.0004614 4.3786e-05 0.00095308 -0.0010533 0.0014469 -0.0023086 0.00034762
0.0058426 0.0010287 0.27229 0.072331
1940000000 0.17915 -0.17006 0.00021088 -0.0011091 0.001937 0.0019108 -0.0038774 0.00035577
0.001173 0.00087806 -0.00062 -0.00070851
0.00022582 -0.0011142 0.26336 0.097377 -0.0018736 0.0058925 0.0011912 0.0014348
0.0019969 0.00044456 0.00089187 0.00029047
0.0019468 0.0018729 -0.0018422 0.0058893 0.060448 -0.24332 0.00061236 -0.0023578
0.0022865 0.00037732 0.00027037 0.0017767
-0.0038821 0.00040664 0.0011989 0.0014408 0.00068158 -0.0024068 0.11441 -0.16952
0.00085239 0.0037636 -0.0015502 0.0014588
0.001147 0.00090874 0.0019972 0.00042841 0.0023259 0.00034578 0.00090111 0.003775
0.23919 0.027058 0.0042983 -0.0029443
-0.00068157 -0.00068331 0.00089563 0.00030877 0.00035838 0.0018598 -0.0015553 0.0014596
0.0042837 -0.0029423 0.26317 0.035976
2000000000 0.13246 -0.18465 -0.0034844 0.00090137 0.002863 0.0010678 -0.0025358 0.0037106
0.0007924 0.00038672 -0.00087892 0.00041759
-0.003506 0.00093193 0.24945 0.061994 -0.00044243 0.0078733 0.0016935 0.00028587
0.001223 -0.0013757 0.00036882 9.6464e-05
0.0028547 0.0010681 -0.0003773 0.0078678 0.018698 -0.2287 -0.0015869 -0.0015303
0.00204 -0.0010264 0.0017521 0.0014658
-0.0024864 0.0037397 0.0017093 0.00024637 -0.00158 -0.0015603 0.060118 -0.17894
-0.00068909 0.0033282 -0.00019395 0.0020901
0.00076283 0.00030601 0.0012259 -0.0013665 0.0020747 -0.0010733 -0.00066406 0.0033434
0.23774 -0.005058 0.00072 -0.0039191
-0.00084526 0.00046978 0.0003766 4.025e-05 0.00183 0.0014799 -0.00011313 0.0021676
0.00073359 -0.0038995 0.24975 0.008109
2060000000 0.086207 -0.1922 -0.0043122 0.003093 0.0027904 -0.0008209 0.00090219 0.0036695
0.0015825 -0.00040947 -0.00042682 0.001422
-0.0043436 0.003084 0.23718 0.03327 0.0046282 0.0086612 0.0010597 -0.0006956
0.0004734 -0.0015528 0.00054811 -0.00016084
0.0027418 -0.00079364 0.0046918 0.0086387 -0.013662 -0.21041 -0.0019309 0.00034232
0.00061108 -0.0022793 0.0028023 0.00025452
0.00091431 0.0036581 0.0010749 -0.0006936 -0.0019146 0.00036177 0.0091507 -0.17536
-0.0016661 0.0047153 0.0011888 0.0011984
0.0015813 -0.00047561 0.00044266 -0.0015932 0.00065208 -0.0022895 -0.0016647 0.0047527
0.22691 -0.042326 -0.0013793 -0.0046221
-0.0003659 0.0013426 0.00057361 -0.00013285 0.0027794 0.00025775 0.0010219 0.0012152
-0.001413 -0.0046482 0.23574 -0.01662
2120000000 0.040407 -0.18375 -0.0033257 0.0064039 0.0022001 -0.0028254 0.0030245 0.0021214
0.00063783 -0.0014043 0.0010941 0.00032201
-0.0033492 0.0064268 0.21621 0.0088274 0.0071421 0.0045686 0.00097206 -0.0012137
-0.001422 -0.0019383 -2.4198e-05 -0.0010036
0.0022038 -0.002845 0.0072245 0.0045411 -0.042537 -0.19377 -0.00083203 0.0016693
-0.0016444 -0.001631 0.00066928 -0.0022859
0.0030311 0.002093 0.00096634 -0.0012134 -0.00080108 0.001684 -0.041016 -0.15897
-0.0020668 0.0061792 0.0015915 0.0012545
0.0006132 -0.0014767 -0.0014923 -0.0018887 -0.0016695 -0.0016056 -0.0021183 0.0061124
0.21333 -0.077579 -0.005937 -0.0024839
0.0011286 0.00026832 -7.8811e-05 -0.0010258 0.0006175 -0.0023489 0.0016935 0.0011928
-0.0059717 -0.0025284 0.21436 -0.03256
2180000000 0.00043467 -0.17044 -0.0018355 0.0094875 0.00060364 -0.0022681 0.0030398 -0.00052789
0.00038651 -0.001407 0.0012062 0.00030752
-0.001834 0.0094871 0.19698 -0.0088623 0.0081507 0.0040387 -0.00091412 -0.0016569
-0.0021513 0.00088798 -8.4568e-05 0.00041232
0.00055834 -0.0023167 0.0081404 0.0039777 -0.063366 -0.16916 0.0012861 0.0015292
-0.00094788 -0.00022663 0.00029983 -0.0018839
0.0029217 -0.00049151 -0.00093036 -0.0016562 0.0012598 0.0015187 -0.077103 -0.13229
-0.00060807 0.0089635 0.0022994 1.0852e-05
0.00029991 -0.0014035 -0.0021708 0.00090995 -0.00092752 -0.00028186 -0.00050183 0.0089657
0.18871 -0.10764 -0.0061461 0.0017997
0.0011604 0.00029774 -1.7685e-05 0.00044145 0.00040683 -0.0018731 0.0021131 0.00011734
-0.0061188 0.0018032 0.19888 -0.04667
2240000000 -0.02848 -0.14608 0.0020494 0.01085 -0.00066974 -0.0028549 0.0015581 -0.002483
-0.0019779 -0.00068152 0.00077133 -0.0017924
0.0020617 0.010806 0.17739 -0.015185 0.0089563 2.162e-05 -0.00072423 -0.00036954
-0.00047277 0.0011274 -0.00058398 -0.00051848
-0.00065275 -0.0027829 0.0089758 -1.1091e-05 -0.080229 -0.14506 0.0018745 -0.0014883
-0.0012665 -3.4955e-05 -0.0021904 -0.001567
0.001578 -0.0024374 -0.00073602 -0.00030826 0.0019671 -0.0015458 -0.11137 -0.10393
0.0015477 0.010562 0.0016334 -0.00064792
-0.0019841 -0.00076169 -0.00041838 0.0011729 -0.00124 -3.2976e-05 0.0015971 0.0105
0.16092 -0.12645 -0.0061485 0.0042682
0.00068708 -0.0018995 -0.00058275 -0.00052428 -0.0021716 -0.0014883 0.0016335 -0.00079309
-0.0061908 0.0042647 0.17503 -0.057415
2300000000 -0.055114 -0.11889 0.0075167 0.0089453 -0.0014073 -0.0019331 -0.00066305 -0.0013971
-0.0012723 0.00065656 -0.0011327 -0.00075977
0.0074943 0.0088943 0.15678 -0.024564 0.0090001 -0.0021498 -0.00087508 0.00066837
-0.00010002 0.0016784 -0.00011966 0.00080803
-0.0014621 -0.0019494 0.0089521 -0.0022639 -0.093014 -0.12084 -6.0191e-05 -0.0018645
5.371e-06 0.0018716 -0.0021684 0.00078529
-0.00073283 -0.0013338 -0.00086005 0.00064595 -1.6945e-05 -0.0018283 -0.13184 -0.067443
0.0055167 0.011092 0.00056639 -0.001804
-0.0012263 0.00068071 -0.00019332 0.0016442 6.0678e-05 0.0019127 0.0055965 0.011078
0.12558 -0.14776 -0.0039899 0.0075937
-0.0010688 -0.00080762 -6.2573e-05 0.00073709 -0.0021362 0.00073608 0.00054934 -0.0017952
-0.003944 0.0075649 0.15937 -0.058502
2360000000 -0.072123 -0.087532 0.010437 0.0084347 -0.0013515 -0.001572 -0.0017496 -0.00068263
-0.00062308 0.00093703 -0.001661 -0.00037834
0.010413 0.0084287 0.14749 -0.024515 0.0082001 -0.0053512 -0.00060513 0.0010438
0.0019048 0.00033224 -2.6471e-06 -0.00022984
-0.0013661 -0.0015862 0.0081363 -0.0054274 -0.10287 -0.099199 -0.0027545 -0.0010545
0.0008574 -2.6914e-05 -0.00094583 0.0017692
-0.0016702 -0.00074104 -0.00058829 0.0010951 -0.0027276 -0.0011021 -0.14882 -0.035388
0.010337 0.0097607 0.0012754 -0.0022853
-0.00070884 0.00094157 0.0019189 0.00032929 0.00091078 -3.1884e-05 0.010264 0.0097053
0.097877 -0.14934 0.00034974 0.008566
-0.0017393 -0.00029809 -4.0171e-05 -0.00014144 -0.0010593 0.0018469 0.0011911 -0.002356
0.00031766 0.0085129 0.13747 -0.062152
2420000000 -0.080497 -0.06011 0.014002 0.0028037 -0.0032251 -0.0010723 -0.00075478 0.00074263
0.0012556 0.0013463 -0.0013494 0.0017209
0.014 0.0027634 0.1301 -0.025191 0.0045446 -0.0072783 0.0014837 0.00083154
0.00088118 -0.0015925 -0.00010836 -0.00018279
-0.0032157 -0.0010619 0.0045288 -0.0073299 -0.1156 -0.078052 -0.0022711 0.0016156
-0.00018019 -0.00020304 0.00039732 0.0028304
-0.00080544 0.00073252 0.0014985 0.00079326 -0.0023424 0.0016555 -0.15729 0.0092319
0.01381 0.0075843 -0.00041379 -0.0029604
0.0012735 0.0012938 0.00085046 -0.0016263 -0.00018236 -0.00022983 0.013869 0.007666
0.062515 -0.14924 0.0013396 0.0091046
-0.0013462 0.0016736 -9.5929e-05 -0.00019592 0.0004075 0.0028585 -0.00033087 -0.0030657
0.0013564 0.0090931 0.11847 -0.057217
2480000000 -0.081212 -0.029075 0.013726 -0.0024894 -0.0016639 3.1272e-05 -0.0005809 0.0012501
0.0017815 -0.0004245 6.9955e-05 0.0015893
0.013767 -0.0025198 0.13162 -0.02622 0.0025442 -0.0091364 0.0011194 -2.5694e-06
-0.00049732 -0.00097411 -0.00013117 -0.00020714
-0.001684 6.6844e-05 0.002428 -0.0091583 -0.11873 -0.058318 -0.00069007 0.0033691
-0.00033943 -0.00071901 0.0018902 0.0010699
-0.00046708 0.0012518 0.0011079 2.7386e-06 -0.00061469 0.0033543 -0.15842 0.046057
0.01765 0.0014401 -0.0014502 -0.0021273
0.0016095 -0.00046408 -0.00049446 -0.0009995 -0.00034939 -0.00072568 0.017789 0.0012348
0.031708 -0.14166 0.0047489 0.0081712
9.4666e-05 0.0015533 -7.6892e-05 -0.00022392 0.0018743 0.00088383 -0.0015015 -0.0021017
0.0047126 0.0081557 0.099841 -0.05352
2540000000 -0.085594 -0.0017336 0.011688 -0.0062496 -0.0023527 0.00098963 0.00075 0.00064384
-0.00023831 -0.0016736 0.00087054 0.0014891
0.011672 -0.0062265 0.11811 -0.017657 -0.0015508 -0.0080752 0.00052797 -0.0014277
-0.0017134 -0.00012847 -0.00052739 0.00029195
-0.0023332 0.00094691 -0.0015968 -0.0080908 -0.12528 -0.034364 0.0021595 0.0024333
-0.0010138 -5.2661e-07 0.0017755 -0.00098167
0.00070914 0.00064689 0.00054396 -0.0014718 0.0019745 0.0023952 -0.1571 0.084869
0.017621 -0.0054211 -0.0023472 -0.0020535
-0.00014457 -0.0017848 -0.0017588 -7.5624e-05 -0.00096683 3.032e-05 0.017571 -0.0053614
0.0081441 -0.12745 0.0073934 0.0062313
0.00090573 0.0015374 -0.00052893 0.00035193 0.0017414 -0.00093583 -0.0023092 -0.0021064
0.0074248 0.0063108 0.084598 -0.039389
2600000000 -0.078347 0.023066 0.0084599 -0.0097631 -0.0011872 0.0025417 0.0007388 -0.00029731
-0.00098514 -0.0011106 0.0018667 0.00026915
0.0084691 -0.0097613 0.11263 -0.033184 -0.0037667 -0.0060223 -0.00049979 -0.00075554
-0.00026203 0.0015417 -0.00016293 0.00069649
-0.001161 0.002512 -0.0038373 -0.0060419 -0.12991 -0.010069 0.0030988 -0.00013054
1.7393e-05 0.0015725 0.0010732 -0.0016652
0.00080542 -0.00034606 -0.00051471 -0.00072757 0.0031795 -0.00023938 -0.14244 0.11837
0.014163 -0.01145 -0.0036199 0.00042676
-0.0011071 -0.0010741 -0.00025354 0.0015482 -1.128e-05 0.0015946 0.014126 -0.011622
-0.02003 -0.11177 0.0088017 0.0056945
0.0018177 0.00027457 -0.00020549 0.00072779 0.0011817 -0.001686 -0.0034855 0.00045491
0.008794 0.005688 0.076867 -0.025325
2660000000 -0.072729 0.048812 0.004561 -0.011652 -0.00011162 0.0010312 -0.00018463 -0.00015568
-0.0025068 0.00056412 0.0014056 -0.00062035
0.004523 -0.011643 0.11973 -0.028979 -0.0048761 -0.0043233 -0.0011885 -0.00026295
0.0002456 0.001864 0.00048922 0.00084907
-0.0001608 0.0011524 -0.0048959 -0.0042792 -0.12958 0.010525 0.0020334 -0.0017987
0.00033186 0.00072407 -0.00082291 -0.0016398
-0.0001942 -6.0305e-05 -0.0011784 -0.0002678 0.0019406 -0.0017775 -0.12259 0.14936
0.008616 -0.015495 -0.0020341 0.00095891
-0.0025105 0.00057851 0.00028585 0.0018634 0.00040961 0.00069206 0.0085232 -0.015443
-0.035137 -0.096797 0.010564 0.0013512
0.0014761 -0.00065462 0.00062445 0.00079156 -0.0010834 -0.0015656 -0.0021296 0.0010831
0.010582 0.0013948 0.072138 -0.0065447
2720000000 -0.061463 0.067666 0.00021269 -0.011768 -0.00020077 0.0029168 -0.00019254 0.0002099
-0.0020055 0.0021139 0.00039441 -0.0014714
0.00025439 -0.011746 0.10482 -0.031791 -0.0053081 -0.00087893 -0.0014768 0.00049189
0.0018325 0.00051354 0.00087812 -0.00027334
-0.00033264 0.0028815 -0.0053109 -0.00083679 -0.12349 0.039921 0.0002941 -0.0024249
0.00021856 0.00062521 -0.0012269 0.00063424
-0.00024894 0.00012709 -0.0014695 0.00050384 0.00031822 -0.0024127 -0.090197 0.17936
0.0016037 -0.016481 -0.0016997 0.0023119
-0.0020335 0.0020919 0.0018716 0.00050888 0.00018028 0.00062194 0.0016709 -0.016587
-0.05162 -0.071593 0.012236 -0.00099837
0.00054639 -0.0016524 0.00083921 -0.00023026 -0.0012009 0.00064558 -0.0015233 0.0022876
0.012248 -0.00099767 0.076576 0.013218
2780000000 -0.04735 0.086572 -0.0043147 -0.010543 4.1737e-05 0.0012166 0.00075243 -0.00020528
0.001209 0.0024253 -0.00064616 -0.0019219
-0.0042974 -0.01052 0.10331 -0.043728 -0.0040896 0.00061862 -7.1518e-05 0.0014723
0.0016849 -0.00091035 0.00010478 -0.00021492
4.8467e-06 0.0011475 -0.0040846 0.00066151 -0.12148 0.070301 -0.0019854 -0.0012818
0.00039397 -0.00035969 -0.00074949 0.00081488
0.00074423 -0.00023217 -4.0294e-05 0.0015026 -0.0020359 -0.0014682 -0.06105 0.20113
-0.00501 -0.014987 -0.00076622 0.0018655
0.0013013 0.0024037 0.0016376 -0.00094084 0.00039168 -0.00037378 -0.0050894 -0.014873
-0.064142 -0.046059 0.0099145 -0.0053672
-0.00065328 -0.0018072 9.7751e-05 -0.00018883 -0.0007306 0.0006512 -0.00075426 0.0018542
0.009866 -0.0053595 0.08003 0.031793
2840000000 -0.031635 0.10195 -0.0074196 -0.0073755 0.0014088 0.0019042 -2.263e-05 -0.00029263
0.0014437 0.00095325 -0.0015339 0.00032838
-0.007403 -0.0073768 0.10144 -0.036449 -0.0030989 0.0016764 0.00037916 0.00059971
-6.3294e-05 -0.0014256 7.9085e-05 -3.7831e-05
0.0014213 0.0019654 -0.0030831 0.0016961 -0.11548 0.096825 -0.0013388 0.00034199
0.00045486 -1.1204e-05 0.0010256 0.000978
4.4272e-05 -0.00031118 0.00034153 0.00061294 -0.001304 0.00034246 -0.025045 0.21725
-0.0090183 -0.010668 0.00025748 0.0012608
0.0014344 0.0010528 -3.0907e-05 -0.0014585 0.00048254 6.0833e-05 -0.0089341 -0.01076
-0.069638 -0.022073 0.0086454 -0.0065728
-0.0015605 0.00024083 5.0478e-05 -3.5257e-05 0.0010655 0.0011191 0.00043287 0.0013154
0.0086398 -0.0066093 0.094573 0.046872
2900000000 -0.017364 0.12129 -0.0089277 -0.0032673 0.0015556 1.0553e-06 0.00053911 -0.00085596
0.0021453 -0.0011907 -0.00086319 -2.0237e-05
-0.0088977 -0.0032913 0.082749 -0.04413 -0.00066622 0.0026443 0.0007713 0.00035292
-0.00043366 -0.0014612 -0.00029919 3.1851e-05
0.0016065 -4.5942e-06 -0.00063169 0.0026559 -0.097955 0.12951 -0.00078645 -4.0056e-05
-0.00037931 -0.0010858 0.0019383 -0.00037425
0.00054046 -0.00082862 0.00079963 0.00031349 -0.00073487 -0.00011738 0.011641 0.22007
-0.01147 -0.0054051 0.0011802 0.0020108
0.0021985 -0.0011376 -0.00041088 -0.0014201 -0.00055899 -0.0010514 -0.011646 -0.0051933
-0.069413 0.0092306 0.006221 -0.010362
-0.00084181 6.9176e-05 -0.00030182 -2.1018e-05 0.0019812 -0.00046366 0.0010195 0.001946
0.0062388 -0.010274 0.10913 0.053209
2960000000 0.0040406 0.13269 -0.0087108 0.00032701 0.00043802 0.0014372 -0.00088696 -0.00091413
-0.00029764 -0.0018376 -0.00074896 0.00051501
-0.0087524 0.00034221 0.09187 -0.043648 -0.00029155 0.0010191 0.0010103 7.9332e-05
-0.0012515 -0.00072824 0.00051617 0.00037918
0.00043738 0.0014485 -0.0002229 0.0010299 -0.079355 0.16062 -0.00075868 0.00051122
-0.00041253 0.00069928 -0.00023859 -0.0024456
-0.00085019 -0.00089309 0.0010156 6.8757e-05 -0.00088169 0.00056834 0.053732 0.22741
-0.01121 0.00011154 0.0014487 0.00053492
-0.00032452 -0.0018024 -0.0013176 -0.00078087 -0.0003657 0.00075927 -0.011151 0.00017415
-0.060909 0.035427 0.0018848 -0.011061
-0.00076669 0.00053071 0.00057907 0.00037636 -0.00030254 -0.0024513 0.0015557 0.00058868
0.0019208 -0.011092 0.12858 0.06354
3020000000 0.022193 0.14675 -0.0065798 0.0037442 0.001412 -0.00018086 -0.0009868 -8.0653e-06
-0.00063207 0.00040194 9.8153e-05 0.00054176
-0.0065826 0.0037418 0.08118 -0.032292 -0.00014571 -0.00028129 0.00053082 -0.0008055
-0.0016772 0.00043163 0.00063688 -0.00026656
0.0014509 -0.00026814 -0.0001678 -0.0002577 -0.057274 0.18552 -0.00046816 0.00095926
0.00024863 0.00039842 -0.00073123 -0.0017849
-0.0010719 5.6495e-05 0.00050532 -0.00080273 -0.00036325 0.00094553 0.092997 0.22012
-0.0089672 0.0035806 0.00079163 0.00043591
-0.00056242 0.0004853 -0.0016622 0.00037971 0.00025816 0.00040657 -0.0089931 0.0036707
-0.048594 0.061269 -0.0006339 -0.010674
6.1939e-05 0.00056116 0.00060841 -0.00026062 -0.00071036 -0.001594 0.00066073 0.00036115
-0.00065057 -0.010558 0.14885 0.060976
3080000000 0.049227 0.1558 -0.0046359 0.0058599 0.0018264 -9.5481e-05 -0.0008451 0.00020888
-0.00047145 0.00022064 1.3946e-06 0.00057831
-0.0046708 0.005848 0.078723 -0.027108 -0.00037898 0.00025137 -8.9035e-05 -0.00036272
-0.00037863 0.0010831 -5.6155e-05 -0.00054454
0.0018612 -9.1177e-05 -0.00042198 0.0002452 -0.019873 0.20682 -0.00074763 0.00019696
0.00039337 0.00039795 -0.0021996 -0.00047949
-0.00076422 0.00015688 -9.6993e-05 -0.00034216 -0.00083392 0.00020922 0.12652 0.21248
-0.0053662 0.0068685 0.001849 0.00056749
-0.00060049 0.0002093 -0.00035494 0.0011109 0.00045699 0.00057013 -0.005456 0.006826
-0.026631 0.089277 -0.0056348 -0.0091692
3.5192e-05 0.00048601 -7.0418e-05 -0.00053847 -0.0022625 -0.00066966 0.0019333 0.00056977
-0.0056378 -0.0092185 0.16313 0.067454
3140000000 0.077355 0.15952 -0.0011885 0.0075423 0.0026218 -0.0015096 -0.0010536 0.0011199
0.0014593 0.00083225 0.00031292 -0.00021684
-0.0012025 0.0075746 0.074419 -0.028909 -0.00095503 1.7051e-05 0.00069055 -0.00035472
-8.1159e-05 0.0010576 0.00042231 -0.00049437
0.0026272 -0.0015555 -0.00097185 -1.6141e-05 0.021904 0.22671 0.0001904 0.0016255
0.0013219 -0.0003048 -0.0026455 0.0011461
-0.0010003 0.0012192 0.00069054 -0.00036086 0.00023798 0.0016262 0.16178 0.18705
-0.0011817 0.0071275 0.00078145 -0.0013269
0.0015917 0.00063619 -8.6276e-05 0.0010476 0.0011676 -0.00039078 -0.0012445 0.0070668
-0.013106 0.10718 -0.0073636 -0.0059152
0.00036529 -0.00010218 0.00038457 -0.00050044 -0.0025913 0.0010757 0.00083237 -0.0014468
-0.0074301 -0.0058615 0.1877 0.059265
3200000000 0.1095 0.16977 0.0039173 0.0066254 0.00067795 -0.0029625 -1.4945e-05 0.001783
0.00050184 -0.0018718 9.4051e-05 0.00050109
0.0038955 0.0066437 0.08485 -0.027766 -0.0011039 0.00030125 -0.00054428 -0.0010488
0.00082755 0.0011442 -0.00018704 -0.0011058
0.00070601 -0.0030056 -0.0010958 0.00038118 0.066315 0.2324 0.0013542 0.00079497
-0.000269 -0.0020597 -0.001509 0.0022045
4.4369e-05 0.0017312 -0.00051892 -0.00102 0.0012962 0.00058718 0.18285 0.16487
0.0016213 0.0063808 0.00071122 -0.0015273
0.00048824 -0.0017539 0.00090063 0.0011394 -1.4509e-05 -0.002112 0.0018067 0.0063225
0.020771 0.12522 -0.0089921 -0.0020117
5.6353e-05 0.00058878 -0.00030379 -0.0011373 -0.0015418 0.0024852 0.00068476 -0.0014397
-0.0089474 -0.002015 0.20375 0.057401
3260000000 0.1411 0.16237 0.0042111 0.0031324 -0.0005654 -0.0025541 0.001202 0.00079165
0.00028447 -0.0018428 -4.432e-05 -0.00010446
0.0041777 0.0031276 0.092753 -0.031071 -0.0019853 0.0020675 -0.00047733 -8.5231e-05
0.0009069 -0.0005008 -0.00097706 3.1944e-05
-0.00052944 -0.0024286 -0.0020055 0.0019599 0.11729 0.22768 0.00026404 -0.00028847
-0.00056022 -0.0011731 0.00072127 0.0025354
0.0012766 0.00070829 -0.00049899 -7.0769e-05 0.00039556 -0.00024751 0.20995 0.12711
0.004006 0.0049866 -0.00051011 -0.0018365
0.000289 -0.0019557 0.00090572 -0.00043183 -0.00061584 -0.00098973 0.0039924 0.0050828
0.042913 0.13395 -0.0073681 0.0026148
-0.00023161 -0.00011235 -0.00089449 2.8419e-05 0.00060615 0.0021301 -0.00067926 -0.0018474
-0.0073883 0.0026468 0.23278 0.048537
3320000000 0.17142 0.15677 0.0070678 0.0013766 -0.00033899 -0.0019274 0.0007139 0.00032119
-0.0018601 -0.0013728 0.0001533 0.00021844
0.0070439 0.0013381 0.09949 -0.027186 0.00043498 0.0022038 -0.00036043 -0.00049843
-0.00028488 -0.00041679 -0.0003935 0.00027288
-0.00046876 -0.0017915 0.00053536 0.0023762 0.16505 0.21923 0.0003369 -2.8995e-05
-0.0010761 -8.7369e-05 0.0003692 0.00062812
0.00065877 0.0003816 -0.0003175 -0.00045705 0.0003153 -5.782e-05 0.21901 0.09736
0.00471 0.0018648 -0.0012884 0.00012422
-0.0019635 -0.0012339 -0.00027165 -0.00042781 -0.0010362 -0.00021196 0.0048218 0.0019528
0.069835 0.13673 -0.0040995 0.0036299
0.00040354 9.7707e-05 -0.00052285 0.00031886 0.00045002 0.00072577 -0.0012952 -5.1115e-05
-0.0041027 0.0034265 0.24884 0.034763
3380000000 0.20682 0.14003 0.0055661 -0.0019515 -0.0011937 0.0004419 0.0010174 0.00021859
-0.0015052 0.00080454 0.00020544 -4.3476e-05
0.0055939 -0.0019693 0.11031 -0.035229 1.6666e-05 0.0032391 -0.0011457 -0.00036419
-0.00013404 7.3562e-05 -0.00094459 0.00060985
-0.0012309 0.00052842 -2.7811e-05 0.0031272 0.20663 0.19637 0.0006023 -0.00054812
-0.0016121 0.00064405 0.00065337 0.0013943
0.0010127 0.00013002 -0.0011697 -0.00041496 0.00063458 -0.00044594 0.23393 0.064324
0.0060648 0.0017356 -6.6077e-05 0.00021081
-0.0015147 0.0007009 -0.00017049 0.00010113 -0.0016771 0.00059122 0.0059344 0.0016422
0.10806 0.12915 -0.0013261 0.0050778
7.1009e-05 0.00020633 -0.0008489 0.00054145 0.0010308 0.0013152 -0.0001016 0.00036185
-0.0013652 0.005222 0.2789 0.016611
3440000000 0.23822 0.11911 0.0046225 -0.0037869 -0.00083104 -0.0014867 0.00071825 8.8705e-05
-0.0017201 0.0014843 0.0008633 0.00016483
0.004605 -0.0037954 0.1037 -0.040178 0.0031046 0.0021445 -0.00087014 0.0010274
9.9187e-05 0.00039281 -1.0358e-05 0.00091659
-0.00079386 -0.0015535 0.003071 0.0022142 0.24467 0.1686 -0.00036274 -5.9011e-06
-0.00017769 0.0011376 0.0012404 0.0006835
0.00065678 8.657e-05 -0.0009016 0.0010845 -0.000457 2.0061e-05 0.23524 0.032027
0.0064439 -0.0017827 -0.00051922 0.00013642
-0.0015566 0.0016379 6.9604e-05 0.00040242 4.0864e-05 0.0013073 0.0066261 -0.0017278
0.13365 0.1234 0.0020446 0.0034402
0.00076563 -8.8424e-05 -3.8072e-05 0.00088653 0.00080574 0.00076052 -0.00054609 0.00014362
0.0021212 0.0032088 0.29555 -0.012398
3500000000 0.27096 0.0875 0.0025003 -0.0046719 -0.0013182 0.0016428 0.0010242 -0.00087501
-0.00085557 0.0013177 0.00097965 -0.00086863
0.0024789 -0.0046127 0.11636 -0.063677 0.0029514 0.0013292 -0.00039602 0.00070967
0.00046375 -8.9814e-05 2.8311e-05 0.00016452
-0.0013926 0.0015693 0.0030905 0.0012458 0.27475 0.13428 0.00038811 -0.00012006
0.00021843 0.00098022 0.0016223 6.2764e-05
0.0010781 -0.00090173 -0.00041468 0.0006936 0.00035647 -6.5763e-05 0.23985 0.0040613
0.0063086 -0.0037465 -0.00019202 -9.1234e-05
-0.0010052 0.0013826 0.00050925 -0.00014736 -6.3181e-06 0.00090532 0.0059762 -0.0039667
0.17503 0.099783 0.0025874 0.00098031
0.00097022 -0.0010507 -6.5058e-05 0.00026167 0.0019763 0.00010586 -0.00014626 -0.00012288
0.0026108 0.0012496 0.31563 -0.040109
3560000000 0.28975 0.053698 0.00037202 -0.0058432 -4.4526e-05 -0.001019 0.00056839 0.00037913
0.0015112 0.0016409 -0.00012708 -0.0013654
0.00031207 -0.0058386 0.11053 -0.06898 0.0057828 -0.00056288 0.00042219 0.00058513
0.00072244 -7.9855e-05 0.00024086 0.00032299
0.00014905 -0.0010266 0.0057791 -0.00063524 0.3021 0.0915 -2.603e-06 -0.00012747
0.00056255 0.00022932 0.0015184 -0.00067269
0.00051399 0.00043891 0.00047774 0.00058591 3.9773e-05 -0.00024829 0.22946 -0.032269
0.0048813 -0.0066288 -0.00048623 -0.00048375
0.0016343 0.0014151 0.0005824 -6.6297e-05 0.00072821 0.00041073 0.0051465 -0.0065519
0.19507 0.091159 0.0026999 -0.0012716
-9.1304e-05 -0.0011522 0.00035671 0.0002778 0.0013796 -0.00077504 -0.00056404 -0.00033959
0.0026451 -0.0015133 0.32835 -0.080837
3620000000 0.30666 0.01599 -0.0010556 -0.0035997 -0.0018584 -0.00022594 0.0001629 -0.0016563
9.3177e-05 0.00026149 -0.0006872 -0.00080022
-0.0011041 -0.0036083 0.11121 -0.097952 0.0039938 -0.0038844 0.00036091 0.00048784
-0.00019329 -0.00069698 0.00067652 0.00027514
-0.0021207 -8.316e-05 0.0041555 -0.0038997 0.31511 0.0482 5.7953e-05 -0.0011618
-0.00011496 0.00024813 0.00069381 -0.0010413
0.00024155 -0.00179 0.00033053 0.00047949 5.5733e-05 -0.0010494 0.21843 -0.061774
0.00015049 -0.0070123 -0.0012136 0.00098108
-1.5867e-05 0.00051073 -4.0399e-05 -0.00081857 -0.00025023 0.00019542 -3.4913e-06 -0.0071279
0.21707 0.055497 0.00046761 -0.0015488
-0.00058429 -0.00088037 0.00065123 0.00050928 0.00087411 -0.00099831 -0.0011299 0.0009399
0.00047701 -0.0013913 0.33103 -0.11493
3680000000 0.31084 -0.028331 -0.0035628 -0.0038204 -0.00098287 0.0017987 -0.00090233 -0.00038658
0.0013706 -8.0792e-05 -0.0010794 -0.00037975
-0.0035413 -0.003834 0.10741 -0.11501 0.001649 -0.004601 0.00064761 0.00030102
-0.00023796 -0.00067597 0.00081391 5.6721e-07
-0.00094155 0.0018026 0.0014511 -0.0046175 0.32606 -0.001834 -0.00082088 -0.00069415
0.0012086 0.0006519 0.00049255 -0.0017578
-0.00095883 -0.00033908 0.00065825 0.00027577 -0.00085221 -0.00074883 0.20489 -0.095748
-0.0010117 -0.0063938 -0.0011008 0.0014022
0.0012421 -0.00019417 -0.00022772 -0.00063494 0.00099907 0.00056487 -0.0011258 -0.0061676
0.23712 0.033796 -2.1899e-05 -0.0016985
-0.0010645 -0.00024637 0.00078234 -4.6574e-05 0.00063958 -0.0017043 -0.00092909 0.0012904
0.00011499 -0.0018762 0.33022 -0.15935
3740000000 0.31313 -0.0638 -0.0028928 6.7606e-05 -0.0021698 0.0026716 -4.5876e-05 -0.00085141
-0.00069815 -5.3331e-05 -0.00087033 0.00057538
-0.0029275 6.2252e-05 0.098776 -0.13658 0.00091411 -0.0054338 0.00034997 -0.00018052
-0.00035459 -0.00027061 0.00045881 5.8393e-05
-0.002254 0.0025183 0.00086588 -0.0054374 0.32898 -0.041166 -0.00088587 1.4993e-05
-0.00042209 -0.00018163 -0.00029427 -0.0013475
-6.2508e-06 -0.0007892 0.0003395 -0.00017825 -0.00098622 2.6283e-05 0.18337 -0.11937
-0.0027327 -0.0052004 0.00077282 0.0027715
-0.0006119 -8.4485e-06 -0.00041145 -0.00028369 -0.00012164 -0.00020603 -0.002907 -0.0054071
0.2465 -0.00072381 -0.00073715 -0.0011683
-0.0011063 0.00044476 0.00045968 0.00014973 -0.00053745 -0.0012952 0.00093222 0.0028705
-0.00086962 -0.00098606 0.31633 -0.19976
3800000000 0.30806 -0.1103 -0.0021425 0.00059895 0.00070609 0.0037468 -0.0012406 -0.0015629
0.0016772 0.0013887 -0.0012374 0.00034469
-0.0020703 0.00059927 0.088561 -0.15154 -0.0020202 -0.0049157 0.00034975 0.00019435
-0.00072775 -0.00041372 0.00076452 3.7464e-05
0.001 0.0038036 -0.0020854 -0.0050262 0.32594 -0.082828 -0.00080164 0.00053129
0.0010119 9.8402e-05 -0.00085646 -0.000772
-0.0012732 -0.0015934 0.00033686 0.00019683 -0.00075479 0.00055223 0.17473 -0.14467
-0.0034739 -0.0038527 0.0015538 0.001717
0.0016647 0.0014114 -0.00081362 -0.00053033 0.0007724 6.9535e-06 -0.0034714 -0.0036177
0.26101 -0.037853 0.0011787 0.0002319
-0.0011959 0.00023312 0.00080592 5.5702e-05 -0.00076001 -0.00063959 0.0015707 0.0015175
0.0012942 0.0001985 0.30884 -0.24068
3860000000 0.2964 -0.14193 -0.00058873 0.0010888 0.0027783 0.0019556 -0.0021115 0.0012645
0.00091349 -0.0013977 -0.00047649 0.0015041
-0.00056397 0.0011127 0.069409 -0.16182 -0.0032306 -0.0050901 0.00052824 -0.00068604
-0.00092032 0.0014117 0.0007265 -0.0011524
0.0026928 0.0018887 -0.0033338 -0.0049703 0.3059 -0.12312 -0.00049267 0.0010357
-6.8438e-05 -0.00049013 -0.0010369 -0.00039613
-0.0021276 0.001372 0.00058575 -0.00068918 -0.00055766 0.00095548 0.14672 -0.15995
-0.0028203 -0.0037909 0.0021597 0.00080083
0.00085733 -0.0013638 -0.00081482 0.0014439 0.0001775 -0.00040554 -0.0026123 -0.0039809
0.261 -0.065879 -0.00011891 -0.0014479
-0.00041824 0.001384 0.00065053 -0.0011241 -0.00098962 -0.00048195 0.0021455 0.0010457
-0.00016043 -0.0014719 0.28637 -0.27901
3920000000 0.28217 -0.18154 0.0018217 -3.9892e-05 0.0034709 0.0023091 4.4666e-05 0.00099352
0.00033126 -8.5554e-05 0.00078679 0.00067597
0.0018319 -5.0112e-05 0.042437 -0.17804 -0.0049776 -0.0033482 -0.00044887 -0.00022446
0.00041129 0.00025325 -0.00036295 -0.00057183
0.0035442 0.0021638 -0.0050451 -0.0033583 0.29969 -0.15588 0.00020429 0.0011608
0.0019093 -0.00095678 -0.00045301 -2.8193e-06
1.2004e-05 0.00090663 -0.00041927 -0.00018007 0.00033915 0.0012409 0.12695 -0.17028
-0.0036821 -0.0034793 0.0023118 -4.2777e-05
0.0003133 -7.3751e-05 0.000401 0.00027226 0.0017522 -0.0011029 -0.0038198 -0.0030922
0.25528 -0.11282 0.0015485 -0.001087
0.00073312 0.00054208 -0.00020935 -0.00053506 -0.0005007 7.174e-05 0.0023802 -0.00047351
0.0016705 -0.0011779 0.26464 -0.30662
3980000000 0.25541 -0.21759 0.0017099 -0.0032226 0.0047878 -0.0003762 0.00020948 0.0011371
0.0008759 -0.001813 0.00036559 0.00019246
0.0016724 -0.0032144 0.02041 -0.19202 -0.0055598 -0.00138 0.00067975 0.00057459
0.00066637 0.0004673 0.00010627 -0.0013887
0.0047799 -0.00039893 -0.005701 -0.0013051 0.27097 -0.18655 0.0014142 3.5106e-05
-0.00084561 -0.0012816 -0.00063852 -0.00068375
0.00020384 0.0012006 0.00072055 0.00051085 0.0012187 -4.3211e-05 0.090872 -0.19252
-0.0045962 -0.0032483 0.0015837 -0.001036
0.00066656 -0.0017409 0.00068711 0.00042229 -0.00082213 -0.00098586 -0.0046251 -0.0034676
0.24486 -0.14329 0.001362 -0.0046847
0.0004849 0.00020909 -4.4248e-05 -0.0012495 -0.00039687 -0.00086198 0.0015664 -0.00092075
0.0014603 -0.004616 0.22968 -0.34395
4040000000 0.22759 -0.24315 -0.00073669 -0.0040566 0.0031944 -0.0030475 0.00010739 0.00021953
-0.00042768 -0.0009175 0.00061439 -0.00017569
-0.00071833 -0.0040274 -0.0050126 -0.1993 -0.0049274 0.00016982 0.00023713 -0.0010651
-3.443e-05 0.00019386 -0.0014601 -5.4312e-05
0.0032285 -0.0030146 -0.0048716 0.0002444 0.24936 -0.2198 0.00027294 -0.00059791
-0.00059705 -0.00023621 -0.0012109 0.00030059
0.00017696 0.0001774 0.00029569 -0.001002 0.00028881 -0.0005594 0.068587 -0.18699
-0.0062677 -0.00193 0.0014972 -0.00053857
-0.00041965 -0.00090346 6.9563e-05 0.00013753 -0.00076101 -0.00045922 -0.0063661 -0.0016538
0.23387 -0.17522 -0.0010749 -0.0027601
0.00049157 -0.00012876 -0.0015492 4.3864e-05 -0.0014276 0.00042153 0.0018216 -0.0005266
-0.0011391 -0.00298 0.19298 -0.36332
4100000000 0.1978 -0.267 -0.0033332 -0.0029254 0.0011336 -0.00365 -2.7522e-05 -1.4875e-05
0.00044763 -0.001472 0.0005282 0.00014309
-0.0033949 -0.0028971 -0.030627 -0.20349 -0.0049156 0.0011362 -0.0002757 -0.00043436
0.00085614 0.00023385 -0.00056713 0.00023133
0.0011661 -0.0036457 -0.0050246 0.0011011 0.22797 -0.24645 2.6777e-05 -0.00022182
-0.00071063 -0.00039322 -0.0015669 3.6941e-06
-0.00011302 2.6872e-05 -0.00029777 -0.00043951 9.6313e-05 -0.00024497 0.035286 -0.20121
-0.006128 0.00090457 0.0012017 -0.0016502
0.00038159 -0.0014233 0.00079245 0.00025735 -0.00082769 -0.000325 -0.0060906 0.00067563
0.21971 -0.2011 -0.0016664 -0.004641
0.00061062 8.1498e-05 -0.00049306 0.00021166 -0.0012947 0.0001659 0.00097874 -0.0015097
-0.001488 -0.0044375 0.16007 -0.38951
4160000000 0.16844 -0.28427 -0.0037334 -0.0018889 -0.00013394 -0.0033051 0.00074347 -0.00010189
-0.0038385 -0.00069085 0.00083132 -0.00070148
-0.0036488 -0.0018709 -0.056623 -0.19968 -0.004814 0.0028171 -0.00034693 -0.00020272
0.00014643 -0.00047948 -0.00090361 0.00027465
-0.00020742 -0.0034281 -0.0046154 0.0029997 0.1944 -0.26208 0.0005185 -0.0003559
-0.00092859 -0.00022859 -0.0010635 0.00092492
0.00076847 -0.00012761 -0.00038568 -0.00017771 0.0004209 -0.00017266 0.010627 -0.18869
-0.0050686 0.0016807 0.0010155 -0.00237
-0.0037202 -0.00064495 0.00026756 -0.00054483 -0.00083931 -0.0001607 -0.0051659 0.0018075
0.18858 -0.23447 -0.003947 -0.0028299
0.00069233 -0.00079184 -0.0010108 0.00024222 -0.0013822 0.00065212 0.0011982 -0.002342
-0.00413 -0.0030363 0.11029 -0.39834
4220000000 0.14066 -0.30021 -0.00453 0.00021153 -7.0325e-06 -0.0036199 -0.00023348 -0.00026551
-0.00081941 0.0011365 0.00030784 -0.0011204
-0.0045342 0.00021448 -0.092987 -0.18979 -0.002 0.003416 -0.00017496 -0.00016858
0.0001547 0.00014373 -0.00065479 0.00091276
7.2443e-06 -0.0037017 -0.0021255 0.0034178 0.16519 -0.28865 -1.1299e-05 1.979e-05
0.00023077 0.0003282 -9.2545e-05 0.0012629
-0.00028766 -0.00025053 -0.00013666 -0.0001172 0.00010619 8.2096e-05 -0.012815 -0.18657
-0.0043845 0.0023153 9.0646e-06 -0.0021629
-0.00087055 0.0011699 2.7375e-05 0.00017087 0.00022444 0.00031117 -0.0042127 0.0021487
0.17408 -0.25895 -0.0044024 -0.0029871
0.00047032 -0.0011143 -0.00057285 0.0010067 2.9007e-05 0.0013392 -0.00017688 -0.0020767
-0.0043561 -0.0027569 0.08241 -0.41159
4280000000 0.10982 -0.30903 -0.0029261 0.0016668 -0.0016356 -0.0042414 -0.00054413 0.00057968
-0.00042511 0.0012957 -0.00059233 -0.00017635
-0.0029105 0.0017256 -0.11851 -0.1944 -0.0028598 0.0029359 -0.00061745 -0.0002967
0.00020575 0.00018136 0.00059204 0.00063369
-0.0016389 -0.0041928 -0.0028302 0.0029448 0.13543 -0.29511 0.0009952 -0.000296
-0.00093346 0.00095155 -0.00021781 0.00080501
-0.0004046 0.00071663 -0.00070078 -0.0002741 0.00082504 -0.00021228 -0.051324 -0.17167
-0.0047112 0.0020977 -0.00094953 -0.002205
-0.00054171 0.0013293 0.00029818 0.00018116 -0.00093832 0.0011015 -0.0048035 0.0022476
0.1303 -0.28222 -0.0065047 -0.0011995
-0.00051449 -0.0002817 0.0005715 0.00049039 -0.0001902 0.00048694 -0.00077829 -0.0023023
-0.0065069 -0.0015362 0.031664 -0.41702
4340000000 0.082401 -0.31857 -0.0018891 0.0020639 -0.0022633 -0.0015463 0.00039919 0.00048698
-0.00010375 0.00086679 -4.8147e-05 -0.00098172
-0.001874 0.0020523 -0.13935 -0.1683 -0.0019581 0.0039559 -0.00015751 0.00058787
-0.00023869 -0.00038821 0.00042832 0.00038603
-0.0022696 -0.0015066 -0.001854 0.0039673 0.099727 -0.31199 -0.00041804 -0.0009916
0.00053308 0.00086436 0.00079608 0.0019348
0.00025601 0.00053348 -0.00012009 0.00051419 -0.00045482 -0.0011295 -0.068451 -0.16877
-0.0040951 0.0037588 -0.0013642 -0.0025544
-8.797e-05 0.00067801 -0.0001814 -0.00031464 0.00047219 0.00054641 -0.0040454 0.003662
0.10398 -0.30644 -0.0043025 0.0016255
-8.7173e-06 -0.0010071 0.00038851 0.00041038 0.00072361 0.0022694 -0.0013974 -0.0025056
-0.0043911 0.0017783 -0.0017556 -0.41162
4400000000 0.051679 -0.32406 -0.00082182 0.0015591 -0.0024314 -0.0017698 0.00075662 0.0012578
-2.1257e-05 0.00061459 -0.00022386 -0.00057235
-0.00083793 0.0015488 -0.16823 -0.15875 -0.0012921 0.0041407 -0.00049719 0.00040886
0.00017334 -0.00056441 0.00036903 0.00025497
-0.0024925 -0.0018359 -0.0013321 0.0041688 0.070773 -0.31894 -0.00016446 -0.00010255
0.00018249 0.00028089 0.00076731 0.0014492
0.00079436 0.0012602 -0.0004535 0.0004593 -0.00015274 -2.016e-05 -0.093371 -0.15586
-0.0033335 0.0053145 -0.0020712 -0.0015085
-5.1456e-05 0.00058151 1.536e-05 -0.00055342 0.00048425 0.00023671 -0.0034167 0.0053517
0.073011 -0.31886 -0.0041373 0.00089819
-0.00012468 -0.00051981 0.00053694 0.00029523 0.0010392 0.0011781 -0.0019855 -0.0013282
-0.0038829 0.00081295 -0.047723 -0.41578
4460000000 0.015711 -0.32427 -0.00063392 0.00041629 -0.004358 -0.00078195 0.0013199 -0.00061836
-0.00042621 0.0011676 -0.0011462 -0.00032284
-0.00063979 0.00043637 -0.19033 -0.12933 -0.00042348 0.0046838 -0.00034199 0.00075888
-0.00021253 -0.00040756 0.00051596 -0.00048878
-0.0042888 -0.00069791 -0.00031767 0.0046555 0.045248 -0.32609 -0.00047353 -0.00059105
0.00033475 0.00071555 0.002151 0.00052984
0.0012095 -0.00067829 -0.00040516 0.00082178 -0.0004706 -0.0005004 -0.10653 -0.13435
-0.0015746 0.0060015 -0.0025665 -0.00076168
-0.00033364 0.0011809 -0.0001541 -0.00040626 0.00043941 0.00060225 -0.0014309 0.0061516
0.038092 -0.31616 -0.0041468 0.0031347
-0.0011058 -0.00038508 0.00041255 -0.00056331 0.0018171 0.00060826 -0.0025488 -0.00083121
-0.0043485 0.0031871 -0.087553 -0.3978
4520000000 -0.0078748 -0.32472 -0.00042968 -0.00045081 -0.0036243 0.00040302 0.00064425 -8.6793e-06
0.0018517 0.00013269 -0.00082759 0.0008902
-0.00041773 -0.00044971 -0.21499 -0.11227 0.00084194 0.0046126 0.00059572 0.0009138
-0.00035776 -6.4341e-05 0.00014841 -7.9719e-05
-0.0036333 0.00046797 0.00096758 0.0045537 0.014089 -0.32391 -0.0011409 0.00053849
0.00068761 -0.00057298 0.00167 -0.00093447
0.00068091 2.6496e-05 0.0006036 0.00083093 -0.0012673 0.00045962 -0.124 -0.1253
-0.00053014 0.0058215 -0.0029547 -0.00036174
0.0017777 -0.00018842 -0.00046083 -1.5493e-05 0.00055579 -0.00046344 -0.00060194 0.0056609
-0.010172 -0.32878 -0.0023931 0.0025286
-0.00075958 0.0011597 0.00030264 -3.7431e-06 0.0019073 -0.00088408 -0.0029297 -0.00024323
-0.0022098 0.0026851 -0.11634 -0.39569
4580000000 -0.045488 -0.31777 -0.0012592 -0.00063314 -0.0029917 0.0026095 0.0007841 -0.00041818
-5.259e-05 0.00036763 -0.00051283 0.00084576
-0.0012664 -0.00059621 -0.23368 -0.08598 0.00096294 0.0039612 0.00061795 -4.9116e-05
-5.1344e-05 0.00037212 0.00025422 -0.00018889
-0.0029787 0.0025358 0.0010696 0.0039923 -0.017637 -0.32118 -0.00013156 0.00055746
-0.00022824 7.2746e-06 0.0016234 -0.00075353
0.00075944 -0.00048101 0.00065555 -2.6591e-05 -0.00013619 0.00053186 -0.13458 -0.10063
0.0021551 0.0051134 -0.0026701 0.0011763
7.7123e-05 0.00041291 -0.00013834 0.00026127 -0.00029771 -0.00010257 0.0021926 0.0053311
-0.037254 -0.33547 -0.0024141 0.003575
-0.00053247 0.00076873 0.00025878 -0.00029417 0.0014402 -0.00099689 -0.0025787 0.0011317
-0.002439 0.0032821 -0.16133 -0.36602
4640000000 -0.071141 -0.31159 -0.0024717 -0.00164 -0.0030427 0.0025289 0.00055328 -0.0015601
0.0014436 -9.3034e-05 0.00042014 0.00091599
-0.0024889 -0.001617 -0.24422 -0.058233 0.0015189 0.0038706 0.00073207 0.00029646
-0.00036763 0.00032507 4.4591e-06 -0.00078813
-0.0029285 0.0025497 0.0015763 0.0038376 -0.041995 -0.31477 9.9589e-05 0.0008632
0.00082559 0.00014448 0.00035955 -0.0022933
0.00055965 -0.0015495 0.00076233 0.00023511 2.166e-05 0.00079424 -0.14016 -0.086083
0.0033066 0.0037948 -0.0023446 0.0015942
0.001316 -0.0002067 -0.00041528 0.00030742 0.00073686 4.3435e-06 0.0033781 0.0036105
-0.070945 -0.32266 -0.0021791 0.0038685
0.00028556 0.0010032 -3.2222e-05 -0.00072117 0.00027568 -0.0018212 -0.0023366 0.0016723
-0.0022575 0.0040807 -0.1808 -0.35599
4700000000 -0.098675 -0.30719 -0.0040929 -9.7403e-05 -0.0016471 0.0046425 -0.0009877 -0.0011205
0.00099227 -0.00057978 0.00087837 0.0005343
-0.0040958 -0.00010657 -0.2561 -0.039675 0.0025465 0.0041803 0.00048959 -0.00049251
0.00023936 0.00033297 -0.00037687 5.2254e-05
-0.0016207 0.0046497 0.0025965 0.0041014 -0.072536 -0.30897 -0.00016334 0.00055276
4.362e-05 -9.4491e-05 -7.9703e-05 -0.0012097
-0.00097287 -0.0011425 0.00042952 -0.00049392 -0.00017743 0.00058142 -0.15693 -0.065525
0.0034721 0.0015885 -0.0016148 0.0024729
0.0010576 -0.00056492 0.00027883 0.00047152 0.0002665 3.613e-05 0.0033801 0.001728
-0.10921 -0.31597 -0.001105 0.0037713
0.00084616 0.00055843 -0.00027768 1.4107e-06 2.3821e-05 -0.0015375 -0.0016276 0.0024688
-0.0010212 0.0036537 -0.22434 -0.32724
4760000000 -0.12921 -0.2925 -0.0048659 0.0013826 0.00073608 0.0047227 -0.00072653 -0.00073609
0.00031175 -0.0011773 0.00070978 -0.00028549
-0.0048342 0.0013486 -0.25205 0.0025267 0.0031955 0.0031907 -5.4299e-05 -0.00068493
0.00039536 0.00023671 0.00021694 -7.7925e-05
0.00086628 0.0047178 0.0031993 0.0031526 -0.10273 -0.29584 0.00076778 0.00037472
0.00094526 0.00012527 -0.00091252 -0.0011316
-0.00074165 -0.00064955 -1.6136e-05 -0.0007226 0.00077702 0.00038328 -0.15102 -0.048921
0.0022503 0.00094057 -0.00076913 0.0028519
0.00032048 -0.0012958 0.00038988 0.00021862 0.0009807 -1.6031e-05 0.0023172 0.00081828
-0.14293 -0.2995 -0.00031693 0.0040955
0.00069363 -0.00026971 0.00020161 -4.4803e-05 -0.0011226 -0.0010135 -0.00074952 0.0027687
-0.00048948 0.0042191 -0.23533 -0.30555
4820000000 -0.156 -0.2787 -0.0049308 0.0027033 0.0015572 0.0028441 -0.00082921 -0.00047642
0.00039206 -0.00093571 0.00024543 -0.00040681
-0.0049413 0.002674 -0.26402 0.024885 0.0043722 0.0033975 -6.7654e-05 -0.00034917
0.00029227 -0.00012951 -0.0003425 -0.00044265
0.0016386 0.0027244 0.0044656 0.003314 -0.13005 -0.29153 0.00060619 -0.00045012
0.00050881 -0.00077648 -0.0011939 -0.00044782
-0.00084745 -0.00052405 -6.6815e-05 -0.00034192 0.00049777 -0.0004704 -0.16624 -0.031529
0.0019381 -0.00025132 5.497e-05 0.0027635
0.00020393 -0.00089614 0.00034041 -0.00019092 0.00051597 -0.00055456 0.0017948 -0.000119
-0.18304 -0.2826 -0.00012503 0.002824
0.00022391 -0.00044547 -0.00024321 -0.00041286 -0.00081657 -0.00032293 0.0002023 0.0028025
-9.379e-05 0.0029149 -0.27266 -0.2753
4880000000 -0.18713 -0.25916 -0.0042172 0.0045168 0.0019959 0.0030693 -0.0015106 0.00023323
-0.00074009 -0.00098194 0.00034639 -3.0345e-05
-0.0042749 0.0045013 -0.25573 0.066112 0.0047425 0.0015445 -0.00035803 -0.00019123
-7.7546e-05 9.8492e-05 -0.0001893 2.8993e-05
0.0020715 0.0030404 0.0048129 0.0015063 -0.14931 -0.27873 0.00048119 -0.00039004
-1.2925e-05 -0.0014216 -0.00052789 8.0395e-05
-0.0015018 0.00029289 -0.00038194 -0.00017377 0.00053487 -0.00058362 -0.15958 -0.013107
0.00055134 -0.00045771 0.00083622 0.0025626
-0.0006843 -0.00098968 -0.00010997 0.00027208 -0.00020311 -0.0016428 0.00056066 -0.00047585
-0.21371 -0.26761 4.7263e-05 0.0032894
0.0003994 -7.0082e-05 -0.00014029 -1.6322e-05 -0.00076574 0.00011155 0.00095568 0.0026153
-4.5158e-05 0.0032281 -0.28487 -0.24587
4940000000 -0.20802 -0.24205 -0.003046 0.0064768 0.002813 0.0012831 -0.00024663 0.0006858
-0.001044 -0.00051418 0.00018282 -0.00089037
-0.0030248 0.0064771 -0.26793 0.092202 0.0058374 0.0012358 -8.3047e-05 -9.8155e-05
0.00038717 -0.00037705 -0.00047166 -3.1672e-05
0.002859 0.0013413 0.0058479 0.0012641 -0.16894 -0.25522 0.00020258 -0.00042061
-0.0010486 -0.00022228 -0.00061341 -1.1183e-05
-0.00028423 0.00072469 -5.6874e-05 -0.00012929 0.00026351 -0.00035352 -0.16718 -0.0032847
-0.00040468 0.00036341 0.0019941 0.0018983
-0.0011626 -0.00047452 0.00028609 -0.00039301 -0.0010853 -0.00020015 -0.00041994 0.00038321
-0.23823 -0.24016 0.00030553 0.0028439
0.00013341 -0.00079287 -0.00048659 0.00010577 -0.00061906 -3.5504e-05 0.0019887 0.001846
0.00044641 0.0029114 -0.30878 -0.21997
5000000000 -0.22866 -0.21815 -0.00016868 0.0073428 0.0032247 0.0018758 -0.00018425 0.00061778
-0.00064812 0.00051078 -0.00028721 -0.00082017
-0.00020178 0.007356 -0.25413 0.1096 0.005938 -0.00064379 -0.00031279 -8.669e-05
-0.00018452 -0.00058372 -0.00028141 -1.7663e-05
0.0032966 0.0017679 0.0059244 -0.0007625 -0.19911 -0.24123 -0.00071242 -0.00068499
-0.00056274 -0.00031834 -0.00059143 -2.8797e-05
-0.00020825 0.00066779 -0.00031071 -0.00011188 -0.00068821 -0.00070007 -0.16148 0.02088
-0.00088744 0.001472 0.0021991 0.0010373
-0.0005832 0.00059282 -0.00021169 -0.00050825 -0.00042597 -0.00020511 -0.00094641 0.0015237
-0.2658 -0.21692 -0.00022551 0.0037704
-0.00024629 -0.00072639 -0.00025553 -4.5645e-05 -0.00044771 -0.00018515 0.0022879 0.0011349
-0.00023512 0.0037154 -0.32054 -0.18544
5060000000 -0.25 -0.19065 0.0018537 0.0070508 0.0032853 -0.00030335 0.00017716 0.00050086
-0.00043934 5.6713e-05 -0.00037194 -0.0002802
0.0018572 0.0070631 -0.23714 0.14648 0.0053698 -0.0019598 -1.8169e-05 0.00019889
-0.00040305 3.604e-06 -0.0003497 0.00022855
0.0033304 -0.00038859 0.0053537 -0.0020916 -0.21346 -0.21946 -0.0002946 0.0002674
-0.00096906 0.00020037 -0.00089771 8.7641e-06
0.00018018 0.00051508 6.5132e-06 0.00020933 -0.00041416 0.00030525 -0.16314 0.028309
-0.00037732 0.0030127 0.0019664 0.00060955
-0.00051337 -1.4533e-05 -0.00039749 -3.169e-05 -0.0011255 0.0001337 -0.00027428 0.0030418
-0.28029 -0.18676 0.0012009 0.0036249
-0.00048005 -0.00040743 -0.00039064 0.00022495 -0.0010534 7.5208e-05 0.001921 0.00049424
0.001249 0.0036786 -0.33304 -0.15708
5120000000 -0.26613 -0.16543 0.003458 0.0060173 0.0030639 -0.00056702 0.00035555 0.00066676
-5.2509e-05 0.00078615 -0.00048605 0.00021354
0.0034157 0.006011 -0.23161 0.17305 0.004729 -0.0028083 3.9524e-05 0.00029229
-6.0571e-05 -5.3685e-05 8.0731e-05 0.0002632
0.0030329 -0.00067767 0.0046877 -0.0028821 -0.22759 -0.20452 -5.4385e-05 0.00022376
-0.00032753 0.00070823 -0.0012999 0.000582
0.00032818 0.00064146 2.5175e-05 0.00022235 -7.5617e-05 0.00011203 -0.15932 0.054591
0.0011475 0.0032838 0.0023345 0.00019918
1.3721e-06 0.000882 -9.5578e-05 -2.3345e-05 -7.4405e-05 0.00081279 0.0011049 0.003267
-0.29508 -0.15219 0.0014133 0.0032487
-0.0003606 0.00027891 9.7436e-05 0.0002751 -0.0012495 0.0005838 0.0023682 0.00033885
0.001483 0.0032299 -0.34592 -0.12277
5180000000 -0.28221 -0.1352 0.005017 0.0047446 0.0032915 -0.00115 0.00017249 0.0006218
-7.8355e-05 0.00031344 -0.00043435 0.0004482
0.0050336 0.0047496 -0.20961 0.19583 0.0040599 -0.0039024 -0.00028361 -0.00026264
-0.0001661 -8.8409e-05 -9.5365e-05 0.00018019
0.0032918 -0.001266 0.0040768 -0.0039965 -0.23869 -0.16834 -0.00033145 0.00075622
-0.00015692 -6.0146e-05 -0.00040985 0.0012106
0.00024837 0.00060454 -0.00029854 -0.00021612 -0.00039021 0.00062506 -0.15832 0.064307
0.0027462 0.0038993 0.0023155 -0.00068373
-0.0001274 0.00024654 -7.4513e-05 -0.00012358 -0.00022932 -0.00015452 0.0028537 0.004028
-0.30773 -0.11062 0.0026938 0.0037343
-0.00042865 0.00046154 1.1961e-05 0.00011351 -0.00035072 0.0010322 0.0023517 -0.00069514
0.0026155 0.0038163 -0.34788 -0.090788
5240000000 -0.2912 -0.10824 0.0051671 0.003438 0.0026489 -0.0027852 0.00070466 -6.136e-06
-0.00017511 -0.00016864 -2.6589e-05 0.00050601
0.0051473 0.0034236 -0.19809 0.23362 0.00307 -0.004714 -4.5103e-05 0.00012223
-0.00023984 -4.9025e-05 0.00032832 0.00028936
0.0026869 -0.002799 0.0028974 -0.0047235 -0.25509 -0.14386 0.00036084 0.00018579
-3.4605e-05 0.00058097 0.00033546 0.0010409
0.00070561 2.5153e-05 -3.8923e-05 4.0619e-05 0.00045874 0.00020039 -0.1588 0.084877
0.0037315 0.002573 0.0016054 -0.0013104
-0.00024039 -0.00019301 -0.00024583 -1.3572e-05 1.382e-05 0.00065898 0.0037188 0.0024375
-0.32158 -0.069167 0.0032808 0.0027281
-6.1381e-06 0.00054271 0.00026076 0.00029532 0.00023709 0.0012324 0.0015208 -0.0014015
0.0032628 0.0025991 -0.35499 -0.057841
5300000000 -0.29657 -0.07829 0.0059591 0.0019352 0.0017583 -0.0030635 0.00016309 -0.00034142
0.00025001 0.00077755 0.00019039 0.00031234
0.0059392 0.0019579 -0.19033 0.23848 0.0021769 -0.0052911 -0.00018405 0.00024031
-9.7217e-05 0.00050341 0.00026767 0.00032223
0.0016537 -0.0031473 0.002157 -0.0053718 -0.27131 -0.11821 0.00036089 -0.00025096
-5.0107e-05 0.00049617 0.00065726 0.001062
0.0001451 -0.00037868 -0.00018252 0.00025988 0.0002577 -0.00024581 -0.15098 0.094165
0.00522 0.0018715 0.0014206 -0.0014198
0.000268 0.00077001 -4.7597e-05 0.00047566 0.00016778 0.00051316 0.0052771 0.0019353
-0.33304 -0.040684 0.0034465 0.0024758
0.00015633 0.00034108 0.00028209 0.00030486 0.00068605 0.00086251 0.0014996 -0.0014047
0.003459 0.0025885 -0.35058 -0.021951
5360000000 -0.29703 -0.041621 0.0059418 0.00076408 0.00042777 -0.0036897 0.00036927 -7.4868e-05
7.3234e-05 0.00033601 0.00047915 -0.00014319
0.0059333 0.00079163 -0.15321 0.26012 0.00089683 -0.0056779 5.9566e-05 0.00018489
5.8302e-05 9.2236e-07 0.00049856 -0.00017587
0.0003507 -0.0037437 0.00079891 -0.0056619 -0.27048 -0.091571 0.00036693 0.00036535
0.00042032 0.00028322 0.00083366 0.00018769
0.00040369 -2.9173e-05 0.00011851 0.00020508 0.00032173 0.0004063 -0.14939 0.11205
0.0060329 -0.00041551 0.00072239 -0.0019901
3.9589e-05 0.00037388 9.1284e-05 2.992e-05 0.00031214 0.00037518 0.0060097 -0.00045643
-0.32929 -0.0021971 0.0044702 0.0024137
0.00050377 -0.00019038 0.0005865 -0.00016979 0.00081102 0.00026713 0.00070247 -0.002041
0.0046352 0.0023237 -0.34831 0.006318
5420000000 -0.29988 -0.018282 0.0060893 -0.0010715 -0.00056796 -0.0037513 -1.8464e-05 -0.00013906
0.00060729 0.00051636 0.00019216 -0.00022875
0.0060956 -0.0010908 -0.13429 0.28705 -0.00015558 -0.0054553 0.00012897 0.00017025
-9.068e-06 2.0771e-05 0.00020475 -0.00018411
-0.00056908 -0.0037907 -0.00024508 -0.0054979 -0.28696 -0.058188 -0.0001748 -0.00056245
0.00058027 -3.9747e-05 0.0007113 -0.00012796
-5.1553e-05 -0.00015318 0.00010899 0.00016873 -0.0001748 -0.00056303 -0.13784 0.12688
0.0049063 -0.0021707 0.0001533 -0.0016842
0.00065724 0.00046322 4.6988e-05 -1.1542e-05 0.00075507 3.8856e-05 0.0049332 -0.0021928
-0.33288 0.026336 0.0050158 0.00095988
0.00019166 -0.0002205 0.00021795 -0.0001358 0.00080953 5.0373e-05 0.00015817 -0.0016403
0.0049258 0.0010318 -0.34152 0.048018
5480000000 -0.29212 0.018092 0.0049938 -0.0019092 -0.0019305 -0.003034 0.00042291 -7.8977e-05
0.00089685 -0.00022766 -8.1273e-05 -5.0272e-05
0.0050368 -0.0018799 -0.12008 0.29494 -0.0016174 -0.0057677 5.354e-05 0.00013685
0.0001254 -1.6349e-05 0.00031502 -0.00012373
-0.002046 -0.0029189 -0.0016477 -0.0056496 -0.29068 -0.035964 -7.7475e-05 0.00014581
0.00067038 -0.00014489 0.00087932 0.00016977
0.00041911 -2.6379e-05 4.9928e-05 0.00017331 -0.000209 0.00018615 -0.13136 0.13758
0.0040652 -0.0033069 -8.8149e-05 -0.0017817
0.00087606 -0.00022373 4.5523e-05 3.5144e-05 0.00056929 -0.00029919 0.0040625 -0.0033078
-0.32244 0.055668 0.0048134 0.00037239
-6.444e-05 -0.00014758 0.00023567 -0.00016829 0.00065531 4.0015e-05 -3.2715e-05 -0.0019061
0.0048477 0.00029838 -0.33241 0.07068
5540000000 -0.28888 0.043365 0.0042508 -0.0026117 -0.0027159 -0.0019887 0.000318 -0.00027114
0.00022122 -0.00013019 -0.0002716 4.8046e-05
0.004232 -0.002602 -0.0796 0.31255 -0.0026826 -0.0049139 0.00042724 0.00015089
-9.7335e-06 -0.00015632 -0.0001197 -0.00038474
-0.002735 -0.0019618 -0.0027208 -0.0049014 -0.29015 -0.015009 0.00012226 -0.00011485
0.00037069 -0.00022725 0.00042199 -0.00052618
0.00029097 -0.00033726 0.00044869 0.00010176 0.00024894 -0.00019901 -0.12012 0.15911
0.0025711 -0.003973 -0.00095658 -0.0019535
0.00027725 -9.5071e-05 2.7704e-05 -0.00016714 0.00043916 -0.0001008 0.0025623 -0.0039832
-0.30842 0.090145 0.0049205 -0.0011027
-0.00030565 0.00010809 -8.1355e-05 -0.00038548 0.00043587 -0.00046736 -0.0010386 -0.0018586
0.0047258 -0.0010939 -0.32459 0.11076
5600000000 -0.27759 0.071471 0.0034454 -0.0036031 -0.0023344 -0.0016485 0.00034166 -0.0003177
0.00036761 -6.115e-05 0.00022575 0.00055221
0.0034863 -0.0036344 -0.076766 0.32681 -0.0036012 -0.0047499 9.3933e-05 -0.00023981
-9.2029e-05 0.00010606 -0.00019435 -0.00025165
-0.0023785 -0.0015941 -0.0037818 -0.0046565 -0.28955 0.017025 -3.9204e-06 5.4387e-05
0.00025919 -0.00041891 0.00023573 -0.0003823
0.0003437 -0.00027845 5.7259e-05 -0.00020454 -6.0035e-05 0.00012908 -0.11228 0.15849
0.0017095 -0.0039783 -0.001218 -0.0010342
0.00034184 -0.00019675 -0.00012879 -1.8947e-05 0.00035618 -0.00053273 0.0017043 -0.003938
-0.29973 0.1204 0.0042951 -0.0013575
0.00026858 0.00042598 -0.00020757 -0.00029129 0.00041038 -0.0004861 -0.0011295 -0.0010888
0.0044921 -0.0013457 -0.30324 0.1259
5660000000 -0.26674 0.093224 0.0030473 -0.0036491 -0.0033938 -0.00065889 -0.00035189 -0.00074566
-0.00016513 -0.0006823 0.00042181 -0.00045967
0.0030842 -0.0036437 -0.035695 0.31837 -0.0044739 -0.003055 -1.5658e-05 -9.7236e-05
8.9062e-05 -4.5798e-05 -9.1414e-05 -0.00012553
-0.0034124 -0.00057244 -0.0045309 -0.0030299 -0.29058 0.040604 -0.00025556 9.0917e-05
-0.00017682 -0.00048778 0.00048545 -0.001169
-0.00037641 -0.00080442 4.1654e-05 -0.00014617 -0.00016068 0.00012224 -0.097047 0.17879
0.00067422 -0.0039973 -0.0012447 -0.0009187
-0.00010667 -0.00059639 0.00014271 3.7398e-05 -0.00025872 -0.00021014 0.00070876 -0.004137
-0.28506 0.14835 0.0043747 -0.0022069
0.00043871 -0.00038973 -8.6574e-05 -4.0013e-05 0.0003738 -0.00098246 -0.0013661 -0.00098348
0.0042158 -0.0022254 -0.29444 0.162
5720000000 -0.25202 0.1155 0.0026734 -0.0041706 -0.0029617 0.00075113 -0.000486 -0.00027345
-0.00032868 -6.2426e-05 2.1857e-05 -0.00031233
0.002672 -0.0041141 -0.0075625 0.34425 -0.0056155 -0.0025446 3.6858e-05 -0.00010626
-0.00024162 4.5873e-05 -0.00025276 0.00026016
-0.0029601 0.00091094 -0.0057055 -0.0024968 -0.28705 0.072095 0.00020493 5.5517e-05
-0.00011039 0.00035632 -0.00021081 -0.00022222
-0.00049777 -0.00026469 1.4221e-05 -9.023e-05 0.00017815 3.1379e-05 -0.080915 0.18054
-0.00017699 -0.0035777 -0.0017542 -0.00043346
-0.00034129 -2.2072e-05 -0.00026325 3.8219e-05 0.00012901 0.0002906 -0.00031268 -0.0034478
-0.27421 0.17538 0.0041187 -0.0035226
-2.1787e-05 -0.00029964 -0.00032949 0.0002193 -0.00013431 -0.00030067 -0.0016855 -0.00035298
0.0041645 -0.0035449 -0.26399 0.17947
5780000000 -0.23575 0.13262 0.0015632 -0.0047374 -0.0024621 0.0010557 -0.0007649 0.00012191
-0.00041976 -0.00030802 -0.00011611 -0.00030566
0.0015833 -0.0047958 0.0057934 0.33908 -0.0059834 -0.0006759 -6.6214e-05 -0.00013789
1.4376e-05 -9.0433e-05 -4.4645e-05 -0.00021943
-0.0024892 0.0011522 -0.0059612 -0.00049936 -0.28358 0.088478 -6.5786e-05 -0.00018454
0.00021193 -4.908e-05 -0.0002147 -0.00054368
-0.00074043 0.0001498 -5.604e-05 -0.0001467 -1.0409e-05 -4.0621e-05 -0.072115 0.19639
-0.00016664 -0.0030159 -0.0011919 0.00014587
-0.00038465 -0.00033657 5.0934e-05 -3.4921e-05 3.4738e-05 -8.5273e-05 -4.6389e-05 -0.0030495
-0.26392 0.19637 0.0029205 -0.0036451
-0.00013978 -0.00029412 -1.707e-05 -0.00019418 -0.00038905 -0.00059339 -0.0012222 6.737e-05
0.0029775 -0.0037462 -0.25514 0.20175
5840000000 -0.22236 0.15399 0.00025043 -0.005489 -0.002104 0.0012966 -7.2979e-05 0.00030666
-0.0003808 0.00022813 -0.00044233 -0.00013626
0.00025687 -0.0054502 0.041306 0.34252 -0.0056542 0.00061865 -0.00013604 4.5514e-05
0.00019918 8.5024e-06 -0.00016166 0.00019075
-0.00209 0.001265 -0.0056799 0.00075308 -0.27661 0.11305 -0.00019525 0.00011608
-0.00012939 -0.00091182 -0.0003815 -0.00063218
-0.00013757 0.00033918 -0.00017667 2.8188e-05 -0.00026098 -1.8081e-05 -0.049283 0.19948
-0.00057977 -0.0035065 -0.0012716 0.00011464
-0.00042164 0.00019736 0.00022591 1.9559e-05 -8.675e-05 -0.0007821 -0.00080344 -0.0034458
-0.24631 0.2062 0.0025499 -0.0039993
-0.00040717 -0.00023373 -9.3741e-05 0.00021413 -0.00039955 -0.00054573 -0.0012472 0.00029618
0.0025309 -0.0039221 -0.2192 0.22584
5900000000 -0.20835 0.16616 -0.0018608 -0.0054808 -0.0021748 0.0022667 -0.00019432 5.5425e-05
0.00028692 -0.00010799 3.0935e-05 0.00020022
-0.001851 -0.0054752 0.061606 0.3425 -0.0050751 0.0018369 -5.6928e-05 -7.8343e-06
6.6173e-06 -0.00021632 -7.2791e-05 -0.00010798
-0.0021001 0.0024186 -0.0051531 0.0019212 -0.26082 0.12814 -7.5847e-05 -0.00010752
-0.00052953 -0.00014392 -0.00075045 -0.0001407
-0.00013071 1.5629e-05 2.2963e-06 -1.8616e-05 -6.152e-05 8.4045e-06 -0.041925 0.20989
-0.00091241 -0.0035652 -0.0010332 0.00034031
0.00026586 -0.00013684 -3.184e-05 -0.00028604 -0.00051253 -0.00034075 -0.00074703 -0.0035359
-0.22025 0.22206 0.0018251 -0.0051176
4.1144e-05 0.00018906 -0.00011961 -0.00014003 -0.00089478 -0.00022992 -0.0010007 0.00031264
0.0020317 -0.0051633 -0.20481 0.23566
5960000000 -0.18852 0.17914 -0.0029572 -0.0040002 -0.00067857 0.002731 -0.00014824 0.00024084
-0.00017453 0.00015137 -0.00012916 0.00010814
-0.0029645 -0.003968 0.08816 0.3414 -0.0041846 0.0022782 -0.00015513 2.8069e-05
-4.2784e-05 -8.3912e-06 -4.7274e-06 0.00011997
-0.00072736 0.0026679 -0.0041389 0.0023866 -0.24609 0.15422 -2.6327e-05 -6.7134e-05
-0.00037188 8.0846e-05 -0.00036191 -8.1354e-05
-0.00015479 0.00025394 -0.00018625 2.4094e-05 9.2047e-06 -0.00015413 -0.023471 0.21812
-0.0019047 -0.0032028 -0.0010633 0.00090993
-0.00023507 0.00014759 1.8312e-05 4.3105e-05 -0.00032923 0.00021633 -0.0021273 -0.0033003
-0.19965 0.23627 0.00026584 -0.0049045
-0.00013226 8.5122e-05 0.00011519 0.00013122 -0.00034994 -9.2195e-05 -0.0011633 0.00094244
0.0001693 -0.0049053 -0.17608 0.26287
6020000000 -0.17059 0.19479 -0.0038136 -0.0030893 -0.00040232 0.0030019 -5.4735e-05 0.00050008
-0.00032564 0.00018988 -0.00014792 0.00020749
-0.0038207 -0.0030839 0.11604 0.33324 -0.0046993 0.0032122 -7.0596e-05 0.00014699
-0.00011302 0.00019783 -0.00015738 0.00026621
-0.00033785 0.0029867 -0.0045766 0.003336 -0.22643 0.16651 -0.00022041 0.00023858
-0.00081859 0.00016651 -0.00061034 0.0006376
-3.9363e-05 0.00051105 -7.3421e-05 0.00014215 -0.00028393 0.00032577 -0.016979 0.21387
-0.0026006 -0.0033688 -0.00063463 0.00085284
-0.00025469 0.00020329 -0.00015525 0.00016101 -0.00077233 9.7265e-06 -0.0024919 -0.003187
-0.1701 0.2501 -8.9022e-05 -0.0049537
-0.00013602 0.00013327 -0.00019358 0.0002465 -0.00062861 0.00057611 -0.00053665 0.00085608
-1.3149e-05 -0.0050016 -0.14896 0.26166
6080000000 -0.15044 0.20334 -0.0040857 -0.00084519 0.0012807 0.0029006 0.00010017 5.5619e-05
0.00017336 5.3906e-05 0.00029482 1.1171e-05
-0.0040616 -0.00085969 0.13775 0.33407 -0.0030739 0.0045769 -2.9703e-05 -3.2239e-05
4.3798e-05 9.7715e-05 0.000222 0.00037874
0.0013138 0.0028949 -0.0030155 0.0046291 -0.20863 0.19293 0.000193 0.00016247
-0.00025079 0.00075235 4.5214e-06 0.0002627
7.3248e-05 3.4757e-05 -5.5224e-05 -6.0317e-05 0.00024575 0.00011061 2.2788e-05 0.2219
-0.0039279 -0.0023262 -0.00092355 0.0009453
-1.5619e-05 1.6035e-05 -4.962e-06 0.00010976 -0.00018378 0.00075722 -0.0040312 -0.002509
-0.14126 0.26742 -0.0012518 -0.0052634
0.0002968 -0.00011057 0.00024595 0.00037353 5.333e-05 0.0003187 -0.0010184 0.00089543
-0.0012645 -0.0053432 -0.12719 0.28312
6140000000 -0.13363 0.21692 -0.0034723 -0.00062051 0.0016127 0.0021613 6.124e-05 -5.2451e-05
6.9971e-05 -7.8202e-05 0.00050442 -0.0001375
-0.0034954 -0.00059955 0.16414 0.31548 -0.0022084 0.0052276 2.8459e-05 2.1616e-05
0.00041423 4.416e-05 0.00031064 6.7737e-05
0.0015752 0.0021496 -0.0021271 0.0053533 -0.18476 0.21237 0.00041989 -5.7589e-05
-2.3761e-05 0.00053654 -1.2938e-05 0.00044409
4.7136e-05 4.1949e-06 4.2091e-05 5.5842e-05 0.00037763 -6.6147e-05 0.012523 0.21302
-0.0045968 -0.001362 -0.00048805 0.0014946
7.4916e-05 -4.7171e-05 0.00045857 3.5518e-05 9.8665e-05 0.00058486 -0.0045404 -0.0010973
-0.12126 0.28721 -0.0027528 -0.0045217
0.00050508 -4.4333e-05 0.0003527 7.5049e-05 5.4574e-05 0.00051936 -0.00036879 0.0015999
-0.0026915 -0.0044737 -0.087981 0.28166
6200000000 -0.11793 0.22244 -0.0029163 -0.00019646 0.0020678 0.0012847 0.00013458 0.00037341
-0.00012109 7.1938e-05 -0.00012798 -0.0003916
-0.0029121 -0.00021059 0.19231 0.31401 -0.0009507 0.0052661 8.2097e-05 0.00026422
0.00016026 -7.512e-05 0.00010954 6.3572e-05
0.0021934 0.0011943 -0.00078726 0.0052287 -0.16551 0.22666 5.7251e-05 -0.00034327
0.00053564 0.00014956 0.00032172 0.00026569
0.00011534 0.00035002 4.4492e-05 0.00022419 0.0001734 -0.00037537 0.026148 0.22134
-0.0045861 -2.3421e-05 0.00013087 0.0011872
-0.00022493 1.498e-05 9.1405e-05 -0.00010253 0.00056266 4.6954e-05 -0.0045738 -9.6986e-05
-0.10865 0.29427 -0.0037224 -0.0035115
-0.00013241 -0.00044218 0.00016028 2.5763e-05 0.00032227 0.00027394 0.00012151 0.0011712
-0.0036921 -0.0035958 -0.075311 0.29143
6260000000 -0.10303 0.23564 -0.0030525 0.00074961 0.0020965 0.0005981 0.00027439 -0.00012887
0.00010399 0.00026862 -0.0001461 2.6015e-06
-0.0030555 0.00072757 0.20952 0.29877 -5.5852e-05 0.0053302 -2.0326e-05 -0.00010134
-0.00010004 -0.00010942 0.00019767 0.00015901
0.0020713 0.00068757 1.2864e-05 0.0053481 -0.14334 0.24793 9.8221e-05 -1.1253e-05
0.00033938 -3.0085e-05 0.00023846 0.00025662
0.00028207 -0.00010086 -5.3792e-07 -9.1557e-05 8.6673e-05 -4.5318e-05 0.041699 0.21643
-0.0043708 0.0013715 0.00063813 0.0012463
0.00012994 0.00028139 -0.00011998 -0.0001012 0.00034732 -6.4159e-05 -0.0043757 0.0014444
-0.082645 0.29471 -0.0039978 -0.002796
-0.00016768 5.4249e-06 0.00015207 0.0001676 0.00023575 0.00021769 0.00066627 0.001283
-0.003846 -0.0025705 -0.029306 0.2913
6320000000 -0.087089 0.23818 -0.0025736 0.0014057 0.0021776 -0.00031358 5.0093e-05 0.00015927
-0.00037425 0.00050315 -0.00027364 0.00023432
-0.0025775 0.0014075 0.23505 0.28934 0.0018016 0.0056578 5.0225e-05 9.8475e-05
3.7645e-05 -3.9681e-05 0.00012495 -3.4166e-05
0.00219 -0.00039415 0.0019412 0.0056583 -0.12508 0.25684 -0.00021014 -0.00026223
0.0002545 3.0609e-05 0.00044605 0.00019915
6.3091e-05 0.00016153 4.1887e-05 7.41e-05 -0.00024839 -0.00028003 0.040797 0.21772
-0.0038581 0.0020023 0.00070039 0.00077792
-0.00042449 0.00040014 4.8872e-05 -4.3706e-05 0.00037441 3.1102e-05 -0.0038056 0.0020072
-0.058108 0.30388 -0.0049552 -0.0013279
-0.00021033 0.00029341 0.00020878 5.0355e-06 0.00042048 0.00019555 0.00069641 0.0007744
-0.0050268 -0.0014979 -0.019388 0.29001
6380000000 -0.067734 0.2452 -0.0019494 0.0018556 0.0016568 -0.00042805 0.00010107 -0.00010674
0.00029262 0.00013553 0.00012409 0.00011332
-0.0019481 0.0018339 0.25183 0.27015 0.0031087 0.0041807 -0.00010227 -9.5382e-05
-0.00026296 -0.00021241 -0.00011422 -0.00024935
0.0016721 -0.00048766 0.0032455 0.0041321 -0.097026 0.27306 -0.00021323 0.00022344
0.00050706 -0.00011112 0.00055243 0.00013503
2.7203e-05 -7.4249e-05 -0.00012895 -8.2237e-05 -0.00019131 0.00015735 0.06164 0.20804
-0.0030361 0.0032904 0.00094947 0.00071833
0.00027597 0.00020503 -0.00018127 -0.00017702 0.00051634 -0.00012485 -0.0030443 0.0033203
-0.037125 0.29691 -0.0045525 -0.00024593
9.5782e-05 2.5082e-05 -0.00011923 -0.00031743 0.00053886 0.0001586 0.00089091 0.00065592
-0.0045674 -0.00012319 0.021056 0.29264
6440000000 -0.045181 0.25627 -0.00083844 0.0024786 0.0017704 -0.00083786 0.00038317 -0.00012183
0.00031213 -0.00039623 -0.00017541 -0.00021298
-0.00082141 0.0024513 0.27219 0.25626 0.0033801 0.0029051 0.00010512 -3.2072e-05
-0.0001147 1.1921e-05 -0.00019356 -0.00031867
0.0018038 -0.00087965 0.0034393 0.0028439 -0.079917 0.28733 -0.00017883 0.00028571
-0.00041487 -0.00018659 0.00057709 -0.00051453
0.00037592 -0.00015521 0.00010742 -3.408e-05 -0.000182 0.00027498 0.063777 0.20412
-0.0017715 0.0038791 0.00099255 0.00063872
0.00024655 -0.00046606 -0.00018881 4.132e-05 -0.00034254 -7.4256e-05 -0.0017664 0.0039199
0.0043124 0.30211 -0.0047179 0.0012263
-0.00013984 -0.0001746 -0.00021347 -0.00028216 0.00058958 -0.00046961 0.0010065 0.00064202
-0.0046187 0.0010239 0.032341 0.27655
6500000000 -0.026624 0.25642 -0.00011952 0.0020195 0.0014021 -0.0011112 0.00018129 -7.0378e-05
0.00011976 0.00013601 -0.00013522 0.00029754
-0.00014203 0.0020355 0.29745 0.22929 0.0037468 0.002431 9.9436e-05 4.6428e-06
0.00017005 0.00014531 0.0001698 -0.00013944
0.0013393 -0.0010834 0.0037942 0.0023783 -0.068423 0.28488 -9.2324e-06 3.4857e-05
4.4511e-05 -5.7544e-05 -0.00013651 -0.0003995
0.00018636 -5.8697e-05 0.00012471 -5.3694e-06 1.3231e-05 2.2225e-06 0.087769 0.19903
-0.00035918 0.0040404 0.0010489 0.00041982
7.7542e-05 0.00016056 0.00016852 0.00022023 3.7646e-05 -6.9056e-05 -0.00025254 0.0040612
0.026383 0.30581 -0.0034097 0.0023529
-0.00018095 0.00022982 0.00025718 -0.00010573 -0.00011336 -0.00032373 0.0010158 0.00038242
-0.0035015 0.002405 0.069467 0.27813
