# Supplementary material for: Early Detection of Alzheimer’s Disease via Machine Learning-Based Microwave Sensing: An Experimental Validation
Source: Sensors (Basel). 2025 Apr 25;25(9):2718. doi: 10.3390/s25092718 (PMC12074295; doi:10.3390/s25092718)
Supplement: Supplementary file 1 [file sensors-25-02718-s001.zip › measurements_paper_sensors/26 febbraio - PART1/set5/CSF_5_m9.s6p]

!Keysight Technologies,M9804A,MY58100912,A.14.10.03
!Date: Thursday, April 27, 2023 10:28:33
!Correction: S11(C  6-Port  ) 
!S12(C  6-Port  ) 
!S13(C  6-Port  ) 
!S14(C  6-Port  ) 
!S15(C  6-Port  ) 
!S16(C  6-Port  ) 
!S21(C  6-Port  ) 
!S22(C  6-Port  ) 
!S23(C  6-Port  ) 
!S24(C  6-Port  ) 
!S25(C  6-Port  ) 
!S26(C  6-Port  ) 
!S31(C  6-Port  ) 
!S32(C  6-Port  ) 
!S33(C  6-Port  ) 
!S34(C  6-Port  ) 
!S35(C  6-Port  ) 
!S36(C  6-Port  ) 
!S41(C  6-Port  ) 
!S42(C  6-Port  ) 
!S43(C  6-Port  ) 
!S44(C  6-Port  ) 
!S45(C  6-Port  ) 
!S46(C  6-Port  ) 
!S51(C  6-Port  ) 
!S52(C  6-Port  ) 
!S53(C  6-Port  ) 
!S54(C  6-Port  ) 
!S55(C  6-Port  ) 
!S56(C  6-Port  ) 
!S61(C  6-Port  ) 
!S62(C  6-Port  ) 
!S63(C  6-Port  ) 
!S64(C  6-Port  ) 
!S65(C  6-Port  ) 
!S66(C  6-Port  ) 
!S6P File: Measurement: :
# Hz S  RI   R 50
500000000 -0.32719 -0.060674 -0.010626 -0.0020027 -0.0082866 0.011857 -0.004038 0.012033
0.012405 0.0058279 -0.004973 0.0082583
-0.010484 -0.0019512 -0.40892 -0.07209 0.0075615 -0.011184 0.00091512 0.011418
0.0094075 0.003516 0.00091911 0.013228
-0.0082996 0.01178 0.0074419 -0.011103 -0.25499 0.19358 0.0067349 0.0032193
-0.0021609 0.0080095 0.0014686 0.012069
-0.0041932 0.011996 0.00087226 0.011532 0.0067602 0.0032178 -0.32699 0.045361
-0.019707 -0.0056678 0.014754 0.027972
0.012405 0.0057989 0.0093307 0.0034509 -0.0021403 0.0079884 -0.019701 -0.005662
-0.21017 -0.24609 -0.028615 0.0033339
-0.0050483 0.0084349 0.00084613 0.013264 0.0014889 0.012027 0.014715 0.027878
-0.028608 0.0032278 -0.26018 -0.14253
560000000 -0.31308 0.10591 -0.023112 -0.066408 0.0013791 0.012734 0.0057287 0.010889
0.012033 0.0051053 0.0113 0.010214
-0.023178 -0.066535 -0.36853 0.091975 -0.042029 -0.038783 0.013695 0.0024905
-0.01512 -0.0060524 0.004818 -0.0013622
0.0012206 0.012829 -0.042126 -0.038658 -0.17879 0.24292 -0.00069198 -0.004851
0.019 0.006777 0.0075482 -0.0055201
0.00591 0.011032 0.013805 0.0024647 -0.00070035 -0.0048656 -0.30274 0.13289
0.0056838 -0.021764 0.0063214 -0.022394
0.01223 0.0046347 -0.015404 -0.0061684 0.018977 0.0067732 0.0057029 -0.02174
-0.29741 -0.060963 0.0092859 -0.051174
0.011383 0.0095634 0.0046807 -0.0013176 0.0075341 -0.0055181 0.0062987 -0.022387
0.0093472 -0.051125 -0.32682 0.004357
620000000 -0.27426 0.082234 -0.023642 0.0089397 0.0035225 0.008428 0.008411 -0.0043297
0.01252 -0.00081062 0.00083611 -0.0011098
-0.023592 0.0089458 -0.39882 0.036988 -0.019386 0.00039986 -0.0018284 -0.0022908
0.012264 -0.0051282 3.4477e-05 -0.0030101
0.0034741 0.0084831 -0.019473 0.00045138 -0.15311 0.25143 -0.0016626 -0.005247
-0.0036514 -0.0017335 0.0083673 -0.0030433
0.0084568 -0.0040234 -0.0017997 -0.0022571 -0.001638 -0.0052769 -0.26222 0.14311
-0.037468 -0.021447 0.012691 0.028141
0.012798 -0.00087745 0.012305 -0.0051823 -0.0036943 -0.001734 -0.037542 -0.02135
-0.21353 -0.098115 -0.044258 0.012969
0.00079854 -0.0010194 5.3579e-05 -0.002926 0.0083184 -0.0031386 0.012665 0.028092
-0.044154 0.012975 -0.24158 -0.029608
680000000 -0.23978 0.1754 -0.026408 -0.01478 0.0047863 0.0051967 0.0013786 -0.0071132
-0.0015448 -0.011292 0.0058292 -0.0071836
-0.026408 -0.014691 -0.38914 0.13906 -0.032574 -0.0014865 -0.0015561 -0.00068567
-0.001614 -0.0094054 -0.00099621 -0.0016309
0.0047957 0.0052415 -0.032616 -0.0014015 -0.10647 0.27493 -0.00069908 -2.776e-05
-0.0016428 0.00095433 -0.0029287 -0.0090661
0.0014171 -0.0070712 -0.0015818 -0.00072731 -0.0007091 -3.0117e-05 -0.21755 0.19507
-0.023256 -0.0075368 -0.0092565 -0.011274
-0.0016444 -0.011436 -0.0016325 -0.0093724 -0.001615 0.00096275 -0.023195 -0.0075348
-0.28354 0.0012753 -0.0051803 -0.0074065
0.0056006 -0.0070948 -0.0010011 -0.0016025 -0.0028934 -0.0090515 -0.0092135 -0.011226
-0.0051956 -0.0073508 -0.26046 0.071824
740000000 -0.19333 0.1688 -0.040613 0.026665 0.013404 -0.0036542 2.4947e-05 -0.0038353
-0.0038673 -0.0018699 -0.0063406 0.0033068
-0.040566 0.026713 -0.33485 0.15854 -0.036492 0.034567 0.00021351 -0.0055
-0.013325 0.006804 -0.00095975 -0.0055181
0.013304 -0.0037154 -0.03643 0.034729 -0.072648 0.2755 -0.0017949 0.0033092
-0.0010824 -0.0052211 -0.0017093 0.00086807
1.6931e-05 -0.0038975 0.00022839 -0.0055886 -0.0018051 0.0033188 -0.20173 0.20163
-0.041565 -0.0092917 0.02231 0.016924
-0.0040652 -0.0019521 -0.013345 0.0068936 -0.0010709 -0.0051802 -0.041636 -0.0091506
-0.17834 0.036924 -0.043962 -0.00097289
-0.0065193 0.0033026 -0.00091577 -0.0055693 -0.0017088 0.00092934 0.022252 0.016882
-0.043945 -0.0010137 -0.25175 0.076391
800000000 -0.16549 0.2142 -0.022507 0.016107 0.0055024 -0.010344 -0.0045393 -0.0024892
-0.0040863 0.0017928 0.0043861 0.00050075
-0.022531 0.016246 -0.34399 0.22944 -0.0083833 0.034304 -0.0022486 0.002194
0.00028709 0.0020437 0.0006719 0.0054981
0.0054882 -0.010386 -0.0082717 0.034366 -0.034823 0.30134 0.00098719 0.0012494
2.8888e-05 0.0030806 -0.001794 0.00066064
-0.0044259 -0.0026038 -0.002207 0.0021966 0.00099117 0.0012637 -0.17268 0.22892
-0.029636 0.013173 0.014778 -0.010625
-0.0042827 0.0018438 0.00023547 0.0020678 2.5699e-05 0.0030853 -0.029644 0.013227
-0.23531 0.059972 -0.019056 0.021348
0.0042794 0.00036587 0.00075968 0.0054537 -0.0018106 0.00067128 0.014825 -0.010689
-0.019011 0.021277 -0.24799 0.1288
860000000 -0.13098 0.23547 -0.018105 0.030788 -0.0033646 -0.0099464 -0.0019459 0.00082473
0.0037938 0.0049481 -0.003574 -0.0031687
-0.018185 0.030698 -0.29644 0.27477 0.0078266 0.034288 8.2181e-05 0.0022422
0.0040498 0.0001956 0.0039588 -0.00013908
-0.0033796 -0.0099218 0.0079411 0.034319 0.014431 0.31145 -0.00053234 -0.00040737
0.0023946 -0.0018498 0.0019748 0.0040414
-0.0020899 0.00099367 6.6651e-05 0.0022528 -0.00054969 -0.00039761 -0.13623 0.241
-0.018588 0.01735 -0.005971 -0.0094603
0.0039479 0.0049002 0.0040279 0.00011256 0.002385 -0.001886 -0.018563 0.017435
-0.18149 0.12505 -0.026702 0.015615
-0.0034026 -0.0031679 0.0039684 -0.0001368 0.0020219 0.0040438 -0.0060264 -0.0093983
-0.026742 0.015559 -0.19876 0.17743
920000000 -0.10811 0.25879 0.0046863 0.039558 -0.0093089 -0.0042089 -0.0018275 0.0017977
-0.00017893 0.0014936 0.0032203 -0.0010959
0.004697 0.039488 -0.27006 0.29627 0.028211 0.022613 0.0014274 0.0010963
0.0073477 -0.00010999 0.0042157 -0.0029204
-0.0093191 -0.0042033 0.028293 0.022551 0.0607 0.31302 0.0016963 -7.7941e-05
0.00066495 -0.0003928 0.0009418 -0.001388
-0.0018988 0.0016608 0.0014348 0.0010811 0.0016907 -7.3599e-05 -0.11255 0.25756
-0.012463 0.031363 0.0041608 -0.0068273
-0.00011834 0.0016247 0.0073509 -0.00013067 0.00066079 -0.00038696 -0.012413 0.031421
-0.17551 0.1274 -0.0031617 0.029285
0.0031442 -0.0010875 0.0041867 -0.0029338 0.00093132 -0.0014021 0.004162 -0.0068566
-0.0031948 0.02926 -0.2083 0.18974
980000000 -0.061581 0.28156 0.017068 0.030671 -0.0092472 0.0047773 0.0019359 0.0034875
0.0039987 -0.0014905 -0.00373 -0.0028042
0.017013 0.030711 -0.21834 0.33424 0.033145 0.0048838 0.0018775 -0.00024689
0.0019331 -0.0061275 -0.00077438 -0.0025193
-0.0092167 0.0048254 0.033171 0.0047657 0.10757 0.30836 0.00036125 -0.0011541
0.00031462 -0.001557 0.0014852 -0.00038332
0.001955 0.0035595 0.0019003 -0.00026792 0.000358 -0.0011518 -0.074045 0.26999
0.0070954 0.031039 -0.0094864 -0.0078242
0.0040365 -0.0015711 0.001901 -0.0061511 0.00029966 -0.0015664 0.0071528 0.031023
-0.14691 0.16609 0.0048342 0.021054
-0.003643 -0.0027749 -0.00082237 -0.0025322 0.0015024 -0.00036794 -0.0095072 -0.007762
0.0048654 0.021036 -0.16675 0.23938
1040000000 -0.019898 0.29008 0.033458 0.019461 -0.00095039 0.0075378 0.0023038 0.00063768
0.00023904 -0.0035307 -9.1432e-05 -0.0013967
0.033395 0.019495 -0.18266 0.34794 0.029495 -0.014795 0.0013994 -0.0018692
-0.0023799 -0.0024024 -0.0011031 -0.0029303
-0.00089814 0.0075362 0.029458 -0.014914 0.15479 0.29456 -0.00058642 -0.0013876
-0.0015073 -0.00090813 -0.00054786 -0.0011369
0.0022922 0.00059939 0.0013971 -0.0018857 -0.00059708 -0.00139 -0.046185 0.27915
0.018799 0.019711 -0.002384 0.0012117
0.00026512 -0.0034905 -0.0024142 -0.0024065 -0.0014984 -0.00089515 0.018844 0.019671
-0.11355 0.1743 0.01339 0.02073
-0.00015035 -0.0013429 -0.0011653 -0.0029259 -0.00054963 -0.0011227 -0.0023754 0.0011943
0.013359 0.020737 -0.14544 0.25971
1100000000 0.024154 0.30091 0.036794 -0.0032329 0.0034938 0.0040468 0.0024489 -0.0010048
-0.0024223 -0.0030028 -0.0041668 -0.00023956
0.036781 -0.0032132 -0.14005 0.3684 0.01498 -0.027826 -0.00013991 -0.0017971
-0.0034841 -0.00082395 -0.0037467 -0.00058138
0.0035028 0.0040437 0.014894 -0.027913 0.20097 0.27508 -0.0017504 0.00033719
-0.0017052 0.00072149 -0.0010351 -0.00049259
0.0024349 -0.0010006 -0.00013308 -0.0018036 -0.0017591 0.00033457 -0.0060643 0.2846
0.025369 0.0066554 -0.0026463 -6.3235e-05
-0.0024501 -0.0030193 -0.003515 -0.00081712 -0.0017091 0.00073404 0.025393 0.0066049
-0.097317 0.19365 0.020185 0.010428
-0.0041557 -0.00020733 -0.0037637 -0.00055693 -0.0010492 -0.00047958 -0.0026369 -4.3809e-05
0.020189 0.01042 -0.10121 0.29226
1160000000 0.076317 0.29761 0.025066 -0.020516 0.0033479 -0.00070207 -0.00013534 -0.0023252
-0.0041401 -0.00093897 -0.0011567 0.0042971
0.025018 -0.020451 -0.094436 0.37369 -0.0040815 -0.028624 -0.0016814 -0.001311
-0.0028006 0.002444 -0.0015206 0.001979
0.003375 -0.00071974 -0.0042181 -0.028624 0.24543 0.2445 -0.0005685 0.0016448
-0.00044554 0.0016739 -0.00099715 0.00022298
-0.00013963 -0.0023577 -0.0016685 -0.0013241 -0.00057721 0.0016274 0.034228 0.28166
0.022549 -0.010021 -0.0037894 0.0051412
-0.0041702 -0.00090853 -0.0028231 0.0024395 -0.00045523 0.0016753 0.022561 -0.010067
-0.060905 0.20561 0.019662 0.00073021
-0.0011852 0.0042772 -0.001536 0.0020138 -0.00096926 0.00021995 -0.0037775 0.0051446
0.01963 0.00073384 -0.053288 0.29712
1220000000 0.11977 0.288 0.011782 -0.030236 -0.0011503 -0.0014048 -1.2034e-05 -0.0010339
-0.0027451 0.0023012 0.0011404 0.0020763
0.011787 -0.030224 -0.05061 0.38747 -0.017028 -0.020678 -0.0024566 0.00053892
-8.4268e-06 0.0031031 -0.000789 0.0018695
-0.0011708 -0.0013891 -0.017141 -0.020624 0.28431 0.20506 0.00092202 0.0014624
0.00052146 0.0011508 0.00018123 0.00066343
-1.8845e-05 -0.0010546 -0.0024433 0.00054295 0.0009224 0.001462 0.073674 0.27251
0.011621 -0.017095 0.0021992 0.0016879
-0.0026853 0.0023286 1.5644e-05 0.0030999 0.00052203 0.0011478 0.011601 -0.017112
-0.039862 0.21746 0.015504 -0.01252
0.0011416 0.0021016 -0.00077837 0.0018733 0.0001876 0.00067256 0.0022015 0.0016945
0.015487 -0.012518 -0.023252 0.31442
1280000000 0.1705 0.26911 -0.007289 -0.029232 -0.0017913 0.001709 -0.00092064 -0.0019801
-0.0010377 0.0034292 0.0026304 0.0012215
-0.0072584 -0.029171 -0.0033376 0.38 -0.023789 -0.0075948 -0.00081161 0.0014178
0.0017573 0.0017026 0.00063852 0.0019862
-0.0017963 0.0017178 -0.023844 -0.0074981 0.31532 0.1619 0.0013708 -0.00018704
0.0011026 0.00040936 0.00022229 0.00036785
-0.00092708 -0.0019675 -0.00079934 0.0014216 0.0013663 -0.00018527 0.11033 0.25661
0.0017693 -0.019724 -8.2558e-05 9.1029e-05
-0.0010234 0.0033987 0.0017844 0.001718 0.0011169 0.00040176 0.0017253 -0.01974
-0.0027203 0.22504 0.0040932 -0.015597
0.002591 0.0011928 0.00065176 0.0019962 0.00022046 0.00038642 -9.2975e-05 7.8326e-05
0.0040874 -0.015582 0.024992 0.31889
1340000000 0.2084 0.23584 -0.017107 -0.019787 0.00045515 0.0041306 -0.0018073 -0.00071821
0.0015237 0.0028816 0.0018482 -0.0014283
-0.017114 -0.01977 0.036563 0.37189 -0.020631 0.0049926 -0.00013413 0.0018835
0.0018542 0.00085319 0.0012503 0.00086979
0.00045491 0.0041295 -0.020621 0.0051003 0.3381 0.1133 0.00081458 -0.0009282
0.00061532 -0.00059677 0.00015248 0.00025286
-0.0017982 -0.00073598 -0.00012178 0.0018863 0.0008142 -0.00093304 0.14338 0.23561
-0.0081656 -0.01723 0.00097353 0.00057388
0.0015475 0.0028743 0.0018505 0.00085154 0.00061634 -0.00058295 -0.0082059 -0.017223
0.027454 0.22274 -0.0031021 -0.014227
0.0018156 -0.0014443 0.0012498 0.00085805 0.00015956 0.0002544 0.00097114 0.00056381
-0.0031002 -0.014215 0.06361 0.31501
1400000000 0.24225 0.19922 -0.023705 -0.0083739 0.0047649 0.0030164 -0.0021336 0.00083259
0.002609 0.00101 0.00034518 -0.0013208
-0.023642 -0.0083793 0.074164 0.35984 -0.013733 0.012609 0.0012911 0.0012662
0.0011259 -0.00058413 0.0011388 0.00016747
0.0047683 0.0029587 -0.013696 0.012684 0.35095 0.05955 -7.2007e-05 -0.0013546
0.00020846 -0.00016346 0.00039825 0.00029083
-0.002119 0.00086191 0.0012937 0.0012677 -7.9832e-05 -0.0013446 0.17225 0.20697
-0.014629 -0.010249 -0.0007469 -0.00028253
0.0025974 0.0010195 0.0011227 -0.00061918 0.00020416 -0.00017702 -0.014675 -0.010221
0.060416 0.22265 -0.0096173 -0.0093061
0.00035082 -0.0013371 0.0011599 0.00018384 0.00041088 0.00030439 -0.00074704 -0.00028131
-0.0096024 -0.0093147 0.10823 0.30619
1460000000 0.26657 0.15601 -0.020797 0.0042693 0.0050187 -0.0017154 -0.0014909 0.0016874
0.00222 -0.00042709 -0.00023697 -0.00084873
-0.020803 0.0042605 0.10935 0.33806 -0.0046914 0.014909 0.0015814 0.00026994
0.0011098 -0.0012651 0.0012529 -0.00056271
0.0050385 -0.0017104 -0.0046121 0.014945 0.35762 0.0047833 -0.0010701 -0.0010429
0.00027164 -0.00032701 0.0007204 -0.00032098
-0.0014959 0.0016805 0.0015923 0.0002671 -0.0010648 -0.0010418 0.19939 0.17833
-0.015609 -0.0033834 -0.00092639 0.0020177
0.0022283 -0.00045812 0.0011189 -0.001262 0.00026621 -0.00032818 -0.015626 -0.0033606
0.091041 0.21111 -0.01194 -0.003172
-0.00021762 -0.0008233 0.0012487 -0.00056766 0.00070717 -0.00031676 -0.00091874 0.0020034
-0.011935 -0.0031719 0.14288 0.28627
1520000000 0.27918 0.11425 -0.015318 0.0099932 0.0030464 -0.0039025 0.00016354 0.0026105
0.0024575 -0.0019787 -0.0011094 -0.00011949
-0.015323 0.0099604 0.14298 0.3237 0.0024568 0.011922 0.0016639 -0.00066193
0.00019563 -0.0010263 0.0003472 -0.00094026
0.0030109 -0.0038891 0.0025273 0.011921 0.34975 -0.052907 -0.00079917 -0.00036201
0.00068026 -0.0010128 0.00012779 -6.5781e-05
0.00016322 0.0026267 0.0016647 -0.00067588 -0.00079621 -0.00037114 0.22241 0.13963
-0.015305 0.0024584 0.0014488 0.0020259
0.0024595 -0.0020217 0.0001839 -0.001041 0.00067599 -0.0010246 -0.015308 0.0024872
0.11893 0.20046 -0.011877 0.0014177
-0.0010988 -0.00011408 0.00033624 -0.00095662 0.00012528 -8.9255e-05 0.001444 0.0020182
-0.011884 0.0014109 0.17603 0.26719
1580000000 0.28942 0.069461 -0.0087057 0.01359 -0.0012323 -0.0045221 0.001526 0.001817
-0.00022745 -0.0023075 -9.017e-05 0.00037237
-0.0086806 0.01358 0.17051 0.29979 0.0054095 0.0066711 0.0005765 -0.0014984
-0.0004267 -0.0011831 -0.00015774 -0.00069214
-0.0012403 -0.0045213 0.0054665 0.0066332 0.32843 -0.10945 -0.0014908 0.00031734
-0.00046232 -0.0013396 0.00030298 -0.00054208
0.0015503 0.0017761 0.00056386 -0.0014989 -0.0014899 0.00030369 0.23648 0.101
-0.01163 0.0076767 0.0021714 0.00067356
-0.00025917 -0.0023058 -0.00042916 -0.0011611 -0.00047558 -0.001337 -0.011608 0.0077087
0.14473 0.18645 -0.0092859 0.0076235
-0.00011005 0.00037705 -0.00017608 -0.00069857 0.00029827 -0.0005386 0.0021742 0.00067275
-0.0093007 0.0076298 0.20959 0.24245
1640000000 0.29279 0.028081 -0.0016281 0.012502 -0.002728 -0.0020478 0.0026986 0.0010263
-0.00061631 -0.0018072 -0.00031052 0.0003688
-0.0016394 0.012506 0.20095 0.27502 0.0053055 0.002045 -0.00049281 -0.0018359
-0.00095791 -0.00057634 -0.00047733 -0.00064515
-0.0027643 -0.0020166 0.0053337 0.00201 0.29909 -0.15894 -0.00068807 0.0012422
-0.0011399 -0.0010284 -0.00012548 -0.00036656
0.0026918 0.001049 -0.00049529 -0.0018289 -0.00068967 0.0012419 0.24959 0.051408
-0.0073109 0.0087171 0.0024933 -0.000631
-0.00063168 -0.0018214 -0.00096063 -0.00056397 -0.0011526 -0.0010193 -0.0072853 0.0087555
0.16887 0.16526 -0.0043425 0.0096509
-0.00030763 0.00038387 -0.00047505 -0.00064989 -0.00012577 -0.00037989 0.0024914 -0.00064969
-0.0043446 0.0096596 0.23611 0.21175
1700000000 0.28575 -0.016375 0.0018948 0.0097024 -0.0031975 0.00031896 0.0031298 -0.0012842
-0.0022371 -0.00062547 0.00054481 0.00043931
0.0018888 0.0096982 0.21873 0.24412 0.0027055 -0.00044732 -0.0014408 -0.0007118
-0.00082039 -0.00015262 -0.00075653 -0.00044217
-0.0032064 0.00031535 0.0027036 -0.00046154 0.25455 -0.19667 0.00015847 0.0016505
-0.0020972 -0.00023399 -0.00029735 -0.00088418
0.0031286 -0.0013457 -0.0014505 -0.00069678 0.00015546 0.0016453 0.24599 0.0015594
-0.0045596 0.0095451 0.0017452 -0.002067
-0.00225 -0.00060195 -0.00082393 -0.00014408 -0.0020969 -0.00023463 -0.0045344 0.0095587
0.1876 0.14874 0.00059646 0.0098102
0.00054491 0.00043574 -0.00075629 -0.0004316 -0.00028979 -0.00088602 0.0017504 -0.0020609
0.0006094 0.0098146 0.25346 0.17831
1760000000 0.27579 -0.064666 0.0042719 0.0064185 -0.0020769 0.0012327 0.0013005 -0.0034575
-0.0012563 0.00056344 0.0001019 -0.00045595
0.0042597 0.0064292 0.24598 0.20502 5.5264e-05 -0.0017752 -0.0012712 2.6896e-05
-0.001157 0.00096411 -0.00054641 0.00031782
-0.0020728 0.0012557 3.892e-05 -0.0017773 0.20668 -0.22877 0.0011491 0.001432
-0.0010766 0.0015598 -0.0012989 -0.00069086
0.0012553 -0.0034493 -0.001276 4.2254e-05 0.0011557 0.0014237 0.23796 -0.049864
-0.0010591 0.008687 -0.00015131 -0.0024993
-0.0012684 0.00056935 -0.0011583 0.000973 -0.001079 0.0015487 -0.0010403 0.0086862
0.20485 0.11744 0.0045902 0.0070568
0.00011323 -0.00044936 -0.00052912 0.00032644 -0.0012896 -0.00068215 -0.00018054 -0.0024929
0.0045872 0.0070609 0.26768 0.14149
1820000000 0.25204 -0.10278 0.0045817 0.0028641 0.00023852 0.0023763 -0.00093406 -0.0031311
-0.0012147 0.00089964 -7.5214e-05 -4.1634e-05
0.0045677 0.0028782 0.25626 0.17493 -0.0022047 6.4966e-05 -0.0014467 0.00095416
-5.8433e-05 0.0012115 -0.00063186 0.00039028
0.00022245 0.0023523 -0.0022071 9.0961e-05 0.1559 -0.24411 0.0017918 0.0006261
-0.00018895 0.0023368 -0.0017353 8.4429e-05
-0.00093265 -0.0031372 -0.0014545 0.00097088 0.0017999 0.00061892 0.20721 -0.09801
0.00038446 0.0073746 -0.0015719 -0.0017645
-0.0011877 0.00091644 -3.9828e-05 0.0012063 -0.00017862 0.0023491 0.00041159 0.0073833
0.2249 0.091022 0.0055241 0.003207
-5.3275e-05 -3.3341e-05 -0.00062818 0.00040024 -0.0017467 9.9856e-05 -0.0015746 -0.0017601
0.00553 0.0031885 0.27092 0.10564
1880000000 0.21728 -0.1429 0.0023195 0.0006038 -5.663e-05 0.0021581 -0.0028707 -0.0024015
-0.00015578 0.001629 0.00044741 -0.00048338
0.0023054 0.0006002 0.26112 0.12929 -0.0039126 0.0029479 -0.00026338 0.0018411
0.00057326 0.001372 6.1686e-05 0.00094615
-3.5039e-05 0.0021913 -0.0039111 0.0029677 0.10394 -0.25099 0.0019655 -0.0011409
0.0017523 0.0020074 -0.0011045 0.0014359
-0.0028951 -0.0023676 -0.00024498 0.0018393 0.0019654 -0.0011521 0.16663 -0.13774
0.0015678 0.0054273 -0.0022877 0.00028431
-0.00014701 0.0016217 0.0005813 0.0013523 0.0017481 0.0019941 0.0015748 0.0054232
0.23178 0.063356 0.0058726 0.0010422
0.00045579 -0.0004747 7.4904e-05 0.00094072 -0.0010722 0.0014373 -0.0022946 0.00028872
0.0058779 0.0010558 0.27236 0.072463
1940000000 0.17908 -0.16992 0.00021951 -0.0011343 0.0019406 0.0018649 -0.0038459 0.00031472
0.0011797 0.00088678 -0.00062192 -0.00069682
0.00023543 -0.0011241 0.26333 0.097446 -0.0018818 0.0058916 0.0011904 0.0014448
0.0019987 0.00045189 0.00089041 0.00030581
0.0018851 0.0018436 -0.0018375 0.005906 0.060401 -0.24329 0.00068871 -0.0023442
0.0023029 0.0003835 0.00025982 0.0018302
-0.0038687 0.0002749 0.0012041 0.0014359 0.00069549 -0.0023513 0.11432 -0.16944
0.00085908 0.0037191 -0.0015596 0.0014504
0.0011773 0.00084531 0.0020082 0.00043319 0.0022942 0.00039517 0.00087336 0.0037381
0.23923 0.027013 0.0042264 -0.0029402
-0.00058659 -0.00069189 0.00089535 0.00030038 0.00026435 0.0018235 -0.001539 0.0014521
0.0042373 -0.0029389 0.26319 0.035945
2000000000 0.13245 -0.18453 -0.0034971 0.00091645 0.0028525 0.001104 -0.0024815 0.0037284
0.00077247 0.00034583 -0.00086013 0.00042969
-0.003512 0.00093424 0.2494 0.062042 -0.00040977 0.0078449 0.0017057 0.00026983
0.0012431 -0.0013865 0.00039309 8.3507e-05
0.0028947 0.001072 -0.00036283 0.0078504 0.018769 -0.22872 -0.0015887 -0.0015368
0.002025 -0.0010638 0.0017864 0.0014764
-0.0024462 0.0037541 0.0017054 0.00025046 -0.0016015 -0.0015337 0.060151 -0.17891
-0.00072175 0.0033439 -0.00012306 0.0021259
0.0007494 0.00035292 0.0012331 -0.0013841 0.0020179 -0.001091 -0.00071736 0.00335
0.23774 -0.0051141 0.0007309 -0.0038746
-0.00088467 0.0004684 0.00037634 7.5383e-05 0.0017874 0.0014383 -0.00011734 0.0021434
0.00072783 -0.0038469 0.24978 0.008239
2060000000 0.086253 -0.19215 -0.0043317 0.0031115 0.0027804 -0.00081218 0.00086286 0.0036575
0.0015852 -0.00041775 -0.00041203 0.0014047
-0.0043308 0.003074 0.23713 0.033316 0.0046234 0.0086735 0.0010569 -0.00071395
0.00046915 -0.0015729 0.00056417 -0.00014927
0.0027715 -0.00081438 0.0046969 0.0086538 -0.013768 -0.21044 -0.0019029 0.0003595
0.00061874 -0.0023048 0.0027758 0.00029017
0.00090209 0.0036304 0.0010675 -0.00073316 -0.0019141 0.00034626 0.0091031 -0.17537
-0.0016819 0.0047244 0.0011026 0.0011802
0.0016041 -0.00043791 0.00045406 -0.0015748 0.00062766 -0.0022937 -0.0016763 0.0047467
0.22686 -0.042375 -0.0013866 -0.0046565
-0.00038524 0.0014087 0.00056023 -0.00014649 0.0027841 0.00027688 0.0010935 0.0011887
-0.0014014 -0.0046692 0.23577 -0.016649
2120000000 0.040435 -0.18362 -0.0033398 0.0064091 0.0022134 -0.0027872 0.0030422 0.002115
0.00064585 -0.0014298 0.0011274 0.00029923
-0.0033456 0.006428 0.21619 0.0088935 0.0071401 0.0045504 0.00098891 -0.0012268
-0.0014231 -0.0019262 -1.9614e-05 -0.00099679
0.002219 -0.0028115 0.0071892 0.0045066 -0.042475 -0.19378 -0.00078779 0.0016601
-0.0016322 -0.0016624 0.00066078 -0.0022552
0.0030306 0.0021476 0.00096297 -0.0012388 -0.00079869 0.0016393 -0.040931 -0.15886
-0.0021279 0.006218 0.0016135 0.0012049
0.00061642 -0.0013814 -0.0014571 -0.00192 -0.0016367 -0.001647 -0.0021208 0.0061981
0.2133 -0.077629 -0.005937 -0.0025132
0.0011096 0.00029745 -1.4995e-05 -0.0010128 0.00063789 -0.0022592 0.0016407 0.0012454
-0.0059317 -0.0024927 0.21434 -0.032489
2180000000 0.00047543 -0.17043 -0.0018223 0.0094837 0.00056279 -0.0022434 0.0029979 -0.0006086
0.00036319 -0.0013817 0.0012103 0.00030658
-0.0018563 0.0094978 0.19695 -0.0088146 0.0081338 0.0040391 -0.00090188 -0.0016411
-0.0021773 0.00089833 -6.8004e-05 0.00040287
0.00053111 -0.0022704 0.0081787 0.0039772 -0.063313 -0.16903 0.0012542 0.0015879
-0.00090878 -0.00020562 0.00035568 -0.001901
0.0029765 -0.00062987 -0.00089659 -0.001661 0.001267 0.0015623 -0.077219 -0.13227
-0.00052802 0.0090598 0.0022628 8.1052e-06
0.0003143 -0.0014618 -0.0021579 0.00092582 -0.00090705 -0.00022263 -0.00047933 0.0090956
0.18872 -0.1076 -0.0061681 0.0017777
0.0012612 0.00027088 -7.4338e-05 0.00042429 0.00040537 -0.0018852 0.0022356 4.5334e-05
-0.006187 0.0017611 0.19886 -0.046643
2240000000 -0.028431 -0.14604 0.002051 0.010827 -0.00062484 -0.0028433 0.0015723 -0.0024419
-0.001981 -0.00071531 0.00071536 -0.0018741
0.002033 0.010798 0.17738 -0.015157 0.0089436 0.00012102 -0.00077942 -0.00032351
-0.00045245 0.0011747 -0.0006074 -0.00056181
-0.0006583 -0.0028466 0.0089644 4.3729e-05 -0.080337 -0.14508 0.0019341 -0.001507
-0.0012636 -2.1272e-05 -0.0021866 -0.0015979
0.0015316 -0.0024025 -0.00077253 -0.00029762 0.001929 -0.0015054 -0.11117 -0.10392
0.0016253 0.010515 0.0016897 -0.00070039
-0.0019516 -0.00067151 -0.00043974 0.0011742 -0.0012852 -1.0338e-06 0.0016408 0.010513
0.16088 -0.12638 -0.0061554 0.004218
0.0007208 -0.0018742 -0.00059952 -0.00053872 -0.0021919 -0.0015883 0.001679 -0.00070809
-0.0061407 0.0042217 0.17503 -0.057531
2300000000 -0.055156 -0.11895 0.0075598 0.0089643 -0.0014366 -0.0019701 -0.00070985 -0.0014073
-0.0011912 0.00064471 -0.0010149 -0.00076069
0.0075517 0.0089787 0.15678 -0.024508 0.0089498 -0.0022145 -0.0008308 0.00064936
-0.00016324 0.0016658 -9.9783e-05 0.00076435
-0.001499 -0.0019823 0.0089562 -0.0022738 -0.093048 -0.12086 -3.8903e-05 -0.0018705
2.7429e-05 0.0019431 -0.002043 0.00077739
-0.00072338 -0.0014489 -0.00082028 0.00065049 -5.5813e-05 -0.001849 -0.13215 -0.067497
0.0055116 0.011252 0.00052835 -0.0018219
-0.0012221 0.00062918 -0.00013764 0.001649 3.2292e-05 0.0019384 0.00556 0.011205
0.12559 -0.14768 -0.003955 0.0075417
-0.00105 -0.00076256 -9.5025e-05 0.0007606 -0.0020483 0.00077839 0.00053692 -0.0018301
-0.0039706 0.0075465 0.15939 -0.058409
2360000000 -0.072114 -0.08754 0.010458 0.0084172 -0.0013128 -0.0015799 -0.001735 -0.00068916
-0.00068432 0.00098873 -0.0017909 -0.00029087
0.010427 0.008428 0.14747 -0.024438 0.0082217 -0.0053802 -0.00059814 0.0010762
0.0019256 0.00036656 -2.4982e-05 -0.00016817
-0.0013129 -0.0015684 0.00815 -0.0054572 -0.10286 -0.099231 -0.0027919 -0.0010838
0.00086573 -2.2773e-06 -0.0010655 0.0018783
-0.0017387 -0.0006923 -0.00059794 0.0010833 -0.0028281 -0.0010941 -0.14866 -0.035582
0.010322 0.009629 0.001243 -0.002268
-0.00063684 0.00099378 0.0019317 0.00035423 0.00085184 -2.4973e-05 0.010343 0.0095847
0.097832 -0.1493 0.00036236 0.0085498
-0.0017204 -0.00028087 -2.7959e-05 -0.00016413 -0.0010866 0.0018656 0.0012188 -0.0022811
0.00035724 0.0085532 0.13742 -0.06218
2420000000 -0.080539 -0.060119 0.01404 0.0027856 -0.0032443 -0.0010678 -0.00079418 0.00076388
0.0012213 0.0013129 -0.0013495 0.0015614
0.014025 0.002824 0.13012 -0.025228 0.0045483 -0.0072048 0.0014571 0.00082185
0.0008287 -0.0016719 -0.00011651 -0.00021815
-0.0032529 -0.0010153 0.0045018 -0.0072371 -0.11568 -0.078134 -0.0022801 0.0016049
-0.00016939 -0.0001652 0.00045506 0.0028385
-0.00072173 0.00064543 0.0014511 0.00083135 -0.0022543 0.001615 -0.15745 0.0091443
0.013813 0.0076999 -0.00036037 -0.0030064
0.0012546 0.0013092 0.00080231 -0.001673 -0.00016 -0.00016371 0.013826 0.0076057
0.062593 -0.1492 0.0012793 0.009131
-0.0013077 0.0016222 -0.00010346 -0.00020903 0.00046856 0.0028486 -0.00032702 -0.002993
0.001295 0.0091309 0.11853 -0.057274
2480000000 -0.081179 -0.028971 0.013763 -0.0025188 -0.0016736 1.2992e-05 -0.00042331 0.0013106
0.0016934 -0.00044374 8.2502e-05 0.001593
0.013766 -0.0024902 0.13164 -0.026153 0.0024637 -0.0091724 0.0011139 -1.8984e-05
-0.0005206 -0.00098758 -0.00011424 -0.00019348
-0.0017155 2.6677e-05 0.0023978 -0.009191 -0.11862 -0.058381 -0.00070132 0.0033556
-0.00036756 -0.00072818 0.0018564 0.0009809
-0.00042309 0.0013446 0.0011051 -3.0543e-05 -0.00070358 0.0033553 -0.15836 0.046192
0.017727 0.0014253 -0.0014279 -0.0020793
0.001638 -0.00045225 -0.00053096 -0.00096535 -0.00034935 -0.00072785 0.017734 0.001379
0.031667 -0.14156 0.0047311 0.0081348
7.0337e-05 0.0016069 -0.00011277 -0.0001854 0.0018667 0.00096466 -0.0014829 -0.0020985
0.0047118 0.0080915 0.099721 -0.053383
2540000000 -0.085547 -0.0016889 0.011647 -0.0062279 -0.0023139 0.00095039 0.00074142 0.00064393
-0.00018892 -0.0017206 0.00086175 0.001543
0.011653 -0.0062104 0.11809 -0.017592 -0.0014944 -0.008079 0.00058615 -0.0013756
-0.0017302 -0.00011599 -0.00054903 0.00032689
-0.0023386 0.00098412 -0.0015861 -0.0080518 -0.12521 -0.034607 0.0021129 0.0024034
-0.00099603 0.00010419 0.0018242 -0.00083678
0.00074116 0.0006016 0.00059082 -0.0013807 0.0021097 0.0024136 -0.15717 0.08472
0.017544 -0.0053856 -0.0023735 -0.0021645
-0.00020428 -0.0017768 -0.0017187 -9.8944e-05 -0.00097777 0.00011763 0.017525 -0.0054717
0.0082429 -0.12748 0.0073968 0.0062554
0.00086311 0.001522 -0.0005165 0.0003416 0.0017878 -0.00082115 -0.0023298 -0.0021349
0.0074179 0.0062724 0.084655 -0.039406
2600000000 -0.07842 0.023044 0.008441 -0.0097823 -0.0011755 0.0025804 0.00075289 -0.0003632
-0.0010521 -0.0010844 0.0018203 0.00029851
0.008434 -0.0097593 0.11255 -0.033117 -0.0037603 -0.0060334 -0.00048508 -0.00071186
-0.0002627 0.0015896 -0.00016083 0.00070594
-0.0011739 0.0025775 -0.0038223 -0.0060166 -0.12989 -0.010018 0.0030916 -0.00024192
-2.1488e-05 0.0015592 0.0010773 -0.0017271
0.00073957 -0.00032716 -0.00049404 -0.00072215 0.003085 -0.0002409 -0.14237 0.11847
0.014186 -0.011536 -0.0035153 0.00045657
-0.0010142 -0.0010303 -0.00025959 0.0015758 -1.316e-05 0.0015489 0.014152 -0.011567
-0.020013 -0.11173 0.0088161 0.0057218
0.0018454 0.000268 -0.00016502 0.00069321 0.0011256 -0.0017012 -0.0035271 0.00043013
0.0088314 0.0057149 0.076788 -0.02538
2660000000 -0.072706 0.048672 0.0045588 -0.011639 -0.00017581 0.0011193 -0.00014116 -0.0001506
-0.0025493 0.00051267 0.001427 -0.00065028
0.0045675 -0.011629 0.11972 -0.028984 -0.00495 -0.0043249 -0.0011651 -0.00030294
0.0002497 0.0018413 0.0005519 0.00082295
-0.00015659 0.0010852 -0.0049729 -0.0042534 -0.12952 0.010587 0.0020037 -0.0017723
0.00041137 0.00073631 -0.00086243 -0.0015111
-0.00020745 -0.0001533 -0.0011547 -0.00030933 0.0020114 -0.0017818 -0.12254 0.14921
0.0086606 -0.015476 -0.0020681 0.00097575
-0.002549 0.00063047 0.00027175 0.0018094 0.00042721 0.00071357 0.0085636 -0.015522
-0.035066 -0.096743 0.010606 0.0013817
0.0014016 -0.00071422 0.00057434 0.00082423 -0.0008812 -0.0015406 -0.0020788 0.0010269
0.010573 0.0013766 0.072265 -0.0063729
2720000000 -0.061472 0.06766 0.00022423 -0.01179 -0.00031406 0.0028457 -0.00019093 0.00016413
-0.0020421 0.0020994 0.00041496 -0.0016036
0.00026435 -0.011774 0.10482 -0.031743 -0.0052719 -0.00089534 -0.0014651 0.00052477
0.0018639 0.00051006 0.00092469 -0.00025553
-0.00026246 0.0028526 -0.0052681 -0.00084241 -0.12373 0.039848 0.00031113 -0.0025012
0.00024259 0.00066632 -0.0012982 0.00059611
-0.00019525 0.00015373 -0.0014823 0.00054565 0.00030857 -0.0024724 -0.090277 0.17926
0.0015967 -0.016533 -0.0016387 0.0022763
-0.0020113 0.0021364 0.0018721 0.00049073 0.00025569 0.00064081 0.001555 -0.016544
-0.051554 -0.071684 0.012222 -0.0009808
0.00044111 -0.0016086 0.00091903 -0.00026502 -0.001278 0.00062335 -0.0016361 0.0022306
0.012219 -0.00099759 0.076473 0.013149
2780000000 -0.047312 0.086588 -0.0043257 -0.010521 7.6374e-05 0.0011327 0.00070529 -0.00016302
0.0012086 0.0024007 -0.00066015 -0.0018907
-0.0042993 -0.010515 0.10331 -0.043711 -0.004093 0.00060221 -9.481e-05 0.0014578
0.0017013 -0.00092131 8.9906e-05 -0.00020365
0.00011214 0.0011786 -0.0040873 0.00064151 -0.12142 0.07018 -0.0019953 -0.0012976
0.00025097 -0.0003998 -0.00074581 0.00071894
0.00071264 -0.00025433 -4.768e-05 0.0014772 -0.0020161 -0.0013248 -0.060992 0.20113
-0.0049932 -0.015023 -0.00073782 0.0018846
0.0012355 0.0023775 0.0016893 -0.00096067 0.00026734 -0.00039113 -0.005055 -0.01503
-0.064213 -0.046108 0.0099739 -0.0053456
-0.00068541 -0.001895 9.8912e-05 -0.00019728 -0.00067446 0.00070431 -0.00071783 0.0019363
0.009994 -0.0053202 0.079892 0.031897
2840000000 -0.031669 0.1019 -0.0074324 -0.007378 0.0014407 0.0019766 1.1405e-06 -0.00036195
0.0014465 0.0010502 -0.0016283 0.00027412
-0.0074339 -0.0073781 0.10144 -0.036375 -0.0030878 0.0016499 0.00038119 0.00062051
-2.8005e-05 -0.0014247 3.2298e-05 -5.4638e-05
0.0013958 0.0019971 -0.0030685 0.0016585 -0.11548 0.096759 -0.0012613 0.00029089
0.00055987 -3.0891e-06 0.0012294 0.00098637
2.8859e-05 -0.00032035 0.00036796 0.00063032 -0.0012572 0.00028461 -0.025213 0.21719
-0.0089795 -0.010724 0.0003514 0.0012278
0.001483 0.0010251 -3.11e-05 -0.0014291 0.00057808 2.6752e-05 -0.0090074 -0.010663
-0.06957 -0.022133 0.0087009 -0.0066501
-0.0016442 0.0002742 3.708e-05 -7.3966e-05 0.0012034 0.0010271 0.00035965 0.0011943
0.0086491 -0.0066442 0.094646 0.046852
2900000000 -0.017391 0.12118 -0.0089449 -0.0032652 0.0015619 4.7246e-05 0.00046339 -0.00083242
0.002158 -0.0011583 -0.00081719 3.3078e-05
-0.0089248 -0.0032653 0.082766 -0.044091 -0.00065231 0.0026264 0.00081812 0.00037564
-0.0004134 -0.0014654 -0.00030781 5.0577e-06
0.0015307 1.5171e-05 -0.00063549 0.0026539 -0.098039 0.12944 -0.00085874 -7.6952e-05
-0.00040631 -0.0010601 0.0019284 -0.00036246
0.00049022 -0.00082502 0.00083429 0.00034909 -0.00085354 -7.0044e-05 0.011882 0.22009
-0.011542 -0.0053689 0.001053 0.0020747
0.0021426 -0.0011885 -0.00044878 -0.0014641 -0.00043176 -0.0010471 -0.011564 -0.0053461
-0.069426 0.0091175 0.0062478 -0.01018
-0.00082745 9.3299e-05 -0.00031052 2.6472e-05 0.001947 -0.00034366 0.0010043 0.0020933
0.0062813 -0.010165 0.10892 0.053257
2960000000 0.0040905 0.13274 -0.0087569 0.00034611 0.00045765 0.0014861 -0.00081943 -0.00085543
-0.00027283 -0.0018742 -0.00077567 0.00061767
-0.0087811 0.00036254 0.091864 -0.04361 -0.00031148 0.00099457 0.00094809 9.7778e-05
-0.001277 -0.00075687 0.00049647 0.00034927
0.00047548 0.0014693 -0.00031178 0.0010363 -0.079312 0.16049 -0.00072338 0.0004923
-0.00045691 0.00078404 -0.00019153 -0.0024143
-0.00088678 -0.000863 0.00095543 9.5238e-05 -0.00072897 0.00048505 0.053546 0.22723
-0.01124 0.00018687 0.0015394 0.00049466
-0.00037494 -0.0018361 -0.0012771 -0.00073319 -0.0004691 0.0007398 -0.011257 0.00023502
-0.060866 0.035391 0.001924 -0.011203
-0.00082155 0.00060072 0.00051373 0.0003318 -0.00023703 -0.0024321 0.0015879 0.00047042
0.0019044 -0.011183 0.12881 0.06382
3020000000 0.02207 0.14683 -0.0066031 0.0036964 0.0014521 -0.00017169 -0.00098937 4.8317e-05
-0.00056802 0.0003537 0.0001994 0.00054339
-0.0065978 0.0036564 0.081175 -0.032224 -0.00012433 -0.00031574 0.00053322 -0.00085915
-0.0016798 0.00043592 0.00063742 -0.00028481
0.0014587 -0.00013378 -0.00014872 -0.00033775 -0.057338 0.1856 -0.00050459 0.001047
0.00027825 0.00023953 -0.00075307 -0.0017446
-0.0010102 3.0094e-05 0.00052337 -0.0008809 -0.00049797 0.0010551 0.092993 0.22021
-0.0089275 0.0035784 0.00067666 0.0004914
-0.00057527 0.00035263 -0.001674 0.00044614 0.00031348 0.00024166 -0.0089128 0.0036037
-0.048803 0.06128 -0.00070225 -0.010612
0.0002378 0.00058131 0.00064379 -0.00027623 -0.00070083 -0.0017327 0.00064123 0.00048765
-0.00069635 -0.01063 0.14873 0.060957
3080000000 0.049085 0.15588 -0.0046153 0.0058918 0.0018389 -0.00011141 -0.00083678 0.00011286
-0.00047841 0.00029524 -8.0398e-05 0.00056313
-0.0045911 0.0058557 0.078669 -0.027101 -0.00035583 0.00026038 -8.123e-05 -0.00029998
-0.00040552 0.0010942 -9.8401e-05 -0.00059034
0.0017826 -0.00019985 -0.00033573 0.0002474 -0.02002 0.20668 -0.00079641 0.00017513
0.00047122 0.00059134 -0.0021943 -0.00041484
-0.00080422 0.00013719 -9.6689e-05 -0.00028282 -0.00079981 0.00016937 0.12633 0.21248
-0.0053496 0.0069162 0.0018747 0.00053416
-0.00051993 0.00028586 -0.00034708 0.0011081 0.00044438 0.00055852 -0.0053453 0.0069372
-0.02669 0.08913 -0.005546 -0.0092346
-3.0314e-05 0.000565 -0.00012275 -0.00058428 -0.0022117 -0.00045157 0.0018852 0.00051834
-0.0056086 -0.0092204 0.16309 0.067424
3140000000 0.077327 0.15945 -0.0012873 0.0076068 0.0027681 -0.0014851 -0.0010669 0.0011491
0.0015267 0.00083521 0.000364 -0.00026226
-0.0012872 0.0075933 0.074446 -0.028921 -0.00095087 -8.9831e-07 0.00072815 -0.00036813
-0.0001207 0.00099773 0.00057351 -0.00044077
0.0027881 -0.0014432 -0.00097601 -7.3772e-07 0.021729 0.22666 0.00024327 0.0016867
0.0012685 -0.0003551 -0.0027477 0.00094746
-0.0010674 0.0011968 0.00071649 -0.00039544 0.00026309 0.0016998 0.16182 0.18713
-0.0012695 0.0070909 0.000794 -0.0014214
0.0016296 0.00078491 -0.0001263 0.001032 0.0012927 -0.00037502 -0.0012535 0.0070489
-0.013106 0.10737 -0.0074397 -0.0059288
0.00031663 -0.00031765 0.00055773 -0.00045817 -0.0027295 0.0010333 0.00079356 -0.0014229
-0.0073825 -0.0058883 0.1877 0.059129
3200000000 0.10935 0.16988 0.0039154 0.006577 0.00064062 -0.0027957 5.0329e-05 0.0018213
0.00046419 -0.0018843 0.00011419 0.00070274
0.0038997 0.0066224 0.084874 -0.027742 -0.0011412 0.00031861 -0.00053209 -0.0010037
0.00091571 0.0011399 -0.00032071 -0.0010777
0.00056271 -0.0029026 -0.0011244 0.00036236 0.066444 0.23242 0.0013007 0.0007268
-0.00022862 -0.0020902 -0.0014533 0.0026974
-1.6128e-05 0.0017368 -0.00054812 -0.00097693 0.0013136 0.00069299 0.18279 0.16475
0.0016124 0.0063781 0.00082172 -0.0014876
0.00033342 -0.0017729 0.00094919 0.0011051 -0.00017218 -0.0020547 0.0016911 0.0064058
0.020852 0.12532 -0.0089751 -0.0020619
0.000214 0.0006294 -0.00033432 -0.001059 -0.0014899 0.0025821 0.00079374 -0.0014571
-0.0090068 -0.0020858 0.20387 0.057622
3260000000 0.14087 0.16242 0.0042045 0.0031417 -0.0006881 -0.0023785 0.001048 0.00069227
0.00035894 -0.0017571 -0.00026079 -0.00026682
0.0042238 0.0031004 0.092744 -0.031006 -0.0019363 0.0019112 -0.00047829 -0.00013484
0.00086496 -0.00041985 -0.00094762 1.2234e-06
-0.00065634 -0.0024483 -0.0019467 0.0019195 0.117 0.22809 0.00037286 -0.00025443
-0.00051209 -0.0010995 0.00053891 0.002214
0.0012173 0.00071875 -0.0004833 -0.00011738 0.00039816 -0.00022724 0.20992 0.12727
0.0040519 0.0049787 -0.0007045 -0.0017286
0.00036393 -0.0019133 0.00089403 -0.00043667 -0.00055962 -0.0011131 0.0040279 0.0049586
0.042538 0.13402 -0.007276 0.0026929
-0.00030938 -0.00014124 -0.00093796 -4.0348e-05 0.00051936 0.0022502 -0.00076207 -0.0017465
-0.007261 0.0026459 0.23254 0.048473
3320000000 0.17144 0.15681 0.0070011 0.0014202 -0.00038015 -0.0019628 0.00085756 0.00035232
-0.001989 -0.0013987 0.00040964 0.00031267
0.0070048 0.0014189 0.099562 -0.027198 0.00041617 0.002342 -0.00037701 -0.00045101
-0.00019936 -0.00042344 -0.00045782 0.0002968
-0.00043306 -0.0019249 0.00044996 0.0023434 0.16522 0.2189 0.00024032 -0.00011185
-0.0010643 -0.00017192 0.0002414 0.00061738
0.00076167 0.00024725 -0.00040135 -0.00043995 0.00023339 -0.00015857 0.21902 0.097297
0.0047092 0.0019989 -0.0011652 1.9374e-05
-0.002086 -0.0011661 -0.00022116 -0.00043532 -0.0010534 -0.00014554 0.004739 0.0020037
0.06995 0.13665 -0.0042111 0.0034884
0.00040889 6.2177e-05 -0.00047413 0.00032077 0.00038242 0.0005766 -0.0011861 2.7655e-06
-0.0042365 0.0034792 0.24881 0.035057
3380000000 0.20667 0.14022 0.0055737 -0.0020186 -0.0013649 0.00047959 0.00095175 0.00021345
-0.0014917 0.00071606 3.8705e-05 -3.3213e-05
0.0055242 -0.0019938 0.11035 -0.035124 -2.6421e-06 0.0031233 -0.0011707 -0.00040065
-0.00015582 0.00011505 -0.000893 0.00062115
-0.001362 0.00051453 5.5729e-05 0.0031116 0.20647 0.19645 0.00064439 -0.00048997
-0.001796 0.00059264 0.0011122 0.001297
0.0010438 0.00025218 -0.0011666 -0.00040075 0.00063469 -0.0004934 0.2339 0.064495
0.0060785 0.0016044 -0.0002795 0.00025863
-0.0015579 0.0005764 -0.00013938 0.00011404 -0.0018278 0.00058418 0.0060632 0.001529
0.1077 0.12934 -0.001296 0.0052089
9.1657e-05 0.00013081 -0.00086201 0.00061863 0.0010579 0.0013457 -0.00025509 0.00025842
-0.0013259 0.0051927 0.27885 0.016253
3440000000 0.23819 0.1192 0.0046058 -0.0037782 -0.00081106 -0.0015894 0.00072066 8.6021e-05
-0.001594 0.0015544 0.00087054 0.00011806
0.004635 -0.0037979 0.10366 -0.040071 0.0030636 0.0021208 -0.0008759 0.0010619
-1.8593e-05 0.00041508 -1.2139e-05 0.00080208
-0.00091177 -0.0016136 0.0030818 0.0020908 0.24482 0.16889 -0.00042913 3.1173e-05
-6.3159e-05 0.0012511 0.0010104 0.00091433
0.00062612 -1.0996e-05 -0.00089118 0.001083 -0.00040932 4.1446e-06 0.23519 0.031937
0.0064923 -0.0016803 -0.00036898 0.0001917
-0.0015074 0.0017417 1.2623e-06 0.00047045 -5.762e-05 0.0012456 0.0064708 -0.0016524
0.13361 0.12347 0.0020357 0.0031458
0.00085024 -6.1856e-05 -2.5147e-05 0.00080691 0.0010404 0.00088538 -0.00047271 0.0001804
0.0022085 0.0031347 0.29558 -0.01187
3500000000 0.27074 0.087674 0.0024866 -0.0046027 -0.0013903 0.0015864 0.0010988 -0.00086268
-0.00093625 0.0013126 0.00080961 -0.00098519
0.002567 -0.0045935 0.11637 -0.06371 0.0031117 0.0013017 -0.00042946 0.00068726
0.00050733 -0.00010976 -3.5986e-05 0.00030286
-0.0013022 0.0017018 0.0031129 0.0012907 0.2747 0.13411 0.00039496 -0.00019555
-2.1284e-05 0.001067 0.0017937 -0.00016102
0.0011378 -0.00085141 -0.00039686 0.00067492 0.00036173 -0.00017453 0.23978 0.0040254
0.0062016 -0.0038174 -0.00041676 -0.00013594
-0.00097646 0.0012735 0.00046321 -0.00013505 -9.4946e-06 0.0011178 0.0061856 -0.0039247
0.17505 0.1 0.0027071 0.0012642
0.00083846 -0.0009738 2.0084e-05 0.00025498 0.0017284 -0.00021432 -0.0003438 -0.00016565
0.0025617 0.0012893 0.31553 -0.040562
3560000000 0.28949 0.053716 0.00029805 -0.0059002 0.0001182 -0.00086389 0.00059689 0.00040963
0.0015683 0.0015014 6.6309e-06 -0.001198
0.00031763 -0.005896 0.11059 -0.06886 0.0057653 -0.00058024 0.00040433 0.00058024
0.00070511 -0.00010331 0.0003063 0.00028251
5.5777e-08 -0.00089962 0.005756 -0.00068004 0.30203 0.091764 6.3606e-05 -0.00021428
0.00065996 0.00033685 0.001411 -0.00078186
0.00060908 0.00037075 0.00037286 0.00063039 0.00010645 -0.00024247 0.22959 -0.032188
0.0049705 -0.006683 -0.00030231 -0.0003089
0.0015971 0.0014135 0.00074051 -0.00012818 0.00061326 0.00036074 0.0049249 -0.0066853
0.19493 0.091122 0.0026413 -0.0015236
-2.7824e-05 -0.0011079 0.00021963 0.00032803 0.001505 -0.00068836 -0.00041338 -0.00030275
0.0026997 -0.0014724 0.32826 -0.080671
3620000000 0.30662 0.016199 -0.0010547 -0.0035587 -0.0020475 -0.00021353 0.00016073 -0.0016876
7.8427e-05 0.00035381 -0.00070397 -0.00092778
-0.0011313 -0.0036614 0.11124 -0.097928 0.004166 -0.003724 0.00031214 0.00043716
-7.9007e-05 -0.00075729 0.00066854 0.00041612
-0.0019404 -0.00024437 0.0041578 -0.0037519 0.31494 0.048132 6.2885e-05 -0.0010441
-0.00023244 0.00027801 0.00086585 -0.00088
0.00025187 -0.0016836 0.00032934 0.00038869 3.9948e-05 -0.0010467 0.21838 -0.061809
8.6804e-05 -0.0071764 -0.0013064 0.0009185
4.1267e-07 0.00036632 -0.00015208 -0.00072373 -0.00021636 0.00023831 6.8452e-05 -0.0071548
0.21708 0.05574 0.00038579 -0.0014884
-0.00068422 -0.00087353 0.00064819 0.00036776 0.0007853 -0.00094885 -0.0012564 0.00092755
0.00039523 -0.0016754 0.33116 -0.1148
3680000000 0.31085 -0.028237 -0.0035472 -0.0037881 -0.00080623 0.0018676 -0.00095622 -0.00038044
0.0013784 -7.1225e-05 -0.0011544 -0.00031495
-0.0034827 -0.0037673 0.10747 -0.11493 0.0015275 -0.0046015 0.0006718 0.00030736
-0.00020111 -0.00072524 0.00080374 2.2677e-05
-0.00083695 0.0018962 0.0014496 -0.0046304 0.32579 -0.0019504 -0.00081063 -0.00072968
0.0010491 0.00080742 0.00032882 -0.0020422
-0.00098366 -0.00036342 0.00068002 0.00031321 -0.00080788 -0.00071812 0.2049 -0.095647
-0.00097883 -0.0061471 -0.0010639 0.0013783
0.0013614 -0.00022114 -0.00025117 -0.00072428 0.0010589 0.00077854 -0.0010527 -0.0061613
0.23713 0.033572 0.00023616 -0.0014677
-0.0010615 -0.0002605 0.00073594 -3.8115e-05 0.00040876 -0.0019128 -0.0010268 0.0013171
0.00018138 -0.0012598 0.33014 -0.15974
3740000000 0.31316 -0.063702 -0.0029101 4.8248e-05 -0.0021763 0.0026142 0.00010226 -0.00086715
-0.00069217 -2.742e-05 -0.0010166 0.00045586
-0.002936 8.7811e-05 0.098826 -0.13646 0.00090638 -0.005467 0.00032614 -0.00017733
-0.00035157 -0.00022533 0.0004757 0.00011934
-0.0021685 0.0026224 0.00085574 -0.005488 0.32916 -0.040963 -0.00085493 2.0091e-06
-0.00027546 -0.00046715 -0.00012843 -0.0010677
6.6786e-05 -0.00087788 0.0003148 -0.00016932 -0.00088286 -4.5965e-05 0.18336 -0.11938
-0.0028957 -0.0054034 0.00085029 0.0026165
-0.00067377 2.4128e-05 -0.00030579 -0.0001663 -0.00033866 -0.00041889 -0.0029178 -0.0053812
0.24675 -0.00026649 -0.0010212 -0.0012384
-0.0011333 0.00044027 0.00048887 0.0001066 -0.00018551 -0.0012394 0.0009091 0.0027691
-0.00093892 -0.0014637 0.31652 -0.19937
3800000000 0.3081 -0.10997 -0.0021707 0.00054031 0.00079795 0.0038114 -0.0013136 -0.0015665
0.0017507 0.001439 -0.0013307 0.00045078
-0.0021686 0.00050158 0.088678 -0.15144 -0.0019753 -0.0050487 0.00031856 0.00022224
-0.00089081 -0.00045645 0.00089036 2.7325e-05
0.00089609 0.0038089 -0.0020479 -0.0050514 0.32574 -0.082877 -0.00077089 0.0004601
0.00087058 0.00034924 -0.00088015 -0.001002
-0.0012737 -0.0015798 0.00031815 0.0001743 -0.00081407 0.00049349 0.17478 -0.14454
-0.0034197 -0.0037156 0.0014718 0.0016649
0.0016802 0.001337 -0.00094172 -0.00039951 0.00097242 0.00026833 -0.0034103 -0.0037048
0.26105 -0.037831 0.0012777 0.00041699
-0.001239 0.0003985 0.00085569 -3.38e-05 -0.0010063 -0.00087898 0.0015246 0.0015506
0.0011194 0.00051285 0.309 -0.24103
3860000000 0.29639 -0.1416 -0.00049925 0.0010951 0.0027801 0.0017064 -0.0020603 0.0012387
0.000882 -0.0013399 -0.00055999 0.0012937
-0.0005612 0.0011356 0.069423 -0.16175 -0.0033124 -0.0049411 0.00052622 -0.00071694
-0.00089454 0.001339 0.00069263 -0.0010852
0.0028003 0.0016918 -0.0033941 -0.0048853 0.30605 -0.12299 -0.00045946 0.0009909
0.00010992 -0.00056135 -0.0012077 -0.00032742
-0.002116 0.0013347 0.00056502 -0.00072131 -0.00046293 0.00094339 0.14687 -0.15985
-0.0028023 -0.0040149 0.0022442 0.00090561
0.00092886 -0.0013125 -0.00086845 0.0012904 5.561e-05 -0.00053722 -0.0028263 -0.0040066
0.26085 -0.065748 -2.3699e-05 -0.0015743
-0.00057765 0.0013237 0.00074066 -0.0010104 -0.0010199 -0.00040401 0.0021358 0.0010525
0.00024068 -0.0016967 0.28602 -0.27871
3920000000 0.28224 -0.18146 0.0017637 -6.7225e-05 0.0034961 0.0022823 8.2234e-05 0.00099811
0.00035673 -0.00016755 0.00080282 0.00072043
0.0017983 -6.7398e-05 0.042543 -0.17794 -0.0049421 -0.0033617 -0.00045397 -0.00019689
0.00040617 0.00031561 -0.00031237 -0.00066831
0.0035791 0.0022617 -0.0049654 -0.0033175 0.29968 -0.15578 0.00023623 0.0012021
0.0016394 -0.00098099 -0.00017261 2.4889e-06
0.00013882 0.00095838 -0.00047285 -0.00021302 0.00020045 0.0012483 0.12693 -0.17034
-0.0037544 -0.0032717 0.0022894 -0.0001628
0.00029746 -0.0001516 0.00038262 0.00039157 0.0016651 -0.001017 -0.0037199 -0.0032288
0.25549 -0.11294 0.0013082 -0.0010332
0.00092006 0.00067694 -0.00032007 -0.00071344 -0.00034691 3.8241e-05 0.0023166 -0.00037065
0.0012627 -0.0010667 0.26505 -0.30694
3980000000 0.25535 -0.21741 0.0017609 -0.0032141 0.0048658 -0.00033075 6.1923e-05 0.0010822
0.00083228 -0.0018329 0.00039593 0.00014999
0.0017495 -0.0032338 0.020469 -0.19188 -0.0055872 -0.0013883 0.00068412 0.00050262
0.00055401 0.0005261 9.7396e-05 -0.0014422
0.0048284 -0.00035731 -0.0056553 -0.0013377 0.2708 -0.18635 0.0014099 2.6916e-05
-0.00065779 -0.0011946 -0.00091958 -0.00063498
0.00010058 0.0010988 0.00074431 0.00052778 0.0014367 -1.7386e-05 0.090983 -0.19244
-0.0045897 -0.0034782 0.0015972 -0.00089665
0.00083338 -0.0018262 0.00061907 0.00049481 -0.00068632 -0.0012727 -0.0046251 -0.0034695
0.24484 -0.14315 0.0015102 -0.0046346
0.00035525 0.00026436 9.5658e-05 -0.0013476 -0.00083051 -0.00060377 0.0015617 -0.00085666
0.001629 -0.0043834 0.22984 -0.34393
4040000000 0.22779 -0.24316 -0.00069144 -0.0039922 0.0032969 -0.0029845 0.00026996 0.00020371
-0.00034215 -0.00087878 0.00058418 -0.00021738
-0.00069551 -0.003951 -0.004981 -0.1993 -0.004959 0.00019268 0.0002458 -0.0010327
2.8129e-05 9.815e-05 -0.0014567 0.00010177
0.0032525 -0.0030183 -0.0049592 0.00027815 0.24931 -0.21979 0.00025987 -0.00056498
-0.00089627 -0.00039455 -0.00099589 0.0003433
0.00022158 0.00017107 0.00023633 -0.0010435 0.00025343 -0.00056161 0.068505 -0.18721
-0.0063617 -0.0018099 0.001539 -0.00060469
-0.00046298 -0.00086899 -6.1695e-05 8.1757e-05 -0.0008072 -0.00032262 -0.0063682 -0.0016989
0.23408 -0.17514 -0.0013109 -0.0029508
0.00060543 -0.00018392 -0.0014775 9.3212e-05 -0.0010903 0.00020492 0.0017771 -0.00065206
-0.0014783 -0.0032499 0.19319 -0.36323
4100000000 0.19775 -0.26685 -0.003389 -0.0029273 0.001253 -0.0035802 -0.00013673 -6.5469e-05
0.00039198 -0.0015783 0.00053279 0.00017592
-0.0033879 -0.0029605 -0.030445 -0.20341 -0.004944 0.0010233 -0.00025826 -0.00044115
0.00080229 0.00027111 -0.0006257 0.00020105
0.0011579 -0.0035809 -0.0049297 0.0011074 0.22776 -0.24617 0.00011112 -0.00029094
-0.00074555 -0.00033507 -0.0014238 -4.8942e-06
-8.7954e-05 -3.6619e-05 -0.00030346 -0.00041261 0.00014221 -0.00027938 0.035352 -0.20099
-0.0061171 0.00085414 0.0012055 -0.0014531
0.00043519 -0.0015314 0.00085503 0.00025787 -0.00071425 -0.0004588 -0.0060524 0.00089132
0.21969 -0.20136 -0.001451 -0.0043282
0.000515 0.00017978 -0.00065769 0.00020863 -0.0013159 0.00016213 0.00098474 -0.0014529
-0.0014873 -0.0041886 0.1602 -0.38968
4160000000 0.16868 -0.28417 -0.0037053 -0.0019207 -0.0003063 -0.0034009 0.00087292 -0.00020583
-0.0038183 -0.00077957 0.0007231 -0.00061814
-0.0037334 -0.0018925 -0.05662 -0.19972 -0.0047544 0.0029015 -0.00038374 -0.00016551
0.00031301 -0.00051396 -0.00097323 0.00026189
-0.00026681 -0.0033372 -0.0047546 0.0029774 0.19452 -0.26216 0.00045961 -0.00016139
-0.00083269 -0.00044 -0.0012909 0.0012085
0.00078866 -0.00018498 -0.00035606 -0.00021324 0.00041572 -0.00019177 0.010758 -0.18882
-0.0051404 0.0017226 0.0010315 -0.0025334
-0.0038952 -0.00079329 0.00016314 -0.00052325 -0.00081922 -0.00037311 -0.0051623 0.0017653
0.18886 -0.23436 -0.0041408 -0.0030234
0.0006211 -0.00073121 -0.00090018 0.0002792 -0.0013356 0.0010276 0.0012458 -0.0024761
-0.0040697 -0.00315 0.11052 -0.39803
4220000000 0.14087 -0.30016 -0.0045492 0.00021382 -7.8028e-05 -0.0036769 -0.00035774 -0.00023748
-0.00071377 0.0010629 0.00025546 -0.001165
-0.0045423 0.00012722 -0.092786 -0.18978 -0.0020663 0.0034554 -0.00020033 -0.00012068
-4.1507e-06 0.00021039 -0.00051298 0.00096869
-0.00011166 -0.0036847 -0.0019851 0.0034032 0.1653 -0.28838 -1.5818e-05 0.00011334
0.00013498 0.0004362 2.3429e-05 0.0010258
-0.00029818 -0.00027831 -0.00019485 -7.5279e-05 2.5785e-05 0.00013826 -0.012978 -0.18651
-0.0043163 0.0022999 3.7917e-05 -0.0020724
-0.00060251 0.0011123 8.3437e-05 0.00017909 0.00027326 0.00040485 -0.0041646 0.0024158
0.17415 -0.2589 -0.0044205 -0.0028093
0.00033597 -0.0012609 -0.00060602 0.00097013 -6.1646e-05 0.0011483 -0.00014832 -0.002144
-0.0046581 -0.0028615 0.082611 -0.4118
4280000000 0.10997 -0.30885 -0.0028925 0.0016385 -0.0017003 -0.0043742 -0.00042949 0.00056793
-0.00045328 0.0014381 -0.00056864 -0.00025449
-0.0029087 0.0016876 -0.1185 -0.19436 -0.0029001 0.0029453 -0.00060741 -0.00029781
0.00027169 0.00013997 0.00046912 0.00065366
-0.0017335 -0.0042913 -0.0028428 0.0030321 0.13523 -0.29498 0.00085151 -0.00025931
-0.00077737 0.00094786 -0.0004577 0.00095947
-0.00041854 0.00064061 -0.00064494 -0.00031892 0.0007822 -0.00025303 -0.051255 -0.17174
-0.004695 0.0021837 -0.00085124 -0.0022369
-0.00059947 0.0014063 0.00026773 0.00010672 -0.00089046 0.00097868 -0.0047472 0.0021393
0.1301 -0.28236 -0.0062869 -0.001543
-0.00055178 -0.00015735 0.00059019 0.0006345 -0.00024387 0.00074858 -0.0008121 -0.0021552
-0.0060604 -0.001316 0.031309 -0.41694
4340000000 0.082539 -0.31854 -0.0018899 0.0020158 -0.0021762 -0.001605 0.00031055 0.00042178
-0.00019459 0.00064183 -5.9569e-05 -0.0010025
-0.0018829 0.0019958 -0.13925 -0.16838 -0.0019395 0.0039167 -0.00015233 0.00056311
-0.00025711 -0.00040851 0.00045439 0.00045785
-0.0022387 -0.0015718 -0.0019223 0.0039584 0.099723 -0.31236 -0.00034548 -0.0010195
0.00025227 0.000733 0.00092259 0.0020918
0.00024823 0.00040265 -0.00012553 0.00055284 -0.00033504 -0.0010418 -0.068539 -0.16884
-0.0041844 0.0036758 -0.0013775 -0.0025379
-5.4518e-05 0.0006774 -0.00032007 -0.00037775 0.00039941 0.00070222 -0.0041433 0.003781
0.10445 -0.30634 -0.0045234 0.0017033
-0.00015843 -0.00097997 0.00039826 0.00040896 0.00069673 0.0020057 -0.0013243 -0.0025893
-0.0047092 0.0015171 -0.0012889 -0.41143
4400000000 0.051843 -0.32392 -0.00085645 0.0015089 -0.0023903 -0.0018272 0.00074978 0.0013063
-6.1987e-05 0.00072327 -0.00011381 -0.00047943
-0.00080835 0.0015305 -0.16816 -0.15885 -0.0013095 0.0042034 -0.00052906 0.00044276
0.00023716 -0.00047582 0.00053659 0.00019695
-0.0023751 -0.0017713 -0.0012495 0.0041821 0.071176 -0.31881 -0.00014068 -5.2676e-05
0.00057191 0.00012535 0.00078666 0.0010379
0.0008113 0.0013009 -0.00048091 0.0004543 -9.9652e-05 -7.4699e-05 -0.093315 -0.15583
-0.0033297 0.0052527 -0.0019674 -0.0013266
-5.1152e-05 0.00069953 0.0002068 -0.00056385 0.0004652 9.5721e-05 -0.0033019 0.0050852
0.072864 -0.31909 -0.0038361 0.00086062
-6.1488e-05 -0.00061024 0.00057068 0.00028718 0.00095677 0.0011993 -0.0020476 -0.0012014
-0.0037244 0.00098744 -0.048128 -0.41617
4460000000 0.015934 -0.32419 -0.00059165 0.00044834 -0.0042919 -0.00082471 0.0013131 -0.00064763
-0.00029666 0.0011391 -0.0012321 -0.00041276
-0.00061069 0.0004158 -0.19024 -0.12945 -0.00043114 0.0046334 -0.0003713 0.00079465
-0.00033533 -0.0004774 0.00041467 -0.00042586
-0.0042728 -0.000786 -0.00034748 0.004626 0.045161 -0.32608 -0.00049806 -0.00058531
0.00010745 0.00063323 0.0020759 0.0006863
0.0012565 -0.0006325 -0.00041152 0.00079179 -0.00051499 -0.00053664 -0.10658 -0.13439
-0.0015388 0.0061168 -0.0025497 -0.00092648
-0.000339 0.0012372 -0.00023631 -0.00038324 0.00024447 0.00072752 -0.0015659 0.0062853
0.038259 -0.31588 -0.004408 0.0030488
-0.001131 -0.00039725 0.00041503 -0.0004992 0.0019755 0.00052317 -0.0024846 -0.00099088
-0.0044101 0.0028695 -0.087293 -0.39754
4520000000 -0.007624 -0.32465 -0.00038514 -0.0004467 -0.0036227 0.00042498 0.00061964 4.7709e-05
0.0016735 0.00013535 -0.00080087 0.0010074
-0.00041839 -0.00043632 -0.21496 -0.11244 0.00091461 0.0045295 0.00057142 0.00094559
-0.00022319 -9.7193e-05 0.00030714 -7.613e-05
-0.0036245 0.00048564 0.0009505 0.0044928 0.014281 -0.32408 -0.001184 0.00051932
0.0008136 -0.00046104 0.0018237 -0.0010359
0.00062899 -8.0802e-06 0.00061992 0.00088879 -0.0011469 0.00046782 -0.12401 -0.12524
-0.0005962 0.0057219 -0.0029453 -0.00023726
0.0017232 3.2518e-06 -0.00028489 -0.00011111 0.00078768 -0.0005638 -0.00045019 0.0056099
-0.0099379 -0.32894 -0.0022575 0.0027733
-0.00079271 0.0010468 0.00023628 4.2349e-06 0.0017445 -0.00087263 -0.0030337 -0.00018928
-0.0024492 0.0029393 -0.11626 -0.39592
4580000000 -0.045344 -0.3178 -0.0013037 -0.00064475 -0.0030283 0.0025197 0.00076474 -0.0004525
5.6627e-05 0.00026876 -0.00055008 0.00083916
-0.0012301 -0.00064191 -0.23363 -0.086085 0.0009433 0.0040486 0.00060632 -5.3845e-05
-6.7088e-05 0.00031417 0.00012557 -0.00024761
-0.0029586 0.0025518 0.0010344 0.0040498 -0.017585 -0.32109 -0.00016716 0.00056492
-0.00022368 -0.00025056 0.0013532 -0.00094568
0.00074563 -0.00047885 0.00061634 -6.9692e-05 -0.00014674 0.00058092 -0.13456 -0.10068
0.0021702 0.0052117 -0.002486 0.0010586
-4.0256e-05 0.00042674 -0.00013077 0.00027768 -0.00030407 -0.00013237 0.0020596 0.0052712
-0.037108 -0.33529 -0.0025049 0.0031844
-0.00053505 0.00084887 0.00014604 -0.00032905 0.0014291 -0.0011143 -0.0024239 0.0011424
-0.0022847 0.003106 -0.16165 -0.36594
4640000000 -0.07097 -0.31164 -0.0024227 -0.0015722 -0.0029916 0.0025908 0.00050845 -0.0014817
0.0012847 -0.00020727 0.00028988 0.0010637
-0.0024606 -0.001567 -0.24416 -0.058379 0.0015251 0.0037709 0.00075144 0.00028898
-0.0003648 0.00036344 6.5101e-05 -0.00074018
-0.0030659 0.0026939 0.0015529 0.0037454 -0.041966 -0.31475 7.1648e-05 0.00083965
0.00084862 0.00025478 0.00042459 -0.0020701
0.00051913 -0.0015072 0.00078256 0.00028058 0.00010031 0.00079955 -0.14019 -0.086178
0.0033579 0.0037109 -0.0024599 0.0016691
0.001307 -0.00028487 -0.00032226 0.00037771 0.00089398 0.00018946 0.0034882 0.0037279
-0.070843 -0.3227 -0.0022491 0.0041033
0.00032146 0.0010807 6.8002e-06 -0.00075333 0.00027502 -0.0020804 -0.0025391 0.0016838
-0.0025192 0.0040551 -0.18067 -0.35605
4700000000 -0.098469 -0.3073 -0.0041254 -6.1653e-05 -0.0017247 0.0045799 -0.00096917 -0.0011322
0.0012101 -0.00042318 0.00094329 0.00049174
-0.0041346 -7.8416e-05 -0.25606 -0.039771 0.0025158 0.0042362 0.00050939 -0.00047403
0.00030994 0.00036932 -0.00029238 -4.1471e-05
-0.0016549 0.0046025 0.0026185 0.0041919 -0.072563 -0.30918 -0.00011086 0.00059012
9.7783e-05 -6.148e-05 3.6726e-06 -0.0015993
-0.00099062 -0.0010967 0.00049774 -0.00050457 -0.00014915 0.00054436 -0.15691 -0.065548
0.0033277 0.0016717 -0.001576 0.0024599
0.0011167 -0.0004105 0.00025553 0.00038447 1.2896e-05 -4.893e-05 0.0032358 0.001652
-0.10932 -0.31599 -0.00088963 0.003644
0.00089415 0.00057109 -0.0002891 1.2084e-05 9.5517e-05 -0.0014553 -0.0015029 0.0025615
-0.00075681 0.0037322 -0.22419 -0.32749
4760000000 -0.12906 -0.29258 -0.0047762 0.0013384 0.00083804 0.0047249 -0.0007431 -0.00071219
0.00010972 -0.0012263 0.00073529 -0.00018264
-0.0048057 0.0013692 -0.25198 0.0024773 0.0031774 0.0032509 -8.5015e-05 -0.00071961
0.00035978 0.00028534 0.00010117 3.084e-06
0.0008838 0.0047726 0.0032549 0.0032012 -0.10258 -0.29558 0.00077204 0.00036053
0.00082014 8.0269e-05 -0.0011221 -0.00088981
-0.00073812 -0.00071959 -6.3836e-05 -0.00068742 0.00083584 0.00037126 -0.15106 -0.048949
0.0023057 0.00095518 -0.00084261 0.0027498
0.00020721 -0.0012257 0.00036571 0.00033443 0.0008984 7.5699e-05 0.0023767 0.00095084
-0.14268 -0.29936 -0.00056305 0.0041827
0.00068086 -0.00027279 0.00015312 -3.566e-05 -0.0012885 -0.0010999 -0.00081232 0.0026326
-0.00060469 0.0039325 -0.23533 -0.30538
4820000000 -0.15579 -0.27879 -0.004964 0.0027109 0.0015045 0.0027878 -0.000881 -0.00041094
0.00051088 -0.0008851 0.00023011 -0.00033137
-0.0049709 0.0027047 -0.26399 0.024767 0.0043096 0.0033165 -2.5319e-05 -0.00037808
0.00033714 -4.5954e-05 -0.00019529 -0.00053871
0.0016085 0.0028182 0.0043639 0.0032764 -0.13045 -0.29186 0.00055602 -0.00043724
0.00069283 -0.00058841 -0.00093805 -0.00056267
-0.00085111 -0.00041425 -5.2444e-05 -0.00037746 0.00054358 -0.00044547 -0.16629 -0.031557
0.0019098 -0.00016874 0.0001142 0.0028594
0.00039579 -0.00094424 0.00036678 -6.1399e-05 0.00054637 -0.00059409 0.001873 -0.00021671
-0.1829 -0.28283 2.7364e-05 0.0027826
0.00019962 -0.00040027 -0.00019493 -0.00045801 -0.00091638 -0.0004131 0.00014017 0.0029156
-5.8556e-05 0.0030564 -0.2723 -0.2754
4880000000 -0.18699 -0.25928 -0.0041929 0.0045568 0.0020467 0.003087 -0.0015408 0.00023478
-0.0007899 -0.00098663 0.00039899 -3.3159e-05
-0.0042392 0.0045091 -0.25577 0.066015 0.0048054 0.0016287 -0.00034038 -0.00021539
-0.00017023 9.607e-05 -0.00021348 5.5842e-05
0.0020705 0.0030462 0.004862 0.0015547 -0.14893 -0.27875 0.00044921 -0.0005143
-0.00031557 -0.0013572 -0.00057548 7.5326e-05
-0.0015343 0.00026864 -0.00032185 -0.00020659 0.00044226 -0.00047306 -0.15957 -0.013186
0.00051159 -0.00042534 0.00090201 0.0024186
-0.00073675 -0.00095176 -0.00015878 0.00018122 -0.00022302 -0.001329 0.00054434 -0.00038893
-0.21356 -0.26753 3.1412e-05 0.0033301
0.00042236 -7.7627e-05 -0.00015981 -2.0374e-05 -0.00049999 -3.2907e-05 0.00097664 0.0024158
7.218e-05 0.0031498 -0.28506 -0.24592
4940000000 -0.20783 -0.24219 -0.00299 0.0064209 0.002874 0.0012681 -0.00027124 0.00071016
-0.00099004 -0.00042577 0.0001028 -0.00088059
-0.0030163 0.0064411 -0.26798 0.092066 0.0057461 0.0012917 -7.6725e-05 -4.404e-05
0.0003878 -0.00028583 -0.00045783 3.3487e-05
0.0028854 0.0011955 0.0057559 0.00123 -0.16908 -0.25518 0.00021721 -0.00044307
-0.0011501 -0.0003216 -0.00052682 0.00018199
-0.0002604 0.00072518 -0.00010321 -7.2859e-05 0.00017484 -0.00047931 -0.16718 -0.0033198
-0.00042774 0.00029922 0.0019645 0.0019904
-0.0010485 -0.00050895 0.00038823 -0.00032107 -0.0012123 -0.00031512 -0.00037744 0.00028126
-0.2379 -0.24051 0.00015393 0.0029137
0.00012315 -0.00086703 -0.00051427 0.00011992 -0.00081534 0.00034017 0.0019043 0.0020152
6.3899e-05 0.0030823 -0.30846 -0.21992
5000000000 -0.22856 -0.21823 -0.00017439 0.0073918 0.0032236 0.0018768 -0.00011794 0.0006276
-0.00060743 0.00053074 -0.00017524 -0.00081736
-0.00018047 0.0073403 -0.25414 0.10947 0.0059696 -0.00066325 -0.00030801 -0.00014564
-0.00023947 -0.00062497 -0.0003255 -5.9275e-05
0.0032419 0.0018169 0.0060198 -0.00076073 -0.19911 -0.24123 -0.00065103 -0.00075972
-0.00058356 -0.00034405 -0.00068117 -0.00012163
-0.00013423 0.00064496 -0.00029584 -0.00013785 -0.00062432 -0.00072855 -0.16144 0.02086
-0.00092556 0.0015178 0.0022869 0.0010065
-0.00058915 0.00062255 -0.00019447 -0.00056547 -0.00051693 -0.00020458 -0.00093506 0.0015455
-0.26599 -0.21691 1.5601e-05 0.0036605
-0.00021667 -0.00071962 -0.00030381 -0.00011263 -0.00046957 -0.00022875 0.0023482 0.0010044
1.7808e-05 0.0036203 -0.32051 -0.18581
5060000000 -0.24985 -0.19083 0.001866 0.0070216 0.003288 -0.00039573 0.00016315 0.00057363
-0.00041592 0.0001594 -0.00052129 -0.00032599
0.0018356 0.0070652 -0.23717 0.14636 0.0054191 -0.001983 -2.3032e-05 0.00026077
-0.00045058 -9.5026e-06 -0.00036951 0.00031924
0.0032927 -0.00048104 0.0053469 -0.0020796 -0.21308 -0.21983 -0.0003537 0.00040262
-0.00082231 0.00021458 -0.0010018 2.063e-05
0.00018257 0.00054008 -9.7911e-06 0.00024426 -0.00037608 0.00034799 -0.16313 0.028202
-0.00027084 0.0029864 0.0018426 0.00055116
-0.00038628 -4.5691e-06 -0.0004024 -9.7087e-06 -0.00091641 0.0001224 -0.00024916 0.0030015
-0.27982 -0.18696 0.0010581 0.0035793
-0.00048438 -0.00040156 -0.00041207 0.00027168 -0.0010975 -4.007e-05 0.0018199 0.00054405
0.0010976 0.0035046 -0.33308 -0.15697
5120000000 -0.26602 -0.16552 0.0034466 0.0060337 0.0031219 -0.00059862 0.00031095 0.00066263
-4.7707e-05 0.00082449 -0.00034498 0.00020668
0.0034033 0.0059897 -0.23165 0.17297 0.0046586 -0.0028612 1.2421e-05 0.00028134
-3.7426e-05 -8.3869e-05 9.7095e-05 0.00021624
0.0031157 -0.00062294 0.0046422 -0.0028942 -0.22773 -0.20427 -9.9814e-05 0.00013794
-0.00029584 0.0006821 -0.0011835 0.0005684
0.00030712 0.00063053 2.3137e-05 0.00027705 -0.0001192 0.00014902 -0.1593 0.054594
0.0010825 0.0033261 0.0025029 0.0003017
-4.8618e-05 0.00094734 -5.2682e-05 2.5138e-05 -0.00031553 0.00085548 0.0010627 0.0032904
-0.29552 -0.15247 0.0015866 0.0035146
-0.00038769 0.00029982 0.00015345 0.00029046 -0.0012122 0.00079433 0.0024737 0.00033341
0.0014726 0.0035236 -0.34559 -0.12305
5180000000 -0.28208 -0.13544 0.00505 0.0047711 0.0033581 -0.0011712 0.00018452 0.00064313
-5.679e-05 0.00027599 -0.00050727 0.000485
0.0050481 0.0047566 -0.20968 0.19565 0.0042294 -0.0039619 -0.00030982 -0.00023317
-0.00013492 -5.2098e-05 -6.4317e-05 0.00019174
0.003369 -0.0012228 0.0041354 -0.0040641 -0.23839 -0.16851 -0.00038548 0.00073287
-8.6804e-06 3.3116e-05 -0.00053194 0.0010973
0.00023385 0.00064345 -0.00031158 -0.00022816 -0.00031545 0.00068808 -0.15838 0.064254
0.002829 0.0039551 0.0022503 -0.00074904
-9.9869e-05 0.00024373 -0.00017516 -0.00012581 -1.747e-05 -0.00017268 0.0028915 0.0039558
-0.30732 -0.11071 0.0026147 0.003547
-0.00037828 0.00050124 -9.2402e-05 0.0001358 -0.00045907 0.0008825 0.00227 -0.00075543
0.0026403 0.0035701 -0.34807 -0.090864
5240000000 -0.29108 -0.10838 0.005135 0.0034423 0.0026947 -0.0027416 0.00070895 5.0842e-05
-0.00021921 -0.00017201 3.4243e-05 0.00054489
0.005091 0.0034515 -0.19815 0.23355 0.0029639 -0.0045952 -3.1779e-05 7.8527e-05
-0.0002715 -4.5114e-05 0.00034073 0.00032771
0.0026351 -0.0027712 0.0029232 -0.0046136 -0.2555 -0.14374 0.00039518 0.00019988
-0.00028623 0.00045124 0.00029243 0.001297
0.00069062 6.0179e-05 -2.865e-05 6.7035e-05 0.00035931 0.00023459 -0.15885 0.084929
0.0036917 0.0025675 0.0016347 -0.0012449
-0.00024825 -0.00015058 -0.00027281 -1.3071e-05 -0.00031605 0.00057053 0.0037145 0.0025216
-0.32195 -0.069426 0.0031956 0.0028691
-5.805e-07 0.00063763 0.00032035 0.00035918 0.00020296 0.0013988 0.0016222 -0.0012319
0.0031339 0.0027717 -0.35478 -0.057799
5300000000 -0.2965 -0.078548 0.0059869 0.0019176 0.0017727 -0.0030338 0.00014053 -0.00033688
0.00032003 0.00078458 0.00015075 0.00033169
0.0059729 0.001933 -0.19046 0.23833 0.0022404 -0.0053515 -0.00016912 0.00024502
-2.4966e-05 0.00046383 0.00023743 0.00031884
0.0017483 -0.0030975 0.0021335 -0.0054577 -0.27091 -0.11843 0.00029548 -0.00022334
0.0001835 0.00051105 0.00072518 0.00089848
0.00013493 -0.00034116 -0.00016537 0.00025357 0.00032664 -0.00026659 -0.15101 0.094095
0.0052718 0.0018788 0.001405 -0.0015001
0.00034869 0.00078035 1.2477e-05 0.00043744 0.00026963 0.0004788 0.0053209 0.0018678
-0.33296 -0.040474 0.0036231 0.0024455
0.00021553 0.00032998 0.00026367 0.00027026 0.00077982 0.0009045 0.0013656 -0.0015114
0.0036589 0.0025849 -0.35058 -0.022228
5360000000 -0.29694 -0.041891 0.0058944 0.00078546 0.00039186 -0.0037238 0.0004148 -5.3166e-05
3.5266e-05 0.00032964 0.00045802 -0.00012567
0.0059253 0.00079247 -0.15335 0.26 0.00082843 -0.0056853 8.4935e-05 0.00019261
4.0394e-05 -8.1821e-06 0.00051537 -0.00012679
0.00040923 -0.0037739 0.00073965 -0.0056884 -0.27054 -0.091759 0.00032804 0.00036684
0.00029331 0.00037591 0.00071714 0.00036353
0.0003638 -6.0867e-05 7.468e-05 0.00022148 0.00030951 0.00032258 -0.14947 0.11211
0.0059856 -0.00043932 0.00070152 -0.0019246
-0.00010315 0.00034239 1.851e-05 2.5977e-05 0.00026714 0.00026448 0.005992 -0.00049881
-0.32943 -0.0026013 0.004486 0.0023842
0.00034642 -0.00017549 0.00047977 -0.00010878 0.00066691 0.00017208 0.00073525 -0.0019828
0.0044473 0.0023607 -0.34822 0.0062693
5420000000 -0.29986 -0.018373 0.0061118 -0.0011057 -0.00049241 -0.0037406 -7.3041e-05 -0.00015295
0.00063933 0.00051816 0.00021753 -0.00021742
0.0060907 -0.0010391 -0.13444 0.28692 -5.625e-05 -0.0054364 8.7323e-05 0.00016928
-9.9784e-06 3.0976e-05 0.00025716 -0.00019754
-0.00060421 -0.0037009 -9.7998e-05 -0.0054809 -0.28676 -0.057977 -0.00020979 -0.00058285
0.0005392 0.00011687 0.00095326 1.7427e-05
-3.4424e-05 -0.00015153 8.9115e-05 0.00015148 -0.00016201 -0.00055389 -0.13785 0.1268
0.0050105 -0.0021581 0.00017186 -0.0017025
0.00072009 0.00043603 2.5558e-05 -2.8252e-06 0.00064557 0.00020475 0.0049715 -0.0021625
-0.33298 0.026582 0.0049929 0.0010804
0.00030602 -0.00027366 0.00027243 -0.00016512 0.00097251 0.00018567 0.00017159 -0.0016375
0.0050367 0.0011513 -0.34156 0.047996
5480000000 -0.29216 0.017811 0.005017 -0.001928 -0.0019955 -0.0029919 0.0004003 -2.6544e-05
0.00085954 -0.00025521 -0.00013086 -0.00013924
0.0050038 -0.0019221 -0.12025 0.29486 -0.0016364 -0.0057779 5.861e-05 0.00019366
0.00012419 -5.3701e-05 0.00021964 -0.00011114
-0.0020529 -0.002999 -0.001789 -0.0057417 -0.29072 -0.036178 -0.00020092 0.00020209
0.00071414 -0.0004118 0.00064559 7.0923e-05
0.00039199 -7.953e-05 4.0622e-05 0.0001642 -0.00023222 0.00015056 -0.13148 0.13758
0.0040323 -0.0033556 -0.00015088 -0.0018002
0.00089289 -0.00021943 0.00010348 -0.00010264 0.00066165 -0.00043954 0.0039727 -0.0033843
-0.32222 0.055382 0.0047665 0.00022452
-0.00021169 -0.00016422 0.00017154 -0.0001939 0.00061574 -4.5043e-05 -0.0002094 -0.0018439
0.0048055 0.00017833 -0.33252 0.070467
5540000000 -0.2889 0.04315 0.0042595 -0.002619 -0.0027569 -0.0019828 0.00034791 -0.00030224
0.00024447 -9.0133e-05 -0.0002954 7.6708e-05
0.0042616 -0.0025629 -0.079759 0.3125 -0.0026615 -0.004872 0.00042549 9.0739e-05
-2.2114e-05 -0.0001157 -9.7269e-05 -0.00038982
-0.0027785 -0.0019463 -0.0027053 -0.0048352 -0.2903 -0.015034 0.00024488 -0.00021142
0.00025692 -0.00017708 0.00042482 -0.00036123
0.00035542 -0.00031134 0.00043771 0.0001041 0.00024261 -0.0001726 -0.1201 0.15912
0.0026586 -0.003989 -0.00093272 -0.0019242
0.00020269 -0.00012597 4.5185e-07 -9.3312e-05 0.00025219 -3.2433e-05 0.0026375 -0.0040085
-0.30844 0.090313 0.0048292 -0.0010145
-0.0002671 8.3848e-05 -5.8485e-05 -0.00036033 0.00042476 -0.00025301 -0.00093478 -0.0019074
0.0047969 -0.0010196 -0.32459 0.11083
5600000000 -0.27762 0.071249 0.0034434 -0.0036927 -0.0023006 -0.0016536 0.00031063 -0.00032486
0.00032798 -0.00017446 0.00021354 0.00040668
0.0034725 -0.003661 -0.077002 0.32674 -0.0036285 -0.0047874 8.257e-05 -0.0002012
-0.00011978 1.6053e-05 -0.00022347 -0.0002677
-0.002303 -0.001618 -0.0037644 -0.0047326 -0.28944 0.016753 -4.7873e-05 0.00011765
0.00030972 -0.00054009 0.00028745 -0.00047549
0.00029509 -0.00034563 5.4219e-05 -0.0002146 -9.0418e-05 7.9799e-05 -0.11234 0.15849
0.0016547 -0.0039705 -0.001251 -0.0011323
0.00038036 -0.00021525 -0.00016281 -9.9028e-06 0.00028907 -0.00066495 0.0016208 -0.0039987
-0.29952 0.12012 0.0045357 -0.0014866
0.00026122 0.00038992 -0.00025898 -0.00030974 0.0003165 -0.000637 -0.0012227 -0.0010612
0.0045635 -0.0013788 -0.30315 0.12565
5660000000 -0.2668 0.09305 0.0031105 -0.0035872 -0.0035109 -0.0005469 -0.00037014 -0.00079118
-0.00012581 -0.0006174 0.00055239 -0.00029007
0.0030874 -0.0035651 -0.035882 0.3184 -0.0045236 -0.0030394 7.3636e-07 -0.0001434
0.0001159 1.4479e-05 -0.00010643 -4.9322e-05
-0.003549 -0.00054424 -0.004553 -0.00293 -0.29073 0.040654 -0.0001974 6.9756e-05
-0.00030885 -0.00056286 0.00021666 -0.0011112
-0.00033834 -0.0007316 -2.7441e-06 -0.00014448 -0.0001616 9.6975e-05 -0.097019 0.17874
0.00076934 -0.0040522 -0.0012932 -0.00087586
-0.00019972 -0.00051268 9.4547e-05 1.8241e-06 -0.00032546 -0.00046832 0.00075475 -0.0040451
-0.28519 0.14827 0.0042359 -0.0022129
0.00043295 -0.00021339 -0.00017114 -4.605e-05 0.00020745 -0.001137 -0.0013029 -0.00089876
0.004293 -0.0022894 -0.29471 0.16198
5720000000 -0.25202 0.11529 0.0026206 -0.0041279 -0.0029096 0.00075389 -0.00054792 -0.00024235
-0.00032439 -0.00018736 -0.00014408 -0.00035665
0.0026448 -0.004121 -0.007803 0.34421 -0.0055969 -0.0025889 4.4145e-05 -5.0359e-05
-0.0002316 2.7679e-05 -0.00030756 0.00021251
-0.0028972 0.0008494 -0.005685 -0.0025168 -0.2871 0.07211 0.00017137 3.6669e-05
8.1898e-05 0.00044209 -3.3234e-05 -0.00032569
-0.00056746 -0.0002562 2.5806e-05 -4.1764e-05 0.00020018 3.0016e-05 -0.081037 0.18058
-0.00027476 -0.003548 -0.0017313 -0.00044759
-0.00029589 -0.00024471 -0.00021434 -3.8469e-05 0.00013863 0.00042567 -0.00029489 -0.0035469
-0.27408 0.17534 0.0041983 -0.003533
-0.00010545 -0.00049275 -0.00022848 0.00017948 8.3166e-05 -0.0002603 -0.0017066 -0.00039427
0.0040844 -0.0034228 -0.2638 0.17945
5780000000 -0.23585 0.13249 0.0015829 -0.0047968 -0.0024961 0.001108 -0.0006998 0.00010658
-0.00034495 -0.00027485 -0.00011062 -0.00025047
0.0015766 -0.0047678 0.0055583 0.33905 -0.006007 -0.0006596 -3.1956e-05 -0.00015767
3.1334e-06 -5.3144e-05 9.0808e-06 -0.00016449
-0.0024739 0.0011275 -0.0060052 -0.00050817 -0.28351 0.088205 6.9982e-06 -0.00013907
0.00018284 -7.2177e-05 -0.0003634 -0.00051333
-0.00071171 0.00013087 -2.9621e-05 -0.00013848 -4.1387e-05 -0.0001038 -0.072084 0.19638
-0.00013634 -0.0030288 -0.0012387 9.2826e-05
-0.00038163 -0.00030063 -4.5073e-05 -5.571e-05 0.00011003 -0.00011014 -0.00012865 -0.0030225
-0.2642 0.19615 0.0029336 -0.0038355
-0.00014039 -0.00025295 -0.00012073 -0.00016071 -0.00046948 -0.00064547 -0.0012607 0.00014402
0.0030718 -0.0038044 -0.25527 0.20152
5840000000 -0.22248 0.15381 0.00021729 -0.0054885 -0.0020421 0.0012929 -0.00010567 0.00033904
-0.00039984 0.00030796 -0.00033893 -0.00018897
0.0002759 -0.005473 0.041101 0.34252 -0.005625 0.00064529 -0.00020488 1.5709e-05
0.00024652 3.2557e-05 -0.00014304 0.00021121
-0.0020361 0.0013597 -0.0055968 0.00071172 -0.27662 0.1131 -0.00028558 5.5373e-05
-0.00022859 -0.00078837 -0.00032643 -0.00041824
-0.00011089 0.00030274 -0.00018188 9.9386e-06 -0.0002346 4.9937e-05 -0.04945 0.19944
-0.00068324 -0.0035201 -0.0011868 0.00020998
-0.00037999 0.00029569 0.00026697 2.9317e-06 -0.00013582 -0.00066461 -0.00074529 -0.0035357
-0.24622 0.20603 0.0024745 -0.0037416
-0.00036171 -0.00013898 -4.5742e-05 0.00017622 -0.00042734 -0.00026116 -0.0012434 0.00022185
0.0022558 -0.0039215 -0.21925 0.22611
5900000000 -0.20849 0.16593 -0.0018647 -0.0054975 -0.0021673 0.0022929 -0.00017713 2.7807e-05
0.00023112 -9.6502e-05 -2.4875e-05 0.00034664
-0.0018745 -0.0054965 0.061421 0.34251 -0.005195 0.001822 8.6489e-07 -8.9504e-06
4.0382e-05 -0.00025926 -8.4816e-05 -0.00013564
-0.0021384 0.0023532 -0.0051975 0.00197 -0.2609 0.12787 -5.126e-05 -2.0976e-05
-0.00039183 -0.0003416 -0.00093597 -0.00018939
-0.00019144 7.1292e-05 -1.138e-05 -1.5628e-05 -5.8369e-05 -1.176e-05 -0.041904 0.20988
-0.00084321 -0.0034859 -0.0010403 0.00026647
0.00021217 -0.00021152 -9.768e-06 -0.0002781 -0.00048304 -0.00042856 -0.00085747 -0.0034873
-0.22067 0.22197 0.0019858 -0.005233
-8.054e-05 0.00017676 -7.83e-05 -0.00017011 -0.00085776 -0.00026832 -0.001058 0.00031758
0.0021119 -0.0050454 -0.20476 0.23535
5960000000 -0.18871 0.17901 -0.002961 -0.0039987 -0.00066276 0.0026969 -0.00013481 0.00023192
-0.00018786 9.2274e-05 -0.00015699 -4.8619e-05
-0.0029477 -0.0039874 0.087935 0.34145 -0.0041828 0.0023342 -0.00021973 3.4814e-05
-8.665e-05 5.2025e-05 6.4747e-05 0.00010817
-0.00064817 0.0027031 -0.0041466 0.0023863 -0.24618 0.15426 -1.052e-05 -0.0001399
-0.00038831 0.00013712 -0.00040032 3.462e-05
-0.00013222 0.00021022 -0.00016664 5.6302e-05 -4.2393e-05 -0.00010825 -0.023596 0.21813
-0.0019208 -0.0032772 -0.0010596 0.00098596
-6.2768e-05 0.00018387 -5.4009e-05 7.137e-05 -0.00036778 0.00017369 -0.0019641 -0.0032561
-0.19956 0.23634 0.00018592 -0.0049562
3.0021e-05 6.0369e-05 5.5458e-05 0.00020506 -0.00052785 -7.7881e-05 -0.0010411 0.0010068
0.0002063 -0.0050188 -0.17622 0.26271
6020000000 -0.17072 0.19456 -0.0038431 -0.0031188 -0.00032874 0.0029931 -3.1472e-05 0.00052987
-0.0002367 0.00023476 -0.00016091 0.00026825
-0.0038272 -0.0031263 0.11579 0.33331 -0.0046544 0.0031639 -5.2268e-05 0.00014645
-0.00014895 0.00017073 -0.000205 0.00029403
-0.00023835 0.0030403 -0.0046204 0.003244 -0.22634 0.1665 -0.00025633 0.00029075
-0.00077987 0.00024903 -0.00051516 0.00057419
-3.2586e-05 0.00055068 -5.2581e-05 0.00015207 -0.00024712 0.00027687 -0.016978 0.21385
-0.0025891 -0.0032275 -0.00061544 0.00076151
-0.00037549 0.000222 -0.00015989 0.00014029 -0.00070183 0.00019228 -0.0026099 -0.0032293
-0.1705 0.24985 -2.9918e-05 -0.0048817
-0.00022622 0.00018522 -0.00018298 0.00021236 -0.00039223 0.00064403 -0.0005892 0.00081854
-0.00012501 -0.0049034 -0.14888 0.26182
6080000000 -0.15054 0.20321 -0.0040235 -0.00086972 0.0012297 0.0029494 7.5363e-05 6.9647e-05
-5.4189e-06 9.1614e-05 0.000231 -1.0927e-05
-0.0040247 -0.00083753 0.13759 0.33408 -0.0030683 0.0046532 -4.9718e-05 -3.0207e-05
-2.2311e-05 0.00010038 0.00025856 0.0003535
0.0012592 0.00294 -0.002966 0.0047186 -0.20881 0.19279 0.0001976 9.4594e-05
-0.00015102 0.00067576 -3.0972e-05 0.00034754
8.6061e-05 4.3651e-05 -3.5418e-05 -3.3091e-05 0.00022057 0.00014088 -6.673e-05 0.22191
-0.0038973 -0.0024086 -0.00097498 0.00099453
9.8445e-05 8.478e-05 3.7942e-05 0.00014471 -0.00034597 0.00076224 -0.0039131 -0.0023623
-0.14121 0.26748 -0.0012513 -0.0054797
0.00036249 1.5531e-05 0.00028729 0.00040377 -0.00013935 0.00032065 -0.00091956 0.0010282
-0.0010628 -0.0054746 -0.12731 0.28298
6140000000 -0.13377 0.2168 -0.0035276 -0.00061064 0.0016542 0.0021451 6.9369e-05 -1.2669e-05
7.0806e-05 -0.00013362 0.00058951 -0.00012604
-0.0035066 -0.0006289 0.16388 0.31557 -0.0021704 0.0052067 3.2208e-05 6.7897e-05
0.00050189 4.1644e-05 0.00032088 7.3772e-05
0.0017293 0.0021498 -0.0020826 0.0052585 -0.18492 0.21248 0.00035943 -6.1329e-05
1.3769e-05 0.00059751 4.0863e-05 0.00059929
5.1129e-05 4.4413e-06 3.1957e-05 5.6634e-05 0.00036817 -8.863e-05 0.012436 0.21304
-0.0046351 -0.0013312 -0.00040258 0.0014663
6.3131e-05 -9.3661e-05 0.00046086 2.929e-05 0.00014466 0.00059587 -0.0046363 -0.0013386
-0.12159 0.28699 -0.002873 -0.0043801
0.00058181 -9.4339e-05 0.00035632 8.7544e-05 3.0594e-05 0.00062801 -0.00047085 0.0014258
-0.0029479 -0.0044708 -0.088246 0.28174
6200000000 -0.11809 0.22232 -0.0029219 -0.00020223 0.0021082 0.0012568 9.811e-05 0.00033407
-0.00019979 4.6496e-05 -0.00015117 -0.00036412
-0.0029152 -0.00018865 0.19216 0.31417 -0.00096185 0.0052538 5.8609e-05 0.00020987
5.7288e-05 -3.4649e-05 0.00012754 2.8116e-05
0.0021288 0.0012429 -0.00084741 0.0053144 -0.16558 0.22654 0.00010174 -0.00037339
0.00062687 7.984e-05 0.00023238 0.00027187
0.00012818 0.00030983 6.5198e-05 0.00021514 0.00010265 -0.00035465 0.026097 0.22134
-0.0045015 -3.4333e-05 5.896e-05 0.0012463
-0.00021051 0.00010317 5.5544e-05 -2.4153e-05 0.00053469 3.7613e-05 -0.0045074 4.0073e-05
-0.10862 0.29451 -0.0034273 -0.0036738
-0.00013874 -0.00029531 7.8087e-05 9.5892e-05 0.00030064 0.00022642 0.00012013 0.0012729
-0.00337 -0.0035125 -0.075091 0.29115
6260000000 -0.10315 0.23556 -0.0030702 0.00071147 0.0021372 0.00064581 0.00029692 -0.0001059
0.00010505 0.00028097 -0.00014726 -5.0246e-05
-0.0030371 0.00072685 0.20929 0.29885 -2.0148e-05 0.0053795 -5.2642e-06 -0.00010681
-8.3058e-05 -7.4268e-05 0.00019149 0.00020707
0.0021077 0.00065943 9.8222e-05 0.0053964 -0.14354 0.2479 4.7382e-05 -5.0965e-05
0.00022897 -0.00019197 0.00010737 0.00036986
0.00026531 -0.0001127 -2.3399e-05 -0.00010353 5.1758e-05 -2.638e-05 0.04165 0.21644
-0.004374 0.0013439 0.00068562 0.0012388
0.00014308 0.00019739 -8.787e-05 -9.6693e-05 0.00025545 -9.2693e-05 -0.0043711 0.0013178
-0.082935 0.29444 -0.0042293 -0.0027482
-0.00011971 -3.9272e-05 0.00023421 9.9258e-05 8.248e-05 0.00029572 0.00064866 0.00118
-0.0041037 -0.0028235 -0.029847 0.29128
6320000000 -0.087198 0.23811 -0.0025734 0.0014623 0.0022178 -0.00040703 1.8716e-05 0.00016687
-0.00038715 0.00047766 -0.00021006 0.00033343
-0.0025986 0.0014352 0.23491 0.28954 0.0017478 0.0056058 4.53e-05 8.6884e-05
3.0399e-06 -0.00010609 0.00013846 -7.6908e-05
0.0021746 -0.00043299 0.0018562 0.0056261 -0.12501 0.25696 -0.00017131 -0.00028876
0.00046792 0.00016692 0.00044048 0.00017231
7.5964e-05 0.00018278 4.1744e-05 8.0064e-05 -0.00019104 -0.00031042 0.040784 0.21781
-0.003878 0.0020365 0.00059895 0.00076613
-0.00040579 0.00057084 2.265e-05 -8.1376e-05 0.00043941 3.1508e-05 -0.0038395 0.0021373
-0.058052 0.3042 -0.0046328 -0.0013798
-0.00028259 0.00037455 0.00017942 -3.6236e-05 0.000552 0.00022442 0.0006151 0.00084006
-0.0048066 -0.0012805 -0.019117 0.28989
6380000000 -0.067954 0.24511 -0.0019474 0.0018538 0.001702 -0.00036675 6.4014e-05 -9.2142e-05
0.00028388 0.00026795 5.517e-05 0.00012649
-0.001944 0.0018426 0.25166 0.2703 0.0031565 0.0042297 -9.0757e-05 -8.3116e-05
-0.00022388 -0.00015291 -0.0001351 -0.00026827
0.0016463 -0.00037448 0.0032133 0.0041204 -0.097383 0.27293 -0.00022796 0.00018653
0.00044039 -0.00029219 0.00038225 0.00017944
2.7481e-05 -8.3534e-05 -9.4943e-05 -7.8684e-05 -0.0002136 0.00017003 0.061626 0.20796
-0.0029725 0.0032596 0.00098435 0.00077154
0.00028032 0.00015264 -0.0002353 -9.7342e-05 0.00036562 -0.00027039 -0.0029507 0.0032873
-0.037304 0.29674 -0.0048102 -0.00033616
9.3862e-05 7.4427e-05 -0.00020956 -0.00018819 0.00045861 4.2246e-05 0.001002 0.00066571
-0.0045814 -0.00026665 0.020711 0.29254
6440000000 -0.045433 0.25625 -0.00084296 0.0024865 0.0017831 -0.00089981 0.00036755 -0.00010113
0.00022107 -0.00048584 -0.0002291 -0.00013589
-0.00086218 0.002459 0.27201 0.25642 0.0034024 0.0028826 0.00010949 -2.2237e-05
-0.000133 4.4583e-05 -7.1508e-05 -0.00030282
0.0018064 -0.00093424 0.0034355 0.0028148 -0.079917 0.28745 -0.00017366 0.00029274
-0.00042773 -1.6652e-05 0.00060476 -0.00049732
0.00038412 -0.00016775 9.6043e-05 -2.9361e-05 -0.00019247 0.0002979 0.063671 0.20422
-0.001885 0.0038477 0.00090909 0.00055796
0.00022559 -0.00042161 -0.0001635 2.6428e-05 -0.00033342 -0.00011528 -0.0018898 0.0039129
0.0041289 0.3023 -0.0045734 0.0013938
-0.00022781 -0.00015124 -0.00018082 -0.00030897 0.00062573 -0.0004705 0.00085518 0.00063004
-0.0047233 0.0011486 0.032411 0.27681
6500000000 -0.026883 0.2564 -0.00015924 0.0020049 0.0014676 -0.001084 0.00019237 -6.3405e-05
0.00011117 0.00012553 -0.00012609 0.00028455
-0.00014095 0.0019952 0.29727 0.22947 0.0036881 0.0024964 0.00011076 3.6935e-05
0.00010634 0.00016336 0.00014863 -9.9925e-05
0.0014807 -0.0010464 0.0037825 0.0024112 -0.06868 0.28473 1.7139e-05 -5.7377e-06
0.00017247 -0.00016544 -9.3408e-05 -0.00038578
0.00017587 -1.3769e-05 0.00011064 2.8864e-05 1.0231e-06 -2.9735e-06 0.087778 0.19903
-0.00027491 0.0040705 0.0010889 0.00049363
0.00012652 0.00013642 0.00011382 0.0001902 0.0001112 -0.00019567 -0.00020885 0.0040568
0.026287 0.30575 -0.0035153 0.0021273
-8.1525e-05 0.0002619 0.00021699 -0.00013703 -3.8951e-05 -0.00043228 0.0011548 0.00039682
-0.0034437 0.0023684 0.069215 0.27786
