# Supplementary material for: Early Detection of Alzheimer’s Disease via Machine Learning-Based Microwave Sensing: An Experimental Validation
Source: Sensors (Basel). 2025 Apr 25;25(9):2718. doi: 10.3390/s25092718 (PMC12074295; doi:10.3390/s25092718)
Supplement: Supplementary file 1 [file sensors-25-02718-s001.zip › measurements_paper_sensors/26 febbraio - PART1/set5/CSF_7.5_m1.s6p]

!Keysight Technologies,M9804A,MY58100912,A.14.10.03
!Date: Thursday, April 27, 2023 10:28:33
!Correction: S11(C  6-Port  ) 
!S12(C  6-Port  ) 
!S13(C  6-Port  ) 
!S14(C  6-Port  ) 
!S15(C  6-Port  ) 
!S16(C  6-Port  ) 
!S21(C  6-Port  ) 
!S22(C  6-Port  ) 
!S23(C  6-Port  ) 
!S24(C  6-Port  ) 
!S25(C  6-Port  ) 
!S26(C  6-Port  ) 
!S31(C  6-Port  ) 
!S32(C  6-Port  ) 
!S33(C  6-Port  ) 
!S34(C  6-Port  ) 
!S35(C  6-Port  ) 
!S36(C  6-Port  ) 
!S41(C  6-Port  ) 
!S42(C  6-Port  ) 
!S43(C  6-Port  ) 
!S44(C  6-Port  ) 
!S45(C  6-Port  ) 
!S46(C  6-Port  ) 
!S51(C  6-Port  ) 
!S52(C  6-Port  ) 
!S53(C  6-Port  ) 
!S54(C  6-Port  ) 
!S55(C  6-Port  ) 
!S56(C  6-Port  ) 
!S61(C  6-Port  ) 
!S62(C  6-Port  ) 
!S63(C  6-Port  ) 
!S64(C  6-Port  ) 
!S65(C  6-Port  ) 
!S66(C  6-Port  ) 
!S6P File: Measurement: :
# Hz S  RI   R 50
500000000 -0.32688 -0.063372 -0.01138 -0.0016891 -0.0091777 0.012044 -0.0037264 0.013713
0.014041 0.0073973 -0.0030161 0.010575
-0.011504 -0.0015624 -0.40839 -0.072465 0.0079406 -0.011183 0.0012025 0.012347
0.0096129 0.0034252 0.00187 0.013971
-0.0091538 0.012107 0.0078587 -0.011103 -0.25387 0.1937 0.0075251 0.0029525
-0.0017683 0.0073755 0.0017768 0.010753
-0.0041321 0.013662 0.0012197 0.012222 0.0075581 0.0028981 -0.32813 0.042586
-0.019508 -0.0052655 0.014354 0.02606
0.013471 0.0074716 0.0096659 0.0033557 -0.0018951 0.0074004 -0.019719 -0.0052087
-0.20661 -0.25767 -0.028915 0.0049006
-0.0034528 0.010661 0.0020682 0.014064 0.0019135 0.010811 0.01441 0.026225
-0.02894 0.0050262 -0.25609 -0.14973
560000000 -0.31475 0.10735 -0.019685 -0.066452 9.8042e-05 0.012919 0.007259 0.010253
0.0092126 0.0033399 0.010849 0.0076298
-0.019657 -0.066217 -0.36775 0.088254 -0.04078 -0.038781 0.014103 0.0025807
-0.014994 -0.0061333 0.0038085 -0.0021419
0.00014029 0.013055 -0.04095 -0.038909 -0.17948 0.24154 -0.0010963 -0.0044203
0.017975 0.0065339 0.007618 -0.0062166
0.0078583 0.010701 0.014551 0.0022013 -0.0010328 -0.0044313 -0.30308 0.13409
0.0073693 -0.02218 0.0060761 -0.020738
0.0096082 0.0028112 -0.015101 -0.0062112 0.017849 0.0064214 0.0075092 -0.022311
-0.29644 -0.072285 0.013011 -0.051832
0.011243 0.0071018 0.0038625 -0.0020913 0.0077716 -0.0062849 0.0060492 -0.020855
0.01296 -0.052037 -0.32614 -0.0008817
620000000 -0.2753 0.08236 -0.023381 0.0091263 0.0031342 0.0093893 0.0075593 -0.0029243
0.012631 -0.0012704 -9.7296e-05 -0.0014857
-0.023466 0.0090714 -0.39827 0.03556 -0.019383 0.00026454 -0.0016478 -0.0017308
0.012537 -0.0053644 0.00082767 -0.0034468
0.0030031 0.0092396 -0.019466 0.00036908 -0.153 0.25063 -0.0013762 -0.0051174
-0.0045844 -0.0024342 0.0091735 -0.0032045
0.0072179 -0.0031995 -0.0017852 -0.0017684 -0.0015113 -0.0049964 -0.26143 0.142
-0.040901 -0.021098 0.012816 0.028628
0.012704 -0.001174 0.012634 -0.0053875 -0.0044275 -0.0023152 -0.040853 -0.020988
-0.20881 -0.11249 -0.047428 0.012867
0.00014152 -0.00095689 0.0009194 -0.0034062 0.0089746 -0.00286 0.012616 0.028566
-0.047489 0.012962 -0.24096 -0.038664
680000000 -0.23964 0.17462 -0.026197 -0.015317 0.005155 0.0050548 0.0025611 -0.0078357
-0.001868 -0.011547 0.0052462 -0.0080501
-0.026064 -0.015321 -0.38939 0.13783 -0.032848 -0.0016097 -0.0017113 -0.00057353
-0.0010916 -0.0093028 -0.00075731 -0.0019338
0.0052675 0.0051614 -0.032915 -0.0015701 -0.10672 0.27436 -0.00063927 5.0985e-05
-0.0012816 0.00099835 -0.0029115 -0.0093905
0.0026569 -0.0070542 -0.0015681 -0.00046435 -0.00056098 9.2165e-05 -0.21797 0.19545
-0.023651 -0.007364 -0.0083139 -0.012029
-0.0018177 -0.011528 -0.0011828 -0.0092985 -0.001257 0.00094131 -0.023557 -0.0075083
-0.28591 -0.0086052 -0.0047568 -0.0071879
0.0056629 -0.0080978 -0.00085513 -0.0018862 -0.0028526 -0.0094223 -0.0083606 -0.012215
-0.0047835 -0.0072733 -0.26078 0.067062
740000000 -0.19478 0.16853 -0.041215 0.027061 0.012928 -0.0034633 -0.00048216 -0.003648
-0.00338 -0.0027229 -0.0072061 0.0035426
-0.041101 0.026985 -0.33551 0.15626 -0.03685 0.034734 6.6022e-06 -0.0059982
-0.014666 0.0068813 -0.00066341 -0.0057
0.012877 -0.0034986 -0.036789 0.034911 -0.073664 0.27514 -0.0018774 0.0033348
-0.0008103 -0.0059377 -0.0020144 0.00126
-0.00050228 -0.0037724 3.4396e-05 -0.0060103 -0.001858 0.0033226 -0.20114 0.20088
-0.04353 -0.011242 0.022433 0.017352
-0.003274 -0.0025592 -0.014435 0.0070303 -0.00090155 -0.0059205 -0.043616 -0.011121
-0.18217 0.030601 -0.045135 -0.0022962
-0.0073236 0.0035312 -0.00073809 -0.0057122 -0.0019993 0.0011614 0.022392 0.017176
-0.04519 -0.0022934 -0.25264 0.072354
800000000 -0.1662 0.21326 -0.023149 0.016409 0.0054585 -0.010209 -0.0044563 -0.0025845
-0.0045345 0.0017584 0.00393 -0.00027813
-0.023104 0.016449 -0.34517 0.2292 -0.0085974 0.034724 -0.0020013 0.0021848
-0.00020335 0.0022143 0.00080147 0.0052406
0.0054963 -0.010198 -0.0084939 0.034797 -0.035058 0.30157 0.0012013 0.0012236
-0.00014517 0.0031665 -0.0014631 0.00058767
-0.0045048 -0.0025967 -0.0020017 0.0022078 0.0011881 0.0012545 -0.17354 0.22921
-0.029896 0.01292 0.015103 -0.010197
-0.0045638 0.0017683 -0.00010811 0.002177 -6.9698e-05 0.0031184 -0.029841 0.013024
-0.24055 0.052426 -0.01989 0.021343
0.0041464 -0.00025545 0.00096835 0.0052315 -0.0014198 0.00051033 0.015171 -0.010119
-0.019942 0.021332 -0.24975 0.12404
860000000 -0.13098 0.2355 -0.01861 0.030898 -0.0035189 -0.0098136 -0.0020551 0.00046225
0.0043201 0.0049624 -0.0043293 -0.0033584
-0.01864 0.030901 -0.29711 0.27456 0.0078452 0.034552 0.00021684 0.002378
0.0039517 -7.5836e-06 0.0037938 -0.00027239
-0.0035483 -0.0097798 0.0079534 0.034507 0.014455 0.31197 -0.00048024 -0.00057239
0.0027162 -0.0016552 0.001423 0.0039721
-0.002004 0.00057528 0.00015511 0.0024443 -0.00047149 -0.00052618 -0.13599 0.24127
-0.019382 0.017946 -0.0059215 -0.01017
0.0042717 0.0049235 0.0040899 -3.1763e-05 0.0027214 -0.0016205 -0.019522 0.017935
-0.18596 0.11892 -0.027217 0.015382
-0.0044171 -0.003591 0.0037739 -0.00014009 0.0013331 0.0040391 -0.0058617 -0.010296
-0.027262 0.015358 -0.19965 0.17405
920000000 -0.10802 0.25824 0.0044293 0.039873 -0.009355 -0.0043092 -0.0019155 0.0020138
-0.00033654 0.001478 0.0031615 -0.0014934
0.0043293 0.039873 -0.27054 0.29601 0.028391 0.022872 0.0014552 0.00090229
0.0073009 -2.9653e-05 0.0039196 -0.0030552
-0.0093732 -0.0042744 0.028502 0.022811 0.061098 0.31327 0.0016897 4.1463e-06
0.00043956 -0.00020898 0.0010021 -0.0013051
-0.0018885 0.00181 0.0014267 0.00091962 0.0016784 -3.6187e-05 -0.1136 0.258
-0.013095 0.031992 0.0041036 -0.0063361
-0.00033253 0.0015079 0.007282 -8.7525e-06 0.00049952 -0.00017556 -0.012948 0.032168
-0.17998 0.12193 -0.0035168 0.029896
0.0031807 -0.0014168 0.0040267 -0.0030309 0.0009965 -0.0013729 0.0040009 -0.0063312
-0.0035664 0.029934 -0.21124 0.1864
980000000 -0.061894 0.28164 0.017298 0.030768 -0.0091449 0.0048997 0.002231 0.003509
0.004021 -0.0012499 -0.0035363 -0.0028166
0.017236 0.030767 -0.21856 0.33464 0.033376 0.0048938 0.001834 -0.00032522
0.0016361 -0.0059517 -0.00067578 -0.0026115
-0.0091125 0.0049037 0.03342 0.004812 0.10804 0.30871 0.00040917 -0.001128
0.00030746 -0.001661 0.0014707 -0.00035223
0.0022345 0.0036209 0.0019586 -0.00043644 0.00042436 -0.0011155 -0.074025 0.27082
0.0070491 0.031766 -0.0092732 -0.0083264
0.0041119 -0.0011872 0.0016071 -0.0059899 0.00031673 -0.0016968 0.0071168 0.031707
-0.15138 0.16218 0.0047103 0.02169
-0.0034731 -0.0029162 -0.00068497 -0.0026181 0.0015209 -0.00037068 -0.0092346 -0.008315
0.0047002 0.021663 -0.17015 0.23671
1040000000 -0.019519 0.28967 0.033553 0.019767 -0.00072461 0.0075925 0.0023202 0.00069845
0.00017333 -0.0033588 -3.8142e-05 -0.0012297
0.033511 0.019809 -0.18258 0.34825 0.029652 -0.014815 0.0015672 -0.0018705
-0.0022909 -0.0023137 -0.001034 -0.0029778
-0.00069159 0.0075982 0.029642 -0.014925 0.15553 0.29455 -0.00054181 -0.0014382
-0.0015022 -0.00099528 -0.00059505 -0.0011932
0.0023407 0.00053944 0.0015517 -0.001773 -0.00053573 -0.0014333 -0.045856 0.27966
0.01981 0.020738 -0.0021393 0.0011851
4.8528e-05 -0.0033978 -0.0022623 -0.0023138 -0.0015271 -0.00097574 0.019836 0.020807
-0.11885 0.17084 0.013841 0.021699
-9.9612e-05 -0.0012303 -0.0010784 -0.0029326 -0.00056876 -0.0011995 -0.0021344 0.0011011
0.013841 0.021663 -0.14871 0.25772
1100000000 0.024248 0.301 0.037149 -0.0031414 0.0037036 0.0040312 0.0025376 -0.001039
-0.0023891 -0.0030033 -0.0041307 -0.00023006
0.037107 -0.0030992 -0.14001 0.36894 0.015006 -0.027934 -0.00018892 -0.0018176
-0.0035021 -0.00081895 -0.0037265 -0.00071598
0.0036987 0.0040137 0.014932 -0.028001 0.20148 0.27503 -0.0017858 0.00034268
-0.0017835 0.00069557 -0.0011818 -0.00062785
0.0024979 -0.001028 -0.00019767 -0.0018652 -0.001795 0.00032927 -0.0057336 0.2852
0.026224 0.0070278 -0.0024018 -0.00023657
-0.0023386 -0.0030392 -0.0035024 -0.00081082 -0.0018006 0.00071794 0.026283 0.0069759
-0.10228 0.18986 0.020209 0.010726
-0.0040273 -0.00014992 -0.0037324 -0.00067546 -0.001203 -0.00061548 -0.0024152 -0.00026577
0.020184 0.010747 -0.10412 0.29125
1160000000 0.076911 0.29765 0.025283 -0.020496 0.0035059 -0.00081107 -0.00016738 -0.0025892
-0.0041128 -0.00093156 -0.0011399 0.004439
0.025308 -0.020457 -0.093894 0.37428 -0.0041063 -0.028724 -0.0017509 -0.0014236
-0.002731 0.0024424 -0.0014396 0.0021709
0.0034983 -0.00085792 -0.00423 -0.028723 0.24625 0.24427 -0.00053691 0.0016877
-0.00044851 0.0018273 -0.0010302 0.00027111
-0.00017861 -0.0025498 -0.0017178 -0.0014586 -0.0005384 0.0017177 0.035317 0.2818
0.02349 -0.010263 -0.0038522 0.005108
-0.004095 -0.00096218 -0.0026851 0.0024663 -0.00046757 0.0018292 0.02353 -0.010271
-0.066065 0.20278 0.019845 0.0017
-0.0011829 0.00435 -0.0014765 0.0021678 -0.00097875 0.00025532 -0.0038396 0.0051101
0.019872 0.0016767 -0.055587 0.2954
1220000000 0.11995 0.28743 0.011907 -0.030414 -0.0010818 -0.0016411 -0.00016065 -0.00081895
-0.0028163 0.0021922 0.0012894 0.0019974
0.0119 -0.030432 -0.05011 0.38778 -0.017058 -0.020742 -0.0024803 0.00072493
-0.00017359 0.0030431 -0.0008017 0.0020019
-0.0011092 -0.0016511 -0.01718 -0.020707 0.28509 0.20452 0.00093716 0.0013676
0.00047696 0.0011804 3.7189e-05 0.00063005
-0.00018768 -0.00088149 -0.0024831 0.00069099 0.00094016 0.0013841 0.074331 0.27222
0.012395 -0.017759 0.0020106 0.001419
-0.0027555 0.0022125 -0.00021131 0.0030517 0.00045803 0.0011877 0.012361 -0.017781
-0.045399 0.21505 0.015823 -0.012639
0.0012921 0.0020478 -0.00080169 0.0020018 5.7528e-05 0.00064101 0.0020199 0.0013988
0.015781 -0.012646 -0.026451 0.31444
1280000000 0.17122 0.26883 -0.0071262 -0.029571 -0.0019012 0.0014767 -0.00093465 -0.0019875
-0.00082515 0.0033704 0.0023593 0.001341
-0.0070995 -0.029524 -0.0026348 0.38019 -0.023813 -0.0075624 -0.000672 0.0014582
0.0017089 0.0017532 0.00055716 0.0020536
-0.0018776 0.0015005 -0.023901 -0.007454 0.316 0.16151 0.0013695 -0.00021422
0.0010619 0.0003895 0.00027857 0.00040113
-0.000972 -0.0019821 -0.00071913 0.001474 0.0013554 -0.00016164 0.11125 0.25626
0.0022253 -0.020899 -0.00049015 1.0168e-05
-0.00086249 0.0033832 0.001745 0.0017889 0.0010289 0.00037562 0.0021943 -0.020907
-0.0079518 0.22405 0.0038123 -0.015753
0.0024567 0.0013287 0.00061887 0.0020929 0.00031245 0.00040716 -0.00045582 -7.3836e-06
0.003838 -0.015728 0.022286 0.3195
1340000000 0.20917 0.2349 -0.017171 -0.020094 0.00024886 0.0039912 -0.0017597 -0.00072104
0.0013652 0.0029748 0.0018737 -0.0013718
-0.017138 -0.020107 0.037422 0.37178 -0.020559 0.004958 -0.00015707 0.0019808
0.0017013 0.0010127 0.0013504 0.0007272
0.00028141 0.0039901 -0.020557 0.0050631 0.33881 0.11238 0.00080363 -0.00080034
0.00074683 -0.00043975 0.0002312 0.00035887
-0.0017432 -0.00068846 -0.00011394 0.001943 0.0007798 -0.00081437 0.14373 0.2343
-0.0082603 -0.018301 0.00083607 0.00055608
0.001407 0.0029545 0.0017577 0.0009931 0.00074035 -0.00044746 -0.0082716 -0.018296
0.0219 0.22186 -0.0026435 -0.014417
0.0018546 -0.0013608 0.0013811 0.00071156 0.00022175 0.00039835 0.00082969 0.00055787
-0.0026375 -0.014427 0.061061 0.31536
1400000000 0.24273 0.19828 -0.023843 -0.008732 0.0045813 0.0029869 -0.0020866 0.00072399
0.0027007 0.00098689 0.0001692 -0.0014427
-0.023814 -0.0087238 0.074759 0.35961 -0.013644 0.012541 0.0013344 0.0012921
0.0012735 -0.00046478 0.0010611 0.00025108
0.0045871 0.0029719 -0.013607 0.012633 0.35133 0.058499 -3.0017e-05 -0.0013476
0.00031623 -0.00017661 0.00038665 0.00022461
-0.0020719 0.000715 0.0013328 0.0012779 -1.5323e-05 -0.0013619 0.17199 0.20606
-0.015314 -0.011268 -0.0010099 -0.00020046
0.0026991 0.00093229 0.0012563 -0.00046436 0.00032763 -0.00018485 -0.015374 -0.011263
0.055484 0.22193 -0.010012 -0.0096744
0.00018019 -0.0014188 0.0010962 0.00025007 0.00042424 0.00024404 -0.00099414 -0.00018531
-0.01004 -0.0096616 0.10647 0.30716
1460000000 0.26722 0.15503 -0.021135 0.0041886 0.0049311 -0.0016321 -0.0014332 0.0016553
0.0023 -0.0003775 -0.00013803 -0.00092278
-0.021113 0.0041627 0.11008 0.33775 -0.0047384 0.014742 0.0015754 0.00023414
0.0011474 -0.0014068 0.001233 -0.00065896
0.004913 -0.0016654 -0.0046599 0.014768 0.35787 0.0035618 -0.001067 -0.0011051
0.00028333 -0.00029219 0.00081388 -0.00041361
-0.001449 0.0016802 0.0015925 0.00024748 -0.0010523 -0.0011011 0.19877 0.17749
-0.016647 -0.0038213 -0.0011194 0.0021553
0.0022097 -0.00039901 0.0011632 -0.0014455 0.00028454 -0.00032653 -0.016691 -0.003811
0.086074 0.21092 -0.012118 -0.0032428
-0.00015494 -0.00096178 0.0012405 -0.00067355 0.00078667 -0.00044599 -0.0010663 0.0021552
-0.012124 -0.0032633 0.14092 0.28709
1520000000 0.27923 0.113 -0.015687 0.0099772 0.0029847 -0.0037777 0.00012407 0.0025854
0.0025485 -0.0018566 -0.0010491 -0.00019933
-0.015666 0.0099527 0.14342 0.32312 0.0024062 0.011807 0.0016897 -0.00064314
0.00022578 -0.0010461 0.00030864 -0.0010002
0.0029557 -0.0037937 0.0024877 0.011815 0.34974 -0.054569 -0.00077209 -0.00031662
0.00062123 -0.0010816 0.0001856 -0.00010035
0.00014567 0.0025574 0.0016747 -0.00065171 -0.00077105 -0.00029628 0.22148 0.13918
-0.01642 0.0023884 0.0014794 0.0021859
0.0025772 -0.0019041 0.00020588 -0.0010514 0.00061617 -0.001068 -0.01643 0.0024542
0.11358 0.20084 -0.012043 0.0013572
-0.0010923 -0.00021431 0.00029102 -0.0009847 0.00016934 -0.00014091 0.0014226 0.0021707
-0.012021 0.0013559 0.17419 0.26816
1580000000 0.28945 0.068473 -0.0089305 0.013809 -0.00124 -0.0043168 0.0015075 0.0018975
-9.603e-05 -0.002289 -0.00030636 0.00030192
-0.0089295 0.013776 0.17077 0.29949 0.0052503 0.0066923 0.000609 -0.0015803
-0.00038945 -0.0012909 -0.00023212 -0.00064081
-0.0012747 -0.0043144 0.005285 0.0066575 0.32784 -0.11066 -0.0014164 0.00019401
-0.00046137 -0.0014274 0.0002282 -0.00055976
0.0015171 0.0019134 0.0005585 -0.0016092 -0.0014296 0.00021982 0.23556 0.10098
-0.01245 0.008106 0.0022948 0.00091471
-0.00011136 -0.0022975 -0.0004049 -0.0012689 -0.00047372 -0.0014585 -0.012387 0.0081314
0.13942 0.18715 -0.0092716 0.0078138
-0.00031379 0.00029539 -0.00022676 -0.00063096 0.00022892 -0.00056377 0.0023332 0.00097422
-0.0092671 0.0077865 0.20779 0.24384
1640000000 0.2926 0.02706 -0.0017871 0.012797 -0.0026742 -0.0019296 0.0027071 0.0010336
-0.00056575 -0.001891 -0.00033219 0.00052119
-0.0018179 0.012785 0.20136 0.27451 0.0051702 0.0020592 -0.00053787 -0.0018671
-0.0010513 -0.0005822 -0.00045106 -0.00063117
-0.0026608 -0.0019061 0.0051913 0.0020326 0.29859 -0.16026 -0.00083972 0.0012051
-0.0012055 -0.0011027 -0.00019341 -0.0003981
0.0026807 0.00099593 -0.00053476 -0.0018546 -0.00084429 0.0011931 0.24853 0.051827
-0.0080201 0.0094729 0.0026767 -0.0006412
-0.00058746 -0.0018606 -0.0010702 -0.00059729 -0.0012092 -0.0011213 -0.0080514 0.0094301
0.1633 0.16691 -0.0042847 0.0099633
-0.00032517 0.00051703 -0.00047343 -0.00064121 -0.00021058 -0.00036399 0.0027077 -0.00065672
-0.0043025 0.0099734 0.23501 0.21291
1700000000 0.28537 -0.017258 0.0019228 0.0099925 -0.0030853 0.00054256 0.0030694 -0.0012794
-0.0023148 -0.0007256 0.0005076 0.0004779
0.001894 0.0099616 0.21879 0.24386 0.0025535 -0.00028084 -0.001478 -0.0006721
-0.00091227 -6.635e-05 -0.00082213 -0.00035233
-0.0030904 0.00057239 0.0025454 -0.00031389 0.25332 -0.1978 3.9761e-05 0.0017288
-0.0023322 -0.00010266 -0.00030711 -0.00085788
0.0030148 -0.0012257 -0.0014832 -0.00068003 5.9964e-05 0.0017276 0.24517 0.0024609
-0.0049327 0.010261 0.0017726 -0.002058
-0.0023191 -0.00074248 -0.00091997 -5.6335e-05 -0.0023311 -8.6167e-05 -0.0049195 0.010308
0.18232 0.1511 0.00068421 0.009749
0.00055882 0.00051786 -0.00080654 -0.0003409 -0.00031368 -0.00079553 0.0017261 -0.002151
0.00068038 0.0097413 0.25226 0.17977
1760000000 0.27553 -0.065503 0.0044362 0.0066145 -0.0018854 0.001142 0.00127 -0.003383
-0.0013724 0.00054761 0.00025949 -0.00053609
0.0044133 0.0066157 0.24637 0.2049 -6.881e-07 -0.0015506 -0.0012897 7.6298e-05
-0.0011512 0.0011099 -0.00038904 0.00037041
-0.0018768 0.0011457 -2.7375e-05 -0.0015441 0.20534 -0.22946 0.0012665 0.0014494
-0.001024 0.0016276 -0.0012764 -0.00063211
0.0013135 -0.0034119 -0.0012985 0.00010625 0.0012311 0.0014588 0.23812 -0.048674
-0.0011367 0.0096337 -3.4955e-05 -0.002611
-0.0013184 0.00055626 -0.0011377 0.0011184 -0.0010313 0.0016255 -0.0010666 0.0096956
0.20013 0.12127 0.0047703 0.0071367
0.00026222 -0.00053808 -0.00037577 0.00036437 -0.0012744 -0.00066871 -8.6858e-05 -0.0025125
0.0047811 0.0071427 0.26659 0.14316
1820000000 0.25142 -0.10361 0.0047649 0.0029428 0.00035656 0.0021968 -0.0009113 -0.0030363
-0.0012482 0.001039 -0.00012384 -0.00016964
0.0047477 0.0029648 0.25655 0.17459 -0.0020421 0.00031968 -0.0014116 0.0010502
0.00014408 0.0012663 -0.00061538 0.00041465
0.00038851 0.0022089 -0.0020589 0.00035108 0.15482 -0.24417 0.0018517 0.0005391
-0.00012486 0.0023181 -0.0017752 0.00029655
-0.00092618 -0.0029852 -0.0014106 0.0010702 0.0018641 0.00050758 0.20773 -0.097204
0.00073295 0.0083639 -0.0017032 -0.0017206
-0.0012585 0.00108 0.00012589 0.0012749 -0.00013374 0.0023323 0.0007453 0.0082757
0.22069 0.095413 0.0058341 0.0031488
-8.9146e-05 -0.00020812 -0.00060282 0.00039522 -0.0017994 0.00029436 -0.0016407 -0.0017327
0.0058204 0.0031274 0.27052 0.10696
1880000000 0.21683 -0.14342 0.0025094 0.00066504 -0.00024557 0.0020838 -0.0029392 -0.0024103
-0.00016725 0.0018616 0.00046339 -0.0007419
0.0025201 0.00068513 0.26146 0.12932 -0.0037487 0.0029441 -0.00022921 0.0017466
0.0006569 0.0012569 0.00017694 0.00081107
-0.00024139 0.002066 -0.0037548 0.0029839 0.10315 -0.25132 0.0020082 -0.0013097
0.0018838 0.0020009 -0.001048 0.0014877
-0.0029383 -0.0024387 -0.0002314 0.0017319 0.0019442 -0.0013059 0.1676 -0.13707
0.0022979 0.0059752 -0.0021961 0.00015546
-0.00013112 0.0018226 0.0006587 0.0012434 0.001841 0.0019642 0.0022934 0.005985
0.22878 0.068625 0.0058799 0.0010375
0.00042085 -0.00071016 0.00017722 0.00080747 -0.0010185 0.001464 -0.0022339 6.3025e-05
0.005893 0.0010497 0.27155 0.074268
1940000000 0.1787 -0.17052 0.00040036 -0.0010364 0.0017769 0.0017145 -0.0038146 0.00017043
0.0011814 0.00084699 -0.00078318 -0.00066489
0.00041513 -0.001039 0.26388 0.097262 -0.0017683 0.0057898 0.0010417 0.0012241
0.0018264 0.00024069 0.00081392 0.00011277
0.0017505 0.0016992 -0.0017397 0.0058183 0.05955 -0.24357 0.00030858 -0.0025269
0.0021585 7.5853e-05 0.00027067 0.0015931
-0.0037837 0.00025275 0.0010684 0.0012445 0.00035327 -0.0025595 0.11604 -0.16944
0.0020122 0.0040312 -0.0016141 0.0014433
0.0011441 0.00083199 0.0018387 0.00020444 0.0021234 1.6988e-05 0.0020243 0.0041444
0.23761 0.032351 0.0045273 -0.0031231
-0.00078045 -0.00064686 0.00081374 0.00011103 0.00028289 0.0015658 -0.0016677 0.0014591
0.0045401 -0.0031134 0.26317 0.037513
2000000000 0.13181 -0.18544 -0.0030998 0.00076412 0.002881 0.0010791 -0.0025593 0.0036504
0.00095332 0.00038699 -0.00079923 0.00061325
-0.0030935 0.00072949 0.25005 0.061775 -0.000239 0.007786 0.0016566 0.00035252
0.0010812 -0.0012688 0.00034518 7.1517e-05
0.0028802 0.0010585 -0.0001984 0.0078139 0.017656 -0.2287 -0.0017312 -0.001567
0.0018979 -0.0011238 0.0016192 0.0015092
-0.0024677 0.0035854 0.0016807 0.00026156 -0.0017556 -0.001547 0.060902 -0.18012
0.00048819 0.0032502 -3.326e-05 0.0022017
0.0010022 0.00036409 0.0010601 -0.0012653 0.0019071 -0.001069 0.00052259 0.0031683
0.2371 0.00050206 0.00071184 -0.0040721
-0.00081783 0.00066361 0.00031672 7.9637e-05 0.0016038 0.0014624 1.3526e-05 0.0022973
0.00070044 -0.0040735 0.24987 0.0095797
2060000000 0.085892 -0.19264 -0.0041429 0.002911 0.0027657 -0.00084787 0.0006391 0.0034336
0.0014038 -0.00077533 -0.00022525 0.0012624
-0.0040995 0.0028918 0.23803 0.033099 0.0047443 0.0085775 0.0010102 -0.00074399
0.00042572 -0.0015681 0.00048461 -6.9113e-05
0.002806 -0.00083054 0.0048138 0.0085302 -0.014429 -0.20992 -0.0018616 0.00064357
0.00054592 -0.001966 0.0028431 0.00037831
0.00055118 0.0035364 0.0009384 -0.00066693 -0.0018639 0.00071782 0.0090997 -0.17664
-0.00062133 0.0037982 0.0010985 0.001208
0.0013217 -0.00078636 0.00039299 -0.0015314 0.0004829 -0.0019884 -0.00062781 0.0037241
0.22786 -0.037228 -0.001444 -0.0049882
-0.00021308 0.0012356 0.00048503 -9.108e-05 0.0028996 0.00038701 0.0011381 0.001049
-0.0014391 -0.0049703 0.2359 -0.01489
2120000000 0.039566 -0.18436 -0.0034048 0.0061192 0.0022067 -0.0028029 0.0028302 0.0017369
0.0003456 -0.0016084 0.00098861 0.00024079
-0.003442 0.0060874 0.21693 0.0080947 0.0072667 0.0045291 0.0008426 -0.0013312
-0.0014293 -0.001876 -5.1947e-05 -0.00088575
0.0021683 -0.0028505 0.0073082 0.0044844 -0.042826 -0.19344 -0.00065291 0.0017601
-0.0016299 -0.0015796 0.0005343 -0.0021029
0.0030009 0.0018197 0.00089428 -0.0013036 -0.00061073 0.0017614 -0.04062 -0.15936
-0.001294 0.0051403 0.0019061 0.00081743
0.00044498 -0.0016117 -0.0014444 -0.0018753 -0.0016123 -0.001529 -0.0013362 0.0053422
0.21511 -0.073581 -0.0058729 -0.0026434
0.0010529 0.00023367 -3.3359e-05 -0.00091462 0.00049581 -0.0021454 0.0018388 0.00083622
-0.0058577 -0.0026456 0.21482 -0.031134
2180000000 -0.00021629 -0.17047 -0.0017976 0.0093578 0.00048454 -0.0021852 0.003336 -9.9165e-05
0.00019492 -0.0010891 0.0014336 0.00011228
-0.0018151 0.0093397 0.19755 -0.0093902 0.008167 0.0039173 -0.00065271 -0.0016001
-0.0019415 0.00095795 0.00018847 0.00045265
0.00043602 -0.0021991 0.0082012 0.0038575 -0.063617 -0.16879 0.0014101 0.0016369
-0.00087393 -8.9582e-05 0.00042 -0.001871
0.0033101 -0.00025925 -0.00068878 -0.0015455 0.0014215 0.0017055 -0.077252 -0.13331
-0.00078557 0.0075448 0.001623 -0.00018877
0.00018473 -0.0011472 -0.0019481 0.00098192 -0.00086915 -7.4773e-05 -0.00067708 0.0074899
0.19044 -0.10451 -0.0063527 0.0011336
0.0014933 0.0001864 0.00017205 0.00045916 0.0003858 -0.0019148 0.0016999 -5.2158e-05
-0.0063577 0.0011588 0.19948 -0.045252
2240000000 -0.029191 -0.14618 0.0019999 0.010707 -0.00059156 -0.0027686 0.0019246 -0.0023514
-0.0016925 -0.00066063 0.00042673 -0.0018649
0.0019773 0.010681 0.17824 -0.015851 0.0088525 -6.9615e-05 -0.00083144 -0.00029185
-0.00043996 0.0011351 -0.00065414 -0.00060931
-0.00063147 -0.0027142 0.0088596 -0.00016421 -0.080684 -0.14481 0.0018543 -0.0017071
-0.00106 0.00011849 -0.002245 -0.0015107
0.0018432 -0.002373 -0.00082763 -0.00023651 0.0018522 -0.0018535 -0.11209 -0.10415
0.0011868 0.0099011 0.0015049 -0.00072152
-0.0017917 -0.00058807 -0.00041454 0.0011336 -0.0011349 8.4135e-05 0.0011329 0.0097713
0.16297 -0.12345 -0.0062758 0.0040695
0.00042869 -0.0019325 -0.00064446 -0.00064703 -0.0021951 -0.0015454 0.001554 -0.00080788
-0.0062584 0.0040799 0.17673 -0.056123
2300000000 -0.056231 -0.11877 0.007417 0.008818 -0.0013302 -0.0019173 -0.00071268 -0.0017223
-0.0010516 0.00078084 -0.00093982 -0.00062195
0.0074052 0.0088404 0.15728 -0.025252 0.0088294 -0.0022165 -0.0009119 0.00049317
-0.00017227 0.0015978 -0.00019572 0.00073081
-0.0014002 -0.0018987 0.0088513 -0.0022636 -0.093483 -0.12089 -0.00027876 -0.0019431
-0.0001062 0.0016193 -0.0018274 0.00069939
-0.00053177 -0.001609 -0.00083699 0.00048184 -0.00026378 -0.001865 -0.13254 -0.067031
0.0049178 0.010825 0.00064069 -0.0015754
-0.001003 0.0007674 -0.00018419 0.0016413 -7.7096e-05 0.001747 0.0049259 0.010962
0.12694 -0.14536 -0.0044887 0.0079279
-0.0010448 -0.00060738 -0.00021123 0.00074187 -0.0018607 0.00071748 0.00051163 -0.0016608
-0.0044907 0.007898 0.16037 -0.057494
2360000000 -0.07269 -0.087108 0.010141 0.0083926 -0.0012872 -0.0016369 -0.0016253 -0.00074838
-0.00051737 0.00080405 -0.0017801 -0.00049254
0.010096 0.0083799 0.14821 -0.025481 0.0081987 -0.005378 -0.00065366 0.00099104
0.0019668 0.0001507 -7.1118e-05 -0.00022058
-0.0012578 -0.0016116 0.0081881 -0.0054687 -0.10282 -0.098869 -0.0028196 -0.0011287
0.00082072 4.4076e-05 -0.0012417 0.0017304
-0.0017591 -0.00082788 -0.00068615 0.00098028 -0.0027069 -0.0011186 -0.14881 -0.034585
0.0089769 0.0099176 0.0012161 -0.0016799
-0.00062161 0.00084159 0.0019435 0.00016704 0.0008782 2.5369e-05 0.0090298 0.0098745
0.099143 -0.147 -0.00049944 0.0092808
-0.0017635 -0.00053691 -4.057e-05 -0.00020383 -0.0012031 0.0017266 0.0012815 -0.0014771
-0.00048557 0.0093056 0.13904 -0.060756
2420000000 -0.081407 -0.059446 0.013681 0.0029185 -0.0032592 -0.0010014 -0.0006806 0.00052319
0.0010852 0.0012935 -0.0010184 0.0018168
0.013706 0.0029296 0.13011 -0.026482 0.0045335 -0.0073268 0.0013392 0.00095132
0.00063265 -0.0013167 -0.00013809 -0.00013748
-0.0032946 -0.0010236 0.0044804 -0.007351 -0.11623 -0.078151 -0.0022498 0.0015325
-8.3618e-06 -0.00022612 0.00024502 0.0028079
-0.00063829 0.00071956 0.0013953 0.0010664 -0.0023574 0.0015232 -0.15822 0.0091806
0.012912 0.0075015 -0.00034267 -0.0028163
0.0012256 0.0013508 0.00064333 -0.0013404 -6.6236e-05 -0.00022317 0.012935 0.007443
0.064146 -0.14788 0.0013272 0.0095278
-0.0010911 0.0019125 -0.00017852 -0.00014296 0.00030638 0.0027889 -0.00023551 -0.0029559
0.0013468 0.0094957 0.12018 -0.056795
2480000000 -0.081461 -0.027734 0.013627 -0.0021056 -0.0015184 3.5514e-05 -0.00060198 0.0012942
0.0016493 -0.00047587 0.0001661 0.0014472
0.013626 -0.0021071 0.13163 -0.026919 0.0024589 -0.0091432 0.0011923 -2.8822e-05
-0.00047906 -0.00085809 -0.00015412 -0.00019836
-0.0015035 5.8449e-06 0.0023906 -0.0091805 -0.11913 -0.057616 -0.00053376 0.0032916
-0.00033908 -0.00095233 0.0018263 0.0010248
-0.00058854 0.0014403 0.001196 -9.2781e-05 -0.0005583 0.003316 -0.15874 0.047111
0.017203 0.001808 -0.0011015 -0.0027228
0.0014884 -0.00043425 -0.00050679 -0.00086951 -0.000286 -0.00094867 0.017184 0.0018547
0.033141 -0.13966 0.0049602 0.0083321
0.00016279 0.0014435 -0.00017852 -0.00014521 0.0018667 0.00097241 -0.0012528 -0.0028182
0.0049546 0.0083521 0.10194 -0.053011
2540000000 -0.085524 -0.00070166 0.011623 -0.0060243 -0.0023368 0.00094895 0.00064698 0.0010349
-0.00017832 -0.0015385 0.00095842 0.0017104
0.011636 -0.0060221 0.11808 -0.018755 -0.0016069 -0.0079067 0.00046761 -0.0014721
-0.00173 -7.2727e-06 -0.00052592 0.00032435
-0.0023156 0.00096352 -0.0016419 -0.0079311 -0.12562 -0.034379 0.0020682 0.0025222
-0.0011542 0.00017893 0.0017852 -0.00083863
0.00057014 0.00094907 0.00044246 -0.0014387 0.0021364 0.0024294 -0.15655 0.085693
0.017279 -0.0047165 -0.0018674 -0.0021576
-0.00022241 -0.001571 -0.0018028 -1.017e-06 -0.001121 0.00019381 0.017315 -0.0047402
0.010137 -0.12592 0.0080122 0.0064566
0.00098553 0.0016636 -0.00051009 0.00033641 0.0018629 -0.00078698 -0.0019253 -0.0019535
0.0079577 0.006472 0.087248 -0.04008
2600000000 -0.07809 0.024281 0.0086183 -0.0095794 -0.0012957 0.0026692 0.00084791 -0.00070006
-0.001012 -0.0011366 0.0018568 0.00033429
0.008636 -0.0095805 0.11236 -0.033973 -0.003863 -0.0060515 -0.00060858 -0.00071687
-0.00014981 0.0014744 -8.5002e-05 0.00075636
-0.0012823 0.0026826 -0.0039201 -0.0060301 -0.13041 -0.0093035 0.0031137 -0.00013392
1.1694e-05 0.0014792 0.0010634 -0.0016887
0.00081034 -0.00058468 -0.00057038 -0.00069091 0.0030412 -0.00019088 -0.14244 0.11933
0.014129 -0.010571 -0.0032601 -0.00025001
-0.0008896 -0.0011179 -7.9255e-05 0.0014742 -3.3747e-05 0.0014263 0.01406 -0.010659
-0.018202 -0.10975 0.0094005 0.0055743
0.001838 0.00035875 -7.4995e-05 0.0007286 0.0011089 -0.0016998 -0.0031352 -0.00017389
0.0093978 0.0056472 0.0788 -0.026013
2660000000 -0.071749 0.049853 0.0048156 -0.011538 -0.00011648 0.00097762 -0.00032934 -0.00019904
-0.0023712 0.00067236 0.0014301 -0.00083015
0.0048314 -0.011502 0.11959 -0.029624 -0.0049274 -0.0042707 -0.0011482 -0.00036218
0.00020021 0.0018551 0.00049543 0.00071906
-7.5024e-05 0.0009508 -0.0049672 -0.0042357 -0.12935 0.011348 0.0017629 -0.001803
0.00042178 0.000886 -0.0010138 -0.0015929
-0.00024975 -0.00021191 -0.0012382 -0.0004033 0.0018336 -0.0017248 -0.12166 0.15056
0.0086923 -0.014643 -0.0026148 0.0013846
-0.0024394 0.00072532 0.00017662 0.0018186 0.00044583 0.00078032 0.0085686 -0.014695
-0.033159 -0.094565 0.010961 0.0014885
0.0014499 -0.0008903 0.00052823 0.0007213 -0.00098934 -0.0015541 -0.0026893 0.001194
0.010967 0.0014739 0.074448 -0.0070098
2720000000 -0.060314 0.06832 0.00054761 -0.011827 -0.00034201 0.0029768 -0.0003435 0.00026411
-0.0019399 0.0018912 0.00029567 -0.0016368
0.00057428 -0.011813 0.10457 -0.032559 -0.0052413 -0.00079199 -0.0014584 0.00045268
0.0016268 0.00056588 0.0008772 -0.00019322
-0.00033926 0.0029842 -0.0052768 -0.00073525 -0.12365 0.04051 0.00013096 -0.0022274
0.00061581 0.00041478 -0.0013387 0.00044873
-0.00037021 0.00033864 -0.0014845 0.00047472 0.00016697 -0.0023021 -0.088639 0.1798
0.0022765 -0.015514 -0.0017732 0.0026399
-0.0018779 0.0020098 0.0015747 0.00059532 0.00059881 0.0004717 0.00239 -0.015512
-0.048802 -0.069602 0.012308 -0.00083476
0.00028059 -0.0016607 0.00091401 -0.00021266 -0.0013671 0.00038253 -0.0018832 0.0027566
0.012281 -0.00083746 0.077718 0.011652
2780000000 -0.045633 0.087019 -0.0041562 -0.010686 -9.3476e-07 0.00113 0.00066637 -0.00031972
0.0011111 0.0025703 -0.0005217 -0.0018294
-0.0041191 -0.010655 0.10296 -0.044075 -0.0039386 0.00055039 -6.6323e-05 0.0015827
0.0017971 -0.0008502 1.2626e-05 -0.00024628
-2.1827e-05 0.0010584 -0.0039449 0.00059152 -0.12114 0.071098 -0.001763 -0.0016302
0.00032864 -0.00064668 -0.00057323 0.00078036
0.00060697 -0.00029523 1.2971e-06 0.0016379 -0.0017676 -0.0016256 -0.060236 0.20148
-0.003872 -0.014446 -0.00076722 0.0020351
0.0011131 0.0025306 0.0017841 -0.0008377 0.00036445 -0.00058474 -0.0040375 -0.014614
-0.060756 -0.04414 0.010292 -0.0060132
-0.00049905 -0.0017381 9.8004e-06 -0.00018432 -0.00060529 0.00080609 -0.00068778 0.0020513
0.010333 -0.0060126 0.081312 0.029956
2840000000 -0.030213 0.10177 -0.0073786 -0.0075384 0.0014025 0.0018488 -0.00013182 -0.000199
0.0014094 0.0013928 -0.0017517 0.00038871
-0.0073506 -0.0075579 0.10141 -0.036842 -0.0029479 0.001575 0.00050817 0.00070559
1.5655e-05 -0.0013813 -1.9353e-06 -1.2379e-05
0.0014768 0.0018895 -0.0028904 0.0016024 -0.11512 0.097366 -0.0014951 9.1908e-05
0.00054448 0.00029922 0.00097958 0.0010244
-2.8967e-06 -0.00022136 0.00051301 0.00065732 -0.0015819 0.00025973 -0.024262 0.21707
-0.0078543 -0.011089 0.00037194 0.0012942
0.0013086 0.0013129 4.2275e-06 -0.0014033 0.00044072 0.00028994 -0.0080108 -0.011003
-0.065547 -0.021344 0.0083296 -0.0070118
-0.0017521 0.00040791 -2.0789e-05 2.6505e-05 0.0010038 0.0010067 0.00057529 0.0012692
0.0083193 -0.0069644 0.095939 0.045543
2900000000 -0.016214 0.12085 -0.008863 -0.0035287 0.0015184 0.00023922 0.00052072 -0.00086915
0.0023416 -0.0011519 -0.0008895 7.7258e-06
-0.0088247 -0.0034984 0.082549 -0.044345 -0.00079925 0.0026238 0.00076528 0.00020195
-0.00039978 -0.0014216 -0.00023142 5.6596e-05
0.0014648 0.00017602 -0.00078386 0.0025933 -0.097409 0.13043 -0.00077991 8.4196e-06
-0.00037784 -0.0012135 0.0016212 -0.00039475
0.00052732 -0.00085224 0.00072097 0.00027455 -0.0008299 -6.9308e-05 0.012588 0.22034
-0.011225 -0.0064361 0.0011573 0.0021777
0.0024212 -0.0011509 -0.00044077 -0.0014414 -0.0003646 -0.001243 -0.011032 -0.0063309
-0.065358 0.01025 0.0066677 -0.0096913
-0.00079689 0.00010495 -0.00022423 9.5318e-06 0.0015404 -0.00038032 0.0010188 0.00198
0.0067186 -0.0097554 0.10947 0.050752
2960000000 0.0053389 0.13223 -0.0089644 0.00021178 0.0005003 0.0014399 -0.00055535 -0.0010917
-0.00029301 -0.0017597 -0.00057756 0.00069689
-0.0089773 0.00017158 0.092234 -0.043956 -0.00040871 0.0011383 0.00088269 7.4489e-05
-0.0011168 -0.00087491 0.00044043 0.00034775
0.00052084 0.0014364 -0.00036766 0.0011421 -0.077477 0.16114 -0.00067671 0.00040204
-0.00059979 0.00093741 9.094e-05 -0.0023119
-0.00052376 -0.0010412 0.00093145 8.6926e-05 -0.00078681 0.00041829 0.05492 0.22726
-0.011133 -0.00026096 0.0018323 0.00042887
-0.00036564 -0.0017811 -0.0010974 -0.00087236 -0.00066425 0.00093571 -0.011146 -0.00043075
-0.054854 0.034796 0.0018171 -0.011487
-0.00065352 0.00069033 0.000437 0.00039316 0.00015187 -0.0023876 0.0018158 0.00056477
0.001745 -0.011446 0.12903 0.062101
3020000000 0.023089 0.14618 -0.0067565 0.0036084 0.0013835 -0.00027465 -0.0012459 6.7991e-05
-0.00067735 0.00019745 3.4786e-05 0.00028022
-0.006745 0.0036044 0.081425 -0.032803 -0.00021348 -0.0002644 0.00057604 -0.00083391
-0.0018393 0.00042549 0.00068565 -0.00018236
0.0013856 -0.00021583 -0.00024342 -0.00024543 -0.056188 0.18562 -0.00043813 0.0009658
0.00045834 0.00023281 -0.00072136 -0.0016414
-0.0011897 5.8493e-05 0.00054442 -0.00083462 -0.00038435 0.0010896 0.093798 0.21994
-0.0086333 0.0029281 0.00037269 9.8973e-05
-0.00066497 0.00022648 -0.0018752 0.00049165 0.00044245 0.00024395 -0.0089035 0.0030474
-0.043188 0.058257 -0.00086937 -0.01049
5.477e-05 0.00025495 0.00065892 -0.0001926 -0.00064942 -0.0017042 0.00058474 0.00012731
-0.00079064 -0.010464 0.14952 0.05874
3080000000 0.050211 0.15548 -0.004772 0.0058429 0.0016812 -8.0735e-05 -0.00060955 0.00016282
-0.00060777 0.00023164 -0.00019079 0.00072308
-0.0047498 0.0058503 0.079019 -0.027459 -0.00039791 0.00022721 -0.00011955 -0.00037913
-0.00051951 0.0012266 -2.2861e-05 -0.00062837
0.0016025 -5.3517e-05 -0.00036015 0.00024622 -0.018588 0.20687 -0.00072886 0.00031156
0.00043235 0.00049189 -0.0020893 -0.00070674
-0.0006095 0.00019122 -0.00019871 -0.00031172 -0.00071563 0.00020834 0.12765 0.2123
-0.0059311 0.0062438 0.0016475 0.00073471
-0.00062218 0.00020453 -0.00042396 0.00119 0.00038384 0.00047833 -0.0058044 0.00631
-0.021972 0.085914 -0.0053816 -0.0093656
-0.00016832 0.00064488 -8.9341e-05 -0.00061572 -0.0021739 -0.00069752 0.0014576 0.00043777
-0.005424 -0.0094481 0.16299 0.065885
3140000000 0.078854 0.15895 -0.0013596 0.0075807 0.0026713 -0.0014639 -0.0010129 0.0011125
0.0013005 0.00070096 0.00048067 -8.0271e-05
-0.0013857 0.0075919 0.074935 -0.02969 -0.00086771 -7.6664e-05 0.00069466 -0.00033835
-6.3005e-05 0.0011493 0.00054867 -0.00040862
0.0027154 -0.0015646 -0.00090287 -0.00011461 0.023842 0.22661 0.00031526 0.0016773
0.0012965 -0.00067725 -0.0028297 0.00091428
-0.00097037 0.0011421 0.00078389 -0.00036611 0.00021981 0.0017911 0.16301 0.18657
-0.001748 0.0073382 0.001076 -0.0011126
0.0014803 0.00065138 -2.0377e-05 0.0011327 0.0013331 -0.00066185 -0.0015133 0.0072144
-0.0093261 0.10199 -0.0077674 -0.0060393
0.00044917 1.1693e-05 0.00055651 -0.00043203 -0.0027755 0.00089533 0.00091898 -0.00094198
-0.0077196 -0.0060327 0.18712 0.057033
3200000000 0.11086 0.16933 0.0038074 0.0066861 0.00095744 -0.0030476 -0.00012886 0.0018365
0.00061083 -0.0012703 0.00015943 0.00018803
0.0038044 0.006663 0.085098 -0.02857 -0.0012062 0.00036947 -0.00051661 -0.00088599
0.0010003 0.0010431 -0.00053809 -0.00096036
0.00094187 -0.0029938 -0.0012656 0.00038701 0.068104 0.23145 0.001093 0.0005955
-0.00010606 -0.0018207 -0.0013514 0.002277
-0.00017674 0.0017571 -0.00045596 -0.00086805 0.0011131 0.00057005 0.18325 0.16374
0.0016344 0.0060104 0.00043727 -0.0014775
0.00043912 -0.0013755 0.00097699 0.0010478 -0.00030102 -0.0018392 0.0013263 0.0059431
0.022083 0.11948 -0.0089303 -0.0019614
0.00022779 0.00024589 -0.00054703 -0.00098753 -0.0013624 0.0023468 0.00056567 -0.0014519
-0.0088852 -0.0019647 0.20294 0.05587
3260000000 0.14269 0.16174 0.0041802 0.0032136 -0.00057782 -0.0023334 0.0013559 0.00079208
0.00046613 -0.0019941 -0.00018983 2.1628e-05
0.0041864 0.0032453 0.092996 -0.032032 -0.0018782 0.0020389 -0.000244 -0.00020734
0.00081971 -0.00054049 -0.00088403 0.00017749
-0.00068803 -0.0022818 -0.0018999 0.0020181 0.11868 0.22675 0.00032414 -8.6144e-05
-0.00073552 -0.0011951 0.00038456 0.0021611
0.0014047 0.00099123 -0.00033832 -0.00020254 0.0003564 -0.00014068 0.21055 0.12647
0.0036588 0.0045387 -0.00089877 -0.0015075
0.0005544 -0.0019084 0.00085688 -0.00050245 -0.00069143 -0.0011364 0.0036198 0.0049069
0.042492 0.1284 -0.0072221 0.0030005
-0.00021262 6.8633e-05 -0.00091781 0.00019922 0.00055892 0.0020321 -0.00081449 -0.0018846
-0.0071817 0.0030252 0.23231 0.046334
3320000000 0.17339 0.1551 0.0071468 0.001421 -0.00043453 -0.0020011 0.0008807 0.00017959
-0.0018203 -0.0013965 0.00046298 0.00012211
0.0070999 0.0014229 0.099586 -0.028466 0.00057663 0.002419 -0.00043853 -0.00048994
-0.00014841 -0.0003318 -0.00050747 0.00020663
-0.00034731 -0.0020365 0.00059377 0.0023771 0.16628 0.21759 0.0005198 -0.00036559
-0.0010824 -5.193e-06 0.00061016 0.00086053
0.001011 5.9984e-05 -0.00045527 -0.00046814 0.00051173 -0.00041635 0.21938 0.096368
0.0040784 0.0021344 -0.00078165 7.4504e-05
-0.0018339 -0.0015461 -0.00018997 -0.00029452 -0.0010342 -4.4062e-05 0.0045219 0.0019555
0.068879 0.13192 -0.0041521 0.0036341
0.00051757 9.0792e-05 -0.00052229 0.00023963 0.00041745 0.00086739 -0.00097762 6.6239e-05
-0.0042148 0.0036056 0.24827 0.033332
3380000000 0.20835 0.13831 0.0056457 -0.0019528 -0.0012427 0.00060226 0.00098981 0.0003594
-0.0013264 0.00068493 0.0001065 -0.00013373
0.0056273 -0.0019448 0.11008 -0.036233 0.00015668 0.0029618 -0.001157 -0.00047249
-0.00012356 0.00012348 -0.00085948 0.00047327
-0.0012377 0.00061752 0.00017451 0.0029751 0.2075 0.19531 0.00064167 -0.00050509
-0.001676 0.00072415 0.0011146 0.0012232
0.00091216 0.00027443 -0.0011386 -0.00049246 0.00062461 -0.00049747 0.2337 0.063549
0.0058989 0.0017985 -0.00043312 2.5711e-05
-0.0013823 0.00086647 -0.00012539 0.00016482 -0.0017287 0.00079169 0.0057036 0.0016151
0.1056 0.12517 -0.0011805 0.0049854
0.00020888 -0.00018901 -0.00083074 0.00050753 0.0010963 0.0010777 -0.00030367 0.00024134
-0.0012246 0.0050245 0.27812 0.015247
3440000000 0.23992 0.1168 0.0045694 -0.0038057 -0.00082199 -0.00149 0.00068132 6.1736e-05
-0.0016639 0.0015466 0.00092098 0.00012846
0.0045707 -0.0037852 0.10354 -0.04137 0.00309 0.0020229 -0.0008448 0.00097202
-0.00011987 0.00035544 0.0002084 0.00086528
-0.00091174 -0.0014741 0.003042 0.0019949 0.24618 0.16708 -0.00040565 8.1034e-05
0.00017286 0.0012149 0.0007862 0.00066026
0.00069298 4.0871e-05 -0.0009443 0.00097088 -0.00035041 -2.0644e-05 0.23556 0.030991
0.0063209 -0.0014843 -0.00042052 -1.3197e-05
-0.0014861 0.0017037 -4.057e-05 0.0003327 0.00020461 0.0012919 0.0061781 -0.0013089
0.13106 0.12007 0.0023078 0.0033216
0.00094857 0.00010531 0.00016808 0.00097592 0.00072485 0.00067601 -0.00026377 -0.00026543
0.0023677 0.0032686 0.29478 -0.014074
3500000000 0.27205 0.084869 0.0023476 -0.0046143 -0.0014497 0.0016552 0.0010517 -0.00081311
-0.00084162 0.0015968 0.0009211 -0.00094537
0.0023828 -0.0046329 0.11585 -0.064946 0.0030991 0.0013586 -0.00043577 0.00061374
0.000509 5.5077e-05 -0.0001402 0.00022689
-0.0014293 0.0016747 0.00314 0.0013285 0.27538 0.13243 0.00028933 -0.00018173
-6.0148e-05 0.00090178 0.0017932 6.6381e-05
0.0011411 -0.000909 -0.00042911 0.00071339 0.00021369 -0.00013943 0.23944 0.0034755
0.0056387 -0.0036573 -7.9282e-05 -0.00017066
-0.00093485 0.0014497 0.00052119 8.0195e-05 -1.7015e-05 0.00065883 0.0059205 -0.0036141
0.17181 0.097866 0.0027478 0.00077637
0.00091138 -0.00090477 -0.00013644 0.00021787 0.0016561 0.00010136 -0.00032848 -0.00029
0.0026847 0.00075923 0.31486 -0.041679
3560000000 0.29045 0.050559 0.00036568 -0.0056752 -0.00019521 -0.0009498 0.00046221 0.00017118
0.0016701 0.0016252 -0.0001934 -0.00086943
0.00031207 -0.005707 0.10996 -0.069958 0.0058245 -0.00056956 0.00046852 0.00069377
0.00061019 -0.00026201 0.00037545 0.00047248
-0.00012699 -0.00098143 0.0058277 -0.00065773 0.30278 0.090109 -0.0003499 -4.2393e-05
0.00079618 0.00032532 0.0013806 -0.0011549
0.00050886 0.00018332 0.00051026 0.00056133 -0.00037168 5.2184e-05 0.2297 -0.032658
0.0046801 -0.005625 -0.0007383 -0.00066887
0.0016342 0.0017702 0.0005968 -0.00030116 0.00080984 0.00045728 0.0046431 -0.0059715
0.19245 0.089327 0.0019484 -0.0017189
-2.5182e-05 -0.00095485 0.00039731 0.0004569 0.0013871 -0.0011189 -0.00069062 -0.00037394
0.0019775 -0.0016584 0.3271 -0.081473
3620000000 0.30658 0.012712 -0.0010214 -0.003568 -0.0017937 -9.2585e-05 0.00039416 -0.0016797
-7.4041e-05 0.00058176 -0.00049277 -0.00076661
-0.00096374 -0.0035716 0.11066 -0.099061 0.0039415 -0.0037978 0.00029725 0.00037054
-7.1323e-05 -0.00081774 0.0006843 0.00030739
-0.0019307 -7.4376e-05 0.0039415 -0.0037613 0.31543 0.046032 0.00017486 -0.00076933
-0.00020806 0.00014135 0.00051828 -0.00078481
0.00039387 -0.0015742 0.00017438 0.00027872 0.00029082 -0.00081215 0.21851 -0.062964
0.0007261 -0.0069681 -0.0012587 0.00098152
-2.3124e-05 0.00042318 -0.00016196 -0.00077768 -0.00016654 0.0001862 0.000261 -0.0069416
0.21423 0.054204 0.00029834 -0.0015128
-0.00061602 -0.000674 0.00073677 0.00025663 0.0005559 -0.00077789 -0.00098282 0.00084885
0.00031568 -0.0015877 0.32984 -0.11609
3680000000 0.31048 -0.031518 -0.0034543 -0.0038884 -0.001019 0.0015832 -0.0011229 -0.00019017
0.0014825 -0.00016407 -0.0013906 -0.00060438
-0.003481 -0.0038662 0.10644 -0.11583 0.001724 -0.0045689 0.00059559 0.00041461
-0.000178 -0.00066787 0.00068119 0.00012739
-0.00088647 0.0015524 0.001573 -0.0045672 0.32649 -0.0039837 -0.00065755 -0.00093498
0.0010224 0.00092034 0.00062185 -0.0018405
-0.0010188 -0.0003356 0.00066265 0.00049979 -0.00077615 -0.00084537 0.20512 -0.096274
-0.0010725 -0.0060418 -0.00082502 0.0014085
0.0013989 -0.00018362 -0.00026232 -0.00069067 0.0011766 0.00098054 -0.00084327 -0.00578
0.23492 0.032823 -8.2994e-05 -0.0016197
-0.0013587 -0.00044825 0.00063575 0.00012256 0.00059225 -0.0018599 -0.00099884 0.0012087
-7.6215e-05 -0.0016186 0.32842 -0.16034
3740000000 0.31261 -0.067462 -0.002859 3.6917e-05 -0.002252 0.0024995 9.7448e-05 -0.00094102
-0.00075275 0.00010795 -0.00092799 0.00067274
-0.002896 7.6018e-05 0.097922 -0.13758 0.0010558 -0.0055728 0.00055088 -4.9986e-05
-0.00038656 -0.00021833 0.00051382 -4.7433e-05
-0.0021674 0.0026466 0.0009812 -0.0055822 0.3292 -0.043809 -0.00099242 3.6099e-05
-0.00017547 -1.8349e-05 -0.00046077 -0.0011601
4.2581e-05 -0.00094053 0.00062655 -0.00012892 -0.00084205 5.0786e-05 0.18374 -0.1202
-0.0026033 -0.0047512 0.00092042 0.0026418
-0.00065033 0.00016855 -0.00038405 -0.0002651 -0.00022307 -1.6679e-05 -0.0023841 -0.0051481
0.24352 0.00025752 -0.00080814 -0.00099346
-0.0010339 0.00049694 0.00057205 5.1791e-05 -0.00033834 -0.0011212 0.00085959 0.0028954
-0.00077409 -0.00095537 0.31568 -0.20029
3800000000 0.30645 -0.11314 -0.0019723 0.00044909 0.00077278 0.0038155 -0.0014419 -0.0017181
0.0015281 0.0010557 -0.0010072 0.00020048
-0.0019593 0.00048293 0.087386 -0.15284 -0.0020502 -0.0050648 0.00031056 -6.7487e-05
-0.00088377 -0.0002684 0.00076343 5.8981e-05
0.00082595 0.0038926 -0.0020812 -0.0050222 0.32528 -0.085433 -0.00067242 0.00048098
0.0010182 -0.00018004 -0.00096948 -0.00056705
-0.0013593 -0.0017597 9.1364e-05 -9.4109e-06 -0.00072609 0.00044526 0.17406 -0.14559
-0.0028362 -0.0038178 0.0013997 0.0015976
0.0015397 0.0010598 -0.00094472 -0.00025257 0.0010202 -0.00012424 -0.0032848 -0.0037955
0.26031 -0.038046 0.00094909 0.00051163
-0.0010156 0.00022221 0.00078083 1.0216e-05 -0.0010836 -0.00050526 0.0016055 0.0015924
0.00094169 0.00048836 0.30759 -0.242
3860000000 0.29507 -0.14499 -0.00067722 0.0010488 0.0027808 0.0020059 -0.0020811 0.0011174
0.0010037 -0.001216 -0.00070068 0.0015051
-0.00067317 0.00098985 0.068417 -0.16258 -0.0032722 -0.0051516 0.00039697 -0.00061218
-0.000852 0.0012135 0.00065951 -0.0009445
0.0028462 0.0019725 -0.0034043 -0.0051461 0.30514 -0.12569 -0.00041081 0.00083002
8.2758e-05 -0.00064464 -0.00088275 -0.00044499
-0.0019757 0.0011959 0.00056163 -0.00056129 -0.00051375 0.00085017 0.14645 -0.16043
-0.002454 -0.0041782 0.0020546 0.0011048
0.00083403 -0.0012725 -0.00081807 0.0012498 0.00017979 -0.00068837 -0.0024366 -0.0038211
0.25949 -0.065641 0.00040339 -0.0010464
-0.00049557 0.0015202 0.00064643 -0.0008857 -0.00088564 -0.00044526 0.0019631 0.0008078
0.00042706 -0.001063 0.28445 -0.27963
3920000000 0.28008 -0.18491 0.0018505 1.703e-05 0.0036837 0.002251 7.1965e-05 0.00093888
0.00024551 8.2123e-05 0.00054935 0.00037119
0.0018617 7.9389e-05 0.041137 -0.17896 -0.0051878 -0.0033157 -0.00041645 -0.00016196
0.00044118 0.00026592 -0.00025718 -0.00033884
0.0037911 0.0022423 -0.0052585 -0.0033339 0.29855 -0.15849 0.00012223 0.0013812
0.0013888 -0.00087443 -0.00064481 -0.00031915
0.00017376 0.00084041 -0.00049319 -0.00020683 0.00013933 0.0013915 0.1264 -0.1714
-0.0039789 -0.0032492 0.0022799 -0.00042877
0.00035773 1.7782e-05 0.00042883 0.00019966 0.0013877 -0.00080783 -0.0037803 -0.003339
0.25405 -0.11254 0.0016349 -0.0011333
0.0005533 0.00039323 -0.00018042 -0.00040038 -0.00060577 -0.00029983 0.002087 -0.0002634
0.0016451 -0.0011987 0.26284 -0.30758
3980000000 0.25293 -0.22081 0.0019389 -0.0032639 0.0049408 -0.00063193 6.229e-05 0.0010348
0.0010193 -0.0017137 0.0004365 -7.8581e-05
0.0019072 -0.0032909 0.018854 -0.19252 -0.0057486 -0.0011108 0.00084105 0.0004675
0.0004597 0.00031603 6.7535e-06 -0.0011158
0.0049667 -0.00051985 -0.0058429 -0.0010026 0.2698 -0.18863 0.0016063 -5.3241e-05
-0.00076184 -0.0010212 -0.00060838 -0.0006148
8.5519e-06 0.0011774 0.00082813 0.0004584 0.0016179 -0.00014175 0.090178 -0.19305
-0.0041004 -0.0036626 0.0015401 -0.00085067
0.00088427 -0.0018268 0.00040707 0.00041954 -0.00082264 -0.00088056 -0.0042286 -0.0039893
0.24389 -0.1422 0.0019602 -0.0041634
0.00043196 7.511e-05 7.3955e-05 -0.0011979 -0.00062125 -0.00062553 0.0016864 -0.00077079
0.0019173 -0.0041994 0.22916 -0.34508
4040000000 0.22509 -0.24583 -0.00073057 -0.0042456 0.00317 -0.0030803 0.00036393 0.00048918
-0.00048226 -0.00081016 0.00055232 0.00016041
-0.00072856 -0.0042346 -0.0066047 -0.19995 -0.0046173 0.0002777 0.0001281 -0.0010703
-1.5729e-05 0.0004975 -0.0014794 -0.00027387
0.0030963 -0.0031976 -0.0046351 0.0003059 0.24712 -0.22234 4.3467e-05 -0.00053162
-0.00092475 -0.00042289 -0.0013091 0.00045896
0.00035507 0.00034773 0.00019473 -0.0010194 -1.1888e-05 -0.00047804 0.067846 -0.1883
-0.0060618 -0.0018141 0.0017287 -0.00060316
-0.00046839 -0.00079126 4.0951e-05 0.00048965 -0.00087271 -0.00041462 -0.0063408 -0.0015586
0.23403 -0.17572 -0.0014781 -0.0030116
0.00048464 5.8529e-05 -0.001487 -0.00022186 -0.0012751 0.00043238 0.0016987 -0.0007255
-0.0014586 -0.0029712 0.19172 -0.36333
4100000000 0.19464 -0.26984 -0.0034173 -0.0029447 0.0010428 -0.0034776 -6.0942e-05 -0.00012545
0.00024692 -0.0015076 0.00047349 0.00010287
-0.0034749 -0.0028625 -0.032524 -0.20347 -0.0048354 0.00093897 -4.8215e-05 -0.00027146
0.0010689 0.000226 -0.00080312 0.00037362
0.00098751 -0.0035168 -0.004883 0.0010417 0.22556 -0.2483 0.00019326 -0.0003364
-0.0007168 -0.00023428 -0.0012227 0.0001699
-0.0001749 -8.623e-05 -0.00012232 -0.00034313 0.00027991 -0.00035048 0.034368 -0.20127
-0.0063251 0.00057503 0.0010898 -0.0014146
0.0003614 -0.0014548 0.0010231 0.00016622 -0.00086508 -0.00016015 -0.0060074 0.00070431
0.21834 -0.2008 -0.00092888 -0.0037892
0.00048367 0.00010409 -0.00070525 0.0003727 -0.001289 9.2818e-05 0.00097005 -0.0015115
-0.0008345 -0.0037819 0.15778 -0.39058
4160000000 0.16527 -0.28633 -0.004017 -0.001936 -1.1024e-05 -0.0031581 0.00041852 -0.00020925
-0.0035434 -0.00049061 0.00061952 -0.0010051
-0.0038817 -0.0019775 -0.058212 -0.19966 -0.0048543 0.002696 -0.00031363 -0.00029501
0.00016686 -0.00062216 -0.00089024 0.00042624
-6.2187e-05 -0.0032359 -0.0048376 0.0027238 0.19261 -0.26342 0.00040835 -0.00024684
-0.00091783 -0.00052278 -0.0013628 0.00096177
0.00053507 -0.00024118 -0.00036192 -0.00027237 0.00031534 -0.00021767 0.0099314 -0.18889
-0.0056105 0.001372 0.0007906 -0.0021851
-0.0035498 -0.00066781 0.00019043 -0.00053664 -0.00075764 -0.00069378 -0.0057503 0.0011523
0.18827 -0.23471 -0.0038547 -0.0037187
0.00056505 -0.00095295 -0.00090267 0.00040486 -0.0013797 0.00099838 0.00085341 -0.0020793
-0.0039139 -0.0037253 0.10853 -0.39887
4220000000 0.13688 -0.30239 -0.0046291 0.00026627 -5.652e-05 -0.0037874 -0.00032011 -0.00026529
-0.00068408 0.0010078 0.00023565 -0.001225
-0.0046536 0.00021393 -0.094734 -0.18967 -0.0022909 0.0035064 -0.00024702 -0.00013349
9.4576e-05 0.00014658 -0.00059583 0.00096907
3.468e-05 -0.0039247 -0.0023468 0.0035301 0.1629 -0.28974 0.00022171 0.00019559
0.00037999 0.00044256 1.8529e-05 0.00094357
-0.00033592 -0.00029555 -0.00024725 -0.00014754 0.00023468 0.00016845 -0.014225 -0.18717
-0.0041231 0.0022252 -2.1027e-05 -0.002489
-0.00075513 0.0010355 6.5374e-05 2.2181e-05 0.00043584 0.00059673 -0.0042223 0.0022842
0.17388 -0.26006 -0.0042406 -0.0031057
0.00027928 -0.0012146 -0.00062091 0.00099645 -4.265e-05 0.00084439 7.5669e-05 -0.0025062
-0.0042182 -0.0030465 0.080325 -0.41225
4280000000 0.10587 -0.31068 -0.0030037 0.0016752 -0.001761 -0.0043612 -0.00041647 0.00068123
-0.00072192 0.0009201 -0.0005449 3.7082e-05
-0.0029061 0.0017225 -0.1203 -0.19366 -0.0027601 0.003056 -0.00072832 -0.00028332
0.00028559 0.00014303 0.00060462 0.00053961
-0.0018932 -0.0041663 -0.0026948 0.0031455 0.13259 -0.29639 0.00080812 -0.000308
-0.00078532 0.00080404 -0.0005666 0.00086652
-0.00046081 0.00065669 -0.00071756 -0.00025683 0.00075606 -0.0002328 -0.051813 -0.17161
-0.0047222 0.0022266 -0.00054089 -0.0021512
-0.00044962 0.00082565 0.00026008 0.00024315 -0.00072543 0.00079113 -0.0046524 0.0023123
0.12872 -0.28303 -0.0061147 -0.00028168
-0.00061828 9.1758e-05 0.00061594 0.00058436 -0.0005341 0.00081365 -0.00055558 -0.0021872
-0.0060581 -0.00031221 0.03029 -0.41716
4340000000 0.078446 -0.31981 -0.0018384 0.002034 -0.0024482 -0.0014388 9.5286e-05 0.00044462
-4.4101e-05 0.00084494 -1.9158e-05 -0.00096749
-0.0019098 0.0020443 -0.14096 -0.16768 -0.0018842 0.0040025 -6.6949e-05 0.00060425
-0.00026046 -0.00031122 0.00039188 0.00031374
-0.0025698 -0.0015134 -0.0017487 0.0040006 0.097018 -0.31318 -0.00024069 -0.00096342
0.00023331 0.0005473 0.00055539 0.002266
0.00022854 0.00046427 -9.2948e-05 0.00059352 -0.00028427 -0.00097874 -0.069427 -0.16916
-0.0048229 0.0038019 -0.0013632 -0.0023567
-0.0001739 0.00089462 -0.00026738 -0.00035781 0.00014598 0.00068414 -0.0046619 0.0036831
0.10296 -0.30752 -0.0044417 0.001077
-5.9131e-05 -0.0010017 0.00035641 0.00032716 0.00059197 0.002263 -0.0014607 -0.0023238
-0.004465 0.0010673 -0.0041739 -0.41144
4400000000 0.047443 -0.32506 -0.001088 0.0015692 -0.0024602 -0.0016152 0.0008988 0.0014206
0.00019984 0.00065678 -0.00033801 -0.00073554
-0.0010915 0.0015381 -0.17002 -0.15762 -0.0012738 0.0040146 -0.00053248 0.00038839
8.1628e-05 -0.00035586 0.0005296 0.00034094
-0.0024041 -0.0017095 -0.0012195 0.0040486 0.067806 -0.31917 -0.00014342 -0.0001994
0.00018129 -0.00013411 0.0012091 0.0017161
0.00086768 0.0013975 -0.0005351 0.00043121 -0.00021807 -0.0002434 -0.094272 -0.1557
-0.0031102 0.0052159 -0.00229 -0.0015172
0.00032597 0.0006632 0.00012012 -0.00032985 0.00031356 -9.1649e-05 -0.0031066 0.0052082
0.072024 -0.32119 -0.0049067 0.00092904
-0.00029586 -0.00070842 0.00043559 0.00036426 0.0013128 0.0015855 -0.0021861 -0.0013525
-0.004904 0.0010515 -0.049562 -0.41609
4460000000 0.011292 -0.32459 -0.00056024 0.00052376 -0.0041026 -0.00082149 0.0013876 -0.00096557
-0.00044978 0.001202 -0.0011591 -0.00035304
-0.00053452 0.00058687 -0.19152 -0.12804 -0.00054675 0.0045496 -0.00036663 0.00088307
-0.00017264 -0.00073895 0.00033686 -0.0002843
-0.0040534 -0.00077987 -0.0004593 0.0045555 0.042323 -0.32655 -0.00057766 -0.00059093
0.00039245 0.00079805 0.0018695 0.00035744
0.0014631 -0.00085864 -0.00033496 0.00080658 -0.00060357 -0.0005274 -0.10706 -0.13415
-0.0016992 0.0061087 -0.0025621 -0.00091588
-0.00039195 0.0010216 -0.00023792 -0.00069203 0.00040977 0.0007107 -0.0017339 0.0061669
0.035206 -0.31744 -0.0039592 0.0030912
-0.0010643 -0.00032491 0.00037278 -0.0002428 0.0019585 0.00031062 -0.0023857 -0.0010719
-0.0039402 0.0030743 -0.089792 -0.39749
4520000000 -0.012431 -0.32472 -0.00033929 -0.00025467 -0.0034765 0.00027044 0.00059341 -9.5209e-06
0.001959 2.1312e-05 -0.00071057 0.0009404
-0.00034875 -0.00022582 -0.21647 -0.11104 0.00086822 0.0045871 0.00056113 0.00088738
-0.00044687 3.2352e-05 0.00037051 -3.8708e-05
-0.003549 0.00042571 0.00088469 0.0046026 0.011156 -0.32419 -0.00090009 0.00070334
0.00097059 -0.00074156 0.0018785 -0.00084843
0.000656 -1.9474e-05 0.0005794 0.00084571 -0.00084561 0.00067679 -0.12473 -0.12496
-0.00070056 0.0062188 -0.0030193 -0.00017422
0.0019642 9.9758e-05 -0.00051643 8.7121e-05 0.0008586 -0.00070497 -0.00053342 0.0061894
-0.012896 -0.32915 -0.0027371 0.0025867
-0.00074628 0.00091883 0.00040622 -4.7228e-05 0.0018731 -0.00078452 -0.0033361 -0.00015723
-0.0027625 0.0026147 -0.1187 -0.39477
4580000000 -0.050315 -0.31718 -0.0010827 -0.0005617 -0.0032435 0.002509 0.00083011 -0.00048133
-9.8473e-06 0.00030913 -0.00045159 0.00067691
-0.0011026 -0.00054319 -0.23514 -0.084244 0.00099769 0.00421 0.000599 -2.3811e-05
-4.2507e-05 0.00025636 0.0002843 -0.00031183
-0.0031811 0.0024707 0.0011042 0.0041681 -0.020559 -0.32101 -0.00019757 0.00050899
-0.00033216 -5.1085e-05 0.0016653 -0.0010365
0.00080299 -0.00044409 0.00050329 -5.0489e-05 -0.00021301 0.0004437 -0.13508 -0.1001
0.0022282 0.0053865 -0.0025391 0.0012816
5.0476e-05 0.00028202 -8.4068e-05 0.00031107 -0.00020405 -0.00014234 0.0023217 0.0053714
-0.03977 -0.33586 -0.0027412 0.0033314
-0.00046204 0.00071489 0.00016489 -0.00026327 0.0016988 -0.0011266 -0.0024008 0.0014304
-0.0027559 0.0033654 -0.16369 -0.36556
4640000000 -0.075561 -0.31092 -0.0025145 -0.0016504 -0.0029468 0.0026577 0.00049191 -0.0015308
0.0014355 -0.00040603 0.00017884 0.0011892
-0.0024891 -0.0016548 -0.24518 -0.056415 0.001692 0.0037542 0.00070434 0.00030219
-0.00018482 0.0003208 -4.3814e-05 -0.00075653
-0.0029203 0.0028015 0.0018103 0.0037913 -0.045054 -0.31469 0.00024284 0.00087219
0.0011218 -1.2718e-05 0.00023461 -0.0022391
0.00041368 -0.0015217 0.00081159 0.00035528 0.00025997 0.00089198 -0.14048 -0.085874
0.0035206 0.0039346 -0.0023967 0.0015268
0.0014973 -0.00045103 -0.00023462 0.00020906 0.0012096 2.4076e-05 0.0034996 0.0038183
-0.073643 -0.32228 -0.0025924 0.0042149
8.1955e-05 0.0011688 6.1736e-05 -0.00077438 0.00024414 -0.0023261 -0.002291 0.0014725
-0.0025462 0.004234 -0.18278 -0.35555
4700000000 -0.10347 -0.30614 -0.0040804 -1.4278e-05 -0.0016035 0.0046978 -0.0010196 -0.00087697
0.0010715 -0.00032972 0.00099879 0.00043677
-0.0041269 3.182e-05 -0.25703 -0.037842 0.0026352 0.0040501 0.00051296 -0.00050532
0.00033896 0.00024554 -0.0002842 2.915e-06
-0.001497 0.0045932 0.0027211 0.0040105 -0.075872 -0.30866 -0.00020427 0.00052232
0.00011657 -0.00026434 -3.6858e-06 -0.0013286
-0.00093241 -0.00097065 0.00046996 -0.00053489 -0.0001957 0.00047581 -0.15749 -0.065032
0.0035993 0.0017484 -0.0015148 0.0024122
0.00096264 -0.00026097 0.00032532 0.00036995 0.00011246 -0.00011037 0.0035837 0.0017099
-0.11207 -0.31457 -0.00082679 0.0039576
0.0010414 0.00041465 -0.00035241 -4.1776e-05 -4.1004e-05 -0.0013635 -0.0016803 0.0023252
-0.0008052 0.0039679 -0.22621 -0.32574
4760000000 -0.13348 -0.29089 -0.0048139 0.0014395 0.00062131 0.0043943 -0.0006632 -0.00060612
0.00038553 -0.0012156 0.00073629 -0.00035323
-0.0048438 0.0013993 -0.25257 0.0044883 0.0030816 0.003129 2.0337e-05 -0.0006663
0.00026001 0.0002977 6.0026e-05 -0.00020412
0.00089079 0.0044484 0.0030805 0.0031278 -0.10552 -0.29414 0.00085326 0.000393
0.0005712 -0.00013929 -0.0011913 -0.0010797
-0.00082966 -0.00056491 -2.1767e-05 -0.00067229 0.00088234 0.00033498 -0.15147 -0.048519
0.0026493 0.00079313 -0.00049453 0.002911
0.0004729 -0.0012268 0.00035489 0.00024773 0.0005813 -0.00019057 0.0027463 0.00083216
-0.14475 -0.29848 -0.0006142 0.0041521
0.00063481 -0.00035178 1.6543e-05 -0.00012092 -0.0011389 -0.00098408 -0.00060843 0.003047
-0.00062702 0.0041859 -0.23726 -0.30371
4820000000 -0.16045 -0.27681 -0.0049266 0.0027095 0.0014423 0.0030744 -0.00074493 -0.00060413
0.00014967 -0.0010368 0.00013412 -0.00042946
-0.004887 0.0027255 -0.2644 0.026869 0.0042776 0.0035824 -0.00010064 -0.00037943
0.00034169 -0.00017464 -0.00015226 -0.00034254
0.0013746 0.0030422 0.0043185 0.0034524 -0.13287 -0.29051 0.00049646 -0.00040356
0.00039208 -0.0006048 -0.0010901 -0.00010987
-0.00066814 -0.00052319 -9.0434e-05 -0.00034919 0.00038415 -0.00036562 -0.16648 -0.030801
0.0017542 -0.000629 0.00013698 0.0028681
0.00012149 -0.0011416 0.00029173 -0.00026375 0.00048617 -0.00063369 0.0017666 -0.00075725
-0.18531 -0.28112 -0.00038029 0.0031762
0.00019064 -0.00043007 -0.00016913 -0.00031657 -0.0010384 -0.00010462 0.0003565 0.0028868
-0.00040357 0.0031955 -0.27482 -0.27413
4880000000 -0.19122 -0.25676 -0.0041979 0.0045147 0.0020164 0.00313 -0.0014633 0.00025613
-0.00069221 -0.0010345 0.00052433 0.00010656
-0.0042456 0.0044788 -0.25595 0.068539 0.0048909 0.0014906 -0.00034819 -0.00019528
-0.00018331 0.00023302 -0.00022287 -1.5425e-05
0.0020375 0.0030171 0.0049598 0.0015117 -0.15197 -0.27748 0.00042927 -0.00031018
-0.00010118 -0.0016682 -0.00030125 -9.8299e-05
-0.0015206 0.00012403 -0.00033561 -0.00018998 0.0005167 -0.00028804 -0.15987 -0.012378
0.00055216 -0.00037781 0.00099782 0.0023685
-0.00075086 -0.00087104 -0.0001244 0.00032209 -0.00012195 -0.0015731 0.00055348 -0.00036232
-0.21556 -0.2661 0.00071971 0.0033653
0.0004185 0.0001508 -0.00024463 -0.00010889 -0.00030058 -4.4034e-05 0.00088733 0.0021868
0.00072285 0.0033641 -0.28695 -0.24401
4940000000 -0.21202 -0.23902 -0.0029063 0.0064502 0.002829 0.001424 -0.00029933 0.00072634
-0.0010222 -0.00042205 -3.5214e-05 -0.00078403
-0.0028979 0.0064644 -0.26751 0.094345 0.0059556 0.0011384 -0.00014877 -6.4532e-05
0.00046103 -0.00025874 -0.00041288 6.0778e-05
0.0029324 0.0013617 0.0059382 0.0010368 -0.17243 -0.2539 9.646e-05 -0.00047396
-0.0011797 -3.779e-06 -0.00068423 0.00031236
-0.00031531 0.00079709 -0.00024044 -5.0143e-05 8.7066e-05 -0.00050234 -0.16746 -0.0027057
-0.00022507 5.5569e-05 0.0018895 0.0020334
-0.00095062 -0.0004438 0.00044243 -0.00024805 -0.0011258 -0.00010825 -0.00028263 0.00014202
-0.24055 -0.23925 5.3938e-05 0.0028138
2.4228e-05 -0.0008156 -0.00036401 0.00017598 -0.0006169 0.00029945 0.0017683 0.002144
6.5141e-05 0.0028158 -0.30952 -0.21765
5000000000 -0.23249 -0.21465 -0.00013853 0.0073903 0.0032963 0.0017847 -0.00022555 0.00068304
-0.00051876 0.00050259 -0.00019603 -0.00079046
-0.00013434 0.0073855 -0.25386 0.11194 0.005932 -0.00085826 -0.0002465 -0.00014889
-0.00021159 -0.00058681 -0.00030752 -5.757e-05
0.0033816 0.001768 0.0058243 -0.00096714 -0.20225 -0.23923 -0.00054404 -0.00070387
-0.00044495 -0.00022338 -0.00032349 -0.00017508
-0.00017002 0.00059719 -0.00021752 -0.00013418 -0.00059531 -0.0006895 -0.16152 0.021855
-0.0010234 0.0011418 0.002358 0.0011769
-0.00057095 0.00056066 -0.00020359 -0.00063942 -0.00047686 -0.00021952 -0.00088112 0.00112
-0.26763 -0.2156 -0.00012974 0.0037049
-0.00025504 -0.00087759 -0.00032409 -0.00010876 -0.00031607 -0.0001903 0.002562 0.0011942
-0.00011203 0.0037191 -0.32198 -0.18391
5060000000 -0.25358 -0.18688 0.001948 0.006957 0.0032137 -0.00036357 0.00023694 0.00052366
-0.00064879 3.6429e-05 -0.00046297 -0.00042101
0.0019524 0.0069693 -0.23626 0.14878 0.0052033 -0.001935 -7.7359e-05 0.00028133
-0.00038647 -0.00012702 -0.00032052 0.00033302
0.0032573 -0.00041844 0.0051668 -0.002073 -0.2156 -0.21707 -0.00041117 0.00033137
-0.00084999 -3.0779e-05 -0.0011721 8.5339e-05
0.00023236 0.0004972 -8.7255e-05 0.00022011 -0.00036958 0.00031646 -0.16287 0.028858
-0.00062374 0.0030517 0.0016554 0.00048248
-0.00058259 -4.8787e-05 -0.00040677 -1.9054e-05 -0.00085496 -2.3851e-05 -0.00068914 0.0029275
-0.28143 -0.1845 0.0013862 0.0034705
-0.00052543 -0.00035848 -0.00037514 0.00034263 -0.001049 0.00011975 0.0016536 0.00037851
0.0013472 0.0034853 -0.33468 -0.15463
5120000000 -0.26915 -0.16142 0.003558 0.0059611 0.0029353 -0.00065855 0.0003242 0.00062363
4.1542e-05 0.00091899 -0.00036615 0.00046631
0.0035506 0.0059484 -0.23059 0.17512 0.0047722 -0.002787 9.9897e-05 0.00015461
-0.00018619 0.00013032 2.9099e-05 0.0002923
0.0029214 -0.00075464 0.0047504 -0.0028314 -0.22963 -0.20219 -8.2765e-05 0.0001616
-0.00027253 0.00095801 -0.0010503 0.00054134
0.00024778 0.00066266 7.3432e-05 0.0001872 -8.4335e-05 7.0747e-05 -0.15939 0.055363
0.0012931 0.0033749 0.0023206 0.00034688
0.00010675 0.00092217 -0.00014871 6.0142e-05 -0.00031537 0.0008704 0.0012161 0.0035054
-0.29713 -0.15091 0.0017261 0.0031904
-0.00045207 0.00059067 3.989e-05 0.00033245 -0.00096951 0.00059329 0.0023458 0.00032606
0.001727 0.0031809 -0.34663 -0.12036
5180000000 -0.28486 -0.13085 0.0051316 0.0046855 0.0032367 -0.0011554 0.00028143 0.00063091
-0.0003029 0.00018543 -0.00055918 0.00033137
0.0051051 0.0046632 -0.20834 0.19822 0.004151 -0.0038773 -0.00034425 -0.00023396
6.1926e-06 -0.00023532 -2.0086e-05 0.00017717
0.003227 -0.0011398 0.0041169 -0.0039834 -0.24051 -0.16575 -0.0004202 0.00074733
7.3613e-05 1.5851e-05 -0.00052961 0.0010662
0.00034139 0.00063133 -0.00035405 -0.00021804 -0.00042198 0.00076382 -0.15821 0.065236
0.0026504 0.0037782 0.0024463 -0.00065554
-0.00024759 0.00021503 -3.4723e-05 -0.00016886 8.2272e-05 -2.9917e-05 0.0027804 0.0037884
-0.30954 -0.10827 0.0022773 0.0035588
-0.00050123 0.00028988 -1.6069e-05 0.0001929 -0.0004987 0.0011351 0.0023917 -0.00056626
0.0022912 0.0035161 -0.34899 -0.088445
5240000000 -0.29315 -0.104 0.0051128 0.0033588 0.002646 -0.0028953 0.00064194 -3.3371e-05
-0.00015831 5.8597e-05 0.00021465 0.0006857
0.0051195 0.0033419 -0.19632 0.23558 0.0030273 -0.0047381 1.5554e-05 0.00012993
-0.0003246 8.1341e-05 0.00024112 0.00039306
0.0026909 -0.0029584 0.00295 -0.0048263 -0.25727 -0.14096 0.00040183 0.00024074
-0.00027535 0.00053678 0.00015405 0.0012425
0.00065071 -0.00013198 7.084e-05 0.0001312 0.00041212 0.00023362 -0.15836 0.085625
0.0034121 0.0027626 0.0016023 -0.0014335
-0.00024814 7.9946e-05 -0.00031513 8.188e-06 -0.00031121 0.00057714 0.0033881 0.0026116
-0.32266 -0.066925 0.0030924 0.0030637
0.00021105 0.0006444 0.0002424 0.00035786 0.00013466 0.0011998 0.0017025 -0.0014469
0.0030555 0.0030562 -0.35554 -0.055484
5300000000 -0.29798 -0.073738 0.0060285 0.0018365 0.0016984 -0.0030971 0.00016196 -0.00029777
0.00029503 0.00044053 0.00016942 -1.6336e-05
0.0060142 0.0018585 -0.18847 0.24041 0.0020582 -0.0053477 -0.00011755 0.00021219
7.9177e-05 0.00032189 0.00027712 0.0002327
0.0016852 -0.0031498 0.0019883 -0.0054149 -0.27317 -0.11533 0.00033113 -0.00021824
0.00029728 0.00061412 0.00069672 0.00102
8.869e-05 -0.00022597 -0.00017925 0.00018883 0.00027563 -0.00029166 -0.15093 0.094758
0.0053834 0.0019516 0.0012239 -0.0014525
0.00042999 0.00055082 8.8178e-05 0.00042165 0.00025965 0.00052323 0.0053522 0.0019655
-0.33485 -0.038731 0.0036866 0.002506
0.00021815 4.3614e-05 0.00027623 0.0002758 0.00067676 0.0009082 0.0011487 -0.0015783
0.003688 0.0025295 -0.35101 -0.019156
5360000000 -0.2981 -0.036891 0.0058788 0.00071144 0.00042676 -0.0036369 0.00033338 -5.5678e-05
0.00020077 0.00036875 0.00063094 -0.00017549
0.0058576 0.00073289 -0.15099 0.26199 0.0007359 -0.0056565 0.00011986 0.00028015
-0.00011033 4.4748e-05 0.0004958 -9.2604e-05
0.00029192 -0.0037192 0.00062581 -0.0056823 -0.27216 -0.088385 0.00037626 0.00034687
0.00028161 0.00034553 0.00078087 0.00034672
0.00037383 -6.3693e-05 0.00019162 0.00028648 0.0003555 0.00038448 -0.14901 0.11303
0.0060817 -0.00057295 0.00080527 -0.0019581
7.4511e-05 0.00029554 -9.7235e-05 -4.9864e-05 0.00030211 0.00035706 0.0061597 -0.00056893
-0.33055 0.00045921 0.0045233 0.0021375
0.00061551 -0.00021548 0.00059027 -0.0001272 0.0007822 0.00038008 0.0007956 -0.0018603
0.004563 0.0021022 -0.34843 0.0085249
5420000000 -0.30057 -0.013532 0.0060677 -0.0011348 -0.00047349 -0.0036899 3.7852e-05 -0.00013844
0.00067448 0.0003791 0.00010431 -0.0001685
0.006052 -0.0011182 -0.13195 0.28856 -0.00017747 -0.0055659 3.885e-05 0.00012885
8.6241e-05 -1.3701e-06 0.00032156 -6.5141e-05
-0.00064432 -0.0036874 -0.00023713 -0.0055504 -0.28767 -0.055085 -0.00019638 -0.00045062
0.00084323 7.7405e-05 0.0010077 0.0001019
-7.012e-05 -0.00019782 6.9112e-05 0.00013395 -0.00017461 -0.0004411 -0.13723 0.12747
0.004766 -0.0019238 9.5993e-05 -0.0018695
0.00071784 0.00047926 0.00013407 5.6651e-05 0.00067389 -6.192e-05 0.0047803 -0.0020554
-0.33421 0.029835 0.0045932 0.001283
0.00016894 -0.00022669 0.00033159 -6.2565e-05 0.00093258 -4.8383e-05 0.00017106 -0.0018596
0.0046193 0.0012494 -0.34162 0.050229
5480000000 -0.29256 0.022761 0.004934 -0.0019845 -0.002023 -0.0030041 0.00042446 -2.655e-05
0.00091529 -0.00013356 -8.9018e-05 -1.0579e-05
0.0049392 -0.0019781 -0.11754 0.29642 -0.0017162 -0.0056492 7.6519e-05 0.00023553
-1.3088e-05 -1.1918e-06 0.00017377 -0.00023204
-0.0020714 -0.0029649 -0.0017995 -0.0056046 -0.29177 -0.032602 -0.00031236 0.00012369
0.00047147 -0.00046114 0.00077112 -0.00027134
0.00033429 -5.955e-05 6.2778e-05 0.00018931 -0.000381 0.00016606 -0.13069 0.13823
0.0040578 -0.0032263 -0.00037297 -0.0019452
0.00095335 -0.00012736 1.8948e-05 -2.2411e-05 0.00047624 -0.00041953 0.0039337 -0.0031898
-0.32313 0.058458 0.0050204 0.00042451
-0.00010168 4.361e-05 0.00024036 -0.00028097 0.00065496 -0.00032866 -0.00039426 -0.0020398
0.005007 0.00044131 -0.33231 0.072766
5540000000 -0.28859 0.048 0.0041818 -0.0026284 -0.0028215 -0.00193 0.00031285 -0.00031571
0.00015158 -0.00013915 -0.00027124 7.987e-05
0.0041639 -0.0026184 -0.076626 0.31378 -0.0026528 -0.0049455 0.00038964 9.3811e-05
0.00015351 -0.00013824 -1.5754e-05 -0.00045228
-0.0028368 -0.0018378 -0.0027979 -0.0049294 -0.29067 -0.011642 0.00027693 -6.3493e-05
0.00026821 -5.5997e-05 0.00035406 -0.00021913
0.00033073 -0.00026737 0.00035238 6.2792e-05 0.00024221 -9.8875e-05 -0.11931 0.15976
0.0027592 -0.0038199 -0.0010338 -0.0017877
0.0001163 -0.0002354 0.0001657 -0.00017852 0.00037146 -3.9896e-05 0.0028328 -0.0038043
-0.30883 0.093769 0.0051413 -0.0013574
-0.00016565 8.6964e-05 -4.0618e-05 -0.00045522 0.00036034 -0.00025315 -0.0010963 -0.0017743
0.0051441 -0.0013269 -0.32403 0.11368
5600000000 -0.27711 0.075862 0.0033819 -0.0036516 -0.0024702 -0.001559 0.0003469 -0.00036127
0.00045025 -0.0002237 0.00030481 0.00050328
0.0033941 -0.0036534 -0.073865 0.32779 -0.0037404 -0.0046214 6.5473e-05 -0.00017924
-0.00019608 2.3011e-05 -0.00025283 -0.00031632
-0.0024753 -0.0015996 -0.0038151 -0.0045943 -0.29003 0.020402 1.013e-05 5.0266e-05
0.00026331 -0.00052338 0.00051597 -0.00047065
0.00033271 -0.00042203 0.0001283 -0.00019256 4.8147e-05 5.2402e-05 -0.11137 0.1592
0.0019105 -0.0039003 -0.0009415 -0.001059
0.00038428 -0.00012748 -0.00020495 -5.9508e-06 0.00018226 -0.00057429 0.0018752 -0.0038854
-0.29986 0.12392 0.004305 -0.0012894
0.0001805 0.00048864 -0.00021934 -0.00035891 0.00055698 -0.00051458 -0.00086418 -0.00092769
0.0043705 -0.0013282 -0.30255 0.12752
5660000000 -0.26585 0.098082 0.0030475 -0.0037078 -0.003464 -0.00055195 -0.000363 -0.00075537
-0.00025092 -0.00070742 0.00045538 -0.00019283
0.0030604 -0.0036706 -0.032486 0.31929 -0.0045537 -0.0030842 3.391e-05 -0.00014467
0.00020484 -1.8577e-05 -6.9059e-05 -2.596e-05
-0.0034643 -0.00045984 -0.0046216 -0.0029981 -0.29064 0.043769 -0.00011845 4.3265e-05
-0.00036946 -0.00023099 0.00024406 -0.0010045
-0.00046094 -0.0007234 -7.9673e-05 -0.00019271 -0.00017001 -4.0234e-05 -0.095995 0.17911
0.00080927 -0.0039565 -0.0015148 -0.0010399
-0.00017673 -0.00072107 0.0002341 4.9376e-05 -0.00032387 -0.00019406 0.00070937 -0.0039731
-0.2843 0.15246 0.0040911 -0.001983
0.00045791 -0.00024219 -0.00014505 3.3961e-06 0.00014246 -0.00099034 -0.0014903 -0.0011474
0.00405 -0.0020197 -0.29404 0.16475
5720000000 -0.25038 0.11969 0.0026067 -0.004161 -0.0027406 0.00077713 -0.00062002 -0.00033146
-0.00041687 -6.4206e-06 -0.0001126 -0.00033194
0.0026204 -0.0041487 -0.0043266 0.34455 -0.0055991 -0.0026419 4.4662e-05 -4.6058e-05
-0.00037038 0.00010066 -0.00030961 0.0002728
-0.0027872 0.0008008 -0.0056944 -0.0026074 -0.2866 0.075256 5.6171e-06 0.0001531
0.00029508 0.00016437 -4.9259e-05 -0.00045329
-0.00050416 -0.0002876 8.9717e-05 -4.1623e-05 8.0981e-05 0.00021978 -0.080095 0.18075
-3.0435e-05 -0.0035625 -0.0015709 -0.00031203
-0.00048449 -5.9145e-05 -0.00037432 4.5296e-05 0.00029661 1.1772e-05 -6.206e-05 -0.003544
-0.27287 0.17871 0.0041937 -0.0037834
-0.00013545 -0.00035497 -0.00025369 0.0001768 0.00012777 -0.00042969 -0.0016695 -0.00029758
0.0042358 -0.0037035 -0.26242 0.18161
5780000000 -0.23403 0.1369 0.0015273 -0.0048274 -0.0024981 0.0011831 -0.00075326 0.00014067
-0.00035906 -0.00036656 -0.00010075 -0.00020781
0.001563 -0.0047976 0.0091064 0.33936 -0.0060103 -0.00053046 -5.649e-05 -0.00018775
0.00022234 -9.1907e-05 0.0001275 -0.00018861
-0.0024361 0.0012282 -0.0059719 -0.00040492 -0.28321 0.092221 0.00012544 -0.00015578
0.00024903 4.006e-05 -0.00049273 -0.00048362
-0.00078501 9.2986e-05 -5.4724e-05 -0.00025359 4.2474e-05 -0.00026508 -0.070968 0.19692
-0.00010008 -0.0030756 -0.0011144 0.00016797
-0.00043777 -0.00031713 0.00015429 -3.5593e-07 0.00013305 5.424e-05 -0.00013072 -0.0030869
-0.26267 0.2 0.0025728 -0.0038198
-0.00017001 -0.00025061 2.9182e-05 -0.00012668 -0.00063833 -0.00053239 -0.0011169 0.0002112
0.0026245 -0.0038693 -0.2541 0.20327
5840000000 -0.21997 0.15805 0.0001766 -0.0054807 -0.0020867 0.0012538 -6.4411e-05 0.00027095
-0.00024583 0.00025387 -0.00039746 -0.00032373
0.00017928 -0.005461 0.044866 0.34246 -0.005779 0.00066568 -0.00014879 0.00011458
3.1353e-05 -3.3915e-05 -0.00017599 0.00017477
-0.0021286 0.0012798 -0.0057595 0.00075304 -0.27565 0.11617 -0.00026463 0.00010917
-0.00046524 -0.00085749 -0.000631 -0.00044801
-0.00010663 0.00034195 -0.00016661 0.00010217 -0.00023532 0.00018612 -0.047988 0.19973
-0.00066603 -0.0037751 -0.0012245 4.333e-05
-0.00022486 0.00017642 1.9188e-05 -7.4288e-05 -0.00044734 -0.00079928 -0.0007119 -0.0037899
-0.24384 0.20927 0.0022785 -0.0038569
-0.00038194 -0.0003634 -0.00014937 0.00011187 -0.00059963 -0.00041028 -0.0010862 3.0349e-05
0.0022403 -0.0038896 -0.21789 0.22808
5900000000 -0.20579 0.16981 -0.0019084 -0.0054676 -0.0021566 0.00249 -0.00022626 3.6237e-05
0.00018262 -0.0001397 3.8608e-05 0.0001378
-0.0019102 -0.00547 0.064945 0.34197 -0.0050171 0.0020327 -3.6355e-05 -0.00011079
5.3374e-05 -0.00024113 -3.891e-05 -0.0001113
-0.0021497 0.0024844 -0.0050295 0.0021563 -0.25976 0.1312 -1.4548e-05 -0.00016395
-0.00032341 -0.00023732 -0.00077723 0.00011908
-0.00020736 6.1262e-05 -8.5813e-06 -8.4922e-05 -6.1164e-05 -0.00019817 -0.040761 0.20996
-0.00096736 -0.003445 -0.0013056 0.00036832
0.0001229 -0.00020469 4.0401e-05 -0.00022767 -0.00038326 -0.00033249 -0.0010583 -0.0034479
-0.21805 0.22448 0.0021842 -0.005042
1.4445e-05 9.4592e-05 -6.2119e-05 -7.9623e-05 -0.00081314 9.3289e-05 -0.0013893 0.00028122
0.0021673 -0.0049898 -0.20327 0.23708
5960000000 -0.18543 0.18296 -0.0030118 -0.0039355 -0.00074859 0.0027102 -1.1968e-05 0.00015883
-0.00013152 0.00019304 -7.47e-05 9.0865e-05
-0.0029905 -0.0039431 0.091775 0.34084 -0.0041074 0.0022671 -0.00017177 6.5753e-05
-3.0685e-05 0.0001127 1.6879e-05 0.00018879
-0.00069541 0.002704 -0.0040344 0.0023093 -0.24437 0.15713 5.1843e-06 -0.00013722
-0.00040872 0.00022886 -0.00042413 -0.0002451
-0.00013928 0.00015239 -0.00014076 3.6474e-05 1.2855e-05 -0.00015586 -0.022217 0.21849
-0.0018589 -0.0033671 -0.00091057 0.0010336
-0.00011329 0.000143 -2.2903e-05 0.00011561 -0.00044891 0.00022598 -0.0018115 -0.003298
-0.19698 0.2381 0.00020401 -0.0052284
-8.8375e-05 9.8665e-05 3.8844e-05 0.00014938 -0.00041336 -0.00023923 -0.00094323 0.0011572
0.0002477 -0.0052447 -0.174 0.26402
6020000000 -0.16709 0.1979 -0.0038068 -0.003072 -0.00014466 0.0029145 -4.8499e-05 0.00054771
-0.00033896 0.00022446 -0.00010046 0.00018551
-0.0038029 -0.0030609 0.11984 0.33208 -0.0045708 0.0031869 -5.8309e-05 0.00017598
-2.247e-05 0.00012596 -0.0001433 0.00021123
-1.9747e-05 0.0029445 -0.0045188 0.0032247 -0.22452 0.16904 -0.00032923 0.00017609
-0.00072443 7.2225e-05 -0.00045832 0.0005633
1.8469e-05 0.0006172 -0.0001114 0.00012292 -0.00030078 0.00015392 -0.015575 0.21383
-0.0028866 -0.0032933 -0.00064255 0.00059096
-0.00024974 0.00018324 -1.2408e-05 0.00016211 -0.0006656 6.5214e-05 -0.0029191 -0.0032928
-0.16768 0.25188 -0.00021227 -0.004748
-7.1274e-05 0.00026482 -0.00016948 0.00027527 -0.00041256 0.00065262 -0.00055039 0.00057959
-0.00022194 -0.0047906 -0.14748 0.26317
6080000000 -0.14706 0.20643 -0.0040786 -0.00081699 0.001282 0.0028347 0.0001178 3.9625e-05
0.00015234 0.00022171 0.00025286 0.00015406
-0.0040754 -0.00082463 0.14118 0.3327 -0.0030762 0.0046143 -6.4672e-05 -4.0916e-05
-2.9209e-05 0.00013983 0.00014836 0.000335
0.0013313 0.0028105 -0.0030059 0.0046126 -0.20667 0.1961 0.00021893 0.00029236
-0.00022308 0.00068746 -0.00015025 0.00011275
7.6332e-05 -4.304e-06 -9.4178e-06 -1.9734e-06 0.00022773 0.00033537 0.0012065 0.22202
-0.0040405 -0.0024211 -0.0010029 0.00091102
0.00017807 0.00023525 -3.5294e-05 0.00011995 -0.00020885 0.00061041 -0.004144 -0.0023594
-0.13817 0.26937 -0.00077534 -0.005091
0.00027124 0.00018551 0.00015456 0.00031139 -3.3854e-05 7.8107e-05 -0.00098751 0.00083591
-0.00080778 -0.0050305 -0.12534 0.28452
6140000000 -0.12981 0.21955 -0.0035184 -0.00056993 0.0016055 0.0021476 0.00012378 4.1762e-05
0.00011836 -0.00021864 0.00038055 -0.00021446
-0.0035389 -0.00052229 0.16797 0.31381 -0.0021311 0.0053197 2.2988e-05 5.0503e-05
0.00043877 8.5371e-06 0.00035164 6.6904e-05
0.0015845 0.0020445 -0.0020064 0.0053804 -0.18225 0.21505 0.00032976 -0.00020148
0.00015317 0.00065153 -5.6819e-05 0.00075111
8.217e-05 0.00010414 -5.3491e-05 9.3832e-06 0.00029959 -0.00024259 0.014008 0.21263
-0.004679 -0.0012012 -0.00031812 0.0015984
8.3569e-05 -0.00025114 0.00048918 1.8987e-05 0.00015782 0.0006884 -0.0046266 -0.0011496
-0.1187 0.28796 -0.0028587 -0.004651
0.00048459 -0.00023862 0.00035466 0.00010837 -0.00013062 0.00075776 -0.00042894 0.0016652
-0.0028135 -0.0046126 -0.085834 0.28247
6200000000 -0.11408 0.22476 -0.0029745 -0.00013351 0.0021521 0.0012812 9.3056e-05 0.00026425
-0.00021801 0.0002635 -4.55e-05 -0.00029263
-0.0029938 -0.00013746 0.19586 0.312 -0.00082357 0.0052575 9.129e-05 0.00027166
4.1401e-06 -5.3388e-05 2.0671e-05 0.00010098
0.0021627 0.0012323 -0.0007232 0.0053017 -0.16305 0.22895 9.9961e-05 -0.00025748
0.00050081 -3.0608e-05 0.00012214 0.00018194
7.2735e-05 0.00032025 0.00010586 0.0003357 9.8177e-05 -0.00026159 0.027349 0.2212
-0.0046499 -1.6546e-05 0.00017112 0.0011717
-0.00020349 0.00022952 -2.8608e-05 -7.6252e-05 0.00050483 -4.13e-05 -0.0046373 2.0415e-05
-0.10627 0.29532 -0.0039678 -0.0036194
-6.5897e-05 -0.00026095 2.265e-05 3.095e-05 0.00017926 8.1739e-05 0.00029348 0.0012269
-0.0039432 -0.0036481 -0.073528 0.29226
6260000000 -0.099051 0.23755 -0.0031053 0.00074342 0.0021459 0.00066644 0.00016953 -3.9119e-07
0.00011453 0.00022561 -0.00012821 -0.00014132
-0.0030593 0.00074447 0.21324 0.29672 6.148e-05 0.0053162 -3.1959e-05 -0.00013519
-2.4559e-05 -7.701e-05 0.00027298 5.8344e-05
0.0021266 0.00067255 0.00018573 0.0053097 -0.14018 0.25019 0.00013593 -6.4275e-05
0.00033817 1.2946e-06 0.0003543 0.00033637
0.00021155 -2.6724e-05 -4.7976e-05 -0.00021468 8.5484e-05 -6.6721e-05 0.043411 0.21605
-0.0044325 0.0014768 0.00060652 0.0012581
0.00016676 0.00017812 9.1334e-05 6.1356e-08 0.0003261 -4.1457e-05 -0.0044344 0.0014536
-0.079782 0.29583 -0.0039322 -0.0023765
-0.00016842 -0.0001088 0.00024981 0.00024806 0.00036825 0.00042369 0.00057086 0.0012268
-0.0040051 -0.002396 -0.027462 0.29216
6320000000 -0.082803 0.23943 -0.0025877 0.0014688 0.0021782 -0.00040664 0.00016012 0.00015306
-0.00056004 0.00042359 -0.00028745 0.00024915
-0.0025671 0.0014537 0.23857 0.28677 0.0019504 0.0055804 0.00011348 0.00018363
-0.00014453 -0.00010634 1.4577e-05 -0.00010305
0.0021295 -0.00045367 0.0020513 0.0055523 -0.12243 0.25861 -0.00021183 -0.00024214
0.00020517 -0.00018407 0.00045048 0.00011487
7.322e-05 0.00018553 0.00013019 0.00017596 -0.00018695 -0.00017927 0.042218 0.21705
-0.0038294 0.0022473 0.00068059 0.00083492
-0.00052783 0.00049842 -0.00015566 -0.00014808 0.00025313 -0.00019956 -0.0038503 0.0022707
-0.054864 0.30473 -0.0047561 -0.0016611
-0.00028811 0.0002597 -2.2766e-05 -0.00019844 0.00043843 9.8318e-05 0.00069036 0.00083758
-0.0047352 -0.0016283 -0.016884 0.28994
6380000000 -0.063316 0.24664 -0.0019164 0.0018789 0.0017578 -0.00048195 -5.227e-06 -0.00010324
0.00036486 0.00018148 9.258e-05 0.00011179
-0.0019491 0.0018769 0.25501 0.26745 0.0030909 0.0041387 -0.00017179 -0.00014569
-0.00012319 -0.00022849 6.4109e-05 -0.00032812
0.0017227 -0.00055102 0.0032007 0.0040639 -0.094188 0.27467 -0.00020477 9.2978e-05
0.00051621 -3.0864e-05 0.00058125 0.00013791
-1.3507e-05 -0.00011563 -0.00022197 -0.00011001 -0.00025561 1.8535e-05 0.063252 0.20743
-0.0029463 0.0033696 0.0010283 0.0006129
0.00032994 0.00020142 -0.00010737 -0.0001652 0.00052932 -1.0719e-06 -0.0029435 0.0034185
-0.034217 0.29747 -0.0049894 -0.00020755
6.6638e-05 0.00012814 2.4571e-05 -0.00015605 0.00050825 0.00030311 0.0010084 0.00063626
-0.0049359 -0.00022654 0.022713 0.29245
6440000000 -0.040478 0.25723 -0.00079124 0.0024781 0.0018023 -0.00081606 0.00031719 -0.00011037
0.00022254 -0.00041136 -0.00018444 -0.00023626
-0.00081263 0.0024542 0.27571 0.25319 0.0034245 0.0029483 9.7985e-05 1.31e-05
-0.00020238 -1.6075e-05 -0.00031713 -0.00026385
0.0017817 -0.00086249 0.0035235 0.0028631 -0.076602 0.28861 -0.00011684 0.00035104
-0.00035411 -0.00011704 0.00035635 -0.00051308
0.00037086 -0.00012751 0.00014565 -1.1012e-05 -0.0001132 0.00040494 0.065378 0.20323
-0.0017196 0.0040445 0.00098655 0.00067665
0.00028981 -0.0004723 -0.00018985 -2.8032e-05 -0.00037336 -0.0001657 -0.0016485 0.0040876
0.0080986 0.30276 -0.0045159 0.0016583
-0.00013279 -0.00021884 -0.00026777 -0.00036211 0.00040759 -0.00068156 0.0010586 0.00070071
-0.0045454 0.0015331 0.034257 0.27681
6500000000 -0.022078 0.25682 -0.00016111 0.0020218 0.0013541 -0.0010084 0.000199 -8.7669e-05
5.3189e-05 0.0001145 -0.00017744 0.00025095
-0.00018872 0.0020076 0.30035 0.2258 0.0037401 0.0024876 5.3717e-05 1.637e-06
0.00026128 0.00019772 0.00034905 -0.0001273
0.0013508 -0.0010007 0.0038197 0.0023699 -0.065337 0.28549 2.1361e-05 -0.0001474
0.0001544 -5.6066e-05 8.7245e-05 -0.00032151
0.00025342 -4.2065e-05 1.7383e-05 2.9769e-06 2.9537e-05 -0.00020888 0.089174 0.19819
-0.00016723 0.0040594 0.0010966 0.00039507
6.4814e-05 2.9207e-05 0.00027432 0.00013178 0.00011043 3.6787e-05 -0.00014256 0.0039894
0.030067 0.30572 -0.0030215 0.0025121
-0.00019672 0.00018727 0.00033415 -9.0573e-05 -2.7248e-05 -0.00021634 0.0011177 0.00029642
-0.0030582 0.0025889 0.071677 0.27782
