# Supplementary material for: Early Detection of Alzheimer’s Disease via Machine Learning-Based Microwave Sensing: An Experimental Validation
Source: Sensors (Basel). 2025 Apr 25;25(9):2718. doi: 10.3390/s25092718 (PMC12074295; doi:10.3390/s25092718)
Supplement: Supplementary file 1 [file sensors-25-02718-s001.zip › measurements_paper_sensors/26 febbraio - PART1/set5/CSF_7.5_m10.s6p]

!Keysight Technologies,M9804A,MY58100912,A.14.10.03
!Date: Thursday, April 27, 2023 10:28:33
!Correction: S11(C  6-Port  ) 
!S12(C  6-Port  ) 
!S13(C  6-Port  ) 
!S14(C  6-Port  ) 
!S15(C  6-Port  ) 
!S16(C  6-Port  ) 
!S21(C  6-Port  ) 
!S22(C  6-Port  ) 
!S23(C  6-Port  ) 
!S24(C  6-Port  ) 
!S25(C  6-Port  ) 
!S26(C  6-Port  ) 
!S31(C  6-Port  ) 
!S32(C  6-Port  ) 
!S33(C  6-Port  ) 
!S34(C  6-Port  ) 
!S35(C  6-Port  ) 
!S36(C  6-Port  ) 
!S41(C  6-Port  ) 
!S42(C  6-Port  ) 
!S43(C  6-Port  ) 
!S44(C  6-Port  ) 
!S45(C  6-Port  ) 
!S46(C  6-Port  ) 
!S51(C  6-Port  ) 
!S52(C  6-Port  ) 
!S53(C  6-Port  ) 
!S54(C  6-Port  ) 
!S55(C  6-Port  ) 
!S56(C  6-Port  ) 
!S61(C  6-Port  ) 
!S62(C  6-Port  ) 
!S63(C  6-Port  ) 
!S64(C  6-Port  ) 
!S65(C  6-Port  ) 
!S66(C  6-Port  ) 
!S6P File: Measurement: :
# Hz S  RI   R 50
500000000 -0.3268 -0.061419 -0.010579 -0.0013597 -0.0087225 0.011962 -0.0042652 0.012623
0.01403 0.0059065 -0.0051274 0.0083548
-0.010543 -0.0017396 -0.40816 -0.071843 0.0080515 -0.011331 0.00072873 0.012321
0.010025 0.0037685 0.00098378 0.01412
-0.0084618 0.012139 0.0081425 -0.011329 -0.25409 0.19347 0.0070713 0.0030376
-0.0011974 0.0079074 0.001414 0.01121
-0.0038792 0.012332 0.0010117 0.011926 0.0070778 0.0028731 -0.32636 0.043801
-0.020654 -0.0049963 0.015659 0.027983
0.013347 0.0063549 0.0098753 0.0042935 -0.0014574 0.0078734 -0.021096 -0.0048779
-0.20499 -0.25515 -0.030233 0.0044076
-0.0042129 0.0087922 0.0016222 0.014002 0.0015615 0.010876 0.016082 0.027701
-0.030043 0.0047375 -0.25432 -0.146
560000000 -0.31352 0.10657 -0.021621 -0.067223 0.00046284 0.013251 0.0048149 0.010634
0.0099242 0.0061154 0.011266 0.0086588
-0.021555 -0.066908 -0.36783 0.090609 -0.040949 -0.038471 0.013988 0.0029021
-0.013624 -0.0062328 0.0058387 -0.0014974
-0.00034673 0.013307 -0.041182 -0.038517 -0.17942 0.24149 -0.00097057 -0.0049678
0.018091 0.0058277 0.0076378 -0.0054403
0.0057792 0.011254 0.013385 0.0027478 -0.00080852 -0.0048431 -0.30161 0.13384
0.0077224 -0.022852 0.0060252 -0.021747
0.010188 0.0051111 -0.01412 -0.0058859 0.017438 0.0058303 0.0076337 -0.022953
-0.29569 -0.071387 0.010643 -0.05033
0.010986 0.0086876 0.0045115 -0.0014168 0.0076427 -0.0053377 0.0059532 -0.021728
0.011031 -0.05094 -0.3254 -0.00082271
620000000 -0.27322 0.081688 -0.023656 0.0088256 0.0031759 0.0086928 0.0083022 -0.0046345
0.012241 0.00022277 0.0002529 -0.0013716
-0.023829 0.0088692 -0.39843 0.036092 -0.019628 0.00025428 -0.0016818 -0.0018299
0.012462 -0.0055057 0.00045794 -0.0028965
0.0032453 0.0088144 -0.019578 0.00030995 -0.15309 0.2506 -0.0014753 -0.0049662
-0.0042243 -0.0027709 0.0082175 -0.0028362
0.0080675 -0.0042232 -0.0015914 -0.0018708 -0.0015438 -0.0051569 -0.26067 0.14237
-0.040086 -0.02053 0.01266 0.02835
0.012231 0.00011762 0.012499 -0.0057066 -0.0041767 -0.002676 -0.040313 -0.020701
-0.20855 -0.11022 -0.046498 0.0125
0.00014707 -0.0017519 0.00038071 -0.0033711 0.0080943 -0.0030692 0.012866 0.028779
-0.046504 0.012456 -0.24131 -0.037643
680000000 -0.23946 0.17453 -0.02656 -0.014836 0.0046557 0.0053184 0.001064 -0.0076621
-0.001688 -0.011848 0.005683 -0.0069457
-0.026528 -0.015025 -0.38925 0.13859 -0.032909 -0.0015572 -0.0019093 -0.00036083
-0.0014617 -0.0097079 -0.0013114 -0.0019052
0.0046665 0.0051727 -0.03297 -0.0012782 -0.10681 0.27459 -0.00088447 0.00023538
-0.0015155 0.0007413 -0.0031657 -0.0093671
0.0014604 -0.007622 -0.0020738 -0.00028913 -0.00074409 0.00020274 -0.21832 0.19468
-0.023363 -0.0080542 -0.0089508 -0.012237
-0.001911 -0.011894 -0.0016517 -0.0095671 -0.0015825 0.0009768 -0.023286 -0.0077175
-0.28478 -0.0072458 -0.005212 -0.0076171
0.005914 -0.0074603 -0.0017481 -0.0016801 -0.0032369 -0.0091902 -0.0090418 -0.012124
-0.005235 -0.0079449 -0.26038 0.069068
740000000 -0.19332 0.16763 -0.041308 0.026413 0.013431 -0.0039422 0.00011531 -0.0040985
-0.0041627 -0.0022047 -0.0064729 0.0026469
-0.040793 0.026336 -0.33559 0.15783 -0.036806 0.034398 0.00013628 -0.005609
-0.013307 0.006894 -0.00078222 -0.0054805
0.013296 -0.003843 -0.036975 0.034418 -0.073158 0.27522 -0.0020527 0.0032708
-0.0008201 -0.0054493 -0.0019187 0.00087499
0.00035483 -0.0037563 0.00019537 -0.0058784 -0.0019397 0.0034872 -0.20094 0.20096
-0.042978 -0.010237 0.022199 0.017165
-0.0042805 -0.0021624 -0.013291 0.0067422 -0.00082832 -0.0057518 -0.043098 -0.009978
-0.18082 0.030374 -0.045148 -0.0017845
-0.0063716 0.0026952 -0.0010912 -0.0055402 -0.0019144 0.0010967 0.022203 0.016754
-0.044462 -0.0015597 -0.25177 0.073424
800000000 -0.16641 0.21448 -0.022854 0.016522 0.0054894 -0.010053 -0.0045456 -0.0022878
-0.0042169 0.0012735 0.0043376 0.00083119
-0.022982 0.016535 -0.34481 0.22958 -0.0085153 0.034742 -0.0021364 0.0022245
-0.00011793 0.0019658 0.00074093 0.0055167
0.005384 -0.010012 -0.0084087 0.034822 -0.035033 0.30185 0.001059 0.0011538
-0.00015426 0.0030522 -0.0016586 0.00090407
-0.0046591 -0.0025351 -0.0021206 0.0022672 0.00106 0.0011915 -0.17366 0.22903
-0.029634 0.013236 0.014575 -0.010261
-0.0043444 0.0018705 -7.5085e-06 0.0020234 3.2016e-05 0.0029417 -0.029759 0.013346
-0.24036 0.052724 -0.019674 0.021076
0.0039841 0.00040215 0.00089008 0.005569 -0.0017204 0.00083987 0.014862 -0.010235
-0.019777 0.02095 -0.25009 0.12505
860000000 -0.13096 0.23559 -0.018384 0.030951 -0.0034428 -0.0099247 -0.0020293 0.00076972
0.0042174 0.004909 -0.0037882 -0.0033267
-0.018435 0.030941 -0.29683 0.27488 0.0078517 0.034491 0.00023709 0.0022471
0.0037356 4.3082e-05 0.0034403 4.8579e-05
-0.0034585 -0.0098899 0.0079726 0.034535 0.014621 0.31203 -0.00057414 -0.00039755
0.0025424 -0.0018628 0.0017085 0.0042125
-0.0020112 0.00076778 0.00018643 0.0022213 -0.00050157 -0.00039518 -0.13653 0.24084
-0.019356 0.018188 -0.006364 -0.0098154
0.004059 0.0049055 0.0036192 5.4439e-05 0.0023318 -0.0017695 -0.019211 0.018089
-0.18514 0.11878 -0.026761 0.015718
-0.0038432 -0.0030891 0.0035255 0.00011885 0.0016928 0.0041544 -0.0067343 -0.0098318
-0.027182 0.01564 -0.20019 0.175
920000000 -0.1081 0.2589 0.0046491 0.03984 -0.0093291 -0.0041703 -0.0017312 0.0018444
0.00024006 0.0015533 0.0028135 -0.0014604
0.004536 0.03983 -0.27067 0.29628 0.028292 0.022738 0.0014291 0.0010079
0.0072593 2.4785e-05 0.0038683 -0.0029235
-0.009335 -0.0041449 0.028405 0.022706 0.061224 0.31334 0.0017193 -0.00010361
0.0005037 -0.00033271 0.0010007 -0.0012759
-0.00174 0.001828 0.0014723 0.0011402 0.0016957 -2.4004e-05 -0.11314 0.2579
-0.01336 0.031679 0.004199 -0.0063804
3.6084e-05 0.0017691 0.0072001 -4.4568e-05 0.00050942 -0.00035972 -0.013179 0.031749
-0.18053 0.12216 -0.0038438 0.030016
0.0027929 -0.0016329 0.003957 -0.0027487 0.00094306 -0.0013118 0.0043862 -0.006498
-0.0041934 0.030121 -0.21085 0.18706
980000000 -0.061721 0.28159 0.017176 0.030753 -0.009157 0.004963 0.0020503 0.0037287
0.0038706 -0.0012384 -0.0034919 -0.0028634
0.017105 0.030712 -0.21851 0.33489 0.033324 0.0049044 0.0019294 -0.00014541
0.0018091 -0.0059675 -0.00052297 -0.0028137
-0.0090975 0.0049284 0.033328 0.0048276 0.10813 0.30874 0.00042566 -0.0010628
0.0003498 -0.0017338 0.0015623 -0.00044917
0.002014 0.0036928 0.0019754 -0.00021969 0.00038085 -0.0010806 -0.074164 0.27057
0.0070518 0.031825 -0.0095758 -0.0082644
0.0038869 -0.0015096 0.0017717 -0.0059638 0.00036308 -0.0016651 0.0071952 0.031867
-0.15151 0.16298 0.0046672 0.021088
-0.0033474 -0.0026944 -0.00068736 -0.0026991 0.001495 -0.00034797 -0.0096188 -0.0082249
0.0047353 0.021062 -0.16944 0.23772
1040000000 -0.019512 0.2901 0.033605 0.019715 -0.000812 0.0075492 0.0025131 0.00059116
0.00025204 -0.0032851 -0.00012664 -0.0013608
0.033583 0.019707 -0.18253 0.34844 0.029589 -0.014886 0.0014366 -0.0017923
-0.0025621 -0.0021529 -0.0011022 -0.0028141
-0.0007427 0.0075781 0.029571 -0.01496 0.15563 0.2946 -0.00055941 -0.0013581
-0.0015241 -0.00086685 -0.00057906 -0.0012589
0.0024534 0.00042763 0.0014955 -0.0018043 -0.00055678 -0.0013862 -0.045838 0.27962
0.01959 0.020467 -0.0020861 0.0014244
0.0004752 -0.0032954 -0.0025177 -0.0021769 -0.001462 -0.00089129 0.019534 0.02046
-0.11804 0.17176 0.013195 0.021126
-0.00031021 -0.0014943 -0.00102 -0.0028396 -0.00054655 -0.0012623 -0.0020817 0.0013964
0.013258 0.021114 -0.14795 0.25772
1100000000 0.02454 0.30108 0.037096 -0.0032611 0.0037412 0.0040638 0.0023275 -0.0010726
-0.0023444 -0.003077 -0.0041134 8.5931e-05
0.037058 -0.0031728 -0.1398 0.36905 0.015034 -0.02792 -0.00022326 -0.0018168
-0.0033093 -0.00083847 -0.0037573 -0.00042657
0.0037405 0.004028 0.014928 -0.028009 0.20163 0.27504 -0.0017775 0.00035963
-0.0016339 0.00057724 -0.001123 -0.00066747
0.0023969 -0.0010218 -0.00026036 -0.0018109 -0.0017751 0.00037053 -0.0056787 0.28521
0.026093 0.0071213 -0.0024926 -0.00015616
-0.0023827 -0.003091 -0.0033634 -0.00084742 -0.0016293 0.00061157 0.026084 0.0071264
-0.10236 0.19046 0.020285 0.010959
-0.0040227 -1.7914e-05 -0.0038255 -0.00048822 -0.0010911 -0.00063102 -0.0024997 -0.00012166
0.020292 0.010936 -0.10437 0.29157
1160000000 0.076985 0.29769 0.02528 -0.020535 0.0034984 -0.00077616 -0.00018411 -0.0024648
-0.004127 -0.0008804 -0.0012277 0.004381
0.025197 -0.02048 -0.09364 0.37431 -0.0041575 -0.028668 -0.0016429 -0.0013717
-0.0026718 0.002483 -0.0017584 0.0020682
0.003542 -0.00079678 -0.0042776 -0.028711 0.24632 0.24428 -0.00056892 0.0016234
-0.00043371 0.0017741 -0.0010419 0.00028069
-0.00022789 -0.0025225 -0.0016275 -0.0013826 -0.00056761 0.001653 0.035239 0.28187
0.023376 -0.010202 -0.0036476 0.0051256
-0.0040663 -0.00088569 -0.0026881 0.0025441 -0.00042429 0.0017357 0.023258 -0.010244
-0.064992 0.20385 0.019712 0.0015482
-0.0012782 0.0044178 -0.0016557 0.0020194 -0.0010308 0.00031463 -0.003732 0.0051101
0.01964 0.0014372 -0.055149 0.2955
1220000000 0.12052 0.28758 0.011938 -0.030477 -0.0010968 -0.0016499 -8.8886e-05 -0.00093384
-0.0028173 0.0023537 0.0012765 0.002025
0.011987 -0.030437 -0.049932 0.38782 -0.017074 -0.020727 -0.0024426 0.00063889
-3.1375e-05 0.0030952 -0.00079353 0.0018773
-0.0011255 -0.0016661 -0.017178 -0.020661 0.28516 0.20453 0.00093526 0.0014371
0.00048206 0.0011553 0.00011569 0.00064404
-9.5185e-05 -0.00093995 -0.0024849 0.00063058 0.00091054 0.0014199 0.074293 0.27236
0.012203 -0.017569 0.002328 0.0015762
-0.0027369 0.0023035 -3.0997e-05 0.0030366 0.00051255 0.0011935 0.012204 -0.017623
-0.044368 0.21602 0.015785 -0.012497
0.0012381 0.0019333 -0.00080205 0.0019015 0.00012068 0.00062124 0.0023396 0.0015306
0.015815 -0.012394 -0.026317 0.31404
1280000000 0.17135 0.26876 -0.0072163 -0.029521 -0.0019154 0.0015556 -0.00096587 -0.0019765
-0.0010256 0.0033591 0.002499 0.0013216
-0.0072102 -0.029463 -0.0023904 0.38027 -0.023797 -0.0075363 -0.00073169 0.0013763
0.0016009 0.0017913 0.00056987 0.002124
-0.0018917 0.0015199 -0.023874 -0.0074685 0.31605 0.1614 0.0013348 -0.00023191
0.0010452 0.00044797 0.0001863 0.00041268
-0.00099441 -0.0020033 -0.00073691 0.0014035 0.001344 -0.00023062 0.11116 0.25623
0.0022209 -0.020466 -0.00024332 -8.2023e-05
-0.0010339 0.0034181 0.0016271 0.0018346 0.0010446 0.00044427 0.0021577 -0.020491
-0.0066533 0.22433 0.0041118 -0.015462
0.0025304 0.0013821 0.00058785 0.0020824 0.00021657 0.00038998 -0.00023447 -2.5602e-05
0.0040911 -0.015616 0.022709 0.31915
1340000000 0.20928 0.23484 -0.017121 -0.020072 0.00026054 0.0040097 -0.0017399 -0.00066472
0.0016142 0.0029532 0.0018128 -0.0015153
-0.0171 -0.020098 0.037645 0.37177 -0.020556 0.0049692 -0.00013461 0.0019083
0.0017808 0.00096875 0.0012647 0.00081097
0.00028608 0.0040087 -0.020548 0.0050794 0.33885 0.11234 0.00075752 -0.00086003
0.00068339 -0.00049116 0.00019105 0.00038326
-0.0017244 -0.00061413 -0.00014177 0.0019447 0.00074145 -0.00086655 0.14382 0.23471
-0.0081501 -0.017855 0.0010918 0.00040151
0.0016477 0.0029597 0.0017469 0.00099059 0.00069252 -0.00046997 -0.0081365 -0.017862
0.023121 0.2217 -0.0025232 -0.014158
0.0017752 -0.0015095 0.0012719 0.00080595 0.00016792 0.00037724 0.0010415 0.00040336
-0.0026012 -0.014203 0.061474 0.31529
1400000000 0.24285 0.19824 -0.02379 -0.0086281 0.0046037 0.0029693 -0.0020016 0.00072512
0.0025817 0.00097216 0.00040614 -0.0013186
-0.023753 -0.0086484 0.075012 0.35959 -0.01361 0.012582 0.0012863 0.0012882
0.0012324 -0.00053055 0.0011259 0.00020356
0.0046105 0.0029543 -0.013541 0.012642 0.35139 0.058484 -1.2392e-05 -0.0012712
0.00028343 -0.00016757 0.00043792 0.00021203
-0.0020202 0.00074595 0.0012643 0.001269 -3.6232e-05 -0.0012607 0.17218 0.20621
-0.014917 -0.010954 -0.00099642 -0.00032085
0.0026163 0.00092183 0.0012266 -0.00052643 0.00029824 -0.00011381 -0.014957 -0.010927
0.056141 0.22212 -0.0094329 -0.0095554
0.00032504 -0.0013317 0.0011023 0.00023177 0.00044 0.00019511 -0.0010235 -0.00033774
-0.0093339 -0.0095948 0.1062 0.30714
1460000000 0.2672 0.15495 -0.021031 0.0041834 0.0049286 -0.0016425 -0.0015172 0.0016453
0.0021851 -0.00032711 -0.0002355 -0.00084854
-0.021032 0.0041939 0.11025 0.33769 -0.0047272 0.014707 0.00159 0.0002038
0.0012622 -0.001255 0.001258 -0.00058885
0.0049029 -0.0016539 -0.0046572 0.014744 0.35792 0.0035428 -0.0010532 -0.0010577
0.00030932 -0.00029113 0.00079225 -0.00032671
-0.0014904 0.0016605 0.0015921 0.00022388 -0.0010721 -0.0010727 0.19913 0.17766
-0.016264 -0.0039496 -0.0010881 0.0020842
0.0021608 -0.00033705 0.0011876 -0.0012626 0.00032393 -0.00032397 -0.016261 -0.0039079
0.086791 0.21089 -0.011911 -0.0032701
-0.00015483 -0.00082371 0.0012655 -0.00064388 0.00075205 -0.00029296 -0.0011042 0.0021018
-0.011876 -0.0032611 0.14125 0.28695
1520000000 0.27938 0.11304 -0.015637 0.010006 0.0029927 -0.0037703 0.00015894 0.002548
0.0024911 -0.0018742 -0.0010838 -0.00013065
-0.015638 0.0099807 0.14362 0.32309 0.0024279 0.011826 0.0016841 -0.00064447
0.00024335 -0.001043 0.00032315 -0.0010137
0.0029464 -0.0038021 0.0024724 0.011803 0.34981 -0.054474 -0.00076779 -0.00035071
0.00067457 -0.0010316 0.00015822 -8.1697e-05
0.00014806 0.0025667 0.001661 -0.00063467 -0.00075577 -0.00033602 0.22183 0.13925
-0.016043 0.002203 0.0014025 0.0021421
0.002539 -0.0019291 0.00025214 -0.0010378 0.000686 -0.001022 -0.016035 0.0022819
0.11423 0.20063 -0.011919 0.0011801
-0.0011038 -0.00010417 0.00031909 -0.0009964 0.00016326 -0.00015121 0.0014115 0.0021386
-0.01191 0.0011498 0.17466 0.26819
1580000000 0.28954 0.068473 -0.008889 0.013789 -0.0012438 -0.0043213 0.0014443 0.0018569
-0.00024103 -0.0022529 -0.00023804 0.0003569
-0.0089048 0.013781 0.17091 0.29942 0.0052224 0.0066122 0.00062183 -0.0015383
-0.00046694 -0.0012552 -0.00022538 -0.00064807
-0.001223 -0.004302 0.0052702 0.0066094 0.32789 -0.1107 -0.0014283 0.00025015
-0.00045595 -0.0013332 0.00032918 -0.00048731
0.0014937 0.0017982 0.00062172 -0.0015468 -0.0014031 0.00026327 0.23595 0.10091
-0.012128 0.0077338 0.0021828 0.0009072
-0.00019762 -0.0022946 -0.00048455 -0.0012438 -0.00046856 -0.0013488 -0.012109 0.0077517
0.14024 0.18701 -0.0093471 0.0074868
-0.00019514 0.00027726 -0.00022617 -0.00065495 0.00032418 -0.00048276 0.0022389 0.00092425
-0.0093472 0.0075095 0.20824 0.24378
1640000000 0.29285 0.026993 -0.0017971 0.012771 -0.0027459 -0.0019173 0.0027068 0.00096572
-0.00052626 -0.0018327 -0.00029621 0.00041696
-0.0018122 0.012727 0.20152 0.27441 0.0051504 0.0020375 -0.00052454 -0.0018565
-0.0010511 -0.00057451 -0.00042675 -0.00065468
-0.0027515 -0.0019109 0.0051438 0.0020249 0.2985 -0.16028 -0.00086847 0.0012391
-0.0012852 -0.001109 -0.00012596 -0.0003633
0.0027043 0.00096764 -0.00053857 -0.0018686 -0.00086908 0.0012086 0.24908 0.051495
-0.0079661 0.0090599 0.0025769 -0.00069957
-0.00053237 -0.0018144 -0.0010281 -0.00057731 -0.001278 -0.0011187 -0.0079266 0.0090962
0.16409 0.16679 -0.0042564 0.0096887
-0.00031002 0.00043935 -0.00047621 -0.00063013 -0.00014908 -0.00038793 0.0025375 -0.00071562
-0.0042579 0.0096649 0.23526 0.21279
1700000000 0.28559 -0.017425 0.0019077 0.0099568 -0.0030793 0.00054955 0.0030429 -0.0011651
-0.0023027 -0.00073508 0.00046852 0.0004788
0.0019045 0.0099348 0.21893 0.24373 0.0025477 -0.00032089 -0.0015039 -0.00067099
-0.00093488 -0.00013487 -0.00079764 -0.00035422
-0.0030488 0.00056225 0.0025568 -0.00032786 0.25345 -0.19786 6.7243e-05 0.0017323
-0.0022044 -0.00017833 -0.00043026 -0.00091589
0.003025 -0.0012249 -0.0015119 -0.00069181 5.5135e-05 0.0017304 0.24545 0.0018841
-0.0050778 0.01006 0.0017259 -0.0020905
-0.0023308 -0.00071548 -0.00094593 -0.00013082 -0.002185 -0.00014974 -0.005048 0.010044
0.1829 0.15078 0.00056261 0.0096591
0.00045501 0.00042625 -0.00081441 -0.00034929 -0.00045846 -0.00094017 0.0017057 -0.0020649
0.0005995 0.0096975 0.25274 0.17935
1760000000 0.27572 -0.065705 0.0044332 0.0066153 -0.0018778 0.0011491 0.0012665 -0.0033528
-0.0012696 0.00060696 0.00019846 -0.00055761
0.0044373 0.0066124 0.24648 0.20475 -9.5318e-06 -0.001535 -0.0012731 9.7539e-05
-0.0011194 0.0010879 -0.0004336 0.00034128
-0.001867 0.0011411 -3.2449e-05 -0.0015335 0.20537 -0.22959 0.0012262 0.0014827
-0.0011249 0.0015592 -0.0012338 -0.0006427
0.0012291 -0.003383 -0.0012874 0.0001141 0.0012285 0.0014875 0.23799 -0.049272
-0.0013331 0.0094631 4.7083e-05 -0.002393
-0.0012861 0.00061148 -0.0011335 0.0011031 -0.0011038 0.0015733 -0.001314 0.0094722
0.20093 0.12063 0.0045552 0.0072299
0.00024821 -0.00057259 -0.00045058 0.00036523 -0.0012525 -0.0006072 -9.1205e-07 -0.0025185
0.0045399 0.0071038 0.26719 0.14276
1820000000 0.25156 -0.10394 0.0047398 0.0029294 0.00044646 0.0022385 -0.00087889 -0.0030635
-0.0012667 0.00097907 -3.3172e-05 -9.529e-05
0.0047226 0.002942 0.25661 0.17447 -0.0020053 0.00030375 -0.0013987 0.001
7.7107e-05 0.0012742 -0.00059691 0.00040129
0.00046538 0.0022411 -0.0020307 0.0003097 0.15493 -0.24439 0.0018303 0.00056526
-9.8311e-05 0.0024158 -0.0017995 0.00014662
-0.00088783 -0.0030792 -0.0014002 0.00098244 0.0018606 0.00052857 0.20777 -0.097722
0.00061807 0.0081432 -0.0016432 -0.001867
-0.0012299 0.00094681 9.896e-05 0.001261 -0.00011643 0.0024162 0.00061001 0.0081221
0.22149 0.094658 0.0054083 0.0030482
-8.7363e-05 -9.4923e-05 -0.0005853 0.00041104 -0.0017403 0.00018469 -0.0015971 -0.0017338
0.0054125 0.0031027 0.27059 0.10669
1880000000 0.21678 -0.1437 0.0025052 0.00068936 -0.00017914 0.0020323 -0.0028795 -0.0023247
-0.00014835 0.0017968 0.00032419 -0.00073257
0.0024776 0.00070098 0.26155 0.12921 -0.0036932 0.0029716 -0.00024669 0.0018059
0.00066258 0.0012677 0.00019558 0.00086689
-0.00015823 0.0020431 -0.0036916 0.0029712 0.10322 -0.25134 0.0021144 -0.0013026
0.0018078 0.0019854 -0.00096152 0.0013821
-0.0028664 -0.0023379 -0.00020635 0.001789 0.0021464 -0.0013168 0.16731 -0.13749
0.0019111 0.0060056 -0.0022543 0.00022825
-0.00015322 0.0017748 0.00067995 0.00125 0.0018394 0.0019511 0.0019277 0.0060167
0.22912 0.067793 0.0058759 0.001025
0.00040925 -0.00066176 0.0002289 0.00087485 -0.00095236 0.0014357 -0.0023238 8.268e-05
0.0058215 0.00098815 0.27203 0.073807
1940000000 0.17858 -0.17075 0.00039358 -0.0010309 0.0017694 0.0018037 -0.003753 0.00034058
0.0011973 0.00081625 -0.00076373 -0.0007972
0.0003957 -0.0010297 0.26396 0.097097 -0.0017661 0.0058268 0.00109 0.0013938
0.0019305 0.00024063 0.00087321 0.00014744
0.0017304 0.0017719 -0.0017123 0.0058388 0.059516 -0.24363 0.00048176 -0.0025017
0.0022612 0.00014171 0.00020572 0.0016355
-0.0038135 0.00034227 0.0011256 0.0014117 0.00041669 -0.0024501 0.11549 -0.16983
0.0017251 0.0041766 -0.0016087 0.0012915
0.0011803 0.00082302 0.0019398 0.00022322 0.0022195 0.00011534 0.0017343 0.0041319
0.23781 0.031377 0.004233 -0.0031474
-0.00077011 -0.00075961 0.00088039 0.000193 0.00030029 0.0016519 -0.0015277 0.0014434
0.0042879 -0.0031601 0.2632 0.037032
2000000000 0.13157 -0.18547 -0.0031594 0.00075167 0.0029071 0.001111 -0.0024856 0.0036106
0.00092538 0.00036338 -0.00079188 0.00063293
-0.003155 0.00075203 0.25002 0.061675 -0.00027695 0.007812 0.0016187 0.00028543
0.0010137 -0.0013565 0.00027237 9.9736e-05
0.0029143 0.0011097 -0.00020982 0.0078022 0.017647 -0.22879 -0.001692 -0.0014072
0.0018377 -0.0010605 0.0015995 0.0014459
-0.0024586 0.0036301 0.0016759 0.00025156 -0.0017884 -0.0015112 0.060527 -0.17973
0.00019981 0.0035019 9.2934e-05 0.0023098
0.0010014 0.00037525 0.001008 -0.001332 0.0018281 -0.0010869 0.00025857 0.003495
0.23701 -0.00027025 0.00059089 -0.0039714
-0.00086453 0.00057687 0.00027514 3.1086e-05 0.0016114 0.0014555 -6.8221e-05 0.0021177
0.00061575 -0.0039343 0.24966 0.0092896
2060000000 0.085716 -0.1927 -0.0041254 0.0029099 0.0028495 -0.00086011 0.00063295 0.0034126
0.0015746 -0.00077797 -0.00021556 0.0011838
-0.004111 0.0028832 0.23803 0.032972 0.0046957 0.0086264 0.00093143 -0.00077458
0.00046251 -0.0015213 0.00048328 -1.8345e-05
0.0027996 -0.00088789 0.0047464 0.0086327 -0.014457 -0.20987 -0.0018424 0.00049405
0.00073734 -0.0022541 0.0028644 0.00044565
0.00057738 0.0034311 0.0009907 -0.00076096 -0.0018199 0.00060668 0.0090677 -0.17644
-0.00078475 0.0039293 0.00091933 0.0010449
0.0015117 -0.00071943 0.00049436 -0.0014788 0.0006534 -0.0021441 -0.00079054 0.0039124
0.2275 -0.038068 -0.0015611 -0.0047683
-0.00010732 0.0012506 0.00054543 -0.00010792 0.0028282 0.00036993 0.00094308 0.00093972
-0.0015378 -0.0048116 0.23601 -0.015364
2120000000 0.039531 -0.18439 -0.0032937 0.0060284 0.0022365 -0.0028381 0.0029907 0.0020817
0.00053658 -0.0014239 0.0011348 0.00023071
-0.003343 0.0060661 0.2169 0.0079675 0.0072866 0.0045149 0.00096924 -0.0013144
-0.0013676 -0.0019236 2.5035e-06 -0.00090429
0.0022154 -0.002809 0.0073017 0.004533 -0.04286 -0.19344 -0.00075721 0.0018065
-0.0017003 -0.0014726 0.00063716 -0.0021474
0.002997 0.0020827 0.00086962 -0.0013202 -0.00086688 0.0019135 -0.041324 -0.15925
-0.0016554 0.0054878 0.0018024 0.00068304
0.00053134 -0.0014984 -0.0014142 -0.0018682 -0.0017722 -0.0014197 -0.0016395 0.0055984
0.21465 -0.074049 -0.0056852 -0.0025876
0.0010917 0.00028171 3.6744e-06 -0.00083241 0.00062807 -0.0021716 0.0018448 0.00070741
-0.0057004 -0.0024929 0.2146 -0.031293
2180000000 -0.00034594 -0.1704 -0.0018811 0.009423 0.00040802 -0.0021709 0.0032786 -0.00028051
0.0001351 -0.0011592 0.0013651 0.0002688
-0.0018901 0.0093916 0.19749 -0.0094258 0.0081719 0.0039329 -0.00080987 -0.0016054
-0.0020034 0.00095474 0.00011429 0.000431
0.00040938 -0.0021045 0.0081769 0.0038434 -0.063611 -0.16888 0.0013907 0.0015355
-0.00079614 -0.00020543 0.00033737 -0.0019022
0.0032643 -0.00036911 -0.00071039 -0.0015371 0.0014337 0.0015866 -0.077721 -0.13242
-0.00079094 0.0082439 0.0016102 4.99e-05
0.00022385 -0.0012002 -0.0019939 0.00099985 -0.00080222 -0.00016023 -0.00073536 0.0081201
0.18987 -0.10453 -0.0061684 0.0014392
0.0012566 0.0002366 0.00014649 0.0004184 0.00043895 -0.0018947 0.0017274 4.2209e-05
-0.0062132 0.0014554 0.19895 -0.045098
2240000000 -0.029092 -0.14623 0.0019944 0.01069 -0.00071821 -0.0027411 0.001814 -0.0023797
-0.0018494 -0.00054625 0.00061662 -0.0018503
0.0020162 0.010672 0.17817 -0.015948 0.0087543 -4.9717e-05 -0.00088921 -0.00027451
-0.00046598 0.001174 -0.0005268 -0.00058136
-0.00070992 -0.0027757 0.0088151 -0.00013824 -0.080673 -0.14487 0.0019418 -0.0018882
-0.0010513 -1.9386e-05 -0.0020989 -0.0015102
0.0017814 -0.002379 -0.00090876 -0.00024855 0.0019813 -0.001808 -0.11183 -0.10349
0.0011384 0.010079 0.0013336 -0.00053365
-0.001888 -0.00044451 -0.00040974 0.0011562 -0.001036 -1.3512e-05 0.0012227 0.010203
0.16248 -0.12379 -0.0063388 0.0042561
0.00075777 -0.0018392 -0.00048308 -0.00060664 -0.002118 -0.0014932 0.0013121 -0.00050378
-0.00631 0.0042592 0.17638 -0.056143
2300000000 -0.056371 -0.11874 0.0073789 0.0088473 -0.0013225 -0.0019508 -0.00051901 -0.0017082
-0.0010778 0.00062354 -0.0011741 -0.00064155
0.0073556 0.0088464 0.15723 -0.025267 0.0088413 -0.0022502 -0.00079086 0.00063439
-0.0001702 0.0015716 -9.4978e-05 0.0006758
-0.001305 -0.0019595 0.0087835 -0.0023035 -0.093597 -0.12081 -0.00026868 -0.0017853
-0.00011773 0.0017224 -0.0018018 0.00061767
-0.00055682 -0.0017066 -0.0008112 0.00063189 -0.00021095 -0.0018539 -0.13254 -0.067872
0.005278 0.010547 0.00024543 -0.0017185
-0.00096213 0.00061376 -0.00018749 0.0015914 -2.1145e-05 0.0016824 0.005161 0.010402
0.12699 -0.14572 -0.0042221 0.007784
-0.0012093 -0.00057531 -0.00010293 0.00073931 -0.0019152 0.00070276 0.00032065 -0.0016116
-0.0042888 0.0077039 0.16043 -0.057524
2360000000 -0.072781 -0.087168 0.010107 0.0083682 -0.0012507 -0.001599 -0.00166 -0.00081038
-0.00045101 0.00089856 -0.0017243 -0.00040535
0.010086 0.0083901 0.14814 -0.025476 0.0082006 -0.0053523 -0.00049918 0.00090078
0.0019538 0.00017017 -1.5488e-05 -4.6889e-05
-0.0012236 -0.0015536 0.0081684 -0.0054296 -0.10296 -0.098786 -0.0027429 -0.00099701
0.00090145 6.8491e-05 -0.00095372 0.001777
-0.0016545 -0.00070256 -0.0005593 0.0009755 -0.002737 -0.00099016 -0.14885 -0.034675
0.0095879 0.0099238 0.0014863 -0.0019261
-0.00041145 0.0009668 0.0020317 0.0002274 0.00086763 0.00010575 0.0096213 0.0098574
0.099838 -0.14688 0.00012826 0.0090308
-0.0017131 -0.00042384 -6.2147e-05 -0.00014649 -0.00091789 0.0017871 0.0015562 -0.0019999
0.00011686 0.0091004 0.13882 -0.060883
2420000000 -0.081276 -0.059608 0.01375 0.0029314 -0.0032002 -0.0010083 -0.00078035 0.000755
0.0011967 0.001361 -0.0013366 0.0016417
0.01375 0.0029572 0.13015 -0.026518 0.0045452 -0.0072196 0.0014538 0.00094014
0.00081668 -0.0014884 -0.00011335 -0.00023634
-0.0032287 -0.0010385 0.0044921 -0.007278 -0.11621 -0.078057 -0.0022555 0.0014961
-0.00014971 -0.00022917 0.00035062 0.0027944
-0.0006863 0.00082822 0.0014637 0.00090348 -0.0022781 0.0015233 -0.15769 0.0094914
0.013306 0.0079276 -3.0981e-05 -0.0025401
0.0011438 0.0014236 0.00068063 -0.0014764 -0.00018739 -0.00032487 0.013174 0.0077173
0.064097 -0.14763 0.0014817 0.0096361
-0.0012871 0.0016575 -4.7448e-05 -0.00016956 0.00033914 0.0028748 -0.00013988 -0.0023912
0.0014189 0.0097514 0.12038 -0.056514
2480000000 -0.081584 -0.027786 0.013701 -0.0021748 -0.0016736 5.5692e-05 -0.0004652 0.0014432
0.0016965 -0.00065099 0.00021935 0.0014685
0.013652 -0.0021185 0.13165 -0.026985 0.0024289 -0.0091153 0.0011413 -9.1358e-05
-0.00042431 -0.0010098 -9.2155e-05 -0.00036049
-0.0016094 3.6122e-05 0.0023575 -0.0091788 -0.11904 -0.057801 -0.00056544 0.00332
-0.0002608 -0.00088768 0.0018478 0.00097491
-0.00046038 0.0012184 0.0011119 -0.00015076 -0.00057075 0.0033508 -0.15834 0.046791
0.017264 0.001617 -0.0015294 -0.002299
0.0017372 -0.00076236 -0.00044881 -0.0010373 -0.00026571 -0.00076246 0.017332 0.0016272
0.033571 -0.14039 0.0045054 0.0082766
0.00020012 0.0013769 -0.00019645 -0.00028265 0.0018819 0.00091623 -0.0015468 -0.002452
0.0045058 0.0081943 0.10161 -0.052726
2540000000 -0.08558 -0.00078609 0.011597 -0.00602 -0.0022832 0.00083166 0.00063624 0.00086989
-0.0002549 -0.0015735 0.00095146 0.0016067
0.011583 -0.006001 0.11802 -0.018831 -0.0015232 -0.007951 0.00047173 -0.0013988
-0.0017106 -8.8633e-05 -0.00052088 0.00036182
-0.0022216 0.000854 -0.0015821 -0.0079887 -0.12557 -0.03431 0.0023161 0.0024706
-0.0011755 0.00021097 0.0018332 -0.00081842
0.00070852 0.00083528 0.000478 -0.0014789 0.0022329 0.0024225 -0.15715 0.085735
0.017216 -0.0049822 -0.0022385 -0.0024344
-0.00033285 -0.0015226 -0.0017285 -8.6116e-05 -0.0012009 0.00023105 0.017162 -0.005018
0.010174 -0.12632 0.0076929 0.00608
0.00097858 0.0016166 -0.00056678 0.00036068 0.0018204 -0.0008195 -0.0021251 -0.0022884
0.0075985 0.0061766 0.086623 -0.040049
2600000000 -0.07818 0.024233 0.0085592 -0.0095935 -0.0012351 0.0026099 0.00077477 -0.00054324
-0.0010957 -0.00096673 0.0018552 0.00031731
0.0085575 -0.0095869 0.11226 -0.034015 -0.0038322 -0.0060809 -0.00057822 -0.00070036
-0.00018633 0.0014997 1.5906e-05 0.00085885
-0.0012467 0.0026174 -0.0038712 -0.0060393 -0.13034 -0.0092772 0.0029514 -0.0002527
-2.1016e-05 0.0016239 0.0012402 -0.0016463
0.00073583 -0.00042454 -0.00055414 -0.00067839 0.0029446 -0.0002601 -0.1419 0.11925
0.014301 -0.011215 -0.0034389 1.0523e-05
-0.00099678 -0.00091024 -0.00013617 0.0015479 -2.241e-05 0.0015166 0.014153 -0.01125
-0.018166 -0.11068 0.0092487 0.0057352
0.0018383 0.00027817 -1.7283e-05 0.00080206 0.0011614 -0.0016347 -0.0034703 -4.7186e-05
0.0091846 0.0057307 0.078873 -0.026122
2660000000 -0.071776 0.049962 0.0047707 -0.011569 -8.7393e-05 0.00097208 -6.4667e-05 -0.00010201
-0.0022978 0.00059277 0.0013457 -0.0007951
0.0047604 -0.011545 0.11954 -0.029622 -0.0049382 -0.0043338 -0.0012447 -0.00027619
0.00016573 0.0018696 0.00056187 0.00066943
-7.585e-05 0.0010344 -0.004952 -0.0042945 -0.12937 0.011294 0.001763 -0.001758
0.00039984 0.00077815 -0.00092203 -0.0015374
-0.00016317 -0.00018835 -0.0012357 -0.00023324 0.0017843 -0.0018309 -0.12222 0.15031
0.0079937 -0.014752 -0.0025928 0.0010422
-0.0024174 0.00051169 0.00020496 0.0018234 0.00037947 0.00071675 0.0079511 -0.014837
-0.033802 -0.095648 0.010538 0.0011444
0.0013684 -0.00070511 0.00055289 0.00067857 -0.00094497 -0.0015214 -0.0024938 0.0010825
0.010554 0.0011554 0.074128 -0.0072953
2720000000 -0.060377 0.068308 0.00049443 -0.011828 -0.00035318 0.0028686 -0.00033988 1.5149e-05
-0.0020697 0.0020439 0.0004697 -0.001618
0.00051113 -0.011823 0.10455 -0.032578 -0.005378 -0.00078991 -0.0014447 0.00045923
0.0016555 0.00053571 0.0008545 -0.00031051
-0.00030035 0.0029144 -0.005341 -0.00074151 -0.12369 0.040532 0.00020194 -0.0023273
0.0005622 0.00033674 -0.0013124 0.00062902
-0.00033243 0.00015898 -0.0014389 0.00048253 0.00026502 -0.0023102 -0.089133 0.17972
0.002347 -0.015807 -0.0016925 0.0023713
-0.0020213 0.0019642 0.0016702 0.00054799 0.00055088 0.00034512 0.002218 -0.015693
-0.048905 -0.070866 0.011923 -0.00098353
0.00042832 -0.0016765 0.00085014 -0.00031784 -0.0012955 0.0006138 -0.0018079 0.0023734
0.011856 -0.0011837 0.078082 0.011706
2780000000 -0.045771 0.087055 -0.0041601 -0.010642 3.861e-05 0.0010841 0.0006632 -0.00015788
0.0013133 0.0024006 -0.00060322 -0.0018498
-0.0041459 -0.010616 0.10292 -0.044071 -0.0039391 0.00058183 -2.4142e-05 0.0015402
0.0016852 -0.00087568 4.9966e-05 -0.00023779
5.2581e-06 0.0010747 -0.0039314 0.00063438 -0.12102 0.071025 -0.0018543 -0.0015452
0.00031288 -0.00036047 -0.00041159 0.0007365
0.000618 -0.00021839 3.2038e-06 0.00153 -0.0019122 -0.0015505 -0.060033 0.20151
-0.0043798 -0.014674 -0.00072894 0.0021534
0.0012326 0.002401 0.0017065 -0.00080133 0.00042016 -0.00039528 -0.0044711 -0.014699
-0.062165 -0.04487 0.010024 -0.005457
-0.00062275 -0.0016971 5.4827e-05 -0.00023747 -0.00051418 0.00075852 -0.00075533 0.0022182
0.0099957 -0.0053519 0.08136 0.030382
2840000000 -0.030175 0.10175 -0.0073419 -0.0075609 0.0013563 0.0020097 8.826e-07 -0.00022051
0.0012948 0.0012454 -0.0016935 0.00032349
-0.0073337 -0.007596 0.10143 -0.036911 -0.0029873 0.0015335 0.0004245 0.00064398
3.3565e-05 -0.0013363 -7.4052e-06 -4.7575e-05
0.0013311 0.001983 -0.0029685 0.0015796 -0.11519 0.097363 -0.0013298 0.00033732
0.00045585 0.0001126 0.00090741 0.0010216
-2.5628e-05 -0.00029333 0.00039126 0.00065252 -0.0012816 0.00026327 -0.02424 0.21718
-0.0082298 -0.010802 0.00050327 0.0013862
0.0014345 0.0010874 -6.1353e-05 -0.001374 0.00044231 0.00011305 -0.0083322 -0.010657
-0.066553 -0.021862 0.0084492 -0.0072419
-0.001801 0.00034887 2.8442e-05 -1.8629e-05 0.00089959 0.0011027 0.00049106 0.0013292
0.0082711 -0.0071421 0.095301 0.044984
2900000000 -0.016125 0.12094 -0.0089502 -0.0034558 0.0016444 0.000106 0.00048546 -0.00082763
0.0022207 -0.0011438 -0.00085646 -1.6261e-05
-0.0089061 -0.0034979 0.08255 -0.044393 -0.00078116 0.0026124 0.00079347 0.00025658
-0.00033907 -0.0015057 -0.00029752 3.2001e-05
0.0015757 0.00014537 -0.00078092 0.0025933 -0.097288 0.13039 -0.00084028 -0.00016501
-0.00045399 -0.0010594 0.0018973 -0.00031583
0.00044796 -0.00088121 0.00079874 0.00025409 -0.00084366 -5.794e-05 0.012754 0.22011
-0.011215 -0.0059396 0.0010613 0.0019094
0.002191 -0.0011536 -0.00033771 -0.0014683 -0.00041761 -0.001053 -0.011205 -0.0059207
-0.066313 0.010059 0.0063246 -0.0098359
-0.0008659 -1.3088e-05 -0.00023213 4.04e-05 0.0017738 -0.00044842 0.0011528 0.0018529
0.0064479 -0.0097458 0.1097 0.051128
2960000000 0.0052236 0.13221 -0.0088696 0.00017882 0.00052124 0.0013676 -0.00071209 -0.00090072
-0.00024882 -0.001798 -0.00066631 0.00054709
-0.0089107 0.00021289 0.092171 -0.043928 -0.00035647 0.0010578 0.00093108 9.3125e-05
-0.0013135 -0.00083825 0.00045716 0.00042822
0.00050214 0.001402 -0.00030415 0.0010822 -0.077772 0.16139 -0.00078789 0.00055212
-0.00033154 0.00083464 1.1815e-05 -0.0024347
-0.00076857 -0.00095675 0.00089969 0.00012809 -0.00079627 0.00040336 0.054566 0.22718
-0.011019 -0.00020557 0.0018341 0.00046871
-0.00029121 -0.0017328 -0.0013159 -0.00086384 -0.00048021 0.00087518 -0.01111 -9.8889e-05
-0.056375 0.035237 0.0021966 -0.011077
-0.0006981 0.0005816 0.000491 0.00043485 2.7532e-07 -0.002356 0.0018296 0.00046451
0.0021648 -0.01113 0.12914 0.061946
3020000000 0.023197 0.14615 -0.0067242 0.0036438 0.0014231 -0.00026911 -0.0010584 -8.34e-05
-0.00053021 0.00013413 -0.00016839 0.00046542
-0.0067317 0.0036157 0.081318 -0.032821 -0.00024027 -0.00025525 0.00050962 -0.00081642
-0.0018655 0.00036343 0.00075091 -0.00022299
0.0014023 -0.00023586 -0.00021716 -0.00022156 -0.056106 0.18579 -0.0003576 0.00087588
0.00035622 0.0003738 -0.00067032 -0.0017209
-0.00097395 -8.5651e-05 0.0005294 -0.00081927 -0.00033869 0.00093858 0.093946 0.2201
-0.0089843 0.0031977 0.00052362 7.6146e-05
-0.00058275 0.00019994 -0.0017684 0.00035156 0.00031155 0.00027579 -0.0089214 0.0031247
-0.04465 0.059286 -0.00068931 -0.01096
-0.0001787 0.00041395 0.00071566 -0.00025203 -0.0007622 -0.0016176 0.00048564 0.00012554
-0.00067864 -0.010976 0.14885 0.058796
3080000000 0.050033 0.15551 -0.0047447 0.0058632 0.0016911 -8.6963e-05 -0.00060419 0.00013035
-0.00051739 0.00033706 4.2804e-05 0.00062017
-0.0047638 0.0058942 0.07899 -0.027484 -0.00044627 0.00026085 -0.00013707 -0.00028364
-0.00039553 0.0011346 -8.2039e-05 -0.00056298
0.001706 -0.00017431 -0.00045872 0.00030199 -0.018581 0.20678 -0.00072737 0.00033527
0.00042531 0.00057363 -0.0019667 -0.0007112
-0.00065655 0.00013945 -0.00011609 -0.00027498 -0.00072421 0.00023133 0.12752 0.21203
-0.0056663 0.0064343 0.0019692 0.00039595
-0.0004873 0.00042754 -0.0003559 0.0011513 0.00035455 0.00056341 -0.0056581 0.0066661
-0.022206 0.086753 -0.0054326 -0.0096186
3.7371e-05 0.00057345 -0.00017186 -0.000643 -0.0019932 -0.00064227 0.0020129 0.00039725
-0.0054906 -0.0094146 0.16316 0.065803
3140000000 0.078813 0.15886 -0.0013458 0.0075761 0.0027865 -0.0014582 -0.0011215 0.0011391
0.0014916 0.00071939 0.0003415 -2.697e-05
-0.0013748 0.0075541 0.074823 -0.029771 -0.00089952 -5.3917e-05 0.00071637 -0.00025454
3.6105e-05 0.0011447 0.00059886 -0.00058477
0.0027569 -0.0014876 -0.0008963 -6.4132e-05 0.023722 0.22654 0.00021649 0.0016628
0.0012134 -0.00059253 -0.0028148 0.00087365
-0.0010657 0.0011458 0.00070527 -0.00031088 0.00019095 0.0017814 0.1626 0.18641
-0.0014546 0.0070756 0.00082324 -0.0014067
0.0015508 0.0006534 1.0888e-05 0.001146 0.001235 -0.00061365 -0.0014423 0.0070138
-0.0098996 0.10323 -0.0074631 -0.0059016
0.00032325 -0.00013885 0.00058794 -0.00051048 -0.0028631 0.00093043 0.00084023 -0.0012849
-0.0075153 -0.0060267 0.18763 0.057392
3200000000 0.11068 0.16931 0.0038087 0.0066512 0.00077913 -0.0029491 -3.2655e-05 0.0017403
0.00047865 -0.0017649 0.0002319 0.00046789
0.0038384 0.0066745 0.084968 -0.028547 -0.0012272 0.00034466 -0.00048684 -0.00097504
0.00083367 0.0011037 -0.00040072 -0.00095116
0.00071636 -0.0029089 -0.0011728 0.00031616 0.068108 0.23153 0.0011867 0.00071432
-0.00019251 -0.0020291 -0.001539 0.0024883
1.3086e-05 0.0018235 -0.00054169 -0.00094729 0.0012094 0.00071818 0.18381 0.16403
0.0014116 0.0061051 0.00068941 -0.0013646
0.00048771 -0.0017472 0.00081524 0.0010432 -0.00014309 -0.0020292 0.0015258 0.00616
0.022271 0.12055 -0.0090353 -0.0021921
8.0857e-05 0.00039002 -0.0004452 -0.00096524 -0.0014904 0.0025725 0.00070979 -0.0015201
-0.0090095 -0.0022512 0.2029 0.056004
3260000000 0.14286 0.16146 0.0041137 0.0031788 -0.00065893 -0.0023947 0.0011195 0.00073388
0.00044106 -0.0019007 -0.00013432 -0.00010044
0.0041344 0.0031603 0.092984 -0.032022 -0.0019794 0.002011 -0.00046266 -0.00016807
0.00093721 -0.00049829 -0.00097953 9.6657e-05
-0.00075214 -0.0023749 -0.001926 0.0020935 0.11881 0.22696 0.00046785 -0.00015235
-0.00077595 -0.00090573 0.0005466 0.0021383
0.0010805 0.0007442 -0.00040773 -0.00019862 0.00048429 -0.0002143 0.21049 0.12642
0.0039641 0.0049072 -0.00059545 -0.0016113
0.00045689 -0.0017703 0.0009866 -0.0005606 -0.00081016 -0.00092715 0.0038781 0.0048245
0.043671 0.1294 -0.0073574 0.0029335
-0.0001188 -3.8446e-05 -0.00093857 0.00016219 0.00059948 0.0021513 -0.00071975 -0.0015564
-0.0073172 0.0028853 0.23235 0.046624
3320000000 0.17328 0.15536 0.0071478 0.0013553 -0.00042095 -0.0019475 0.00079197 0.00025272
-0.0018069 -0.0014478 0.00034758 0.00010881
0.0071762 0.0013855 0.099371 -0.02844 0.00059953 0.0024089 -0.00034128 -0.00053562
-0.00019347 -0.00037631 -0.00050083 0.00020701
-0.00045221 -0.0019774 0.00063364 0.002372 0.16634 0.21756 0.00037472 -0.00027019
-0.001234 -0.00024169 0.00034863 0.00099516
0.00090519 0.00029544 -0.00038004 -0.00052635 0.00028821 -0.00023067 0.21918 0.096386
0.0044236 0.0018924 -0.0011494 0.00021084
-0.0018797 -0.0012829 -0.00023465 -0.00031786 -0.0011252 -0.00016729 0.0045626 0.0019906
0.069014 0.13189 -0.0042716 0.0035518
0.00036276 0.00017831 -0.00050051 0.00022039 0.00028457 0.00088729 -0.0010434 0.00017685
-0.0042338 0.0035965 0.24821 0.033743
3380000000 0.20855 0.13827 0.0055695 -0.0020435 -0.0011409 0.00050562 0.0010143 0.00029097
-0.0015716 0.00075591 0.00030106 -0.00010923
0.0055789 -0.0020054 0.11 -0.036157 5.3654e-05 0.0029268 -0.0011412 -0.00048974
-5.6493e-05 9.4373e-05 -0.00080221 0.00049488
-0.0012217 0.00054425 0.0001612 0.002945 0.20769 0.19545 0.00063862 -0.00048679
-0.0016425 0.00065881 0.0011052 0.0013428
0.00092373 0.000312 -0.0011152 -0.00048097 0.00057817 -0.00055004 0.23421 0.063637
0.0059027 0.0014453 -0.00042621 0.00023358
-0.0014287 0.00057562 -0.00012377 0.00014165 -0.0016611 0.00061741 0.0057253 0.0013448
0.10639 0.12548 -0.0011121 0.0052649
0.00021999 -6.0555e-05 -0.00085284 0.00056544 0.001233 0.0013804 -0.00046669 0.00028353
-0.0010635 0.0051868 0.27804 0.014933
3440000000 0.24004 0.11658 0.0044937 -0.0038114 -0.00078319 -0.0015557 0.00064443 -8.2644e-05
-0.0015031 0.0015812 0.00089735 0.00020268
0.0045188 -0.0037758 0.1035 -0.041403 0.0030825 0.0021326 -0.00088607 0.0011583
2.4468e-05 0.00045482 8.8126e-05 0.00092392
-0.00081087 -0.0015739 0.003161 0.0020916 0.24592 0.16705 -0.00053245 -0.00022908
0.00015189 0.0012806 0.0009701 0.00051506
0.0006559 -3.8093e-05 -0.00090306 0.0011798 -0.00048648 -0.00021231 0.23542 0.03067
0.006268 -0.0014189 -0.00022145 -7.6511e-05
-0.0013865 0.001612 4.9828e-05 0.00043189 7.8143e-05 0.0012037 0.006418 -0.001397
0.13171 0.11962 0.0021714 0.0031228
0.0007926 0.00016065 -6.6237e-06 0.00089143 0.0009496 0.00060949 -0.0002514 -0.00013994
0.0022723 0.0030823 0.29486 -0.013937
3500000000 0.27219 0.084986 0.0024168 -0.0045028 -0.0013904 0.001618 0.001034 -0.00078028
-0.00091605 0.0012675 0.00070438 -0.00089816
0.002416 -0.0045222 0.1157 -0.064939 0.0030583 0.0012909 -0.00036019 0.0006192
0.00043892 1.0707e-05 -0.00010418 0.00031103
-0.0013535 0.0016713 0.003084 0.0012994 0.27549 0.13269 0.00027092 -0.00010868
3.1376e-05 0.00070607 0.0015814 -0.00016944
0.00108 -0.00078855 -0.00037435 0.0006121 0.00016816 -9.4694e-05 0.23964 0.0035377
0.0059187 -0.0037692 -0.00030196 -4.4332e-05
-0.00083361 0.0011494 0.00041502 8.8055e-05 -6.1195e-06 0.00092615 0.0057848 -0.0038632
0.17201 0.097284 0.0026343 0.00081971
0.00062979 -0.00087211 -7.4576e-05 0.00035926 0.0015954 -0.00011624 -0.00038817 -5.6273e-05
0.0025587 0.00079169 0.31482 -0.041698
3560000000 0.2905 0.050461 0.00037924 -0.005772 -5.3797e-05 -0.00084149 0.00045733 0.00032582
0.0016801 0.0017392 -0.00029332 -0.0011352
0.00035011 -0.0057349 0.10999 -0.069911 0.0056925 -0.000533 0.00032556 0.00059933
0.00058715 -0.00025056 0.00022442 0.00034669
-9.1482e-05 -0.00095277 0.0057163 -0.00063501 0.30296 0.090063 -8.4425e-05 -1.2461e-05
0.00072828 0.00051171 0.0015017 -0.00084463
0.00051698 0.00027189 0.00036955 0.0005998 -0.00014752 -2.0349e-05 0.2298 -0.033074
0.0045839 -0.0062295 -0.00060184 -0.00059827
0.0016761 0.0016935 0.00054518 -0.00028147 0.00071565 0.00053201 0.0045712 -0.0062073
0.19251 0.08908 0.002148 -0.0020264
-0.0001932 -0.0010756 0.00022571 0.00047723 0.0015204 -0.0009341 -0.00068636 -0.00062777
0.0021901 -0.0019235 0.32723 -0.082001
3620000000 0.30698 0.012567 -0.00096581 -0.0035296 -0.0019285 -0.00018831 0.00045309 -0.0017006
0.00013379 0.00045027 -0.00056585 -0.00092928
-0.00095269 -0.0035173 0.11041 -0.099053 0.0041777 -0.0037266 0.00030651 0.00049275
-0.00010049 -0.0008182 0.0006133 0.00042667
-0.0019172 -9.6292e-05 0.0041558 -0.0038059 0.31536 0.046108 0.00020415 -0.00097921
-0.00027449 0.00019313 0.00064937 -0.0010401
0.00048304 -0.0017222 0.00024265 0.00050673 0.00017345 -0.00097837 0.21833 -0.062957
0.00035296 -0.0066102 -0.0009488 0.0011023
8.5217e-05 0.00051625 -8.5465e-05 -0.0008443 -0.00021097 0.00028609 0.00025082 -0.0067443
0.21441 0.054537 0.00030738 -0.001866
-0.00060402 -0.00085014 0.00069203 0.00030594 0.00069015 -0.0010127 -0.0010147 0.0010806
0.00012487 -0.0017818 0.3292 -0.11631
3680000000 0.31067 -0.031575 -0.0034548 -0.0039056 -0.00086442 0.0017322 -0.0010791 -0.00018976
0.0013064 1.9305e-05 -0.0011611 -0.00030878
-0.0034408 -0.003901 0.1065 -0.1158 0.0016551 -0.0046287 0.00072528 0.00032084
-0.00033118 -0.00072859 0.00083269 5.5614e-05
-0.00090246 0.0016543 0.0015447 -0.0046303 0.32651 -0.0039867 -0.00093618 -0.00065764
0.0011304 0.00089267 0.00061412 -0.0016928
-0.0010406 -0.00021802 0.00071687 0.000293 -0.00087992 -0.00062471 0.20487 -0.096302
-0.0010174 -0.0058178 -0.0011149 0.0015398
0.0013377 -0.00016573 -0.00029024 -0.00066429 0.0012775 0.00093382 -0.0011187 -0.0058828
0.23479 0.033203 -0.00010808 -0.0010643
-0.0013124 -0.00020782 0.0008022 0.00015007 0.00053086 -0.001882 -0.0010414 0.0016021
6.5623e-05 -0.0011867 0.32904 -0.16046
3740000000 0.3122 -0.067382 -0.0028734 4.0576e-05 -0.0021819 0.0025737 7.3126e-05 -0.00095355
-0.00073103 8.9966e-05 -0.00076626 0.00042718
-0.002866 2.4532e-05 0.097879 -0.13766 0.0010007 -0.0055149 0.00031684 -0.00013872
-0.00040903 -9.1077e-05 0.0005729 -2.1155e-05
-0.0021943 0.0024717 0.00098076 -0.0056102 0.32921 -0.043699 -0.00074822 -0.00017092
-0.00010012 -7.7189e-05 -0.0003709 -0.0012124
0.00013803 -0.0010236 0.00030224 -0.00022813 -0.00074655 -0.00013133 0.18346 -0.12041
-0.0027043 -0.0053463 0.00076173 0.0027156
-0.00073395 0.00012849 -0.00033804 -7.5447e-05 -0.00013099 8.0452e-06 -0.0025785 -0.0054017
0.24356 -0.0007479 -0.0011645 -0.0011265
-0.00073897 0.00034164 0.00064138 -0.00011193 -0.00023866 -0.0011708 0.00078409 0.0027661
-0.00141 -0.00096572 0.31534 -0.20041
3800000000 0.30664 -0.11357 -0.0020714 0.00047205 0.00078822 0.003803 -0.0013348 -0.0015498
0.0014133 0.0011138 -0.0012002 0.00025961
-0.0020459 0.00050895 0.087262 -0.15265 -0.0020189 -0.0051604 0.00027756 9.3212e-05
-0.00083011 -0.00034422 0.00075074 -4.1295e-05
0.00075938 0.0037867 -0.0021068 -0.0051282 0.32528 -0.085498 -0.00092772 0.00055972
0.00091423 -0.00011591 -0.0010119 -0.00063994
-0.0013343 -0.0015757 0.00027133 9.4842e-05 -0.00086118 0.00050001 0.17421 -0.14578
-0.0033002 -0.0038599 0.0015194 0.001494
0.0013397 0.0010047 -0.0009028 -0.00026857 0.00089423 -9.2913e-05 -0.0033213 -0.0037185
0.25987 -0.038091 0.0010024 0.00047066
-0.001164 0.00040385 0.00081731 1.7613e-06 -0.0010336 -0.00071352 0.0016371 0.0014489
0.00086311 0.00049966 0.30756 -0.2421
3860000000 0.2952 -0.14517 -0.00066424 0.0010212 0.0027625 0.0021178 -0.0020613 0.0012056
0.00068926 -0.0013006 -0.00046077 0.0015253
-0.00062334 0.00099456 0.068285 -0.16257 -0.0033505 -0.005135 0.00047913 -0.00065176
-0.00065527 0.0012327 0.00066983 -0.0010061
0.0026473 0.0020227 -0.0033993 -0.0051049 0.30529 -0.12554 -0.00057154 0.00089266
-8.4377e-05 -0.00051818 -0.00093994 -0.00048694
-0.001938 0.0013059 0.00048557 -0.00063844 -0.00068418 0.0010335 0.14652 -0.16046
-0.002263 -0.0040229 0.0020748 0.0010053
0.00072839 -0.0012493 -0.00054369 0.0013008 -1.6121e-05 -0.00050155 -0.0023174 -0.0039841
0.25918 -0.065953 -1.169e-05 -0.0008474
-0.000446 0.0015886 0.00054713 -0.0011014 -0.0008943 -0.00056421 0.0019435 0.0010645
0.00023774 -0.00064561 0.28439 -0.27963
3920000000 0.27999 -0.18489 0.0016551 3.76e-05 0.0036724 0.0023308 -8.2991e-05 0.0010318
0.00035966 -0.00012892 0.00051461 0.00039806
0.0017124 1.667e-05 0.041171 -0.17908 -0.0051446 -0.0033825 -0.00040796 -0.00010961
0.00038388 0.00021472 -0.00020367 -0.00036847
0.0036823 0.0022681 -0.0051562 -0.003306 0.29842 -0.15843 0.00035336 0.0014057
0.0015967 -0.00092799 -0.00063435 -0.00013475
-3.7459e-05 0.0010407 -0.00052317 -0.00018869 0.00031501 0.0013592 0.12626 -0.17142
-0.0040232 -0.0031958 0.0022717 -0.00038643
0.00029171 -9.6341e-05 0.00015711 0.00019677 0.0015113 -0.0009614 -0.0040146 -0.00333
0.25401 -0.11255 0.0012006 -0.0011444
0.00070974 0.00038476 -5.3476e-06 -0.00037969 -0.0005449 -9.266e-05 0.0022837 -0.00039186
0.0011044 -0.0010564 0.26302 -0.3073
3980000000 0.25284 -0.22067 0.0018991 -0.0033645 0.0048368 -0.00051234 0.00012891 0.0010853
0.0010651 -0.0018289 0.00051522 0.00028604
0.0018977 -0.003324 0.01875 -0.19242 -0.005664 -0.0011924 0.00072047 0.00047612
0.00038182 0.0004431 -7.8581e-05 -0.0011892
0.0048547 -0.00060138 -0.0056722 -0.0011425 0.26984 -0.18888 0.001486 -7.8469e-05
-0.00084426 -0.0011639 -0.00073818 -0.00065599
0.00012957 0.0011436 0.00081303 0.00052571 0.0014455 -0.00012263 0.08998 -0.19316
-0.004212 -0.0037719 0.0016148 -0.0012321
0.00087725 -0.0017778 0.00049879 0.00039917 -0.0010136 -0.0012116 -0.0042634 -0.003587
0.24438 -0.14272 0.0016498 -0.004587
0.00046328 0.00035938 -0.00018025 -0.0011541 -0.00081103 -0.00078441 0.0014407 -0.0012215
0.0017645 -0.0044711 0.22843 -0.34547
4040000000 0.22496 -0.24615 -0.00077374 -0.004154 0.0031365 -0.0030564 0.00032931 0.00026112
-0.00055611 -0.00086517 0.00074955 6.2977e-05
-0.00077298 -0.0042881 -0.0066498 -0.19986 -0.0046754 0.00024691 0.00014303 -0.0010326
9.8283e-05 0.00031473 -0.0014579 -0.00016741
0.0030947 -0.0030515 -0.0046266 0.00031935 0.2473 -0.22231 0.00027664 -0.00064023
-0.0006829 -0.00055478 -0.0012835 0.00043688
0.00023594 0.00037415 6.3309e-05 -0.0010522 0.00019988 -0.00062034 0.068053 -0.18796
-0.0061058 -0.0015741 0.0017447 -0.0007228
-0.0005985 -0.0008222 2.4637e-05 0.00049327 -0.00059103 -0.0004207 -0.0062793 -0.0015227
0.23326 -0.17527 -0.00088682 -0.0030003
0.00070414 -9.9192e-05 -0.0014718 -0.00018444 -0.0012899 0.00039156 0.0018714 -0.00067117
-0.00097275 -0.0029616 0.19131 -0.36433
4100000000 0.19454 -0.26947 -0.003525 -0.0029698 0.00098676 -0.0035121 1.3006e-05 0.00012574
0.00048329 -0.0014471 0.00049646 3.5832e-05
-0.0035532 -0.0030134 -0.032551 -0.20349 -0.0048149 0.00095826 -0.00017819 -0.00036113
0.00097351 0.00038921 -0.00066935 0.00021631
0.00092774 -0.0035022 -0.0048241 0.0010359 0.22543 -0.24819 0.00014383 -0.00020856
-0.00071786 -0.00035966 -0.0013131 0.00013025
-0.00012476 5.3398e-06 -0.00012824 -0.00040697 0.00021584 -0.00015807 0.034135 -0.20127
-0.0060777 0.00048731 0.0011674 -0.0014131
0.00049132 -0.001461 0.00093708 0.00042691 -0.00061218 -0.00028472 -0.0060373 0.00054702
0.21935 -0.20108 -0.0013817 -0.004145
0.00041263 0.00017008 -0.00064392 0.00025704 -0.0013998 0.00022801 0.0010229 -0.0015042
-0.0013693 -0.004136 0.15802 -0.39006
4160000000 0.16527 -0.2865 -0.0039733 -0.0018551 -4.0352e-05 -0.0032207 0.00063954 -0.00020824
-0.0036635 -0.00085042 0.00069546 -0.00092804
-0.0039921 -0.0018647 -0.058264 -0.19955 -0.0048381 0.0027507 -0.0003759 -0.00027903
0.00026479 -0.00060568 -0.00099886 0.00039595
-8.9208e-05 -0.0032184 -0.004808 0.0028317 0.19264 -0.26323 0.00051779 -0.00024542
-0.0010277 -0.0002775 -0.0010556 0.00081953
0.00078548 -0.00025068 -0.00041129 -0.00025125 0.00043526 -0.0003217 0.010045 -0.18912
-0.0052508 0.0014308 0.00099751 -0.0022128
-0.003779 -0.00067164 0.00022778 -0.00060574 -0.0011279 -0.00024971 -0.0053186 0.0014899
0.18857 -0.23534 -0.0036374 -0.0037795
0.00074919 -0.00076084 -0.00090552 0.00047838 -0.0010507 0.0008028 0.0011313 -0.0021756
-0.0037623 -0.0036476 0.10778 -0.39897
4220000000 0.13681 -0.30241 -0.0046375 0.00022259 7.5665e-05 -0.0037785 -0.00021274 -0.000232
-0.00069255 0.00097603 0.00034657 -0.0011586
-0.0046573 0.00025985 -0.094808 -0.18953 -0.0022569 0.0035537 -0.00019773 -0.0001408
-5.4344e-05 1.1744e-05 -0.00049049 0.0010299
3.7231e-05 -0.0037731 -0.00218 0.003619 0.16288 -0.28976 -4.6682e-05 9.7154e-05
0.00029187 0.00038704 3.2979e-05 0.0012485
-0.00031855 -0.00025297 -0.00018939 -0.00013451 7.2138e-06 8.485e-05 -0.01399 -0.18692
-0.0042151 0.0023794 -6.7659e-05 -0.0022866
-0.00069283 0.00093986 4.0476e-05 -4.2564e-05 0.00048257 0.00032224 -0.0041381 0.0023625
0.17365 -0.25934 -0.0040767 -0.0030161
0.00030251 -0.001105 -0.00045798 0.0010329 -5.6237e-05 0.0012106 -0.00014874 -0.0023259
-0.0041331 -0.0031135 0.080371 -0.41204
4280000000 0.10585 -0.3106 -0.0029031 0.0017321 -0.0018398 -0.0042758 -0.00039954 0.00059539
-0.00048236 0.0013446 -0.00050935 -0.00013887
-0.0029683 0.0017579 -0.12041 -0.19357 -0.0027456 0.003086 -0.00076611 -0.00035249
0.00017841 0.0002554 0.00065567 0.00047506
-0.0018329 -0.0042214 -0.002692 0.0031279 0.13273 -0.29644 0.00095969 -0.00011259
-0.00070885 0.00084479 -0.00049272 0.00068703
-0.00039127 0.00054383 -0.00074966 -0.00030557 0.00091513 -0.00020801 -0.051879 -0.17167
-0.0048202 0.0024751 -0.00063868 -0.0021132
-0.0006092 0.0012113 7.2997e-05 0.00025621 -0.00096792 0.00093061 -0.0048568 0.0025014
0.1298 -0.28305 -0.0065056 -0.0010845
-0.0005717 1.7387e-05 0.00073522 0.00043236 -0.00040089 0.00074625 -0.00060577 -0.0021557
-0.006489 -0.0010966 0.029674 -0.41697
4340000000 0.078354 -0.31969 -0.0018767 0.0019925 -0.0024949 -0.001446 0.00027489 0.0005024
8.16e-05 0.00072363 0.00010189 -0.00093329
-0.0019084 0.0019955 -0.14109 -0.16754 -0.0018278 0.0040583 -9.8266e-05 0.00056689
-0.00017426 -0.00027397 0.00033505 0.00029409
-0.0025447 -0.0013314 -0.0018275 0.004125 0.097065 -0.31324 -0.00035556 -0.0010236
0.00020252 0.0007155 0.00072558 0.0022804
0.00022934 0.00062437 -0.00010943 0.00060069 -0.00036419 -0.00098692 -0.069724 -0.16879
-0.004122 0.0037064 -0.0015378 -0.0026476
0.00012875 0.00076256 -0.0002327 -0.0003435 0.00020772 0.00066566 -0.0039383 0.0036138
0.10372 -0.30807 -0.0047596 0.001325
3.1059e-05 -0.0011489 0.00034335 0.00039988 0.00069695 0.0022926 -0.001551 -0.0026488
-0.004906 0.0012975 -0.0039431 -0.41177
4400000000 0.047246 -0.32505 -0.0010313 0.0016145 -0.0024842 -0.0015456 0.00090129 0.0012657
5.7605e-05 0.00077236 -0.00018843 -0.00082415
-0.001007 0.0016277 -0.16999 -0.1574 -0.001242 0.0040539 -0.00049235 0.0004741
0.00030634 -0.0005609 0.00059547 0.00042981
-0.0024307 -0.001572 -0.001203 0.0040319 0.067813 -0.31934 -0.00018553 -0.00027683
0.0002066 0.00021777 0.0010931 0.0014543
0.00083472 0.0011747 -0.00051911 0.00047888 -0.00027024 -0.00025629 -0.094284 -0.15553
-0.0032163 0.0050569 -0.0020738 -0.0013806
2.5571e-06 0.00086793 0.00027453 -0.00044536 0.00027627 0.00017984 -0.0031127 0.0052638
0.071055 -0.32083 -0.0040748 0.0011205
-5.737e-05 -0.00081295 0.00049529 0.00040202 0.0010895 0.0015453 -0.0021029 -0.0014895
-0.0040609 0.001153 -0.049963 -0.41602
4460000000 0.011445 -0.32454 -0.00063996 0.00058168 -0.0041143 -0.0007957 0.0014328 -0.00073338
-0.00018184 0.0012409 -0.0011564 -0.00038998
-0.00068783 0.00062359 -0.19162 -0.12792 -0.0004874 0.0045262 -0.00036517 0.00072423
-0.00039999 -0.00038401 0.0004172 -0.00034198
-0.0040765 -0.00080985 -0.00037881 0.0045623 0.042449 -0.32661 -0.00047764 -0.00047129
0.00041767 0.00073813 0.0020181 0.00059009
0.00146 -0.00069508 -0.00037086 0.00072664 -0.0005166 -0.00048498 -0.10731 -0.13427
-0.0017406 0.0062302 -0.0024936 -0.00090076
-0.00023531 0.0012564 -0.00043142 -0.00044808 0.00029756 0.00074111 -0.0017568 0.0061162
0.036139 -0.31713 -0.0041058 0.0029984
-0.001196 -0.00037329 0.00048979 -0.00039436 0.0021497 0.00054552 -0.0026048 -0.00077425
-0.0040427 0.0029574 -0.090051 -0.39734
4520000000 -0.012599 -0.32471 -0.00037611 -0.00030154 -0.0035574 0.00028951 0.00068372 1.8806e-06
0.0017809 8.6181e-05 -0.00065051 0.001041
-0.00035714 -0.00028322 -0.21652 -0.1108 0.00076831 0.0046754 0.0005686 0.00086169
-0.00033004 -8.9186e-05 0.00023906 -2.8522e-05
-0.00357 0.00027566 0.00080022 0.0046421 0.011232 -0.32414 -0.0010661 0.00056941
0.00068085 -0.00043017 0.0017295 -0.0009131
0.00070691 -2.8227e-05 0.0005859 0.00081411 -0.0010409 0.00059195 -0.12469 -0.12486
-0.00046473 0.0057602 -0.0032825 -0.00015479
0.0018028 6.7857e-05 -0.00030967 1.4414e-05 0.00077762 -0.00048701 -0.00036434 0.0058532
-0.012464 -0.33013 -0.0029749 0.0026361
-0.00065224 0.00096899 0.00027232 -7.9715e-05 0.0017742 -0.00095966 -0.0031913 -0.00015614
-0.0028736 0.0026277 -0.11881 -0.39504
4580000000 -0.050281 -0.31716 -0.0011023 -0.00060194 -0.0031031 0.0024662 0.00068745 -0.00047238
0.00012235 0.00016521 -0.00036876 0.000788
-0.0010623 -0.00063718 -0.23508 -0.084095 0.0010358 0.0041254 0.00056282 -9.4101e-05
-0.00016631 0.00017142 0.00027452 -0.00033064
-0.0031048 0.0024339 0.0010733 0.0040913 -0.020667 -0.32102 -0.0001902 0.00052254
-0.00012431 -0.00013078 0.0014637 -0.0011351
0.00071788 -0.00038078 0.00053673 -9.4087e-05 -0.00016529 0.00057664 -0.13499 -0.10003
0.0020422 0.0053788 -0.0024947 0.0012291
8.6687e-05 0.00030216 -0.00014361 0.00017946 -9.2526e-05 -0.00014648 0.0020512 0.0053369
-0.040672 -0.33564 -0.0024104 0.003415
-0.00035992 0.0008318 0.00025674 -0.00026422 0.001499 -0.0010773 -0.0026805 0.0011954
-0.0025191 0.0034706 -0.16382 -0.36546
4640000000 -0.075602 -0.31096 -0.0024775 -0.001618 -0.0029074 0.0025961 0.00049032 -0.0014131
0.0015223 -0.00021895 0.0003138 0.0011024
-0.002531 -0.0016077 -0.24529 -0.056218 0.0017027 0.0038047 0.00074823 0.0002902
-0.00018524 0.00038946 -1.1887e-05 -0.00080983
-0.002895 0.0026183 0.0017412 0.0037902 -0.045028 -0.31467 0.00035782 0.00095691
0.0010471 5.9112e-05 0.00038592 -0.0023477
0.00047919 -0.0014327 0.00072877 0.00028023 0.00029135 0.00091976 -0.14062 -0.085796
0.0036906 0.0040152 -0.0023932 0.0015523
0.0014556 -0.00026776 -0.00018361 0.00034675 0.0010601 0.00013647 0.0036593 0.0040365
-0.073735 -0.32234 -0.0025761 0.0040981
0.00021589 0.0011176 -8.3152e-05 -0.00082193 0.00036188 -0.0023234 -0.0023157 0.0015434
-0.002741 0.0040797 -0.18275 -0.35481
4700000000 -0.10353 -0.30605 -0.0041213 -1.8483e-05 -0.0015807 0.0046792 -0.0010138 -0.00099161
0.00097311 -0.00043823 0.001007 0.00041939
-0.004092 -0.00010259 -0.25697 -0.037633 0.0025973 0.0040792 0.00050017 -0.00049296
0.00031222 0.00041049 -0.00029324 -2.1311e-05
-0.001526 0.0047079 0.0026765 0.004022 -0.075903 -0.30857 -0.00017192 0.00059071
0.00018434 -0.00014158 -9.3414e-05 -0.0014275
-0.0010173 -0.00097681 0.00046715 -0.00053081 -0.00017391 0.00055486 -0.15737 -0.064688
0.0035192 0.0014914 -0.0014336 0.0024571
0.0010001 -0.00055779 0.00030153 0.00038697 0.00012783 -0.00012243 0.0035054 0.0014025
-0.11281 -0.31474 -0.0011994 0.0038743
0.000945 0.00039309 -0.00024447 -5.6937e-05 1.898e-05 -0.001392 -0.0014942 0.0024099
-0.0011621 0.0039492 -0.2267 -0.32604
4760000000 -0.13363 -0.29102 -0.0047618 0.0013906 0.00072237 0.0045518 -0.00068939 -0.00062205
0.00031292 -0.0011755 0.00062655 -0.00039086
-0.004702 0.0014352 -0.25249 0.0047888 0.0030857 0.0032128 -4.1731e-05 -0.00070393
0.00034327 0.00014663 3.2823e-05 -3.095e-05
0.00076644 0.0045045 0.0031571 0.0031579 -0.10557 -0.29417 0.00072274 0.00025751
0.0010004 -6.4044e-05 -0.0013225 -0.0009236
-0.0007245 -0.00061801 -5.6531e-05 -0.00069299 0.00076039 0.00033164 -0.15137 -0.048453
0.0024596 0.00087029 -0.0006119 0.0027656
0.00030354 -0.0012693 0.00030371 9.6423e-05 0.00093564 -4.4273e-05 0.0024217 0.00094489
-0.14533 -0.29806 -0.00019246 0.0042852
0.00064452 -0.00027414 0.00013977 3.7666e-06 -0.0012879 -0.00092512 -0.00059509 0.0027997
-7.6947e-05 0.0041906 -0.23757 -0.30418
4820000000 -0.1606 -0.27664 -0.0048544 0.0027108 0.0013097 0.0028964 -0.00088392 -0.00045752
0.00039915 -0.00084822 0.00027533 -0.00037097
-0.0049121 0.0027265 -0.26434 0.027115 0.0043592 0.0034606 -9.9593e-05 -0.0003276
0.00026846 -3.0202e-05 -0.00019401 -0.00039072
0.0013419 0.0028493 0.0043947 0.0033842 -0.13283 -0.29066 0.00045904 -0.00037668
0.00045566 -0.00065227 -0.00081876 -0.00011007
-0.0008151 -0.00054281 -0.00012234 -0.00030391 0.00041127 -0.00037824 -0.1667 -0.030864
0.0019672 -0.0002239 -1.1143e-05 0.0028793
0.00034104 -0.00086193 0.00028093 -3.9586e-05 0.00052635 -0.00062155 0.0018715 -0.00035566
-0.18534 -0.2815 -0.0002871 0.0031596
0.00020049 -0.00036036 -0.0001815 -0.00040213 -0.00085594 -0.00016054 4.4712e-05 0.0028304
-0.00037339 0.0031742 -0.27498 -0.27362
4880000000 -0.19147 -0.25659 -0.0041778 0.0044552 0.0020443 0.0031237 -0.0014637 0.00013543
-0.00078691 -0.00099796 0.00038017 -0.00010783
-0.0041812 0.0044467 -0.25586 0.068751 0.0049066 0.0016088 -0.00031745 -0.00014718
-0.00016132 0.00022794 -0.00012556 5.8272e-05
0.0020986 0.0031082 0.0049372 0.0015628 -0.15198 -0.27748 0.00053606 -0.0003691
-8.1691e-05 -0.0013293 -0.00053286 -0.00020783
-0.0015117 0.00018293 -0.00032177 -0.00017717 0.00062035 -0.00041053 -0.15998 -0.012126
0.00059378 -0.00064229 0.0012036 0.0025228
-0.00078857 -0.00094859 -0.0001228 0.00021996 -8.1189e-05 -0.0013545 0.00061223 -0.00055838
-0.21642 -0.26551 0.00068187 0.0031495
0.00039065 -2.6834e-05 -0.00014463 1.9076e-05 -0.00051726 -0.00012815 0.0011455 0.0024695
0.00080629 0.0031525 -0.28672 -0.24397
4940000000 -0.21208 -0.23896 -0.002943 0.0064646 0.0028527 0.0013839 -0.0003554 0.0007214
-0.0010163 -0.00045968 7.279e-05 -0.00081039
-0.0029486 0.0064661 -0.26751 0.094495 0.0059735 0.0011045 -0.00013579 -6.8082e-05
0.00036467 -0.00027577 -0.00044946 0.00012695
0.0029039 0.0012881 0.0059862 0.0010155 -0.17221 -0.25385 9.8124e-05 -0.00040049
-0.0011674 -0.00016319 -0.00057687 0.00022527
-0.00028231 0.00066328 -0.0001231 -3.2543e-05 0.00011602 -0.00039615 -0.16727 -0.0025126
-0.00057907 0.00023393 0.0019156 0.0017487
-0.0010561 -0.00052 0.00036398 -0.0003582 -0.001204 -0.00029516 -0.00059558 7.0412e-05
-0.24016 -0.23848 -3.5694e-05 0.0029291
0.00012011 -0.00076811 -0.00043432 0.00011358 -0.00062186 0.00026317 0.0019936 0.0018866
-0.00017902 0.0028225 -0.31031 -0.21792
5000000000 -0.23268 -0.21462 -7.6824e-05 0.0073055 0.0032777 0.0017578 -0.00011061 0.00068213
-0.00056819 0.0005233 -0.00018517 -0.00095526
-9.5385e-05 0.0073305 -0.25371 0.11211 0.0058524 -0.00095989 -0.00028382 -0.0001092
-0.0001933 -0.00061938 -0.00029813 -0.00010096
0.0033749 0.0016889 0.0058033 -0.0010253 -0.20251 -0.23918 -0.00054362 -0.00070653
-0.00049436 -0.0002102 -0.00035201 -0.000266
-0.00013761 0.00071159 -0.00030259 -0.0001216 -0.00051572 -0.00073857 -0.16155 0.021816
-0.00090694 0.0014102 0.0022104 0.0011633
-0.00057203 0.00063653 -0.00020569 -0.00062074 -0.00045789 -0.00027514 -0.00093646 0.0013617
-0.26798 -0.21544 0.00018922 0.0038387
-0.00022465 -0.00098056 -0.00026367 -9.0086e-05 -0.00030045 -0.00025732 0.0021514 0.001016
0.00032961 0.0038243 -0.32221 -0.18335
5060000000 -0.25349 -0.18681 0.0019626 0.0070114 0.0032473 -0.00044767 0.00011442 0.00051082
-0.00037607 6.1604e-06 -0.00037041 -0.00037862
0.0019758 0.0069912 -0.23615 0.14888 0.0051648 -0.0019683 -1.3579e-05 0.00019384
-0.00039757 -1.2379e-05 -0.00036782 0.00026701
0.0033065 -0.0004683 0.0051219 -0.002108 -0.21557 -0.21708 -0.00037877 0.00028985
-0.00093573 6.2782e-05 -0.0011671 -2.3887e-05
0.00016392 0.00051482 -3.5291e-05 0.00020064 -0.00036746 0.00022491 -0.16301 0.029188
-0.00043322 0.0028511 0.0019692 0.00049074
-0.00037567 -1.7438e-05 -0.00040072 1.6835e-05 -0.00095554 0.00010106 -0.00027356 0.0029441
-0.28181 -0.18428 0.001015 0.0031889
-0.00043671 -0.00041495 -0.00039417 0.00034425 -0.0012151 4.8106e-05 0.0018851 0.00057573
0.0010314 0.0031157 -0.33417 -0.15498
5120000000 -0.2692 -0.16129 0.0035776 0.0059352 0.003038 -0.00067925 0.00028921 0.00065166
-7.5248e-05 0.00082673 -0.00046611 0.00030594
0.0035399 0.0059625 -0.23051 0.17521 0.0047944 -0.0027761 7.4775e-05 0.00025381
-7.7233e-05 -2.1593e-05 0.0001114 0.00040523
0.0029779 -0.00065831 0.0047557 -0.0028335 -0.22962 -0.20224 -0.00017217 0.00015738
-0.00033277 0.00094985 -0.001217 0.00082094
0.00031235 0.00062865 4.7427e-05 0.00024893 -0.00015241 0.00017995 -0.15918 0.055339
0.001232 0.0033497 0.0023818 0.00031279
-7.4659e-05 0.00092118 -9.7612e-05 3.4527e-05 -0.00031614 0.00095011 0.0011511 0.0031949
-0.29661 -0.15053 0.0014781 0.0034373
-0.00055611 0.00025011 0.00013647 0.00027498 -0.0010704 0.0008552 0.0024318 0.00030454
0.0014068 0.0034581 -0.34699 -0.12013
5180000000 -0.28482 -0.13082 0.0051114 0.0046763 0.0034019 -0.0011374 0.00023005 0.00054447
-0.00012111 0.00029302 -0.00058152 0.00043447
0.0050956 0.0046239 -0.20819 0.19834 0.0041717 -0.0039122 -0.00035391 -0.00024513
-0.00012018 -6.3306e-05 -0.00012509 0.00020182
0.0033947 -0.0011836 0.0041091 -0.0040258 -0.24047 -0.16587 -0.00031055 0.00071841
-1.8486e-05 -2.5191e-05 -0.00042112 0.00092566
0.00023631 0.00054211 -0.00034727 -0.00023682 -0.00028871 0.00072978 -0.15816 0.0652
0.0027915 0.0038442 0.0022666 -0.00065305
-0.00019768 0.00032417 -9.6171e-05 -7.7855e-05 -7.3334e-06 -5.8267e-05 0.002793 0.003996
-0.30917 -0.10817 0.0024228 0.0035665
-0.00057564 0.00052902 -0.00011391 0.00023608 -0.00031995 0.00097008 0.0021741 -0.00081448
0.0024213 0.0036755 -0.34909 -0.088097
5240000000 -0.2931 -0.10401 0.0051511 0.0033012 0.0026908 -0.0028191 0.00065097 5.1605e-05
-0.00021224 -2.7185e-05 3.5518e-05 0.00059081
0.0051101 0.0033533 -0.19621 0.23568 0.0029868 -0.0047756 5.1114e-06 0.00010271
-0.00029771 -2.4478e-05 0.00024996 0.00037788
0.0026969 -0.0028507 0.0029216 -0.0048426 -0.25725 -0.14086 0.00039696 0.00015216
-0.00031637 0.00055867 2.4884e-06 0.0013262
0.00068631 2.8247e-05 4.0002e-05 0.00010892 0.00043526 0.00018578 -0.15847 0.085789
0.0035833 0.0025513 0.0017544 -0.001297
-0.0002693 -8.6715e-05 -0.00026007 -4.5099e-05 -0.00023534 0.00067662 0.0036289 0.0024264
-0.32317 -0.067215 0.003093 0.00298
0.0001173 0.00048359 0.00020078 0.00035799 -1.5037e-05 0.0014189 0.0017539 -0.0012188
0.0030143 0.0028242 -0.35533 -0.055306
5300000000 -0.29798 -0.073706 0.0059707 0.0018541 0.0016717 -0.0031827 0.00013349 -0.00038394
0.0003803 0.00068583 0.00019159 0.00018147
0.0059175 0.0018214 -0.18834 0.2405 0.0020961 -0.0053757 -0.00013051 0.00021009
1.5575e-06 0.00037659 0.00025567 0.00027874
0.0016669 -0.0032303 0.0019925 -0.0054184 -0.27316 -0.11538 0.00028717 -0.00022153
0.00025703 0.0004864 0.00072588 0.00096233
0.00015057 -0.00036977 -0.00011657 0.00022085 0.00027697 -0.00021363 -0.15078 0.09502
0.0054026 0.0018107 0.0013025 -0.0014966
0.0004812 0.0006785 1.3567e-05 0.00039822 0.0001852 0.00053624 0.0053041 0.0017448
-0.3346 -0.038507 0.0033744 0.0027149
0.00018963 0.00019803 0.00028113 0.00025234 0.00073171 0.00086613 0.0013944 -0.0016347
0.0033968 0.0027245 -0.35124 -0.019323
5360000000 -0.29807 -0.036826 0.0058825 0.00069815 0.00037902 -0.0037494 0.00043002 -6.2782e-05
6.538e-05 0.00029087 0.00045287 -0.0001812
0.005888 0.0007007 -0.15086 0.26209 0.00075587 -0.0056001 0.00010746 0.00026386
-8.8126e-05 5.047e-05 0.00042472 -0.00011833
0.00033168 -0.003726 0.00066723 -0.0056302 -0.27205 -0.088399 0.00039026 0.00038261
0.00029591 0.00045041 0.00071612 0.00038947
0.00035239 -1.938e-05 8.8358e-05 0.00024015 0.00040832 0.00036335 -0.14883 0.11297
0.0058587 -0.00051121 0.00075236 -0.0019984
9.4115e-06 0.00032421 -4.031e-05 4.6285e-05 0.00026684 0.00036793 0.0058896 -0.00054273
-0.33055 0.00043639 0.0044152 0.0023618
0.00050475 -0.00018782 0.00042142 -8.3779e-05 0.00078785 0.00044954 0.00059158 -0.0019274
0.0045844 0.0024109 -0.34885 0.0088284
5420000000 -0.30068 -0.013389 0.0060443 -0.0011227 -0.00060366 -0.0037175 -6.2341e-05 -0.00016627
0.00073312 0.00037332 0.00028518 -0.00031762
0.0060275 -0.0010991 -0.13184 0.28871 -0.00017703 -0.0055216 7.5692e-05 0.0001604
7.5414e-05 3.253e-05 0.00028742 -9.8459e-05
-0.00066464 -0.0036988 -0.00026886 -0.0055062 -0.28776 -0.054881 -0.00023855 -0.00052009
0.00084366 5.6305e-05 0.0010377 -5.5117e-05
-3.4308e-05 -0.00016976 7.8729e-05 0.00017038 -0.00017869 -0.00046401 -0.13727 0.12751
0.0048738 -0.0019958 0.00016725 -0.0016955
0.00073332 0.00040925 5.8236e-06 1.733e-05 0.00093339 0.00014331 0.0048665 -0.0020093
-0.33411 0.029557 0.0049587 0.0011035
0.00032418 -0.00025301 0.00030886 -0.00010514 0.0010855 -9.8453e-05 0.00020184 -0.0017142
0.0049106 0.0011021 -0.34141 0.050715
5480000000 -0.29246 0.022815 0.0049592 -0.0019556 -0.0020291 -0.002946 0.00041609 2.7455e-05
0.0008296 -0.00019911 -8.9155e-05 -7.7747e-05
0.0049584 -0.0019528 -0.11732 0.29647 -0.0017048 -0.0056398 2.2318e-05 0.00021616
5.019e-05 -4.3569e-05 0.00021388 -0.00014786
-0.002079 -0.0029487 -0.0017726 -0.0056308 -0.29179 -0.032665 -0.00024291 0.00020764
0.00051112 -0.00044462 0.0006423 -4.878e-05
0.00038662 -1.3782e-05 3.1511e-05 0.00020593 -0.00029125 0.00020196 -0.13065 0.1385
0.0041054 -0.0033793 -0.00014726 -0.0019957
0.00088049 -0.00025019 5.9715e-05 -6.3804e-05 0.0004951 -0.00041386 0.0040541 -0.0033925
-0.32364 0.058714 0.0047459 0.0002633
-6.7795e-05 -7.2711e-05 0.00024216 -0.00015098 0.00060799 -0.00012108 -0.00021433 -0.0019669
0.0047498 0.00027424 -0.33205 0.072641
5540000000 -0.2886 0.048066 0.0041931 -0.0026155 -0.0027661 -0.0019052 0.00032859 -0.0003374
0.00018447 -0.00014497 -0.00027072 0.00021128
0.004206 -0.0026029 -0.076492 0.31386 -0.0026325 -0.0049529 0.00040063 8.4076e-05
3.3094e-05 -0.00011782 -8.2379e-05 -0.00044398
-0.0028146 -0.0018652 -0.0027534 -0.0048797 -0.29061 -0.011666 0.00024987 -0.00013686
0.00037984 -0.00022675 0.00038401 -0.00028547
0.00033589 -0.00031264 0.00039586 9.1138e-05 0.00028591 -0.00013212 -0.11912 0.15982
0.0026706 -0.0039113 -0.00098882 -0.0018082
0.0001899 -9.5317e-05 7.7294e-06 -0.00011894 0.00033333 -0.00022873 0.0026192 -0.0038529
-0.30859 0.094264 0.005129 -0.00085458
-0.00031494 0.00021108 -0.0001284 -0.00044003 0.00038316 -0.00028571 -0.0011059 -0.0018637
0.0050243 -0.00083321 -0.32417 0.1138
5600000000 -0.27706 0.076022 0.0033664 -0.0036528 -0.0024455 -0.001614 0.00031663 -0.00035698
0.00038743 -0.00031283 0.00020212 0.0004074
0.0033696 -0.0036307 -0.07366 0.32787 -0.0037274 -0.0046467 6.7306e-05 -0.00021352
-0.00016336 2.5712e-05 -0.00022189 -0.00024329
-0.0024653 -0.0015293 -0.00384 -0.004605 -0.2901 0.020294 -3.4097e-05 7.742e-05
0.00013184 -0.00045861 0.00047016 -0.00040284
0.00032223 -0.00033931 7.6247e-05 -0.00020971 -5.177e-05 6.6225e-05 -0.11138 0.15913
0.0017313 -0.0037643 -0.0011754 -0.0011306
0.00042494 -0.00026975 -0.00011552 -1.2854e-05 0.00018982 -0.00057954 0.0017306 -0.0038018
-0.29953 0.12401 0.004411 -0.0014481
0.00028886 0.00035744 -0.0002406 -0.00028068 0.00045396 -0.00039453 -0.0011353 -0.0010246
0.0044992 -0.0014022 -0.30238 0.12777
5660000000 -0.26576 0.098108 0.0030376 -0.0036402 -0.0034205 -0.00050353 -0.00035078 -0.00078758
-0.00015054 -0.00066062 0.00038823 -0.00026658
0.0030601 -0.0036427 -0.032247 0.31932 -0.0044988 -0.0030133 -4.5961e-05 -0.00012955
8.9516e-05 9.7784e-11 -0.00015003 -9.5416e-05
-0.0034344 -0.00045741 -0.004548 -0.0029464 -0.29047 0.043996 -0.00018379 7.8487e-05
-0.00036843 -0.00044351 0.00022071 -0.0010851
-0.00036824 -0.00078257 -5.8187e-05 -0.00013109 -0.00015146 6.6033e-05 -0.096013 0.17914
0.00082785 -0.0039986 -0.0013675 -0.00086133
-0.00021791 -0.00070374 0.00014988 1.1054e-05 -0.00033939 -0.00040715 0.0007936 -0.0039898
-0.28446 0.15227 0.0043518 -0.0023016
0.00043174 -0.00028888 -0.00012229 -3.3196e-05 0.00028558 -0.0010206 -0.0013977 -0.0009534
0.0042289 -0.0022983 -0.29352 0.16477
5720000000 -0.25043 0.11964 0.0026393 -0.0041797 -0.002849 0.00082937 -0.00054258 -0.00021251
-0.00050895 -0.00026115 -0.00014301 -0.00032656
0.0026351 -0.0041662 -0.0040629 0.34459 -0.0056762 -0.0026045 8.0115e-05 -3.8319e-05
-0.00024911 5.7534e-05 -0.0002551 0.00022125
-0.0028611 0.00089491 -0.005737 -0.0024982 -0.28681 0.075193 0.00013121 5.0886e-05
0.00034173 0.00031174 -9.5456e-06 -0.00043701
-0.00055269 -0.00020593 0.00010365 -4.3929e-05 0.00012527 3.4643e-05 -0.079909 0.18106
-8.6842e-05 -0.0035189 -0.0015931 -0.00042807
-0.00041769 -0.00022329 -0.00023966 4.2442e-05 0.00034975 0.00029471 -9.9173e-05 -0.0034709
-0.27284 0.17912 0.0040498 -0.0034918
-0.0001778 -0.00035048 -0.00021605 0.00022669 -0.00015017 -0.00031018 -0.0015598 -0.00030245
0.0041638 -0.0034825 -0.26299 0.18151
5780000000 -0.23389 0.13696 0.0014889 -0.0048151 -0.0025076 0.001122 -0.00075914 8.7009e-05
-0.00037282 -0.00026148 -0.00011134 -0.00028146
0.0014871 -0.0048084 0.0093122 0.33936 -0.0059407 -0.00056255 -4.1331e-05 -0.00020651
4.0376e-05 -3.0841e-05 9.0254e-06 -0.00017979
-0.0024621 0.0011549 -0.005953 -0.0004564 -0.28293 0.092055 -6.1187e-05 -8.8948e-05
9.1876e-05 -0.00012397 -0.00065731 -0.00059778
-0.00073454 0.00014813 -5.3738e-05 -0.0001992 -6.9899e-05 -8.423e-05 -0.070848 0.19677
-0.0001271 -0.003191 -0.0013211 -2.0699e-05
-0.00034393 -0.00030017 1.0306e-05 -7.3475e-05 5.8546e-05 -5.1656e-05 -0.00011883 -0.0031708
-0.26222 0.20006 0.0029735 -0.0038658
-8.0318e-05 -0.00023775 -4.5142e-05 -0.00019146 -0.0006148 -0.00055922 -0.0012963 -6.4608e-05
0.0028669 -0.0038336 -0.25363 0.20385
5840000000 -0.21993 0.15806 0.00018003 -0.0054476 -0.002129 0.0011691 -0.00013984 0.00033701
-0.00032597 0.00026379 -0.00043099 -0.00030001
0.00017845 -0.0054672 0.045146 0.34245 -0.0057329 0.0006569 -0.00020212 5.637e-05
0.00019348 -2.3603e-05 -0.00014322 0.00017341
-0.0020925 0.0012344 -0.0057261 0.00077795 -0.27567 0.11615 -0.00021879 3.7609e-05
-0.00027755 -0.00069321 -0.00050729 -0.00044714
-0.00014485 0.00033201 -0.00023294 4.4251e-05 -0.00023449 5.6459e-05 -0.047975 0.19966
-0.00052914 -0.0035214 -0.0012406 0.00016664
-0.00032325 0.00028826 0.00019998 -2.3202e-05 -0.00024504 -0.00069864 -0.00063557 -0.0035497
-0.2436 0.20927 0.0023356 -0.0042511
-0.00038282 -0.00025002 -0.00012573 0.00021235 -0.00049099 -0.00032556 -0.001266 0.00020667
0.0024336 -0.0042128 -0.21767 0.2278
5900000000 -0.20571 0.16986 -0.0018957 -0.0054778 -0.0021123 0.0024768 -0.00016363 0.00010031
0.00027202 -0.0001889 3.4192e-05 0.00023732
-0.0018942 -0.0054845 0.065327 0.34197 -0.0050245 0.0020751 4.4377e-05 -2.6302e-05
-1.9767e-05 -0.00021105 -9.035e-05 -0.00011577
-0.0020899 0.0024627 -0.0050224 0.0021929 -0.25972 0.13139 4.0057e-05 -0.00011875
-0.00048359 -0.00029212 -0.00080844 -0.00015718
-0.0001229 6.9894e-05 4.4224e-05 -1.7419e-05 1.6154e-05 -0.00011611 -0.040608 0.21005
-0.00093749 -0.0035976 -0.0011609 0.00036554
0.00019247 -0.00021698 -3.107e-05 -0.00029489 -0.00046111 -0.00025902 -0.00099475 -0.0035657
-0.21822 0.22447 0.0019485 -0.0050266
9.9528e-06 0.00024589 -9.4892e-05 -8.063e-05 -0.00085245 -8.7076e-05 -0.0011897 0.00034223
0.0018309 -0.0050298 -0.20317 0.23749
5960000000 -0.18539 0.18298 -0.0029936 -0.0039378 -0.00063805 0.0026882 -9.0484e-05 0.00018824
-0.00024216 0.00015655 -0.00010355 4.1688e-05
-0.0029753 -0.0039302 0.092008 0.34077 -0.0041085 0.0022808 -0.00017559 -2.3765e-06
-7.6859e-05 6.7159e-05 5.6227e-05 0.00015944
-0.00061875 0.0027151 -0.0040682 0.0023318 -0.2444 0.15723 -5.3527e-05 -0.00015214
-0.00029841 0.00019452 -0.00032551 -0.00020056
-0.0001032 0.00019501 -0.00019224 1.778e-05 -2.2671e-05 -0.00016354 -0.021932 0.21835
-0.0020003 -0.0033455 -0.00099156 0.0008358
-0.00017026 0.00013235 -2.3618e-05 5.2321e-05 -0.00030862 0.00022907 -0.001986 -0.0034321
-0.19676 0.23848 8.9927e-05 -0.0050065
-0.00012201 5.439e-05 7.189e-05 0.00019101 -0.00032088 -8.5518e-05 -0.00096068 0.00088897
0.00014833 -0.004953 -0.17396 0.2645
6020000000 -0.16717 0.19802 -0.0038283 -0.0030385 -0.00019423 0.0029661 -5.0602e-05 0.00054061
-0.00022575 0.00028659 -8.6225e-05 0.00034526
-0.0038424 -0.0030256 0.12008 0.33204 -0.0045908 0.0031904 -9.9589e-05 0.00013209
-0.00012497 0.00014712 -0.00021188 0.00022542
-0.00013858 0.0029811 -0.0045159 0.0032694 -0.22449 0.16902 -0.00024504 0.00022642
-0.00075505 5.5167e-05 -0.00055353 0.00052913
-3.1793e-05 0.00052815 -8.899e-05 0.00013323 -0.00029517 0.00026856 -0.015621 0.21382
-0.0026955 -0.0033064 -0.00056166 0.00083958
-0.00028604 0.00035111 -0.00015086 0.00018971 -0.00078385 8.8383e-05 -0.002787 -0.0032309
-0.16732 0.25169 -4.8266e-05 -0.0048892
-6.3858e-05 0.0003644 -0.00019772 0.00024695 -0.00054596 0.00049677 -0.00064794 0.00085108
-9.0665e-05 -0.0049422 -0.14715 0.26341
6080000000 -0.1469 0.20648 -0.0040479 -0.00084304 0.0013012 0.0028006 3.8042e-05 5.791e-05
0.00011763 8.1832e-05 0.00012565 7.0052e-05
-0.0040462 -0.0008502 0.14149 0.33265 -0.0030746 0.0046057 -4.1572e-05 -2.9691e-05
2.9655e-05 0.00014719 0.00023015 0.00031671
0.0013419 0.0027718 -0.0030156 0.0046673 -0.20663 0.19613 0.00024458 0.00016989
-0.00026285 0.00074406 -0.00010982 0.00019138
7.0151e-05 5.1471e-05 -3.8364e-05 -3.4533e-05 0.00024399 0.00015157 0.0014323 0.222
-0.0040071 -0.0023576 -0.00093141 0.00090283
0.00010784 5.4081e-05 1.0316e-05 7.2198e-05 -0.00024809 0.00074831 -0.0039932 -0.0023136
-0.13839 0.26898 -0.0011327 -0.0052944
0.00016329 4.7259e-05 0.00026279 0.00024141 -0.00010547 0.00015055 -0.00092929 0.0009107
-0.0010013 -0.005352 -0.12533 0.28409
6140000000 -0.12965 0.21949 -0.0035479 -0.00055454 0.0016 0.0021553 6.3742e-05 7.8248e-06
3.7425e-05 -0.00012138 0.00040195 -0.00034854
-0.003534 -0.00054454 0.1682 0.31378 -0.0021691 0.0053675 4.051e-05 4.8339e-05
0.00031138 -5.3448e-05 0.00027832 2.2066e-05
0.0016361 0.0021338 -0.0020663 0.0054018 -0.18238 0.21502 0.00033526 -7.3677e-05
6.6699e-05 0.00049785 -3.073e-05 0.00057514
6.5743e-05 -9.2224e-06 1.7184e-05 6.7081e-05 0.00033593 -5.6429e-05 0.014126 0.21263
-0.0047479 -0.0012812 -0.00037727 0.0015015
9.8496e-06 -8.3553e-05 0.00034838 -5.6572e-05 9.3639e-05 0.00053027 -0.004771 -0.0012649
-0.11845 0.28829 -0.0028307 -0.0043576
0.00044836 -0.0002772 0.00026651 0.00010826 -2.9742e-05 0.00059812 -0.00034979 0.0015021
-0.0029605 -0.0043631 -0.08571 0.2831
6200000000 -0.11397 0.22485 -0.0029183 -0.00014823 0.0021366 0.0012594 0.00010149 0.00036827
-0.00019572 0.0001421 -6.9212e-05 -0.00031416
-0.0029346 -0.00014691 0.19607 0.31194 -0.0008282 0.0052804 7.1269e-05 0.00022514
2.8685e-05 9.7353e-06 0.00010468 0.0001431
0.0021649 0.0012298 -0.00072565 0.0052962 -0.16299 0.22884 0.00013885 -0.00035144
0.00053372 1.8505e-05 0.00026051 0.00027109
0.00011114 0.00035813 7.5451e-05 0.00023626 8.4686e-05 -0.00037229 0.027482 0.22098
-0.0046187 4.4186e-05 7.3454e-05 0.0011767
-0.00024798 4.8611e-05 1.7925e-05 1.9588e-05 0.00043492 7.5754e-05 -0.0046468 6.7165e-05
-0.10578 0.29532 -0.0037231 -0.003662
-1.2794e-05 -0.00033727 8.945e-05 0.00011599 0.00026261 0.00023466 6.1579e-05 0.0012202
-0.0036808 -0.0037377 -0.073105 0.292
6260000000 -0.098985 0.23757 -0.0030658 0.00077058 0.0021857 0.0006577 0.00029603 -9.7059e-05
0.000152 0.0002314 -0.00013711 -5.3871e-06
-0.0030861 0.00077098 0.21344 0.29666 0.00011619 0.0053413 1.8236e-05 -9.5119e-05
-4.9213e-05 -0.00014016 0.00021775 0.0001558
0.0021639 0.00062661 0.00019782 0.0053364 -0.14021 0.25005 0.00011172 -5.1084e-05
0.00028748 -0.00014169 0.00034689 0.00029621
0.00028237 -7.5372e-05 6.8406e-06 -0.00010274 0.00011032 -8.7733e-05 0.043558 0.21605
-0.0045086 0.0014756 0.00068111 0.0012662
0.00017164 0.00028642 -7.7996e-05 -0.00013351 0.00031067 -0.00014099 -0.0044084 0.001483
-0.079746 0.29564 -0.0041606 -0.0027913
-0.00015759 -3.6583e-05 0.00026584 0.00020217 0.00021085 0.00028046 0.00074268 0.0012509
-0.0041773 -0.0027007 -0.027086 0.29192
6320000000 -0.08272 0.23942 -0.0026106 0.0013982 0.0022239 -0.00038571 4.8896e-05 0.00011637
-0.00041103 0.00042767 -0.00020932 0.00027463
-0.0025812 0.0013747 0.23871 0.28665 0.0019717 0.0055588 5.7391e-05 7.8355e-05
-2.3725e-05 -4.7398e-05 0.00011511 -4.838e-05
0.0022042 -0.00044676 0.0020743 0.0055392 -0.12233 0.25856 -0.00019169 -0.00028508
0.00024114 -5.5729e-05 0.00041051 0.00010261
3.7785e-05 0.00011572 5.696e-05 9.1313e-05 -0.00020921 -0.00028493 0.042402 0.21696
-0.0038122 0.00216 0.00072004 0.00086513
-0.00039848 0.00044677 -1.4843e-05 -5.1875e-05 0.00026849 -0.0001076 -0.0038954 0.0021974
-0.054905 0.30493 -0.0047128 -0.0014034
-0.00025996 0.00023834 0.00011224 -8.1319e-06 0.00037168 0.00014011 0.00065212 0.0008686
-0.0046956 -0.0013506 -0.016765 0.29002
6380000000 -0.063074 0.24662 -0.0019248 0.0019004 0.0016806 -0.00051518 1.9621e-05 -6.4346e-05
0.00027187 0.00021762 0.00010947 0.00017396
-0.001915 0.0019101 0.25524 0.26733 0.0030715 0.0041159 -0.00014652 -7.7794e-05
-0.00022685 -0.00014862 -0.00011604 -0.00022976
0.0016808 -0.00054904 0.0031738 0.0040648 -0.094238 0.27452 -0.00020741 0.00018259
0.00039542 -0.00010176 0.00046633 0.00025637
6.6056e-05 -7.1709e-05 -0.0001239 -5.7528e-05 -0.00019582 0.00017063 0.06337 0.20736
-0.0029857 0.0033659 0.00097077 0.00068536
0.00028117 0.00021568 -0.00021017 -0.0001154 0.0003551 -7.935e-05 -0.0028573 0.0034044
-0.033733 0.29763 -0.0046808 -8.8567e-06
6.4271e-05 0.0001894 -0.00012223 -0.00024014 0.00041423 0.00019829 0.00098354 0.00066175
-0.0046675 -6.0241e-05 0.023211 0.29238
6440000000 -0.040304 0.2572 -0.00083698 0.0024451 0.0018371 -0.00082156 0.00037543 -0.00011802
0.00033644 -0.00053639 -0.00019542 -0.00023996
-0.00084355 0.0024472 0.2758 0.25302 0.003423 0.0029453 0.00011121 -5.3094e-05
-0.00014755 1.4039e-05 -0.00018256 -0.00028529
0.0018167 -0.00081927 0.0034941 0.0028699 -0.076641 0.28865 -0.00013891 0.00026553
-0.00031252 5.2965e-05 0.00046285 -0.00042751
0.00037527 -0.00011725 8.3698e-05 -5.0577e-05 -0.0001432 0.00028832 0.065479 0.20323
-0.0016275 0.0040926 0.00088173 0.00065664
0.0003137 -0.00047207 -9.851e-05 5.5377e-05 -0.00031548 4.0781e-05 -0.001683 0.0040405
0.0084752 0.30268 -0.0042239 0.0015227
-0.00020462 -0.00022173 -0.00022981 -0.00025601 0.00052719 -0.00042213 0.00085668 0.00074686
-0.0043745 0.0015683 0.03478 0.27653
6500000000 -0.022028 0.25684 -0.00016572 0.0020224 0.0013639 -0.0010293 0.00019989 -7.2287e-05
0.00011836 0.00015093 -0.00012762 0.00027703
-0.00018255 0.0020343 0.30056 0.22567 0.0037886 0.0024564 0.00012186 3.2115e-05
0.00010737 0.00011514 0.00021028 -0.00013311
0.0013094 -0.0010614 0.0038473 0.0023702 -0.06518 0.28558 9.7168e-06 -3.2831e-05
0.00018771 -0.00024069 -7.3796e-05 -0.00045851
0.00023223 -0.00010326 0.00014911 2.8959e-05 -7.3296e-06 -3.4035e-05 0.089484 0.19811
-0.00021567 0.0040174 0.0010704 0.00040144
6.2189e-05 8.2135e-05 7.9518e-05 9.9975e-05 0.00016149 -0.00026725 -0.000129 0.0040342
0.029935 0.30542 -0.0033765 0.0021827
-3.6546e-05 0.00027634 0.00020097 -0.00016258 -0.000114 -0.00045292 0.0011332 0.00032564
-0.0032413 0.002188 0.071715 0.27789
