# Supplementary material for: Early Detection of Alzheimer’s Disease via Machine Learning-Based Microwave Sensing: An Experimental Validation
Source: Sensors (Basel). 2025 Apr 25;25(9):2718. doi: 10.3390/s25092718 (PMC12074295; doi:10.3390/s25092718)
Supplement: Supplementary file 1 [file sensors-25-02718-s001.zip › measurements_paper_sensors/26 febbraio - PART1/set5/CSF_7.5_m2.s6p]

!Keysight Technologies,M9804A,MY58100912,A.14.10.03
!Date: Thursday, April 27, 2023 10:28:33
!Correction: S11(C  6-Port  ) 
!S12(C  6-Port  ) 
!S13(C  6-Port  ) 
!S14(C  6-Port  ) 
!S15(C  6-Port  ) 
!S16(C  6-Port  ) 
!S21(C  6-Port  ) 
!S22(C  6-Port  ) 
!S23(C  6-Port  ) 
!S24(C  6-Port  ) 
!S25(C  6-Port  ) 
!S26(C  6-Port  ) 
!S31(C  6-Port  ) 
!S32(C  6-Port  ) 
!S33(C  6-Port  ) 
!S34(C  6-Port  ) 
!S35(C  6-Port  ) 
!S36(C  6-Port  ) 
!S41(C  6-Port  ) 
!S42(C  6-Port  ) 
!S43(C  6-Port  ) 
!S44(C  6-Port  ) 
!S45(C  6-Port  ) 
!S46(C  6-Port  ) 
!S51(C  6-Port  ) 
!S52(C  6-Port  ) 
!S53(C  6-Port  ) 
!S54(C  6-Port  ) 
!S55(C  6-Port  ) 
!S56(C  6-Port  ) 
!S61(C  6-Port  ) 
!S62(C  6-Port  ) 
!S63(C  6-Port  ) 
!S64(C  6-Port  ) 
!S65(C  6-Port  ) 
!S66(C  6-Port  ) 
!S6P File: Measurement: :
# Hz S  RI   R 50
500000000 -0.32885 -0.063398 -0.011803 -0.0013338 -0.0088755 0.01154 -0.0031723 0.013719
0.013235 0.0072257 -0.0026197 0.0091057
-0.011695 -0.0012551 -0.40838 -0.072423 0.0080377 -0.011521 0.0012886 0.012483
0.009339 0.0034641 0.0016192 0.01377
-0.0089612 0.011413 0.0079344 -0.011566 -0.25389 0.19357 0.0074799 0.0028365
-0.0020674 0.0072572 0.001553 0.011141
-0.0040932 0.014443 0.0010335 0.012861 0.0076026 0.0028859 -0.3277 0.043652
-0.019306 -0.0050377 0.015077 0.02739
0.013163 0.0069064 0.0091729 0.0032745 -0.0019212 0.0072372 -0.019434 -0.0048053
-0.20724 -0.25684 -0.028493 0.0045656
-0.0036074 0.011184 0.0014668 0.014583 0.0017665 0.010952 0.015242 0.026824
-0.028623 0.0051283 -0.25538 -0.14819
560000000 -0.31155 0.10806 -0.019324 -0.067842 9.695e-05 0.0133 0.0063466 0.009555
0.0093097 0.0044486 0.011318 0.0084725
-0.019441 -0.067871 -0.36973 0.088338 -0.04022 -0.038799 0.013137 0.0026548
-0.015806 -0.0061515 0.0035692 -0.0012383
0.00057163 0.013359 -0.04033 -0.039338 -0.17934 0.24193 -0.00083333 -0.0043902
0.018286 0.0058984 0.0082151 -0.0067383
0.0071354 0.0097859 0.013652 0.0023113 -0.0010599 -0.0042963 -0.30283 0.13433
0.0078338 -0.023109 0.0054242 -0.02168
0.0096798 0.0027112 -0.016167 -0.0067116 0.0184 0.0064138 0.0076814 -0.023081
-0.2974 -0.072886 0.010697 -0.052698
0.011391 0.0079213 0.0032128 -0.0019025 0.0080647 -0.0059569 0.0051941 -0.021374
0.011215 -0.053285 -0.32636 0.0012607
620000000 -0.27472 0.082966 -0.023223 0.0088172 0.0029706 0.0093385 0.0081492 -0.002577
0.012388 -0.0017694 0.0012042 -0.002092
-0.023211 0.0087888 -0.39826 0.03565 -0.019338 0.0003713 -0.0014199 -0.0018257
0.012357 -0.0054102 0.00090144 -0.003806
0.0030412 0.0094434 -0.019424 0.00033002 -0.15345 0.25073 -0.0016925 -0.0050271
-0.0039279 -0.0022308 0.0088052 -0.0033913
0.0073465 -0.0031019 -0.0016349 -0.0019302 -0.0018945 -0.0054281 -0.2617 0.14204
-0.040376 -0.020234 0.012673 0.028667
0.013529 -0.00073909 0.01254 -0.0054153 -0.0039732 -0.0019073 -0.040301 -0.020197
-0.20866 -0.11223 -0.045928 0.013055
-7.7956e-05 -0.0014849 0.00077302 -0.0034564 0.0085687 -0.0033638 0.012486 0.028716
-0.04582 0.013426 -0.24096 -0.038023
680000000 -0.23938 0.17505 -0.026084 -0.015229 0.0051688 0.00517 0.0020661 -0.0085955
-0.002215 -0.011521 0.0042822 -0.0062436
-0.026064 -0.015243 -0.38937 0.138 -0.032834 -0.001617 -0.0018094 -0.00076021
-0.0010849 -0.009498 -0.0010543 -0.0016836
0.0051835 0.005103 -0.032859 -0.0015278 -0.10662 0.27454 -0.00068549 -5.2873e-05
-0.0013873 0.0010336 -0.0027404 -0.0093274
0.002214 -0.0081648 -0.0017409 -0.00050973 -0.0006789 0.00020808 -0.21728 0.19523
-0.023161 -0.0076992 -0.0088276 -0.01218
-0.0020205 -0.011605 -0.0011401 -0.0093111 -0.0014796 0.0010496 -0.023296 -0.0076322
-0.28593 -0.0092962 -0.0055187 -0.0078461
0.004743 -0.0072309 -0.00068235 -0.0017049 -0.0023738 -0.0088979 -0.0084244 -0.012321
-0.0054867 -0.0077434 -0.26096 0.067796
740000000 -0.19419 0.16886 -0.041256 0.026889 0.013053 -0.0033985 -0.00027309 -0.0033434
-0.0039234 -0.002761 -0.0064328 0.0034467
-0.041216 0.026851 -0.33539 0.15677 -0.037099 0.034649 0.0001157 -0.005591
-0.014212 0.00657 -0.00029582 -0.006012
0.012975 -0.0035081 -0.036963 0.034717 -0.073694 0.27502 -0.001925 0.003369
-0.0010133 -0.0059536 -0.0019473 0.0016722
-0.00038533 -0.0036593 -4.9394e-05 -0.005948 -0.0017728 0.003161 -0.20133 0.20077
-0.04372 -0.010997 0.022223 0.017185
-0.0036611 -0.0020308 -0.014355 0.0069502 -0.00083058 -0.0058927 -0.043626 -0.011046
-0.18173 0.031132 -0.045289 -0.0020808
-0.0069992 0.0033916 -0.00081251 -0.0057391 -0.0021729 0.00072966 0.022354 0.016939
-0.045024 -0.0023818 -0.25295 0.072158
800000000 -0.16647 0.21359 -0.023059 0.016392 0.0054586 -0.010227 -0.0043188 -0.0028804
-0.0045565 0.0014104 0.0036894 0.00023149
-0.023039 0.016389 -0.34514 0.22913 -0.0085873 0.034692 -0.0020983 0.0020401
-0.00029408 0.0020938 0.00067034 0.0053695
0.0054865 -0.010233 -0.0084758 0.034731 -0.034972 0.30154 0.0012354 0.0010693
-5.1992e-05 0.0032124 -0.0019327 0.00035708
-0.0042966 -0.002573 -0.0019967 0.002173 0.001191 0.001244 -0.17341 0.22915
-0.030119 0.013087 0.014896 -0.010267
-0.0042441 0.00138 -0.00014638 0.0021302 -0.00013455 0.0032053 -0.030097 0.013083
-0.24048 0.053103 -0.0198 0.021758
0.00422 -0.00010845 0.00099514 0.0052106 -0.0011628 0.00071455 0.01502 -0.010224
-0.019938 0.021842 -0.25017 0.12409
860000000 -0.13082 0.23542 -0.018444 0.031028 -0.0035081 -0.009763 -0.0024938 0.00061988
0.003916 0.0050373 -0.0035651 -0.0031448
-0.018419 0.031027 -0.29691 0.27473 0.0079076 0.034646 0.00027464 0.0024997
0.0038589 -0.00014062 0.0037533 -0.00069173
-0.0035344 -0.0097544 0.0079996 0.034638 0.014466 0.312 -0.00056474 -0.00054388
0.0025795 -0.0017327 0.0016049 0.0042532
-0.00232 0.00039048 0.00016066 0.0023263 -0.00044453 -0.00057949 -0.1362 0.24107
-0.019206 0.017859 -0.0061898 -0.0096934
0.0038695 0.0049401 0.0038661 3.0682e-05 0.002624 -0.0016687 -0.019257 0.017962
-0.18566 0.11923 -0.027868 0.014721
-0.0046334 -0.0032273 0.0035758 -0.0002279 0.0013116 0.0039797 -0.0061672 -0.010065
-0.027214 0.014813 -0.19945 0.17452
920000000 -0.10859 0.25856 0.0045006 0.040082 -0.0093815 -0.0042228 -0.0015059 0.0021064
0.00025922 0.0013248 0.0030396 -0.0014043
0.0044889 0.040046 -0.27044 0.29612 0.028373 0.022878 0.0013028 0.0007062
0.0068612 -5.5536e-05 0.0038815 -0.0029693
-0.0093913 -0.0041924 0.028506 0.022813 0.061132 0.3133 0.0017344 -3.252e-05
0.00060402 -0.000288 0.00086654 -0.0014222
-0.0016928 0.0021992 0.0015004 0.0008799 0.0016928 3.1928e-05 -0.11334 0.25818
-0.013147 0.031758 0.0043556 -0.0063863
0.00048602 0.0015322 0.0072911 -0.00017125 0.00063712 -0.00024402 -0.012945 0.031817
-0.18055 0.12141 -0.0033665 0.030286
0.0032353 -0.0014762 0.0040216 -0.0031468 0.001017 -0.0012897 0.0041943 -0.00629
-0.0035998 0.030212 -0.21136 0.18596
980000000 -0.061569 0.28156 0.017308 0.030738 -0.0091307 0.0048481 0.0020045 0.0033108
0.0039649 -0.0012826 -0.0036479 -0.0024567
0.017281 0.030711 -0.21864 0.33462 0.033321 0.004932 0.0017988 -0.00016436
0.0019649 -0.005965 -0.00031566 -0.0025268
-0.0091411 0.0048994 0.033379 0.0048293 0.10803 0.3087 0.0003292 -0.0011414
0.00030189 -0.0016972 0.0015232 -0.00028244
0.0020756 0.0032834 0.0018089 -0.0003811 0.00042266 -0.0011853 -0.073899 0.27064
0.0071162 0.03204 -0.0096598 -0.008325
0.0038272 -0.0014693 0.0016281 -0.0058236 0.00027842 -0.0016839 0.0070508 0.031863
-0.15167 0.16238 0.0050115 0.021456
-0.0037682 -0.0029048 -0.00075289 -0.002511 0.0014147 -0.00041534 -0.0094565 -0.0085458
0.0051769 0.021512 -0.17002 0.23744
1040000000 -0.019959 0.28963 0.033647 0.019841 -0.00072097 0.0075878 0.0026155 0.00088672
0.00013461 -0.0035101 0.00010349 -0.0018339
0.033601 0.019822 -0.18256 0.34828 0.029604 -0.014798 0.001455 -0.0019578
-0.0025256 -0.0021969 -0.0011005 -0.0029023
-0.00071515 0.0075543 0.029627 -0.01493 0.15556 0.29458 -0.0005512 -0.001436
-0.0014819 -0.00092393 -0.00059147 -0.0011905
0.0024805 0.00080451 0.0015972 -0.0018669 -0.00058591 -0.0014205 -0.045985 0.27972
0.019706 0.020681 -0.0019796 0.0013241
0.000419 -0.0032278 -0.0025037 -0.0022085 -0.0015644 -0.00094689 0.019813 0.020652
-0.11848 0.17068 0.013654 0.021676
0.00025667 -0.0012388 -0.0011345 -0.0029743 -0.00063206 -0.0011209 -0.0021558 0.001349
0.013672 0.021646 -0.14843 0.25763
1100000000 0.024398 0.30098 0.037206 -0.0031244 0.003679 0.0040413 0.0024824 -0.0012063
-0.0024788 -0.0030463 -0.0044488 0.0001354
0.037188 -0.0031153 -0.13997 0.369 0.014999 -0.02791 -0.00020652 -0.0018113
-0.0033384 -0.00096862 -0.0038023 -0.00048599
0.0036866 0.0040258 0.01491 -0.027995 0.20152 0.27503 -0.0017963 0.00035219
-0.0017902 0.00062556 -0.0011295 -0.00054553
0.0024861 -0.0011245 -0.00021668 -0.0018304 -0.0017777 0.00035197 -0.0056909 0.28522
0.026153 0.0070885 -0.002342 -0.00037786
-0.0024805 -0.0030752 -0.0034158 -0.00084395 -0.0017769 0.00066681 0.026222 0.0069771
-0.1027 0.18954 0.02033 0.011201
-0.0042592 -0.0002515 -0.0037545 -0.00064557 -0.0011801 -0.00060127 -0.0022904 -0.0003368
0.020191 0.011125 -0.10458 0.29102
1160000000 0.076802 0.2975 0.025195 -0.020521 0.0035163 -0.00083505 -0.00038557 -0.002562
-0.0042565 -0.00090146 -0.00089578 0.0042347
0.025184 -0.020508 -0.093888 0.37426 -0.0041327 -0.028721 -0.0017589 -0.0013808
-0.0027618 0.002539 -0.0015127 0.0019578
0.0035081 -0.00085542 -0.0042371 -0.028743 0.24628 0.24428 -0.00052616 0.0016215
-0.00046848 0.0018261 -0.0010939 0.00043552
-0.00026482 -0.0026 -0.0017182 -0.0014035 -0.0005415 0.0016409 0.035224 0.2817
0.023597 -0.010309 -0.0036928 0.0052995
-0.0041821 -0.00097531 -0.0027495 0.0025078 -0.00043538 0.001794 0.023623 -0.010338
-0.065813 0.20282 0.01977 0.0014808
-0.0010903 0.0045023 -0.0014465 0.0021154 -0.0010563 0.0003258 -0.0038653 0.0053185
0.01964 0.0014554 -0.055109 0.29546
1220000000 0.12002 0.28767 0.01197 -0.030344 -0.001059 -0.0016727 4.9648e-05 -0.00078301
-0.0028294 0.0023312 0.0010298 0.0019674
0.012001 -0.030305 -0.050072 0.38779 -0.017078 -0.020753 -0.002445 0.00066829
-5.7192e-05 0.0030155 -0.00085657 0.0019938
-0.0010724 -0.0016697 -0.01719 -0.020701 0.2851 0.20453 0.00086738 0.0013928
0.00045598 0.0011142 0.00018014 0.00067592
-0.00012972 -0.00075083 -0.0024798 0.00072385 0.00091785 0.0013575 0.07436 0.2723
0.012355 -0.017685 0.002039 0.001309
-0.0028312 0.0021923 -0.00013348 0.0030365 0.00049258 0.0011908 0.012277 -0.017695
-0.045152 0.21545 0.015879 -0.012492
0.0012937 0.0019509 -0.00076534 0.001986 4.874e-05 0.00068068 0.0021148 0.0013711
0.015838 -0.012476 -0.026449 0.31422
1280000000 0.17122 0.26868 -0.007113 -0.029619 -0.0019292 0.0015269 -0.00097679 -0.0021317
-0.00091361 0.0032514 0.0025358 0.00145
-0.00711 -0.029614 -0.0026016 0.38013 -0.023824 -0.0075578 -0.00075713 0.001375
0.0015278 0.0017144 0.0006677 0.002136
-0.0019346 0.0015357 -0.023876 -0.0074589 0.316 0.16147 0.0013955 -0.00020238
0.0010464 0.00045515 0.00011183 0.00031101
-0.00088978 -0.0020537 -0.00067256 0.0014305 0.0013753 -0.00021238 0.11128 0.2561
0.0022266 -0.02083 -0.0004859 0.00013659
-0.00079186 0.003271 0.0017 0.001714 0.0010775 0.00037258 0.0022024 -0.020836
-0.0078215 0.22368 0.0040326 -0.015711
0.0023016 0.0013206 0.0005849 0.0020073 0.00022242 0.00035889 -0.00055686 -4.2169e-05
0.0040183 -0.015738 0.022373 0.31958
1340000000 0.20902 0.23492 -0.01717 -0.020059 0.00026333 0.0039889 -0.0017464 -0.00060353
0.0014483 0.0031145 0.0018003 -0.0014935
-0.017121 -0.020047 0.037469 0.37177 -0.020548 0.0049352 -6.6647e-05 0.0019689
0.0017821 0.0010345 0.0011834 0.0007861
0.00027673 0.003964 -0.020549 0.0050523 0.33884 0.11237 0.00079088 -0.00086673
0.00071692 -0.00043297 0.00015775 0.00043615
-0.0017823 -0.00065313 -0.00010876 0.0019562 0.00080617 -0.00081463 0.14368 0.23441
-0.0082358 -0.018215 0.000876 0.00049955
0.0014074 0.0030296 0.0017172 0.00095626 0.00070341 -0.00047788 -0.0082876 -0.018234
0.021901 0.22188 -0.0026936 -0.014494
0.0019091 -0.001425 0.0013481 0.00070423 0.00023531 0.00036114 0.00087197 0.00054738
-0.0026255 -0.014485 0.061391 0.31547
1400000000 0.24272 0.19833 -0.023834 -0.0087312 0.0045809 0.0029881 -0.0020267 0.00072072
0.0027003 0.00089195 0.00037185 -0.0013674
-0.023802 -0.0087404 0.074806 0.35963 -0.013647 0.012546 0.0012842 0.0012131
0.0012035 -0.00060097 0.0011781 0.00018857
0.0045708 0.0029712 -0.013619 0.012607 0.35138 0.058475 -8.0928e-05 -0.0012913
0.00032069 -0.00022256 0.00049671 0.00018535
-0.0020216 0.00077523 0.0013698 0.001276 -4.0008e-05 -0.0013453 0.17201 0.20607
-0.015317 -0.011238 -0.0011425 -0.0003689
0.0027421 0.0009155 0.0012627 -0.00047501 0.00031824 -0.00016235 -0.015322 -0.011262
0.055336 0.22195 -0.0099513 -0.0094613
0.00026767 -0.0013545 0.0011148 0.00021459 0.00035343 0.00022242 -0.0009985 -0.00026369
-0.010031 -0.0095058 0.10621 0.30713
1460000000 0.26707 0.15495 -0.021145 0.0042148 0.0049331 -0.0016175 -0.0015249 0.001525
0.0021746 -0.00042045 -0.00025295 -0.00086104
-0.021107 0.0042118 0.11009 0.33771 -0.004773 0.014742 0.0016223 0.00027735
0.0012278 -0.0012764 0.0012039 -0.00055134
0.0049326 -0.0016285 -0.0046841 0.014763 0.35787 0.0035487 -0.0010509 -0.0010802
0.00038004 -0.00026115 0.00071719 -0.00031224
-0.0014815 0.0015919 0.0015821 0.00023863 -0.001079 -0.0010947 0.19892 0.17751
-0.01655 -0.0037748 -0.001046 0.0023403
0.002276 -0.00038262 0.0011189 -0.0013896 0.00032472 -0.00034062 -0.016656 -0.0036958
0.086407 0.21081 -0.012244 -0.0033882
-0.0001682 -0.00093963 0.0011865 -0.00063652 0.00081014 -0.00037771 -0.0011382 0.002163
-0.012144 -0.0033507 0.14116 0.28706
1520000000 0.2793 0.11317 -0.015661 0.00997 0.0029699 -0.0037965 0.00011633 0.0026314
0.0026038 -0.0018184 -0.0010336 -0.0002561
-0.015654 0.0099379 0.14344 0.32309 0.002409 0.011798 0.0016783 -0.00066045
0.00025944 -0.0010594 0.00035205 -0.00098771
0.0029601 -0.0038096 0.0024693 0.011794 0.34977 -0.054555 -0.00078081 -0.00034632
0.00063172 -0.00107 0.00019505 -7.055e-05
0.00012071 0.0025571 0.0016896 -0.0006465 -0.00076474 -0.00034541 0.22145 0.13917
-0.016367 0.0024196 0.0015679 0.002201
0.002533 -0.0018594 0.00024486 -0.0010501 0.00057581 -0.0010808 -0.016342 0.0024722
0.11341 0.20081 -0.011979 0.0012845
-0.0010853 -0.00020559 0.0002976 -0.0010021 0.0001843 -0.00011437 0.0014247 0.0022654
-0.011959 0.0013064 0.17415 0.26815
1580000000 0.28951 0.06851 -0.0089439 0.013818 -0.0012355 -0.0042904 0.0015373 0.0019096
-0.00010552 -0.0024197 -0.0003082 0.0003358
-0.0089561 0.013796 0.17077 0.29948 0.0052445 0.0066741 0.00061111 -0.0015783
-0.00047317 -0.0012572 -0.00026913 -0.00069232
-0.00126 -0.004273 0.0052953 0.0066557 0.32786 -0.11073 -0.0014228 0.00021058
-0.00045831 -0.0014018 0.00026496 -0.00060392
0.0015052 0.0018976 0.00060497 -0.0015851 -0.0014181 0.00021277 0.23555 0.10106
-0.012436 0.0080866 0.0022433 0.0008247
-6.7757e-05 -0.0023189 -0.00042639 -0.0013061 -0.00043465 -0.0013624 -0.012392 0.0080254
0.13954 0.18726 -0.0094063 0.0078018
-0.0002839 0.00034608 -0.00024531 -0.00064879 0.00019033 -0.00058723 0.0024254 0.00094208
-0.0093971 0.0077922 0.20799 0.24389
1640000000 0.2927 0.027098 -0.0017955 0.012767 -0.0026628 -0.0019248 0.0027166 0.00093869
-0.00057476 -0.0018273 -0.00032412 0.00050673
-0.0018116 0.012759 0.2014 0.27445 0.0051529 0.0020568 -0.00049994 -0.0019043
-0.0010696 -0.00062729 -0.00040872 -0.00063067
-0.0026814 -0.0019191 0.0051685 0.0020132 0.29855 -0.16028 -0.00082781 0.0012452
-0.0012368 -0.0010883 -0.00018256 -0.00052909
0.0027793 0.00097793 -0.00052489 -0.00185 -0.00084058 0.0011835 0.24877 0.051814
-0.0079535 0.0094406 0.0026251 -0.00066524
-0.00060709 -0.0018864 -0.0010484 -0.00057447 -0.0011968 -0.0011672 -0.0080326 0.0094951
0.16344 0.16684 -0.0042795 0.0099991
-0.00034514 0.00045828 -0.00045677 -0.00065574 -0.00016061 -0.00035461 0.0027065 -0.00078293
-0.0042482 0.0099376 0.23512 0.21285
1700000000 0.28554 -0.017262 0.0019292 0.010016 -0.0030397 0.00055065 0.0030369 -0.0012413
-0.002279 -0.0007835 0.00048409 0.00050073
0.0019236 0.0099981 0.21882 0.24383 0.0025381 -0.00031359 -0.0014974 -0.00065247
-0.00093153 -6.6069e-05 -0.00081635 -0.00039913
-0.0030316 0.00055519 0.0025441 -0.00032203 0.25336 -0.19784 9.9227e-05 0.0017428
-0.0022765 -0.00010132 -0.00037483 -0.00087631
0.0029988 -0.0012704 -0.0015171 -0.00067224 3.0565e-05 0.0017692 0.24526 0.0022289
-0.0049468 0.010206 0.0017285 -0.0020618
-0.0023077 -0.00073079 -0.00090541 -8.8666e-05 -0.0023691 -8.5126e-05 -0.004829 0.010278
0.18226 0.15103 0.00069665 0.0097654
0.00049122 0.00051827 -0.00082163 -0.00031657 -0.00026395 -0.00095102 0.0015698 -0.0020997
0.00067617 0.0097455 0.25222 0.17962
1760000000 0.27569 -0.065551 0.0044291 0.0066165 -0.0019063 0.0011246 0.0012412 -0.0033245
-0.0013055 0.00058815 0.00027825 -0.0006133
0.0044178 0.0066211 0.24639 0.20485 -2.0106e-05 -0.0015531 -0.0012821 0.00010261
-0.0010861 0.0010506 -0.00034728 0.00038618
-0.0019011 0.0011546 -2.6037e-05 -0.0015536 0.20539 -0.22952 0.0011964 0.001445
-0.0011433 0.0016192 -0.0012457 -0.00078148
0.0012722 -0.0033473 -0.0013061 8.6059e-05 0.0012592 0.0014161 0.238 -0.048881
-0.0011654 0.0096634 2.3076e-05 -0.0025706
-0.0012986 0.00057437 -0.0011266 0.001117 -0.0010155 0.0016125 -0.0011004 0.0095816
0.20018 0.12135 0.0047079 0.0070934
0.00029804 -0.00049071 -0.000397 0.00039973 -0.0013247 -0.00058437 1.6325e-05 -0.0024197
0.0047359 0.0070533 0.26666 0.14291
1820000000 0.25162 -0.1037 0.0047754 0.0029581 0.00037732 0.0022161 -0.00088953 -0.0030541
-0.001283 0.0010022 -3.0312e-05 -6.1022e-05
0.0047692 0.0029625 0.25656 0.17457 -0.0020051 0.00032224 -0.0013884 0.0010528
6.8254e-05 0.0012643 -0.00059391 0.00036367
0.00036772 0.0021933 -0.0019909 0.00034125 0.15487 -0.24427 0.0017827 0.00060809
-0.00012728 0.0025145 -0.0019429 0.0002719
-0.00094732 -0.0030517 -0.0013992 0.0010786 0.0018413 0.0004933 0.20756 -0.096992
0.00075507 0.0083194 -0.0017202 -0.0017548
-0.0012489 0.0010194 0.00015187 0.0012755 -0.00012096 0.0022757 0.00067969 0.0083578
0.2208 0.095258 0.005848 0.0031879
-6.902e-05 -0.00016396 -0.00060077 0.00039358 -0.0018218 0.0003326 -0.0016056 -0.0017724
0.0057972 0.0032714 0.27049 0.10681
1880000000 0.21675 -0.14357 0.0025104 0.00068986 -0.00023264 0.0020798 -0.002881 -0.0024156
-0.00014587 0.0018632 0.0004629 -0.00071968
0.0025084 0.00069143 0.26147 0.1293 -0.0037434 0.0029783 -0.00025198 0.0017844
0.00064922 0.0012587 0.0001768 0.00085331
-0.00020894 0.0021035 -0.0037175 0.0030215 0.10317 -0.2513 0.0021048 -0.0013346
0.0018036 0.0018632 -0.00089609 0.0014863
-0.0029346 -0.0023118 -0.00022711 0.0017562 0.002065 -0.0012056 0.16786 -0.13702
0.002346 0.0058423 -0.0025442 0.00030026
-0.00014606 0.0019159 0.00066383 0.0012607 0.0018994 0.0020078 0.0023849 0.0059635
0.22873 0.068511 0.005905 0.00097394
0.00031801 -0.00081585 0.00013393 0.00082842 -0.0010013 0.0013997 -0.0023853 -8.1285e-06
0.0059113 0.00096136 0.27173 0.074372
1940000000 0.17868 -0.17071 0.00042177 -0.0010625 0.0017748 0.001696 -0.0039158 0.0003
0.001242 0.0008428 -0.00082137 -0.0006763
0.00042668 -0.0010653 0.26389 0.097219 -0.0017588 0.0058006 0.0010363 0.0013917
0.0019258 0.00020421 0.00079415 0.00018434
0.0017741 0.0016822 -0.0017255 0.0058383 0.059457 -0.24349 0.00033636 -0.0024478
0.0022277 1.1653e-05 0.00020554 0.001761
-0.003873 0.0001691 0.0010162 0.0012305 0.00031053 -0.0025157 0.11595 -0.17003
0.0018392 0.0040647 -0.0013387 0.0012995
0.0012229 0.00077343 0.0018592 0.00021157 0.0021788 5.274e-05 0.0020169 0.0040026
0.23764 0.032286 0.0044937 -0.0032674
-0.00073017 -0.00060946 0.00085661 0.00013615 0.00032337 0.0015757 -0.0014745 0.0016149
0.0045426 -0.0032941 0.26305 0.037197
2000000000 0.13157 -0.18553 -0.0031001 0.00072495 0.0029042 0.0010433 -0.0024827 0.003513
0.00085476 0.0003731 -0.00076705 0.00068463
-0.0031043 0.00071285 0.25006 0.061771 -0.00024042 0.0078182 0.0017045 0.00020665
0.0010012 -0.0013144 0.00031911 3.8033e-05
0.002945 0.0010436 -0.0001695 0.0078139 0.017658 -0.22872 -0.0019332 -0.001436
0.0019184 -0.00098809 0.0014771 0.0014418
-0.0024976 0.0036972 0.0016768 0.00034705 -0.0018543 -0.0016314 0.060283 -0.17996
0.00046168 0.0035014 -9.6319e-05 0.0020509
0.00087654 0.00039261 0.0010806 -0.0012642 0.0018818 -0.0012352 0.00018443 0.0032404
0.2371 0.00052 0.00068793 -0.0040903
-0.0007983 0.00055535 0.00035545 7.5941e-05 0.0016384 0.0015571 0.00021593 0.0022816
0.00071294 -0.0039889 0.24954 0.0095394
2060000000 0.085771 -0.19259 -0.0041349 0.0029151 0.0027792 -0.00084871 0.00040367 0.0033405
0.0013756 -0.00073528 -0.00023811 0.0012575
-0.004125 0.0029081 0.23803 0.033061 0.0046824 0.0085809 0.00082684 -0.00072282
0.0005001 -0.00149 0.00046592 3.6354e-05
0.0028235 -0.00082018 0.0048069 0.0085463 -0.014369 -0.20974 -0.0016743 0.00074525
0.00062614 -0.002171 0.0029783 0.00057686
0.00060055 0.0034237 0.00097634 -0.00077294 -0.0018686 0.00080221 0.0097446 -0.1761
-0.00042428 0.0035279 0.0011346 0.0014464
0.0014471 -0.00075386 0.00042472 -0.0015586 0.00055459 -0.0019209 -0.00030936 0.0039179
0.2279 -0.037404 -0.001461 -0.0048766
-0.00024982 0.00131 0.00047759 -2.9748e-05 0.0028239 0.00039933 0.00093227 0.00090373
-0.0014833 -0.004955 0.2362 -0.014973
2120000000 0.03952 -0.18429 -0.0033786 0.0061174 0.0022572 -0.0027738 0.0029289 0.0021405
0.0004212 -0.0015383 0.00099495 0.00031243
-0.0033748 0.0061027 0.2169 0.0080939 0.0072378 0.0045909 0.00095679 -0.0012873
-0.0015034 -0.0018996 -4.0506e-05 -0.00089213
0.0022265 -0.0028054 0.0072675 0.0045235 -0.042901 -0.19338 -0.00090919 0.0015921
-0.0016346 -0.0013979 0.00053413 -0.0021798
0.0028518 0.0017737 0.00088844 -0.0013665 -0.00066725 0.001599 -0.040795 -0.16029
-0.0016747 0.0052901 0.0017429 0.00068317
0.0003404 -0.0015739 -0.0014664 -0.001881 -0.0016862 -0.0015858 -0.0014114 0.0050392
0.21495 -0.0734 -0.0058713 -0.002648
0.0010822 0.00025866 -6.2516e-05 -0.00089048 0.00052354 -0.0021674 0.0017798 0.0009755
-0.0058291 -0.0026929 0.2146 -0.031013
2180000000 -0.00033887 -0.17033 -0.0018399 0.0093775 0.00048024 -0.0021656 0.0034468 -0.00034399
7.6884e-05 -0.0013118 0.001461 0.00023354
-0.0018412 0.0093654 0.19749 -0.0093858 0.0081641 0.003895 -0.00065538 -0.0015967
-0.0019825 0.00091596 0.00018085 0.00040734
0.00047454 -0.0021621 0.0082344 0.0038542 -0.063725 -0.16883 0.0014534 0.0016531
-0.00083443 -7.6353e-05 0.0003538 -0.0019688
0.0034016 -0.00012861 -0.00065821 -0.001542 0.0014915 0.001599 -0.077987 -0.13274
-0.00088647 0.0080399 0.0017456 -0.00017207
0.0002219 -0.0010258 -0.0019418 0.0010082 -0.00083961 -0.00018856 -0.0011757 0.0077766
0.19038 -0.10438 -0.0063424 0.0010948
0.0013791 0.0001637 0.00020631 0.00044533 0.00046686 -0.0018815 0.0019449 -1.7857e-06
-0.0062567 0.0010977 0.19944 -0.045206
2240000000 -0.028975 -0.14597 0.0020434 0.010689 -0.00065836 -0.0027815 0.0017511 -0.0024069
-0.0017864 -0.00059634 0.00037059 -0.0019666
0.0020204 0.010663 0.17821 -0.015879 0.0087934 -2.4904e-05 -0.00085135 -0.00032898
-0.00043857 0.0010686 -0.00057409 -0.00055282
-0.00069084 -0.0028034 0.0088169 -0.0001392 -0.080657 -0.14483 0.0020583 -0.0017756
-0.0011472 -1.4363e-05 -0.0020571 -0.0014831
0.0019135 -0.0024574 -0.00083589 -0.00028059 0.0019452 -0.0016586 -0.11162 -0.10401
0.0010795 0.0095772 0.0015958 -0.00054902
-0.0017563 -0.00069659 -0.00043124 0.0011386 -0.0010765 0.00019582 0.0014098 0.0096935
0.16265 -0.12375 -0.0062002 0.0043716
0.00037879 -0.0018801 -0.00063045 -0.00057694 -0.0023373 -0.0015398 0.0012509 -0.00080425
-0.0063494 0.0043149 0.17691 -0.05613
2300000000 -0.056303 -0.11881 0.0073723 0.0088561 -0.0012812 -0.0018586 -0.00052306 -0.0013785
-0.00093914 0.00061674 -0.00095874 -0.00051441
0.0073581 0.0088635 0.15725 -0.025261 0.0089 -0.0022571 -0.00076432 0.00067558
-0.00017837 0.0015843 -0.00015747 0.00075462
-0.0012898 -0.0018993 0.0088618 -0.0023277 -0.093654 -0.12081 -0.00049807 -0.0020018
-3.0165e-05 0.0016528 -0.0020446 0.00063596
-0.00077035 -0.0015644 -0.00086381 0.00059331 -0.00025238 -0.0020104 -0.13214 -0.067244
0.0050769 0.010862 0.00043599 -0.0015876
-0.0010568 0.00078538 -0.00018303 0.0016169 -0.00012358 0.0016423 0.0050757 0.011072
0.12717 -0.14543 -0.0045481 0.0078505
-0.00091499 -0.00066369 -0.00013955 0.00070334 -0.0018459 0.00071733 0.00059695 -0.0014813
-0.00443 0.0077818 0.16023 -0.057437
2360000000 -0.072481 -0.087129 0.010161 0.0083851 -0.00123 -0.001582 -0.0016084 -0.0009758
-0.00058906 0.00084414 -0.0016762 -0.00056436
0.010141 0.0083883 0.14822 -0.025442 0.0082152 -0.0054025 -0.00065655 0.00087973
0.0019573 0.00015359 -0.00015848 -0.00019876
-0.0012695 -0.0015749 0.0081791 -0.0054806 -0.10279 -0.098794 -0.0028037 -0.0010164
0.00082848 3.1987e-05 -0.0010763 0.0017486
-0.0015118 -0.00081223 -0.00066547 0.00098681 -0.0028644 -0.0011124 -0.14928 -0.034672
0.0089682 0.010073 0.0012645 -0.0018092
-0.00046736 0.00080094 0.001943 0.00012239 0.00082682 1.2069e-05 0.008938 0.0098967
0.098976 -0.14703 -0.00040411 0.0093402
-0.0017601 -0.00033411 -4.2364e-05 -0.00018157 -0.0011932 0.001713 0.0014097 -0.0018825
-0.00052517 0.00943 0.13885 -0.06092
2420000000 -0.081305 -0.059439 0.013726 0.00299 -0.003252 -0.00094945 -0.00092624 0.00077261
0.0012539 0.0014437 -0.0012514 0.0018603
0.013695 0.0029879 0.13015 -0.026494 0.0045692 -0.0072805 0.0013182 0.0010712
0.00065676 -0.0013902 -0.00014703 -0.00013226
-0.0032464 -0.0010042 0.0045115 -0.0073552 -0.11628 -0.078165 -0.0021631 0.001471
-4.3175e-05 -0.00027756 0.00035957 0.0026763
-0.00077771 0.00063263 0.0013674 0.0010314 -0.0022281 0.0015561 -0.15793 0.0093549
0.012919 0.007346 -0.00021539 -0.0026516
0.0010366 0.0013393 0.00062166 -0.0012647 1.4879e-05 -0.0002391 0.012993 0.0074168
0.064349 -0.14798 0.0013252 0.0096131
-0.0010473 0.0017576 -0.00015058 -0.00012241 0.00032648 0.0027753 -0.00063997 -0.0028564
0.0012055 0.0095773 0.12015 -0.056874
2480000000 -0.08152 -0.027741 0.013614 -0.0021289 -0.0014783 8.6402e-05 -0.00042541 0.0014049
0.0014732 -0.0005843 0.00021124 0.0014206
0.013601 -0.0020919 0.13164 -0.026916 0.0024456 -0.0091596 0.0012234 -0.00011804
-0.00041585 -0.00083402 -0.00019211 -0.00029223
-0.0014915 5.6876e-05 0.0023902 -0.0092061 -0.11909 -0.057687 -0.00075943 0.0033568
-0.00032339 -0.00088535 0.00175 0.0010502
-0.00057583 0.0014258 0.0012216 -7.3203e-05 -0.00058067 0.0032317 -0.15842 0.047018
0.017592 0.00175 -0.0012904 -0.002762
0.0015926 -0.0005661 -0.00047876 -0.00089979 -0.0003319 -0.00085984 0.01739 0.0019611
0.033628 -0.13988 0.0049404 0.0081016
0.00016573 0.0014554 -0.00015292 -0.00020345 0.0019274 0.0010618 -0.001191 -0.0026722
0.0050675 0.0082343 0.10163 -0.052838
2540000000 -0.085494 -0.00074072 0.011635 -0.0060535 -0.0023652 0.00094198 0.00065192 0.00067949
-0.00035489 -0.0014926 0.00083828 0.0017367
0.011621 -0.0060417 0.11808 -0.018814 -0.0015726 -0.0079496 0.0004995 -0.0014196
-0.0017349 -9.2434e-05 -0.00059492 0.00034933
-0.0023815 0.00099667 -0.0016521 -0.0078794 -0.12555 -0.034284 0.0022914 0.0025157
-0.0012383 0.00022197 0.0019292 -0.00088517
0.00068216 0.00088603 0.0004355 -0.0014998 0.0021431 0.0025799 -0.15707 0.085563
0.017197 -0.0047406 -0.0020549 -0.0020367
-0.00023971 -0.0016317 -0.0017476 -4.8764e-05 -0.0011816 0.00016496 0.017268 -0.0048595
0.009898 -0.12595 0.0079117 0.0065921
0.00093073 0.0016839 -0.00055116 0.00035345 0.0016665 -0.00088013 -0.0018864 -0.0023131
0.0078371 0.0065026 0.087259 -0.040238
2600000000 -0.078042 0.024322 0.0086078 -0.0096057 -0.0013097 0.0025993 0.00064866 -0.00024551
-0.00082916 -0.0010041 0.0018844 0.00029724
0.0086005 -0.0095789 0.11233 -0.033952 -0.0038517 -0.006043 -0.000556 -0.00072428
-0.00024028 0.0015004 -2.582e-05 0.00076374
-0.001244 0.0026204 -0.0038961 -0.0060637 -0.13035 -0.0092199 0.0030307 -0.0002667
1.0654e-05 0.0015014 0.0011206 -0.0016302
0.00067875 -0.00062904 -0.00058521 -0.00069487 0.0030657 -0.00014341 -0.14218 0.11971
0.014127 -0.010652 -0.0032194 4.7158e-05
-0.0010798 -0.0010131 -0.00010242 0.001513 -2.8805e-05 0.0015617 0.013975 -0.010751
-0.018282 -0.11001 0.0095459 0.0059789
0.0018084 0.0003695 -6.6225e-05 0.00081798 0.0011277 -0.0016305 -0.0035833 -3.628e-05
0.0093582 0.0060278 0.078863 -0.026165
2660000000 -0.071656 0.049993 0.0048343 -0.011525 -0.00016735 0.00091372 -0.00021072 -0.00022925
-0.0025038 0.00051312 0.0013624 -0.0007193
0.0048558 -0.011501 0.11959 -0.0296 -0.0048874 -0.004292 -0.0012756 -0.00034881
0.0002835 0.0019228 0.00052954 0.0006644
-0.00017704 0.00090236 -0.0049511 -0.0042687 -0.1293 0.011253 0.0018087 -0.0015963
0.0003858 0.00068741 -0.00095988 -0.001498
-0.00025861 -8.3212e-05 -0.0011423 -0.00033562 0.0016796 -0.0017113 -0.12155 0.15041
0.0087885 -0.014595 -0.0026665 0.0010573
-0.0024194 0.00074228 0.00021914 0.0018431 0.00036179 0.00086986 0.0086199 -0.014522
-0.033131 -0.094382 0.010825 0.0011938
0.001393 -0.00084918 0.00050369 0.00070456 -0.0009438 -0.0016064 -0.0024042 0.0012896
0.011162 0.0012449 0.074094 -0.0068661
2720000000 -0.060295 0.06842 0.00052041 -0.011814 -0.00035713 0.0029167 -0.00036026 8.9456e-05
-0.0020841 0.0020831 0.00036951 -0.0017696
0.00053772 -0.011794 0.10457 -0.032558 -0.0052722 -0.00079126 -0.0014339 0.00052735
0.0015728 0.00046928 0.00081511 -0.00019462
-0.00031651 0.0029032 -0.0052952 -0.00073155 -0.12361 0.040567 0.00032379 -0.0024588
0.00052959 0.00044592 -0.0014035 0.00037969
-0.00027147 0.00014873 -0.0014821 0.00047611 0.00027294 -0.0023259 -0.089167 0.17971
0.002414 -0.0154 -0.0019809 0.0027446
-0.0019537 0.0018615 0.0015773 0.0005498 0.00060958 0.00039621 0.002256 -0.015511
-0.04857 -0.07019 0.011841 -0.00080411
0.00032477 -0.0016047 0.00084317 -0.0002156 -0.0014534 0.00043697 -0.0018061 0.0025263
0.011874 -0.0011032 0.077611 0.011702
2780000000 -0.045633 0.086977 -0.0041924 -0.010668 6.6207e-05 0.0011095 0.00053726 -0.00015052
0.0011748 0.0022838 -0.00059447 -0.0016177
-0.0041823 -0.010661 0.10295 -0.044061 -0.00397 0.00060471 -4.8269e-06 0.0015562
0.00172 -0.00076883 8.2205e-05 -0.00026486
0.00012833 0.0010899 -0.0039493 0.00059152 -0.12109 0.071004 -0.0020139 -0.0015465
0.00054884 -0.00044794 -0.00043449 0.00068661
0.00048338 -0.00038079 -6.9987e-05 0.0015578 -0.0019802 -0.0016837 -0.060111 0.20172
-0.0039671 -0.014634 -0.00060444 0.0020567
0.0010442 0.0025719 0.0017857 -0.00087601 0.00014604 -0.00055901 -0.0040748 -0.014493
-0.061433 -0.044136 0.010675 -0.0057653
-0.00047257 -0.0018095 5.1456e-05 -0.00024863 -0.00042892 0.00081834 -0.00074596 0.0019376
0.010411 -0.0054542 0.081663 0.029771
2840000000 -0.030106 0.10177 -0.007411 -0.0075417 0.0013716 0.0018692 0.00016762 -0.00010806
0.0012423 0.0012834 -0.001608 0.00043891
-0.007387 -0.0075121 0.1014 -0.036854 -0.002953 0.0015558 0.00043264 0.0006101
6.26e-09 -0.0014274 -4.3627e-05 2.3582e-05
0.0013922 0.0018929 -0.0029333 0.0015832 -0.11511 0.097307 -0.0013762 0.00012699
0.00038505 9.7738e-05 0.00099567 0.0010536
3.0287e-05 -8.0246e-06 0.00048532 0.00067006 -0.0014309 0.00017787 -0.023993 0.2171
-0.0080923 -0.01086 0.00070783 0.0011587
0.0014572 0.001348 -3.4673e-05 -0.0013872 0.00068812 0.00017591 -0.0080739 -0.011048
-0.065255 -0.020961 0.0084492 -0.0072448
-0.0017966 0.00037232 -4.5532e-06 3.2584e-05 0.00094577 0.0010171 0.0003837 0.0015483
0.0086803 -0.007228 0.095596 0.045746
2900000000 -0.016369 0.12085 -0.0088197 -0.0034767 0.0015157 0.00022123 0.00059449 -0.0010191
0.0024555 -0.0010194 -0.00091392 1.0647e-05
-0.0088076 -0.003513 0.082536 -0.044394 -0.00081136 0.0026346 0.00082762 0.00030251
-0.00038839 -0.0015171 -0.00022436 9.9342e-05
0.0014759 0.00021281 -0.00078246 0.0026526 -0.097244 0.1305 -0.00092358 -0.00015558
-0.00050064 -0.0010332 0.0015684 -0.00049504
0.00048234 -0.00089857 0.00076828 0.00026199 -0.00082775 -0.00017173 0.012391 0.21995
-0.010876 -0.0064074 0.0008704 0.0019306
0.0023291 -0.0013104 -0.0004346 -0.0014439 -0.00056691 -0.0012092 -0.011143 -0.0059582
-0.065333 0.0095125 0.0061987 -0.009357
-0.00090946 5.9509e-05 -0.00023 6.1162e-05 0.0014795 -0.00028624 0.0014821 0.0020932
0.0059397 -0.0097349 0.10994 0.051017
2960000000 0.0054862 0.13226 -0.0089713 0.00016058 0.00038806 0.0014081 -0.001012 -0.00089523
-0.00031755 -0.0018471 -0.00062473 0.00074246
-0.0089713 0.0001597 0.092213 -0.043922 -0.00032533 0.0011547 0.00096732 9.5775e-05
-0.0012143 -0.00089466 0.00043559 0.00042745
0.00049163 0.0014387 -0.00035383 0.0011116 -0.077627 0.16111 -0.00074869 0.00051002
-0.00044698 0.00073511 0.00014214 -0.0023062
-0.00069636 -0.0011817 0.00086716 7.0228e-05 -0.00069448 0.00039554 0.054721 0.2277
-0.01122 -0.00053989 0.0017207 0.00063955
-0.00041074 -0.0017637 -0.0011573 -0.00080415 -0.00048402 0.00090081 -0.010957 -0.00027294
-0.05576 0.035416 0.0022456 -0.011443
-0.00057144 0.00062718 0.00048093 0.0003965 0.00012896 -0.0022845 0.0015926 5.8167e-05
0.0022573 -0.011055 0.12901 0.061878
3020000000 0.023034 0.14605 -0.0067429 0.0036844 0.0014004 -0.00012285 -0.0008951 0.00011813
-0.00091366 0.00018365 -7.7392e-05 0.00043868
-0.0067253 0.0036547 0.081398 -0.032816 -0.00021667 -0.00032748 0.00052744 -0.00097445
-0.0016818 0.00047216 0.00067393 -0.00023961
0.00131 -0.00021319 -0.00023267 -0.00025915 -0.055989 0.18576 -0.00032607 0.00094681
0.0002011 0.00035991 -0.00063056 -0.0016649
-0.0011471 0.00022114 0.00060784 -0.00082742 -0.00037061 0.0010238 0.094141 0.22038
-0.0087954 0.0030716 0.00060444 3.2321e-05
-0.00058135 0.00027989 -0.0018049 0.00042286 0.00044105 0.0002357 -0.008785 0.0027615
-0.0428 0.058814 -0.00093237 -0.010778
-0.00011916 0.00039504 0.0006775 -0.00021676 -0.00072775 -0.0015951 0.00025073 0.00049082
-0.00084641 -0.01103 0.14945 0.058812
3080000000 0.050107 0.15576 -0.0047563 0.0057851 0.0016885 -7.2552e-05 -0.00065854 -2.3201e-05
-0.00046266 0.00021425 -0.00013577 0.00062143
-0.00477 0.0057855 0.079048 -0.027453 -0.00040267 0.00027913 -0.00017812 -0.00021869
-0.00052566 0.0011723 -6.8542e-05 -0.00056171
0.0016758 -8.3199e-05 -0.0004353 0.00024313 -0.018659 0.20683 -0.00072321 0.00022533
0.0005494 0.00067013 -0.002192 -0.00085998
-0.00066188 7.323e-05 -0.000161 -0.0003896 -0.00071 0.00019212 0.12772 0.21166
-0.0056945 0.0064727 0.0014908 0.00033128
-0.00058612 2.8385e-05 -0.00049852 0.0012453 0.00037265 0.00052115 -0.0060334 0.006671
-0.022248 0.085503 -0.0056272 -0.0090338
-3.753e-05 0.00059603 -3.5761e-05 -0.00057896 -0.002104 -0.00067759 0.0021471 0.00049113
-0.005778 -0.0090288 0.16346 0.065987
3140000000 0.079042 0.15874 -0.0013999 0.007638 0.0027286 -0.0015581 -0.0013533 0.0011404
0.0012872 0.00059174 0.00038565 -0.00011312
-0.0013942 0.0076491 0.074896 -0.029745 -0.00090428 -0.00010532 0.00078584 -0.00041906
-1.3823e-05 0.001155 0.00051266 -0.00050612
0.0027302 -0.0015347 -0.00086575 -6.8038e-05 0.023833 0.22657 1.4585e-05 0.0018417
0.0012939 -0.00069416 -0.0027631 0.00086331
-0.00097983 0.0010321 0.00067204 -0.000324 0.00010408 0.0016964 0.16228 0.18667
-0.0017019 0.007082 0.00098119 -0.00088796
0.0012526 0.00091699 -3.6024e-06 0.0011392 0.0012857 -0.00071082 -0.0013284 0.0072057
-0.0097868 0.10288 -0.0073029 -0.0061799
0.0003696 -8.568e-05 0.00055551 -0.00048697 -0.0027 0.00086825 0.00090725 -0.0013676
-0.0074177 -0.0060665 0.18716 0.05691
3200000000 0.11063 0.16936 0.0038504 0.0066875 0.00088945 -0.002914 0.00010496 0.0020015
0.0004697 -0.0012776 0.00020802 0.00036088
0.0038508 0.0066741 0.085091 -0.028585 -0.0012024 0.00031757 -0.000488 -0.0010378
0.00098149 0.001085 -0.00049035 -0.00095384
0.00085232 -0.0029113 -0.0012241 0.00037943 0.068111 0.23157 0.0013215 0.00076352
-0.00020449 -0.001877 -0.0014389 0.0022456
-0.00019446 0.0019049 -0.00043093 -0.00087524 0.0011378 0.00074505 0.18389 0.16416
0.0013244 0.0060811 0.00077642 -0.0015444
0.00073745 -0.0014249 0.00098447 0.0010549 -1.9378e-05 -0.0018893 0.0013578 0.0056871
0.022866 0.11944 -0.0092397 -0.0023075
0.00014548 0.00026544 -0.00054976 -0.00099781 -0.0015948 0.0023277 0.0003081 -0.0011224
-0.0091968 -0.0023534 0.20292 0.056104
3260000000 0.14289 0.16167 0.0041307 0.003209 -0.00052772 -0.0024949 0.0012055 0.00047704
0.00053623 -0.0020672 -0.00027687 -4.8691e-05
0.0041097 0.0032357 0.093012 -0.032044 -0.0019632 0.0020196 -0.00048565 -6.5725e-06
0.00081201 -0.00055433 -0.00081916 0.00025286
-0.00056443 -0.00245 -0.0019223 0.0020123 0.11865 0.22689 0.00034463 -0.00039993
-0.00072363 -0.0011059 0.00047592 0.0021518
0.0014972 0.00074836 -0.00032879 -0.00027524 0.0006193 -0.00026151 0.21083 0.12592
0.003954 0.0047869 -0.00085441 -0.0017943
0.00024575 -0.0019493 0.00080329 -0.00048435 -0.00088959 -0.0011491 0.0035391 0.0049134
0.042438 0.12794 -0.0070769 0.003165
-0.00016908 1.4291e-05 -0.00079236 0.00018935 0.00054713 0.0023585 -0.00058603 -0.0016612
-0.0071675 0.0031821 0.23248 0.046296
3320000000 0.17333 0.1552 0.0071096 0.0014719 -0.0004925 -0.0019683 0.00073959 0.00033007
-0.0019549 -0.0015551 0.00052082 0.00016657
0.007133 0.0014798 0.099541 -0.028473 0.00062243 0.0024069 -0.00028911 -0.00055104
-0.00013735 -0.0002551 -0.00052261 0.00019956
-0.0005129 -0.0019749 0.00059886 0.0023582 0.16624 0.21749 0.00027704 -0.00010671
-0.0011465 -0.00011114 0.00044074 0.00085338
0.00077229 7.9279e-05 -0.00040691 -0.00042414 0.00014656 -0.00030889 0.21867 0.096287
0.0043031 0.0020419 -0.00086497 0.00018525
-0.0017597 -0.0012426 -0.00014783 -0.00036331 -0.000944 6.1387e-05 0.0045216 0.0022874
0.068866 0.13224 -0.0040644 0.0036845
0.00036782 6.0496e-05 -0.00058695 0.0002082 0.00055812 0.00073147 -0.0009242 -0.00020125
-0.0039937 0.0037266 0.24812 0.033252
3380000000 0.20843 0.13863 0.0056571 -0.0019825 -0.0012029 0.00055973 0.0010998 0.00013867
-0.0011575 0.00069313 0.00013742 -1.8745e-05
0.0056511 -0.001983 0.11009 -0.036211 0.00012593 0.0029138 -0.0012362 -0.00058296
-0.00016028 -2.2179e-05 -0.00084673 0.00049064
-0.0011914 0.00061646 0.00020073 0.0029692 0.20768 0.19546 0.00075087 -0.00056764
-0.0016555 0.00078207 0.0010224 0.0012038
0.0010175 0.00044717 -0.0011259 -0.00046511 0.0007531 -0.00051223 0.23422 0.063999
0.0056945 0.0019228 -0.00029939 0.00026977
-0.0012729 0.00065477 -0.00011369 5.7585e-05 -0.0017146 0.00069835 0.0057355 0.0014144
0.1061 0.12506 -0.001364 0.0052131
9.8252e-05 1.3472e-05 -0.00083337 0.00043269 0.0010608 0.0012429 -0.00064454 0.00041419
-0.0014393 0.0050064 0.27789 0.01503
3440000000 0.23997 0.11649 0.004529 -0.0038019 -0.00080025 -0.0015701 0.00079895 -4.245e-05
-0.0015255 0.0015382 0.00094368 0.00013768
0.0045375 -0.0037788 0.10353 -0.041394 0.0030876 0.0021611 -0.00086985 0.0012754
-5.0043e-05 0.00045228 0.00017348 0.00087447
-0.000907 -0.0015032 0.0031296 0.0020636 0.24595 0.16692 -0.00050542 -0.00016672
8.348e-05 0.0012069 0.00083322 0.00073191
0.00074651 -7.5724e-05 -0.00091983 0.0009421 -0.00030351 -0.00015685 0.23549 0.030454
0.0064281 -0.001468 -0.00046537 -0.00026072
-0.0017337 0.0015159 -3.7124e-05 0.00038948 -3.577e-05 0.0013761 0.0060241 -0.0013529
0.13057 0.12002 0.002458 0.0033347
0.0010848 4.1149e-05 0.000222 0.00085491 0.00097433 0.00076555 -0.00015458 -0.00010913
0.0024798 0.0033219 0.29478 -0.014428
3500000000 0.27221 0.084919 0.0023566 -0.0045652 -0.0015231 0.001701 0.00081892 -0.0006917
-0.00084855 0.0016776 0.00071419 -0.00079959
0.0023676 -0.0045408 0.11581 -0.064898 0.003119 0.0012459 -0.00031493 0.00057494
0.00061045 -0.0001736 -0.0001201 0.00033158
-0.0013977 0.0015888 0.0031029 0.0013025 0.27541 0.13277 0.00016432 0.00010121
-0.00013988 0.00093623 0.001925 -7.687e-05
0.00086716 -0.00087197 -0.00036649 0.00071856 -3.0476e-05 -6.3628e-05 0.23899 0.0034471
0.0056417 -0.0038932 -9.4689e-05 -8.4727e-05
-0.00074133 0.0014829 0.00048978 -2.6719e-05 0.00017848 0.00096122 0.0061467 -0.0033981
0.17198 0.097865 0.0026994 0.00068817
0.00060558 -0.00090892 -8.6319e-05 0.00027027 0.0018218 -0.00025261 -0.00018552 -0.00044728
0.0026422 0.00082603 0.31464 -0.041371
3560000000 0.29055 0.050468 0.00048888 -0.0058118 -2.073e-05 -0.00084819 0.00060098 0.00038823
0.0017095 0.0016173 -7.7626e-05 -0.0011995
0.00048293 -0.0058194 0.10998 -0.069934 0.0056971 -0.0005645 0.00022208 0.00057919
0.00059923 -0.00010214 0.00032273 0.00031517
-7.3241e-05 -0.00090569 0.0057983 -0.00061114 0.30297 0.090087 -7.9723e-05 -4.0627e-05
0.00069418 0.00023645 0.0013042 -0.0010044
0.00054092 0.00028917 0.00046533 0.00054247 -0.00011148 7.9932e-05 0.23005 -0.032301
0.0047321 -0.0057087 -0.00058645 -0.0006256
0.0018039 0.0015702 0.00054724 -0.00017186 0.00056278 0.00035596 0.0046092 -0.0062797
0.19235 0.08901 0.0021228 -0.001564
-6.0471e-05 -0.0009494 0.00035042 0.00038649 0.0013604 -0.0009105 -0.00076263 -0.00029985
0.0020547 -0.0017389 0.32743 -0.081605
3620000000 0.30681 0.013005 -0.0010517 -0.0035787 -0.0018616 -0.00022255 0.00030481 -0.001807
-0.00013278 0.00058698 -0.00050049 -0.00081178
-0.0010489 -0.0035816 0.11062 -0.099031 0.004066 -0.0037134 0.00034518 0.00052385
-8.7193e-05 -0.00077247 0.00067711 0.00015521
-0.0018792 -0.00010809 0.0039434 -0.0038326 0.31528 0.046118 -2.5425e-05 -0.0010595
-0.00044854 0.00014673 0.00058368 -0.00066075
0.00040877 -0.0016389 0.00019007 0.00031641 0.00020258 -0.0011177 0.21859 -0.063205
0.0006456 -0.0071607 -0.0014919 0.0008221
-0.00012867 0.00058067 -6.2533e-05 -0.00085291 -0.00017419 0.00020015 3.2357e-05 -0.0066765
0.21372 0.054395 0.00010239 -0.00156
-0.00068147 -0.00085922 0.000692 0.00028442 0.00074303 -0.00085462 -0.001072 0.0010246
0.00015368 -0.0014843 0.32937 -0.11637
3680000000 0.31068 -0.031434 -0.003478 -0.0039567 -0.00099743 0.0015842 -0.0010963 -0.00034489
0.001514 -0.0001668 -0.0013532 -0.00041674
-0.0034704 -0.0039452 0.10647 -0.11578 0.0016161 -0.004621 0.00072803 0.00034059
-0.00032684 -0.00074897 0.00057584 0.00010019
-0.00093515 0.0016308 0.0016389 -0.0045666 0.32674 -0.0039218 -0.00076184 -0.00042145
0.0012205 0.00092596 0.00063226 -0.0018666
-0.0010565 -0.00034225 0.00063062 0.00050659 -0.0010305 -0.00041502 0.20475 -0.096544
-0.0012057 -0.0056768 -0.00076865 0.0015156
0.0015147 -3.8996e-05 -0.00028799 -0.00077641 0.0010513 0.00087099 -0.00071508 -0.0056217
0.23494 0.033457 8.3754e-05 -0.0016253
-0.0011983 -0.00047111 0.00065095 7.6883e-05 0.00041462 -0.0018256 -0.00083128 0.0012361
7.3153e-05 -0.0014688 0.32888 -0.16065
3740000000 0.31246 -0.067482 -0.0028694 -4.1051e-05 -0.0022664 0.0026009 0.00024366 -0.0009007
-0.00088004 -7.1696e-06 -0.00082346 0.00032298
-0.0028857 -5.035e-05 0.097991 -0.13757 0.0011425 -0.0054998 0.00032134 -9.3886e-05
-0.00034796 -4.8766e-05 0.00063955 4.0857e-07
-0.0022263 0.0025599 0.00099919 -0.0055428 0.32908 -0.043811 -0.00068674 -0.00025828
-0.00018471 -0.00013292 -0.00049199 -0.001033
8.8554e-05 -0.00081924 0.00060307 -0.00020145 -0.00066776 -0.00020602 0.18361 -0.11983
-0.0022346 -0.005077 0.00080398 0.0026564
-0.00075591 2.5864e-05 -0.00034423 -0.00011185 1.1893e-05 9.4692e-06 -0.0025407 -0.0051402
0.24391 -0.00044432 -0.00085071 -0.0010703
-0.00085494 0.00052982 0.0005643 -3.8923e-05 -0.00042195 -0.001195 0.00067435 0.0027837
-0.00092917 -0.0011928 0.31559 -0.20054
3800000000 0.30651 -0.1132 -0.001964 0.00049688 0.00070929 0.0037509 -0.0013047 -0.0017569
0.0014521 0.0012016 -0.00097327 0.00035138
-0.001994 0.00047397 0.087286 -0.15276 -0.0020882 -0.0051344 0.00035636 0.00012692
-0.00092976 -0.0003556 0.00068111 8.9791e-05
0.00076504 0.0037912 -0.002084 -0.0050452 0.32536 -0.085538 -0.00087939 0.00059559
0.00094059 4.4241e-06 -0.00098437 -0.00063997
-0.0014818 -0.0015606 8.7501e-05 4.4136e-06 -0.00085697 0.00052395 0.17455 -0.14577
-0.0031424 -0.0037026 0.0013992 0.0016992
0.0013158 0.0011068 -0.00084924 -0.00024539 0.0009467 -0.00021807 -0.0033237 -0.0037457
0.25998 -0.037611 0.00070486 0.00052875
-0.0010079 0.00030923 0.00070833 7.4791e-05 -0.0010423 -0.00055117 0.0017062 0.0016578
0.00097179 0.00051829 0.30787 -0.24175
3860000000 0.29504 -0.14521 -0.00067943 0.00095607 0.002634 0.0021509 -0.002165 0.0012299
0.0009718 -0.0014361 -0.00047739 0.001687
-0.00068637 0.00096235 0.068411 -0.16251 -0.0033539 -0.0052512 0.00044149 -0.00069606
-0.00084434 0.0013283 0.00059116 -0.00096615
0.0027937 0.0020572 -0.0033919 -0.0051644 0.30543 -0.1256 -0.00066459 0.0010266
8.4695e-06 -0.00064929 -0.00076925 -0.00046868
-0.002056 0.0011117 0.00059718 -0.0005932 -0.00077808 0.00084957 0.14627 -0.16049
-0.0025096 -0.0040372 0.0021189 0.0010054
0.0012074 -0.0013077 -0.00081343 0.0012565 -0.00027673 -0.0006858 -0.0023732 -0.004012
0.25986 -0.065502 0.0003899 -0.0011997
-0.00050464 0.0017916 0.00061491 -0.00096206 -0.00082698 -0.00047409 0.0018661 0.00084398
0.00051887 -0.0010849 0.28415 -0.27983
3920000000 0.28025 -0.18482 0.0018111 -5.2909e-05 0.0036751 0.002196 0.0001312 0.001001
0.00031992 0.00010915 0.00045669 0.00020297
0.0018219 -4.785e-05 0.041057 -0.17895 -0.0051261 -0.0033598 -0.00042263 -0.00024274
0.00036502 0.00015359 -0.00019561 -0.00043693
0.0036631 0.0023475 -0.0051342 -0.0033318 0.29822 -0.15847 0.00015416 0.0012947
0.0015674 -0.00092262 -0.00073537 -0.00014435
-0.00016296 0.00088304 -0.0004492 -0.00021111 0.00028134 0.0013029 0.12622 -0.17093
-0.0039036 -0.0034692 0.0023848 -0.00042237
0.00023156 6.2872e-05 0.00047852 0.00017728 0.0017835 -0.00085539 -0.0038471 -0.0032312
0.25398 -0.11299 0.0014127 -0.0010875
0.00054328 7.3362e-05 -0.0002495 -0.00034526 -0.00069561 -0.00013739 0.0021907 -0.00039483
0.0014021 -0.0011313 0.2633 -0.30727
3980000000 0.25253 -0.22051 0.0020104 -0.003304 0.0048654 -0.00063531 0.00010602 0.0011413
0.0011008 -0.001964 0.0004761 0.00019162
0.0020113 -0.0033224 0.018805 -0.19248 -0.0057478 -0.0011362 0.00076645 0.00052425
0.00033339 0.00039095 1.8253e-05 -0.0012737
0.004805 -0.0006076 -0.0058086 -0.0010317 0.26986 -0.18878 0.0015379 -0.00010764
-0.00093674 -0.0011875 -0.0007373 -0.0006487
0.00013305 0.0012343 0.00078056 0.00045183 0.0014584 -5.8802e-05 0.090335 -0.19316
-0.0041758 -0.0037685 0.0016281 -0.00094866
0.001074 -0.0019916 0.00037396 0.00037592 -0.00099801 -0.0011278 -0.0040872 -0.0038144
0.244 -0.14196 0.0015973 -0.0041654
0.00040151 0.00015514 1.0807e-05 -0.0012302 -0.00069722 -0.00075698 0.0016151 -0.00085619
0.0017076 -0.0041883 0.22924 -0.34536
4040000000 0.22521 -0.2461 -0.00086838 -0.0043108 0.0032005 -0.0029308 0.00023565 0.00038508
-0.00046781 -0.00053786 0.00069555 -0.00016914
-0.00085167 -0.0042555 -0.0065434 -0.19991 -0.0047113 0.00020624 0.00026072 -0.0010353
0.00013592 0.00045591 -0.0015368 -0.00025004
0.0031615 -0.0031087 -0.0046454 0.00033755 0.24726 -0.22252 4.3371e-05 -0.00050349
-0.00089852 -0.00038614 -0.0013305 0.00019483
0.00039145 0.0002047 0.00015497 -0.00096452 0.00014325 -0.00070342 0.06779 -0.18829
-0.0059674 -0.0016388 0.0015761 -0.00056583
-0.00057233 -0.0007855 -8.7783e-06 0.00043191 -0.00079892 -0.00018014 -0.0062645 -0.0018603
0.23399 -0.17592 -0.0010031 -0.0028784
0.00076979 2.533e-05 -0.0015804 -0.00016864 -0.001267 0.00022317 0.0018138 -0.00065683
-0.0011344 -0.0027976 0.19134 -0.36343
4100000000 0.19446 -0.2695 -0.0034763 -0.0029594 0.001059 -0.0035813 -2.1017e-05 0.00016085
0.00030549 -0.0014765 0.00053864 0.00024976
-0.003477 -0.0030162 -0.032522 -0.20341 -0.0047396 0.0010148 -0.00019891 -0.00037224
0.00087463 0.0003187 -0.00076059 0.00028833
0.00092002 -0.0034304 -0.0048263 0.00094737 0.22535 -0.24832 0.000277 -0.00026388
-0.00080046 -0.00025857 -0.0012709 0.00018875
-0.00035981 -4.28e-05 -0.00012216 -0.00035465 0.0001069 -0.00019344 0.034185 -0.20103
-0.0062926 0.000332 0.001279 -0.0013449
0.00018404 -0.0015493 0.0010809 0.00018652 -0.00063684 -0.00036271 -0.0060809 0.00067924
0.21842 -0.20088 -0.0011601 -0.0040465
0.0005197 8.5572e-05 -0.00072175 0.00040215 -0.0012271 0.00042904 0.00093362 -0.0016369
-0.0012056 -0.004153 0.15796 -0.39063
4160000000 0.16522 -0.28665 -0.0039061 -0.0018973 -7.9125e-05 -0.0031308 0.0007006 -0.00024136
-0.0034469 -0.00049836 0.00074451 -0.00091182
-0.0038985 -0.0018857 -0.058241 -0.19966 -0.0049 0.0026481 -0.00040736 -0.00013761
0.00029321 -0.00055712 -0.00098979 0.00040005
-7.7517e-05 -0.0032281 -0.0048499 0.0028208 0.1927 -0.26333 0.00041611 -0.00034398
-0.0010483 -0.00053216 -0.0010501 0.00093892
0.00069476 -8.622e-05 -0.00043745 -0.00028864 0.00054 -0.00042551 0.010146 -0.18904
-0.0057113 0.0017228 0.00084377 -0.0026098
-0.0034147 -0.0004216 0.00018284 -0.00046643 -0.0011506 -0.00041963 -0.00554 0.0012552
0.18822 -0.23455 -0.0040507 -0.0037348
0.00063058 -0.00093441 -0.00095253 0.00036101 -0.0012469 0.00089512 0.00094235 -0.0020944
-0.00407 -0.003709 0.10831 -0.39878
4220000000 0.13671 -0.30215 -0.0047105 0.00015452 4.8334e-05 -0.0036996 -0.00040753 -0.00020419
-0.00075381 0.0008502 0.00019584 -0.00098682
-0.0047108 0.00013933 -0.094732 -0.18958 -0.0022497 0.003585 -0.00020072 -0.00023484
-8.7024e-05 1.4329e-05 -0.00050934 0.0010391
-9.763e-05 -0.0038575 -0.0021537 0.0035785 0.16277 -0.28984 8.819e-05 0.00030219
0.00044339 0.00041341 -2.7759e-05 0.00084817
-0.00048979 -0.00031869 -0.00018327 -0.00014586 -0.00013635 0.0001859 -0.014377 -0.18727
-0.0038974 0.0020126 -0.00019488 -0.0022294
-0.00068657 0.00095224 2.8197e-05 4.5859e-05 0.00052623 0.00038421 -0.004289 0.0022061
0.17375 -0.26062 -0.0039916 -0.0028774
0.00015678 -0.0010824 -0.00055609 0.0010775 -6.2564e-05 0.0010425 5.7088e-06 -0.00248
-0.0039699 -0.0028494 0.080506 -0.41237
4280000000 0.10587 -0.31091 -0.0029572 0.0018108 -0.0019699 -0.0043841 -0.00039627 0.00075059
-0.00054723 0.0013456 -0.00059163 -0.00015804
-0.0029513 0.0018223 -0.12033 -0.19368 -0.0027827 0.0030422 -0.00083454 -0.00034119
0.00018287 0.00022421 0.00061068 0.00053376
-0.0019701 -0.00425 -0.0027555 0.0030951 0.13279 -0.29636 0.00090468 -0.00027252
-0.0007968 0.00074993 -0.00042796 0.00096058
-0.00041819 0.00063711 -0.00080082 -0.00024042 0.00099505 -0.00010751 -0.05172 -0.17128
-0.0049128 0.0022607 -0.00039012 -0.0020891
-0.0007651 0.0010918 0.00033187 0.00021626 -0.00079299 0.00067505 -0.0046329 0.0025863
0.12833 -0.2824 -0.0060399 -0.00076155
-0.00057249 -6.7108e-06 0.00060631 0.00048679 -0.00051669 0.00087186 -0.00070261 -0.0020982
-0.005986 -0.0010258 0.030079 -0.41688
4340000000 0.078441 -0.31953 -0.0018769 0.001962 -0.0024294 -0.0013458 0.00024575 0.00050216
-0.0001681 0.00060454 2.5773e-05 -0.00095141
-0.0018897 0.0019561 -0.14095 -0.16767 -0.0019798 0.0040766 -6.3209e-05 0.00060195
-0.00016562 -0.0001823 0.00039093 0.00036242
-0.0024643 -0.0013755 -0.001893 0.0040285 0.096965 -0.31314 -0.00043439 -0.0009855
0.00011706 0.0003691 0.00067597 0.0021458
4.7723e-05 0.00068791 -7.0305e-05 0.00059423 -0.00048427 -0.0011297 -0.069413 -0.1691
-0.0045125 0.0039735 -0.0012644 -0.0025364
9.4053e-05 0.00082393 -0.00019293 -0.00038167 0.00014161 0.00047375 -0.0043864 0.0035845
0.10415 -0.30721 -0.0047821 0.0010642
-2.9588e-05 -0.00099641 0.00036102 0.00040259 0.00066035 0.0022192 -0.0012602 -0.0023543
-0.00492 0.0013284 -0.0040635 -0.41147
4400000000 0.047262 -0.32511 -0.0010565 0.0015542 -0.0024676 -0.0016894 0.00074773 0.0012492
0.00013229 0.00066305 -0.00045083 -0.00069769
-0.0010249 0.0015468 -0.16995 -0.15757 -0.0012366 0.0040809 -0.00045185 0.00041636
0.00024447 -0.00055235 0.00053415 0.000329
-0.00251 -0.0015123 -0.0012114 0.0040408 0.067555 -0.31913 -0.00021363 -0.00026103
0.00035643 0.00045661 0.0012771 0.0015087
0.00087332 0.0011447 -0.00044879 0.000483 -0.00013393 -0.00019163 -0.094301 -0.15579
-0.0030197 0.0052424 -0.0024214 -0.0015288
9.7251e-05 0.00076308 8.19e-05 -0.00039792 0.0002705 0.0002899 -0.0032691 0.0051518
0.071255 -0.32199 -0.0046683 0.0012024
-0.00046711 -0.00076232 0.0005531 0.00036465 0.0012256 0.0014937 -0.0022173 -0.0014444
-0.004464 0.0011538 -0.049627 -0.41634
4460000000 0.011396 -0.32441 -0.00063773 0.00049049 -0.0041746 -0.00078875 0.001445 -0.00066406
-0.00017894 0.0012712 -0.001066 -0.00033074
-0.00062293 0.00048899 -0.1915 -0.12801 -0.00052183 0.0044717 -0.00040478 0.00072618
-0.00043833 -0.00037161 0.0003848 -0.00031674
-0.0040471 -0.00081197 -0.00052845 0.0045894 0.042357 -0.32648 -0.0005567 -0.00052529
0.00021762 0.0003337 0.0020465 0.00054968
0.0012559 -0.0007382 -0.00035533 0.00081784 -0.00048304 -0.00043287 -0.10727 -0.13378
-0.0018682 0.0062584 -0.0024652 -0.00081337
-0.00016148 0.0011979 -0.00030691 -0.00072372 0.00032526 0.00035293 -0.0016711 0.0064391
0.03543 -0.31617 -0.0039448 0.0028449
-0.0011417 -0.00018387 0.00035132 -0.00027839 0.0020614 0.00063821 -0.0025056 -0.00095534
-0.0041023 0.0025689 -0.089809 -0.39721
4520000000 -0.012558 -0.32485 -0.00022926 -0.00024507 -0.003538 0.0002531 0.00069376 1.5926e-08
0.001912 7.4115e-05 -0.00070165 0.00090159
-0.0002518 -0.00025341 -0.21649 -0.11095 0.0007806 0.0045752 0.0005442 0.00090093
-0.00035694 -2.4837e-05 0.00041179 1.6385e-05
-0.0035351 0.00029607 0.00085646 0.0045423 0.010987 -0.32416 -0.00094329 0.00058418
0.00077944 -0.00020107 0.0017145 -0.00099263
0.00067165 -4.5653e-05 0.00057876 0.0009434 -0.00095663 0.00050767 -0.12461 -0.12494
-0.00051402 0.0061799 -0.0029535 -0.00032921
0.0016795 3.7054e-05 -0.00030736 2.0024e-05 0.00066476 -0.00025181 -0.00043813 0.00589
-0.012331 -0.32914 -0.003021 0.0022497
-0.00049518 0.00085259 0.00033089 -2.4127e-05 0.0017562 -0.0010224 -0.0030724 -0.00010868
-0.0029928 0.0025851 -0.11848 -0.39476
4580000000 -0.05028 -0.31704 -0.0011921 -0.00063887 -0.0032204 0.0024917 0.00081082 -0.00047426
-0.0002272 0.0001238 -0.00044782 0.00095579
-0.0011662 -0.00062232 -0.23512 -0.084224 0.0010388 0.0042423 0.00065695 -0.00011308
-7.8827e-06 0.00019364 0.00016513 -0.00035232
-0.0032408 0.0025183 0.0011147 0.004223 -0.020538 -0.32088 -0.00021328 0.00053036
-6.7746e-05 -0.00021125 0.0016717 -0.0011365
0.00070099 -0.00051861 0.00061525 -5.617e-05 -0.0001379 0.00051487 -0.13506 -0.10034
0.0021693 0.005425 -0.0026755 0.0011731
5.085e-05 0.00034674 -0.00011144 0.00027397 -5.066e-05 -0.00020029 0.0021077 0.0053597
-0.040401 -0.33659 -0.0028079 0.0038767
-0.000758 0.00080568 0.00030378 -0.00039675 0.0015598 -0.00096165 -0.0024421 0.0013058
-0.002428 0.0037732 -0.164 -0.36583
4640000000 -0.075518 -0.31115 -0.0024575 -0.0016102 -0.0029918 0.0025956 0.00047059 -0.0015704
0.001673 8.5266e-08 0.0002964 0.00097782
-0.0024662 -0.0015983 -0.24526 -0.056356 0.00167 0.0037135 0.00066105 0.00028798
-0.00034355 0.0003759 3.4295e-06 -0.00072048
-0.0029843 0.0027032 0.0016474 0.0036927 -0.045215 -0.31463 0.00027439 0.0008619
0.0011578 3.3355e-05 0.0002219 -0.0021709
0.00044746 -0.0014496 0.0006872 0.00026888 0.00023273 0.00093255 -0.14056 -0.085694
0.0035456 0.0039207 -0.0023529 0.0017459
0.0013783 -0.00042181 -0.00013729 0.00037165 0.0011754 8.986e-05 0.0037144 0.0039795
-0.073251 -0.32136 -0.0022187 0.0040023
0.00040085 0.0011508 -0.00015109 -0.0008079 0.00025547 -0.0021933 -0.0024374 0.0015479
-0.0023285 0.0037301 -0.18287 -0.35518
4700000000 -0.10346 -0.30615 -0.0040906 -9.1531e-05 -0.0015901 0.0046437 -0.00089812 -0.00083159
0.0012184 -0.00063573 0.00077257 0.00057116
-0.004119 -9.8337e-05 -0.25698 -0.037827 0.0026563 0.0040707 0.00050282 -0.00049006
0.00050088 0.00037752 -0.00035208 -0.00013807
-0.0014203 0.0046223 0.0026979 0.003984 -0.075919 -0.30854 -0.00023384 0.00052117
4.9232e-06 -1.6563e-06 3.9583e-05 -0.0014063
-0.00096373 -0.00097683 0.0005334 -0.00045769 -0.00016315 0.0004513 -0.15733 -0.06488
0.0035968 0.0016525 -0.0014586 0.0024916
0.00097476 -0.00045041 0.00032645 0.0001311 -8.4243e-05 -0.00027038 0.0035928 0.0015573
-0.11189 -0.31494 -0.0011184 0.0037595
0.00095195 0.00036614 -0.00020156 4.4851e-05 -3.168e-05 -0.0014401 -0.0014683 0.0024332
-0.001377 0.0039743 -0.22599 -0.32567
4760000000 -0.13353 -0.29094 -0.0048359 0.0013913 0.00072491 0.0045045 -0.00069583 -0.00063089
0.00033763 -0.0011309 0.00082446 -0.00039417
-0.0048188 0.0014142 -0.25262 0.0045781 0.0030387 0.0031776 4.715e-05 -0.00066789
0.00019723 0.00011749 9.3155e-05 2.5914e-05
0.00070028 0.0045883 0.0030715 0.0030642 -0.10566 -0.29415 0.00089742 0.00038964
0.00093819 -0.00017978 -0.0013665 -0.001033
-0.00076729 -0.00064486 4.4561e-05 -0.00073843 0.00075632 0.00041612 -0.15132 -0.048517
0.0024628 0.00080966 -0.00063506 0.0027152
0.00037027 -0.001119 0.00021309 0.00029803 0.0010905 -9.1876e-05 0.0026185 0.00066247
-0.14522 -0.29855 -0.00060777 0.0045739
0.00076807 -0.00047164 5.0289e-05 -0.00014938 -0.0014445 -0.00092006 -0.00058545 0.0029307
-0.00021275 0.0045929 -0.23758 -0.3041
4820000000 -0.16056 -0.27668 -0.0048385 0.0027404 0.0014271 0.0029964 -0.000801 -0.00051863
0.00026629 -0.00079929 8.2235e-05 -0.00035068
-0.0048789 0.0027182 -0.26436 0.026938 0.0043499 0.0034254 -0.00014491 -0.0003394
0.00031709 -7.3581e-05 -0.0001154 -0.00042572
0.0015648 0.0029659 0.0043922 0.0034112 -0.13282 -0.29065 0.00042697 -0.00042213
0.00028824 -0.00063983 -0.00088777 -2.2917e-05
-0.00082162 -0.00056002 -0.00017807 -0.00030201 0.00048237 -0.00028901 -0.16671 -0.030878
0.0020003 -0.00048516 5.2534e-06 0.0029961
0.00028405 -0.00093202 0.00035469 -0.00015847 0.0003826 -0.00084339 0.0018048 -0.00036991
-0.18506 -0.28126 4.9055e-05 0.0032829
-2.4831e-05 -0.00030818 -0.0002475 -0.00033778 -0.00094981 -4.0801e-05 0.00010497 0.0028205
-0.00016276 0.0028239 -0.27517 -0.27348
4880000000 -0.19147 -0.2566 -0.0042167 0.0044646 0.0021276 0.0031005 -0.0014053 0.00022072
-0.0009296 -0.0012069 0.00034817 0.00011619
-0.0042093 0.0044815 -0.25589 0.068537 0.0048874 0.0016366 -0.00034766 -0.00018052
-0.00012003 0.00026186 -0.00016282 8.4811e-05
0.0021693 0.00304 0.0048998 0.0014912 -0.15207 -0.27726 0.00045922 -0.00036564
-0.00011716 -0.0014366 -0.00041151 -0.00011984
-0.0014571 0.00022674 -0.00036316 -0.00019901 0.00045667 -0.00039392 -0.15973 -0.012193
0.00064551 -0.0006022 0.0011832 0.002426
-0.00094947 -0.0011135 -0.0001855 0.00019437 -8.6396e-05 -0.0014396 0.00076617 -0.00051215
-0.21593 -0.26601 0.00044172 0.0027054
0.0005226 8.9101e-06 -0.00016113 4.0854e-05 -0.00048612 -7.2018e-05 0.0011179 0.0023751
0.00015054 0.0032317 -0.28644 -0.244
4940000000 -0.21193 -0.23908 -0.0029278 0.0065154 0.002906 0.0012561 -0.0003486 0.00077277
-0.0010949 -0.00040214 0.00014665 -0.00067817
-0.0029398 0.0065112 -0.26751 0.094348 0.0058702 0.0010997 -0.00011353 -8.7163e-05
0.00037906 -0.00038627 -0.00047665 0.00010474
0.0028726 0.0013931 0.0059215 0.00099691 -0.17241 -0.25398 0.00013687 -0.00044874
-0.0012322 -0.00026783 -0.00041399 0.00038924
-0.00033324 0.00065722 -9.1256e-05 -9.2944e-05 0.00014847 -0.0003 -0.16737 -0.0026977
-0.00044268 0.00021316 0.0018841 0.0018477
-0.00091874 -0.00027966 0.00036141 -0.00034754 -0.0010817 -0.00021518 -0.00047196 1.0026e-05
-0.24021 -0.23926 -0.00028756 0.0032616
-0.00011999 -0.00073746 -0.00034021 6.6722e-05 -0.00047827 0.0003121 0.0018411 0.0019498
0.00016561 0.0031366 -0.30959 -0.21806
5000000000 -0.23261 -0.21455 -0.0001543 0.0073439 0.0032872 0.0019068 -0.00013628 0.00058794
-0.00031324 0.0004947 -0.00027326 -0.00094341
-0.00014765 0.0073488 -0.25375 0.11201 0.0059031 -0.00093333 -0.00023878 -8.4228e-05
-0.00020413 -0.00049788 -0.00017179 -0.00013282
0.0033905 0.0017771 0.0058824 -0.000991 -0.20223 -0.23916 -0.00056874 -0.00077059
-0.00054943 -0.00025294 -0.00043605 -6.0626e-05
-0.00012876 0.00071221 -0.00030622 -0.00011985 -0.00058233 -0.00075082 -0.16159 0.02174
-0.00090216 0.0012121 0.0021594 0.0012804
-0.00057232 0.000526 -0.00017153 -0.00050802 -0.0004547 -0.00014844 -0.00087311 0.0013469
-0.26769 -0.21542 0.00039657 0.0036239
-0.00018462 -0.00089768 -0.00036548 -3.293e-05 -0.00035256 -0.00014894 0.0023281 0.0011862
0.00025429 0.0033817 -0.32203 -0.18357
5060000000 -0.25353 -0.18675 0.0019077 0.0070014 0.0031889 -0.00046625 0.00018126 0.00059399
-0.00050443 -4.3121e-05 -0.00050191 -0.00031578
0.0019 0.0070005 -0.23617 0.14876 0.0052159 -0.0020043 -5.2039e-05 0.00014695
-0.00042148 -0.00016379 -0.00044655 0.00028772
0.0032168 -0.00040785 0.0051267 -0.0020905 -0.21566 -0.21712 -0.0003713 0.00035426
-0.00079941 5.0894e-05 -0.0011426 -0.00014055
0.00015903 0.00059837 -2.333e-05 0.00026199 -0.00038137 0.00028288 -0.16295 0.028931
-0.00059355 0.0029591 0.0018394 0.00060754
-0.00046834 -2.4295e-05 -0.0004784 -0.00013882 -0.0009916 0.00016133 -0.00055953 0.0029442
-0.28158 -0.18454 0.0012654 0.0030234
-0.00040514 -0.00022432 -0.00035998 0.00032147 -0.0011411 -0.00016196 0.0017644 0.00038443
0.0010675 0.0034241 -0.33412 -0.1545
5120000000 -0.26929 -0.16138 0.0036202 0.0059452 0.0029977 -0.0005886 0.00031686 0.00062498
-1.3437e-05 0.00092379 -0.0004952 0.0002898
0.003621 0.005924 -0.23055 0.17517 0.0047337 -0.0027766 7.9621e-05 0.00023034
-0.00011786 7.5579e-05 0.00012105 0.00033027
0.0030089 -0.00068919 0.0047266 -0.0028984 -0.22954 -0.20211 -0.00016654 0.00014463
-0.00041289 0.00095157 -0.0012297 0.00075599
0.00041813 0.00056791 6.9673e-05 0.00014781 -0.00014416 0.00014448 -0.15936 0.055267
0.0012424 0.0034568 0.0024419 0.00016209
-0.00012871 0.00086627 -0.00015513 6.1477e-05 -0.00010511 0.00096609 0.0011815 0.0033291
-0.29697 -0.15101 0.0014166 0.0034284
-0.00042198 0.00031716 0.00013799 0.0003316 -0.0011316 0.00073231 0.0024666 0.0002541
0.0018664 0.0034265 -0.34677 -0.12069
5180000000 -0.28482 -0.13084 0.0050774 0.0046773 0.0033492 -0.0011939 0.00021246 0.00051761
-0.00024408 0.00029791 -0.00047062 0.0004701
0.0051244 0.0047028 -0.20823 0.1982 0.0041031 -0.0039028 -0.00032748 -0.00027121
-4.6989e-05 -0.00021449 -0.00016469 0.00016946
0.0032476 -0.0012478 0.0040759 -0.0039766 -0.24053 -0.16565 -0.00034349 0.00072515
0.00012938 -0.00021389 -0.00054504 0.00094351
0.00023939 0.00044281 -0.00034936 -0.00020466 -0.00033038 0.00068593 -0.15809 0.065237
0.0026151 0.0038264 0.0022905 -0.00077321
-0.00014545 0.00039293 -4.7131e-05 -0.00022395 -1.5971e-05 -4.5476e-05 0.0026427 0.0037863
-0.30958 -0.1082 0.002806 0.003722
-0.00061769 0.00045986 -9.3107e-05 9.2066e-05 -0.00038275 0.00086753 0.0023071 -0.00070995
0.0026507 0.0033667 -0.34936 -0.088293
5240000000 -0.29303 -0.10402 0.0051149 0.0033416 0.0027208 -0.002838 0.00074376 -5.9811e-06
-0.00014333 4.2894e-05 5.3942e-06 0.0004886
0.0051212 0.0033263 -0.19626 0.23567 0.0030504 -0.0048198 2.0622e-05 0.00016453
-0.00019292 8.2269e-05 0.00031058 0.00032451
0.0026404 -0.0029311 0.002973 -0.0047999 -0.25717 -0.141 0.0004054 0.00020057
-0.00021211 0.00069462 7.1607e-05 0.0013122
0.00068316 6.9842e-05 -3.0881e-05 0.00010562 0.00033617 0.00018684 -0.15847 0.085604
0.0034897 0.0027766 0.001694 -0.0012606
-0.00024498 -5.804e-05 -0.00020828 0.00010871 -0.0001493 0.00070503 0.0036288 0.0027904
-0.32278 -0.067182 0.0030539 0.0027221
0.00025076 0.00056576 0.0001915 0.00044291 9.9255e-05 0.001391 0.0016603 -0.0012911
0.0029191 0.0030666 -0.35515 -0.055435
5300000000 -0.29809 -0.073712 0.0060093 0.0018382 0.0016453 -0.0031776 0.00012742 -0.00040134
0.0002203 0.00059644 0.00024117 0.00020976
0.0059803 0.0018601 -0.18842 0.24042 0.0020814 -0.0053856 -0.00014669 0.0002071
-4.8597e-05 0.0003461 0.00021747 0.00025572
0.0016881 -0.0032032 0.0019842 -0.0054048 -0.27315 -0.11527 0.00035149 -0.00016411
0.00029503 0.00054623 0.00062243 0.00084925
0.00010433 -0.00039234 -6.3854e-05 0.00021376 0.00030873 -0.00023861 -0.15088 0.094908
0.0053278 0.0019736 0.0013543 -0.0015037
0.00030315 0.00063361 -7.6975e-05 0.00029827 0.00031168 0.00057742 0.0053035 0.0018415
-0.33483 -0.0386 0.0033627 0.0026131
0.00011096 0.00016194 0.00029745 0.0001605 0.00048695 0.0010247 0.0012938 -0.0015556
0.0036269 0.0025859 -0.35084 -0.019734
5360000000 -0.29803 -0.036802 0.0058599 0.00074334 0.00044713 -0.0037133 0.00037002 2.8898e-05
0.00012678 0.0002744 0.00052458 -0.0001577
0.0058816 0.0007611 -0.15087 0.26205 0.00076068 -0.005623 8.6302e-05 0.000249
3.4102e-05 5.73e-05 0.0005541 -0.00016395
0.00033873 -0.0037602 0.00064191 -0.0056269 -0.27214 -0.08839 0.00037443 0.00031794
0.00034565 0.00042423 0.00090214 0.00045982
0.00034306 -1.8041e-05 8.6994e-05 0.00021091 0.00043313 0.00023468 -0.14887 0.11286
0.0060103 -0.00048388 0.00067411 -0.0020159
0.00023721 0.00023087 7.0368e-06 0.00011537 0.00028542 0.00038388 0.0059369 -0.0004681
-0.33082 0.00044622 0.0046027 0.0023115
0.00064882 -0.00024335 0.00048653 -4.4685e-05 0.00094832 0.00012097 0.0006313 -0.0019991
0.0046584 0.0020808 -0.3487 0.0087175
5420000000 -0.30058 -0.013496 0.0060897 -0.0011385 -0.00051801 -0.0037401 2.0305e-05 -0.00023748
0.0006484 0.00026826 0.00010951 -0.00021561
0.0060844 -0.0011118 -0.13191 0.28858 -0.00010614 -0.0055003 0.00012045 0.00016958
5.8627e-05 -1.8302e-05 0.00024348 -9.764e-05
-0.0006211 -0.0037807 -0.00019641 -0.0055753 -0.28758 -0.055082 -0.00014831 -0.00044157
0.00075114 -9.8955e-05 0.00087005 -6.1082e-05
-5.0134e-05 -0.00022043 8.052e-05 0.00021123 -0.00016197 -0.00045811 -0.13734 0.12748
0.0048811 -0.0019225 0.00016276 -0.0017703
0.00060572 0.0004043 3.2787e-05 -3.0016e-05 0.00085904 0.00023954 0.004965 -0.0020373
-0.33401 0.029904 0.0050125 0.0010628
0.0001219 -0.0001936 0.00027527 -9.4492e-05 0.00085841 3.1878e-05 0.00017596 -0.0016841
0.0047168 0.0012523 -0.34138 0.05082
5480000000 -0.29249 0.022851 0.0049962 -0.001919 -0.0020265 -0.002956 0.00031778 -6.6686e-05
0.00086041 -0.00019196 -0.00012659 -5.4465e-05
0.0050083 -0.0019264 -0.11742 0.29643 -0.0017611 -0.0056536 1.0361e-05 0.00015103
1.572e-05 -2.7418e-05 0.0002373 -0.00016229
-0.0020742 -0.0029546 -0.001847 -0.0055797 -0.29173 -0.032581 -0.0002795 0.00023001
0.00053409 -0.00045315 0.0007195 -0.00022571
0.00032779 -5.0745e-05 5.9998e-05 0.00012671 -0.00029888 0.0001512 -0.13061 0.1384
0.0039988 -0.003228 -0.00026498 -0.0019331
0.00088107 -0.00018564 7.4426e-05 -5.609e-06 0.00052231 -0.00047878 0.0039222 -0.003284
-0.32325 0.058321 0.0046121 0.00036011
-7.7902e-05 8.5136e-07 0.00023573 -0.00020299 0.00076592 -0.00015804 -0.00025523 -0.002065
0.0049107 0.00056447 -0.33212 0.072311
5540000000 -0.28858 0.048038 0.0041686 -0.0026091 -0.0027765 -0.0018967 0.00036213 -0.00033636
0.00034242 -7.893e-05 -0.00025331 5.8096e-05
0.0041719 -0.0025969 -0.076607 0.3138 -0.0026713 -0.0048965 0.00038566 0.00013524
0.00012617 -0.00014209 -4.9943e-05 -0.00045374
-0.0028209 -0.0018346 -0.0027526 -0.0048746 -0.29073 -0.011497 0.00017543 -6.0554e-05
0.00029335 -6.1528e-05 0.00039816 -0.00025093
0.00036604 -0.00034305 0.00036706 0.0001369 0.00030391 4.2434e-06 -0.11922 0.15971
0.0027491 -0.0038371 -0.00097035 -0.0019132
0.00023087 -8.044e-05 9.1837e-05 -0.00011138 0.00014157 -8.7449e-05 0.0027816 -0.0038196
-0.30901 0.094053 0.0050639 -0.0010384
-0.00027052 9.6575e-05 -3.9915e-05 -0.00045527 0.00039487 -0.00042505 -0.0011138 -0.0017765
0.0051656 -0.0014516 -0.32439 0.11344
5600000000 -0.27715 0.075884 0.0034 -0.0036497 -0.002475 -0.0015253 0.00032644 -0.00030739
0.00034436 -0.00034188 0.00026116 0.00036953
0.0034247 -0.0036786 -0.073786 0.32779 -0.0037505 -0.0045704 9.7488e-05 -0.00023184
-0.00011935 -2.0468e-05 -0.00022102 -0.00032447
-0.0024897 -0.001592 -0.0037921 -0.0045409 -0.28995 0.020384 8.4648e-05 1.0039e-05
0.00018216 -0.00055543 0.00029215 -0.00044536
0.0003097 -0.00038514 7.4647e-05 -0.00022163 -8.5395e-05 -2.5673e-05 -0.11141 0.15909
0.0018848 -0.0037851 -0.0010807 -0.0010021
0.0003593 -0.00030761 -0.00011262 3.5117e-05 0.00039807 -0.00041135 0.001844 -0.0038638
-0.29968 0.12403 0.0046438 -0.0015208
0.00028772 0.00036489 -0.00028425 -0.00027181 0.00034202 -0.00036273 -0.0010699 -0.0010146
0.0041405 -0.0012465 -0.30236 0.12812
5660000000 -0.26569 0.098102 0.0030131 -0.0036162 -0.0034521 -0.0005333 -0.00031837 -0.0008248
-0.00020541 -0.00056069 0.00048398 -0.00020576
0.003032 -0.0036098 -0.032473 0.31931 -0.0045461 -0.0030802 -2.1151e-05 -0.0001202
8.5708e-05 2.2886e-05 -9.893e-05 1.1429e-05
-0.0034751 -0.00048754 -0.0046341 -0.0029471 -0.29061 0.043945 -0.00020683 0.0001692
-0.00020311 -0.00028827 0.00043464 -0.001083
-0.00040275 -0.00073494 -4.1673e-05 -0.00015831 -0.00011624 0.00011559 -0.095948 0.17917
0.00077748 -0.0040399 -0.0014097 -0.00096161
-0.00024829 -0.00057382 6.636e-05 -2.496e-05 -0.0004369 -0.00038314 0.00077595 -0.0039734
-0.28442 0.15218 0.0040608 -0.0022589
0.0003404 -8.0769e-05 -0.00010261 -2.1293e-05 0.00039136 -0.0011155 -0.0014915 -0.0010626
0.004351 -0.0021485 -0.29342 0.16452
5720000000 -0.25038 0.11959 0.0026537 -0.0041605 -0.0027858 0.00079154 -0.00058358 -0.00026131
-0.0002984 -0.0002412 -0.00016862 -0.00033227
0.0026856 -0.0041493 -0.0042539 0.34452 -0.0056569 -0.0026222 4.715e-05 -4.7701e-05
-0.0001803 6.2634e-05 -0.00020284 0.00018668
-0.0027556 0.00084081 -0.005723 -0.0025785 -0.28669 0.075272 0.00012408 -3.118e-05
0.00019601 0.00016989 -0.00012329 -0.0003222
-0.00057398 -0.00028312 9.6881e-05 -4.7952e-05 0.00011408 -1.3619e-05 -0.079984 0.18083
-5.5784e-05 -0.0035364 -0.0015377 -0.00040557
-0.00037905 -0.00019021 -0.00020891 0.00016869 0.0003736 0.00026956 -0.00010085 -0.0036034
-0.27307 0.17905 0.0040822 -0.0033061
-2.5837e-05 -0.00039156 -0.00024782 0.00035322 -0.00011618 -0.00032584 -0.0015314 -0.00033121
0.0040584 -0.0036286 -0.26306 0.18157
5780000000 -0.23392 0.13705 0.0014877 -0.0047602 -0.002495 0.0011898 -0.00073394 7.6477e-05
-0.00038886 -0.00031407 -0.00010076 -0.00022331
0.0014931 -0.0047661 0.0091355 0.3393 -0.0060146 -0.00051713 -2.391e-05 -0.00015616
2.8089e-05 -5.9802e-05 1.4985e-05 -0.0001079
-0.0024948 0.0012353 -0.0060642 -0.00040674 -0.28314 0.09224 -2.4478e-05 -2.2167e-07
0.00011984 -0.00016358 -0.00035485 -0.00058039
-0.0006909 0.00014707 -4.3142e-05 -0.00017122 -5.2597e-06 -2.5555e-05 -0.070947 0.19684
-0.00013247 -0.0031925 -0.0013293 0.0001078
-0.00045445 -0.00026394 8.9599e-05 -0.00018731 3.5713e-05 -0.00015361 -0.00021448 -0.0030785
-0.26226 0.20001 0.0030609 -0.0038295
-0.00016628 -0.00025088 9.0421e-05 -0.00029544 -0.00043376 -0.00057427 -0.0012397 0.00011891
0.002678 -0.0035939 -0.25383 0.20381
5840000000 -0.21996 0.15808 0.00021052 -0.0054849 -0.0020894 0.001188 -9.4031e-05 0.00027999
-0.00025668 0.00020274 -0.00035566 -0.00034654
0.00022046 -0.0054911 0.044942 0.34243 -0.0057484 0.00064672 -0.00023184 3.7191e-05
0.00022168 -4.2256e-05 -0.00012082 0.00015445
-0.0020417 0.0012554 -0.0057506 0.00076088 -0.2757 0.11619 -0.00022896 3.4756e-05
-0.00023432 -0.0006777 -0.00055765 -0.00029726
-0.00015718 0.00025853 -0.00018665 1.9199e-05 -0.00015876 0.00011476 -0.048048 0.19968
-0.0005806 -0.0035707 -0.0011922 0.00027284
-0.00024615 9.9647e-05 0.00010825 6.8475e-05 -0.00025727 -0.00069227 -0.00062818 -0.0036194
-0.24404 0.20897 0.0023302 -0.0041154
-0.00034411 -0.00026223 -0.00018632 0.00025606 -0.00058843 -0.00029937 -0.0012972 0.00019426
0.0025581 -0.0039372 -0.21738 0.22778
5900000000 -0.20577 0.16987 -0.0018786 -0.0054674 -0.0021399 0.0024549 -0.00015716 1.6239e-05
5.9328e-05 -0.00014296 2.0729e-05 0.00021111
-0.0018801 -0.0054526 0.065032 0.34198 -0.0050429 0.0020394 7.1145e-05 -2.6064e-05
-5.0771e-05 -0.00021665 -6.7714e-05 -6.1142e-05
-0.0020991 0.0024992 -0.0050196 0.0021262 -0.25968 0.13127 -3.6323e-06 -4.2806e-05
-0.00048523 -0.00025724 -0.00073736 -8.1384e-06
-0.00012392 6.1797e-05 -1.9218e-05 2.6602e-05 2.0279e-06 -0.00020933 -0.040727 0.21009
-0.00087934 -0.0035457 -0.001142 0.00023503
4.4897e-05 -0.00012548 8.6676e-05 -0.00029826 -0.00051215 -0.00027437 -0.0009741 -0.0035634
-0.21834 0.22453 0.001831 -0.0049599
4.3065e-05 7.4193e-05 2.1405e-05 -9.2446e-05 -0.00095633 -3.308e-05 -0.0011993 0.00034107
0.0019871 -0.0052317 -0.20381 0.23691
5960000000 -0.18534 0.18299 -0.0029812 -0.0039371 -0.00072169 0.0027261 -0.0001043 0.00020627
-0.00015363 0.00016812 -8.4176e-05 0.00014516
-0.0029916 -0.0039354 0.091811 0.3408 -0.0041511 0.0022304 -0.00020526 2.2236e-05
8.6644e-06 0.00011465 1.459e-05 0.00020716
-0.00064316 0.0026895 -0.0041144 0.0023145 -0.24448 0.15712 -8.2194e-05 -0.00023326
-0.00034094 0.00023448 -0.00035712 -7.4368e-05
-7.2021e-05 0.00012759 -0.0001218 -3.8375e-05 5.2004e-06 -0.00010527 -0.0221 0.21835
-0.002019 -0.0033893 -0.0010645 0.00093603
-8.3351e-05 0.00020165 -5.0718e-05 0.00013385 -0.00035111 0.00021356 -0.0019521 -0.0033412
-0.19688 0.23842 0.00026542 -0.0049988
-0.00012426 0.00011433 -2.4665e-05 0.00023014 -0.00025611 -0.00013229 -0.00093112 0.00096318
-1.8089e-05 -0.0048701 -0.17409 0.26448
6020000000 -0.16714 0.19792 -0.0038285 -0.0030475 -0.00015756 0.0029664 7.066e-06 0.00054553
-0.00026951 0.00025259 -0.00021917 0.00026593
-0.0038041 -0.0030385 0.11986 0.33209 -0.0045775 0.0032146 -8.7971e-05 0.000188
-0.00014106 0.00011993 -0.00016621 0.00022966
-9.3761e-05 0.0029431 -0.0045338 0.0032989 -0.2245 0.16905 -0.00028785 0.00021698
-0.00077869 7.8909e-05 -0.0005438 0.00066041
-6.2931e-05 0.00061309 -9.4558e-05 0.00019006 -0.00027315 0.00019984 -0.015657 0.21377
-0.0029006 -0.0033265 -0.00065476 0.00073444
-0.00031887 0.00026622 -8.7906e-05 0.00010689 -0.0007071 8.6509e-05 -0.0029803 -0.003228
-0.16748 0.25153 6.1413e-05 -0.0050083
-0.00010969 0.00025144 -0.00014189 0.00015461 -0.00053536 0.00061894 -0.00071959 0.00058966
8.5229e-05 -0.0048957 -0.14706 0.26324
6080000000 -0.14708 0.20649 -0.0040782 -0.00079121 0.0012715 0.0027892 7.8535e-05 2.6258e-05
8.6319e-05 0.00020564 0.00028349 0.00010113
-0.004091 -0.00081242 0.14129 0.33272 -0.0030586 0.0045657 -3.4048e-05 -9.7128e-05
2.9614e-05 0.00018061 0.00020706 0.00034046
0.0013311 0.0027965 -0.0029827 0.0046423 -0.20655 0.19611 0.00021764 0.00015495
-0.00020251 0.00070612 -0.00014423 0.00014155
9.3535e-05 2.1961e-05 -6.0844e-05 -3.938e-05 0.00019232 0.00019826 0.0012377 0.22199
-0.0039724 -0.0023141 -0.00071521 0.0010053
9.4192e-05 0.00016615 -2.6337e-05 0.00020609 -0.00028394 0.00066778 -0.0039629 -0.002225
-0.1386 0.26925 -0.0011122 -0.0053507
0.00028474 0.00010008 0.00019569 0.00037277 -0.00014665 0.00022169 -0.00084056 0.0011635
-0.0010015 -0.0055955 -0.12541 0.28398
6140000000 -0.12976 0.21937 -0.0035795 -0.000596 0.001587 0.00219 0.00011107 -2.5152e-05
5.9663e-05 -0.00010263 0.00036382 -0.00018697
-0.0035583 -0.00059875 0.16802 0.31371 -0.0021307 0.0053582 5.7204e-05 7.9395e-05
0.0004029 -2.2564e-05 0.00028457 6.6405e-06
0.0016642 0.0021289 -0.0020351 0.0053657 -0.18222 0.2151 0.00039949 -4.7234e-05
9.9768e-05 0.00057166 -0.0001824 0.00069629
0.00012914 -1.8669e-05 2.3721e-05 4.1435e-05 0.00032614 -0.00013151 0.014019 0.21276
-0.0046106 -0.001307 -0.00045984 0.0014449
-1.1483e-05 -1.1009e-05 0.00037461 -7.6164e-05 9.0705e-05 0.00053983 -0.0046107 -0.0014101
-0.11863 0.28816 -0.0030235 -0.0042298
0.00026354 -0.00016014 0.00026321 2.8148e-05 -0.00012814 0.00057174 -0.00023842 0.0014387
-0.0030346 -0.0043238 -0.086335 0.28301
6200000000 -0.11411 0.22481 -0.0029563 -0.00016329 0.0022183 0.0013063 0.00013102 0.0003125
-0.00021909 0.00015355 -7.8719e-05 -0.00038219
-0.0029426 -0.00016024 0.19592 0.31193 -0.00081204 0.0052799 5.5747e-05 0.00025874
4.497e-05 1.2657e-05 0.00013393 0.00010837
0.0022131 0.00124 -0.00070156 0.0052929 -0.16299 0.22895 6.3025e-05 -0.00034516
0.00057434 0.00011678 0.00027239 0.0001478
3.2814e-05 0.0003212 8.8978e-05 0.00023651 0.00011689 -0.00029912 0.027394 0.22098
-0.0047348 6.2942e-05 7.2794e-05 0.0014069
-0.00014611 8.9651e-05 4.64e-05 5.3189e-05 0.00053356 0.00011339 -0.0046599 0.00011242
-0.10605 0.29535 -0.0034811 -0.0035292
-9.606e-06 -0.00029359 9.0729e-05 0.00013407 0.00018237 0.00026368 2.0491e-05 0.0012879
-0.0035652 -0.0033959 -0.072764 0.29223
6260000000 -0.099006 0.23765 -0.0030589 0.00078455 0.0021625 0.00064877 0.00020913 -6.3718e-05
0.00010287 0.00025729 -7.4802e-05 -6.2171e-05
-0.0030614 0.00076931 0.21329 0.2967 5.5491e-05 0.0053019 4.8658e-05 -8.9636e-05
-0.00013853 -0.0001269 0.00016538 0.00013071
0.0021854 0.0005637 0.0001715 0.0053478 -0.14023 0.25007 0.00020835 2.9529e-05
0.00020557 -0.00014997 0.00029209 0.00029892
0.00026768 -7.1175e-05 2.4234e-05 -0.00011042 0.00015774 -6.4667e-05 0.043325 0.21603
-0.0044032 0.0014959 0.00073926 0.0012489
3.9236e-05 0.00034876 -9.792e-05 -0.00014186 0.00017454 -8.6536e-05 -0.004382 0.001603
-0.079905 0.29569 -0.0042364 -0.0028146
-0.00022165 -0.00010363 0.00017217 5.0529e-05 0.00023929 0.00037308 0.00062862 0.0013947
-0.0040733 -0.0027758 -0.027376 0.29193
6320000000 -0.08281 0.23929 -0.0026141 0.0013781 0.0022153 -0.00045872 9.6344e-05 0.0001286
-0.00047292 0.00043859 -0.00031356 0.00030881
-0.0026118 0.0013734 0.23858 0.28665 0.0019476 0.0055494 1.9551e-05 0.00012921
4.0458e-05 -8.935e-05 0.00017127 -0.00013299
0.0022393 -0.00047449 0.0020801 0.0055234 -0.12223 0.25853 -0.00023228 -0.00023346
0.00020696 -0.00010892 0.00054371 0.00013934
8.9996e-05 7.9235e-05 8.7939e-05 8.5537e-05 -0.00013753 -0.00025192 0.042302 0.21708
-0.0037213 0.0022314 0.0007027 0.00076327
-0.00051795 0.00044947 -4.2495e-05 -8.5386e-06 0.00022715 -0.00017938 -0.0037625 0.0021577
-0.054979 0.30473 -0.0048933 -0.0014041
-0.00020433 0.00027467 8.9758e-05 -2.1358e-05 0.00043134 5.9018e-05 0.00088619 0.0007931
-0.0048358 -0.0016336 -0.017328 0.29004
6380000000 -0.063285 0.24667 -0.001918 0.0019383 0.0017833 -0.00053031 4.7748e-05 -0.00011754
0.00031217 0.00028989 7.2681e-05 0.00018678
-0.0019035 0.0019145 0.25513 0.26742 0.0031217 0.0042217 -0.00010966 -0.00014085
-0.0002606 -0.00016158 -0.00015611 -0.0002461
0.0017411 -0.00060091 0.003197 0.004108 -0.094135 0.27478 -0.00018813 3.6447e-05
0.00042565 -8.1323e-05 0.00040376 0.000215
5.9859e-05 -4.4084e-05 -0.00020113 -4.9912e-05 -0.00021257 7.6011e-05 0.063279 0.20736
-0.0030576 0.0033521 0.00096566 0.00076097
0.00031305 0.0001606 -0.00030005 -0.00026412 0.00039904 -5.4935e-05 -0.003015 0.0034282
-0.034012 0.29756 -0.0046272 0.00013185
-3.7236e-05 0.00019005 -6.3804e-05 -0.00034162 0.0004397 0.00016146 0.00091216 0.00063115
-0.0047676 0.00024496 0.02303 0.29285
6440000000 -0.040403 0.25716 -0.00081969 0.0024493 0.0017969 -0.00083327 0.00037604 -8.3476e-05
0.00024969 -0.00054873 -0.00018714 -0.00036647
-0.00081876 0.0024234 0.2757 0.25306 0.0034099 0.0029458 8.4217e-05 1.6774e-05
-7.6757e-05 1.9641e-05 -0.00011818 -0.00035798
0.0018378 -0.0008286 0.0034789 0.0028384 -0.076625 0.28868 -0.00017123 0.00033764
-0.00024238 6.5439e-05 0.00043851 -0.000483
0.00031679 -0.00013417 0.00018314 -7.4764e-05 -0.00014411 0.00028058 0.065304 0.20328
-0.0017992 0.0041829 0.001065 0.00057858
0.00032915 -0.00043542 -0.00012368 1.5079e-05 -0.00024398 1.236e-05 -0.0016959 0.0041403
0.008438 0.30253 -0.004561 0.001261
-6.4433e-05 -0.00024271 -0.00023473 -0.00025508 0.00049155 -0.00045153 0.0010082 0.00073028
-0.0041099 0.0012957 0.03444 0.27629
6500000000 -0.022057 0.25682 -9.9537e-05 0.0020227 0.0013528 -0.0010382 0.00024017 -9.4883e-05
6.2949e-05 9.4292e-05 -9.5794e-05 0.00033719
-0.00011153 0.0020508 0.30044 0.22578 0.0037528 0.0024857 9.1619e-05 -3.6186e-05
0.00013981 0.00013947 0.00020149 -5.6305e-05
0.0012965 -0.0010298 0.0038482 0.0024034 -0.065207 0.2855 8.1306e-05 -0.00016806
9.1008e-05 -0.00023637 -4.3949e-05 -0.00047512
0.00021161 -9.9752e-05 6.0625e-05 2.701e-05 4.3564e-05 -7.7897e-05 0.089359 0.19822
-3.9114e-05 0.0039875 0.0010113 0.00045513
9.9244e-05 8.6586e-05 0.00014122 0.00012222 2.0899e-05 -0.00016056 -0.00013433 0.0039806
0.029608 0.30551 -0.0033529 0.0025995
-0.00012919 0.00025847 0.00021861 -0.00017846 -7.9524e-05 -0.00039131 0.0010745 0.00036994
-0.0035397 0.0022801 0.071417 0.27792
