# Supplementary material for: Early Detection of Alzheimer’s Disease via Machine Learning-Based Microwave Sensing: An Experimental Validation
Source: Sensors (Basel). 2025 Apr 25;25(9):2718. doi: 10.3390/s25092718 (PMC12074295; doi:10.3390/s25092718)
Supplement: Supplementary file 1 [file sensors-25-02718-s001.zip › measurements_paper_sensors/26 febbraio - PART1/set5/CSF_7.5_m3.s6p]

!Keysight Technologies,M9804A,MY58100912,A.14.10.03
!Date: Thursday, April 27, 2023 10:28:33
!Correction: S11(C  6-Port  ) 
!S12(C  6-Port  ) 
!S13(C  6-Port  ) 
!S14(C  6-Port  ) 
!S15(C  6-Port  ) 
!S16(C  6-Port  ) 
!S21(C  6-Port  ) 
!S22(C  6-Port  ) 
!S23(C  6-Port  ) 
!S24(C  6-Port  ) 
!S25(C  6-Port  ) 
!S26(C  6-Port  ) 
!S31(C  6-Port  ) 
!S32(C  6-Port  ) 
!S33(C  6-Port  ) 
!S34(C  6-Port  ) 
!S35(C  6-Port  ) 
!S36(C  6-Port  ) 
!S41(C  6-Port  ) 
!S42(C  6-Port  ) 
!S43(C  6-Port  ) 
!S44(C  6-Port  ) 
!S45(C  6-Port  ) 
!S46(C  6-Port  ) 
!S51(C  6-Port  ) 
!S52(C  6-Port  ) 
!S53(C  6-Port  ) 
!S54(C  6-Port  ) 
!S55(C  6-Port  ) 
!S56(C  6-Port  ) 
!S61(C  6-Port  ) 
!S62(C  6-Port  ) 
!S63(C  6-Port  ) 
!S64(C  6-Port  ) 
!S65(C  6-Port  ) 
!S66(C  6-Port  ) 
!S6P File: Measurement: :
# Hz S  RI   R 50
500000000 -0.3271 -0.062432 -0.011305 -0.0013851 -0.0093782 0.011846 -0.0031606 0.014327
0.013315 0.0068355 -0.0035255 0.0074434
-0.01126 -0.0013599 -0.40843 -0.072355 0.0077638 -0.011102 0.0014861 0.012702
0.0085645 0.0034303 0.00092939 0.013417
-0.009343 0.01196 0.0078029 -0.011167 -0.25387 0.19378 0.0076296 0.0030224
-0.0021256 0.0080886 0.0017476 0.011151
-0.003143 0.013507 0.0014901 0.012483 0.0074852 0.0029601 -0.32829 0.043644
-0.020054 -0.0052254 0.016416 0.028064
0.014208 0.0067973 0.0094333 0.0034521 -0.0018437 0.0077144 -0.019202 -0.0052609
-0.20653 -0.25687 -0.030148 0.0039352
-0.0021002 0.0097345 0.0021564 0.01449 0.00206 0.011188 0.014567 0.02709
-0.029725 0.0049311 -0.2531 -0.14702
560000000 -0.314 0.10512 -0.021029 -0.06714 0.00021331 0.012356 0.0067688 0.0093718
0.0097323 0.003773 0.011036 0.0096743
-0.021066 -0.066383 -0.3691 0.089618 -0.041088 -0.039189 0.013553 0.0023486
-0.016113 -0.0065553 0.0046383 -0.00050003
-1.8756e-05 0.012243 -0.041102 -0.039105 -0.17919 0.24156 -0.00051235 -0.004291
0.018236 0.0064706 0.007846 -0.0069141
0.0068124 0.010243 0.013812 0.0024746 -0.00059996 -0.0044663 -0.3024 0.1339
0.0077671 -0.023876 0.0043758 -0.021751
0.0098111 0.0040944 -0.015458 -0.0059855 0.017671 0.006028 0.0074999 -0.023791
-0.29847 -0.070736 0.01166 -0.049925
0.010436 0.0074597 0.0027244 -0.0021525 0.0081975 -0.0070008 0.0063056 -0.021252
0.011954 -0.053497 -0.32755 0.0016142
620000000 -0.27444 0.082973 -0.02336 0.0090435 0.0037907 0.0093842 0.0082287 -0.0025666
0.012882 -0.0010345 -8.2995e-05 -0.0032537
-0.023277 0.0091149 -0.3982 0.035786 -0.019363 0.00024318 -0.0016976 -0.0020804
0.012715 -0.0053665 0.00042773 -0.0033988
0.0037299 0.0092691 -0.019421 0.00030629 -0.15282 0.25092 -0.0015681 -0.004595
-0.0040673 -0.0022232 0.008375 -0.0029718
0.0082597 -0.0030094 -0.001791 -0.0020315 -0.0015488 -0.0046232 -0.26177 0.14264
-0.039934 -0.019484 0.012027 0.027901
0.012256 -0.0016992 0.012571 -0.0049803 -0.0042001 -0.0024621 -0.039493 -0.020733
-0.20831 -0.11402 -0.045264 0.01301
0.0008555 -0.001949 0.00080004 -0.0036228 0.0090457 -0.0029851 0.012443 0.029144
-0.04548 0.013501 -0.24169 -0.038411
680000000 -0.23909 0.17379 -0.026265 -0.015376 0.0046464 0.0052152 0.0022953 -0.0080879
-0.0014101 -0.011373 0.0060477 -0.0055911
-0.026333 -0.015425 -0.38955 0.13798 -0.033022 -0.0015864 -0.0019148 -0.00072212
-0.0013219 -0.009487 -0.00062901 -0.0012415
0.004666 0.0050812 -0.033005 -0.0015448 -0.10686 0.27442 -0.00055845 -0.00015222
-0.0013639 0.0011458 -0.0023103 -0.0091583
0.0018821 -0.0079534 -0.0017842 -0.00063175 -0.00048945 -0.00015572 -0.21726 0.19489
-0.023649 -0.0081174 -0.0090737 -0.010884
-0.0017853 -0.011321 -0.001141 -0.0095617 -0.0014372 0.00074382 -0.023483 -0.0081306
-0.28636 -0.0078478 -0.0056031 -0.0066698
0.0047546 -0.0070576 -0.00082799 -0.0017917 -0.0029772 -0.0094944 -0.0086907 -0.012525
-0.0052354 -0.0069753 -0.26004 0.069143
740000000 -0.194 0.16879 -0.041036 0.026894 0.013133 -0.0035369 -0.00023355 -0.0033592
-0.0037769 -0.0021035 -0.0067578 0.0032533
-0.041025 0.026852 -0.3355 0.15673 -0.03674 0.034488 -2.1392e-05 -0.0059214
-0.014089 0.0073409 -0.001148 -0.0061473
0.013094 -0.003617 -0.036755 0.034683 -0.073428 0.27545 -0.00197 0.0034698
-0.0010562 -0.0062373 -0.0018469 0.0011414
0.00018506 -0.0034568 -8.1602e-05 -0.0059803 -0.0018969 0.0035779 -0.20157 0.20057
-0.04324 -0.010598 0.022358 0.016784
-0.0038259 -0.0034458 -0.014315 0.0066496 -0.00045629 -0.0059559 -0.043358 -0.010265
-0.18029 0.029652 -0.044776 -0.0013746
-0.006835 0.0035057 -0.00076929 -0.0056431 -0.0022586 0.0015845 0.021963 0.016728
-0.04484 -0.0024109 -0.25281 0.071866
800000000 -0.16637 0.21348 -0.022934 0.016463 0.0053096 -0.01017 -0.0041969 -0.0026732
-0.0042358 0.0013513 0.0043921 0.00022305
-0.022943 0.016463 -0.34508 0.22922 -0.008597 0.034694 -0.0019095 0.0020528
-0.00021523 0.0020179 0.001096 0.0054293
0.0052909 -0.010218 -0.0084768 0.034745 -0.035166 0.30151 0.0013174 0.0010051
3.0254e-06 0.0030807 -0.0015053 0.00091962
-0.0046589 -0.0029557 -0.0019514 0.0021579 0.0012232 0.00099182 -0.17336 0.22933
-0.029526 0.013065 0.014992 -0.010148
-0.0044539 0.0020323 -8.5351e-05 0.0020747 -0.00014642 0.0032212 -0.029939 0.013019
-0.24084 0.051965 -0.019739 0.021657
0.0036259 -9.835e-05 0.00098448 0.0051892 -0.0014302 0.00027194 0.01531 -0.010076
-0.019542 0.021493 -0.24915 0.12445
860000000 -0.13105 0.23531 -0.018398 0.030869 -0.0033858 -0.0097981 -0.0024647 0.0006125
0.0040073 0.0050287 -0.0035193 -0.0035855
-0.018401 0.030802 -0.29686 0.27471 0.0079498 0.034544 0.0003848 0.0025373
0.0037206 -9.8481e-05 0.0032373 -0.0002888
-0.0034209 -0.0098284 0.0080385 0.03458 0.01454 0.31203 -0.00057981 -0.00046692
0.0026088 -0.0015205 0.0012729 0.0039844
-0.0023208 0.00086602 0.00031536 0.0024963 -0.0005771 -0.00046827 -0.13626 0.24084
-0.019772 0.017724 -0.0058179 -0.010264
0.0042153 0.0044156 0.0040216 -0.00018127 0.0026823 -0.0018175 -0.019259 0.017923
-0.1862 0.11852 -0.027774 0.015614
-0.0037172 -0.0028448 0.0039177 -0.00025504 0.0014441 0.0042071 -0.0065014 -0.0099451
-0.027934 0.015408 -0.20038 0.17385
920000000 -0.10815 0.2585 0.0045391 0.03993 -0.009457 -0.004204 -0.001672 0.0019973
2.0718e-05 0.0017396 0.0030944 -0.0013889
0.0045447 0.039855 -0.27056 0.29615 0.028392 0.022869 0.0013124 0.00077944
0.0071935 -5.5551e-05 0.0040131 -0.0028918
-0.0094386 -0.0042112 0.028462 0.022802 0.061099 0.31331 0.0017388 -6.7667e-05
0.00054883 -0.00030264 0.00093295 -0.0012943
-0.0014901 0.0017817 0.0013094 0.00086117 0.0016811 -0.00010781 -0.11328 0.25831
-0.013156 0.031891 0.0041147 -0.0065383
-0.00010136 0.0014613 0.0071016 4.53e-05 0.00051375 -0.00010429 -0.012978 0.031939
-0.1808 0.12116 -0.0035113 0.029711
0.0030432 -0.0015621 0.0037157 -0.0030408 0.00088542 -0.0014378 0.0044652 -0.006191
-0.0037731 0.030073 -0.21154 0.18593
980000000 -0.061554 0.28168 0.01732 0.030762 -0.009093 0.0049297 0.0021132 0.0034928
0.0040266 -0.0011879 -0.0032471 -0.00271
0.01731 0.030746 -0.21852 0.33463 0.033426 0.00488 0.0019264 -0.00011921
0.001721 -0.0061373 -0.0003426 -0.0026683
-0.0091088 0.0049502 0.033471 0.0047947 0.1081 0.30873 0.00036066 -0.0011201
0.00029741 -0.0016979 0.0015775 -0.00032212
0.0018497 0.0034765 0.0019207 -0.00026794 0.00040056 -0.0010553 -0.073772 0.27055
0.0071645 0.031872 -0.0092372 -0.0083247
0.0041506 -0.0012792 0.0016562 -0.005951 0.00033591 -0.0017752 0.0072917 0.032017
-0.15185 0.16261 0.0048572 0.021387
-0.0037117 -0.0025837 -0.0004724 -0.0024302 0.0015411 -0.00024866 -0.009576 -0.0087861
0.0050063 0.021271 -0.17044 0.23654
1040000000 -0.020145 0.28989 0.03351 0.019835 -0.00081641 0.0075635 0.0025231 0.00077826
0.00019817 -0.0033131 -0.00011409 -0.0015485
0.03346 0.019892 -0.18254 0.34824 0.029657 -0.014787 0.0015369 -0.0019303
-0.0022312 -0.0021797 -0.0010766 -0.0030155
-0.00077108 0.0075706 0.029625 -0.014917 0.15555 0.29457 -0.00053846 -0.0014316
-0.0015365 -0.00099021 -0.00057706 -0.0011558
0.0026785 0.00071898 0.0015775 -0.0018426 -0.00052532 -0.0014895 -0.045938 0.27965
0.019523 0.020608 -0.0022658 0.0013531
0.00010732 -0.0033503 -0.002417 -0.002298 -0.0015436 -0.00093661 0.0196 0.02057
-0.11847 0.17101 0.013541 0.021508
7.6106e-05 -0.0015753 -0.0011669 -0.0030673 -0.00062983 -0.0012449 -0.0021445 0.0013726
0.013425 0.021799 -0.14899 0.25795
1100000000 0.024583 0.30094 0.037221 -0.0031772 0.0037082 0.0040617 0.0024752 -0.0011104
-0.002491 -0.003002 -0.0040735 1.4077e-06
0.037208 -0.0032086 -0.13995 0.36897 0.015021 -0.027918 -0.00017192 -0.0018108
-0.0034782 -0.00086261 -0.0037582 -0.00052583
0.0037154 0.0040581 0.014919 -0.027993 0.20155 0.27503 -0.0017507 0.00033247
-0.0017387 0.00068272 -0.0010534 -0.00056279
0.0023594 -0.0011911 -0.00021752 -0.0018567 -0.0018134 0.00035214 -0.0057323 0.28527
0.026034 0.0071507 -0.0024006 -0.0001625
-0.0022966 -0.0029817 -0.0033396 -0.00074624 -0.0017395 0.0007123 0.026134 0.0071282
-0.10235 0.19025 0.020119 0.011243
-0.0044768 4.5614e-05 -0.0038663 -0.00061422 -0.0011775 -0.00055574 -0.0022625 -0.00021957
0.020043 0.011134 -0.10459 0.29115
1160000000 0.076707 0.29756 0.025154 -0.02051 0.0035253 -0.00082055 -0.00019924 -0.0025931
-0.0041885 -0.00092469 -0.00086029 0.0043366
0.025135 -0.020437 -0.093823 0.37426 -0.004092 -0.028722 -0.0016845 -0.0013809
-0.0026675 0.0026038 -0.0014873 0.0020755
0.0035355 -0.00083202 -0.0042441 -0.028718 0.24631 0.24423 -0.00054321 0.0015896
-0.0004259 0.001836 -0.0011216 0.00028007
-0.00032683 -0.002503 -0.0017394 -0.0014102 -0.00049807 0.0016668 0.035271 0.28189
0.023539 -0.010199 -0.0036503 0.0050877
-0.0042301 -0.0009076 -0.0026969 0.0025456 -0.00042937 0.0017979 0.023562 -0.010199
-0.065977 0.20291 0.019583 0.0015661
-0.00087834 0.0043515 -0.001428 0.0020663 -0.0010034 0.00030172 -0.0036617 0.0051534
0.019503 0.0018141 -0.055733 0.29539
1220000000 0.12021 0.28773 0.012066 -0.030349 -0.0011094 -0.0016661 6.7794e-06 -0.00086627
-0.0028198 0.0023952 0.0011332 0.0019759
0.0121 -0.030347 -0.050013 0.38777 -0.017101 -0.020732 -0.0024196 0.00061965
-6.843e-05 0.0030295 -0.00087362 0.0019703
-0.0011072 -0.00168 -0.017209 -0.020683 0.28514 0.20454 0.00087153 0.001405
0.00046306 0.0011284 0.00012885 0.00064939
3.8703e-06 -0.00084266 -0.0024251 0.00065906 0.00088877 0.0013894 0.074377 0.27234
0.012306 -0.017631 0.0019666 0.0015185
-0.0028666 0.0022848 -0.00012191 0.0030355 0.00043593 0.0011276 0.01223 -0.017617
-0.045008 0.21517 0.015896 -0.01249
0.0011818 0.0019209 -0.00084825 0.0019275 7.8022e-05 0.00071786 0.0021139 0.0014716
0.01583 -0.012391 -0.026388 0.31419
1280000000 0.17112 0.26859 -0.0072703 -0.029519 -0.0018826 0.0015758 -0.00097949 -0.0020714
-0.00085514 0.0032323 0.002554 0.001384
-0.0072653 -0.029502 -0.0025584 0.38024 -0.023822 -0.0075625 -0.00081255 0.001395
0.0015796 0.0017731 0.00070767 0.0020279
-0.0018769 0.0015861 -0.023873 -0.0074371 0.31603 0.16142 0.0014032 -0.00022058
0.001091 0.00042831 0.00014997 0.0003676
-0.0010114 -0.0021544 -0.00081855 0.0014013 0.0013274 -0.00020438 0.11119 0.25613
0.0022958 -0.020728 -0.00029247 4.3277e-05
-0.00077515 0.003348 0.0016675 0.0017212 0.0011078 0.00044635 0.0023545 -0.020701
-0.0075998 0.22386 0.0041365 -0.015552
0.0024218 0.001407 0.00057644 0.0021574 0.00015744 0.00040296 -0.00055775 3.1154e-05
0.0040732 -0.015699 0.022214 0.31938
1340000000 0.20904 0.23502 -0.017068 -0.020062 0.00021283 0.00398 -0.0017903 -0.00065848
0.0015102 0.0029663 0.0017563 -0.0014902
-0.017005 -0.020049 0.037526 0.37176 -0.020576 0.0049493 -5.6608e-05 0.0019477
0.0017563 0.0010047 0.001253 0.00083882
0.00022788 0.003946 -0.020568 0.0050556 0.33881 0.11236 0.00078081 -0.00084636
0.00066782 -0.00043094 0.00019237 0.00048916
-0.001765 -0.00062425 -8.7614e-05 0.0019498 0.00082151 -0.00080802 0.14375 0.23452
-0.008166 -0.018126 0.00088285 0.00055078
0.0014873 0.0030458 0.0017096 0.0010145 0.00069115 -0.00045716 -0.0082157 -0.018179
0.022195 0.22182 -0.0025177 -0.01457
0.0017778 -0.0014604 0.0012776 0.00067643 0.00024001 0.00038394 0.001026 0.00046254
-0.0024348 -0.014416 0.06141 0.31561
1400000000 0.24273 0.19824 -0.023858 -0.0086879 0.0045822 0.0029873 -0.0020491 0.00073877
0.0026542 0.00097633 0.00034103 -0.0012747
-0.023853 -0.0087149 0.07483 0.35964 -0.013621 0.012541 0.0013073 0.0012277
0.0012136 -0.00052484 0.001258 0.00020033
0.0045689 0.0029912 -0.013583 0.01263 0.35143 0.058525 -4.7934e-05 -0.0012969
0.00033099 -0.00021526 0.00049176 0.00017534
-0.0020069 0.00070051 0.0013024 0.001256 -2.4459e-05 -0.0013342 0.17216 0.20608
-0.015063 -0.011133 -0.0010223 -0.00037615
0.0026583 0.00090627 0.001301 -0.00053883 0.00025878 -0.00017736 -0.015301 -0.011111
0.055757 0.22198 -0.0097209 -0.0095625
0.0002539 -0.0013438 0.0011087 0.000235 0.00046351 0.00019619 -0.00099629 -0.00035187
-0.0099334 -0.0097169 0.1061 0.30696
1460000000 0.26696 0.15497 -0.021111 0.0042274 0.0049756 -0.0016746 -0.0015423 0.0015418
0.0022176 -0.00036942 -0.00020414 -0.00088386
-0.02107 0.004232 0.11009 0.33774 -0.0047779 0.014735 0.0016008 0.00030939
0.0011541 -0.0013383 0.0012061 -0.00060163
0.0049711 -0.0016659 -0.0046983 0.014762 0.35789 0.0035151 -0.0010575 -0.0010778
0.00031096 -0.00028082 0.00078359 -0.00034368
-0.0015434 0.0015755 0.0016279 0.00027291 -0.0010744 -0.0010939 0.19894 0.17746
-0.016447 -0.0039347 -0.0010948 0.0022197
0.0023048 -0.00042139 0.0011377 -0.0013571 0.00033008 -0.00026822 -0.016313 -0.0038088
0.086356 0.21048 -0.012111 -0.0034947
-0.00018905 -0.00087381 0.0012111 -0.00068052 0.00075186 -0.00037808 -0.0012172 0.0021792
-0.012049 -0.0033144 0.14105 0.28727
1520000000 0.27934 0.11312 -0.015678 0.0099869 0.0029469 -0.0037859 0.00017464 0.0026629
0.0025935 -0.0018113 -0.0010633 -0.00020655
-0.015701 0.009939 0.14352 0.32311 0.0024156 0.011819 0.0017049 -0.00063568
0.00026342 -0.0010638 0.00032721 -0.00097312
0.0029346 -0.003819 0.0024787 0.011805 0.3498 -0.054516 -0.0007164 -0.00032565
0.00061026 -0.0010865 0.00017711 -0.00011882
0.00018726 0.0026143 0.0016631 -0.00066353 -0.00074739 -0.00028294 0.22156 0.13916
-0.01624 0.0022975 0.0013663 0.0020959
0.0025164 -0.0018405 0.00026779 -0.0010327 0.00058659 -0.0010736 -0.016248 0.0022231
0.11358 0.20084 -0.011831 0.0010898
-0.0010378 -0.00026933 0.00032261 -0.00096852 0.00023945 -0.00014025 0.0014243 0.0021533
-0.011968 0.0010793 0.17372 0.26842
1580000000 0.28943 0.068582 -0.0089 0.013825 -0.0012262 -0.0043283 0.0015117 0.0018402
-0.00014061 -0.0023382 -0.00020281 0.00038305
-0.0089048 0.013822 0.1708 0.29944 0.0052313 0.0066518 0.00060482 -0.0015755
-0.00048182 -0.0013024 -0.00027403 -0.00068924
-0.0012511 -0.0042873 0.0052964 0.0066283 0.3279 -0.11074 -0.0014168 0.00021905
-0.00048383 -0.0014056 0.00023221 -0.00058431
0.001514 0.0018533 0.00060937 -0.0015701 -0.0013759 0.00017815 0.23566 0.10102
-0.012325 0.0078843 0.002274 0.00096187
-0.0001419 -0.0023515 -0.00045814 -0.0012842 -0.00044898 -0.0013628 -0.01249 0.0079572
0.13962 0.18714 -0.009502 0.0077173
-0.00028011 0.00035624 -0.00022188 -0.00067264 0.00017266 -0.00060679 0.0022649 0.00088923
-0.0094968 0.0076392 0.20794 0.24394
1640000000 0.29275 0.027137 -0.0017852 0.012773 -0.0027135 -0.0019466 0.0027213 0.00099179
-0.00057061 -0.001855 -0.00038964 0.00042122
-0.0018089 0.012755 0.20143 0.27443 0.0051836 0.0020478 -0.00056343 -0.0019098
-0.0010632 -0.00055618 -0.00046124 -0.00062175
-0.0027251 -0.0019518 0.005187 0.0020165 0.29858 -0.16026 -0.00085109 0.0012089
-0.0011755 -0.0010878 -0.00012675 -0.00039115
0.0027086 0.00098746 -0.00053652 -0.0018742 -0.00084489 0.0012183 0.24877 0.051664
-0.0081499 0.00923 0.0027159 -0.0006331
-0.00052039 -0.0018457 -0.0010448 -0.00058031 -0.0011985 -0.0011637 -0.0080795 0.0093109
0.16337 0.16676 -0.0044158 0.0099906
-0.00038196 0.00047756 -0.00045091 -0.00059762 -0.00021602 -0.00041925 0.0026685 -0.00054081
-0.0043934 0.010011 0.23502 0.21304
1700000000 0.28554 -0.017287 0.0019487 0.010003 -0.0030573 0.00054134 0.0030352 -0.0012277
-0.002266 -0.00072522 0.00047616 0.00041301
0.0019439 0.0099934 0.21882 0.24381 0.0025695 -0.00033392 -0.0014843 -0.00064462
-0.00089295 -9.6301e-05 -0.00084328 -0.00044019
-0.0030536 0.00053993 0.0025713 -0.00032413 0.25342 -0.19794 8.1177e-05 0.0017386
-0.0022676 -0.00012114 -0.00039959 -0.00088206
0.0030441 -0.0012211 -0.0015085 -0.00067734 9.7073e-05 0.0017525 0.24515 0.0021986
-0.0051271 0.010194 0.0016076 -0.0020105
-0.0022692 -0.00075668 -0.00090981 -9.0692e-05 -0.0022968 -8.4101e-05 -0.0050466 0.010153
0.18241 0.15108 0.00041555 0.0096983
0.00049205 0.00049612 -0.00080792 -0.00038434 -0.00030855 -0.00095804 0.0016903 -0.0020664
0.00046331 0.0098083 0.25254 0.1798
1760000000 0.27566 -0.065593 0.0044203 0.0066221 -0.0018656 0.0010797 0.0012417 -0.0033498
-0.0012657 0.00061541 0.00024408 -0.00061473
0.0044044 0.0066002 0.24641 0.20484 -7.8495e-06 -0.0015263 -0.0012754 7.5079e-05
-0.0010983 0.0011042 -0.00038961 0.00036319
-0.0018554 0.0010942 -3.2115e-05 -0.00153 0.20543 -0.22954 0.0012241 0.0014498
-0.0010895 0.001612 -0.0012521 -0.00066181
0.0012486 -0.0033596 -0.0012809 0.00010314 0.0012404 0.0014108 0.23799 -0.048687
-0.001336 0.0096713 6.2797e-06 -0.0024874
-0.0013599 0.0006158 -0.0011129 0.0011167 -0.0010767 0.0015636 -0.0013177 0.0097366
0.20026 0.12126 0.0046544 0.0072374
0.00035524 -0.00057197 -0.00035961 0.00040604 -0.0012496 -0.0005845 -6.31e-05 -0.0025606
0.0046797 0.0071466 0.2667 0.14294
1820000000 0.2516 -0.10379 0.0047919 0.0029378 0.00039296 0.0022181 -0.00087314 -0.0030243
-0.0013358 0.00099224 -0.00010535 -0.00013237
0.0047843 0.0029549 0.25656 0.17453 -0.0019667 0.00029429 -0.0013804 0.0010102
8.8065e-05 0.0012421 -0.00062288 0.00035965
0.00039824 0.0021762 -0.0019869 0.00032798 0.15486 -0.24432 0.0018354 0.0005548
-0.00013119 0.0024272 -0.0018364 0.00021238
-0.0009527 -0.003049 -0.0013724 0.0010003 0.0017728 0.00055734 0.20799 -0.097242
0.00075061 0.0084538 -0.0016926 -0.0017066
-0.0012658 0.00096952 0.00013708 0.0012172 -0.00017044 0.0023827 0.00077065 0.0083564
0.22087 0.095379 0.0055888 0.0032623
-9.8511e-05 -0.00010355 -0.00060427 0.00043255 -0.0018219 0.00027081 -0.0016096 -0.0016053
0.0056372 0.0032436 0.27052 0.10693
1880000000 0.21677 -0.14367 0.0024974 0.00065679 -0.00020268 0.0020628 -0.0029689 -0.0024328
-0.00013733 0.0018129 0.00037465 -0.0007114
0.0025175 0.0006618 0.26145 0.12927 -0.0037448 0.002994 -0.00026887 0.0017573
0.00067511 0.0012559 0.00011436 0.00087299
-0.0001584 0.0021199 -0.0037424 0.0030294 0.10321 -0.25131 0.0019547 -0.0012624
0.0017672 0.0019411 -0.00097142 0.0015011
-0.0028595 -0.0023719 -0.00020397 0.0018278 0.002049 -0.0012792 0.16747 -0.13727
0.0022373 0.0059533 -0.0022599 0.00018103
-0.00019528 0.0018337 0.00063765 0.0012359 0.0018278 0.0018469 0.00216 0.0060916
0.22879 0.068431 0.0060213 0.0011386
0.0003763 -0.00075916 0.00011914 0.00081145 -0.00092133 0.0015162 -0.0022376 0.00021088
0.006003 0.0011071 0.27149 0.07418
1940000000 0.17852 -0.17062 0.00043858 -0.0010437 0.0017217 0.0017131 -0.0038717 0.00033513
0.0011896 0.00085932 -0.00078957 -0.00065075
0.00042681 -0.0010583 0.26391 0.097189 -0.0017883 0.0057887 0.00098786 0.0013679
0.0018891 0.00023139 0.00080516 0.00015342
0.0017568 0.0016702 -0.0017437 0.0057937 0.059363 -0.24358 0.0003256 -0.0024254
0.0021439 5.8506e-05 0.00017536 0.001618
-0.0038762 0.00028154 0.00097755 0.001299 0.00033671 -0.0024648 0.11596 -0.1698
0.0019319 0.0041499 -0.0015807 0.0013353
0.0012118 0.00094754 0.0018513 0.000267 0.0022117 0.00014316 0.0020661 0.0041787
0.23772 0.032275 0.0044839 -0.0031261
-0.0007732 -0.00065334 0.00080082 0.00018039 0.00020235 0.00159 -0.0014571 0.0012517
0.0045886 -0.0031332 0.26333 0.037283
2000000000 0.13163 -0.18547 -0.0031462 0.00077658 0.0028768 0.0011195 -0.0025478 0.0035298
0.0009153 0.000264 -0.00082992 0.00060936
-0.0031277 0.00079847 0.24999 0.061749 -0.00023937 0.0078198 0.0017204 0.00019658
0.0010033 -0.001282 0.00029054 0.00010853
0.0028933 0.0010749 -0.00020495 0.0078449 0.017618 -0.22876 -0.0016412 -0.0015306
0.0018732 -0.001052 0.0015422 0.0015173
-0.0026485 0.0035722 0.0016625 0.00030296 -0.001776 -0.0015268 0.06085 -0.17986
0.00039647 0.0032964 -9.5257e-05 0.0021782
0.0009349 0.00028785 0.0010193 -0.0013486 0.0017931 -0.0010889 0.00053806 0.0033156
0.23706 0.00029097 0.00074183 -0.0039153
-0.00073961 0.00068513 0.00028807 0.00014784 0.001674 0.0015145 -3.7863e-05 0.0021877
0.00072889 -0.0038798 0.24936 0.009582
2060000000 0.08568 -0.19267 -0.0041757 0.0028892 0.002911 -0.00084801 0.00047829 0.0034613
0.0014596 -0.00066556 -0.00029118 0.0011733
-0.0041572 0.0028454 0.238 0.032998 0.004676 0.0086887 0.00092527 -0.00061234
0.00044121 -0.0014241 0.00049559 -4.2859e-05
0.0028835 -0.00085465 0.0047387 0.0086031 -0.014302 -0.20978 -0.0019082 0.0007337
0.00062638 -0.0020841 0.0028167 0.00042503
0.00058925 0.0035408 0.0010064 -0.00069921 -0.0016466 0.00066823 0.0094121 -0.17638
-0.00044615 0.0038728 0.0011491 0.0010856
0.0014302 -0.00075806 0.00042644 -0.001431 0.00068502 -0.0021535 -0.00043025 0.0038843
0.22798 -0.037309 -0.001381 -0.0048736
-0.00022624 0.001228 0.00044195 -0.00011123 0.0027576 0.00050637 0.0011214 0.0011278
-0.0012781 -0.0050052 0.23626 -0.01469
2120000000 0.039378 -0.18422 -0.0033756 0.0061024 0.0023369 -0.0028145 0.0030272 0.0021109
0.00040458 -0.001512 0.0010073 0.00030511
-0.0033956 0.0061024 0.21694 0.0080648 0.0072242 0.0045525 0.00093653 -0.001282
-0.001404 -0.0018129 7.0352e-05 -0.00085089
0.0023238 -0.0028335 0.0073035 0.0044967 -0.042992 -0.19331 -0.00077209 0.0016297
-0.0016069 -0.0015777 0.00060033 -0.002149
0.0030366 0.0019721 0.00093226 -0.0013943 -0.00073573 0.0017286 -0.04114 -0.16019
-0.0015428 0.0052209 0.0017534 0.00093692
0.00042854 -0.0014314 -0.0013747 -0.0018365 -0.0015504 -0.0014833 -0.0014473 0.0049043
0.21504 -0.073667 -0.0057743 -0.0025782
0.0010834 0.0002432 -2.465e-06 -0.00090291 0.00039422 -0.0021171 0.001701 0.00091715
-0.0057871 -0.0025837 0.2147 -0.030692
2180000000 -0.00010533 -0.17036 -0.0018798 0.0092807 0.00048943 -0.0021304 0.0031347 -0.00051821
0.00016408 -0.0012333 0.001453 0.00014876
-0.0018695 0.0092762 0.19747 -0.0093886 0.0082512 0.0038618 -0.00077888 -0.0015277
-0.0019674 0.00093154 0.0001692 0.00040843
0.00046672 -0.0020933 0.008263 0.0038787 -0.063715 -0.16888 0.001546 0.0015836
-0.00077516 -0.00014235 0.00047066 -0.00195
0.003256 -0.00034465 -0.00078298 -0.0014537 0.0013625 0.0015885 -0.077399 -0.13237
-0.00075977 0.0077179 0.0016611 -0.00017232
0.00019892 -0.001219 -0.001975 0.0010267 -0.00097988 -0.00018289 -0.00074335 0.0079536
0.19054 -0.10467 -0.0062476 0.0010854
0.0014222 0.00012456 0.00016313 0.00037303 0.00049123 -0.0020952 0.0016263 -0.00020218
-0.006341 0.0011174 0.19965 -0.044899
2240000000 -0.029002 -0.14617 0.0020797 0.010634 -0.00078361 -0.002779 0.001838 -0.0022656
-0.0017469 -0.00064391 0.00053041 -0.0018811
0.0020753 0.010671 0.17818 -0.01593 0.0088013 -3.5176e-05 -0.00090466 -0.00027036
-0.00047379 0.0010782 -0.00059971 -0.00057502
-0.00075473 -0.0028107 0.0088034 -0.00011127 -0.080721 -0.14472 0.0017413 -0.0016983
-0.0011617 0.00010993 -0.0021274 -0.00152
0.0018007 -0.0024202 -0.00087302 -0.00039093 0.0018658 -0.001587 -0.11173 -0.10437
0.0010521 0.0098788 0.0016405 -0.00080408
-0.0017862 -0.00058622 -0.00038823 0.0010568 -0.0011033 7.4319e-05 0.0012017 0.0097884
0.16273 -0.12367 -0.0061783 0.0041501
0.00050987 -0.0018531 -0.00063214 -0.00056264 -0.0021844 -0.0014233 0.0013282 -0.00066537
-0.0061974 0.0041886 0.17661 -0.055938
2300000000 -0.056213 -0.11869 0.0074129 0.0088495 -0.0013296 -0.0019131 -0.00047428 -0.0016177
-0.0010113 0.00065864 -0.0010183 -0.00054256
0.0073954 0.0088717 0.15723 -0.025289 0.0088757 -0.0022815 -0.00090551 0.00061475
-0.00028227 0.001613 -0.00012563 0.00067734
-0.0012553 -0.0019466 0.0088547 -0.0023418 -0.093561 -0.12092 -0.00025836 -0.0018514
-0.00018265 0.0017695 -0.0019092 0.00061072
-0.00052265 -0.0014055 -0.00088055 0.00063114 -0.00030632 -0.0020253 -0.1329 -0.067361
0.0047628 0.010876 0.00064196 -0.0014808
-0.0010321 0.00089423 -0.00012695 0.0016045 -2.1575e-05 0.0016692 0.0049816 0.010501
0.12668 -0.14544 -0.0045297 0.0077779
-0.0010427 -0.00073956 -0.00013841 0.00068963 -0.0020195 0.00060381 0.00059826 -0.0013832
-0.0044265 0.0078793 0.16058 -0.057063
2360000000 -0.072619 -0.087108 0.010141 0.0084221 -0.0012478 -0.0015579 -0.0017908 -0.00080994
-0.00053223 0.00086849 -0.0016531 -0.00052918
0.010148 0.0083709 0.14821 -0.025431 0.0082248 -0.0054328 -0.00068126 0.0009697
0.0019372 0.00018258 -9.8732e-05 -0.00010945
-0.0012523 -0.0015768 0.0082115 -0.0054962 -0.10292 -0.098799 -0.0027657 -0.0010191
0.00081686 8.4478e-06 -0.001125 0.0017148
-0.0017882 -0.0010418 -0.00058876 0.00095474 -0.0027402 -0.0010269 -0.14892 -0.034132
0.0091102 0.01015 0.0014688 -0.0017914
-0.00045624 0.00067249 0.0018343 0.00014007 0.00087308 0.00014329 0.0092623 0.010229
0.09917 -0.14693 -0.0005376 0.0089847
-0.0016062 -0.00043537 -4.7196e-05 -0.00016921 -0.0011801 0.0017427 0.0014001 -0.0019276
-0.00058871 0.0091046 0.13867 -0.060773
2420000000 -0.08133 -0.059533 0.013714 0.0030119 -0.0031764 -0.0011141 -0.0006554 0.0007402
0.0011775 0.0014268 -0.0012766 0.0018581
0.013701 0.0030873 0.13015 -0.026457 0.004561 -0.0072696 0.0015342 0.00096169
0.00068491 -0.0013885 -0.00010134 -0.00011763
-0.0031362 -0.0010118 0.0045553 -0.0073462 -0.1161 -0.078127 -0.0022688 0.00137
-0.00010169 -0.00030719 0.00032706 0.0028308
-0.00068938 0.00076723 0.0015615 0.0010198 -0.0022123 0.0014003 -0.15766 0.0089183
0.013046 0.0075416 -0.00031127 -0.0028038
0.0010473 0.0014183 0.00073164 -0.0013778 -0.0001527 -0.00030318 0.013117 0.0073193
0.064104 -0.1479 0.0013326 0.009338
-0.0012516 0.0016728 -0.00019575 -5.1337e-05 0.00040523 0.0028668 -0.00033294 -0.0026593
0.0011563 0.0096241 0.12071 -0.056822
2480000000 -0.081531 -0.02764 0.013619 -0.0021784 -0.0016086 8.9998e-05 -0.00046156 0.0013061
0.0016025 -0.00063279 0.00024621 0.001364
0.013636 -0.002175 0.13163 -0.026888 0.002463 -0.0091544 0.001125 -7.8218e-05
-0.00042376 -0.0008913 -9.7987e-05 -0.00033765
-0.0015962 9.0508e-05 0.0023782 -0.0091597 -0.11914 -0.057643 -0.00051331 0.0033947
-0.00017281 -0.00089717 0.0017989 0.00096303
-0.00043809 0.0014205 0.0012055 -9.2769e-05 -0.00054026 0.0033304 -0.15866 0.046655
0.017342 0.0016586 -0.0012779 -0.0025056
0.0015138 -0.00054882 -0.00046125 -0.00084017 -0.00036807 -0.00093576 0.017334 0.0016891
0.033244 -0.13966 0.0048819 0.0081328
0.00024917 0.0015473 -0.00011986 -0.00016149 0.0017931 0.00088341 -0.0011477 -0.002778
0.0048352 0.0081684 0.10173 -0.053
2540000000 -0.085523 -0.00082209 0.011669 -0.0060338 -0.002317 0.00091277 0.00059827 0.00071304
-0.00014947 -0.0016242 0.00090362 0.0016995
0.011633 -0.0059989 0.1181 -0.018796 -0.0016384 -0.0079158 0.0006036 -0.0014707
-0.0016796 -6.2652e-05 -0.00054864 0.00029751
-0.0023682 0.0009515 -0.0016689 -0.0079001 -0.1255 -0.034273 0.0021974 0.0025198
-0.0012164 7.6584e-05 0.0017823 -0.00069895
0.00066346 0.00072912 0.00044491 -0.0014602 0.0020837 0.0025621 -0.15664 0.085992
0.017316 -0.0046576 -0.0018991 -0.0023537
-0.00031356 -0.0017013 -0.0016906 6.4534e-06 -0.0012327 0.00017072 0.017496 -0.0046785
0.010347 -0.1257 0.0080116 0.0064822
0.00088873 0.0017019 -0.00056947 0.0003706 0.0018522 -0.00084505 -0.0020253 -0.0021206
0.0079714 0.0063243 0.087597 -0.039895
2600000000 -0.078157 0.024307 0.0086073 -0.0095903 -0.0012999 0.002574 0.00078019 -0.00037164
-0.00091647 -0.00096643 0.0019548 0.0003367
0.0086171 -0.0095433 0.11232 -0.033979 -0.0037974 -0.0060658 -0.0005685 -0.00072616
-0.00014685 0.0014841 -2.8581e-05 0.00074935
-0.0012609 0.002565 -0.0039183 -0.0060561 -0.13041 -0.0091486 0.0030241 -0.00025406
-0.00010356 0.0013997 0.0011321 -0.0016942
0.00074609 -0.00029745 -0.0005282 -0.00077006 0.0030347 -0.0002101 -0.14196 0.11925
0.014175 -0.010968 -0.0034049 -4.3034e-06
-0.0010356 -0.00087412 -0.00011417 0.0014481 2.7857e-06 0.0015158 0.014212 -0.011126
-0.018143 -0.10994 0.0092765 0.0057714
0.0018827 0.00029146 -0.00010761 0.00080502 0.0011471 -0.0016317 -0.0032783 0.00011237
0.0092592 0.0059629 0.079063 -0.026024
2660000000 -0.071647 0.049921 0.0048155 -0.011552 -0.00014644 0.00099547 -0.00019449 -0.0003012
-0.0024843 0.00040576 0.0014098 -0.00071443
0.0048566 -0.011592 0.11955 -0.029621 -0.0049146 -0.0042363 -0.0012944 -0.0003903
0.00015156 0.0018224 0.00058653 0.00071652
-0.00017023 0.0010367 -0.0049441 -0.0042085 -0.12934 0.01119 0.001846 -0.0017326
0.00040173 0.00081672 -0.00095919 -0.0015528
-9.5341e-05 -0.00014634 -0.0012351 -0.00039782 0.0018301 -0.0018281 -0.12196 0.15066
0.008698 -0.014567 -0.0026351 0.0012091
-0.0022079 0.00057452 0.00014032 0.00174 0.00042527 0.00075209 0.0083295 -0.014605
-0.033184 -0.095065 0.010699 0.001437
0.0013539 -0.00077833 0.00052764 0.00072806 -0.0010364 -0.0015723 -0.0026411 0.0010618
0.010618 0.0014827 0.074741 -0.006924
2720000000 -0.060211 0.068365 0.00051865 -0.01183 -0.00028621 0.002892 -0.00045114 0.00024147
-0.002111 0.0020415 0.000451 -0.0015515
0.00053004 -0.01177 0.10455 -0.032547 -0.0053248 -0.00079308 -0.0014465 0.000565
0.001635 0.0006185 0.00085398 -0.00026868
-0.00032317 0.0029379 -0.0052904 -0.00075167 -0.12351 0.040593 0.00025934 -0.002435
0.00056604 0.00028062 -0.0014553 0.00065085
-0.00053921 3.0194e-05 -0.0014719 0.00062243 0.00029448 -0.0023634 -0.088714 0.17981
0.0023079 -0.015632 -0.0019641 0.0025496
-0.0022464 0.0018855 0.0015575 0.00061203 0.00045849 0.00028114 0.0022782 -0.015411
-0.048879 -0.070184 0.012026 -0.00101
0.00049705 -0.0016517 0.00086286 -0.00022895 -0.0014787 0.00057425 -0.0018339 0.0026899
0.011947 -0.00095202 0.077791 0.011717
2780000000 -0.045759 0.087065 -0.0041764 -0.010658 -0.00014841 0.001098 0.00063053 -0.00016912
0.0011723 0.0026 -0.00062694 -0.0018238
-0.0041326 -0.010648 0.10292 -0.044035 -0.0039301 0.00058728 -5.1858e-05 0.0015389
0.0016708 -0.00086851 -3.9223e-05 -0.00019404
3.3714e-05 0.0010335 -0.0039806 0.00063758 -0.12114 0.070918 -0.0019269 -0.0014753
0.00035557 -0.00041352 -0.00052077 0.00066262
0.00057529 -1.2778e-05 -1.7863e-05 0.0015794 -0.0019048 -0.0014978 -0.059721 0.20141
-0.0039129 -0.014687 -0.00076101 0.0021377
0.0012804 0.0026153 0.001739 -0.00085851 0.00057035 -0.00039678 -0.0039289 -0.014911
-0.061333 -0.044507 0.01022 -0.0057533
-0.00062107 -0.0016841 -3.929e-05 -0.00024855 -0.00038589 0.0006495 -0.00079823 0.0020512
0.010202 -0.0058485 0.081776 0.029778
2840000000 -0.03009 0.10176 -0.0073471 -0.0075224 0.0014066 0.0019851 0.00015516 -0.00017644
0.0014648 0.0013118 -0.0017428 0.00030145
-0.0073275 -0.0075569 0.10141 -0.036848 -0.0029866 0.0015245 0.00041858 0.00064026
6.4043e-05 -0.001349 8.3433e-05 -5.4055e-05
0.0013368 0.0020068 -0.0029407 0.0015705 -0.11513 0.097427 -0.0012865 0.0001866
0.00053089 0.00010131 0.00094455 0.0011651
0.00019583 -0.00034114 0.00045648 0.00061002 -0.0012335 0.0001159 -0.024612 0.21694
-0.0082402 -0.010718 0.00065601 0.0015158
0.0014776 0.0010547 -4.8699e-05 -0.0013974 0.00058673 -9.0395e-05 -0.0084328 -0.010795
-0.065836 -0.021007 0.0086326 -0.0071488
-0.0016444 0.0002914 9.4198e-06 2.0319e-05 0.00090281 0.0011449 0.00062926 0.0014621
0.0086351 -0.0068936 0.095505 0.045106
2900000000 -0.016136 0.12085 -0.0089065 -0.0034875 0.0015285 7.4606e-05 0.00043119 -0.00094203
0.002272 -0.00096766 -0.00081547 5.8557e-05
-0.0089174 -0.0034895 0.082527 -0.044388 -0.0007744 0.0026252 0.00086956 0.00029389
-0.00030778 -0.0015448 -0.00031418 7.5344e-05
0.0016769 6.5828e-05 -0.00078868 0.0026661 -0.09734 0.13042 -0.00089883 -9.1938e-05
-0.00050085 -0.001109 0.0018951 -0.00062079
0.00040434 -0.00099363 0.00085679 0.00028557 -0.00099943 5.8007e-05 0.0125 0.22027
-0.010856 -0.0061481 0.0010975 0.0018457
0.0021081 -0.0010304 -0.00032622 -0.0014632 -0.00065976 -0.00090952 -0.010978 -0.0058563
-0.065055 0.0099927 0.0062212 -0.0098656
-0.00088023 0.00019453 -0.00023914 1.0321e-05 0.0016235 -0.0004836 0.0011181 0.001985
0.0062549 -0.0098829 0.11013 0.050948
2960000000 0.0052524 0.1322 -0.0089353 0.00016618 0.00045795 0.0014441 -0.00068567 -0.00088952
-0.00022022 -0.0018317 -0.00071759 0.00045644
-0.0088504 0.00012306 0.092194 -0.043895 -0.00033332 0.0011033 0.00092103 -3.3261e-05
-0.0012105 -0.00090972 0.00052226 0.00044428
0.00040491 0.0014823 -0.00032214 0.0010978 -0.077499 0.16127 -0.00065294 0.00057433
-0.00049107 0.00091945 -3.211e-05 -0.0023405
-0.0006235 -0.00073009 0.00093832 5.5312e-05 -0.00071451 0.000387 0.055268 0.22731
-0.010841 -0.00060087 0.0017353 0.0004389
5.2653e-06 -0.0017036 -0.001143 -0.00085949 -0.00038345 0.00070846 -0.010732 -0.000626
-0.055562 0.034722 0.0022142 -0.011317
-0.00063591 0.00057887 0.00045713 0.00036975 3.9093e-05 -0.0023139 0.0015929 0.00042716
0.0020202 -0.01128 0.12896 0.061799
3020000000 0.023272 0.14614 -0.0066753 0.0036893 0.0014326 -0.00023747 -0.0010792 0.0001141
-0.00081073 0.00016862 -0.00011803 0.00055687
-0.0067333 0.003626 0.081387 -0.032791 -0.00022575 -0.00030151 0.0005315 -0.00078589
-0.0017844 0.0004373 0.00070927 -0.00030228
0.0013729 -0.00031133 -0.0001914 -0.000242 -0.0562 0.18563 -0.00033551 0.00092262
0.00029874 0.00041038 -0.00056835 -0.0017255
-0.0010241 -0.00016322 0.00055968 -0.00088963 -0.00045045 0.0010328 0.093714 0.21971
-0.0092087 0.0030225 0.0007614 5.5542e-05
-0.00073148 5.8962e-05 -0.0018578 0.00040594 0.00014158 0.00029621 -0.0091748 0.0029847
-0.04336 0.058937 -0.00058251 -0.010925
-0.00010887 0.00053304 0.00068449 -0.00014098 -0.00068548 -0.0017205 0.00067534 0.00019319
-0.00052187 -0.010924 0.14906 0.058645
3080000000 0.050267 0.15552 -0.0048027 0.0057981 0.001629 -0.0001729 -0.00080814 0.00012568
-0.00062994 0.00021477 -2.5048e-05 0.00056995
-0.0047885 0.0058078 0.07903 -0.027408 -0.00044701 0.00025747 -0.00010174 -0.00031959
-0.00048904 0.0011878 -8.473e-05 -0.00058194
0.0017065 -0.00015122 -0.00037839 0.0002469 -0.018483 0.20683 -0.00066935 0.00038967
0.00040616 0.00058982 -0.002226 -0.00060682
-0.00093336 0.00022278 -0.00014181 -0.00027539 -0.0007056 0.00026841 0.12756 0.21264
-0.0057269 0.0064837 0.0017186 0.00026806
-0.00074548 0.00038138 -0.00047029 0.0012258 0.00039549 0.0006571 -0.0054899 0.0066034
-0.021593 0.086103 -0.0056816 -0.0092293
-5.5547e-05 0.0006141 -9.3356e-05 -0.000604 -0.0020977 -0.00057051 0.0014919 0.00047767
-0.0056638 -0.0094529 0.16318 0.065629
3140000000 0.07864 0.15883 -0.0013717 0.0075697 0.0027266 -0.0015549 -0.0011314 0.0011216
0.00157 0.00069168 0.00045291 -0.00013301
-0.001349 0.0075481 0.074868 -0.029721 -0.00088164 -6.4249e-05 0.00064088 -0.00034246
-7.973e-05 0.0011057 0.00052831 -0.00059111
0.0027912 -0.0015122 -0.00094231 -2.3905e-05 0.023664 0.22656 0.00022931 0.0017097
0.001327 -0.00075444 -0.0026897 0.0010018
-0.00097938 0.001035 0.00074715 -0.00033318 0.00015342 0.0018638 0.16296 0.1867
-0.0014717 0.0070406 0.00074638 -0.0010777
0.0015785 0.00078138 5.5534e-05 0.00111 0.001506 -0.00059785 -0.0016534 0.0070595
-0.009792 0.1019 -0.0075066 -0.0061278
0.0003859 -0.00010021 0.00046959 -0.00050559 -0.0027229 0.00065275 0.00089341 -0.00094807
-0.0076582 -0.0060338 0.187 0.057108
3200000000 0.11071 0.16936 0.0038323 0.0066935 0.00082307 -0.0029199 -2.5502e-05 0.0019985
0.00059644 -0.0016095 0.0001398 0.00044401
0.0038119 0.0066194 0.085055 -0.0285 -0.0011923 0.00033338 -0.00038032 -0.00095543
0.00088666 0.0010677 -0.00044994 -0.00090425
0.0008054 -0.003022 -0.001175 0.00038616 0.068243 0.2315 0.0010846 0.00076987
-7.8769e-05 -0.001954 -0.0015651 0.0023319
-0.00011713 0.0019276 -0.00045989 -0.00085125 0.0012451 0.00066049 0.18352 0.16359
0.001127 0.0059232 0.0007187 -0.001307
0.00049086 -0.0016139 0.00088724 0.0010134 -0.00031906 -0.0020651 0.0011873 0.0059256
0.022079 0.12012 -0.0090261 -0.0021343
0.00019518 0.00044764 -0.00052141 -0.00093855 -0.001509 0.0024272 0.00063867 -0.001489
-0.0090535 -0.0021915 0.20272 0.056155
3260000000 0.14278 0.1614 0.0041526 0.0031236 -0.00061325 -0.0024615 0.001038 0.00055371
0.00023187 -0.0018069 -0.00010622 -0.00023093
0.0041865 0.0032048 0.093048 -0.031971 -0.0019448 0.0020747 -0.0004927 -0.00010967
0.0010597 -0.00045951 -0.00096178 0.000242
-0.00062368 -0.0024008 -0.0019733 0.0019539 0.11857 0.22679 0.00049008 -0.00025919
-0.0008985 -0.0010952 0.00050852 0.0020206
0.0012004 0.00050958 -0.00049834 -0.00014428 0.00033147 -0.00023577 0.21079 0.12652
0.0037721 0.0051242 -0.00085289 -0.0018722
0.00021781 -0.0018251 0.00097413 -0.00037738 -0.00090468 -0.00081146 0.0037571 0.0050298
0.043192 0.12856 -0.007007 0.002973
-7.3527e-05 -0.00017888 -0.00088811 0.0001381 0.00073323 0.0020432 -0.00094146 -0.0016488
-0.0071656 0.0027337 0.23234 0.046223
3320000000 0.17334 0.1553 0.00718 0.0014304 -0.00050786 -0.0019091 0.00085595 0.00027625
-0.001589 -0.0015322 0.00032867 0.00024855
0.0071168 0.0013806 0.099473 -0.02847 0.00064127 0.0023367 -0.0003189 -0.00045713
-0.0002581 -0.00028479 -0.00049918 0.00014561
-0.00046364 -0.0020229 0.00069376 0.0024734 0.16627 0.21771 0.00018511 -0.00033195
-0.00096234 -0.00014822 0.00055256 0.00090566
0.00074752 0.00039506 -0.00038867 -0.00045398 0.00041853 -0.00013753 0.21932 0.096194
0.0044271 0.0019095 -0.00079678 8.9864e-05
-0.0016559 -0.0012864 -0.0001813 -0.00038994 -0.00083699 -0.00031284 0.0046121 0.001818
0.068457 0.13161 -0.0043193 0.003548
0.00022882 4.6291e-05 -0.00048258 0.00022228 0.00030777 0.00076008 -0.0010079 0.00022578
-0.0042544 0.0040748 0.24808 0.033452
3380000000 0.20851 0.13857 0.0056554 -0.002047 -0.0012541 0.00060271 0.0011807 0.00026186
-0.0014996 0.00064687 0.00023251 7.5969e-06
0.0057099 -0.0020585 0.11007 -0.036115 6.7263e-05 0.0029542 -0.0011909 -0.00070852
-0.00016437 0.00012368 -0.00082284 0.00045517
-0.0012372 0.00066132 0.000137 0.0029061 0.20773 0.19527 0.00068467 -0.00037918
-0.0016885 0.00082677 0.0011571 0.0013712
0.0012632 0.00021445 -0.0011591 -0.00065513 0.00067707 -0.00053291 0.2337 0.063554
0.005492 0.0015323 -0.00025691 0.00028475
-0.0014209 0.00061782 -0.0002786 0.00020968 -0.0018866 0.00077764 0.0054635 0.0015823
0.10592 0.12569 -0.0011811 0.0053427
0.00041098 5.0163e-05 -0.00079728 0.00055115 0.0010826 0.0014406 -0.00033423 0.00012235
-0.0011757 0.0052489 0.27777 0.015136
3440000000 0.2398 0.11646 0.0045292 -0.0037743 -0.00090431 -0.0015614 0.00073872 -0.0001574
-0.0015981 0.0015637 0.00081733 0.00024598
0.0045264 -0.0037156 0.10362 -0.041442 0.0032034 0.0021367 -0.00096953 0.0011963
-9.5912e-06 0.00036501 3.9208e-05 0.00094872
-0.00083889 -0.0015029 0.003077 0.0021261 0.24589 0.16705 -0.00038059 -0.00015158
1.4674e-05 0.001253 0.0010276 0.00071917
0.00068055 -5.9866e-05 -0.00094558 0.0011388 -0.00047267 -2.5827e-05 0.23552 0.030854
0.0062439 -0.0012965 -0.00033503 -0.0001902
-0.0016024 0.0016876 3.1191e-05 0.000314 0.00019582 0.001485 0.006346 -0.0013431
0.13104 0.11975 0.0023232 0.0028192
0.00090176 9.2816e-05 0.00017555 0.00091738 0.0010983 0.00059417 -0.00053274 -0.00010906
0.0023978 0.0029535 0.29451 -0.01403
3500000000 0.27231 0.084952 0.0024021 -0.0045924 -0.0013765 0.0016949 0.0011583 -0.00056372
-0.00094111 0.0012226 0.00081744 -0.00084034
0.0023928 -0.0046291 0.11568 -0.064903 0.0029793 0.001296 -0.00026734 0.00065239
0.00045723 -8.7154e-05 -0.00012307 0.00040062
-0.0014133 0.0017274 0.0032018 0.001203 0.27563 0.13245 0.00017759 -6.8115e-05
-0.00017218 0.00074786 0.0018354 3.274e-06
0.0009178 -0.00056824 -0.00039304 0.00073073 0.00029817 -5.8375e-05 0.23951 0.0033899
0.0060108 -0.0037822 -0.00019552 -0.00023728
-0.0011752 0.0013753 0.00058561 -3.8154e-05 -2.7011e-05 0.00057181 0.0059647 -0.0037368
0.1717 0.098083 0.0027186 0.0010055
0.00059971 -0.00061116 -0.0001171 0.00027338 0.0016173 9.1188e-05 -9.6873e-05 -0.00026892
0.002994 0.0010332 0.31505 -0.042029
3560000000 0.29049 0.050433 0.00037551 -0.005795 -0.00015378 -0.00093598 0.00052435 0.00034261
0.0015827 0.0017204 1.2449e-05 -0.0011046
0.00032871 -0.0056989 0.11011 -0.06993 0.0058251 -0.00053768 0.00027284 0.00055333
0.00071926 -0.00010334 0.00025403 0.00037939
-6.3868e-05 -0.00084617 0.0057203 -0.00060806 0.30284 0.090073 -0.00019676 -5.417e-05
0.00071166 0.00050558 0.0013994 -0.00082384
0.00063953 4.569e-05 0.00036234 0.00049079 -0.00022011 -0.00016474 0.22969 -0.032858
0.0043135 -0.0060825 -0.00073446 -0.00059297
0.0017788 0.0016786 0.00055497 -0.00014003 0.00050007 0.00042787 0.0042023 -0.0061942
0.19263 0.089458 0.0018803 -0.0017908
6.8291e-05 -0.00098811 0.00036363 0.00039789 0.0016492 -0.00087479 -0.00051976 -0.00051107
0.0019286 -0.0017712 0.32737 -0.081496
3620000000 0.30674 0.012634 -0.0009845 -0.0035686 -0.001826 -0.00020523 0.00033736 -0.0016861
0.00014424 0.00057845 -0.00036127 -0.0010198
-0.00092715 -0.0035412 0.11061 -0.099062 0.0040568 -0.00379 0.00028234 0.00037157
-0.00019657 -0.00082766 0.00061788 0.00040494
-0.0019343 -0.00010911 0.0040168 -0.0037617 0.31554 0.0461 0.00020513 -0.0010496
-0.00037093 0.00011937 0.00088119 -0.00071774
0.00029169 -0.0019436 0.00014799 0.00037605 -3.3395e-05 -0.00066169 0.21843 -0.062752
0.00048092 -0.006848 -0.0010624 0.0010218
-0.00020561 0.00050573 -8.3857e-05 -0.00072626 0.00014084 0.00023302 0.00045493 -0.0067134
0.21395 0.054157 0.00050797 -0.0017739
-0.00040055 -0.00090827 0.00068421 0.00023234 0.00047868 -0.00097556 -0.0013495 0.00073099
9.4181e-05 -0.0017684 0.32871 -0.11625
3680000000 0.31091 -0.031517 -0.0034786 -0.0039546 -0.00096225 0.0016489 -0.00097911 -0.00044707
0.0014369 -0.00016818 -0.0013851 -0.00041865
-0.0035424 -0.0039119 0.10647 -0.11571 0.0016101 -0.0045529 0.00072072 0.00045756
-0.00028241 -0.00079053 0.00069654 0.00011811
-0.0008356 0.0015163 0.0016331 -0.0046377 0.32658 -0.0039882 -0.00092102 -0.000598
0.00099552 0.00092252 0.00057296 -0.001707
-0.0010469 -0.00017806 0.00070388 0.00050905 -0.00067426 -0.00084864 0.20546 -0.096461
-0.00088205 -0.0057377 -0.00087877 0.0015608
0.0015891 -0.00013326 -0.00029096 -0.00083941 0.00079786 0.00082874 -0.00089351 -0.0061722
0.23528 0.033596 0.00011231 -0.0015935
-0.0014612 -0.00014378 0.00066462 0.0001434 0.00058938 -0.0016719 -0.00092459 0.0016622
0.0002339 -0.0016534 0.32897 -0.16083
3740000000 0.31255 -0.067367 -0.0027502 -1.9769e-05 -0.0023519 0.0024971 1.9244e-05 -0.00091316
-0.00070007 6.9298e-06 -0.00043725 0.00037053
-0.0028402 -4.314e-05 0.097949 -0.13763 0.0011145 -0.0055477 0.00043687 -0.00027799
-0.00047802 -0.00026009 0.00058497 8.9226e-05
-0.0022553 0.0027184 0.00098683 -0.0055077 0.32911 -0.043732 -0.00066341 -0.00025786
8.0957e-05 -8.2793e-05 -0.0003958 -0.0011792
0.00032069 -0.00099381 0.00050046 -0.00029848 -0.00096719 -0.00019263 0.18329 -0.12072
-0.0024862 -0.0051705 0.00075516 0.0026015
-0.00062647 2.865e-05 -0.00040056 -0.00014138 0.00011119 2.7497e-08 -0.0028201 -0.004816
0.24373 -0.00053522 -0.00098423 -0.00083877
-0.00068008 0.00036059 0.00059863 4.0553e-05 -0.00030855 -0.0012199 0.00099268 0.0026128
-0.00087456 -0.00090179 0.31577 -0.20051
3800000000 0.30614 -0.11348 -0.0021248 0.00044394 0.00076287 0.0037077 -0.0013023 -0.0015975
0.0015898 0.0012601 -0.0012011 0.0001948
-0.0020407 0.00051572 0.087284 -0.15266 -0.0020954 -0.0050319 0.00024345 0.00023551
-0.00088237 -0.00031192 0.00084258 -9.6638e-05
0.00068676 0.0037396 -0.0021101 -0.0050542 0.32528 -0.085652 -0.00092795 0.00054498
0.00084063 -0.00024949 -0.00082601 -0.00059851
-0.0015562 -0.0017907 0.00014464 0.00026005 -0.00071528 0.00064821 0.1741 -0.14518
-0.0030602 -0.0039144 0.0015622 0.0017278
0.0014567 0.0012674 -0.00086061 -0.00025468 0.0010247 -0.00018062 -0.0029312 -0.0036743
0.26009 -0.037807 0.00096873 0.00040976
-0.0012956 0.00024618 0.00079977 1.7272e-05 -0.0011108 -0.0006369 0.0014495 0.001651
0.00079983 0.00059894 0.30714 -0.24188
3860000000 0.29535 -0.14494 -0.00057475 0.001128 0.0028097 0.002111 -0.0021242 0.0010927
0.00083467 -0.0014478 -0.00048874 0.0015519
-0.00074181 0.0009871 0.068348 -0.16263 -0.0033569 -0.0051874 0.00056826 -0.00065483
-0.00078747 0.0011985 0.00048507 -0.00099953
0.0026876 0.0020501 -0.003388 -0.0051714 0.30515 -0.12565 -0.0005581 0.00091088
-3.9452e-05 -0.00048836 -0.00084121 -0.00056458
-0.0020356 0.0013454 0.00056783 -0.00065686 -0.00054106 0.00084323 0.14681 -0.16052
-0.0025508 -0.003975 0.0020008 0.0010752
0.00086161 -0.0013702 -0.00081211 0.0013403 1.0558e-05 -0.00047994 -0.00253 -0.0042795
0.25963 -0.065972 0.00037072 -0.0010422
-0.00037593 0.0017997 0.00055485 -0.00096826 -0.0007017 -0.00052171 0.0021311 0.0010711
0.00058256 -0.001142 0.28446 -0.28003
3920000000 0.28003 -0.18502 0.0017337 -3.3798e-05 0.0036778 0.0022484 -1.7447e-05 0.0010605
0.00026364 0.00014799 0.00065992 0.00035338
0.0017685 9.8681e-07 0.041172 -0.17891 -0.0050602 -0.0033448 -0.00049346 -0.0002405
0.00036024 6.5202e-05 -5.41e-05 -0.00046995
0.0036485 0.0022778 -0.0052285 -0.0032542 0.29834 -0.15855 4.0066e-05 0.0013985
0.0016104 -0.0010607 -0.00074947 -0.00021108
0.00014167 0.00085309 -0.00039691 -0.00018594 7.4693e-05 0.0013664 0.12604 -0.17147
-0.003826 -0.0031815 0.0022485 -0.00064696
0.0003055 0.00029501 0.00044803 0.00015977 0.0015172 -0.0010402 -0.0043479 -0.0031212
0.25407 -0.11288 0.0013075 -0.0011636
0.00071398 0.00015762 -0.00012959 -0.00037717 -0.00072179 -0.00026402 0.0021166 -0.00037172
0.00121 -0.00082629 0.26351 -0.30749
3980000000 0.25271 -0.22049 0.0019427 -0.0032563 0.0048084 -0.00049252 0.00013274 0.0010729
0.0010008 -0.0019384 0.00042446 0.00017998
0.0018944 -0.0032861 0.018721 -0.19254 -0.0058434 -0.0011506 0.00073089 0.0004972
0.0005097 0.00072744 4.6235e-05 -0.0012563
0.0049442 -0.00068466 -0.0058034 -0.0010353 0.26988 -0.18871 0.0016147 -4.4434e-05
-0.0010892 -0.0011123 -0.00084709 -0.0006696
7.5157e-06 0.0012202 0.00065861 0.00040666 0.0015181 -7.5722e-05 0.089935 -0.19298
-0.0042435 -0.0037963 0.0015768 -0.00085835
0.00098757 -0.0019419 0.00017984 0.00059149 -0.0010586 -0.0011538 -0.0038674 -0.003574
0.24392 -0.14258 0.0016092 -0.0040925
0.00039504 0.0002724 6.6088e-05 -0.0012148 -0.00085758 -0.00060603 0.0016227 -0.00082861
0.001753 -0.0041906 0.2287 -0.34479
4040000000 0.22482 -0.24617 -0.00065341 -0.0042296 0.0032282 -0.0030839 0.00017147 0.0004083
-0.00058528 -0.00099217 0.00062879 7.5483e-05
-0.00069204 -0.0042203 -0.006625 -0.19977 -0.0045683 0.00024163 0.00027135 -0.000971
-0.00012659 0.00024921 -0.0013848 -0.00028598
0.0031444 -0.0030136 -0.0046526 0.00016798 0.24715 -0.22243 -3.3604e-05 -0.00070165
-0.00061096 -0.00024304 -0.0013465 0.00046715
0.00035392 0.00037144 0.00028878 -0.00099654 0.0002244 -0.00047867 0.068073 -0.18805
-0.0062569 -0.0016108 0.0017448 -0.0005312
-0.00061985 -0.00083961 0.00024258 0.00031472 -0.00054505 -0.00047348 -0.0061202 -0.001987
0.23309 -0.17548 -0.0013129 -0.0031652
0.00085013 -7.0289e-05 -0.0016099 -0.00017771 -0.0013269 0.00040132 0.0018022 -0.00064975
-0.0011583 -0.0031194 0.19168 -0.36328
4100000000 0.19479 -0.26967 -0.0036463 -0.0029755 0.00092734 -0.0034721 -8.5006e-05 0.0001064
0.00041277 -0.0013429 0.00055249 0.00014791
-0.0036252 -0.0029218 -0.032471 -0.20353 -0.0047431 0.0010211 -0.00020628 -0.00032503
0.00098871 0.0003205 -0.00067923 0.00029366
0.0010183 -0.0035551 -0.0046948 0.001193 0.22559 -0.24833 0.00030048 -0.00010019
-0.00091302 -0.00048036 -0.0015263 9.9839e-05
-0.0003176 8.3243e-05 -0.00022526 -0.00038665 0.00010493 -0.00035195 0.034378 -0.20148
-0.0062527 0.0006355 0.0010131 -0.0016006
0.00042556 -0.0014417 0.00083205 0.0004464 -0.0010461 -0.00028752 -0.0064367 0.00053946
0.2187 -0.20036 -0.0010864 -0.0040466
0.0005475 6.27e-05 -0.00054775 0.00027135 -0.0013031 0.00015843 0.0010719 -0.0014777
-0.0013049 -0.0039707 0.15786 -0.39068
4160000000 0.16513 -0.28638 -0.0039085 -0.0018212 4.5246e-05 -0.0031448 0.00041184 -0.00027083
-0.0033955 -0.00077685 0.00075312 -0.00097586
-0.003893 -0.0018221 -0.058225 -0.19956 -0.0049164 0.0026576 -0.00051288 -0.00026707
0.00031887 -0.00054874 -0.0009398 0.00044282
-0.00010189 -0.0032253 -0.0049084 0.0026724 0.19258 -0.26327 0.00039872 -0.00041151
-0.0010186 -0.00019063 -0.001058 0.00069921
0.00062151 -0.00024402 -0.00043761 -0.00030203 0.00046909 -0.00024649 0.0099147 -0.18911
-0.0054773 0.0014477 0.00055389 -0.0022429
-0.0036399 -0.00047086 0.00023662 -0.00058638 -0.00068051 -0.00030155 -0.0055883 0.0016469
0.18784 -0.23523 -0.0037772 -0.0035193
0.00074935 -0.0010283 -0.0010825 0.00044443 -0.001253 0.00094237 0.00095474 -0.0021836
-0.0036679 -0.0034158 0.10827 -0.39893
4220000000 0.13702 -0.30219 -0.0046134 8.9091e-05 -6.6919e-05 -0.0038043 -0.00018248 -0.00016332
-0.00094028 0.00096524 0.00021297 -0.0010792
-0.0046538 0.00017872 -0.094672 -0.1896 -0.0022186 0.0036167 -0.00018533 -0.00015719
-5.6105e-05 -0.00012786 -0.00044722 0.00095562
-3.146e-05 -0.003714 -0.0021742 0.0036304 0.16282 -0.2899 5.7893e-05 0.00024143
0.00044818 0.00032589 -0.00011532 0.0009508
-0.00045321 -0.0002238 -0.00016778 -3.7968e-05 9.2024e-05 -2.4664e-05 -0.01407 -0.18699
-0.0041709 0.002115 -1.4991e-05 -0.0023899
-0.00060475 0.0010868 6.3977e-05 -8.8848e-06 0.00033881 0.00040509 -0.0041235 0.002126
0.1739 -0.25945 -0.0039287 -0.0030891
0.00013978 -0.0011668 -0.00049917 0.0010239 4.134e-05 0.00083137 -5.6128e-05 -0.0023499
-0.0038832 -0.0031773 0.080347 -0.41234
4280000000 0.10601 -0.31056 -0.0029788 0.0017807 -0.0018731 -0.0043267 -0.00056021 0.00066136
-0.00050606 0.0012181 -0.00056292 -4.4316e-05
-0.0031036 0.0017892 -0.12034 -0.19363 -0.0028379 0.002998 -0.00074368 -0.0004024
0.00021684 0.00030277 0.00067823 0.0006386
-0.0018619 -0.0044676 -0.002751 0.0030452 0.13272 -0.29641 0.00087626 -0.0001328
-0.00089358 0.00093382 -0.00050753 0.00077895
-0.00044279 0.00062791 -0.00083279 -0.00047688 0.00083898 -0.0002134 -0.051851 -0.17166
-0.0047483 0.0025079 -0.00039197 -0.0021305
-0.00057822 0.0012132 0.00016009 0.00026017 -0.00081255 0.00072885 -0.0047605 0.0024147
0.12925 -0.28269 -0.0062484 -0.00069286
-0.00060245 -7.699e-05 0.00060292 0.0004822 -0.0006778 0.0008674 -0.00061374 -0.0022862
-0.0064223 -0.00049533 0.03034 -0.41701
4340000000 0.078332 -0.31967 -0.0018971 0.0020308 -0.002471 -0.0014256 0.0002119 0.00053637
-0.00014803 0.00040337 -5.1951e-05 -0.0010799
-0.0018615 0.0018954 -0.14097 -0.1676 -0.0018163 0.004003 -0.00012982 0.00057373
-0.00015474 -0.00019232 0.0003718 0.00034435
-0.0024434 -0.0012925 -0.0018518 0.0040155 0.09676 -0.31329 -0.00030925 -0.0010798
0.00048677 0.0004845 0.00056684 0.0022838
0.00037634 0.00052987 -0.00014161 0.00062688 -0.00027426 -0.00079691 -0.069607 -0.16891
-0.0043924 0.0036575 -0.0015065 -0.0024467
-0.0001403 0.00051805 -0.00020597 -0.00014777 0.00042874 0.00040517 -0.0045007 0.0035332
0.10332 -0.30825 -0.0048739 0.0013038
4.6134e-06 -0.00092645 0.00035537 0.00029527 0.00060477 0.0021578 -0.0013958 -0.0021711
-0.0045084 0.0013212 -0.0041702 -0.41119
4400000000 0.047403 -0.32498 -0.0010177 0.0015071 -0.0025511 -0.0015704 0.00076908 0.0013861
-8.3641e-06 0.00096431 -0.0002804 -0.00076811
-0.001038 0.0015445 -0.16991 -0.15745 -0.0012154 0.0040208 -0.00045369 0.0005014
8.844e-05 -0.00049014 0.00042257 0.00033927
-0.0024668 -0.0017022 -0.0012439 0.0041127 0.067786 -0.3193 -0.00020494 -0.00025712
0.0002944 7.1572e-05 0.0012476 0.0013515
0.00076528 0.0013618 -0.0004361 0.00043791 -0.00026343 -0.00034771 -0.094104 -0.15587
-0.0032698 0.0051961 -0.0021492 -0.0015413
0.00018043 0.00090514 0.00022586 -0.00065713 0.00033034 8.1958e-07 -0.0032901 0.0052434
0.071236 -0.32105 -0.0045771 0.00072619
-0.00054411 -0.00075033 0.00045743 0.00054925 0.0013112 0.0013531 -0.002175 -0.0016214
-0.0043991 0.00070411 -0.050064 -0.41612
4460000000 0.011445 -0.3245 -0.0005747 0.00055791 -0.004059 -0.0008859 0.0014502 -0.00073962
-0.00023356 0.00108 -0.0011876 -0.000358
-0.00064631 0.00059814 -0.19159 -0.12802 -0.00048032 0.0045551 -0.00031809 0.00075483
-0.00025791 -0.00041338 0.00047096 -0.00025355
-0.0041827 -0.00074016 -0.00047322 0.0045254 0.042187 -0.32658 -0.00054866 -0.00050353
0.00045779 0.00075225 0.001945 0.00055665
0.001366 -0.00078135 -0.00038881 0.00068271 -0.00051354 -0.00038283 -0.1073 -0.13408
-0.0016969 0.0062847 -0.0024538 -0.00089133
-0.00037484 0.00096597 -0.00038957 -0.00049607 0.00064922 0.00061482 -0.0015182 0.0063499
0.035682 -0.31703 -0.0035751 0.0028024
-0.0011082 -0.00022762 0.00042163 -0.00039307 0.0018303 0.00062211 -0.0026845 -0.0010077
-0.0040341 0.0030476 -0.089836 -0.3972
4520000000 -0.012559 -0.32469 -0.00033784 -0.00027336 -0.0035284 0.00024276 0.00059972 -5.2925e-05
0.0017562 1.6934e-05 -0.00078669 0.00093312
-0.00036909 -0.00026857 -0.21642 -0.11094 0.0007932 0.0045683 0.00061108 0.0008796
-0.00037944 -9.2569e-05 0.00036807 -0.00010341
-0.0035785 0.0002569 0.00089007 0.0045155 0.011208 -0.32426 -0.00086876 0.00063186
0.00073844 -0.00049855 0.0019117 -0.00092527
0.00061648 4.991e-05 0.00057496 0.00095753 -0.00084491 0.00057256 -0.12478 -0.12447
-0.00054786 0.0060443 -0.0031298 -0.00034538
0.0019232 0.00020669 -0.00028054 -4.2656e-05 0.00090241 -0.00050135 -0.00049331 0.005974
-0.013227 -0.32942 -0.0029474 0.0026733
-0.00065227 0.00076053 0.00030711 1.0313e-05 0.0017552 -0.0010189 -0.002978 0.00011034
-0.0025658 0.0025127 -0.11862 -0.39506
4580000000 -0.050035 -0.31709 -0.001115 -0.0006034 -0.0031796 0.0024818 0.00080073 -0.00054259
1.3779e-05 0.00016362 -0.00039725 0.00086245
-0.0012128 -0.00069178 -0.23506 -0.084233 0.0010447 0.0042398 0.00053991 -4.9289e-05
-0.00013454 0.00022223 0.00028283 -0.00027484
-0.003141 0.0024981 0.0010189 0.0042739 -0.020609 -0.32105 -0.00018672 0.00047873
-0.00016044 -0.00011421 0.0015002 -0.0011026
0.00080372 -0.00051066 0.00060416 -0.00011084 -0.00019219 0.00047234 -0.13494 -0.10039
0.001996 0.005597 -0.0026282 0.0011679
0.00013276 -5.2159e-05 -6.4868e-05 0.00024743 -0.00025141 -0.00019439 0.0018931 0.0054552
-0.040257 -0.33605 -0.0028743 0.0038152
-0.00046306 0.001021 0.00027623 -0.0003637 0.0015793 -0.0010148 -0.0022288 0.0011896
-0.0029569 0.0036814 -0.16389 -0.36557
4640000000 -0.075725 -0.31108 -0.0024834 -0.0016581 -0.003046 0.0026472 0.00053169 -0.0015
0.0016074 -0.00037925 0.00024249 0.00094359
-0.00242 -0.0015979 -0.24524 -0.056368 0.0017184 0.0037625 0.00073692 0.00029519
-0.00028311 0.00024261 8.5381e-06 -0.0007062
-0.0029743 0.0027448 0.0016823 0.0036622 -0.045302 -0.31464 0.00011072 0.00094082
0.0010721 -2.5347e-06 0.00034703 -0.0022657
0.00045426 -0.0015141 0.00073805 0.00022602 0.0003323 0.00079712 -0.14075 -0.085941
0.0035469 0.0039918 -0.0023193 0.0017277
0.0013768 -8.3273e-05 -0.00018861 0.00037586 0.0010225 0.00013319 0.0038142 0.0040852
-0.073458 -0.32205 -0.00213 0.0037258
0.00017727 0.00098438 2.5046e-05 -0.00072826 0.00030523 -0.0023602 -0.0025814 0.0013958
-0.0022961 0.0038275 -0.18305 -0.35501
4700000000 -0.10331 -0.30595 -0.0040239 6.8331e-06 -0.0014052 0.0045996 -0.00090261 -0.00096529
0.0010662 -0.00044317 0.00078626 0.00056465
-0.0041583 -0.0001079 -0.25702 -0.037756 0.0026185 0.0040329 0.00046399 -0.0005372
0.00032602 0.00042996 -0.00026038 3.6942e-05
-0.0014698 0.0046883 0.002746 0.003964 -0.075836 -0.30873 -0.00010647 0.00035494
4.4693e-05 -0.00020335 5.9052e-05 -0.0013212
-0.0010329 -0.00094032 0.00050254 -0.00049765 -0.0002119 0.0005317 -0.15742 -0.064672
0.003648 0.0017149 -0.0013215 0.0023837
0.0010713 -0.00038039 0.00036754 0.00041443 0.00032157 -0.00032859 0.0037211 0.0014359
-0.11249 -0.31467 -0.0011596 0.0038952
0.00096327 0.00043547 -0.00033223 -0.00012051 -9.4373e-05 -0.0012086 -0.0015333 0.0026188
-0.0011813 0.003805 -0.22597 -0.32628
4760000000 -0.13361 -0.29098 -0.0048599 0.001339 0.00058435 0.0044901 -0.00084661 -0.00053057
0.00040328 -0.0011793 0.00082122 -0.00035804
-0.0047648 0.0013974 -0.25247 0.0045437 0.002999 0.0031877 -3.3268e-05 -0.00063784
0.00030227 0.00014998 0.00010111 2.4708e-05
0.00076181 0.0045709 0.0031701 0.0032565 -0.10555 -0.29413 0.00075186 0.00045057
0.00097869 5.0356e-05 -0.0012717 -0.0012139
-0.00070161 -0.00057554 -5.435e-05 -0.00065712 0.00078165 0.00030335 -0.15124 -0.048551
0.0025612 0.00075447 -0.0007945 0.0027418
0.00033316 -0.0012713 0.00030757 5.667e-06 0.00074888 -7.5065e-05 0.0023848 0.00086265
-0.14534 -0.29799 -0.00047193 0.0045692
0.00075606 -0.00035702 0.00013895 0.00010569 -0.001279 -0.0010757 -0.00056957 0.0028375
-0.0003788 0.0044989 -0.23767 -0.304
4820000000 -0.16059 -0.27673 -0.0048482 0.0027634 0.0014642 0.003063 -0.0007056 -0.00054256
0.00023943 -0.00081903 1.1772e-05 -0.00040113
-0.004893 0.002754 -0.26436 0.027009 0.0044424 0.0034547 -0.00011857 -0.0003206
0.00023764 -5.8221e-05 -0.00015325 -0.00040632
0.0014435 0.0029781 0.0043333 0.0034021 -0.13293 -0.29058 0.00043322 -0.00041999
0.00040796 -0.00069994 -0.00082336 -1.8887e-05
-0.00081604 -0.00060334 -0.00012491 -0.00036937 0.00036944 -0.00033748 -0.16672 -0.031
0.0017211 -0.00029963 0.00010908 0.0030899
9.5252e-05 -0.0008071 0.00025321 -2.2727e-06 0.00045096 -0.00062969 0.0018735 -0.0003577
-0.18478 -0.28166 -4.9162e-05 0.0031301
0.00025533 -0.0003018 -0.000289 -0.00048885 -0.001035 -7.2829e-06 0.00012152 0.0029056
-0.00023526 0.0032601 -0.27494 -0.27357
4880000000 -0.19149 -0.25654 -0.0041702 0.00454 0.0020684 0.0031459 -0.001452 4.0961e-05
-0.00082951 -0.0010006 0.00056385 8.3599e-05
-0.0041544 0.0044551 -0.25588 0.068561 0.0048455 0.0015598 -0.00032628 -0.00019544
-0.00015019 0.00025087 -0.0001047 -4.4529e-05
0.0021868 0.0032082 0.0049068 0.0014578 -0.15201 -0.27741 0.00046955 -0.00026305
-0.00022633 -0.0014882 -0.00050488 -0.00023518
-0.0014722 0.00024233 -0.0003609 -0.00014797 0.00056846 -0.00034267 -0.15985 -0.012116
0.00080333 -0.00049856 0.0011592 0.002483
-0.0009773 -0.0010999 -0.00013492 0.00026023 -2.9477e-05 -0.0014956 0.00066999 -0.00052717
-0.21624 -0.26567 0.00045297 0.0027961
0.00028253 6.5071e-05 -3.857e-05 1.8061e-05 -0.00033093 -8.2065e-05 0.0011769 0.0023832
0.00068728 0.0031699 -0.28649 -0.24414
4940000000 -0.2119 -0.23909 -0.0029165 0.0063867 0.0028889 0.0013592 -0.00031386 0.00079759
-0.00099284 -0.00046631 1.958e-05 -0.00075128
-0.00292 0.0065288 -0.2675 0.094419 0.0058898 0.0010906 -0.00016732 -6.1221e-05
0.00047225 -0.00032782 -0.00037596 0.00011511
0.0028235 0.0012356 0.0059511 0.00099626 -0.17238 -0.25389 0.00012193 -0.00038488
-0.0010031 -0.00010535 -0.0005085 0.00038189
-0.00029608 0.00076042 -0.00011925 -5.2121e-05 7.265e-05 -0.0004082 -0.16737 -0.0026891
-0.00044787 9.2963e-05 0.001739 0.0018823
-0.00085516 -0.0003346 0.00046304 -0.00037173 -0.0011111 -0.00016144 -0.00031567 0.00015658
-0.23994 -0.23897 -0.00033021 0.0031929
0.00014709 -0.00063792 -0.0005191 0.00021639 -0.0005703 0.00027126 0.0017823 0.0019343
-0.0002119 0.0030688 -0.30995 -0.21785
5000000000 -0.23254 -0.21455 -0.00021426 0.0073531 0.0032929 0.0018878 -7.4503e-05 0.00064385
-0.00060639 0.00063751 -0.00032993 -0.00083164
-0.00018977 0.0072249 -0.25369 0.11197 0.0058831 -0.0009494 -0.00021733 -0.00014178
-0.00026139 -0.00060943 -0.0002295 -1.3342e-05
0.0033672 0.0018487 0.0059205 -0.00099001 -0.20226 -0.239 -0.00054047 -0.00080526
-0.00060519 -0.00030685 -0.00045953 -0.00011432
-8.6999e-05 0.00056338 -0.00029747 -7.593e-05 -0.00064594 -0.0006581 -0.16166 0.021889
-0.00083664 0.0014572 0.0022742 0.0011826
-0.00059737 0.00046605 -0.00024929 -0.00061574 -0.0004241 -7.5052e-05 -0.00077785 0.0012803
-0.26768 -0.21542 0.00031962 0.0036525
-0.00025195 -0.00084302 -0.00013742 -0.0001549 -0.00039374 -0.00022127 0.0023642 0.0012642
0.00017322 0.0036293 -0.32236 -0.18373
5060000000 -0.25352 -0.18681 0.0020037 0.0069577 0.0032423 -0.00049737 0.00014119 0.00062462
-0.00028129 -0.00013098 -0.00043873 -0.00024909
0.0019366 0.0070363 -0.23614 0.14886 0.0051679 -0.0020548 -7.0422e-05 0.00021516
-0.00036137 -5.0295e-05 -0.00040118 0.00025424
0.0032656 -0.00052422 0.0051545 -0.0020566 -0.21568 -0.21713 -0.00043462 0.00035688
-0.00085098 -8.1716e-05 -0.0011454 4.5543e-05
0.00013009 0.00058023 -3.0847e-05 0.00018448 -0.00040575 0.00029893 -0.1629 0.028948
-0.00039793 0.0028042 0.0019055 0.00050661
-0.00042124 8.2938e-05 -0.00040834 -6.8508e-05 -0.0009512 -4.3054e-06 -0.00043928 0.0029071
-0.28158 -0.18482 0.0014728 0.0030269
-0.00049024 -0.0002802 -0.00045914 0.00038649 -0.00103 8.3075e-05 0.0019694 0.00041405
0.0012998 0.0030709 -0.33431 -0.15479
5120000000 -0.26903 -0.16129 0.0036104 0.0059824 0.002914 -0.00068392 0.00032758 0.00051607
-0.00012963 0.00086996 -0.00049162 0.0001836
0.003501 0.006014 -0.23053 0.17515 0.0048018 -0.0027048 0.00010283 0.00018893
-9.8335e-05 -2.4203e-05 0.00013634 0.00047926
0.0029836 -0.00061568 0.0047271 -0.0028482 -0.22965 -0.20206 -0.00013939 4.5245e-05
-0.00029811 0.00091399 -0.0012589 0.00076573
0.0004177 0.00062002 5.4265e-05 0.00022694 -0.00012121 6.7384e-05 -0.15939 0.055267
0.0010954 0.0035542 0.002405 0.00035703
-0.00014875 0.00084277 -0.00012733 9.7948e-05 -0.00032082 0.001051 0.0011966 0.0033239
-0.29662 -0.15064 0.0013328 0.0033569
-0.00045434 0.00031019 0.00012624 0.00025295 -0.0011826 0.00064313 0.0023137 0.00016112
0.0013641 0.0035406 -0.34659 -0.12051
5180000000 -0.28495 -0.13072 0.0051048 0.0047156 0.0032966 -0.0011305 0.00019892 0.00051822
-0.0001763 0.00041559 -0.00060447 0.00042592
0.0051329 0.0046044 -0.20822 0.19821 0.0040657 -0.0039534 -0.00036647 -0.000251
-0.00012823 -6.6517e-06 -7.4214e-05 8.4572e-05
0.0033158 -0.0011676 0.0040761 -0.0039878 -0.24069 -0.16574 -0.00038709 0.00066174
-3.7912e-05 -5.3565e-05 -0.00041963 0.00092413
0.00022656 0.00053678 -0.00033601 -0.00023264 -0.00047029 0.00068702 -0.15815 0.065251
0.0028474 0.003726 0.0023495 -0.00075502
-6.8886e-05 0.00034086 -2.7103e-05 -0.0002329 -1.135e-05 -7.1366e-05 0.0026976 0.0039175
-0.30923 -0.10861 0.0024296 0.0036592
-0.00051342 0.00050795 -7.3495e-05 0.00023578 -0.0005223 0.00097075 0.002391 -0.00055028
0.0025584 0.0033301 -0.34941 -0.088383
5240000000 -0.29319 -0.10404 0.0051164 0.00323 0.0026431 -0.0028894 0.00069571 -4.2781e-05
-0.00032871 -0.00010156 0.0001685 0.00056352
0.0051686 0.0033677 -0.19615 0.23563 0.0029869 -0.0048027 2.7065e-05 0.00014288
-0.00021091 -0.00010395 0.00023644 0.00032953
0.0026551 -0.0028318 0.0029885 -0.0048083 -0.2573 -0.14088 0.00039556 0.00021215
-0.00028316 0.0005876 8.6074e-05 0.0012143
0.00068313 -3.2423e-05 2.0655e-05 8.1215e-05 0.00044217 0.00017072 -0.15849 0.085632
0.0034355 0.0028618 0.0016264 -0.0013578
-0.00051564 0.00010631 -0.00017944 0.000112 -0.0002483 0.00061925 0.0035604 0.0027688
-0.32294 -0.066974 0.0032423 0.0029833
0.00012294 0.0003658 0.00020583 0.00023691 1.0696e-05 0.0012525 0.0016772 -0.0013292
0.0030679 0.0031193 -0.35535 -0.055129
5300000000 -0.29789 -0.073805 0.0060229 0.0018485 0.0017635 -0.0032183 0.00010831 -0.00037399
0.00038431 0.00082717 0.00027238 5.8289e-05
0.0059062 0.0019 -0.18836 0.24044 0.0020855 -0.0053737 -0.00015032 0.00024614
2.4113e-05 0.00036081 0.00025476 0.00014611
0.0016005 -0.0032172 0.0019594 -0.0054433 -0.2732 -0.11536 0.00030675 -0.00018585
0.00029019 0.00047165 0.00063548 0.00089331
0.00010896 -0.00036059 -0.00013834 0.00025436 0.00026941 -0.00014459 -0.1509 0.094846
0.0053819 0.0018653 0.0012584 -0.0015488
0.00056143 0.00057997 -2.2769e-05 0.00036455 0.00025339 0.00052038 0.0053486 0.0017008
-0.33498 -0.038607 0.0033199 0.002633
0.0001575 0.0001709 0.00032148 0.00027966 0.00076535 0.00089656 0.001349 -0.0015346
0.0033639 0.0023753 -0.35102 -0.019627
5360000000 -0.298 -0.036881 0.0058869 0.00074902 0.00040472 -0.0036836 0.00037636 -1.6908e-05
5.9456e-05 0.00025322 0.00044245 -0.00016722
0.005859 0.00064401 -0.1509 0.262 0.00071748 -0.0056271 6.1825e-05 0.00019274
-4.1455e-05 -2.3677e-05 0.00046834 -0.00011592
0.00036622 -0.0038098 0.00059747 -0.0056384 -0.27208 -0.088427 0.0004264 0.0002525
0.00029076 0.00023521 0.00081738 0.00045043
0.00036031 -4.7234e-05 0.00010913 0.00024216 0.00032938 0.00032462 -0.1488 0.11297
0.0057762 -0.00049691 0.00070477 -0.0019284
3.672e-05 4.5391e-05 -6.8614e-05 -1.7356e-05 0.00019655 0.00036727 0.0058282 -0.00053877
-0.3309 0.0006561 0.004468 0.0021068
0.00065168 -0.00017723 0.00053868 -0.00014158 0.00072451 0.00030902 0.00079164 -0.0020601
0.0045134 0.0024958 -0.34866 0.0087282
5420000000 -0.30064 -0.013443 0.0060883 -0.0011221 -0.00051813 -0.0037625 -1.7178e-05 -0.00016771
0.00060386 0.00043616 0.00022874 -0.00013101
0.0060044 -0.0010873 -0.13183 0.28861 -0.0001432 -0.0055444 9.8106e-05 0.00022709
7.9573e-05 9.7993e-05 0.00025842 -1.9351e-05
-0.00069141 -0.0036915 -0.00016051 -0.0055159 -0.28766 -0.055031 -0.00019536 -0.00041354
0.00091296 0.00020099 0.0010321 -3.1454e-05
-3.1069e-05 -0.00021196 0.00013268 0.00012435 -0.00015014 -0.00047345 -0.13732 0.1276
0.0049817 -0.0018696 0.00028045 -0.0017443
0.00069447 0.00044059 2.6294e-05 1.7688e-05 0.00090757 6.8958e-05 0.0047914 -0.0018896
-0.33435 0.029242 0.0050062 0.00097601
0.00027288 -0.00032672 0.00033442 -0.00011867 0.00096048 3.8344e-06 1.4737e-05 -0.0019275
0.0050476 0.00096592 -0.34131 0.050528
5480000000 -0.2925 0.022747 0.0049646 -0.0019478 -0.0020731 -0.0029944 0.00038487 -4.3144e-05
0.00090887 -0.00020335 -6.296e-05 -0.00012417
0.0049568 -0.0020081 -0.11741 0.29643 -0.0016908 -0.0056206 4.8431e-05 0.00014109
4.9875e-05 1.3432e-05 0.00024501 -0.00020856
-0.0021227 -0.002928 -0.0018718 -0.0056344 -0.29172 -0.032483 -0.00031728 0.00015352
0.00054108 -0.00036328 0.00080203 -3.9285e-05
0.00033892 6.4119e-06 3.4184e-06 0.00016065 -0.00026239 0.00019048 -0.13075 0.1385
0.0039974 -0.0033445 -0.0003451 -0.0020382
0.00088075 -0.00019604 0.00014092 -1.2757e-05 0.00028049 -0.00047967 0.0041944 -0.0032931
-0.32355 0.05908 0.0047317 0.00053445
-0.00017327 4.0036e-05 0.00017852 -0.00011486 0.00064046 -0.00029361 -0.00031669 -0.0018256
0.0046655 0.00045969 -0.3325 0.072455
5540000000 -0.28854 0.048031 0.0041928 -0.0026321 -0.0027318 -0.0018995 0.00035477 -0.00027555
0.00018293 -4.5452e-05 -0.00018241 0.00017948
0.0041836 -0.0026134 -0.07652 0.31382 -0.0026608 -0.0049232 0.00038013 0.00012901
6.6896e-05 -0.00014323 -0.00013165 -0.00049783
-0.0028664 -0.0018882 -0.0027552 -0.0048399 -0.29067 -0.011596 0.00028616 -6.5069e-06
0.0002513 -5.7965e-05 0.00031469 -0.0003984
0.00030909 -0.00035977 0.00039596 0.00012335 0.00010084 -6.5189e-05 -0.11899 0.15979
0.0026926 -0.0036421 -0.001089 -0.00189
0.00033133 -0.00016184 4.3982e-05 -0.00018088 0.00041489 -0.00019591 0.0026371 -0.0039804
-0.30862 0.094083 0.0051976 -0.0010967
-0.00020665 0.00015859 1.3101e-05 -0.00048118 0.00036346 -0.00020051 -0.00091317 -0.0017962
0.0051066 -0.0012098 -0.32411 0.11349
5600000000 -0.2771 0.075975 0.0033455 -0.0036543 -0.0024546 -0.0016695 0.0003763 -0.00028503
0.00036249 -0.00025121 0.00018002 0.0003601
0.0033462 -0.0036384 -0.073724 0.3278 -0.0037224 -0.0046067 0.00012081 -0.00018325
-9.8274e-05 -6.3051e-06 -0.00020273 -0.00028817
-0.0024445 -0.0015879 -0.0038039 -0.0045693 -0.28998 0.020364 3.0371e-05 -1.2765e-05
0.00023008 -0.00058743 0.00043733 -0.0005079
0.00033796 -0.00035985 0.00010503 -0.00019885 0.00013547 -1.2e-05 -0.11148 0.15902
0.0018516 -0.0038073 -0.0010447 -0.00096164
0.00022224 -0.00025299 -7.5103e-05 5.1473e-05 0.00014262 -0.00046658 0.0016853 -0.0037032
-0.29999 0.12401 0.0044227 -0.0016753
0.00033145 0.00023664 -0.00031367 -0.0002906 0.00033444 -0.00053584 -0.0011849 -0.0010156
0.0045107 -0.0013726 -0.3023 0.12797
5660000000 -0.2657 0.098079 0.0030467 -0.0036503 -0.003456 -0.00050993 -0.00038953 -0.00085146
-0.00019454 -0.00068039 0.00035254 -0.00029717
0.0030797 -0.0036695 -0.032424 0.31928 -0.0045449 -0.0030631 9.8616e-06 -0.00014493
0.00013561 -1.8388e-05 -8.2961e-05 -0.00012406
-0.003411 -0.00052731 -0.0046075 -0.0029505 -0.29065 0.043898 -0.0001535 3.3654e-05
-0.0003187 -0.00039808 0.0004332 -0.0011504
-0.00039974 -0.00076327 -2.9194e-05 -0.00014114 -0.0002496 0.00011533 -0.096039 0.17922
0.00089158 -0.0040065 -0.0013619 -0.0010438
-4.6734e-05 -0.00064724 6.4499e-05 7.5185e-05 -0.00019911 -0.00038199 0.00087567 -0.0039893
-0.28421 0.15236 0.0039386 -0.0022813
0.00029786 -0.0001953 -5.1107e-05 5.2573e-05 0.0002446 -0.0010536 -0.0013712 -0.00092901
0.0040042 -0.0022802 -0.29369 0.16428
5720000000 -0.2504 0.11964 0.0026422 -0.0041852 -0.0027519 0.00078204 -0.00061042 -0.00018813
-0.00034942 -0.00014511 -9.9824e-05 -0.00030617
0.0026099 -0.0041427 -0.0042016 0.34452 -0.0056563 -0.0026634 2.8841e-06 -4.2049e-05
-0.00021617 0.00012494 -0.00025585 0.00025203
-0.0027588 0.00088086 -0.0057463 -0.0025452 -0.28673 0.075234 0.00014343 3.8382e-05
0.00036407 0.00023243 -1.2578e-05 -0.00018804
-0.00057781 -0.0002672 5.3928e-05 -2.7175e-05 0.00017965 0.00012917 -0.079879 0.18092
-5.2121e-05 -0.0036177 -0.0016417 -0.00043177
-0.00047005 -0.00018343 -0.00028143 -1.2615e-05 0.00014554 0.00013627 -3.5169e-05 -0.0036717
-0.27264 0.17912 0.0041684 -0.0034628
-9.2102e-05 -0.00028399 -0.00022705 0.00020763 -1.5501e-05 -0.00049123 -0.0015299 -0.00033211
0.0043065 -0.0034979 -0.26282 0.1816
5780000000 -0.23392 0.13687 0.0014676 -0.0048115 -0.0025114 0.0011943 -0.00068075 8.3265e-05
-0.00041764 -0.00030759 -5.5692e-05 -0.00020294
0.0015423 -0.0047833 0.0091731 0.33931 -0.0059836 -0.00045719 2.2593e-05 -0.00017807
2.2868e-05 -2.4417e-05 -1.5316e-05 -9.1378e-05
-0.0024841 0.0012596 -0.0060637 -0.00042795 -0.28305 0.092207 -1.5917e-05 -6.556e-05
6.2433e-05 -0.0001694 -0.00038605 -0.00062253
-0.00069222 0.00013857 -3.0962e-05 -0.00025072 -3.8135e-05 -0.00013337 -0.070908 0.1968
-0.0001656 -0.0031353 -0.001281 3.9932e-05
-0.00027177 -0.00028199 0.00012633 4.2018e-05 0.00017515 -0.00020723 -0.00024612 -0.0031925
-0.26216 0.20005 0.0031297 -0.0037881
-7.4328e-07 -0.00020232 -1.1284e-05 -0.00013584 -0.00043065 -0.00053298 -0.0012657 1.9525e-05
0.0029698 -0.0035868 -0.25387 0.20373
5840000000 -0.21983 0.15805 0.00018063 -0.0055151 -0.0020916 0.0011784 -0.00016593 0.00025696
-0.00028865 0.0001157 -0.00041316 -0.0003706
0.00023021 -0.0054749 0.044993 0.34236 -0.0058108 0.00061724 -0.00027435 4.692e-05
0.00014724 -0.00011349 -1.8075e-05 0.00012578
-0.0021003 0.0011966 -0.0057374 0.00078239 -0.27574 0.11615 -0.00020376 6.5878e-05
-0.00029365 -0.00074889 -0.00050336 -0.00037935
-0.00010179 0.0003462 -0.00018578 6.8508e-05 -0.00010659 2.6807e-05 -0.048028 0.19975
-0.00065113 -0.0036444 -0.0013107 0.00033224
-0.00030836 0.00014998 9.478e-05 -6.8625e-05 -0.0004008 -0.00064964 -0.00067126 -0.0035222
-0.24393 0.20885 0.0022957 -0.0043404
-0.00055624 -0.00035112 -0.00011965 0.00013676 -0.00073259 -0.00043024 -0.0013314 0.00020176
0.002316 -0.0042472 -0.21754 0.228
5900000000 -0.20589 0.16984 -0.0018759 -0.0054655 -0.0021248 0.0024119 -0.00019893 4.2358e-05
0.00017222 -0.00012229 7.3464e-05 0.00019277
-0.0019422 -0.0054743 0.065122 0.34197 -0.0049743 0.002019 7.5714e-05 -1.7649e-05
5.7346e-05 -0.00017899 -8.0862e-05 -0.00012874
-0.0020799 0.0024853 -0.0050337 0.0021457 -0.25961 0.13139 -1.4983e-06 -0.00011334
-0.00047263 -0.000283 -0.00088908 -2.3211e-05
-0.00013991 -8.0995e-07 2.3523e-05 -1.2885e-05 -6.1662e-05 -0.00011981 -0.040602 0.21012
-0.0008895 -0.0036819 -0.0008746 0.00016483
0.00021648 -7.2657e-05 -6.4876e-05 -0.00025069 -0.00034786 -0.00042607 -0.00088542 -0.0035545
-0.21809 0.22454 0.0019553 -0.0049487
-3.4865e-05 0.00024754 -0.00013637 -0.00010906 -0.00069246 1.8319e-05 -0.0012316 0.00041548
0.001928 -0.0049273 -0.20341 0.23703
5960000000 -0.18538 0.18301 -0.0029975 -0.0039088 -0.00068564 0.0027224 -7.5271e-05 0.00017853
-0.00013297 0.00018351 -0.00020258 -2.2711e-05
-0.0029466 -0.0039492 0.091852 0.34077 -0.0041143 0.0022775 -0.00023449 1.7457e-05
-4.5504e-05 0.00017005 6.6366e-05 0.00020752
-0.00065683 0.0026868 -0.0041346 0.0023472 -0.2444 0.15718 -6.7099e-05 -0.00012004
-0.00034938 0.00015326 -0.0003575 -0.00019422
-7.0945e-05 0.00017687 -0.00018194 -1.6481e-05 -3.374e-05 -0.00020757 -0.022097 0.21836
-0.0021499 -0.0033824 -0.0011312 0.00085176
-0.00026765 2.6793e-05 1.9273e-05 0.00014712 -0.00035399 0.0003185 -0.0019553 -0.0034694
-0.19669 0.23821 0.00033027 -0.0049868
-1.0222e-05 -5.1554e-05 1.8717e-05 0.00014241 -0.00034458 -0.00012096 -0.00087827 0.0010155
0.00027676 -0.0050904 -0.17423 0.26437
6020000000 -0.16709 0.19788 -0.0037928 -0.003037 -0.00010275 0.002957 -3.2443e-05 0.00055038
-0.0002829 0.00027431 -0.00018257 0.00031848
-0.0038123 -0.0030314 0.11992 0.33204 -0.0045785 0.0032266 -5.6266e-05 0.00015002
-0.00016328 0.00012805 -0.00013091 0.00022248
-5.4005e-05 0.0029978 -0.0045209 0.003268 -0.22448 0.1691 -0.00035359 0.00029008
-0.00073397 8.8277e-06 -0.0005338 0.00057089
-1.3265e-05 0.0005448 -7.2491e-05 0.00016862 -0.00026825 0.00027597 -0.0156 0.21375
-0.002706 -0.0032744 -0.00078399 0.00074165
-0.00020006 0.00029378 -0.00015268 0.00013606 -0.00073461 1.7103e-05 -0.0029874 -0.0032535
-0.16746 0.25148 8.2146e-05 -0.0048678
-5.2474e-05 0.00038946 -0.00024983 0.00019665 -0.00047109 0.00057843 -0.00063025 0.00053869
8.9134e-05 -0.0048954 -0.14732 0.26307
6080000000 -0.14704 0.20649 -0.0041053 -0.00081082 0.0012368 0.0028296 7.7102e-05 8.5726e-05
9.4673e-05 0.0001301 0.00024757 3.7193e-05
-0.0040669 -0.00081145 0.14132 0.33263 -0.0030795 0.0046074 -8.6386e-05 -2.6893e-05
8.5978e-05 0.00010614 0.00018262 0.00028508
0.0012555 0.0027949 -0.002989 0.0046849 -0.20663 0.19607 0.00021903 0.00012533
-7.2798e-05 0.00073267 -5.7473e-05 0.00024069
0.00011533 7.3645e-05 -7.2263e-05 -5.2513e-05 0.00025353 0.00018175 0.0012078 0.22205
-0.0040749 -0.0023563 -0.00078188 0.0010475
9.0184e-05 0.00022149 4.5447e-05 0.00016848 -0.00026089 0.00070757 -0.0040726 -0.0022131
-0.13856 0.2693 -0.0010617 -0.0055267
7.9426e-05 0.00014795 0.00025899 0.00038644 -0.00018231 0.00020756 -0.001017 0.00099823
-0.00099623 -0.0051773 -0.12511 0.2842
6140000000 -0.12975 0.21942 -0.0035798 -0.00057103 0.0015628 0.0021245 0.00012775 -3.391e-05
5.3113e-05 -0.00012106 0.00032753 -0.00022137
-0.0035889 -0.0006017 0.16807 0.31374 -0.0021439 0.0053428 2.1393e-05 5.125e-05
0.00038623 -3.8502e-05 0.00036573 0.00010871
0.0016336 0.002142 -0.0020409 0.0053938 -0.18221 0.215 0.00032319 -6.2466e-05
6.3757e-05 0.0005991 4.861e-07 0.00058327
9.7957e-05 -2.3788e-05 2.0311e-05 4.143e-05 0.00028402 -8.679e-05 0.014061 0.21274
-0.0047456 -0.0012892 -0.00036678 0.0013996
4.6259e-05 -0.00013832 0.00035551 -2.936e-05 0.0001639 0.0005253 -0.0045433 -0.001191
-0.11877 0.28803 -0.0030711 -0.0044403
0.00047102 -6.6068e-05 0.0002157 1.3991e-07 -3.5954e-06 0.00062497 -0.00036235 0.0016282
-0.00295 -0.0044371 -0.08604 0.28262
6200000000 -0.11405 0.22476 -0.0029564 -0.00011973 0.0022892 0.0012541 0.00012333 0.00037159
-0.00017631 0.00022177 -8.8766e-05 -0.00035476
-0.0029284 -0.00013425 0.19599 0.31189 -0.00075051 0.0052559 7.6518e-05 0.00025777
6.3149e-05 1.785e-05 9.7317e-05 9.0412e-05
0.0022279 0.0011982 -0.00068977 0.0053021 -0.16296 0.22901 0.00011918 -0.00042512
0.00057758 8.105e-06 0.00034019 0.00030603
7.4178e-05 0.00033171 9.9978e-05 0.00026797 0.0001243 -0.00040505 0.027558 0.22104
-0.0046087 0.00011617 5.2921e-05 0.0012763
-0.00029263 7.9613e-05 -6.1846e-06 -8.4055e-06 0.00050743 0.00019127 -0.0046058 -7.5647e-05
-0.10605 0.29539 -0.0036936 -0.0036222
-0.00010497 -0.0005677 0.00011779 8.1267e-05 8.5932e-05 0.00021502 0.00020166 0.0012774
-0.0035029 -0.0035806 -0.072879 0.29201
6260000000 -0.099056 0.23754 -0.0031033 0.00074884 0.0021115 0.00067881 0.00024047 -8.8255e-05
2.5623e-05 0.00019971 -9.7108e-05 5.4516e-06
-0.0030617 0.00076552 0.21332 0.29666 -6.2426e-07 0.0053005 2.16e-06 -7.3454e-05
-7.1712e-05 -0.0001024 0.00021873 9.648e-05
0.0021578 0.00065386 0.00021917 0.0053125 -0.14017 0.25004 0.00010721 7.9932e-05
0.00031061 -0.00010329 0.00017938 0.00035859
0.00018039 -7.641e-05 1.7592e-05 -0.00011332 0.00020978 4.9705e-05 0.043423 0.21593
-0.0044883 0.0014244 0.00061919 0.0013407
0.00017887 0.00036646 5.8321e-06 -1.0814e-05 0.00025824 -0.00021444 -0.0045979 0.0015251
-0.079945 0.29579 -0.0039795 -0.0027796
-0.00025465 3.1403e-05 0.00013496 8.4154e-05 0.00035043 0.000298 0.00061982 0.0012302
-0.0041943 -0.0025343 -0.027425 0.29196
6320000000 -0.082801 0.23947 -0.0026168 0.0014386 0.0021439 -0.00045186 5.6917e-05 0.0001762
-0.0004551 0.00045192 -0.00024379 0.00021226
-0.0026572 0.001423 0.23863 0.2867 0.0019741 0.0055093 4.8169e-05 7.6215e-05
-1.5198e-06 -6.2864e-05 0.0001191 -0.00010398
0.0021585 -0.00048688 0.0020611 0.0055417 -0.12227 0.25859 -0.00018065 -0.00027023
0.0002945 -4.7625e-05 0.00051676 0.00015853
0.00012166 0.00017066 7.7252e-05 0.00011749 -0.00026214 -0.00028286 0.042167 0.21701
-0.0038546 0.0022677 0.00078078 0.00082545
-0.00045178 0.00035481 -9.4654e-05 -0.00014282 0.00030185 6.6885e-05 -0.003846 0.0024015
-0.055047 0.30502 -0.0048374 -0.001393
-0.00018714 0.00026082 0.00019547 -0.00012381 0.00039583 2.9361e-05 0.00065865 0.00083014
-0.0048149 -0.0016167 -0.016971 0.29029
6380000000 -0.063227 0.24656 -0.0019584 0.0018832 0.0017268 -0.00052303 9.8749e-05 -2.8247e-05
0.00025827 0.0002865 -6.7493e-05 0.00017323
-0.0019155 0.001844 0.25508 0.26738 0.0030919 0.0041846 -0.00011522 -4.145e-05
-0.0002059 -0.00020557 -0.00010988 -0.00018548
0.0017356 -0.00058013 0.0031584 0.0040923 -0.094143 0.27465 -0.00022492 4.4997e-05
0.00034341 -4.0743e-05 0.00037806 0.00017164
2.322e-05 -7.4918e-05 -0.00020238 -8.4821e-05 -0.00017165 0.00016625 0.063326 0.20757
-0.0029756 0.0033033 0.0010045 0.00067679
0.00033806 0.00021076 -0.00021232 -0.00017917 0.00044529 -0.00015969 -0.0027874 0.0034094
-0.033722 0.29754 -0.0046011 -7.8902e-05
0.00017312 0.0001391 -0.00013331 -0.00024807 0.00061386 0.00024214 0.00098687 0.000678
-0.0045262 8.8389e-05 0.022954 0.29271
6440000000 -0.040394 0.25716 -0.00081131 0.002393 0.0017977 -0.00082034 0.0003645 -0.00016753
0.00024141 -0.00055401 -9.1942e-05 -0.00023866
-0.0008282 0.0024264 0.27577 0.25304 0.0034082 0.0029423 0.0001036 -8.4087e-05
-9.3738e-05 5.3992e-05 -0.00012455 -0.00026827
0.0018241 -0.00083864 0.0035269 0.0028587 -0.076527 0.28863 -0.00012218 0.00031721
-0.0002814 -8.4988e-05 0.00045015 -0.00038313
0.0003266 -0.00011836 0.00018709 -5.0106e-05 -0.00019173 0.00016611 0.065625 0.20328
-0.0017526 0.0042128 0.00095929 0.00056862
0.00016451 -0.00048371 -0.00011739 8.0813e-06 -0.00039777 7.9954e-05 -0.0017528 0.0039029
0.0082783 0.30244 -0.0045848 0.0013975
-0.00019511 -0.0002289 -0.00013547 -0.00029004 0.00028925 -0.00050983 0.00096554 0.00066338
-0.0044138 0.0013059 0.034572 0.27621
6500000000 -0.022061 0.25687 -0.00012259 0.0020643 0.0012699 -0.0010729 0.00018614 -6.8167e-06
0.00013763 0.00020098 -0.00014565 0.00029545
-0.00015171 0.0020224 0.30049 0.22576 0.0037598 0.0024258 0.00013429 3.7655e-05
0.00014221 0.00010692 0.00016409 -0.000149
0.0012892 -0.0010697 0.0038729 0.0024258 -0.065052 0.28557 3.8007e-05 -0.0001046
0.00010991 -0.00013719 -8.8841e-05 -0.00034162
0.00025236 -0.00010431 1.3177e-05 -9.1686e-06 0.00013275 4.0388e-05 0.089298 0.19792
-0.00020519 0.0039362 0.0011055 0.00038996
0.00015174 0.00021304 0.00015335 0.00012943 0.00012375 -0.00022883 -0.00031181 0.0041182
0.029811 0.30581 -0.0032587 0.0025133
-6.4302e-05 0.00038477 0.00024713 -0.00012851 -8.8286e-07 -0.00047688 0.0010667 0.00044191
-0.0034601 0.0025183 0.071252 0.27782
