# Supplementary material for: Early Detection of Alzheimer’s Disease via Machine Learning-Based Microwave Sensing: An Experimental Validation
Source: Sensors (Basel). 2025 Apr 25;25(9):2718. doi: 10.3390/s25092718 (PMC12074295; doi:10.3390/s25092718)
Supplement: Supplementary file 1 [file sensors-25-02718-s001.zip › measurements_paper_sensors/26 febbraio - PART1/set5/CSF_7.5_m4.s6p]

!Keysight Technologies,M9804A,MY58100912,A.14.10.03
!Date: Thursday, April 27, 2023 10:28:33
!Correction: S11(C  6-Port  ) 
!S12(C  6-Port  ) 
!S13(C  6-Port  ) 
!S14(C  6-Port  ) 
!S15(C  6-Port  ) 
!S16(C  6-Port  ) 
!S21(C  6-Port  ) 
!S22(C  6-Port  ) 
!S23(C  6-Port  ) 
!S24(C  6-Port  ) 
!S25(C  6-Port  ) 
!S26(C  6-Port  ) 
!S31(C  6-Port  ) 
!S32(C  6-Port  ) 
!S33(C  6-Port  ) 
!S34(C  6-Port  ) 
!S35(C  6-Port  ) 
!S36(C  6-Port  ) 
!S41(C  6-Port  ) 
!S42(C  6-Port  ) 
!S43(C  6-Port  ) 
!S44(C  6-Port  ) 
!S45(C  6-Port  ) 
!S46(C  6-Port  ) 
!S51(C  6-Port  ) 
!S52(C  6-Port  ) 
!S53(C  6-Port  ) 
!S54(C  6-Port  ) 
!S55(C  6-Port  ) 
!S56(C  6-Port  ) 
!S61(C  6-Port  ) 
!S62(C  6-Port  ) 
!S63(C  6-Port  ) 
!S64(C  6-Port  ) 
!S65(C  6-Port  ) 
!S66(C  6-Port  ) 
!S6P File: Measurement: :
# Hz S  RI   R 50
500000000 -0.3261 -0.06189 -0.010631 -0.001662 -0.008906 0.012266 -0.0034227 0.012222
0.013292 0.0063589 -0.004251 0.0090792
-0.010659 -0.0016389 -0.40863 -0.072491 0.008025 -0.010943 0.0010408 0.012025
0.0094882 0.0033725 0.0014606 0.013759
-0.0088303 0.012284 0.0079984 -0.010971 -0.25381 0.19364 0.0075039 0.0027538
-0.0018773 0.0076127 0.0018933 0.010929
-0.0033247 0.012275 0.0011252 0.012063 0.0075572 0.0027957 -0.32687 0.044442
-0.020241 -0.0050978 0.015967 0.028546
0.013608 0.0065887 0.009574 0.003292 -0.0020647 0.0077103 -0.020073 -0.0049551
-0.20533 -0.25674 -0.030859 0.0050505
-0.004124 0.0088796 0.0014559 0.013925 0.0022688 0.011203 0.016127 0.028302
-0.02992 0.0044746 -0.25399 -0.14641
560000000 -0.31402 0.10461 -0.021545 -0.066344 -0.00047944 0.013296 0.0060832 0.011213
0.01089 0.005275 0.011244 0.0090208
-0.021431 -0.066338 -0.36794 0.090682 -0.041221 -0.038889 0.012919 0.0033145
-0.013814 -0.0057867 0.0044314 -0.0013823
-0.0004093 0.013353 -0.041374 -0.038825 -0.17927 0.24132 -0.00053414 -0.0053718
0.017629 0.0063321 0.007823 -0.0061219
0.0060025 0.011375 0.012965 0.0033416 -0.00045099 -0.0053447 -0.3033 0.13363
0.0077353 -0.023226 0.0048937 -0.021758
0.010852 0.0052142 -0.013585 -0.0056664 0.017373 0.0065248 0.0077342 -0.023085
-0.29913 -0.071427 0.01186 -0.051693
0.011771 0.0085935 0.0042371 -0.00041569 0.0071679 -0.0065961 0.004536 -0.021258
0.012892 -0.052016 -0.32639 0.0005179
620000000 -0.27381 0.08152 -0.023958 0.0090355 0.0029481 0.0084396 0.0079007 -0.0043634
0.011632 -4.3133e-05 -0.00033657 -0.0023557
-0.023906 0.0090391 -0.39862 0.035952 -0.019711 0.00021855 -0.001717 -0.0020218
0.012555 -0.0052441 0.00054969 -0.0031548
0.002983 0.008523 -0.019731 0.00026039 -0.15342 0.25064 -0.0015749 -0.0048744
-0.0040874 -0.0026623 0.0082426 -0.0027491
0.0078479 -0.0045954 -0.0017605 -0.0020444 -0.0015327 -0.0049871 -0.26131 0.14225
-0.040058 -0.021236 0.012195 0.028741
0.011863 0.00027704 0.012383 -0.0053613 -0.0040782 -0.0024952 -0.039749 -0.021106
-0.20818 -0.11083 -0.045842 0.012915
-0.00070914 -0.0025835 0.00075305 -0.003199 0.0082608 -0.0028556 0.012442 0.028514
-0.046056 0.012775 -0.24131 -0.037296
680000000 -0.23988 0.17431 -0.026376 -0.014927 0.0048478 0.0054183 0.0017982 -0.0074952
-0.001793 -0.011967 0.0051646 -0.0075943
-0.026356 -0.01495 -0.38922 0.13812 -0.032845 -0.0015198 -0.0019603 -0.00039488
-0.0014576 -0.0097778 -0.00108 -0.001839
0.0048335 0.0053759 -0.032879 -0.0014468 -0.10675 0.27452 -0.00083323 0.0001538
-0.0014881 0.00080442 -0.0030391 -0.0093275
0.001813 -0.007487 -0.0019866 -0.00036264 -0.00089081 0.00020525 -0.21783 0.19513
-0.023711 -0.008188 -0.0088615 -0.011827
-0.0020368 -0.011608 -0.0014404 -0.0096291 -0.0014965 0.00095588 -0.023864 -0.00827
-0.28585 -0.0078619 -0.005169 -0.0079217
0.0056389 -0.0071847 -0.00095786 -0.0014938 -0.002979 -0.0088999 -0.0085115 -0.011443
-0.0055437 -0.0081948 -0.25996 0.068761
740000000 -0.19339 0.16775 -0.040754 0.026931 0.013195 -0.0036844 0.00019032 -0.0039582
-0.0037595 -0.0022573 -0.0062773 0.0025951
-0.040689 0.026899 -0.33579 0.15732 -0.03688 0.034378 5.2998e-05 -0.0059346
-0.013743 0.0070581 -0.0009013 -0.0057802
0.013189 -0.0037066 -0.036833 0.034507 -0.073327 0.27514 -0.0017316 0.0032417
-0.0011427 -0.0058175 -0.0019264 0.0010626
0.00021627 -0.0039893 -1.6413e-05 -0.0059496 -0.0016762 0.0032078 -0.201 0.2007
-0.043341 -0.0097774 0.02239 0.016326
-0.0040292 -0.0026421 -0.013464 0.0071823 -0.0013086 -0.0059771 -0.04346 -0.0098465
-0.18097 0.029232 -0.044671 -0.00088105
-0.006645 0.0028106 -0.0008769 -0.0056983 -0.0016397 0.00098497 0.022496 0.016802
-0.044643 -0.0015722 -0.25222 0.071893
800000000 -0.1666 0.21372 -0.023161 0.016473 0.0054183 -0.010181 -0.0043131 -0.0026021
-0.0044191 0.0016722 0.0044795 0.00035016
-0.02316 0.01646 -0.34502 0.22934 -0.0086013 0.034733 -0.0021262 0.0020707
-0.00018467 0.0023035 0.00099541 0.005671
0.0053521 -0.010186 -0.0085104 0.034786 -0.035146 0.30162 0.0010732 0.0011077
-8.3918e-06 0.0030001 -0.0017002 0.00068296
-0.0043355 -0.0025066 -0.0021312 0.002091 0.0010769 0.001163 -0.17372 0.22912
-0.029863 0.013129 0.014779 -0.010227
-0.0044753 0.001842 -0.00013224 0.002359 3.3987e-05 0.0031284 -0.029805 0.013153
-0.24051 0.052927 -0.019116 0.021071
0.004813 0.00035732 0.00090034 0.0055119 -0.0016071 0.00066226 0.014678 -0.010374
-0.019348 0.02086 -0.25027 0.1245
860000000 -0.13091 0.23539 -0.018465 0.030789 -0.0034397 -0.0098629 -0.0020509 0.00078763
0.0040141 0.0049071 -0.0036669 -0.0032756
-0.018471 0.030759 -0.29694 0.27469 0.0078829 0.03448 0.00022818 0.0023022
0.0037104 -2.656e-05 0.0034799 3.3163e-05
-0.0034554 -0.009868 0.0080014 0.034498 0.014603 0.31202 -0.00055614 -0.0004144
0.0024203 -0.0016169 0.0017657 0.0042567
-0.0020256 0.00075523 0.00020145 0.0022191 -0.00053684 -0.0004379 -0.13652 0.2411
-0.019392 0.018064 -0.0063161 -0.0098863
0.0039655 0.0049652 0.0036168 9.5317e-05 0.002396 -0.0016472 -0.019298 0.017987
-0.18586 0.11876 -0.027364 0.015919
-0.0040909 -0.0034174 0.0035752 -0.00012149 0.0018007 0.0042091 -0.0063322 -0.009838
-0.02775 0.015627 -0.20006 0.17505
920000000 -0.10846 0.25901 0.0045231 0.039857 -0.0093332 -0.0041358 -0.0016554 0.0018293
-2.1706e-05 0.0017786 0.0028065 -0.0015078
0.004489 0.03982 -0.27058 0.29616 0.028409 0.022799 0.001415 0.0010554
0.0073952 0.00021171 0.0040342 -0.0028902
-0.0093515 -0.0041128 0.028505 0.022744 0.061142 0.31333 0.0016773 -3.3687e-05
0.00050082 -0.00032994 0.0010334 -0.0012807
-0.0016675 0.001831 0.0014313 0.0010083 0.0016759 -3.5872e-05 -0.11319 0.25778
-0.012972 0.031705 0.0041564 -0.0063234
-1.3772e-05 0.0018533 0.0071921 3.1189e-05 0.00047571 -0.00037628 -0.013031 0.031845
-0.18074 0.12189 -0.0036849 0.029513
0.0030311 -0.0015555 0.0039726 -0.0030653 0.0009696 -0.0013391 0.0041392 -0.0064892
-0.0035508 0.029299 -0.21111 0.18692
980000000 -0.06158 0.28147 0.017299 0.030719 -0.0091026 0.0049081 0.0020388 0.0035796
0.0040015 -0.0016275 -0.0035394 -0.0025982
0.01724 0.03069 -0.21849 0.33476 0.033384 0.0049357 0.002042 -0.00017736
0.0018903 -0.0061579 -0.0005308 -0.0027176
-0.0090745 0.0049277 0.033432 0.004842 0.10808 0.30874 0.0004364 -0.0010646
0.00037299 -0.001733 0.0016713 -0.0003535
0.002106 0.0036165 0.00205 -0.00017815 0.00042359 -0.0010553 -0.074199 0.27057
0.0072622 0.032004 -0.0096228 -0.0081246
0.0039342 -0.0015494 0.0018896 -0.0060862 0.00040614 -0.0017045 0.0073069 0.031928
-0.15208 0.16239 0.0048221 0.021382
-0.0035616 -0.0027515 -0.00036124 -0.0026144 0.0016113 -0.00033078 -0.009564 -0.0081274
0.0047223 0.021249 -0.16975 0.23728
1040000000 -0.019791 0.2902 0.033602 0.019793 -0.00076688 0.0076116 0.0026142 0.00055089
0.00038139 -0.0032506 -8.7996e-05 -0.0016234
0.033534 0.019826 -0.18256 0.34825 0.029601 -0.014851 0.0014817 -0.0017496
-0.0024071 -0.0021604 -0.0011789 -0.0029139
-0.00075542 0.0076011 0.0296 -0.014958 0.15555 0.29461 -0.00057169 -0.0013878
-0.0014582 -0.00094081 -0.00058606 -0.0012113
0.0025339 0.000606 0.001505 -0.001771 -0.00058108 -0.0014187 -0.045822 0.27963
0.019588 0.020807 -0.0021967 0.001383
0.00026189 -0.0032234 -0.0025167 -0.0021489 -0.0015143 -0.00092402 0.019606 0.020854
-0.11844 0.171 0.013442 0.021306
-6.5641e-05 -0.0014853 -0.0011825 -0.0028726 -0.00059266 -0.001214 -0.0020457 0.0012804
0.013697 0.021496 -0.1486 0.25751
1100000000 0.02439 0.30079 0.037121 -0.0032855 0.0037186 0.0040694 0.0023338 -0.0011111
-0.0024225 -0.003029 -0.0041724 8.4007e-05
0.037071 -0.0032524 -0.13993 0.36893 0.015028 -0.027931 -0.00024485 -0.0018047
-0.0033907 -0.00088221 -0.003818 -0.00049166
0.0037325 0.0040535 0.014949 -0.02801 0.20156 0.27506 -0.0017818 0.00037332
-0.0017385 0.00056006 -0.0011232 -0.00064217
0.0023691 -0.0011167 -0.00021806 -0.0018107 -0.0017844 0.00037529 -0.0057281 0.28519
0.026056 0.0071457 -0.0025132 -9.1271e-05
-0.0023803 -0.0030354 -0.0033925 -0.00087209 -0.0017261 0.00057308 0.026176 0.0071493
-0.1021 0.1901 0.020198 0.010799
-0.0041794 0.00010895 -0.0037758 -0.00048816 -0.0011155 -0.0005613 -0.0023778 -0.00012965
0.020287 0.010951 -0.10489 0.29147
1160000000 0.076831 0.29781 0.025242 -0.02054 0.0035201 -0.00081764 -0.00014797 -0.0024394
-0.0040805 -0.00091272 -0.0013095 0.0043145
0.025248 -0.020487 -0.093767 0.37423 -0.0041474 -0.028713 -0.0016138 -0.0014215
-0.0025956 0.0026492 -0.0017786 0.0019951
0.0035187 -0.00084458 -0.004266 -0.028719 0.24627 0.24426 -0.00056671 0.0015982
-0.00046895 0.0017359 -0.0011479 0.00041147
-0.00020242 -0.002423 -0.0016316 -0.0013853 -0.00053179 0.00161 0.035216 0.28195
0.023427 -0.010194 -0.0035962 0.0051612
-0.004161 -0.00078655 -0.0025759 0.002694 -0.00048516 0.0017577 0.02341 -0.010219
-0.065766 0.2033 0.019949 0.0015298
-0.0010879 0.0042286 -0.0015179 0.0019407 -0.0011055 0.00037235 -0.003635 0.0052197
0.019756 0.0018088 -0.055578 0.29543
1220000000 0.12035 0.28742 0.011993 -0.030542 -0.0010913 -0.0016698 -0.00013313 -0.00099126
-0.0027268 0.002255 0.001267 0.0019718
0.011988 -0.030494 -0.050043 0.38772 -0.017086 -0.020735 -0.0025252 0.0005989
-3.7875e-05 0.002962 -0.00080006 0.0019335
-0.0010924 -0.0016669 -0.017194 -0.020685 0.28512 0.20457 0.00091788 0.0014293
0.00047523 0.0011239 7.7724e-05 0.00059083
-8.6394e-05 -0.00098548 -0.0024824 0.00059988 0.00090544 0.0014233 0.074336 0.27224
0.012291 -0.017712 0.0023602 0.0014975
-0.0027562 0.0022571 -3.2548e-05 0.0029733 0.00046322 0.0011267 0.012247 -0.017703
-0.044773 0.21529 0.01565 -0.012421
0.0012316 0.0019171 -0.00084542 0.0019809 7.5114e-05 0.00061901 0.0022845 0.0015183
0.015417 -0.012365 -0.026634 0.3142
1280000000 0.17116 0.26882 -0.0071872 -0.029499 -0.0018923 0.0015124 -0.00097975 -0.0019529
-0.00095633 0.0033089 0.0025594 0.0013488
-0.0071515 -0.029471 -0.0024959 0.38024 -0.023788 -0.0075728 -0.00072453 0.0014443
0.0016592 0.0017279 0.00057189 0.0020287
-0.0018867 0.0015234 -0.023859 -0.0074731 0.31603 0.16143 0.0013558 -0.00017965
0.0010831 0.00046312 0.00019999 0.00047706
-0.00098704 -0.0019696 -0.00076515 0.0014634 0.0013663 -0.00017795 0.11115 0.25621
0.0022504 -0.020821 -0.00022561 0.00017406
-0.00097442 0.0033571 0.0016996 0.0017672 0.0010574 0.00046635 0.0022363 -0.020725
-0.0072181 0.22381 0.0039964 -0.015441
0.0025241 0.0012791 0.0006568 0.0020677 0.00020961 0.00042625 -0.00025118 0.00016512
0.0039812 -0.015479 0.022418 0.3189
1340000000 0.20914 0.23492 -0.017143 -0.020106 0.00025936 0.0040012 -0.0017591 -0.00064115
0.0016123 0.0029969 0.0017673 -0.0014818
-0.017113 -0.020097 0.037557 0.37182 -0.020594 0.0049793 -0.00018158 0.001929
0.0017612 0.00099823 0.001264 0.0008112
0.00027485 0.0040045 -0.02059 0.0050906 0.33882 0.11237 0.00076665 -0.0008168
0.00071474 -0.00049394 0.00013522 0.00040105
-0.0017623 -0.00060781 -0.00016559 0.0018932 0.0007729 -0.00082697 0.1438 0.23453
-0.0081133 -0.018152 0.00091451 0.00038517
0.0015941 0.0029418 0.001719 0.0010115 0.00068649 -0.0005252 -0.0081337 -0.018151
0.022732 0.22173 -0.00258 -0.014317
0.0018443 -0.0014942 0.0012667 0.00078076 0.00011534 0.00043718 0.00095504 0.00046316
-0.0025554 -0.014298 0.061028 0.31547
1400000000 0.24272 0.19827 -0.02381 -0.0086782 0.0045798 0.0029753 -0.0020504 0.00071606
0.0026107 0.00099472 0.00036609 -0.001315
-0.023779 -0.0086839 0.074881 0.35958 -0.013632 0.012566 0.0013089 0.0012655
0.0011916 -0.0005107 0.0011016 0.00022669
0.0045948 0.0029545 -0.013596 0.012648 0.35138 0.058494 -1.5445e-05 -0.0012865
0.00026225 -0.00015375 0.00052902 0.00016001
-0.00204 0.00071682 0.0013083 0.0012893 -3.3458e-05 -0.0012829 0.17203 0.20601
-0.015095 -0.011089 -0.0010397 -0.00027313
0.0027125 0.00091236 0.0012155 -0.00055182 0.00027494 -0.00019431 -0.015068 -0.011037
0.055819 0.22191 -0.0094216 -0.0095086
0.00031685 -0.0013362 0.0011501 0.00022486 0.00049715 0.00024024 -0.0010782 -0.00027269
-0.0095588 -0.0094519 0.10604 0.30694
1460000000 0.26711 0.15509 -0.021069 0.0041784 0.0049251 -0.0016541 -0.0015051 0.0016663
0.002227 -0.0003087 -0.00019116 -0.00080802
-0.021056 0.0041561 0.11017 0.33773 -0.0047236 0.014735 0.0015846 0.00023122
0.0012315 -0.0013122 0.001304 -0.00065291
0.004919 -0.0016802 -0.0046501 0.014767 0.35786 0.00353 -0.001057 -0.001058
0.0002936 -0.00024734 0.00072407 -0.0003101
-0.0015244 0.0016863 0.001595 0.00020023 -0.0010579 -0.0010532 0.19898 0.17754
-0.01644 -0.0039748 -0.0010449 0.0021788
0.0022128 -0.00036907 0.0012022 -0.0013193 0.00034223 -0.00026429 -0.016468 -0.0039584
0.086392 0.21067 -0.011812 -0.0031735
-0.00016877 -0.00088892 0.0012172 -0.00061444 0.0007189 -0.00031869 -0.0010754 0.0021912
-0.01188 -0.003302 0.14101 0.28699
1520000000 0.27923 0.11312 -0.015649 0.01001 0.0029699 -0.0037789 0.00016149 0.0025777
0.0025058 -0.0018569 -0.0010732 -0.00013022
-0.015648 0.0099802 0.14353 0.3231 0.0024363 0.01182 0.0016588 -0.00065207
0.00023402 -0.0010715 0.00030525 -0.00097967
0.0029512 -0.0037945 0.0024936 0.011823 0.34981 -0.054485 -0.00072699 -0.00031954
0.00062212 -0.001103 0.00012871 -0.00014893
0.00015891 0.0025877 0.0016621 -0.0006571 -0.00074785 -0.00031238 0.22164 0.13908
-0.016194 0.0022887 0.0013712 0.0021452
0.002525 -0.001874 0.00021394 -0.0010768 0.00062163 -0.0010789 -0.016152 0.0022885
0.11374 0.2005 -0.011933 0.001179
-0.0010147 -0.0001345 0.00034256 -0.0010125 0.00015816 -7.8021e-05 0.0013693 0.0021526
-0.011925 0.001141 0.17435 0.2682
1580000000 0.28941 0.068557 -0.0089106 0.013813 -0.0012529 -0.0042636 0.0015035 0.0018659
-0.00014367 -0.002354 -0.00019545 0.00032262
-0.0089076 0.013802 0.17083 0.29947 0.0052418 0.0066676 0.00063018 -0.0015536
-0.00046321 -0.0012796 -0.00022531 -0.00067712
-0.0012684 -0.0042628 0.0052793 0.0066458 0.32793 -0.11071 -0.0014331 0.0002444
-0.00041311 -0.0013668 0.00024963 -0.00047453
0.0015127 0.001859 0.00061077 -0.0015603 -0.0014485 0.00024223 0.23566 0.10097
-0.01234 0.007932 0.0023317 0.00092505
-0.00018824 -0.0023161 -0.00047275 -0.0012893 -0.00045291 -0.001369 -0.012296 0.0079189
0.13969 0.18691 -0.0093687 0.0075528
-0.00023563 0.00030585 -0.00024866 -0.00066244 0.00027522 -0.00054192 0.0023678 0.00095108
-0.0093629 0.0075296 0.20801 0.24395
1640000000 0.29276 0.02706 -0.0017916 0.012755 -0.0026986 -0.0019618 0.0027571 0.00097271
-0.00048413 -0.0018294 -0.00035012 0.00046495
-0.0018077 0.012728 0.20148 0.27444 0.0051981 0.0020239 -0.00055229 -0.001861
-0.0010415 -0.00057095 -0.00045257 -0.00061913
-0.0027118 -0.0019465 0.0052173 0.0019861 0.29862 -0.1603 -0.00085119 0.0012227
-0.0011625 -0.0011382 -0.00011628 -0.00041608
0.0027407 0.0009763 -0.00056244 -0.0018568 -0.00084093 0.0012091 0.24881 0.051683
-0.0080528 0.0091803 0.0026236 -0.00074082
-0.00053367 -0.0018533 -0.0010623 -0.00057458 -0.0011972 -0.0011215 -0.0080651 0.0092217
0.16347 0.16675 -0.004406 0.0096907
-0.00031371 0.00044087 -0.00044049 -0.00063537 -0.00014193 -0.00041421 0.0026662 -0.00071025
-0.0043719 0.0097484 0.23521 0.21289
1700000000 0.28553 -0.017377 0.0019137 0.0099624 -0.0030407 0.00054662 0.0030188 -0.0012443
-0.0023205 -0.00071022 0.00045829 0.00049356
0.0018985 0.0099559 0.21887 0.24378 0.0025419 -0.00030414 -0.0014897 -0.00069263
-0.00093942 -6.7133e-05 -0.00081488 -0.00034603
-0.0030357 0.00056813 0.0025482 -0.00031419 0.25343 -0.19787 0.00011538 0.0016819
-0.0022444 -0.0001495 -0.00042902 -0.00086106
0.0030208 -0.0012418 -0.0014878 -0.00067005 0.00010809 0.00167 0.24521 0.0022115
-0.0050467 0.010222 0.0017321 -0.0020692
-0.0022749 -0.00070413 -0.0009131 -5.9852e-05 -0.0022471 -0.00014978 -0.0051025 0.010204
0.18246 0.15116 0.0006061 0.0096843
0.00042782 0.00037083 -0.00083072 -0.00036042 -0.00040708 -0.00079579 0.0017102 -0.0021018
0.00058832 0.0096252 0.25255 0.17969
1760000000 0.27565 -0.06559 0.0044384 0.0066211 -0.0019119 0.0011279 0.0012192 -0.0033722
-0.0012811 0.00059225 0.00028785 -0.00056986
0.0044259 0.0066149 0.24643 0.20481 -2.5857e-05 -0.0015323 -0.0012896 0.00010501
-0.0011321 0.0010981 -0.00043786 0.00036014
-0.0019032 0.0011363 -4.3112e-05 -0.0015365 0.20538 -0.22955 0.0012331 0.0014726
-0.0011979 0.0016016 -0.0012848 -0.00064197
0.0011826 -0.0034092 -0.0012804 0.00010569 0.0012419 0.0014763 0.2379 -0.048884
-0.0012954 0.0095503 2.0213e-05 -0.0024318
-0.001322 0.00057055 -0.0011293 0.001102 -0.0011245 0.0016656 -0.0013017 0.0095719
0.2002 0.12119 0.004556 0.0072124
0.00023087 -0.00049027 -0.00043748 0.00035409 -0.0012864 -0.00070534 -4.0057e-05 -0.0024424
0.0046244 0.0071298 0.26696 0.14283
1820000000 0.25158 -0.10384 0.004737 0.0029377 0.00043201 0.0021912 -0.00085396 -0.0031274
-0.0012861 0.0009123 -0.00010298 -9.8252e-05
0.0047295 0.0029349 0.25658 0.17447 -0.0020097 0.00028814 -0.0013574 0.00099755
0.00013238 0.0012328 -0.00060792 0.0004027
0.00042679 0.0021749 -0.0020158 0.00031181 0.15485 -0.24429 0.0018262 0.00056857
-0.00011045 0.0023938 -0.0018339 0.00013201
-0.00085384 -0.0030798 -0.0013699 0.001003 0.0018132 0.00049524 0.20776 -0.097257
0.00066104 0.0083437 -0.0015979 -0.0017814
-0.0012534 0.00095403 0.0001538 0.001239 -9.4269e-05 0.0023775 0.00065163 0.0083021
0.22094 0.095333 0.0055321 0.0031957
-0.00011953 -8.3401e-05 -0.00063559 0.000426 -0.0018357 0.00029112 -0.0015699 -0.0017875
0.0056163 0.0032444 0.27062 0.10692
1880000000 0.21677 -0.14361 0.0024915 0.0006712 -0.00020534 0.0020947 -0.0028988 -0.0023593
-9.8004e-05 0.0018179 0.0004274 -0.00072299
0.0024968 0.00068034 0.2615 0.12924 -0.0037089 0.0029596 -0.00023951 0.0017918
0.00069416 0.0012746 0.00021525 0.00086151
-0.00017275 0.0020923 -0.0036937 0.0029812 0.1032 -0.25135 0.0020912 -0.0013204
0.001831 0.0019961 -0.00093753 0.0013733
-0.0029042 -0.0023671 -0.00019803 0.0017327 0.0020457 -0.0013446 0.16767 -0.13743
0.0022152 0.0061356 -0.0023575 0.0001527
-0.00010773 0.0017973 0.0006889 0.0012269 0.0018104 0.001927 0.0022353 0.0060108
0.22893 0.068539 0.0058496 0.0011026
0.00039646 -0.00072494 0.00018258 0.00087193 -0.00091175 0.0014739 -0.0023493 0.00015503
0.0058154 0.0011302 0.27193 0.073946
1940000000 0.17853 -0.1707 0.00040393 -0.0010327 0.0017505 0.0017578 -0.0037429 0.00032627
0.0011875 0.00094034 -0.00076199 -0.00075812
0.00040366 -0.0010355 0.26392 0.097133 -0.001761 0.0058148 0.0010746 0.0013881
0.0018655 0.00025678 0.00086696 0.00016954
0.0017767 0.0017568 -0.0017296 0.0058355 0.059538 -0.24358 0.00040873 -0.0024215
0.0022445 0.00015593 0.00035565 0.0016721
-0.0038067 0.00037041 0.0010677 0.0014022 0.00045992 -0.0024199 0.11565 -0.16987
0.0017921 0.0042274 -0.0015192 0.0014172
0.0012095 0.00089828 0.001905 0.00022649 0.0022247 0.00015032 0.00185 0.0042681
0.2377 0.032207 0.0043713 -0.0031779
-0.00073149 -0.0007179 0.00083219 0.00015694 0.00025078 0.0016359 -0.0014148 0.0014681
0.0042833 -0.003128 0.26313 0.037219
2000000000 0.13169 -0.18547 -0.003163 0.000747 0.0028613 0.0010775 -0.0025269 0.003674
0.00092468 0.00037155 -0.00079716 0.00060785
-0.0031451 0.00075005 0.25005 0.06171 -0.00028989 0.0077884 0.0016209 0.00032302
0.00099518 -0.0013018 0.00033519 5.0158e-05
0.0028744 0.0010618 -0.00023659 0.007804 0.017666 -0.22868 -0.0017511 -0.0015063
0.0018704 -0.00099342 0.0016097 0.0014019
-0.0024567 0.0036619 0.0016784 0.00028548 -0.0018044 -0.0015655 0.060611 -0.1798
0.00036216 0.0032228 -0.00019809 0.0020843
0.00094818 0.00037836 0.00099688 -0.0013115 0.0018765 -0.0010567 0.000412 0.0033453
0.23719 0.00012359 0.00059103 -0.0039933
-0.00085244 0.00056999 0.00031057 4.0351e-05 0.0015755 0.0015005 -2.0995e-07 0.0020321
0.00069555 -0.003937 0.24951 0.0093969
2060000000 0.085718 -0.19263 -0.004138 0.0029203 0.0029039 -0.00083894 0.00062795 0.0034558
0.001513 -0.0006421 -0.00022961 0.0012676
-0.0041198 0.0029153 0.23801 0.033051 0.0047096 0.0086808 0.0010137 -0.00077255
0.00047796 -0.0014536 0.00046072 -5.4994e-05
0.0028947 -0.00085899 0.0047766 0.0086583 -0.01441 -0.20986 -0.0018511 0.00052077
0.00061764 -0.0021438 0.0028705 0.00055165
0.00063908 0.003394 0.00099826 -0.00072337 -0.0017981 0.00056466 0.0094274 -0.17653
-0.00032485 0.0038975 0.00090707 0.00095987
0.0014768 -0.00070823 0.00047482 -0.001476 0.00060943 -0.0021066 -0.00041814 0.0039872
0.22804 -0.037288 -0.001447 -0.0049238
-0.00022121 0.0012489 0.00045504 -4.0392e-05 0.0028791 0.00051722 0.00098775 0.00099925
-0.001369 -0.0048545 0.23584 -0.015096
2120000000 0.039535 -0.18433 -0.0033805 0.0060911 0.0022376 -0.0028308 0.0028044 0.0019844
0.00046166 -0.0014455 0.0012387 0.00034803
-0.0033885 0.0060887 0.21692 0.0080688 0.0072628 0.0045568 0.0010053 -0.0012634
-0.0013949 -0.0017379 4.8565e-05 -0.00092176
0.0022126 -0.0028326 0.0073007 0.0045089 -0.042924 -0.19342 -0.00071937 0.0017226
-0.0017009 -0.0015252 0.00049041 -0.0021151
0.0028741 0.0020251 0.0009789 -0.001268 -0.00077074 0.0017171 -0.041629 -0.15961
-0.0016462 0.0052447 0.0017884 0.00086061
0.00044176 -0.001549 -0.0013826 -0.0018418 -0.0016583 -0.001509 -0.0017368 0.0051424
0.21501 -0.073875 -0.0057876 -0.0024177
0.001178 0.00024922 8.469e-05 -0.00086779 0.00057824 -0.0021381 0.0017453 0.0010525
-0.0057735 -0.0023371 0.21467 -0.031099
2180000000 -0.00022644 -0.17036 -0.0019027 0.0094029 0.00041259 -0.0021576 0.0032811 -0.00042306
0.00026827 -0.0011565 0.0013539 0.00025884
-0.0018916 0.0093938 0.1975 -0.0093533 0.0081562 0.0038771 -0.00073973 -0.001645
-0.0019839 0.00095632 0.00016389 0.00053907
0.00040025 -0.0021487 0.008189 0.0038183 -0.063599 -0.1688 0.0014658 0.0015982
-0.00081695 -0.00012456 0.00050356 -0.0019517
0.0033313 -0.0003656 -0.00073174 -0.0016018 0.0013808 0.0016862 -0.077681 -0.13261
-0.00088285 0.0079585 0.0016816 -8.8708e-05
0.0002484 -0.0011205 -0.0019333 0.0010212 -0.00079247 -6.1273e-05 -0.00075311 0.0079164
0.1903 -0.10443 -0.0062302 0.0012509
0.0013047 0.00026701 9.8245e-05 0.0004717 0.00054813 -0.0018895 0.0016749 -0.00040131
-0.0060948 0.001258 0.1991 -0.045079
2240000000 -0.02899 -0.14618 0.001989 0.01068 -0.00070639 -0.0027845 0.0018176 -0.002396
-0.0018627 -0.00053573 0.0007942 -0.0019421
0.0019738 0.010679 0.17819 -0.015923 0.0088092 -2.3786e-05 -0.00093674 -0.00029921
-0.00048692 0.0010233 -0.00051125 -0.00066687
-0.0007107 -0.0027693 0.0088143 -8.9014e-05 -0.080749 -0.1449 0.0019896 -0.0018018
-0.0011668 -0.00012448 -0.0021863 -0.0014648
0.0017954 -0.002331 -0.00098838 -0.00026769 0.0020203 -0.0018286 -0.11186 -0.10379
0.0011874 0.0097072 0.0011958 -0.00051945
-0.0018234 -0.00055252 -0.00053444 0.0011103 -0.0010679 -3.5946e-05 0.0011761 0.0099051
0.16269 -0.12401 -0.0063839 0.0042942
0.00060762 -0.0019836 -0.0005218 -0.00063475 -0.002228 -0.0014445 0.0014054 -0.00049258
-0.0063023 0.0043601 0.17644 -0.055863
2300000000 -0.056323 -0.1187 0.0073758 0.0088561 -0.0013504 -0.00195 -0.00056488 -0.0015208
-0.0010973 0.00065803 -0.0011264 -0.00063581
0.0073655 0.0088525 0.15727 -0.025234 0.0087588 -0.0022655 -0.00083975 0.00066292
-0.00016431 0.0016326 -0.00015282 0.00068578
-0.0013751 -0.0019258 0.0087473 -0.0023416 -0.093526 -0.12079 -0.00034545 -0.0018427
-7.3864e-05 0.0016999 -0.0018536 0.00059981
-0.00053135 -0.0014567 -0.00079785 0.00067835 -0.00039327 -0.0018017 -0.13254 -0.067188
0.0048264 0.010734 0.00026651 -0.0016713
-0.0010064 0.00074706 -0.00013163 0.0016252 -9.7715e-05 0.0017045 0.0049357 0.010805
0.12684 -0.14568 -0.004272 0.0073662
-0.0010542 -0.00051325 -0.00018086 0.00077897 -0.0018314 0.00062364 0.000528 -0.001501
-0.0044411 0.0075949 0.16004 -0.057541
2360000000 -0.072763 -0.087158 0.01009 0.0083721 -0.0012506 -0.0015501 -0.0016653 -0.00070385
-0.00049565 0.0011588 -0.0017837 -0.00038388
0.010073 0.008393 0.14816 -0.025443 0.0081891 -0.005356 -0.00060345 0.0010433
0.0019835 0.00024717 -3.0528e-05 -0.00017765
-0.0012486 -0.0015548 0.0081539 -0.0054242 -0.10297 -0.098849 -0.0027692 -0.0010348
0.00082939 4.7414e-05 -0.00093014 0.0017795
-0.0017432 -0.00070396 -0.00062925 0.00099751 -0.0027351 -0.001041 -0.14892 -0.034326
0.0092092 0.0096351 0.0014879 -0.0019119
-0.00059633 0.00099076 0.0019425 0.00018561 0.00081907 5.7551e-06 0.0091228 0.010014
0.099375 -0.14743 -5.8303e-06 0.0090944
-0.0017296 -0.00047455 -6.3175e-05 -0.00015956 -0.0011607 0.0016989 0.001255 -0.0018789
-0.00033193 0.0085881 0.13916 -0.060942
2420000000 -0.081288 -0.059609 0.013735 0.0029715 -0.0032093 -0.0010713 -0.00080434 0.00081484
0.00090554 0.0014521 -0.0012185 0.0017405
0.013723 0.0029696 0.13015 -0.026532 0.0045375 -0.0072494 0.0014571 0.00097161
0.00063902 -0.001231 -8.8334e-06 -0.00011473
-0.003211 -0.0010278 0.0044926 -0.0072887 -0.11618 -0.078068 -0.0022974 0.0014926
-4.6399e-05 -0.00018468 0.00031923 0.0028041
-0.00073054 0.00078073 0.0014795 0.00096069 -0.0023205 0.0014655 -0.15812 0.0094329
0.013134 0.0077126 -0.00015534 -0.0025012
0.0011493 0.0014774 0.00067685 -0.0013498 -0.00014323 -0.00023031 0.013018 0.0074936
0.064209 -0.14751 0.0014174 0.0096848
-0.0011653 0.0018663 -8.4548e-05 -9.0437e-05 0.00032901 0.0027923 -0.00024537 -0.0025343
0.0018226 0.0095991 0.12041 -0.056493
2480000000 -0.081417 -0.027697 0.013663 -0.0021182 -0.0015416 -1.669e-06 -0.00041576 0.0013569
0.0014863 -0.00072385 0.00016579 0.0013441
0.01366 -0.0021135 0.13163 -0.026969 0.0024477 -0.0091542 0.0012275 -5.8684e-05
-0.00058209 -0.00096475 -0.00012828 -0.00033999
-0.0015514 1.9598e-06 0.002378 -0.0091857 -0.11906 -0.057724 -0.00060835 0.0032454
-0.00037794 -0.00092426 0.0019017 0.0010962
-0.00046584 0.0012652 0.0012135 -9.7228e-05 -0.000619 0.0032935 -0.15819 0.047017
0.017517 0.002258 -0.0013591 -0.0026294
0.001545 -0.00073451 -0.00046763 -0.00097261 -0.00024356 -0.00085398 0.017538 0.0019046
0.033086 -0.13938 0.0044806 0.0080695
8.3825e-05 0.0014011 -0.00015533 -0.00030275 0.0018698 0.0010715 -0.0011786 -0.0027783
0.0049092 0.0082962 0.1015 -0.052687
2540000000 -0.085536 -0.00083395 0.011616 -0.0060316 -0.0022858 0.00082819 0.0005675 0.0008411
-0.00016292 -0.0015896 0.0010276 0.001671
0.011627 -0.0060131 0.11807 -0.018815 -0.0015477 -0.0079691 0.0005679 -0.001443
-0.0017505 -6.0857e-05 -0.00055183 0.00032766
-0.0022647 0.00085867 -0.0016129 -0.00796 -0.12556 -0.034288 0.0022237 0.0025527
-0.001169 9.471e-06 0.001693 -0.00082273
0.00066161 0.00084301 0.0005444 -0.001471 0.002183 0.0024198 -0.15681 0.085664
0.016908 -0.0049389 -0.00228 -0.0021737
-0.00018146 -0.0015756 -0.0016896 -6.6608e-05 -0.0012507 4.4572e-05 0.017468 -0.004822
0.0098654 -0.12613 0.0076588 0.006411
0.0010986 0.0017013 -0.00053165 0.00036241 0.0018231 -0.00074634 -0.0022649 -0.0019814
0.0073955 0.0066367 0.086802 -0.039959
2600000000 -0.078138 0.02425 0.0085996 -0.0096012 -0.0012755 0.002657 0.00075383 -0.00038093
-0.00091209 -0.0010729 0.0018048 0.00024593
0.0085793 -0.0095877 0.11231 -0.033984 -0.0038727 -0.0060384 -0.00054122 -0.00073857
-0.00014408 0.0014106 -8.2082e-05 0.00082948
-0.0012385 0.0026639 -0.0039313 -0.0060097 -0.13038 -0.0093315 0.0029876 -0.00016946
-5.3672e-05 0.0015527 0.0012579 -0.0016402
0.00072216 -0.00045473 -0.00050781 -0.00072703 0.0029489 -0.00017281 -0.14217 0.11952
0.014028 -0.010804 -0.0032919 -0.00011781
-0.00086428 -0.0010705 -0.00014608 0.0014277 -0.00013374 0.0015087 0.01387 -0.01116
-0.018321 -0.11023 0.0094349 0.0056173
0.0019307 0.000262 -8.9162e-05 0.00083901 0.0011229 -0.0016155 -0.0032583 -1.2838e-05
0.0092307 0.0055235 0.07903 -0.026106
2660000000 -0.071638 0.049916 0.0047941 -0.011618 -0.00011984 0.0010014 -0.0001947 -0.00023265
-0.0023835 0.00047951 0.0014426 -0.00076292
0.0048112 -0.011606 0.11954 -0.029641 -0.0049473 -0.0042733 -0.001257 -0.00031119
0.00010082 0.0017788 0.00053265 0.00069989
-9.7619e-05 0.0010025 -0.0049898 -0.0042375 -0.12934 0.011246 0.0017993 -0.0018168
0.00038177 0.00091557 -0.00090831 -0.0014471
-0.00021509 -0.00025474 -0.0012601 -0.00028611 0.0017253 -0.0018551 -0.12148 0.15024
0.0083194 -0.014636 -0.0027111 0.0010256
-0.0023482 0.00056955 0.00015527 0.0018018 0.00033635 0.00069371 0.0085639 -0.0145
-0.033491 -0.095217 0.010477 0.0013232
0.0013659 -0.00075199 0.00057329 0.00068301 -0.0010011 -0.0015715 -0.0026661 0.0011216
0.01048 0.0012344 0.074456 -0.0073229
2720000000 -0.06034 0.068404 0.00050181 -0.011823 -0.00027291 0.0029074 -0.00033738 0.0002685
-0.0019454 0.0020379 0.00051952 -0.0015729
0.00052119 -0.01181 0.10456 -0.032567 -0.0052964 -0.00082009 -0.0014319 0.00047388
0.0016339 0.00048599 0.00079172 -0.00028385
-0.00024133 0.0029158 -0.0053197 -0.00076659 -0.12368 0.040562 0.00021256 -0.0023275
0.00043868 0.00033803 -0.0013931 0.00063014
-0.00031313 0.00020361 -0.0014084 0.00049659 0.00019325 -0.0023896 -0.089084 0.17955
0.0023092 -0.015631 -0.0017213 0.0024819
-0.0019438 0.0020928 0.0017146 0.00055013 0.00052215 0.00042126 0.0021936 -0.015835
-0.048828 -0.070338 0.012226 -0.0009266
0.00044203 -0.0016692 0.0008602 -0.00025727 -0.0014548 0.00052903 -0.0019613 0.0027273
0.012268 -0.00095524 0.078214 0.011526
2780000000 -0.045789 0.086974 -0.0041577 -0.010603 -4.3087e-05 0.0010821 0.00067306 -0.00012668
0.0011236 0.0025708 -0.00064918 -0.0016939
-0.004149 -0.010607 0.10291 -0.044043 -0.0039413 0.00057586 -2.3397e-05 0.0015711
0.0016942 -0.00083634 7.3469e-05 -0.00019372
-3.3429e-05 0.0010905 -0.003938 0.00061635 -0.12101 0.071017 -0.0018395 -0.0016788
0.00032508 -0.000323 -0.00048972 0.00079521
0.0006881 -0.00012835 -5.5922e-05 0.0015491 -0.001823 -0.0015847 -0.059956 0.20175
-0.0038481 -0.01444 -0.00074901 0.0021744
0.0012157 0.0025465 0.0016734 -0.00083311 0.00038965 -0.00043108 -0.0042738 -0.014561
-0.061498 -0.044064 0.0098799 -0.0055212
-0.00063419 -0.0018077 1.8924e-05 -0.00029713 -0.00052604 0.00078471 -0.00075221 0.0018144
0.010274 -0.0055503 0.081539 0.030406
2840000000 -0.030287 0.10184 -0.0073342 -0.0075313 0.0013628 0.0019561 7.5593e-05 -0.00025027
0.0014842 0.001111 -0.0015473 0.00030522
-0.0073088 -0.0075404 0.10144 -0.036923 -0.0029845 0.0015449 0.00040596 0.00061148
-3.5874e-06 -0.0013967 1.3633e-05 4.8753e-05
0.0013449 0.0019453 -0.0029648 0.001587 -0.11507 0.097425 -0.0012511 0.00025693
0.00046431 -0.00014259 0.00092028 0.0011058
7.6361e-05 -0.0001905 0.00042286 0.00060318 -0.0012812 0.00026549 -0.02432 0.21673
-0.0083491 -0.010872 0.00056066 0.0015789
0.0014754 0.0012857 -1.4749e-05 -0.001331 0.00060695 8.8125e-05 -0.0080513 -0.01091
-0.066026 -0.021369 0.0083193 -0.0069447
-0.001609 0.00035363 -9.1477e-06 2.2859e-05 0.00094866 0.0010784 0.00054528 0.0015571
0.0080832 -0.006564 0.095627 0.044684
2900000000 -0.016083 0.12088 -0.0089193 -0.0034882 0.0016231 0.00010073 0.00050911 -0.00094701
0.0022986 -0.0011288 -0.00093755 0.00011684
-0.0089218 -0.0034988 0.082546 -0.044399 -0.00078386 0.0026425 0.00079684 0.00025301
-0.00031136 -0.0014571 -0.000298 8.3908e-05
0.0016089 9.4103e-05 -0.00076189 0.002656 -0.09721 0.13049 -0.00091804 -0.00016001
-0.00050107 -0.0011041 0.0018152 -0.00036119
0.00050503 -0.00093391 0.00081222 0.00023639 -0.00093907 -8.7484e-05 0.012599 0.2203
-0.010976 -0.0059661 0.0012685 0.0018122
0.0022781 -0.0012066 -0.00031285 -0.0015318 -0.00058409 -0.0011516 -0.011265 -0.0059807
-0.065541 0.010178 0.0063955 -0.0098383
-0.00086237 0.00015084 -0.00032446 1.0605e-05 0.0017766 -0.00033733 0.0013865 0.0018531
0.0064536 -0.0099684 0.10981 0.051043
2960000000 0.0053192 0.13226 -0.0089019 0.00018837 0.00047193 0.0014562 -0.0007551 -0.0010063
-0.00036506 -0.0019353 -0.00072591 0.00052051
-0.0088924 0.00015335 0.092158 -0.043906 -0.00031735 0.0010302 0.00089569 6.7784e-05
-0.0012349 -0.00085955 0.00043455 0.00042704
0.00049611 0.0014672 -0.00030574 0.0010381 -0.077542 0.16139 -0.00071685 0.00049139
-0.0004706 0.0007998 1.8053e-05 -0.0024495
-0.0007764 -0.0009154 0.0009336 6.4661e-05 -0.00081617 0.00049426 0.054826 0.22726
-0.010781 -0.00025157 0.0018396 0.0005292
-0.00019509 -0.0017705 -0.0012222 -0.00086518 -0.00047746 0.00088014 -0.010948 -0.00028871
-0.055503 0.035555 0.0020979 -0.011234
-0.0007404 0.00034952 0.00044 0.00044837 -4.8563e-05 -0.0022976 0.0016398 0.00047631
0.0022641 -0.011151 0.12921 0.061859
3020000000 0.023137 0.14619 -0.0067319 0.0036646 0.0014049 -0.00025039 -0.001023 -7.8246e-06
-0.00071936 0.00015496 -0.00021953 0.00052197
-0.0067129 0.0036597 0.081376 -0.032831 -0.0002144 -0.00025883 0.00052619 -0.00080891
-0.0017832 0.00032689 0.00073002 -0.00023645
0.0013903 -0.00025839 -0.00021893 -0.0002615 -0.056102 0.18576 -0.00041765 0.00098206
0.0002815 0.0004575 -0.00076471 -0.0015679
-0.0010414 -2.0417e-05 0.0004904 -0.00080874 -0.00035069 0.0010361 0.093811 0.22001
-0.0092477 0.0030304 0.00056569 0.00014006
-0.00078687 0.00018918 -0.0017753 0.0004897 0.00035917 0.00039374 -0.0089586 0.002942
-0.043864 0.058712 -0.00050807 -0.010783
-1.0953e-05 0.00055546 0.00075917 -0.00033285 -0.00068484 -0.0017152 0.00050741 -7.7381e-05
-0.0006162 -0.010533 0.14858 0.058478
3080000000 0.050179 0.15544 -0.0047853 0.0058639 0.0016483 -4.4104e-05 -0.00067583 0.00010379
-0.0006798 0.00031582 -8.1304e-06 0.00052146
-0.0047935 0.0058781 0.079006 -0.027442 -0.00042469 0.0002898 -0.00014632 -0.0003079
-0.00041646 0.0011092 -0.00011634 -0.00063523
0.0016558 -6.1634e-05 -0.00042427 0.00029579 -0.018616 0.20682 -0.00081425 0.00029283
0.00034731 0.00064513 -0.0020403 -0.0005652
-0.00067334 0.00015231 -0.00017082 -0.00030143 -0.0007963 0.0002585 0.12739 0.2121
-0.0056051 0.0066469 0.0018076 0.00039356
-0.00066112 0.00028271 -0.00043455 0.0011411 0.00025389 0.00058838 -0.0057711 0.0066822
-0.021633 0.086107 -0.0053158 -0.0094787
-0.00013781 0.00051716 -0.00013929 -0.00059001 -0.0020575 -0.00056235 0.0019128 0.00038213
-0.0056396 -0.0095446 0.16339 0.065385
3140000000 0.078774 0.15884 -0.0013783 0.0075952 0.002746 -0.0014925 -0.0011101 0.0011186
0.0015319 0.00080344 0.00036657 -7.0677e-05
-0.0013817 0.0075778 0.07485 -0.029744 -0.00090396 -0.00010437 0.00072583 -0.00028523
-2.2538e-05 0.0011239 0.00061275 -0.00046803
0.002746 -0.0015195 -0.00090264 -9.4454e-05 0.023768 0.22666 0.00010313 0.0018061
0.0012964 -0.00053626 -0.0028244 0.0008267
-0.0010716 0.0011271 0.00071752 -0.00031979 0.00011736 0.0018512 0.16293 0.18656
-0.0016108 0.0068655 0.00085703 -0.0012524
0.0015287 0.00077702 -2.4485e-06 0.0011205 0.0013184 -0.00071119 -0.0014311 0.0070028
-0.009929 0.10222 -0.0076474 -0.0059121
0.00031079 -9.5065e-05 0.0005357 -0.00050235 -0.0028813 0.00086615 0.00075723 -0.0012697
-0.007598 -0.0059947 0.18729 0.057233
3200000000 0.11078 0.16928 0.0038079 0.0066459 0.00085719 -0.0029828 -9.2645e-05 0.0017613
0.00042072 -0.001728 2.8698e-05 0.00055617
0.0037937 0.0066567 0.085034 -0.028527 -0.0011893 0.00035767 -0.00046759 -0.0009321
0.00076857 0.001095 -0.00036922 -0.00097028
0.00081109 -0.0029927 -0.0011872 0.00037282 0.068296 0.23167 0.0010392 0.00066028
-0.00015921 -0.0020375 -0.0016546 0.0025905
-9.5609e-06 0.0017382 -0.00043394 -0.00092125 0.0010743 0.00076353 0.18343 0.16368
0.0012705 0.0065568 0.00076497 -0.0014117
0.00040377 -0.0017077 0.00085375 0.0010974 -0.000145 -0.001949 0.0014213 0.0061314
0.022193 0.12003 -0.0089414 -0.0024201
0.00013768 0.00041907 -0.00050875 -0.00093659 -0.0014118 0.0025724 0.00049784 -0.0013549
-0.0090455 -0.0021768 0.20298 0.05607
3260000000 0.1429 0.16139 0.0041481 0.0032179 -0.00063262 -0.0023637 0.0011421 0.0007495
0.00032029 -0.0017704 5.6119e-05 -8.6682e-05
0.0041424 0.0032279 0.093034 -0.03196 -0.0019656 0.0019857 -0.00036103 -9.8519e-05
0.0010021 -0.00056057 -0.0010446 6.6314e-05
-0.00066701 -0.0023731 -0.0019456 0.0020184 0.11879 0.22692 0.00031425 -0.00014634
-0.00081933 -0.0010263 0.00064857 0.0020336
0.0011556 0.00076953 -0.00034839 -0.0001341 0.00035046 -0.00012187 0.21058 0.12642
0.0037963 0.0048407 -0.00066634 -0.0015877
0.00032678 -0.0019116 0.0010262 -0.00052172 -0.00080958 -0.0010839 0.0036465 0.0049998
0.043091 0.12887 -0.0070884 0.0027811
-4.5006e-05 2.4616e-05 -0.0009037 0.0001527 0.00043824 0.0021001 -0.00069843 -0.0017875
-0.0070993 0.0027546 0.23241 0.046506
3320000000 0.1733 0.15534 0.0071869 0.0014572 -0.00028034 -0.002056 0.00094614 0.00022372
-0.0016271 -0.0014957 0.00020875 0.00013806
0.0071748 0.0014535 0.099463 -0.028506 0.00056271 0.00238 -0.00040678 -0.00055631
-0.00022899 -0.00033431 -0.00047101 0.00021773
-0.00032107 -0.002055 0.00058846 0.00237 0.16627 0.21768 0.00044796 -0.00037701
-0.0011225 -0.00021494 0.00045394 0.00096226
0.00091543 0.00017885 -0.00034121 -0.00054379 0.0004076 -0.00038858 0.21932 0.096013
0.0044848 0.0020267 -0.001216 0.00019511
-0.0016402 -0.0014893 -0.00025313 -0.00034101 -0.0011706 -0.00015537 0.0046332 0.0020499
0.069059 0.13136 -0.0044361 0.0036431
0.00031504 0.00010919 -0.00049608 0.00020023 0.00047185 0.00095226 -0.0010413 0.0001696
-0.0040796 0.0039002 0.24836 0.033397
3380000000 0.20851 0.13841 0.0055526 -0.0019876 -0.0011796 0.00051558 0.0011635 0.00020915
-0.0014401 0.0007469 0.00029815 -3.073e-05
0.0055631 -0.0019646 0.11006 -0.036184 3.0328e-05 0.0029237 -0.0011896 -0.00052923
-7.1574e-06 7.1315e-05 -0.00077589 0.00048373
-0.0011792 0.00051446 8.6759e-05 0.0029215 0.20771 0.19539 0.00069693 -0.00044622
-0.0016626 0.00058968 0.0010732 0.0013212
0.0010591 0.00020549 -0.0011536 -0.0005248 0.00062896 -0.00041397 0.23407 0.063842
0.0057029 0.0015893 -0.00032179 0.00027875
-0.0014454 0.00074415 -9.3627e-05 6.0577e-05 -0.0017114 0.00079226 0.005665 0.0013968
0.10586 0.12574 -0.00083477 0.0052689
0.00032242 2.0941e-05 -0.00071035 0.00051684 0.0012045 0.0013639 -0.00033132 0.00040235
-0.00091129 0.0052865 0.27789 0.01489
3440000000 0.24 0.11656 0.0045182 -0.0038001 -0.00076997 -0.0015455 0.00064905 5.5081e-05
-0.001599 0.0017083 0.00082024 0.00015214
0.0045045 -0.003787 0.10358 -0.041436 0.0031065 0.0020884 -0.00090495 0.0010832
9.1858e-06 0.00032716 0.00010846 0.00083689
-0.00077972 -0.0015316 0.0031433 0.0020545 0.24602 0.16703 -0.00047927 -7.8819e-05
5.87e-05 0.0012502 0.00096085 0.0007285
0.00056873 3.1484e-05 -0.00087861 0.0011233 -0.00044034 -9.6996e-05 0.23548 0.030771
0.0063133 -0.0014817 -0.00047781 -8.6196e-05
-0.0015811 0.001672 -2.5677e-05 0.00035621 -1.0024e-05 0.001324 0.0063369 -0.0014044
0.13162 0.11993 0.0023559 0.0030888
0.00091273 0.00022673 0.0001072 0.00091211 0.00097846 0.00063873 -0.00036416 -0.00019717
0.0021031 0.0029626 0.29514 -0.013806
3500000000 0.27225 0.084899 0.0023628 -0.0045457 -0.0013849 0.0016806 0.0010262 -0.00084022
-0.00080408 0.0011936 0.00059488 -0.00087635
0.0023729 -0.004551 0.11573 -0.064899 0.0031258 0.0013007 -0.00034988 0.00067229
0.00043937 -4.0224e-05 -2.9387e-05 0.00036129
-0.0013647 0.0016921 0.003142 0.0012741 0.27551 0.13265 9.3904e-05 -6.5984e-05
-1.078e-05 0.00092937 0.0017227 -6.3297e-05
0.00103 -0.00081967 -0.00036825 0.00067192 0.00010411 -0.00010644 0.23954 0.0035566
0.0059508 -0.0037293 -0.0003894 9.4112e-06
-0.00095215 0.0012153 0.00045325 7.9224e-06 -7.258e-05 0.00093506 0.00594 -0.0039382
0.17174 0.097607 0.0025669 0.0011315
0.00066218 -0.0007718 2.5593e-07 0.00034309 0.0017758 -3.4568e-05 -0.00031486 -9.6434e-05
0.0026822 0.00092443 0.31481 -0.041738
3560000000 0.29051 0.050446 0.00034526 -0.0057504 -6.6027e-05 -0.00097204 0.00050218 0.00032383
0.0016785 0.0017696 -0.00010871 -0.0011188
0.00037684 -0.0057541 0.11009 -0.06993 0.0056901 -0.00059247 0.00041204 0.00061386
0.00058329 -0.00016521 0.0001525 0.00035894
-8.2842e-05 -0.00098352 0.005694 -0.0006678 0.30286 0.090038 -0.00012869 -7.2364e-05
0.00062125 0.00057984 0.001524 -0.00094205
0.00045488 0.00035216 0.00039765 0.00056959 -0.00012683 -3.0129e-05 0.2297 -0.032856
0.0045938 -0.0061673 -0.00060052 -0.00084146
0.0016588 0.0016848 0.00061418 -0.00011519 0.00083884 0.00025795 0.0042031 -0.0061017
0.1925 0.089319 0.0020649 -0.0022488
7.1465e-06 -0.0010791 0.00015216 0.00030358 0.0013242 -0.0008248 -0.0004676 -0.00046657
0.0018305 -0.0019891 0.32697 -0.08189
3620000000 0.30687 0.012637 -0.00093716 -0.003577 -0.0019153 -0.00018289 0.00035963 -0.0016852
9.5805e-05 0.00049329 -0.00058616 -0.0010027
-0.00096238 -0.0035509 0.11051 -0.099037 0.0040703 -0.0037397 0.00028813 0.00047298
-0.00023877 -0.00087629 0.00072138 0.00036858
-0.0019147 -0.00015833 0.0040267 -0.0038087 0.31551 0.046151 0.00021518 -0.0009516
-0.00028512 0.00023454 0.00079053 -0.0010289
0.00043121 -0.0017828 0.0002821 0.00040669 0.00018052 -0.00097186 0.21855 -0.062873
0.00024296 -0.0069413 -0.0012655 0.0012022
9.0784e-05 0.00051581 -0.00023713 -0.00084894 -0.00051497 0.00026033 0.00036714 -0.0069005
0.21386 0.054471 0.00043415 -0.0013482
-0.00051503 -0.00079217 0.00070108 0.00028896 0.00087514 -0.00079535 -0.0013754 0.00089228
0.00059927 -0.0017474 0.32939 -0.11654
3680000000 0.31075 -0.031553 -0.0034692 -0.0039897 -0.00094174 0.0016013 -0.0010485 -0.00026768
0.0015478 -9.6281e-05 -0.0012557 -0.00018018
-0.0034437 -0.0039982 0.10646 -0.11577 0.001643 -0.0045767 0.00065874 0.00039165
-0.00021554 -0.00065429 0.00085119 0.00023317
-0.00091523 0.0015865 0.0015956 -0.0045988 0.3266 -0.0039383 -0.00089932 -0.00063188
0.0013427 0.00083584 0.00064296 -0.0017639
-0.0010365 -0.0002115 0.00068 0.00035158 -0.00088082 -0.00070554 0.20505 -0.096503
-0.0007112 -0.0057198 -0.00091074 0.001448
0.0014328 -0.00023179 -0.00028021 -0.00067871 0.0012244 0.00083666 -0.00093883 -0.0060812
0.23502 0.033278 -0.00011091 -0.0015797
-0.0011655 -0.00037905 0.00067469 0.0002585 0.00053105 -0.0017587 -0.00079952 0.0014594
-0.00013363 -0.0015918 0.32903 -0.16014
3740000000 0.31245 -0.067416 -0.0028812 2.9876e-05 -0.0022227 0.002556 9.8562e-05 -0.00092797
-0.00073913 0.00023181 -0.0009113 0.00031812
-0.0028899 2.3197e-05 0.097939 -0.13763 0.0010313 -0.0055578 0.00033074 -0.00018839
-0.00030165 -9.9563e-05 0.00054387 -9.2282e-05
-0.0021898 0.0025647 0.00096033 -0.0055722 0.32915 -0.043615 -0.00076826 -0.00014785
-0.00016345 1.8535e-05 -0.00039394 -0.0013147
0.00012836 -0.0008335 0.00032522 -0.00021033 -0.00076548 -0.00016674 0.18337 -0.12007
-0.0024527 -0.0051675 0.0007053 0.0027569
-0.00069511 0.00018663 -0.00036935 -0.00023568 -2.3081e-06 0.00012645 -0.0026577 -0.004905
0.2438 -0.00020572 -0.0012424 -0.00088107
-0.00091285 0.00042861 0.00055592 -0.00011059 -0.0003845 -0.0011654 0.00091665 0.002625
-0.00073616 -0.00098969 0.31558 -0.20044
3800000000 0.30655 -0.11341 -0.0021305 0.00054903 0.0006809 0.0038038 -0.0013878 -0.0016108
0.0014878 0.0010747 -0.0010795 0.00037109
-0.0021048 0.00053868 0.087316 -0.15267 -0.0020228 -0.0051428 0.00028707 0.00013695
-0.00081106 -0.00034553 0.00082985 2.9374e-05
0.00070189 0.0038025 -0.0020839 -0.0051378 0.32519 -0.085417 -0.00087131 0.00040058
0.00091633 -0.00026342 -0.00099938 -0.00073058
-0.0014478 -0.0015874 0.00029499 8.0674e-05 -0.00084623 0.00044164 0.1743 -0.1459
-0.0033263 -0.0037884 0.0015655 0.0015513
0.0014969 0.00095578 -0.00080989 -0.00022186 0.0008909 -0.0002252 -0.0032356 -0.0040439
0.25984 -0.0379 0.00072557 0.0004831
-0.0010698 0.00024998 0.00084974 -4.2444e-06 -0.0007926 -0.00051856 0.001485 0.0018966
0.00066408 0.00061925 0.30735 -0.24186
3860000000 0.29494 -0.14517 -0.00064817 0.0010414 0.0026741 0.002057 -0.0019685 0.0013112
0.00074787 -0.0012237 -0.00037559 0.0016236
-0.00063794 0.0010256 0.068285 -0.16258 -0.0033424 -0.0051481 0.00051129 -0.00066307
-0.0007547 0.0012205 0.00049459 -0.00094037
0.0027019 0.0020348 -0.0034164 -0.0051058 0.3052 -0.12552 -0.00058686 0.0010551
0.00012214 -0.00063647 -0.00083375 -0.00039396
-0.0020098 0.0013262 0.0005412 -0.00067647 -0.00061246 0.00099453 0.14638 -0.16062
-0.002692 -0.0041394 0.0022249 0.00098002
0.00059744 -0.0012787 -0.00071955 0.0012509 0.00010691 -0.0005147 -0.0026741 -0.0041066
0.25944 -0.065826 0.00023337 -0.00084774
-0.00042556 0.0017787 0.00058233 -0.0009883 -0.00098991 -0.00043335 0.0020855 0.00096878
0.00038696 -0.00086565 0.28462 -0.27963
3920000000 0.28023 -0.185 0.0016895 2.8873e-05 0.0036316 0.0023647 2.6963e-05 0.0010391
0.00038575 8.3952e-06 0.00056754 0.0002965
0.0016953 2.9058e-05 0.041164 -0.17903 -0.0051397 -0.0033227 -0.00059785 -0.00013115
0.00038205 0.0001787 -0.00015171 -0.00037577
0.0036606 0.0023323 -0.0052046 -0.0032391 0.29834 -0.15848 0.00017608 0.0012451
0.001664 -0.00079127 -0.00039231 -9.2856e-05
0.00011066 0.0010355 -0.00053993 -0.00016911 0.00019841 0.0012305 0.1265 -0.17121
-0.0037942 -0.0032944 0.0021995 -8.2177e-05
0.00046048 3.5632e-06 0.00027417 0.00023326 0.0016906 -0.00092264 -0.0037002 -0.0030997
0.25444 -0.11273 0.0011576 -0.001024
0.00050941 0.00018631 -0.00016042 -0.00039866 -0.00072095 -0.00029699 0.002223 -0.0004536
0.0015504 -0.0011852 0.26323 -0.30699
3980000000 0.25281 -0.22064 0.0018955 -0.003346 0.0048213 -0.00057135 0.00016801 0.001184
0.00082201 -0.0019027 0.00061784 0.00035413
0.0019009 -0.0033112 0.018756 -0.19246 -0.0057415 -0.0011364 0.00077174 0.00044043
0.00047419 0.00054869 -7.6798e-07 -0.0011552
0.0048181 -0.00063033 -0.0057501 -0.0010744 0.26982 -0.1888 0.0014241 -9.1544e-05
-0.00095462 -0.0013168 -0.00083253 -0.00048083
0.00012488 0.0011241 0.00076046 0.00043519 0.0015155 -2.4942e-05 0.089857 -0.19321
-0.004405 -0.00375 0.0015794 -0.00091775
0.00079829 -0.0018543 0.00044113 0.00045787 -0.00098966 -0.0012283 -0.0043824 -0.0039269
0.24366 -0.14288 0.0019546 -0.0044152
0.00059386 0.00018741 4.076e-05 -0.0011248 -0.00093246 -0.00056284 0.0015443 -0.00078482
0.0019083 -0.0038908 0.22825 -0.34571
4040000000 0.22506 -0.24589 -0.00070213 -0.0042688 0.0032633 -0.0030412 0.00026764 0.00029081
-0.00066204 -0.00066522 0.00068103 -0.00017391
-0.00073447 -0.0042911 -0.0066412 -0.19985 -0.0046525 0.00023997 0.00022672 -0.0010171
-7.5845e-06 0.00024301 -0.0014136 -0.00015918
0.0032322 -0.0030735 -0.0046416 0.00030815 0.24725 -0.22242 0.00019013 -0.00061433
-0.00056592 -0.00026144 -0.0012879 0.000423
0.00029051 0.00023267 0.00024105 -0.0010029 0.00022894 -0.00061159 0.067895 -0.18795
-0.0063931 -0.0017008 0.0017666 -0.00079236
-0.00065594 -0.00074682 -2.8828e-05 0.00027461 -0.00078149 -0.00027284 -0.0063175 -0.0015763
0.23345 -0.17506 -0.0012807 -0.003157
0.00070226 -8.048e-05 -0.0014382 -0.0001319 -0.0012049 0.00045062 0.0017502 -0.0007075
-0.001527 -0.0031473 0.19138 -0.36356
4100000000 0.19445 -0.26953 -0.0035376 -0.0029707 0.001025 -0.0034784 -0.00012269 5.9287e-05
0.00026577 -0.001503 0.00052034 0.00025366
-0.00351 -0.0029524 -0.032526 -0.20349 -0.0047809 0.00094423 -0.00013774 -0.00034609
0.0010256 0.00043693 -0.00066991 0.0002577
0.00096893 -0.0034822 -0.0047827 0.0010243 0.22536 -0.24826 0.00016853 -0.00022486
-0.00084401 -0.00014737 -0.0012847 0.00017432
-0.0002189 -6.2169e-05 -0.00017821 -0.00033263 0.0001154 -0.00020753 0.0343 -0.20143
-0.0058886 0.000678 0.0012257 -0.0013202
0.00030708 -0.0015383 0.0009386 0.00039824 -0.00071274 -0.0001436 -0.0059659 0.00072625
0.21909 -0.20105 -0.0011491 -0.0041046
0.0005579 0.00011823 -0.00061397 0.00029822 -0.0013654 0.00026395 0.00086927 -0.001598
-0.0012856 -0.0042968 0.1577 -0.39064
4160000000 0.1654 -0.28658 -0.0039964 -0.0018134 -0.00010755 -0.0031976 0.00077519 -0.00031437
-0.0037066 -0.00067808 0.00058803 -0.00079166
-0.0039875 -0.0017942 -0.058243 -0.19957 -0.0048769 0.0026826 -0.00037826 -0.00031308
0.00032635 -0.0005297 -0.00098371 0.00042387
-0.00012545 -0.0031977 -0.0048763 0.0027834 0.19266 -0.26321 0.00053236 -0.00035032
-0.0011755 -0.00024942 -0.00097677 0.00074668
0.0007947 -0.00027981 -0.00038837 -0.00032063 0.00047145 -0.00031402 0.0097078 -0.18892
-0.005426 0.001753 0.0009424 -0.0023224
-0.0035014 -0.00066848 0.00021765 -0.00060478 -0.00098591 -0.00044994 -0.0054895 0.0015699
0.18828 -0.23501 -0.0039853 -0.0037384
0.00072795 -0.00089877 -0.00095565 0.00045321 -0.0011073 0.00083382 0.0010958 -0.0023151
-0.0038966 -0.0033984 0.10823 -0.39868
4220000000 0.13692 -0.30222 -0.004663 0.00024819 2.6258e-05 -0.0037883 -0.00034578 -0.00030565
-0.00076206 0.00098114 0.00045824 -0.0011878
-0.0046891 0.00024412 -0.094766 -0.18961 -0.0022162 0.0035554 -0.00016762 -0.00010752
-4.6432e-05 -4.6782e-05 -0.00053034 0.00098288
-1.513e-05 -0.0037891 -0.0021933 0.0035863 0.1628 -0.28986 -6.1253e-05 0.00010465
0.00037451 0.00033684 -6.4783e-05 0.0010362
-0.00036042 -0.00026232 -0.0001739 -0.00015431 -2.6173e-05 9.426e-05 -0.014061 -0.18698
-0.0044814 0.0020288 -8.8487e-05 -0.0020501
-0.00076965 0.00093908 3.5656e-05 1.7343e-05 0.00045763 0.00037288 -0.0043032 0.0021509
0.17382 -0.25968 -0.004067 -0.003036
0.00031524 -0.0012552 -0.0005525 0.0011112 7.6373e-05 0.0011103 -9.8224e-05 -0.0023654
-0.0041739 -0.0033527 0.080275 -0.41251
4280000000 0.10583 -0.3107 -0.0029846 0.0018246 -0.0018516 -0.0042676 -0.00039281 0.0006424
-0.00055855 0.0012638 -0.00071806 -5.1887e-05
-0.0029788 0.0017934 -0.12038 -0.19355 -0.0027025 0.0031014 -0.00079767 -0.00034895
0.00018237 0.00032258 0.00063672 0.000446
-0.0019144 -0.0042548 -0.0026693 0.0031421 0.13257 -0.29636 0.00088569 -0.00019173
-0.00077915 0.0008883 -0.00042353 0.00089309
-0.00046513 0.00066801 -0.0007785 -0.00035769 0.0009337 -0.00021627 -0.051879 -0.17174
-0.0048331 0.0025423 -0.00066647 -0.0020996
-0.00049105 0.0012477 0.00014462 0.00030565 -0.00066753 0.0007313 -0.0047021 0.0026459
0.12956 -0.28278 -0.0063824 -0.00094765
-0.00066254 -6.245e-05 0.0006901 0.00052231 -0.00055127 0.00081602 -0.00059108 -0.0021557
-0.0061817 -0.00095302 0.029616 -0.41692
4340000000 0.078321 -0.31967 -0.0019342 0.0019736 -0.0024816 -0.0013747 0.00021951 0.00057065
-2.1454e-06 0.00056974 4.2444e-05 -0.0011414
-0.0019402 0.0020028 -0.14095 -0.16759 -0.00191 0.0040414 -0.00013541 0.00054145
-0.00017993 -0.0002604 0.00034705 0.00030715
-0.0024814 -0.0013242 -0.0018654 0.0040438 0.096903 -0.31323 -0.00030577 -0.00089596
0.0001615 0.00046164 0.00072975 0.0021756
0.00027204 0.00056385 -0.0001104 0.00056828 -0.00029841 -0.00086742 -0.069668 -0.16888
-0.0041967 0.0035197 -0.0016831 -0.002552
-0.00011317 0.00067493 -0.00016769 -0.00014066 0.00031925 0.00066702 -0.0042896 0.0035898
0.10294 -0.30789 -0.0048498 0.0013929
5.5206e-05 -0.0010463 0.00035645 0.00026584 0.00070897 0.0022656 -0.0016953 -0.0023468
-0.0046669 0.0015021 -0.0038551 -0.41167
4400000000 0.047277 -0.32505 -0.0010156 0.0015682 -0.0023184 -0.0015734 0.00079558 0.0013647
-1.9287e-05 0.00078813 -0.00020622 -0.00076497
-0.0010186 0.0015936 -0.17001 -0.15747 -0.0013094 0.0040863 -0.00046585 0.00044245
0.00023663 -0.00059949 0.00057949 0.00047226
-0.0023378 -0.0015276 -0.0012512 0.0040609 0.067773 -0.31927 -0.00017694 -0.00021084
0.00025228 0.00015194 0.00097107 0.0014497
0.0008014 0.0013355 -0.00048109 0.0004866 -0.00021419 -0.00019409 -0.094143 -0.15565
-0.0033718 0.0052164 -0.0021077 -0.0014647
4.549e-05 0.00087448 0.00020961 -0.00054868 0.0002445 9.6799e-05 -0.0032734 0.0052358
0.071026 -0.32097 -0.0038244 0.00081096
-0.00024429 -0.00068567 0.00045698 0.00044996 0.0010202 0.0014968 -0.0021382 -0.0014553
-0.0043918 0.00069755 -0.050171 -0.41609
4460000000 0.011465 -0.32449 -0.00063203 0.00057444 -0.0041287 -0.0008523 0.0014218 -0.00072697
-0.00032538 0.001192 -0.0012818 -0.00046252
-0.00062475 0.00055176 -0.19157 -0.12797 -0.00047936 0.0045161 -0.00035744 0.00071922
-0.0003792 -0.00039748 0.00040081 -0.0004155
-0.0041615 -0.00080783 -0.00037003 0.004521 0.042409 -0.32662 -0.00049758 -0.00053054
0.00035156 0.00061189 0.0019685 0.00058124
0.0014401 -0.00066215 -0.00031367 0.00074089 -0.00047249 -0.00055511 -0.1072 -0.13416
-0.0015548 0.0064142 -0.0024301 -0.00089439
-0.00023101 0.0011704 -0.00033462 -0.00042572 0.0004131 0.0006225 -0.0016934 0.0062791
0.035959 -0.31698 -0.0041412 0.0030177
-0.0011702 -0.00035417 0.00046962 -0.00041732 0.0019884 0.00050504 -0.0023913 -0.0009597
-0.0039407 0.0029326 -0.089826 -0.39726
4520000000 -0.012548 -0.32481 -0.00035802 -0.00031621 -0.0035762 0.00023416 0.00063773 -0.00011922
0.0017722 -6.533e-05 -0.0007483 0.00098829
-0.00033911 -0.00028304 -0.21652 -0.11088 0.00071097 0.0046147 0.00059422 0.00085603
-0.00037925 -2.8277e-05 0.00029367 -8.1193e-05
-0.0035805 0.00025808 0.00081447 0.0046083 0.011057 -0.32417 -0.00095945 0.00053781
0.00084878 -0.0007384 0.0015984 -0.00094683
0.00063268 -0.00015251 0.00062355 0.0008767 -0.00095667 0.0005808 -0.12465 -0.12476
-0.00061854 0.0060084 -0.0031659 -0.00014556
0.0017446 1.254e-05 -0.00027177 3.8786e-05 0.00086836 -0.00054123 -0.00044697 0.005928
-0.012761 -0.32981 -0.0026721 0.0027465
-0.00057592 0.0010445 0.00031233 -0.00015116 0.0017566 -0.0010289 -0.0031716 -0.00027132
-0.0027559 0.0028635 -0.11885 -0.39546
4580000000 -0.050167 -0.31716 -0.0010862 -0.00062796 -0.0032418 0.0024362 0.00082492 -0.00040529
0.00013029 0.0001889 -0.00044383 0.00080791
-0.0010992 -0.00063191 -0.23507 -0.084156 0.0010419 0.0041418 0.00057947 -8.1449e-05
-0.00013693 0.00015284 0.00023066 -0.00037332
-0.0031966 0.0024578 0.0010897 0.0041505 -0.020718 -0.32089 -0.00019586 0.00051031
-0.00012659 -0.00032226 0.0015444 -0.001006
0.00074154 -0.00040467 0.00056117 -5.4616e-05 -9.9491e-05 0.00053616 -0.13505 -0.10001
0.0019917 0.0053437 -0.002575 0.0012312
4.1113e-05 0.00015804 -7.0918e-05 0.00023929 1.4274e-05 -0.00027213 0.0021546 0.0053835
-0.040588 -0.33557 -0.0023336 0.0034293
-0.00041755 0.0008612 0.00021297 -0.00034517 0.0013633 -0.0010205 -0.0026543 0.0012763
-0.0025369 0.0033058 -0.16399 -0.36519
4640000000 -0.07555 -0.31105 -0.0025009 -0.0016244 -0.0029305 0.0025658 0.00056922 -0.0014662
0.0014918 -0.00026219 0.00019114 0.0010399
-0.002499 -0.0016282 -0.24526 -0.056301 0.0016649 0.0038564 0.00073862 0.00033139
-0.00017767 0.00038511 1.3058e-05 -0.00078083
-0.0028904 0.0025993 0.0017321 0.0038119 -0.045038 -0.31476 0.00031476 0.00086634
0.0011511 2.1517e-05 0.00041639 -0.0022386
0.00053362 -0.0015051 0.00076126 0.0002886 0.00032761 0.00082323 -0.14057 -0.085855
0.0036634 0.0039531 -0.0023952 0.0016608
0.0014136 -0.00028007 -0.00024915 0.00035582 0.0011495 8.0176e-06 0.0036838 0.0039614
-0.073433 -0.3219 -0.0025862 0.0041041
0.00024567 0.001027 -3.8369e-05 -0.00073765 0.00030663 -0.0023115 -0.0024202 0.0016074
-0.002395 0.0042174 -0.18283 -0.35476
4700000000 -0.10346 -0.30611 -0.0040773 -4.0313e-05 -0.0015335 0.0046573 -0.00099884 -0.00091545
0.0010878 -0.00048247 0.0009758 0.00047174
-0.0040857 -6.3789e-05 -0.25703 -0.037722 0.002538 0.0040455 0.00046849 -0.00053105
0.00035962 0.00038207 -0.00023606 -2.0046e-05
-0.0015015 0.0046941 0.0026534 0.0040143 -0.07592 -0.3085 -0.00021786 0.00058384
0.00019836 -0.000119 1.8834e-05 -0.0013439
-0.00099864 -0.00095665 0.00044342 -0.000504 -0.00027316 0.00056218 -0.15734 -0.064855
0.0035327 0.0015064 -0.001451 0.0024515
0.001073 -0.00042429 0.00031275 0.00043948 0.00012208 -0.00015601 0.0035323 0.0014657
-0.11242 -0.31459 -0.0011927 0.0038496
0.00095738 0.00039113 -0.00030604 -1.0876e-05 -3.888e-05 -0.0013742 -0.0014456 0.0024846
-0.0012415 0.0041827 -0.22665 -0.32592
4760000000 -0.13359 -0.2909 -0.0047925 0.0013805 0.00067261 0.0044931 -0.00075341 -0.0006496
0.00034635 -0.0011535 0.00067633 -0.00040546
-0.0047752 0.001397 -0.25252 0.0046801 0.0030627 0.0032299 3.4229e-05 -0.00064121
0.00034769 0.0001116 5.7531e-05 -1.8976e-05
0.00074051 0.0044943 0.0031179 0.0031974 -0.10565 -0.29419 0.00085939 0.00038389
0.0010359 2.9082e-05 -0.0013429 -0.0010656
-0.00073022 -0.00062252 -1.7192e-06 -0.00068049 0.00081892 0.00038397 -0.1514 -0.048438
0.0024551 0.00094172 -0.00066644 0.0027895
0.00029136 -0.0011659 0.00035694 0.00018847 0.00095448 4.9941e-05 0.0025994 0.00099874
-0.14529 -0.29831 -0.00029059 0.0042832
0.00081145 -0.00043821 9.6993e-05 -4.6539e-05 -0.0013088 -0.0011566 -0.00055911 0.0027257
-0.00034093 0.0042259 -0.23738 -0.30416
4820000000 -0.16054 -0.2766 -0.0048649 0.0026967 0.0013977 0.0028918 -0.0008204 -0.000489
0.00033047 -0.0008222 7.2125e-05 -0.00038946
-0.0048583 0.002669 -0.26436 0.026973 0.0043663 0.0034651 -0.00011973 -0.0003581
0.00026149 -0.00013777 -0.00023132 -0.00037705
0.0014455 0.0028847 0.0044121 0.003417 -0.13276 -0.2905 0.0003649 -0.0004001
0.00032242 -0.00071998 -0.00080203 -3.8803e-05
-0.00082057 -0.00048191 -0.00011949 -0.00035366 0.00038591 -0.0003844 -0.16678 -0.030891
0.0018937 -0.00042641 6.3884e-05 0.002916
0.00030516 -0.00092722 0.00028032 -2.5754e-05 0.00042942 -0.00077272 0.0018811 -0.00030108
-0.18521 -0.28132 -0.00018531 0.0031412
7.8384e-06 -0.00025332 -0.00020024 -0.00036711 -0.00092157 -3.2302e-05 0.00016729 0.0030186
-0.00022657 0.003201 -0.27462 -0.27372
4880000000 -0.19141 -0.25661 -0.0041858 0.0044969 0.0020908 0.0031311 -0.0014595 0.00013982
-0.00081498 -0.00090485 0.00048083 -3.7041e-05
-0.0041921 0.0044733 -0.25585 0.06863 0.0049445 0.0016244 -0.00034688 -0.00014625
-0.00013513 0.00025779 -0.00014537 3.9689e-05
0.0021337 0.0031356 0.0049671 0.0015057 -0.15193 -0.27747 0.00051077 -0.00039596
-6.7158e-05 -0.0014473 -0.00054647 -0.0002375
-0.0014876 0.00015448 -0.00032215 -0.00017315 0.00051167 -0.00043702 -0.15975 -0.012216
0.00053378 -0.00046905 0.0011562 0.0023485
-0.00082847 -0.00083574 -0.00013235 0.00019849 -0.00011656 -0.0015231 0.00075793 -0.00050673
-0.21609 -0.26559 0.00040483 0.003109
0.00038874 -3.9575e-05 -0.00010316 2.501e-05 -0.00048956 -0.00010169 0.0011053 0.0023755
0.0005768 0.0030203 -0.28644 -0.24403
4940000000 -0.2121 -0.239 -0.0029259 0.0064779 0.0028436 0.0013022 -0.00036604 0.00075198
-0.0010094 -0.00048041 8.6282e-05 -0.00073634
-0.0029448 0.0064262 -0.2675 0.094459 0.0058771 0.0011854 -8.6641e-05 -5.3891e-05
0.00042117 -0.00037133 -0.00043251 5.5371e-05
0.0028611 0.0012884 0.0059 0.0010447 -0.17238 -0.25387 0.0001644 -0.00033072
-0.001146 -0.00019004 -0.00057815 0.00024957
-0.00033817 0.00078911 -8.1396e-05 -3.0607e-05 0.00013065 -0.00029292 -0.16733 -0.0026513
-0.00052896 1.4884e-05 0.0017875 0.0020207
-0.0010068 -0.00046186 0.00038696 -0.00033782 -0.0011431 -9.0398e-05 -0.00056862 1.1128e-05
-0.24006 -0.23878 8.9752e-05 0.0030183
6.9106e-05 -0.00065394 -0.00031733 0.00015965 -0.00041913 0.00023079 0.0018343 0.0019486
-4.1938e-05 0.0029569 -0.31017 -0.21776
5000000000 -0.23257 -0.2146 -0.00010857 0.0073413 0.0033345 0.0017794 -0.0001686 0.00061091
-0.00063154 0.00063993 -0.00022257 -0.00095457
-0.00011519 0.0073463 -0.25369 0.112 0.0058858 -0.00088947 -0.00027337 -0.0001031
-0.00015658 -0.00059077 -0.00028352 -8.179e-05
0.0033528 0.0017219 0.0058877 -0.0010211 -0.20228 -0.23908 -0.00057467 -0.00073184
-0.00045651 -0.00022784 -0.00040834 -0.00022597
-0.00016495 0.00062136 -0.00028171 -0.00010637 -0.00051932 -0.00077853 -0.16161 0.021791
-0.00096407 0.0013705 0.0022922 0.0010406
-0.00052675 0.00060835 -0.00022884 -0.00059483 -0.00042019 -0.00027907 -0.00090664 0.0014472
-0.26775 -0.2153 5.5479e-06 0.0036035
-0.00020286 -0.00095653 -0.00028787 -0.0001306 -0.00055263 -0.0001584 0.0024039 0.0010075
0.00031736 0.0035827 -0.32204 -0.18356
5060000000 -0.25353 -0.1869 0.001967 0.0070543 0.0033091 -0.00045417 0.00017459 0.00052461
-0.00036833 -5.3583e-05 -0.00052113 -0.00039948
0.0019402 0.0069983 -0.23616 0.14885 0.0051413 -0.002003 -3.0163e-05 0.00022975
-0.00039311 -2.6979e-05 -0.00041929 0.00034477
0.0033173 -0.00048939 0.0051115 -0.0021006 -0.21564 -0.21716 -0.00038395 0.00026028
-0.000912 0.00013668 -0.0011901 4.5672e-05
0.00019593 0.00055789 -2.8821e-05 0.000219 -0.00038982 0.00027554 -0.16292 0.029076
-0.00036371 0.0029551 0.0018947 0.00058925
-0.00035717 -0.00011861 -0.00038927 -1.659e-05 -0.0009697 1.8293e-05 -0.0003161 0.0028368
-0.28162 -0.18469 0.0012479 0.0031241
-0.0004482 -0.00029169 -0.00035767 0.00035817 -0.0011343 9.9815e-05 0.001872 0.00055753
0.0010719 0.0029884 -0.33441 -0.15503
5120000000 -0.26921 -0.16134 0.0035456 0.0059237 0.0030212 -0.00064918 0.00038762 0.00064249
-0.00012438 0.00075524 -0.00045047 0.00025806
0.0035716 0.0059416 -0.23049 0.17519 0.0047727 -0.0027783 6.318e-05 0.00023417
-8.2137e-05 -7.7237e-06 0.00011233 0.00036521
0.0030045 -0.00067598 0.0047445 -0.0028504 -0.22955 -0.20216 -8.8477e-05 8.8863e-05
-0.00021123 0.00089695 -0.0011377 0.00081621
0.00035805 0.00061725 7.4327e-05 0.00023779 -0.00010726 0.00013003 -0.1593 0.055332
0.0010325 0.0032885 0.0024988 0.00027004
-9.8955e-05 0.00083855 -0.00010645 7.6672e-06 -0.00032716 0.00089198 0.0010493 0.0033267
-0.29681 -0.15089 0.0013893 0.0033592
-0.0005266 0.00033717 0.00017045 0.00038836 -0.0010644 0.00085673 0.0025138 0.00025206
0.0012879 0.0033725 -0.34675 -0.1202
5180000000 -0.2849 -0.13078 0.0051532 0.0046577 0.0033317 -0.0010761 0.00027807 0.00054297
-0.00021499 0.00036362 -0.00049748 0.00051455
0.0051187 0.0046722 -0.20818 0.19834 0.0041731 -0.0039057 -0.00032938 -0.00026223
-6.8093e-05 -6.695e-05 -8.6162e-05 0.00015111
0.0033461 -0.0011661 0.0041284 -0.0039299 -0.24047 -0.16573 -0.00036084 0.00070477
6.5673e-06 -6.3198e-05 -0.00050437 0.0010306
0.00025588 0.00055404 -0.00035119 -0.00025719 -0.00031074 0.00074261 -0.15816 0.065334
0.0026962 0.003911 0.002186 -0.00071662
-0.00014928 0.00031242 -3.9484e-05 -8.1184e-05 0.00012911 -5.4776e-05 0.0028196 0.0039371
-0.30909 -0.10843 0.0024751 0.0037183
-0.00047459 0.00049253 -0.00015379 0.00014815 -0.00046456 0.00089799 0.0022142 -0.00072475
0.0024594 0.003618 -0.34926 -0.088367
5240000000 -0.29313 -0.104 0.0051916 0.0033652 0.0026881 -0.002752 0.00065796 3.4293e-06
-0.0001969 -1.0116e-06 4.826e-05 0.00054579
0.0051493 0.0033547 -0.19625 0.23569 0.0030367 -0.0047447 6.4457e-06 0.00014134
-0.00021876 1.8281e-05 0.00025031 0.00039055
0.0026469 -0.0027961 0.002922 -0.0047982 -0.25734 -0.14085 0.00036832 0.00022787
-0.00031638 0.00062027 2.0425e-05 0.0014558
0.00065072 2.3709e-05 1.7958e-05 0.00014528 0.0003953 0.00018531 -0.15849 0.085649
0.0035958 0.002654 0.0018022 -0.0012676
-0.00017673 4.0513e-05 -0.0002479 1.1309e-05 -0.00030249 0.00063594 0.0035573 0.0026098
-0.32313 -0.06725 0.0030015 0.0028704
2.6816e-05 0.00054529 0.00029416 0.00028055 6.768e-05 0.0012901 0.0017994 -0.001282
0.0028572 0.0027592 -0.35532 -0.055288
5300000000 -0.29794 -0.073794 0.0059437 0.0018119 0.0017114 -0.0032188 0.00016081 -0.00036538
0.00033896 0.00070814 0.00014603 0.00020451
0.0059466 0.0018429 -0.18837 0.24047 0.0020736 -0.0053933 -0.00014769 0.00022345
-2.4211e-06 0.00035261 0.00026619 0.00022362
0.0016848 -0.003236 0.0019604 -0.0054371 -0.27321 -0.11535 0.00031112 -0.00024953
0.00025158 0.00046207 0.00071535 0.00087132
0.00014723 -0.00038106 -0.00015161 0.00020712 0.00030999 -0.00026659 -0.15086 0.095047
0.0053559 0.0017943 0.0012048 -0.0015774
0.00038498 0.00062794 -1.1837e-06 0.00042318 0.0001984 0.00042422 0.0053266 0.0018551
-0.33464 -0.038619 0.0031929 0.002601
0.00020024 0.00016191 0.00024523 0.00022041 0.00062646 0.00086853 0.0012635 -0.0017291
0.003253 0.0026079 -0.35104 -0.01945
5360000000 -0.29802 -0.036798 0.0058799 0.00070807 0.00040541 -0.0036808 0.00037242 7.5178e-06
0.00011879 0.00031255 0.00052139 -0.00023526
0.0058451 0.00071314 -0.15086 0.26206 0.00074969 -0.0056068 7.976e-05 0.00023259
-7.1966e-05 2.7035e-05 0.00052478 -3.776e-05
0.00035676 -0.0037022 0.00062718 -0.0056467 -0.27209 -0.088398 0.00044951 0.00036153
0.00024124 0.00034977 0.0008715 0.0004757
0.00037951 5.0551e-06 0.00011818 0.00024662 0.0004075 0.00034447 -0.14878 0.11294
0.0058398 -0.00045517 0.00076398 -0.0019967
6.5768e-05 0.00032225 -4.432e-05 1.3217e-05 0.00035412 0.00032881 0.0058373 -0.00051016
-0.33066 0.00046986 0.0046378 0.0023201
0.00055237 -0.00017749 0.00053169 -0.00013522 0.00084106 0.00041187 0.00072673 -0.0018968
0.0046935 0.0023138 -0.34888 0.0089529
5420000000 -0.30066 -0.01349 0.0060426 -0.0011316 -0.00056203 -0.0037206 -4.5354e-05 -0.00016701
0.00064239 0.00043365 0.00020162 -0.00029228
0.0060413 -0.0011166 -0.13187 0.28863 -0.00016596 -0.0055033 8.9753e-05 0.0001581
1.0306e-05 -2.4601e-05 0.00024018 -7.4371e-05
-0.00061233 -0.0037275 -0.00024291 -0.0055018 -0.28774 -0.054934 -0.00017318 -0.00046826
0.00083277 -5.0687e-08 0.0011024 1.3864e-05
-5.4869e-05 -0.00013621 6.7113e-05 0.0001496 -0.00014423 -0.00054143 -0.13732 0.12752
0.00493 -0.0019247 0.00013831 -0.0017959
0.00068251 0.00039248 3.1583e-05 5.1598e-05 0.00088396 0.0001281 0.0048631 -0.0019442
-0.33425 0.029261 0.0049945 0.00090156
0.00020851 -0.00022169 0.00026578 -0.00010049 0.0011027 -0.0001497 0.00022416 -0.0018274
0.0048451 0.0010826 -0.34113 0.05044
5480000000 -0.29249 0.022726 0.0049584 -0.0019671 -0.0019762 -0.0029477 0.00035967 -2.0633e-05
0.00082661 -0.00025157 -7.9132e-05 -3.801e-05
0.00497 -0.0019603 -0.11736 0.29644 -0.0016733 -0.005663 9.8917e-06 0.00017653
7.2475e-05 -1.8251e-05 0.0002652 -0.0002185
-0.0020442 -0.002921 -0.0017852 -0.0056191 -0.29166 -0.032583 -0.00028806 0.00019942
0.00056443 -0.00039702 0.00072905 -9.3596e-05
0.00035352 -3.5774e-05 1.0677e-05 0.0002036 -0.00026125 0.00021978 -0.13072 0.13856
0.0040663 -0.0033737 -0.00016134 -0.0019602
0.00081398 -0.00024171 5.3226e-05 -3.6747e-05 0.00055857 -0.00051834 0.0040824 -0.0033777
-0.32368 0.058912 0.0048174 0.00026066
-4.1836e-05 -7.8535e-05 0.0002008 -0.00019368 0.00073334 -0.00015174 -0.00025334 -0.0019246
0.004945 0.00032299 -0.33208 0.072725
5540000000 -0.28853 0.048081 0.0041796 -0.0026096 -0.0028128 -0.0019085 0.00036569 -0.00034404
0.00030323 -0.00017426 -0.00025144 0.00013209
0.00418 -0.0026038 -0.07648 0.31384 -0.0026997 -0.0049514 0.00040078 9.4162e-05
-1.9783e-05 -0.00016115 -3.8595e-05 -0.00042699
-0.002833 -0.0018783 -0.0027977 -0.0048771 -0.29073 -0.011556 0.00027552 -0.0001466
0.00027096 -0.00018345 0.00039554 -0.00016966
0.00038281 -0.00035779 0.00040129 7.5761e-05 0.00027474 -0.00015938 -0.11908 0.15971
0.0025963 -0.0038376 -0.0011222 -0.0018827
0.00027497 -0.00014828 1.7354e-05 -8.6437e-05 0.0002875 -0.00014131 0.0025509 -0.0038787
-0.30855 0.094249 0.0050719 -0.00084353
-0.00018463 0.0001258 -0.00012068 -0.00044984 0.00039142 -0.00021145 -0.001071 -0.00186
0.0048885 -0.00093766 -0.3243 0.11358
5600000000 -0.27708 0.075922 0.0033828 -0.0036608 -0.0024623 -0.0016412 0.00031545 -0.00035045
0.00030848 -0.00027504 0.00027706 0.00037188
0.0034152 -0.0036431 -0.073683 0.3278 -0.0037419 -0.0046571 7.1324e-05 -0.00021825
-0.00012594 -1.8032e-05 -0.00028684 -0.00027186
-0.0024554 -0.0016144 -0.0038286 -0.0045946 -0.29014 0.020252 -1.5279e-05 5.6043e-05
0.0002044 -0.00051709 0.00032995 -0.00038923
0.00031734 -0.00031598 8.3607e-05 -0.00023441 -7.7891e-07 5.0169e-05 -0.11141 0.15911
0.0017409 -0.0037266 -0.0010673 -0.0011111
0.00039444 -0.00027395 -0.00012683 -1.1463e-05 0.0001979 -0.00047263 0.0017914 -0.0037353
-0.29958 0.12426 0.0045841 -0.0016078
0.00030824 0.00044322 -0.00027024 -0.00031178 0.00049891 -0.00041668 -0.0010473 -0.0011053
0.0046382 -0.0013843 -0.30245 0.12788
5660000000 -0.26573 0.098127 0.003054 -0.0036463 -0.0033928 -0.00051691 -0.00037948 -0.00077869
-0.00014412 -0.00065346 0.00036638 -0.00028565
0.0030835 -0.0036356 -0.032354 0.3193 -0.0044729 -0.0030072 -5.1122e-05 -0.00013899
0.00010071 1.245e-05 -0.00013652 -2.9757e-05
-0.0033985 -0.00046337 -0.0045301 -0.0029584 -0.29045 0.044071 -0.00017693 6.9673e-05
-0.00034408 -0.00033654 0.00023213 -0.00098471
-0.0004103 -0.00078522 -2.7196e-05 -0.00011532 -0.00015241 3.9313e-05 -0.095989 0.17922
0.00083512 -0.004034 -0.0013607 -0.00094661
-0.00015574 -0.00065402 0.00012272 -2.4936e-06 -0.00032052 -0.00042703 0.00076526 -0.0040126
-0.28433 0.15239 0.0041873 -0.0022671
0.00037587 -0.00035351 -9.6231e-05 -3.4994e-05 0.00031484 -0.0011776 -0.0013956 -0.00089231
0.0042463 -0.0023943 -0.29351 0.16451
5720000000 -0.25042 0.11965 0.0026161 -0.004196 -0.0028301 0.00081292 -0.00053888 -0.00020615
-0.00042866 -0.00013533 -0.00021703 -0.000249
0.0026302 -0.0041639 -0.0041475 0.34452 -0.0056669 -0.0026307 8.3902e-05 -6.4531e-05
-0.00024156 1.3271e-05 -0.00025341 0.00026619
-0.002795 0.00088148 -0.0057189 -0.0025131 -0.28673 0.075207 0.00014742 2.9543e-05
0.00030675 0.00024318 -0.00015167 -0.00030789
-0.00055757 -0.00017749 6.5573e-05 -5.9932e-05 0.00013942 2.1061e-05 -0.079959 0.18099
-9.5778e-06 -0.0036058 -0.0016848 -0.00030425
-0.00037928 -0.000159 -0.00028355 2.468e-05 0.00033605 0.00026811 -6.305e-05 -0.0035481
-0.27271 0.17893 0.0041431 -0.0035682
-0.00011072 -0.00028785 -0.00020863 0.00025056 -4.9587e-05 -0.00032671 -0.0015522 -0.00036332
0.0040472 -0.0035669 -0.26289 0.18173
5780000000 -0.23396 0.13698 0.0015215 -0.0048016 -0.002483 0.0011624 -0.00075387 0.00011771
-0.00032175 -0.00025524 -9.4919e-05 -0.00028843
0.0014998 -0.0048254 0.0092687 0.33935 -0.0060182 -0.00053678 -2.7671e-05 -0.00018736
5.5425e-05 -1.7542e-05 3.589e-05 -0.00018547
-0.0024667 0.0011582 -0.0060055 -0.00042226 -0.28307 0.092057 -7.4516e-05 -0.00012788
5.5925e-05 -0.0001457 -0.00048807 -0.00071293
-0.00071199 8.9839e-05 -2.1229e-05 -0.0001895 -4.5595e-05 -6.9329e-05 -0.070864 0.19682
-0.00014813 -0.0031708 -0.0011455 -0.000136
-0.00037334 -0.00024263 5.0509e-05 -4.1635e-05 0.00010235 -8.8378e-05 -0.00018572 -0.0031689
-0.26214 0.20015 0.0028553 -0.0038652
-6.4783e-05 -0.0002246 -1.3537e-05 -0.00017342 -0.00040854 -0.00059104 -0.0012463 -1.2531e-05
0.002939 -0.0036639 -0.25366 0.20373
5840000000 -0.21997 0.15806 0.00016055 -0.0054699 -0.0021189 0.0012371 -0.00016965 0.00032241
-0.00024006 0.00026134 -0.00042987 -0.00024626
0.00019826 -0.0054691 0.045008 0.34244 -0.0057623 0.00063973 -0.0002257 4.5787e-05
0.00023748 -2.6286e-05 -0.00012375 0.00017739
-0.0020686 0.0012665 -0.0057619 0.00075883 -0.27565 0.1162 -0.00021698 8.1996e-05
-0.00029386 -0.00071312 -0.00051131 -0.00038102
-0.00017166 0.00032339 -0.00023883 4.4012e-05 -0.00022279 4.5923e-05 -0.047994 0.19976
-0.0006463 -0.0036131 -0.0011817 0.00023479
-0.00031349 0.00027104 0.00024078 -3.4292e-05 -0.00023998 -0.00072628 -0.00067828 -0.0035623
-0.24371 0.20902 0.0025971 -0.0039458
-0.00041755 -0.00030844 -0.00012628 0.00019581 -0.00051464 -0.00043291 -0.0012592 0.00034621
0.0023612 -0.004081 -0.21761 0.22803
5900000000 -0.20579 0.16984 -0.0019041 -0.0054718 -0.0021402 0.0024027 -0.00014685 8.1393e-05
0.00024246 -0.00017902 9.6116e-05 0.00023308
-0.0019024 -0.0054449 0.06513 0.34193 -0.0050355 0.0020379 5.8813e-05 -3.09e-06
-5.8884e-05 -0.00024599 -5.3277e-05 -0.00010883
-0.0021178 0.0024495 -0.0049927 0.0021349 -0.25973 0.13132 -3.4409e-05 -8.131e-05
-0.00051583 -0.0003002 -0.00080549 -9.7144e-05
-0.00015827 0.00011724 5.1568e-05 4.065e-06 -6.8996e-05 -8.3466e-05 -0.040649 0.21008
-0.00097929 -0.003569 -0.0010532 0.00022827
0.00023966 -0.00015781 -4.3885e-05 -0.00025177 -0.00047031 -0.00042306 -0.0010398 -0.0036368
-0.21812 0.22427 0.0020919 -0.0050731
4.6978e-05 0.00029722 -4.7258e-05 -9.0941e-05 -0.00081697 -6.3432e-05 -0.0011349 0.00020529
0.0019767 -0.0049287 -0.20313 0.23724
5960000000 -0.18538 0.183 -0.0030002 -0.0039247 -0.00066405 0.0026771 -9.1542e-05 0.00018276
-0.0002394 0.00020961 -0.00014794 6.9873e-05
-0.0029848 -0.0039358 0.091941 0.34078 -0.0041113 0.0022883 -0.00016956 -1.8871e-05
-7.3032e-05 0.00010613 6.0804e-05 0.00015561
-0.00060994 0.0026986 -0.0040728 0.0023662 -0.2444 0.15713 -2.3874e-05 -0.00015326
-0.00030179 0.00019709 -0.00029075 -5.6449e-05
-0.00014595 0.0001737 -0.00018183 -9.3593e-06 -1.7191e-05 -0.00017174 -0.021954 0.21838
-0.0019899 -0.0033879 -0.0010954 0.00092827
-0.00027277 0.00019281 -7.7569e-06 0.00011631 -0.00030177 0.00032187 -0.0020315 -0.003333
-0.19693 0.23822 0.00022359 -0.0049058
-0.00011212 4.7814e-05 7.4735e-05 0.00021232 -0.00033081 -2.6241e-05 -0.0010798 0.0009208
0.00033024 -0.005158 -0.17397 0.26439
6020000000 -0.16715 0.19796 -0.0038301 -0.0030291 -0.00013952 0.0029449 -1.5001e-05 0.00056289
-0.0003159 0.0003061 -0.00012067 0.00024892
-0.003823 -0.0030122 0.11996 0.33203 -0.0046043 0.0032076 -8.5062e-05 0.00014046
-0.00010556 0.00011308 -0.00020246 0.0002419
-9.3857e-05 0.0029371 -0.0045349 0.0032702 -0.22445 0.16906 -0.00031626 0.00023125
-0.00055844 9.1408e-05 -0.0004622 0.00052458
1.6325e-05 0.00058206 -5.6639e-05 0.00014247 -0.00025762 0.00023378 -0.015632 0.21382
-0.002683 -0.0032372 -0.00050366 0.00079321
-0.00024161 0.00028303 -0.00013849 0.00013534 -0.0007019 6.9526e-05 -0.0027181 -0.0033142
-0.16737 0.25167 -9.1946e-06 -0.0048236
-9.2339e-05 0.00024647 -0.0001787 0.0001612 -0.00040477 0.00050892 -0.00055323 0.00072017
-0.00017573 -0.0047074 -0.14727 0.26331
6080000000 -0.14698 0.20648 -0.0040476 -0.00084963 0.0012803 0.0027753 9.2657e-05 8.7539e-05
0.00010686 0.0001138 0.00028582 -1.458e-05
-0.0040687 -0.00084585 0.14138 0.33266 -0.0030962 0.0045704 -5.2929e-05 -3.4721e-05
2.8007e-05 8.0679e-05 0.00019768 0.00027271
0.0013358 0.0027427 -0.0030016 0.0046476 -0.20652 0.19608 0.00023673 0.00018608
-0.00026305 0.00072976 -0.00013733 0.00012408
7.0974e-05 7.0207e-05 -5.6015e-05 -4.6491e-05 0.00023789 0.00016678 0.0012984 0.22197
-0.0040009 -0.0023621 -0.00093809 0.00095151
6.1306e-05 9.0414e-05 5.6487e-05 8.3298e-05 -0.00016493 0.00070091 -0.0041208 -0.0023081
-0.13852 0.26899 -0.0010006 -0.0054298
0.00021766 0.00013508 0.00024192 0.00035961 -0.00011762 0.00027234 -0.00082282 0.0010428
-0.00089946 -0.0053382 -0.12521 0.2842
6140000000 -0.12976 0.21946 -0.0035358 -0.00055821 0.0015804 0.0021506 5.3645e-05 1.3716e-05
6.8656e-05 -0.00012137 0.0005023 -0.00025982
-0.0035347 -0.00056542 0.16813 0.31376 -0.0021552 0.0053879 2.7926e-05 5.7124e-05
0.00039813 -8.7069e-05 0.0002839 6.0232e-05
0.0016211 0.0021275 -0.0020649 0.0054395 -0.18232 0.21499 0.00035184 -9.1177e-05
0.00015677 0.00061365 -4.5592e-05 0.00057724
0.00010216 -5.4808e-06 2.5477e-05 7.5855e-05 0.00033423 -6.9788e-05 0.01408 0.21265
-0.0047412 -0.0012828 -0.00044872 0.0015051
5.9046e-05 -0.00013603 0.00036893 -2.6943e-05 0.00010118 0.00063737 -0.0046962 -0.001162
-0.11871 0.28809 -0.0029331 -0.0042209
0.00045721 -0.00014773 0.00022763 1.3974e-05 -9.4114e-05 0.00060895 -0.00046871 0.0015004
-0.0029649 -0.0045523 -0.086145 0.28291
6200000000 -0.11403 0.22485 -0.002943 -0.00012589 0.0021539 0.0012891 7.4737e-05 0.00037288
-0.00025806 9.6047e-05 -2.3657e-05 -0.00036056
-0.0029414 -0.0001556 0.19603 0.3119 -0.0008083 0.005254 7.0378e-05 0.00023567
5.3084e-05 3.4396e-05 0.00010402 0.00012439
0.0021728 0.0012704 -0.00069852 0.0052887 -0.163 0.22885 0.00012251 -0.00033514
0.00052386 2.269e-05 0.00029463 0.00034638
8.1048e-05 0.00037797 8.4547e-05 0.0002383 0.00012395 -0.00035784 0.027499 0.22104
-0.0045961 7.7572e-05 0.00014537 0.0013212
-0.00023542 0.00011466 6.0067e-05 -1.7471e-05 0.00047564 -4.8011e-05 -0.0046951 6.5972e-05
-0.10609 0.29542 -0.0037547 -0.0036121
-8.7054e-05 -0.00041402 0.00011142 7.6658e-05 0.00028932 0.00031424 5.6383e-05 0.0012993
-0.0037407 -0.0034623 -0.072899 0.2921
6260000000 -0.099009 0.23757 -0.0030527 0.00078606 0.0021307 0.00065891 0.00030528 -8.5205e-05
0.00014438 0.00025916 -8.0525e-05 -7.0565e-05
-0.0030627 0.00075875 0.2134 0.29663 8.3791e-05 0.0052605 1.43e-05 -0.00011794
-6.4715e-05 -0.00011673 0.00025983 0.0001773
0.0021446 0.00062638 0.00018813 0.0052947 -0.14009 0.25007 0.00011373 -1.4366e-05
0.00022389 -0.00018766 0.00026262 0.00035775
0.00029703 -8.5526e-05 5.0203e-06 -0.00010678 0.00011348 -1.6357e-06 0.043454 0.21607
-0.0044297 0.0015018 0.00067556 0.0013041
9.8656e-05 0.00029128 -4.2609e-05 -4.9502e-05 0.00027626 -0.00018258 -0.004361 0.0016024
-0.079894 0.29562 -0.0042542 -0.0026191
-0.00015914 -1.2935e-05 0.00017046 0.0001308 0.00027564 0.00034942 0.00070832 0.0012671
-0.0040221 -0.0027492 -0.027046 0.29187
6320000000 -0.082798 0.23937 -0.0025954 0.0014106 0.0021809 -0.00038076 4.6659e-05 0.00014522
-0.00039543 0.00046896 -0.00031043 0.0002419
-0.0025827 0.001411 0.23865 0.28661 0.0019303 0.0055431 4.5204e-05 9.5645e-05
2.2152e-05 -9.8458e-05 0.00013681 -5.5295e-05
0.002194 -0.00043487 0.0020779 0.0055105 -0.12234 0.25851 -0.00022787 -0.0002997
0.00023416 6.0183e-05 0.00041908 0.00020224
5.3726e-05 0.00015178 9.8573e-05 8.8049e-05 -0.00019426 -0.00028495 0.042391 0.217
-0.0039374 0.0021322 0.00073299 0.00081127
-0.00037319 0.00044317 -3.4956e-05 -0.00010235 0.00019646 -0.00013732 -0.0038636 0.0020738
-0.055034 0.30514 -0.0047101 -0.0014239
-0.00024615 0.00023017 0.00014937 -0.00010701 0.00037472 0.00025051 0.0007511 0.0008102
-0.0049192 -0.0014251 -0.016782 0.2898
6380000000 -0.063239 0.2466 -0.0019001 0.0019006 0.0016967 -0.00049828 3.9827e-05 -7.4109e-05
0.0002533 0.00025559 -1.037e-05 0.00021439
-0.0019084 0.0018881 0.2552 0.26734 0.0031097 0.0041286 -0.00012374 -7.0356e-05
-0.00022443 -0.00019952 -0.0001644 -0.00019096
0.0017058 -0.00053977 0.0032041 0.0040865 -0.094076 0.27456 -0.00018058 0.00015858
0.00039922 -1.9738e-05 0.00049735 0.00016711
6.0163e-06 -8.9076e-05 -0.00013984 -8.1542e-05 -0.00018069 0.00013138 0.063321 0.20738
-0.0028909 0.0034596 0.0009143 0.00068921
0.00026536 0.00028184 -0.00021499 -0.00017712 0.0004046 -5.086e-05 -0.0030285 0.0035306
-0.033711 0.29776 -0.0045544 1.1903e-05
5.2359e-05 0.00014813 -9.4224e-05 -0.00024379 0.00047521 0.00017112 0.00090894 0.00071177
-0.0045554 0.00011274 0.022981 0.29264
6440000000 -0.040372 0.25715 -0.00082277 0.002438 0.0018433 -0.00081373 0.00034543 -0.00015207
0.00032887 -0.00047768 -0.00016744 -0.00021001
-0.00083347 0.0024353 0.2758 0.253 0.00344 0.0029337 0.00010754 -4.7547e-05
-0.00010956 1.6011e-05 -0.00020757 -0.00031454
0.0018449 -0.00084993 0.0034965 0.0028522 -0.076555 0.28872 -0.0001996 0.00027113
-0.00034198 2.3552e-06 0.00046439 -0.00044948
0.00038754 -0.00011119 0.00011432 -4.5353e-05 -0.00017465 0.00027772 0.065489 0.20317
-0.001704 0.0039679 0.00087453 0.00072051
0.00026798 -0.00046051 -0.00011598 1.3268e-06 -0.0002991 -5.2669e-05 -0.0016732 0.0039754
0.0084939 0.30277 -0.0043258 0.0015685
-0.00015076 -0.00020506 -0.00014993 -0.00032624 0.00040996 -0.00043109 0.00096321 0.00067129
-0.0042667 0.0014083 0.034678 0.27656
6500000000 -0.022086 0.25684 -0.00013131 0.0020537 0.0013723 -0.0010225 0.00023515 -4.3008e-05
3.2409e-05 7.7453e-05 -1.638e-05 0.00042048
-0.00015675 0.002035 0.3005 0.22568 0.0037329 0.0024527 0.00012772 1.6748e-05
0.00011563 0.00015312 0.00022466 -8.6244e-05
0.0013217 -0.0010544 0.0038286 0.0023614 -0.065157 0.28558 5.3296e-05 -4.94e-05
3.704e-05 -0.00017687 -0.0001054 -0.00041366
0.00020994 -9.5597e-05 9.8948e-05 4.0282e-05 6.9761e-06 -4.2386e-05 0.089332 0.19817
-0.00011762 0.0040661 0.0011155 0.00038298
-2.7924e-05 5.6708e-05 0.00014262 0.00015496 0.00011046 -0.00026819 -0.00018272 0.0040435
0.030025 0.30576 -0.0033794 0.0022902
-0.00014167 0.0002125 0.00023868 -0.00013239 -0.00017444 -0.00049917 0.0011412 0.00029768
-0.0034187 0.0024944 0.071635 0.27782
