# Supplementary material for: Early Detection of Alzheimer’s Disease via Machine Learning-Based Microwave Sensing: An Experimental Validation
Source: Sensors (Basel). 2025 Apr 25;25(9):2718. doi: 10.3390/s25092718 (PMC12074295; doi:10.3390/s25092718)
Supplement: Supplementary file 1 [file sensors-25-02718-s001.zip › measurements_paper_sensors/26 febbraio - PART1/set5/CSF_7.5_m5.s6p]

!Keysight Technologies,M9804A,MY58100912,A.14.10.03
!Date: Thursday, April 27, 2023 10:28:33
!Correction: S11(C  6-Port  ) 
!S12(C  6-Port  ) 
!S13(C  6-Port  ) 
!S14(C  6-Port  ) 
!S15(C  6-Port  ) 
!S16(C  6-Port  ) 
!S21(C  6-Port  ) 
!S22(C  6-Port  ) 
!S23(C  6-Port  ) 
!S24(C  6-Port  ) 
!S25(C  6-Port  ) 
!S26(C  6-Port  ) 
!S31(C  6-Port  ) 
!S32(C  6-Port  ) 
!S33(C  6-Port  ) 
!S34(C  6-Port  ) 
!S35(C  6-Port  ) 
!S36(C  6-Port  ) 
!S41(C  6-Port  ) 
!S42(C  6-Port  ) 
!S43(C  6-Port  ) 
!S44(C  6-Port  ) 
!S45(C  6-Port  ) 
!S46(C  6-Port  ) 
!S51(C  6-Port  ) 
!S52(C  6-Port  ) 
!S53(C  6-Port  ) 
!S54(C  6-Port  ) 
!S55(C  6-Port  ) 
!S56(C  6-Port  ) 
!S61(C  6-Port  ) 
!S62(C  6-Port  ) 
!S63(C  6-Port  ) 
!S64(C  6-Port  ) 
!S65(C  6-Port  ) 
!S66(C  6-Port  ) 
!S6P File: Measurement: :
# Hz S  RI   R 50
500000000 -0.32706 -0.062626 -0.010604 -0.0019931 -0.0087226 0.011541 -0.0038625 0.012519
0.013768 0.0061763 -0.0039825 0.008947
-0.010544 -0.0020803 -0.40814 -0.072408 0.0082218 -0.011407 0.0010312 0.011908
0.0091548 0.0037077 0.0015627 0.014199
-0.0086609 0.011701 0.0081813 -0.011474 -0.25388 0.19351 0.0072197 0.002815
-0.0017301 0.0077608 0.0018096 0.010868
-0.0038799 0.012448 0.0010791 0.012015 0.007313 0.0029127 -0.3268 0.044312
-0.020232 -0.0048836 0.015427 0.02848
0.013432 0.0061385 0.0089915 0.0037753 -0.0016046 0.0076194 -0.020302 -0.0047847
-0.20497 -0.25492 -0.030075 0.0054551
-0.0042537 0.0090261 0.0011397 0.013936 0.0016446 0.011001 0.016319 0.028391
-0.030013 0.0058922 -0.25453 -0.14657
560000000 -0.31165 0.10495 -0.021923 -0.067291 0.00044209 0.013233 0.0053963 0.011445
0.010476 0.0055187 0.010832 0.0086301
-0.021767 -0.067145 -0.36773 0.089644 -0.041195 -0.038652 0.013173 0.0027009
-0.013976 -0.0060127 0.0042531 -0.001364
0.00043032 0.01311 -0.041309 -0.038546 -0.1792 0.24135 -0.00052531 -0.0047531
0.017194 0.0062198 0.0078048 -0.0059451
0.0053611 0.01171 0.013214 0.002656 -0.00074442 -0.0045743 -0.30253 0.13292
0.0074484 -0.023134 0.0050402 -0.021477
0.010709 0.0052401 -0.014071 -0.0060885 0.017376 0.0056965 0.0073231 -0.023035
-0.29832 -0.072227 0.011008 -0.051149
0.011685 0.0088674 0.0044932 -0.0010525 0.0080578 -0.0061834 0.0049842 -0.021506
0.0113 -0.051385 -0.32602 -0.00096085
620000000 -0.2733 0.081701 -0.02386 0.0089591 0.0033602 0.0086418 0.0083051 -0.0042102
0.012063 -0.00064712 -0.00029498 -0.0022618
-0.023892 0.0089453 -0.39844 0.035944 -0.019464 0.00024991 -0.0020169 -0.0019589
0.012514 -0.0053022 0.00053847 -0.0033305
0.0034805 0.0086874 -0.019486 0.00031339 -0.15285 0.25082 -0.0015776 -0.0047913
-0.0038738 -0.0025381 0.0080142 -0.0027271
0.0084646 -0.0039481 -0.0019081 -0.0019234 -0.0015996 -0.0049542 -0.26141 0.14202
-0.039859 -0.020874 0.012228 0.027942
0.01176 -0.00057822 0.012746 -0.0055322 -0.003713 -0.002565 -0.040068 -0.020865
-0.20808 -0.11146 -0.046129 0.013259
0.00019858 -0.0012777 0.00065885 -0.003096 0.0080968 -0.0027447 0.01183 0.028417
-0.045594 0.013066 -0.24136 -0.038794
680000000 -0.23981 0.17412 -0.026452 -0.015027 0.0047692 0.0053268 0.0015693 -0.0076753
-0.0017272 -0.011965 0.0059073 -0.0071501
-0.026433 -0.015058 -0.38942 0.13838 -0.032911 -0.001488 -0.0017602 -0.00031301
-0.0015102 -0.009777 -0.00080963 -0.0017938
0.0047963 0.0053 -0.032945 -0.0014271 -0.10685 0.27451 -0.00070933 0.00019911
-0.0015771 0.00098914 -0.0029691 -0.0091704
0.0016007 -0.0074921 -0.0017734 -0.00033681 -0.00070081 0.00018569 -0.21828 0.19483
-0.023192 -0.0080218 -0.0087302 -0.011333
-0.001911 -0.011762 -0.0014501 -0.0097552 -0.0015916 0.0008575 -0.023191 -0.0080455
-0.28576 -0.0077542 -0.0051472 -0.0081035
0.0053475 -0.0073363 -0.00088102 -0.0018401 -0.0030794 -0.00915 -0.0088045 -0.011477
-0.0051593 -0.0077302 -0.25963 0.067562
740000000 -0.19354 0.16803 -0.040888 0.026577 0.013158 -0.0038512 0.00040018 -0.0042078
-0.0041428 -0.0023058 -0.0062536 0.0028737
-0.040735 0.026581 -0.33583 0.15755 -0.036921 0.034148 -3.192e-05 -0.0057673
-0.013049 0.0068803 -0.00084161 -0.0057426
0.013167 -0.003788 -0.03682 0.034248 -0.07313 0.27531 -0.0017998 0.0032843
-0.0011256 -0.0054408 -0.0019354 0.00098209
0.00043388 -0.0040935 -3.6849e-05 -0.0058459 -0.001763 0.0033004 -0.20104 0.20056
-0.042924 -0.0097084 0.022296 0.016405
-0.0040866 -0.001985 -0.013055 0.006579 -0.00093778 -0.0055247 -0.042958 -0.0095379
-0.18116 0.029619 -0.045319 -0.0004013
-0.0062224 0.002482 -0.0011232 -0.0058125 -0.0018135 0.0012332 0.022429 0.01637
-0.044868 -0.0016672 -0.25165 0.071935
800000000 -0.16617 0.21427 -0.022914 0.016542 0.0055904 -0.010088 -0.0045451 -0.0024775
-0.0043613 0.0016011 0.0042187 0.00022006
-0.022908 0.016548 -0.34507 0.22942 -0.0085595 0.034783 -0.0020135 0.0021628
-0.00017072 0.0021021 0.00088623 0.0056177
0.0055286 -0.010074 -0.0084648 0.034822 -0.035048 0.30174 0.0010424 0.0011887
-4.1638e-05 0.0029982 -0.0016455 0.00060882
-0.0045404 -0.0024619 -0.0019953 0.0022188 0.001079 0.0011795 -0.17367 0.22902
-0.029891 0.013103 0.014917 -0.010075
-0.0043224 0.0016031 -0.00015924 0.0021808 -3.2014e-05 0.0029941 -0.029818 0.013191
-0.24078 0.052838 -0.019299 0.021059
0.0043618 0.00054572 0.0010636 0.0056493 -0.0016828 0.00079096 0.014777 -0.010214
-0.018909 0.020862 -0.25033 0.12471
860000000 -0.13116 0.23537 -0.018375 0.030831 -0.0034599 -0.0098844 -0.0020241 0.00081038
0.0040653 0.0050497 -0.0035981 -0.0032357
-0.018391 0.030787 -0.29681 0.2748 0.0078525 0.034487 7.7229e-05 0.0021676
0.003881 0.00015341 0.003521 -0.00012193
-0.0034752 -0.0098913 0.0079778 0.034514 0.014547 0.31197 -0.00055895 -0.00044597
0.0024156 -0.0016431 0.0017821 0.0043284
-0.0019926 0.0007617 0.00011743 0.0021163 -0.00053499 -0.00041802 -0.13674 0.24088
-0.019353 0.018134 -0.006492 -0.010198
0.003872 0.0049779 0.0037923 -4.5765e-05 0.0024746 -0.0016712 -0.019465 0.018163
-0.18612 0.1188 -0.027571 0.016002
-0.003739 -0.0030627 0.0037337 -8.4194e-05 0.0018047 0.0042645 -0.0064577 -0.0097632
-0.027344 0.01583 -0.20015 0.17459
920000000 -0.10827 0.25868 0.0045095 0.039909 -0.0093503 -0.0041581 -0.0017772 0.0018352
-1.6534e-05 0.0017679 0.002856 -0.001581
0.00446 0.039865 -0.27059 0.29636 0.028349 0.022825 0.0014641 0.0011721
0.0073901 6.2099e-05 0.0039353 -0.0028679
-0.0093772 -0.0041131 0.028447 0.022771 0.061156 0.31331 0.0016682 2.0585e-05
0.0005385 -0.00026706 0.00088866 -0.0013192
-0.0017712 0.0017966 0.0015002 0.0011388 0.0016872 2.1027e-05 -0.11326 0.25787
-0.012917 0.031643 0.0044496 -0.006219
-4.244e-05 0.0018276 0.0074269 5.5117e-05 0.00054377 -0.00027112 -0.01294 0.031748
-0.18081 0.12178 -0.0035886 0.029703
0.0028353 -0.0015508 0.0041012 -0.0029498 0.00097734 -0.0013037 0.0041834 -0.0063329
-0.0037964 0.02955 -0.21088 0.18673
980000000 -0.061692 0.28173 0.017174 0.030736 -0.0091099 0.004925 0.0019524 0.0036297
0.0039743 -0.0016094 -0.0034441 -0.0026648
0.0171 0.030712 -0.21854 0.33475 0.033327 0.004934 0.0019917 -0.00022713
0.0019182 -0.0061793 -0.00046481 -0.0027522
-0.0090816 0.0049379 0.033403 0.0048075 0.1081 0.30874 0.00045724 -0.0010709
0.0003376 -0.0017118 0.0016169 -0.00037249
0.0019856 0.0036377 0.0019994 -0.00022799 0.00044042 -0.0010611 -0.074241 0.27055
0.0071143 0.031826 -0.0094987 -0.0081559
0.0039541 -0.001565 0.0018563 -0.0061449 0.00029334 -0.0017106 0.0072301 0.031793
-0.15192 0.1622 0.0048506 0.021296
-0.0035221 -0.002542 -0.00054784 -0.0027113 0.0016637 -0.00039349 -0.0095049 -0.0080481
0.0047571 0.021288 -0.1697 0.23698
1040000000 -0.019538 0.29012 0.03371 0.019798 -0.00079339 0.0075767 0.0025347 0.00047465
0.00037498 -0.0033076 -0.0001708 -0.001659
0.033625 0.0198 -0.18256 0.3483 0.029607 -0.014796 0.0014517 -0.0017769
-0.0023221 -0.0022689 -0.0011512 -0.0028477
-0.00079391 0.0075483 0.029613 -0.014946 0.15556 0.29461 -0.00054832 -0.0013925
-0.0014518 -0.00099463 -0.00055445 -0.0011767
0.0025505 0.00049876 0.0014687 -0.0017755 -0.00055578 -0.0013875 -0.046008 0.27964
0.01969 0.020523 -0.0022122 0.001377
0.00037307 -0.0032281 -0.0023903 -0.0021793 -0.0014369 -0.00094926 0.019765 0.02053
-0.11806 0.17108 0.013385 0.021418
-0.00012205 -0.0016266 -0.0011304 -0.0028413 -0.00055028 -0.0012094 -0.0021384 0.0013531
0.013328 0.021097 -0.14808 0.25752
1100000000 0.024435 0.30094 0.037127 -0.0032178 0.0037316 0.0040461 0.0023506 -0.0010531
-0.0023716 -0.0030176 -0.0041473 0.00010693
0.037099 -0.00317 -0.13991 0.369 0.01504 -0.02793 -0.00025474 -0.0017972
-0.0033236 -0.00092847 -0.0037731 -0.0004531
0.0037431 0.0040477 0.01496 -0.028014 0.20159 0.27507 -0.0017659 0.00035172
-0.0017039 0.00054906 -0.0011026 -0.00059734
0.0023237 -0.0010516 -0.00026488 -0.0017946 -0.0017834 0.00036581 -0.0057646 0.28521
0.02616 0.0071406 -0.0024211 -9.2301e-05
-0.0024207 -0.0030452 -0.0033596 -0.00092448 -0.0017057 0.00058166 0.026138 0.0070549
-0.1023 0.19029 0.020341 0.010702
-0.0042372 8.1059e-05 -0.0038143 -0.00050335 -0.001128 -0.00062267 -0.0024767 -3.4983e-05
0.020176 0.010858 -0.10466 0.29157
1160000000 0.076941 0.29776 0.025249 -0.020568 0.0035457 -0.00078367 -0.00018278 -0.0024549
-0.0041388 -0.00092497 -0.0013109 0.0043291
0.025239 -0.020526 -0.093804 0.37421 -0.004138 -0.028689 -0.0016464 -0.0013961
-0.0025739 0.0025455 -0.0017141 0.0019637
0.0035453 -0.00082402 -0.0042316 -0.028705 0.24628 0.24429 -0.00056315 0.0016476
-0.00044711 0.0017563 -0.0010497 0.00035463
-0.00019881 -0.0024543 -0.0016445 -0.0013972 -0.00055758 0.0016323 0.03517 0.28184
0.023556 -0.010086 -0.0036096 0.0051612
-0.0040879 -0.00080038 -0.0025772 0.002616 -0.00043163 0.0017696 0.023565 -0.010169
-0.065636 0.20374 0.019749 0.0014731
-0.0011381 0.0042735 -0.0016459 0.0019837 -0.0010178 0.00033368 -0.0036661 0.0051654
0.019942 0.0013312 -0.055316 0.29535
1220000000 0.12038 0.28745 0.011967 -0.030503 -0.0010878 -0.0016601 -9.8123e-05 -0.00095327
-0.0027527 0.002269 0.0012391 0.001967
0.011969 -0.030463 -0.050035 0.38779 -0.017069 -0.020699 -0.0025052 0.0005924
-7.5151e-05 0.0029859 -0.0008044 0.0019611
-0.0011047 -0.0016538 -0.017181 -0.020658 0.28515 0.20455 0.00088608 0.0014105
0.00046731 0.001182 6.0895e-05 0.00059875
-9.2378e-05 -0.00095022 -0.0024702 0.00062426 0.00090128 0.00141 0.074359 0.27228
0.012347 -0.017654 0.0023285 0.0015079
-0.0027381 0.0023111 -3.5267e-05 0.0029769 0.00049586 0.0011692 0.012335 -0.017655
-0.044715 0.21568 0.015653 -0.012451
0.0012556 0.0019793 -0.00077115 0.0019333 5.1701e-05 0.00061138 0.0024027 0.0014093
0.015646 -0.012444 -0.026433 0.31418
1280000000 0.17115 0.26879 -0.0072195 -0.029517 -0.0019194 0.0014857 -0.00094125 -0.0019643
-0.00099755 0.0033869 0.0024895 0.0013673
-0.0071778 -0.0295 -0.0025037 0.38024 -0.023812 -0.007579 -0.00073118 0.0014257
0.0016172 0.0018037 0.00056818 0.002038
-0.0019268 0.0015006 -0.02387 -0.0074724 0.31605 0.16142 0.001335 -0.00021859
0.001033 0.00049231 0.00027395 0.00048125
-0.00098156 -0.0019557 -0.00073826 0.001441 0.0013455 -0.00021165 0.11116 0.25628
0.0022125 -0.020735 -0.00020904 4.8052e-05
-0.0010053 0.0033797 0.0016401 0.0017912 0.0010558 0.00045962 0.0021687 -0.020754
-0.0071443 0.22405 0.0040926 -0.015508
0.0025509 0.0013616 0.00060057 0.0020041 0.00025493 0.00051343 -0.00025774 0.0001905
0.0040158 -0.015465 0.022288 0.31898
1340000000 0.20916 0.23493 -0.017142 -0.020075 0.00026754 0.0040243 -0.0017592 -0.00066771
0.0016307 0.0029337 0.0018226 -0.0015274
-0.017109 -0.020078 0.037543 0.37177 -0.020567 0.004974 -0.00013776 0.0019008
0.0017328 0.0010074 0.0012976 0.00081209
0.00029102 0.004014 -0.020571 0.0050759 0.33883 0.11237 0.00075855 -0.00083534
0.00074049 -0.00044824 0.00011469 0.00040006
-0.0017242 -0.00065551 -0.00014096 0.0019172 0.00074941 -0.00085029 0.14379 0.23453
-0.0080866 -0.018128 0.00099376 0.00052347
0.0016442 0.0029074 0.0017532 0.00097273 0.00072075 -0.00049369 -0.008141 -0.018151
0.022939 0.22179 -0.0026058 -0.014362
0.0017685 -0.0014545 0.0012812 0.00082722 0.00016603 0.00040123 0.00099865 0.00038909
-0.0025734 -0.01429 0.061108 0.31554
1400000000 0.24277 0.19827 -0.023819 -0.0086609 0.0045443 0.0029539 -0.002045 0.00074478
0.0025879 0.0009571 0.00032075 -0.0013005
-0.023787 -0.0086808 0.074861 0.35958 -0.01365 0.012556 0.0013168 0.0012915
0.0012029 -0.00053246 0.0011007 0.00025219
0.0045641 0.0029512 -0.013614 0.012642 0.35139 0.05853 1.1179e-05 -0.0012718
0.00022737 -0.00013534 0.00049859 0.00025632
-0.0020493 0.00074687 0.0013122 0.0012899 -8.7729e-06 -0.00129 0.172 0.20606
-0.014996 -0.011078 -0.00099061 -0.00035335
0.002632 0.00090465 0.0012007 -0.00055175 0.0002504 -0.00015867 -0.015041 -0.011052
0.055818 0.22211 -0.0094337 -0.009472
0.00032007 -0.0013571 0.0011472 0.00020659 0.00051884 0.00018191 -0.0010503 -0.00032463
-0.0093582 -0.0094586 0.10605 0.30696
1460000000 0.26712 0.15504 -0.02106 0.0041943 0.0049346 -0.0016439 -0.001538 0.0016331
0.0021746 -0.00030419 -0.00021188 -0.00083852
-0.021041 0.0041674 0.11016 0.33771 -0.0047174 0.014733 0.001581 0.00023378
0.0012072 -0.0012512 0.0012956 -0.00061664
0.0049306 -0.0016825 -0.0046426 0.014774 0.3579 0.0035368 -0.0010683 -0.0010848
0.00033198 -0.00026897 0.00073538 -0.0002819
-0.0015166 0.0016408 0.0015856 0.00021752 -0.001081 -0.0010605 0.19902 0.17761
-0.016423 -0.0039972 -0.0011122 0.002128
0.0021643 -0.00030894 0.0012021 -0.0012573 0.00033552 -0.00023683 -0.016408 -0.0039346
0.086367 0.21073 -0.011901 -0.0031528
-0.00020239 -0.00087353 0.0012576 -0.00063192 0.0007629 -0.00031107 -0.0010707 0.0020826
-0.011727 -0.003199 0.14111 0.28705
1520000000 0.27933 0.11309 -0.015658 0.010017 0.0029727 -0.0037784 0.00015814 0.0025729
0.0025119 -0.0019263 -0.0010745 -0.00015748
-0.015651 0.0099896 0.14354 0.32311 0.0023938 0.011833 0.0016722 -0.00065538
0.00024628 -0.0010784 0.00031144 -0.0010135
0.0029495 -0.0038022 0.0024687 0.011823 0.34979 -0.054483 -0.00073326 -0.00034862
0.0006593 -0.0010406 0.00014406 -0.0001165
0.00017583 0.0025629 0.0016696 -0.00066039 -0.00073572 -0.00035918 0.22163 0.13911
-0.016219 0.002284 0.0014221 0.002138
0.0025081 -0.0019513 0.00023232 -0.0010807 0.00068521 -0.0010554 -0.016203 0.0023247
0.11387 0.20052 -0.011845 0.0012495
-0.0010796 -0.0001716 0.00030777 -0.0010073 0.00019085 -0.00014593 0.0013883 0.0021546
-0.011958 0.0012438 0.17432 0.26817
1580000000 0.28948 0.068545 -0.0088837 0.0138 -0.0012148 -0.0043244 0.0015206 0.0018401
-0.00017367 -0.0022981 -0.00017516 0.00034397
-0.0088852 0.013782 0.17085 0.29945 0.0052558 0.0066263 0.00059148 -0.0015383
-0.00045795 -0.0012725 -0.00022132 -0.00066396
-0.0012282 -0.004315 0.0053095 0.006616 0.32799 -0.11071 -0.0014225 0.00024782
-0.00042047 -0.0013345 0.00031373 -0.00050195
0.0015078 0.0018496 0.00059563 -0.0015472 -0.0014242 0.00024909 0.23574 0.10097
-0.012351 0.0078889 0.0022454 0.00091049
-0.00017318 -0.0022868 -0.00045826 -0.0012481 -0.00046063 -0.0013392 -0.012315 0.007911
0.13974 0.18695 -0.0093961 0.0075012
-0.00023508 0.00029231 -0.00023347 -0.00066913 0.00028317 -0.00054444 0.0023235 0.00092285
-0.0092848 0.0075655 0.20822 0.2439
1640000000 0.29278 0.027059 -0.0018041 0.012739 -0.0027293 -0.0019281 0.0027092 0.00096133
-0.00051009 -0.0018654 -0.00034317 0.00038709
-0.0018103 0.012741 0.20145 0.27443 0.0051348 0.0020336 -0.00051761 -0.0018729
-0.0010493 -0.00058726 -0.00047874 -0.00062266
-0.0027653 -0.0019204 0.0051604 0.0020172 0.29856 -0.16026 -0.00081046 0.0012468
-0.0012285 -0.0011533 -0.00014724 -0.00040857
0.0027036 0.00092324 -0.00051863 -0.0018687 -0.00079809 0.0012455 0.24882 0.051587
-0.0079841 0.0091464 0.0026039 -0.00067656
-0.00053676 -0.0018489 -0.0010546 -0.00059051 -0.0012204 -0.0011525 -0.0079568 0.0091654
0.16365 0.16674 -0.0042624 0.0096759
-0.00036051 0.00043671 -0.00050021 -0.00062077 -0.00015212 -0.00037745 0.0025717 -0.00072559
-0.0043408 0.0096206 0.23515 0.21288
1700000000 0.28549 -0.017364 0.0019068 0.0099567 -0.0030374 0.0005402 0.0030406 -0.0011958
-0.0023313 -0.00071633 0.00041108 0.00049272
0.0018927 0.0099487 0.21888 0.24374 0.0025492 -0.0003123 -0.0014992 -0.00066681
-0.00094697 -8.6195e-05 -0.00080579 -0.00034639
-0.0030391 0.00055497 0.0025433 -0.00032743 0.25339 -0.19782 6.6593e-05 0.0017503
-0.0021851 -0.00018144 -0.00042555 -0.00088111
0.0030336 -0.0012126 -0.0015051 -0.00065558 7.6801e-05 0.0017779 0.24522 0.0021448
-0.0050597 0.010235 0.0017375 -0.0021066
-0.0023332 -0.00070912 -0.00094021 -7.9902e-05 -0.0022152 -0.00016173 -0.0050408 0.010241
0.18245 0.15098 0.00056409 0.0096912
0.00042636 0.00045901 -0.00081353 -0.00034629 -0.00037721 -0.00083306 0.0017196 -0.0020317
0.00057687 0.0097204 0.25258 0.17963
1760000000 0.27569 -0.065544 0.0044147 0.0066338 -0.0019099 0.0010975 0.0012596 -0.0033541
-0.0012798 0.00057192 0.00026165 -0.00057437
0.004406 0.0066353 0.24643 0.20478 -2.9691e-05 -0.0015379 -0.0012667 8.3594e-05
-0.0011341 0.0010735 -0.00042611 0.00037428
-0.0018966 0.0011397 -4.062e-05 -0.0015451 0.20537 -0.2295 0.0012074 0.0015053
-0.0011573 0.0016018 -0.0012504 -0.0006552
0.0012301 -0.003367 -0.0012618 0.00010032 0.0012156 0.0014956 0.2379 -0.049023
-0.0012849 0.0095198 -4.7305e-05 -0.0023406
-0.0012975 0.00060715 -0.0011272 0.0011124 -0.0011513 0.0015829 -0.0012965 0.0095262
0.20035 0.12093 0.0045771 0.0070894
0.00026589 -0.00057278 -0.00043189 0.00037246 -0.0012727 -0.00063956 -4.8539e-05 -0.0024583
0.0045781 0.0070822 0.26699 0.14283
1820000000 0.25158 -0.10385 0.0047232 0.0029465 0.00042036 0.0022099 -0.00091146 -0.003129
-0.0012748 0.00090738 -9.037e-05 -7.7799e-05
0.0047179 0.0029424 0.25657 0.17451 -0.0019724 0.00031132 -0.0013714 0.00098031
0.00011275 0.001265 -0.00060084 0.00040545
0.00043092 0.0022097 -0.0019938 0.00032441 0.15499 -0.2443 0.0019128 0.00049322
-3.6023e-05 0.002433 -0.0017793 0.00016045
-0.00090626 -0.0031031 -0.0013697 0.0010007 0.0019238 0.00052435 0.20784 -0.097293
0.00066314 0.008282 -0.0014978 -0.0017395
-0.0012652 0.00091322 0.00012066 0.0012531 -4.1262e-05 0.0023636 0.00068598 0.008316
0.22111 0.095113 0.0055259 0.0031585
-0.00011425 -8.0896e-05 -0.00059216 0.00039935 -0.0018664 0.00011538 -0.0015591 -0.0017719
0.0054865 0.0031365 0.27053 0.10688
1880000000 0.21675 -0.14362 0.0025068 0.00068498 -0.00018361 0.0020545 -0.0028555 -0.0023821
-0.00014599 0.0017909 0.00045344 -0.00071334
0.0024944 0.00067326 0.26149 0.12925 -0.0037442 0.002956 -0.00019504 0.0017692
0.00068192 0.0012536 0.00026275 0.00087271
-0.00018822 0.002039 -0.003713 0.0029878 0.10318 -0.25139 0.002073 -0.0012888
0.0018147 0.0019998 -0.00088337 0.0013845
-0.0028543 -0.0023458 -0.00018719 0.0017897 0.0020544 -0.0012383 0.16762 -0.13725
0.0021131 0.0060968 -0.0024092 0.00020077
-0.00014462 0.0018098 0.00068428 0.0012387 0.001782 0.0019995 0.0021319 0.0061432
0.22894 0.068351 0.0058488 0.0010953
0.00040431 -0.0007361 0.00023459 0.00085354 -0.0009016 0.0013867 -0.0023496 0.00017565
0.0057567 0.0010706 0.27208 0.074012
1940000000 0.17856 -0.17069 0.00038461 -0.0010653 0.0017419 0.0017862 -0.0037454 0.00036781
0.0012325 0.00087837 -0.00078516 -0.00079876
0.00039713 -0.0010637 0.26392 0.097135 -0.0017539 0.0058263 0.001094 0.0014346
0.0019214 0.00024727 0.00085318 0.0001461
0.0017563 0.0017585 -0.0017302 0.0058625 0.059417 -0.24357 0.00046674 -0.0025158
0.0023126 0.00012886 0.00036266 0.0016392
-0.003793 0.0004097 0.0011115 0.001431 0.0004685 -0.0025196 0.11553 -0.16979
0.0016934 0.0042302 -0.0013271 0.0014377
0.0012557 0.00088867 0.0019326 0.00025798 0.0023018 0.00012661 0.0017917 0.0042154
0.23768 0.032049 0.0043 -0.003151
-0.00080141 -0.00076183 0.00085928 0.0001735 0.00030858 0.0016994 -0.0015106 0.0014725
0.0042792 -0.003149 0.26314 0.0371
2000000000 0.13158 -0.18546 -0.0031544 0.00076578 0.0028709 0.0011397 -0.0024459 0.0035969
0.00097123 0.00035284 -0.00087715 0.00049827
-0.0031541 0.00073918 0.25002 0.061727 -0.00029222 0.0078532 0.0016307 0.00029697
0.00099954 -0.0013426 0.00030749 4.242e-05
0.0029146 0.0010676 -0.0002059 0.0078305 0.017638 -0.2288 -0.001763 -0.0014774
0.0018509 -0.00099421 0.001658 0.0013798
-0.0024844 0.003606 0.0016499 0.00025463 -0.0017512 -0.0014853 0.060528 -0.17977
0.00031064 0.0033057 -0.00011485 0.0021021
0.00095772 0.00032257 0.00098536 -0.0013292 0.0018483 -0.0010247 0.00034423 0.0033965
0.23702 0.00010875 0.00059151 -0.0039515
-0.0007824 0.00055219 0.00032152 6.4974e-05 0.0016676 0.0013909 -0.00018371 0.0020898
0.00048774 -0.0039781 0.24952 0.0094871
2060000000 0.085713 -0.19267 -0.0041278 0.0029203 0.0028258 -0.00086479 0.0007533 0.0034204
0.0015941 -0.00071659 -0.00026924 0.0012251
-0.0041464 0.0029145 0.23802 0.03302 0.004692 0.0086413 0.0010291 -0.00074618
0.00047414 -0.0014644 0.00047274 -2.5386e-05
0.0028129 -0.00089911 0.0047683 0.008626 -0.014341 -0.20985 -0.0018515 0.0005053
0.00065451 -0.0022033 0.0028861 0.00047354
0.00078355 0.0033995 0.0010502 -0.00077773 -0.0018343 0.00048469 0.0093121 -0.17662
-0.00059244 0.0038173 0.0009212 0.00094917
0.0016229 -0.00071252 0.000463 -0.0014717 0.00064998 -0.002177 -0.00054991 0.0038837
0.2278 -0.03752 -0.0014927 -0.0049345
-0.00014351 0.0012782 0.00042502 -4.6358e-05 0.0028699 0.00048997 0.00099197 0.0010613
-0.0014288 -0.0047637 0.23584 -0.015396
2120000000 0.039554 -0.18429 -0.0033456 0.0060915 0.0022364 -0.0028115 0.0029014 0.0021159
0.00052923 -0.0014602 0.0010621 0.00030331
-0.0033579 0.0060902 0.21695 0.0080465 0.0072843 0.0045506 0.0009692 -0.0011982
-0.0013377 -0.0018193 8.7585e-06 -0.00090321
0.002251 -0.0028331 0.0073107 0.0045357 -0.04288 -0.19334 -0.00077703 0.0017182
-0.0016538 -0.0014887 0.00058789 -0.0020923
0.0028925 0.0020836 0.00098999 -0.0012088 -0.00076277 0.0017393 -0.041364 -0.1599
-0.0015154 0.0050834 0.00174 0.00088781
0.00046924 -0.0014693 -0.0013783 -0.0018123 -0.0016201 -0.0015188 -0.001549 0.0050845
0.21505 -0.073967 -0.0058919 -0.002417
0.0011806 0.00032969 2.0242e-05 -0.00095188 0.00053861 -0.0021576 0.0017857 0.0008978
-0.005846 -0.0025156 0.21472 -0.031091
2180000000 -0.00014548 -0.17028 -0.0018251 0.0094403 0.00043831 -0.0021349 0.0033516 -0.00035989
0.00021268 -0.0011133 0.0013723 0.00013415
-0.001815 0.0094362 0.19751 -0.0094099 0.0081432 0.0038606 -0.00076261 -0.0015757
-0.0020121 0.00098759 0.00013264 0.00043301
0.00047906 -0.0021732 0.0081781 0.0038054 -0.06369 -0.16881 0.0014634 0.001599
-0.00079038 -9.9559e-05 0.00034613 -0.001795
0.0033313 -0.00041023 -0.00080343 -0.0015553 0.0014623 0.0016096 -0.077868 -0.13239
-0.00095762 0.0080497 0.0016279 -0.00025625
0.00024191 -0.0011708 -0.0020301 0.0010099 -0.00078773 -0.00010564 -0.00090224 0.0080279
0.1902 -0.10452 -0.0062303 0.0012308
0.0013225 0.00028376 0.00015916 0.00047386 0.0004177 -0.0019206 0.0016353 -0.00014307
-0.0062833 0.0013921 0.19913 -0.04524
2240000000 -0.028931 -0.14625 0.0019893 0.010725 -0.00067371 -0.0027543 0.0017437 -0.0023873
-0.0018675 -0.00048197 0.00072542 -0.0018372
0.0019791 0.010712 0.1782 -0.015933 0.0088203 -9.2193e-05 -0.00089871 -0.00031279
-0.00048694 0.0010702 -0.00047246 -0.00069898
-0.00069648 -0.0027496 0.0088384 -0.00014558 -0.080767 -0.14483 0.0020482 -0.0018313
-0.0010503 -2.03e-05 -0.0021514 -0.0015396
0.0017462 -0.0022973 -0.00093158 -0.00027246 0.0020143 -0.0018046 -0.11178 -0.10404
0.0011381 0.0097628 0.001099 -0.00038647
-0.0018135 -0.0004386 -0.0004367 0.0011089 -0.0011013 -3.671e-05 0.0012286 0.0096343
0.16257 -0.12408 -0.0064437 0.0042684
0.00068986 -0.0018932 -0.0004961 -0.00072057 -0.0021699 -0.0015364 0.0011825 -0.00051097
-0.0062654 0.0042259 0.17632 -0.056007
2300000000 -0.056379 -0.11874 0.0073641 0.0088219 -0.0012589 -0.0019416 -0.00058433 -0.0016834
-0.0010116 0.00058486 -0.0011051 -0.00072228
0.0073528 0.0088121 0.15722 -0.025238 0.0088391 -0.0022298 -0.0007623 0.00060081
-0.00014472 0.0015946 -0.00015551 0.00074295
-0.0013189 -0.0019619 0.0088183 -0.00229 -0.093538 -0.12088 -0.00040145 -0.00171
-0.0001183 0.0017454 -0.0019117 0.00066533
-0.00066052 -0.0016781 -0.0007812 0.00057868 -0.00044113 -0.0016703 -0.13268 -0.067763
0.0051211 0.010523 0.00033266 -0.0018175
-0.00096332 0.00052795 -0.00013722 0.0015793 -0.00016341 0.0017847 0.0051104 0.010415
0.12728 -0.14575 -0.0042559 0.0074087
-0.0011921 -0.00062977 -0.00014693 0.00074668 -0.0017286 0.00064604 0.00021039 -0.0017034
-0.0044105 0.0073649 0.16007 -0.057381
2360000000 -0.072795 -0.087168 0.01007 0.0083494 -0.0012395 -0.0015556 -0.001618 -0.00063211
-0.00042569 0.0010521 -0.0016569 -0.00037925
0.010051 0.0083692 0.1482 -0.0254 0.0082252 -0.0053177 -0.00054298 0.0010448
0.0020132 0.00021331 -6.5268e-05 -0.00022522
-0.0012183 -0.0015633 0.0081995 -0.0053926 -0.10283 -0.098795 -0.0027021 -0.0010112
0.00091631 0.00010129 -0.00095347 0.0017424
-0.0015891 -0.00063947 -0.00052278 0.0010528 -0.0027189 -0.0010199 -0.14899 -0.034488
0.0092861 0.0096957 0.0014806 -0.0019895
-0.0004427 0.0011132 0.0020238 0.00021466 0.0009545 0.00011576 0.0093361 0.0098667
0.099573 -0.14722 -3.5614e-05 0.008989
-0.0016674 -0.00038488 1.2058e-05 -0.00013089 -0.00093753 0.0017665 0.0014797 -0.0020115
0.0001449 0.0091629 0.13899 -0.060999
2420000000 -0.081254 -0.05957 0.013737 0.002961 -0.0032407 -0.0010441 -0.00079088 0.00083334
0.0011561 0.0014183 -0.001201 0.0016551
0.013736 0.0029823 0.13014 -0.026489 0.004504 -0.0072127 0.0014688 0.0010006
0.00073613 -0.0013454 -4.7634e-05 -0.0002332
-0.0032212 -0.0010559 0.00448 -0.0072695 -0.11617 -0.07814 -0.0022399 0.0014561
-0.00014323 -0.00027031 0.00035726 0.0028242
-0.00082843 0.00079804 0.001505 0.0010081 -0.0022651 0.0014738 -0.15792 0.0093316
0.012991 0.0079208 -0.00015377 -0.002467
0.0011353 0.0013671 0.00075146 -0.0012798 -6.9932e-05 -0.00024794 0.013026 0.0076778
0.063577 -0.14758 0.0014974 0.0097229
-0.001154 0.0017414 -1.7263e-05 -0.00011675 0.0003848 0.0028651 -0.00023131 -0.0026054
0.0014222 0.009393 0.12036 -0.056196
2480000000 -0.081567 -0.027781 0.013639 -0.0021273 -0.0015768 6.7013e-05 -0.00028807 0.0013231
0.0017256 -0.00072325 0.00017422 0.0014253
0.01363 -0.0021172 0.13163 -0.02694 0.0024595 -0.009135 0.0011355 -6.7273e-05
-0.00045108 -0.0010162 -0.00014824 -0.00034907
-0.0015812 1.1718e-05 0.0023812 -0.0091806 -0.11907 -0.057687 -0.00061707 0.0033093
-0.00033388 -0.00074143 0.0019042 0.0009862
-0.00033913 0.0013511 0.001151 -0.00010293 -0.00059758 0.0033379 -0.15833 0.04686
0.017354 0.0015931 -0.0014182 -0.0025628
0.0016946 -0.00069939 -0.00051817 -0.0010009 -0.00036072 -0.00082206 0.017434 0.0016712
0.033377 -0.1401 0.0044724 0.0081736
0.00017758 0.0013205 -0.00019293 -0.00030584 0.0018974 0.0010401 -0.0013688 -0.0026728
0.0044966 0.0082167 0.10165 -0.052782
2540000000 -0.085465 -0.00073569 0.011626 -0.0059988 -0.0022669 0.00084134 0.00070935 0.0008616
-0.00019593 -0.0014806 0.00099731 0.0016295
0.011626 -0.0059824 0.11804 -0.018787 -0.0015665 -0.007977 0.00050538 -0.0014431
-0.0017408 -6.1317e-05 -0.00053409 0.00030941
-0.0022516 0.00086744 -0.0016117 -0.0079864 -0.12559 -0.034261 0.0022074 0.0023896
-0.0011414 7.6234e-05 0.0016526 -0.00080048
0.00073246 0.000799 0.00051605 -0.0014665 0.0022093 0.0024073 -0.15707 0.085789
0.017067 -0.004775 -0.0024003 -0.0021827
-0.00021528 -0.0015357 -0.0017252 -9.9596e-05 -0.0011497 0.00014876 0.017167 -0.004977
0.010052 -0.12609 0.0076989 0.0064153
0.00096646 0.0015983 -0.00051017 0.00028741 0.0017251 -0.00082289 -0.0023562 -0.0021694
0.0078063 0.0062138 0.086697 -0.039769
2600000000 -0.078249 0.024314 0.0085641 -0.0095532 -0.0012245 0.00259 0.00074438 -0.00049984
-0.001002 -0.0010609 0.0018716 0.00026934
0.0085639 -0.0095417 0.11229 -0.033935 -0.0038336 -0.006113 -0.00051355 -0.0007372
-0.00014204 0.0015163 -5.0327e-05 0.00083854
-0.0012346 0.0025856 -0.0038595 -0.006072 -0.13036 -0.0091898 0.0030132 -0.00023478
-2.2441e-05 0.0015008 0.001312 -0.0017023
0.00074595 -0.00046271 -0.00055958 -0.00072556 0.003009 -0.00021935 -0.14198 0.11944
0.014316 -0.01123 -0.0033783 -5.0025e-05
-0.00093257 -0.0010739 -0.00011055 0.0015141 3.3952e-05 0.0014245 0.014285 -0.011105
-0.017778 -0.11045 0.0093658 0.0056354
0.0018313 0.00023931 -9.8106e-05 0.00086235 0.0012395 -0.0016321 -0.0033889 -8.1997e-05
0.0090609 0.0055739 0.079111 -0.026356
2660000000 -0.071718 0.049857 0.0047682 -0.011565 -8.703e-05 0.0010423 -0.00017103 -0.00017754
-0.0023223 0.00067095 0.0013675 -0.00073572
0.0047745 -0.011551 0.11953 -0.029617 -0.0049066 -0.0042852 -0.0013076 -0.00027733
0.00010189 0.001823 0.00053116 0.00062506
-0.00012377 0.0010726 -0.0049397 -0.0042458 -0.12944 0.011251 0.0018323 -0.0018336
0.0003864 0.0007926 -0.0010176 -0.001455
-0.00017145 -0.00019708 -0.0012871 -0.00028713 0.0018013 -0.0017613 -0.1218 0.15035
0.0080694 -0.014609 -0.0025219 0.00086674
-0.0023697 0.0006071 0.00011989 0.001777 0.00039279 0.00085372 0.0081804 -0.014748
-0.033805 -0.095395 0.010662 0.0010361
0.0013902 -0.00077927 0.00053783 0.00067033 -0.00088454 -0.001551 -0.0026273 0.0011268
0.01074 0.0013133 0.07433 -0.007262
2720000000 -0.060382 0.068271 0.00049548 -0.011813 -0.00031715 0.0029205 -0.00023284 0.00016308
-0.0019859 0.0019156 0.00043938 -0.0016608
0.00051722 -0.011805 0.1045 -0.032578 -0.005304 -0.00082052 -0.0013953 0.00046536
0.0016384 0.00048583 0.00081396 -0.00029409
-0.00028357 0.0028801 -0.0053165 -0.0007524 -0.12366 0.040606 8.6344e-05 -0.0023956
0.00050491 0.00037709 -0.0013516 0.00055415
-0.0002546 0.00016097 -0.0013997 0.00044482 9.7704e-05 -0.0024043 -0.089148 0.17972
0.0023948 -0.015586 -0.0018708 0.0024587
-0.0019378 0.0019836 0.001677 0.00045181 0.00046245 0.00031869 0.0022005 -0.015667
-0.048859 -0.070244 0.011906 -0.00095563
0.00038518 -0.0016316 0.00083453 -0.0003221 -0.0013789 0.00062017 -0.0016884 0.002354
0.011914 -0.0011155 0.078044 0.011507
2780000000 -0.045754 0.087079 -0.0041533 -0.010635 1.6491e-05 0.0010871 0.00062264 -0.00013689
0.0011781 0.0025071 -0.00059952 -0.0016393
-0.0041534 -0.010625 0.10293 -0.044027 -0.0039446 0.00058763 -5.3687e-05 0.0015495
0.0016708 -0.0007826 6.7716e-05 -0.00023083
4.2315e-05 0.0010739 -0.0039326 0.00063279 -0.12101 0.070975 -0.0018253 -0.0015502
0.00038194 -0.00039077 -0.00052744 0.00079083
0.00064046 -0.00014846 -2.626e-05 0.0015522 -0.0018202 -0.0015261 -0.059798 0.2017
-0.0042897 -0.014645 -0.00062519 0.0020559
0.0012446 0.0024845 0.0016792 -0.00085584 0.0003655 -0.00035492 -0.0042554 -0.014608
-0.061701 -0.044806 0.010072 -0.0055121
-0.00064833 -0.0017235 8.8491e-05 -0.00020815 -0.00055462 0.00065938 -0.00067422 0.0021254
0.010034 -0.0053772 0.081426 0.030288
2840000000 -0.030235 0.10186 -0.0073407 -0.0075687 0.0013455 0.0019836 0.00012274 -0.00018226
0.0014275 0.001142 -0.0016454 0.00030862
-0.0073194 -0.0075786 0.10141 -0.036908 -0.0029786 0.0015498 0.00037328 0.0006291
-6.9084e-06 -0.0013643 1.2272e-05 3.5237e-05
0.0013484 0.0019514 -0.0029926 0.001581 -0.11509 0.097307 -0.0012987 0.00020305
0.00048121 8.4256e-05 0.00087038 0.0010086
5.943e-05 -0.00022449 0.00040802 0.00064807 -0.0013166 0.0001674 -0.024387 0.21693
-0.0083195 -0.010759 0.00035601 0.0015306
0.0014961 0.0011418 -7.4348e-08 -0.0013667 0.00046125 4.1326e-05 -0.0082652 -0.01089
-0.066297 -0.02159 0.0081032 -0.0068846
-0.0015861 0.00029847 -4.4331e-05 6.1118e-06 0.0008929 0.0010859 0.00042583 0.0014914
0.008407 -0.0067746 0.095478 0.045077
2900000000 -0.016111 0.1208 -0.0089201 -0.0034615 0.0016767 0.00016807 0.00048249 -0.00097929
0.0022602 -0.0011572 -0.00084425 0.00019848
-0.0089014 -0.0034634 0.08253 -0.044402 -0.00081027 0.0026127 0.00077138 0.00023
-0.00038056 -0.0014876 -0.00028312 2.3779e-05
0.0016033 0.0001216 -0.00075793 0.0026407 -0.097381 0.13047 -0.00083584 -8.8825e-05
-0.00041919 -0.0011155 0.0017662 -0.00033634
0.00045968 -0.00093281 0.00077603 0.000223 -0.0008899 -8.4912e-05 0.012807 0.22033
-0.01099 -0.0059168 0.0012367 0.0018566
0.0022626 -0.0011634 -0.0003637 -0.0015362 -0.00043226 -0.0011101 -0.011111 -0.0058641
-0.065504 0.010138 0.006509 -0.0098036
-0.00096943 7.3907e-05 -0.00025732 7.5036e-05 0.0017846 -0.00044494 0.0014339 0.001889
0.00636 -0.0098597 0.10982 0.050919
2960000000 0.0053898 0.13222 -0.0088795 0.00015139 0.0004768 0.0014365 -0.00064608 -0.00091626
-0.00025665 -0.0018845 -0.00081732 0.00041919
-0.0088839 0.00015689 0.092152 -0.043899 -0.00034236 0.0010721 0.00096161 6.0665e-05
-0.0011747 -0.00089139 0.00043412 0.00050146
0.00046373 0.0014388 -0.00029813 0.0010513 -0.077647 0.1613 -0.0007481 0.00052359
-0.00048149 0.0008502 9.0308e-05 -0.0023541
-0.00069846 -0.00094954 0.00096941 6.9288e-05 -0.00078022 0.00044746 0.054703 0.22695
-0.011059 -0.00030502 0.0018372 0.00040047
-0.00025532 -0.0019246 -0.0011538 -0.0008751 -0.00057507 0.00086993 -0.01099 -0.00029898
-0.056007 0.035395 0.0021209 -0.011161
-0.00079769 0.00053882 0.00040403 0.00046524 9.3006e-05 -0.0023903 0.0017947 0.00051205
0.00224 -0.011042 0.12923 0.061907
3020000000 0.023118 0.14611 -0.0067216 0.0036694 0.0013416 -0.00021397 -0.0010433 -0.00014118
-0.00072329 0.00017333 -0.00015832 0.00036604
-0.0067376 0.0036452 0.081334 -0.032794 -0.00025285 -0.00025991 0.00047657 -0.00080125
-0.0018411 0.00034083 0.00070479 -0.00026453
0.0013486 -0.00025135 -0.00028283 -0.00027523 -0.055947 0.18582 -0.00041685 0.00092875
0.0003137 0.0002887 -0.00085562 -0.0017074
-0.001037 -9.5638e-05 0.00049375 -0.00082299 -0.00046901 0.00087219 0.093988 0.2201
-0.0089802 0.0030823 0.00056914 0.0001596
-0.0006084 0.00017677 -0.0018386 0.00032675 0.00041962 0.00039453 -0.0091483 0.0030651
-0.043883 0.059293 -0.00060277 -0.010751
-0.00011676 0.00042619 0.00072701 -0.00026361 -0.00073636 -0.0017551 0.00053302 0.00019308
-0.00066532 -0.011141 0.14889 0.058408
3080000000 0.050082 0.15551 -0.0047782 0.0058648 0.0016608 -8.2472e-05 -0.00060624 1.529e-05
-0.0004981 0.00045001 -1.1196e-05 0.00056782
-0.0047818 0.0058533 0.079023 -0.027489 -0.00047123 0.00023217 -0.00016213 -0.00029007
-0.00042887 0.0011205 -0.00010224 -0.00065139
0.0016606 -8.0548e-05 -0.00045706 0.00027828 -0.018717 0.20694 -0.00068006 0.00025775
0.00042108 0.00058291 -0.0020448 -0.00052813
-0.00059509 5.5396e-05 -0.00016936 -0.00029674 -0.00066828 0.00025835 0.12734 0.21201
-0.0056254 0.0065991 0.0019474 0.00041341
-0.00056137 0.00034791 -0.00041562 0.0011453 0.00034156 0.00059708 -0.005579 0.006686
-0.021518 0.086206 -0.0055301 -0.0095191
-1.4052e-05 0.00054632 -9.4091e-05 -0.00060915 -0.0020802 -0.00061986 0.0017682 0.00037905
-0.0054363 -0.0093269 0.16333 0.065556
3140000000 0.078777 0.15877 -0.0013923 0.0075741 0.0027749 -0.0014412 -0.0010885 0.0011425
0.0015037 0.000801 0.00036625 -8.1589e-05
-0.0013852 0.0075715 0.07488 -0.029734 -0.00093879 -9.4757e-05 0.00073561 -0.00030266
-1.8502e-05 0.0011838 0.00057322 -0.00047405
0.0027382 -0.0015512 -0.00095476 -7.5387e-05 0.023793 0.22657 0.00022141 0.0017276
0.0013548 -0.00056917 -0.002828 0.00088413
-0.001072 0.0011539 0.00072961 -0.00033603 0.00020724 0.001776 0.16291 0.18644
-0.0016184 0.006892 0.0008795 -0.0013047
0.0015046 0.00076344 -8.2477e-06 0.0011923 0.0013407 -0.00061626 -0.001495 0.0067591
-0.010102 0.10262 -0.0075141 -0.0060595
0.00036002 -8.2428e-05 0.00061785 -0.0004671 -0.0028994 0.00079244 0.00083017 -0.0013281
-0.0073463 -0.0060213 0.1874 0.057252
3200000000 0.11074 0.16934 0.0038345 0.0066456 0.00079425 -0.002927 -7.7932e-05 0.0017405
0.00043296 -0.0016622 4.747e-05 0.00057256
0.0038284 0.0066505 0.085071 -0.028544 -0.0012364 0.00029759 -0.00051582 -0.00092971
0.00079742 0.0010102 -0.0004086 -0.00091729
0.0007985 -0.0029198 -0.001229 0.00033172 0.068121 0.23162 0.0011829 0.00075263
-0.00013961 -0.0020008 -0.0015614 0.002584
-2.3128e-05 0.0017472 -0.00050484 -0.00094598 0.0012119 0.00074063 0.18363 0.16393
0.0015934 0.0064015 0.00070751 -0.001336
0.00044802 -0.0016557 0.0008157 0.0010236 -0.00030114 -0.0020459 0.0015055 0.0064682
0.022607 0.12015 -0.0092135 -0.0023661
0.0001438 0.000496 -0.00041745 -0.00096169 -0.0015231 0.0026166 0.00073867 -0.0014623
-0.0092028 -0.0024072 0.20308 0.055989
3260000000 0.14279 0.16143 0.0040849 0.003215 -0.00067645 -0.0024313 0.0011109 0.00073111
0.00036829 -0.0018316 5.3145e-06 -3.6999e-05
0.0040762 0.0032037 0.09308 -0.03199 -0.0019578 0.0019919 -0.0003672 -0.00018517
0.00105 -0.00052907 -0.00099217 3.5895e-05
-0.00070996 -0.0024114 -0.0019289 0.0020317 0.1186 0.22686 0.0003928 -0.00015202
-0.00090649 -0.0010125 0.00058638 0.0021854
0.001122 0.00069501 -0.0003583 -0.00015773 0.00039828 -0.00017042 0.21066 0.12634
0.0036862 0.0048905 -0.00059419 -0.0014782
0.00038621 -0.0018656 0.00097955 -0.00059333 -0.00082025 -0.00098626 0.0038124 0.0049624
0.043147 0.12917 -0.0068563 0.0030009
-1.6124e-05 -0.00010281 -0.0010146 0.00011773 0.00074015 0.0020543 -0.00072604 -0.0015696
-0.0068649 0.0029393 0.23241 0.046465
3320000000 0.17333 0.1553 0.0071512 0.0014548 -0.00049456 -0.0020437 0.00083634 0.00025033
-0.0017167 -0.0015485 0.00026797 0.00014224
0.0071216 0.0014295 0.09949 -0.028494 0.0006133 0.0023899 -0.000384 -0.00048288
-0.00024583 -0.00029802 -0.00049909 0.00025875
-0.00043752 -0.0020236 0.00063696 0.0024104 0.16618 0.21763 0.00043508 -0.00031172
-0.00115 -0.00013748 0.00047633 0.00087695
0.00084483 0.00025083 -0.00038123 -0.0004965 0.00040482 -0.00031499 0.219 0.095992
0.0044432 0.002003 -0.0012055 0.00013156
-0.0017208 -0.0013888 -0.00023203 -0.00027474 -0.001167 -0.00012309 0.0044271 0.0019538
0.069025 0.13143 -0.0046393 0.0036122
0.00025749 0.00013634 -0.00049497 0.00024895 0.00045248 0.0010088 -0.0013013 0.00023492
-0.004636 0.003488 0.24827 0.033696
3380000000 0.2085 0.13836 0.0055871 -0.0020345 -0.0012355 0.0005673 0.0010449 0.00021608
-0.0014295 0.0007226 0.00030008 -6.2664e-05
0.0055781 -0.0020313 0.11006 -0.036195 0.00010832 0.00291 -0.0011497 -0.00047826
-9.6083e-05 0.00011897 -0.0007769 0.00052349
-0.0012017 0.00060095 0.00012958 0.0029128 0.20765 0.19526 0.00065954 -0.00041324
-0.0016555 0.00063281 0.0011198 0.0014769
0.0010485 0.00025135 -0.0011485 -0.00047489 0.00063744 -0.00042483 0.23433 0.063754
0.0059052 0.0013897 -0.00029029 0.00018966
-0.001442 0.00059895 -3.8735e-05 0.00012641 -0.0016552 0.00063485 0.0057894 0.0013616
0.10627 0.12547 -0.00076976 0.0053091
0.00026419 5.3545e-05 -0.00078422 0.00047226 0.0011229 0.0013432 -0.00037866 0.00018939
-0.00083221 0.0053901 0.27814 0.014632
3440000000 0.23993 0.11658 0.0044875 -0.0037437 -0.00079629 -0.0015727 0.00068638 5.553e-05
-0.0015755 0.0016189 0.0009506 0.00013586
0.0044884 -0.0037311 0.10355 -0.041457 0.0030907 0.0021136 -0.00095249 0.0011659
-7.6628e-06 0.00034383 8.452e-05 0.00089006
-0.00078882 -0.0015563 0.0031418 0.0021124 0.24597 0.16704 -0.0004927 -0.00018248
3.3561e-05 0.0012884 0.0010714 0.00050988
0.00067493 7.2547e-06 -0.00093656 0.0011442 -0.00049387 -0.00015015 0.23554 0.030827
0.0062298 -0.0012818 -0.00024145 -3.0915e-05
-0.0015304 0.0016005 3.5055e-05 0.00028998 9.0483e-05 0.0012257 0.0062924 -0.0013067
0.1314 0.12025 0.0022822 0.0029422
0.00083004 6.5939e-05 9.7899e-05 0.00094963 0.0011121 0.00050463 -0.00042151 -0.00020113
0.0023855 0.0028782 0.29484 -0.013821
3500000000 0.27226 0.08495 0.0023963 -0.0045892 -0.0014348 0.0016105 0.00094052 -0.00077157
-0.00091235 0.0011758 0.0006176 -0.00090858
0.0024068 -0.0045783 0.11571 -0.064847 0.0031481 0.0012969 -0.0003553 0.0006189
0.00043903 -2.2642e-05 -8.6411e-06 0.0003648
-0.0013686 0.0016641 0.00315 0.001268 0.27529 0.13251 0.00016008 -4.2676e-05
-1.4963e-05 0.00074025 0.001706 -1.5752e-05
0.00090004 -0.00079112 -0.0003347 0.00063758 0.00016645 -3.0184e-05 0.23948 0.0035587
0.0058684 -0.0038064 -0.00028422 -0.00013449
-0.00082096 0.0012095 0.00046123 -2.444e-05 -4.0708e-05 0.00093378 0.0058643 -0.0038508
0.17189 0.097533 0.002549 0.0011026
0.00062962 -0.00083134 -0.00011751 0.00038779 0.0018571 -3.8758e-05 -0.00032381 -0.00023873
0.0024278 0.0010581 0.31487 -0.041579
3560000000 0.29048 0.050509 0.00034013 -0.0058226 -0.00014095 -0.00092456 0.00048497 0.00031719
0.0016984 0.0017255 -0.00017494 -0.0011366
0.00036815 -0.0058252 0.11002 -0.069938 0.0058016 -0.00048732 0.0003586 0.00068847
0.0005838 -0.00018468 0.00015271 0.00034864
-0.00014936 -0.00085961 0.0058306 -0.00053818 0.30283 0.089911 -7.2396e-05 -5.8958e-05
0.000763 0.00049186 0.0016639 -0.00088927
0.00045318 0.00031161 0.00034836 0.00068431 -4.6496e-05 -5.475e-05 0.22991 -0.03294
0.0046371 -0.0062612 -0.00064533 -0.00059938
0.0017269 0.0016607 0.00057986 -0.00022213 0.00075991 0.00046389 0.0047067 -0.0061134
0.19268 0.089032 0.0022595 -0.0020685
-0.00014876 -0.0011236 0.00018129 0.00038438 0.0014736 -0.00085609 -0.0005885 -0.00061399
0.0022163 -0.0018729 0.32703 -0.082279
3620000000 0.30683 0.012596 -0.0010153 -0.0035415 -0.0018902 -0.00012403 0.00036087 -0.0016958
3.6766e-05 0.00047658 -0.00055073 -0.00088299
-0.0010095 -0.0035553 0.11053 -0.099081 0.0040919 -0.0037433 0.00026811 0.00047222
-0.00013762 -0.00078142 0.00074294 0.00030001
-0.0018211 -8.593e-05 0.0040236 -0.0038178 0.31549 0.046022 0.00022481 -0.00090814
-0.00026539 0.00036792 0.00071145 -0.00093128
0.00036024 -0.0016947 0.00025085 0.00043382 0.00025289 -0.00093351 0.21841 -0.062761
0.0001918 -0.0066833 -0.001046 0.001105
0.00018043 0.00051417 -0.00015456 -0.00087662 -0.00025901 0.00035707 0.00015701 -0.0068675
0.21378 0.054783 0.00020329 -0.0015064
-0.00055704 -0.00092136 0.00072143 0.00034208 0.0008223 -0.00094775 -0.0012415 0.0011682
0.00021977 -0.0015643 0.3296 -0.11621
3680000000 0.31068 -0.031529 -0.0034957 -0.0039531 -0.0010382 0.0015472 -0.0010039 -0.00025325
0.001455 -0.00017276 -0.0011724 -0.00029969
-0.003472 -0.0039609 0.10656 -0.11573 0.0016569 -0.0045716 0.00066742 0.00031812
-0.00030421 -0.00060809 0.00082393 0.00025817
-0.0009058 0.0015543 0.0015947 -0.0046141 0.32662 -0.0041638 -0.000755 -0.00063133
0.0011791 0.00074021 0.00069205 -0.001838
-0.00097286 -0.00024871 0.00070611 0.00034553 -0.00074619 -0.00075612 0.20485 -0.09624
-0.00085204 -0.0059432 -0.00112 0.0014912
0.0012896 -0.00017717 -0.000301 -0.00066667 0.0011626 0.00079914 -0.00092479 -0.0059033
0.23532 0.033189 -0.00022524 -0.0014164
-0.0013414 -0.00015924 0.00083275 0.00016317 0.00065814 -0.0017307 -0.0011204 0.0014353
-0.00032273 -0.0015137 0.32893 -0.16029
3740000000 0.31238 -0.067416 -0.0029211 6.2578e-05 -0.0022357 0.002508 8.2333e-05 -0.00090173
-0.00078576 0.00014343 -0.00094085 0.00031281
-0.0029319 3.6199e-05 0.097939 -0.13759 0.0010788 -0.0055161 0.00034046 -0.00021386
-0.00041127 -0.00023089 0.00052992 -9.599e-06
-0.0021654 0.0025692 0.001022 -0.0055937 0.32925 -0.043737 -0.00078187 -0.00016335
-3.1916e-05 2.4545e-05 -0.00028265 -0.0012489
0.00011709 -0.00093208 0.00032286 -0.00021335 -0.00072205 -0.00018268 0.18334 -0.12025
-0.0025125 -0.0053152 0.00083073 0.0026854
-0.00074252 0.00014123 -0.00037945 -0.0001408 -0.00018739 9.0963e-05 -0.0025345 -0.0054336
0.24361 -0.00035514 -0.0011412 -0.0012636
-0.0008798 0.0004026 0.00057515 -1.5518e-05 -0.00035585 -0.0012026 0.00078677 0.0028003
-0.0010485 -0.0011315 0.31513 -0.20019
3800000000 0.30658 -0.11348 -0.0021258 0.00060612 0.00073555 0.0037989 -0.0013536 -0.0016473
0.0015155 0.0011347 -0.0010751 0.00043093
-0.0021248 0.00059413 0.087299 -0.15267 -0.0020974 -0.0051582 0.00028876 7.4974e-05
-0.00087005 -0.00017145 0.00082528 -3.699e-05
0.00076407 0.0037807 -0.0021567 -0.0051373 0.32531 -0.085397 -0.00086193 0.00059
0.00087242 -0.0002178 -0.0010051 -0.00068677
-0.0013469 -0.0016491 0.00024532 6.757e-05 -0.000851 0.00058715 0.17436 -0.14575
-0.0030659 -0.003764 0.001603 0.0015611
0.0015775 0.0010638 -0.00092206 -0.00024961 0.00095969 -0.00016203 -0.0030748 -0.0038509
0.25973 -0.038179 0.00082235 0.00086702
-0.0010903 0.00042858 0.00082806 2.2351e-05 -0.001114 -0.00072016 0.0016339 0.0015719
0.00076083 0.00073849 0.30765 -0.24209
3860000000 0.29526 -0.14518 -0.00070763 0.001034 0.002752 0.0020406 -0.0020036 0.0012571
0.00054819 -0.0013052 -0.00041507 0.0015788
-0.0007123 0.0010156 0.068319 -0.16254 -0.0033765 -0.0051736 0.00052529 -0.00068506
-0.0007242 0.0012274 0.00055078 -0.00096606
0.002759 0.0020106 -0.0033833 -0.0051472 0.30537 -0.1254 -0.00071114 0.00089281
-3.1937e-05 -0.0004882 -0.00085565 -0.00030714
-0.0019721 0.0013206 0.00052967 -0.00068012 -0.00068633 0.00088691 0.14639 -0.16046
-0.0026711 -0.0040041 0.0020291 0.001132
0.00064829 -0.001198 -0.00070638 0.00126 -0.00025229 -0.00068523 -0.0026222 -0.0039196
0.25947 -0.06556 0.0003616 -0.0008919
-0.00046021 0.0016843 0.00056222 -0.0010001 -0.00082294 -0.00034043 0.0022189 0.0011182
0.0004842 -0.00085809 0.28443 -0.27944
3920000000 0.28013 -0.1848 0.0017449 -5.74e-06 0.00362 0.0022921 -9.8466e-06 0.0010778
0.00039999 -0.00011794 0.00052643 0.0004112
0.0017607 -1.7442e-05 0.041119 -0.17897 -0.0051631 -0.0033603 -0.00047955 -0.00012929
0.0002409 0.00027931 -0.00014309 -0.00041157
0.003657 0.002291 -0.0051548 -0.0033317 0.29847 -0.15835 0.00031219 0.0013544
0.0016782 -0.00075623 -0.00052373 -0.00020623
2.9831e-05 0.0010719 -0.00050355 -0.00015343 0.00028077 0.0013867 0.12637 -0.17148
-0.0039133 -0.0033514 0.0022732 -0.00018682
0.00025851 -7.8233e-05 0.00037652 0.00024299 0.0017155 -0.00091139 -0.003966 -0.0032898
0.25423 -0.11266 0.0012929 -0.0010984
0.00052171 0.00028875 -0.00016501 -0.00043809 -0.00061714 -8.2344e-05 0.0021962 -0.00022583
0.0010655 -0.0010015 0.26296 -0.30721
3980000000 0.25283 -0.22057 0.0018925 -0.0033365 0.0047171 -0.00054147 0.00019418 0.0011179
0.00090875 -0.0019213 0.00057473 0.00025466
0.0019141 -0.0033206 0.018768 -0.19245 -0.0057577 -0.0011565 0.00077905 0.00050583
0.00047177 0.00041363 -6.0876e-05 -0.0011874
0.0047896 -0.00063705 -0.0057626 -0.0010621 0.26983 -0.18868 0.0013918 -5.8621e-05
-0.000948 -0.0011874 -0.00084955 -0.0006105
0.00015179 0.0010811 0.00078708 0.00052271 0.0014138 -0.00011475 0.090002 -0.19322
-0.0041698 -0.0038491 0.0014003 -0.0011172
0.00085477 -0.0017777 0.00041664 0.00046951 -0.00094951 -0.0011151 -0.0043133 -0.0038766
0.24386 -0.14231 0.0018386 -0.0041819
0.0005847 0.00033842 -0.00010583 -0.0011309 -0.00084558 -0.00071202 0.001553 -0.00091494
0.002085 -0.0043734 0.2284 -0.34567
4040000000 0.22507 -0.24628 -0.00075987 -0.0042306 0.0031666 -0.0030774 0.00030797 0.00032844
-0.00052598 -0.00082553 0.00071333 -0.00010065
-0.00075036 -0.0041969 -0.0065666 -0.1998 -0.0046772 0.00025698 0.00023083 -0.00097724
6.4494e-05 0.00033241 -0.0014633 -0.0002147
0.0031407 -0.0030328 -0.0046823 0.00026906 0.24729 -0.22235 0.0002263 -0.00061862
-0.00069651 -0.00037235 -0.0011942 0.00044262
0.0003555 0.00030767 0.00022105 -0.00096072 0.00022271 -0.00064622 0.067936 -0.18789
-0.0063733 -0.0014275 0.0018043 -0.00073426
-0.00052735 -0.00075826 3.2431e-05 0.00024495 -0.00068997 -0.00042645 -0.0062826 -0.001336
0.23328 -0.17523 -0.0014402 -0.003301
0.00063413 -0.00010869 -0.0013727 -0.00020534 -0.0013266 0.00043282 0.0017656 -0.00078225
-0.0014262 -0.0030206 0.19141 -0.36362
4100000000 0.19459 -0.26959 -0.003549 -0.0029856 0.0010041 -0.0034676 -4.4061e-05 0.00012719
0.00041983 -0.0014977 0.00049551 0.00010811
-0.0035466 -0.0029565 -0.032549 -0.20348 -0.0048586 0.00096363 -0.00015192 -0.00036561
0.0010951 0.00037788 -0.00064148 0.00023572
0.0010028 -0.0035339 -0.0048218 0.001046 0.22547 -0.24823 0.00017634 -0.00026085
-0.00060309 -0.00029369 -0.0013139 0.00019069
-3.4499e-05 0.00010951 -0.00019717 -0.00035892 9.6842e-05 -0.00022328 0.034092 -0.20137
-0.0061837 0.00051126 0.0011951 -0.0013816
0.00033635 -0.0014436 0.0010081 0.00044834 -0.00064354 -7.772e-05 -0.006031 0.0006263
0.21892 -0.20113 -0.0011343 -0.0042398
0.00048809 0.00014401 -0.00059576 0.00030559 -0.0012541 -1.3361e-05 0.0010427 -0.001537
-0.0013239 -0.0041473 0.15786 -0.39065
4160000000 0.16532 -0.28645 -0.0039585 -0.0018546 -4.4093e-05 -0.0031353 0.00079204 -0.00030623
-0.0036585 -0.00092862 0.00065583 -0.00087551
-0.0039297 -0.0018616 -0.058229 -0.19958 -0.0048133 0.0026474 -0.0004808 -0.00027002
0.0003248 -0.00049534 -0.00097797 0.00043524
-6.1852e-05 -0.003197 -0.0048036 0.0027664 0.1926 -0.26334 0.00043757 -0.00035141
-0.0012256 -0.00027519 -0.0010247 0.00075856
0.00081078 -0.00027236 -0.00046964 -0.0002383 0.00048613 -0.00036061 0.0098589 -0.189
-0.0052987 0.0014637 0.00091127 -0.0024022
-0.0035653 -0.00065473 0.00026979 -0.00058343 -0.0012158 -0.00025871 -0.0053248 0.0015881
0.18846 -0.23512 -0.0041055 -0.0035213
0.00065657 -0.00078497 -0.00085836 0.00035908 -0.00088109 0.00088647 0.00097996 -0.0024349
-0.0038446 -0.0036586 0.10822 -0.39864
4220000000 0.13686 -0.30219 -0.0046277 0.00024226 9.6877e-06 -0.0037789 -0.00036514 -0.00029807
-0.00075174 0.00092134 0.00035108 -0.0011267
-0.004626 0.00024167 -0.094795 -0.18961 -0.0022617 0.0035276 -0.00015423 -0.00010306
-5.726e-05 -2.2913e-05 -0.000538 0.00098903
8.6999e-06 -0.0038053 -0.0022292 0.0035808 0.1629 -0.28971 -6.5502e-06 0.00010585
0.00053716 0.00042849 -4.4272e-05 0.0011768
-0.00035304 -0.00025267 -0.0001527 -9.493e-05 4.1934e-05 9.9385e-05 -0.014029 -0.18704
-0.0043313 0.0023108 -1.6185e-05 -0.00206
-0.00067761 0.00095887 -7.3252e-05 -4.7994e-05 0.00049003 0.00041671 -0.0042598 0.002235
0.17345 -0.25929 -0.0039334 -0.0031782
0.0004487 -0.0011402 -0.00049675 0.0010784 -5.9348e-05 0.0011397 -0.0001128 -0.0020661
-0.0040313 -0.0031768 0.080166 -0.41233
4280000000 0.10589 -0.31066 -0.0029503 0.0017157 -0.0018043 -0.004315 -0.00043823 0.00056907
-0.00058782 0.0012031 -0.00065865 -4.9519e-05
-0.0029609 0.0017017 -0.12038 -0.19354 -0.0027507 0.0030863 -0.00079164 -0.00030341
0.00026926 0.00031454 0.00059718 0.00048545
-0.0019299 -0.0043004 -0.0027613 0.0031598 0.13254 -0.29648 0.00087681 -0.00017179
-0.00083368 0.00080966 -0.00052317 0.00084203
-0.00042282 0.00059682 -0.00074973 -0.00030209 0.00086109 -0.000225 -0.052005 -0.17161
-0.0048036 0.0025153 -0.00069836 -0.0021838
-0.0004461 0.0013607 0.00025633 0.00020312 -0.00073126 0.00094643 -0.004893 0.0026396
0.12965 -0.28322 -0.0064327 -0.00086175
-0.00062865 -0.00014956 0.00053177 0.00048688 -0.00040227 0.00083179 -0.00068733 -0.0022221
-0.0067484 -0.00065232 0.029999 -0.41733
4340000000 0.078393 -0.3196 -0.001915 0.0020415 -0.0024996 -0.0013541 0.00024505 0.00050909
-4.3241e-06 0.00072312 1.7361e-05 -0.001143
-0.0019291 0.0020212 -0.14099 -0.1676 -0.0019386 0.0039699 -0.0001797 0.0005505
-0.00028509 -0.00029752 0.000361 0.0003084
-0.0025016 -0.0013362 -0.0019133 0.0040374 0.097031 -0.31329 -0.00032235 -0.00098637
0.00022048 0.00058894 0.00068782 0.0021974
0.00025888 0.00053714 -0.00016159 0.00055258 -0.00027096 -0.0010017 -0.069652 -0.16889
-0.0042525 0.0035497 -0.0017009 -0.0025698
5.5411e-05 0.00072053 -0.00024105 -0.00021045 0.00023115 0.00047534 -0.0042243 0.0035572
0.1032 -0.30784 -0.0047778 0.0014002
1.6862e-05 -0.0011684 0.00039873 0.00032728 0.00073855 0.0022569 -0.0015699 -0.00248
-0.0046884 0.0010215 -0.0040203 -0.41139
4400000000 0.047347 -0.32507 -0.001041 0.0015957 -0.0024296 -0.0016423 0.00081439 0.0012491
1.7912e-05 0.00065849 -0.00019364 -0.00065265
-0.0010673 0.0016058 -0.16997 -0.15745 -0.0012444 0.003978 -0.00047108 0.00047796
0.00013537 -0.00051821 0.00054595 0.00048304
-0.0024873 -0.0015063 -0.0011551 0.0040517 0.06764 -0.31934 -0.00010945 -0.00014086
0.00028641 0.00013854 0.0010262 0.0013473
0.00085945 0.0012117 -0.00048955 0.00047831 -0.00013154 -0.00018715 -0.094337 -0.15559
-0.0031648 0.0053113 -0.0018685 -0.0015693
-3.1852e-05 0.0007579 0.00022637 -0.00058132 0.00036385 0.00027328 -0.0032162 0.0052493
0.071308 -0.32063 -0.0039905 0.00060823
-0.00024255 -0.00076836 0.00048525 0.00050256 0.0011732 0.0013559 -0.0020844 -0.0015527
-0.004259 0.00089652 -0.050126 -0.41579
4460000000 0.011565 -0.32438 -0.00063639 0.00054994 -0.0041994 -0.00077145 0.0014063 -0.00073369
-0.00023168 0.0012867 -0.0012642 -0.00034683
-0.00064699 0.00056786 -0.19163 -0.12797 -0.0004737 0.0045475 -0.00037435 0.0007056
-0.00030307 -0.00047722 0.00043953 -0.00038752
-0.0042246 -0.00081697 -0.0004397 0.0045992 0.042487 -0.32647 -0.00054227 -0.00041659
0.00040642 0.00060854 0.0019535 0.0005434
0.001427 -0.00069313 -0.00035718 0.00069748 -0.00051241 -0.00043352 -0.10738 -0.13408
-0.0017137 0.0061894 -0.0026185 -0.00090531
-0.00016263 0.0012647 -0.00032588 -0.00046262 0.00021106 0.00057005 -0.0016994 0.0062409
0.035835 -0.31719 -0.0040448 0.0031723
-0.0013006 -0.00040345 0.00033669 -0.0003623 0.0020177 0.00075726 -0.0025015 -0.00087153
-0.0039356 0.00302 -0.089643 -0.39754
4520000000 -0.012562 -0.32471 -0.00036774 -0.00031236 -0.0035823 0.00028424 0.00075085 -3.1499e-05
0.001851 7.6271e-05 -0.00068927 0.0010411
-0.00037605 -0.0003383 -0.21651 -0.11088 0.00077904 0.0045773 0.00056806 0.00084669
-0.00033272 -9.0472e-06 0.00031369 -0.00010637
-0.0035944 0.00030233 0.00082605 0.0045797 0.011168 -0.32416 -0.00093627 0.0005145
0.00088676 -0.0007347 0.0017504 -0.00094997
0.00069113 -2.2148e-05 0.00059832 0.00083544 -0.00098226 0.00054986 -0.12461 -0.12501
-0.00058007 0.0058404 -0.0031588 -6.5963e-05
0.0017772 4.0097e-05 -0.00030813 -1.523e-06 0.00082683 -0.00067074 -0.00053671 0.005824
-0.012921 -0.33022 -0.0026541 0.0026012
-0.00063342 0.00095184 0.00023634 -7.7785e-05 0.0016069 -0.00097281 -0.0030614 -0.00012553
-0.0027743 0.0027871 -0.11918 -0.3951
4580000000 -0.050135 -0.31726 -0.0010809 -0.00065613 -0.0032168 0.0024117 0.00073611 -0.00032927
6.9003e-05 0.00019472 -0.00028366 0.00079984
-0.0010914 -0.00068433 -0.23511 -0.084154 0.0010218 0.0041912 0.00056431 -9.7099e-05
-0.00010077 0.00016002 0.00016338 -0.00033714
-0.0032192 0.002465 0.0010881 0.0042197 -0.020631 -0.32098 -0.00017288 0.0004527
-5.9524e-05 -5.6223e-05 0.001448 -0.0011397
0.00075102 -0.00038618 0.00054544 -8.8371e-05 -0.0001396 0.0004792 -0.13507 -0.099944
0.0022586 0.0055162 -0.0027602 0.0011063
0.00010676 0.00024548 -7.5138e-05 0.00023543 -5.9162e-05 -7.1798e-05 0.0021738 0.0054639
-0.040126 -0.33556 -0.0025439 0.003432
-0.00032668 0.00086486 0.00019349 -0.00036477 0.001484 -0.0011572 -0.0026285 0.0011902
-0.002371 0.0035939 -0.16362 -0.36548
4640000000 -0.075544 -0.31106 -0.002474 -0.0016386 -0.002934 0.0026616 0.00053942 -0.0015045
0.0014987 -0.00020377 0.00029215 0.0010765
-0.0024804 -0.0016394 -0.24529 -0.056296 0.0017221 0.0037934 0.00073645 0.00028334
-0.00023466 0.00042832 -4.2011e-05 -0.00081576
-0.0029455 0.0026778 0.0017229 0.0037847 -0.044986 -0.3148 0.00038477 0.00084636
0.001055 2.1456e-05 0.00039695 -0.0021821
0.00059035 -0.0015273 0.00072474 0.00026058 0.00040903 0.00083167 -0.14067 -0.08585
0.0036192 0.003869 -0.0023179 0.0017708
0.0014035 -0.00026697 -0.00022143 0.00039792 0.0010673 -5.3735e-05 0.0035736 0.0038
-0.073821 -0.32199 -0.0023421 0.0041971
0.00019527 0.0010511 -3.9698e-05 -0.00080899 0.00045927 -0.002253 -0.0023465 0.0017597
-0.0026972 0.0041016 -0.18308 -0.35485
4700000000 -0.10348 -0.30617 -0.0041305 -2.8431e-05 -0.0015361 0.0047257 -0.00099837 -0.00093001
0.001002 -0.0005175 0.00096039 0.00048049
-0.0040767 -4.4504e-05 -0.25698 -0.037733 0.0026622 0.0040617 0.00049525 -0.00053247
0.00033904 0.00039778 -0.00026152 -3.9504e-05
-0.0014904 0.0047529 0.0027214 0.0039983 -0.075853 -0.30856 -0.00020196 0.0005236
0.00010313 -0.00021134 -7.4684e-06 -0.0014011
-0.00103 -0.00093717 0.00048558 -0.00054077 -0.00022002 0.00053096 -0.15731 -0.064891
0.0034901 0.0015455 -0.001505 0.0023645
0.0010329 -0.00044663 0.00040784 0.00038818 0.00028545 -0.00013167 0.0036111 0.0014432
-0.11238 -0.3149 -0.0012502 0.0038658
0.00092309 0.00046437 -0.00021934 -4.0089e-05 -3.8291e-05 -0.0014459 -0.0014892 0.0024567
-0.0012207 0.0040881 -0.22648 -0.32611
4760000000 -0.13353 -0.29101 -0.0047735 0.0013573 0.00078303 0.0045183 -0.00074573 -0.00060524
0.00037354 -0.0011723 0.00077378 -0.00052035
-0.0047523 0.0013579 -0.2525 0.0046774 0.003054 0.003187 -7.5879e-06 -0.00063592
0.0002998 0.0001799 0.00013418 -1.8063e-05
0.00076837 0.0045076 0.0031279 0.0031561 -0.10567 -0.29419 0.00079675 0.00035722
0.00095287 0.0001087 -0.0013672 -0.0010759
-0.0007448 -0.00056371 -1.1522e-05 -0.00066277 0.00077315 0.00036742 -0.15148 -0.048466
0.0025618 0.001011 -0.00066472 0.0027505
0.00025985 -0.0012536 0.00034868 0.00012935 0.001034 4.5526e-05 0.0024687 0.0011381
-0.14532 -0.29828 -7.5339e-05 0.004463
0.00070086 -0.0003619 8.5831e-05 2.1273e-06 -0.0012956 -0.0010326 -0.00059274 0.0026951
-0.00023099 0.0043314 -0.23759 -0.30416
4820000000 -0.16054 -0.27667 -0.004883 0.0027625 0.0013346 0.0029673 -0.00085051 -0.00053731
0.00034266 -0.00092014 6.319e-05 -0.00026713
-0.0049101 0.0027525 -0.26436 0.026986 0.0044139 0.0034825 -9.2005e-05 -0.00031124
0.00029814 -9.6169e-05 -0.00022242 -0.00040855
0.0013682 0.0029687 0.0044641 0.0033719 -0.13281 -0.29054 0.0004126 -0.00039808
0.00052629 -0.00065961 -0.00083 -3.9226e-05
-0.00086124 -0.00047862 -7.6847e-05 -0.00032551 0.00042947 -0.00038211 -0.16672 -0.0308
0.001883 -0.00033151 7.8686e-05 0.0028892
0.00040771 -0.00088528 0.00026456 -8.9966e-05 0.00046899 -0.00075431 0.0018389 -0.00036824
-0.18495 -0.28121 -0.00028401 0.0030491
0.00010406 -0.00039014 -0.00029762 -0.00036096 -0.00088341 2.7469e-06 9.046e-05 0.0029387
-9.7797e-05 0.0031246 -0.27484 -0.27369
4880000000 -0.19146 -0.25667 -0.0041792 0.0044463 0.0020586 0.0031523 -0.0015093 0.00013557
-0.0008116 -0.00093084 0.00047001 -0.00011615
-0.0041913 0.0044559 -0.25584 0.068627 0.0049331 0.0016384 -0.00034709 -0.0001561
-0.00014536 0.00030562 -0.0001564 5.6875e-05
0.002143 0.0031003 0.00491 0.0015025 -0.15189 -0.27746 0.00049211 -0.00034376
-0.00010605 -0.0013545 -0.00056876 -0.00018648
-0.0015279 0.00014566 -0.00038488 -0.00016164 0.00047738 -0.0003633 -0.15986 -0.012246
0.00067832 -0.00057666 0.0011423 0.0024347
-0.00090453 -0.00093543 -0.00013425 0.00028656 -0.00010934 -0.0013205 0.0005389 -0.00060645
-0.21624 -0.26583 0.00058072 0.0030047
0.000436 -9.8009e-05 -0.00014418 5.7902e-05 -0.00044473 -0.00012994 0.001217 0.0023885
0.00045416 0.0029835 -0.28681 -0.24387
4940000000 -0.2119 -0.23908 -0.002899 0.0064894 0.0028733 0.0012772 -0.00034071 0.00073669
-0.00092817 -0.00054061 8.371e-05 -0.00072373
-0.002937 0.0065009 -0.26744 0.09442 0.0059442 0.0010596 -0.00011157 -4.4951e-05
0.00036639 -0.00036748 -0.00044308 6.6915e-05
0.0029363 0.0012211 0.0059496 0.0010055 -0.17219 -0.25398 0.00011505 -0.00038827
-0.0011202 -0.00015728 -0.00057526 0.00021927
-0.00030091 0.00071704 -0.00010857 -3.976e-05 0.00010452 -0.00036167 -0.16751 -0.0025141
-0.00049278 9.4448e-05 0.0018722 0.0018697
-0.0010274 -0.00046803 0.00039849 -0.00036986 -0.0011775 -0.0001686 -0.00047748 0.00021315
-0.24011 -0.23832 2.7973e-05 0.0030464
0.00017158 -0.00074675 -0.00048589 8.3804e-05 -0.00054142 0.00015956 0.001834 0.001911
0.00017973 0.0030339 -0.31015 -0.21802
5000000000 -0.23262 -0.21461 -0.00011902 0.0073025 0.0033 0.0018461 -0.00018826 0.00065394
-0.00057414 0.00061464 -0.00025901 -0.00086089
-0.00014901 0.0072901 -0.25367 0.11205 0.0058995 -0.00093219 -0.0002848 -9.758e-05
-0.00015412 -0.00061194 -0.00020802 -0.00014222
0.0032696 0.0017811 0.0058832 -0.00099091 -0.20231 -0.23924 -0.00061705 -0.00071398
-0.00046565 -0.00016974 -0.00037066 -0.00018468
-0.00016766 0.00062373 -0.00028372 -0.000105 -0.00064582 -0.0007559 -0.16151 0.02179
-0.0010134 0.0013839 0.0022181 0.0010794
-0.00056693 0.00065435 -0.00016145 -0.00056273 -0.00045648 -0.00019061 -0.0010577 0.0013302
-0.26784 -0.21545 -2.4016e-05 0.0038066
-0.00031752 -0.00093107 -0.00029225 -7.8056e-05 -0.00042456 -0.00010851 0.0022497 0.0010343
3.9014e-05 0.0036724 -0.32223 -0.18344
5060000000 -0.25346 -0.18693 0.0019702 0.0070054 0.0032584 -0.00045009 0.00020382 0.00054992
-0.00037416 -8.1123e-05 -0.00047118 -0.00037415
0.0019483 0.0070225 -0.23612 0.14885 0.0051449 -0.0020072 -5.61e-05 0.00024313
-0.00037441 4.3706e-05 -0.0003665 0.00036589
0.0032323 -0.0005284 0.0051096 -0.0020699 -0.21564 -0.21721 -0.00041694 0.00027207
-0.00093169 0.00013327 -0.0010055 4.2676e-05
0.00021406 0.00056384 -4.8761e-05 0.00024616 -0.00034855 0.00023011 -0.16304 0.029096
-0.00038771 0.0028873 0.0019626 0.00047414
-0.00031041 -1.5347e-05 -0.00040591 -2.1035e-05 -0.00095583 2.2661e-05 -0.0003518 0.002905
-0.28167 -0.18467 0.0012201 0.003131
-0.00045498 -0.00031795 -0.00037718 0.00032609 -0.0011726 -0.00012152 0.0019465 0.00049327
0.0011607 0.0032272 -0.33407 -0.15503
5120000000 -0.26914 -0.16135 0.0035469 0.0059455 0.0030211 -0.00060364 0.00031098 0.00058837
-0.00013028 0.00083483 -0.0004556 0.00040704
0.0035357 0.0059419 -0.23045 0.17519 0.004817 -0.0027367 5.2349e-05 0.00022522
-0.00012928 -3.0244e-05 8.2055e-05 0.00034033
0.0029672 -0.00067029 0.0047384 -0.0028369 -0.22953 -0.20222 -0.0001289 0.00010761
-0.0003155 0.00087911 -0.0011736 0.00079601
0.00032487 0.00059397 6.7722e-05 0.0002252 -0.00012214 7.3051e-05 -0.15923 0.055413
0.0011123 0.0032987 0.0024081 0.00027596
-0.00017289 0.000946 -0.00011351 6.152e-06 -0.00031206 0.00099879 0.0011475 0.0032546
-0.29685 -0.15086 0.0013594 0.0033687
-0.00046583 0.00029203 0.00013164 0.00030898 -0.0010108 0.00073207 0.0025047 0.00029343
0.0014029 0.0033948 -0.34691 -0.12025
5180000000 -0.28483 -0.13083 0.0050869 0.0046553 0.0033946 -0.0010975 0.00029295 0.00052769
-0.00018978 0.00032971 -0.00058564 0.00048466
0.0050796 0.0046438 -0.20815 0.19832 0.0041573 -0.0038961 -0.00034024 -0.00027496
-8.2355e-05 -5.6534e-05 -5.2869e-05 0.00021326
0.0033442 -0.001201 0.0041069 -0.0039821 -0.24042 -0.16571 -0.00038659 0.00068448
-5.5692e-05 -6.6351e-05 -0.00043984 0.00091308
0.00026363 0.0005393 -0.0003527 -0.00026381 -0.00039251 0.00069144 -0.15807 0.065247
0.002744 0.0038875 0.0022702 -0.00080012
-0.00017999 0.00029971 -0.00010445 -0.0001293 -9.1152e-05 -0.00015087 0.002794 0.0038751
-0.30889 -0.10825 0.0025868 0.0035906
-0.00056687 0.00052394 -8.4201e-05 0.00014448 -0.0005592 0.00083185 0.0022435 -0.00078107
0.0024413 0.0035554 -0.34893 -0.088044
5240000000 -0.29307 -0.10412 0.0051555 0.0033471 0.0026993 -0.0028318 0.00065759 3.3856e-05
-0.00023694 -2.2929e-05 9.789e-05 0.00057103
0.0051326 0.0033578 -0.19622 0.23566 0.003013 -0.0048049 1.8052e-05 0.00011466
-0.00021581 -1.5986e-05 0.00019339 0.00032604
0.0026408 -0.0028997 0.0029432 -0.0048469 -0.25717 -0.14095 0.00042844 0.00013292
-0.00025628 0.00061877 5.0102e-05 0.0013282
0.00065463 2.7661e-05 1.9775e-05 0.00014665 0.0004394 0.00015106 -0.15845 0.085703
0.0036226 0.0026572 0.0016903 -0.0011964
-0.00021217 -3.5966e-05 -0.0001923 5.715e-06 -0.00021333 0.00072288 0.0036079 0.0026263
-0.32318 -0.067408 0.0028768 0.0028916
8.2834e-05 0.00051949 0.00021512 0.00033635 0.00014111 0.0012788 0.0017056 -0.0012803
0.002961 0.0028456 -0.35546 -0.055372
5300000000 -0.29792 -0.073758 0.0059309 0.0018575 0.0017085 -0.0031708 0.00014529 -0.00035596
0.00043943 0.00070507 0.00018525 0.00015233
0.0059015 0.0018595 -0.18835 0.24047 0.0021061 -0.0053782 -0.00014776 0.00021991
-2.4737e-05 0.00040094 0.00024945 0.00021837
0.001633 -0.0031939 0.0019574 -0.0054256 -0.27318 -0.11531 0.00029319 -0.00024139
0.00022047 0.0004603 0.00067542 0.00090009
0.00013106 -0.00035064 -0.0001731 0.00021611 0.00026221 -0.00022139 -0.15082 0.095087
0.0053012 0.0018092 0.0013814 -0.001667
0.00044555 0.00070957 -4.077e-05 0.0004032 0.00023837 0.00052979 0.0053244 0.0018556
-0.3348 -0.038564 0.0033273 0.0025385
0.00019702 0.00014359 0.00023704 0.00023337 0.0006585 0.00099929 0.0013011 -0.0015245
0.003325 0.0026337 -0.35091 -0.019408
5360000000 -0.29807 -0.036891 0.0058716 0.00069686 0.00036506 -0.0037015 0.0003701 -2.3889e-05
8.8879e-05 0.00034556 0.00049854 -0.00015826
0.0058771 0.00072663 -0.15082 0.26205 0.00075112 -0.0056164 9.3895e-05 0.00024923
1.4077e-05 4.767e-05 0.00047348 -7.6418e-05
0.00028678 -0.0036939 0.00061969 -0.0056301 -0.27204 -0.08848 0.00040983 0.00035292
0.00028584 0.00048431 0.00085036 0.00044934
0.00036956 -4.3334e-05 0.00011671 0.0002288 0.00040735 0.00028264 -0.14883 0.11296
0.0058378 -0.00039296 0.00071773 -0.0019258
0.00011285 0.00033998 -4.6466e-05 4.3805e-05 0.00022524 0.00041897 0.0058213 -0.00049827
-0.33056 0.00032203 0.0044376 0.002517
0.00057283 -0.00022621 0.00045225 -6.9084e-05 0.00085478 0.00032228 0.00074666 -0.0020123
0.0044801 0.0023898 -0.34901 0.0089272
5420000000 -0.30057 -0.013443 0.0060601 -0.0011096 -0.00053075 -0.0037451 -3.9639e-05 -0.00016401
0.00072437 0.00049569 0.00026195 -0.00023646
0.0060567 -0.0011036 -0.13189 0.28866 -0.00018119 -0.0055573 9.0597e-05 0.0001575
3.9242e-05 2.4964e-05 0.00028703 -7.0003e-05
-0.00055651 -0.0037329 -0.00028149 -0.0055486 -0.28777 -0.055001 -0.00015904 -0.00053944
0.00081955 0.00012015 0.0010918 -2.5629e-05
-4.9955e-05 -0.00016233 8.5819e-05 0.00017315 -0.00017136 -0.00053051 -0.13727 0.12752
0.0048807 -0.0019952 0.00015651 -0.0017025
0.0007525 0.0003743 2.3643e-05 -3.7596e-06 0.00077089 8.0766e-05 0.0048374 -0.002014
-0.33438 0.029316 0.0049432 0.00095288
0.00021614 -0.00024637 0.00028272 -8.3042e-05 0.0011361 7.2634e-06 0.0001182 -0.0017688
0.0049611 0.0010844 -0.34108 0.050523
5480000000 -0.29248 0.022786 0.0049918 -0.0019568 -0.0020518 -0.0029278 0.00035333 1.9738e-05
0.00091177 -0.00022306 -0.00010706 -6.9571e-05
0.0049777 -0.0019628 -0.11736 0.29642 -0.0017113 -0.005705 1.3208e-05 0.00016959
7.7525e-05 5.1847e-06 0.00024302 -0.00021754
-0.0020788 -0.0028927 -0.0018397 -0.005654 -0.29177 -0.032727 -0.00027266 0.00026051
0.00057239 -0.00040203 0.00076038 -4.4546e-05
0.00037645 3.2208e-05 1.3554e-05 0.00017348 -0.00028688 0.00025889 -0.13064 0.13851
0.0041172 -0.0033391 -0.00017302 -0.0019453
0.00082746 -0.00024849 3.9505e-05 -4.5066e-05 0.00052525 -0.00052981 0.0041418 -0.0034135
-0.32362 0.058847 0.0048277 0.00035314
-7.3779e-05 -3.3988e-05 0.00028692 -0.00022078 0.00068153 -0.00014692 -0.00021256 -0.0019139
0.0048267 0.0002429 -0.3322 0.072636
5540000000 -0.28853 0.048013 0.0041709 -0.0026256 -0.0027915 -0.0019055 0.00038361 -0.00032406
0.00030424 -0.00011744 -0.00022119 0.00015388
0.0041923 -0.0025839 -0.076538 0.31384 -0.0026919 -0.0049294 0.00040067 9.1063e-05
-8.5903e-06 -0.00016234 -0.00012579 -0.00040517
-0.0027967 -0.0018498 -0.0027694 -0.0048637 -0.29072 -0.011599 0.00024376 -0.00015947
0.00023334 -0.00017218 0.00034079 -0.0001909
0.00036702 -0.00030408 0.00041394 9.8695e-05 0.00025928 -0.00012633 -0.11908 0.15976
0.0026715 -0.0038591 -0.0011498 -0.0018169
0.00019182 -0.00015904 4.6353e-06 -0.00017402 0.00031009 -0.0001165 0.0025683 -0.0038718
-0.30842 0.094121 0.0050339 -0.00092366
-0.00027286 0.00018942 -0.00014442 -0.00043294 0.00038099 -0.00027243 -0.0011297 -0.0018686
0.0050466 -0.00084962 -0.32419 0.11372
5600000000 -0.27713 0.07589 0.0033841 -0.0036442 -0.0024255 -0.0016151 0.00031267 -0.00035774
0.00036198 -0.00021954 0.0002481 0.0004482
0.0033794 -0.0036206 -0.073683 0.32783 -0.0036754 -0.00461 7.2933e-05 -0.00019127
-8.9815e-05 3.1985e-06 -0.00023149 -0.00024813
-0.0024406 -0.0015753 -0.003787 -0.0045661 -0.28994 0.020412 -6.1375e-05 7.5081e-05
0.00017053 -0.00046627 0.00035905 -0.0003916
0.00030109 -0.00036242 6.7863e-05 -0.00020364 -4.0652e-05 8.8662e-05 -0.11142 0.15917
0.0017511 -0.0037466 -0.0010865 -0.0011147
0.00031435 -0.00024123 -0.00013702 4.8969e-05 0.00024825 -0.000471 0.0017107 -0.0037238
-0.29958 0.12405 0.0044966 -0.0013363
0.00026475 0.00032219 -0.00023188 -0.00025124 0.0004369 -0.00045293 -0.0010847 -0.0010847
0.004522 -0.0014264 -0.30263 0.12783
5660000000 -0.26575 0.098103 0.0030381 -0.0036426 -0.0034378 -0.00053442 -0.00038055 -0.00076138
-0.00015744 -0.00057142 0.00034432 -0.00022773
0.0030499 -0.0036483 -0.032343 0.31927 -0.0045638 -0.0030222 -3.1611e-05 -0.00015182
0.00012727 -1.6858e-05 -0.0001487 -1.3037e-05
-0.0034369 -0.00046176 -0.0046183 -0.0029567 -0.29067 0.043965 -0.00013959 9.7183e-05
-0.00041093 -0.00036943 0.00024738 -0.0010195
-0.00039298 -0.00076758 -3.2102e-05 -0.00015994 -0.0001426 9.2764e-05 -0.095972 0.17919
0.00078454 -0.0040763 -0.001358 -0.00089225
-0.00017945 -0.00059247 0.00014041 1.345e-05 -0.00035728 -0.00036562 0.00078996 -0.0040413
-0.28426 0.15231 0.0043432 -0.0023911
0.00042304 -0.00025805 -0.00011905 -2.4234e-05 0.00031142 -0.0010658 -0.0013138 -0.00091228
0.004358 -0.0024428 -0.29339 0.16457
5720000000 -0.25037 0.11956 0.0026448 -0.0041825 -0.0028171 0.00076387 -0.00053384 -0.00022362
-0.00037795 -0.00015768 -0.00013294 -0.00031098
0.0026668 -0.0041609 -0.0041584 0.34456 -0.0056325 -0.0026549 7.7303e-05 -4.5641e-05
-0.0002626 5.823e-06 -0.00024453 0.00024762
-0.0027845 0.00087519 -0.0057106 -0.0025078 -0.28664 0.07513 0.00010904 1.6884e-05
0.00035287 0.00026565 -0.0001492 -0.00039959
-0.00055549 -0.00018895 6.1809e-05 -4.5758e-05 7.2801e-05 2.237e-05 -0.079944 0.18101
-4.3708e-05 -0.0034726 -0.0015766 -0.00037361
-0.00044374 -0.00017809 -0.00025357 6.9875e-05 0.00028987 0.0002267 -0.00010544 -0.0035152
-0.27289 0.17902 0.0040901 -0.0035143
-0.00015051 -0.00030854 -0.00022284 0.00024652 -0.00012357 -0.00038831 -0.0016611 -0.00031925
0.0041284 -0.0034888 -0.2629 0.18156
5780000000 -0.23393 0.13695 0.0015196 -0.004785 -0.0024942 0.001191 -0.00079 0.00010769
-0.00032721 -0.00026226 -7.1325e-05 -0.00030025
0.0015148 -0.0047579 0.0092447 0.33938 -0.0059679 -0.00050297 -2.2886e-05 -0.00018773
5.5516e-05 -6.4108e-05 1.3143e-06 -0.00019704
-0.0024644 0.0012153 -0.0060255 -0.00036142 -0.28306 0.092218 -3.6987e-05 -0.00010745
0.00010632 -0.00014985 -0.00052332 -0.00065545
-0.00076762 0.00011106 -2.9354e-05 -0.00019533 3.8137e-07 -8.6761e-05 -0.070863 0.19681
-4.7987e-05 -0.0032743 -0.0012933 -1.9596e-05
-0.00031611 -0.0001919 2.6134e-05 -4.6879e-05 0.00010314 -0.00012279 -0.00010062 -0.0032421
-0.26209 0.19998 0.0027622 -0.0037494
-6.8341e-05 -0.00021491 -2.0242e-05 -0.00019075 -0.00057305 -0.0005764 -0.0012016 -5.9635e-05
0.0029053 -0.003824 -0.2538 0.20418
5840000000 -0.21997 0.158 0.00015855 -0.0054672 -0.0020855 0.0012251 -0.00013795 0.0002909
-0.0003134 0.00030297 -0.00045181 -0.00024921
0.00017131 -0.0054632 0.04502 0.34239 -0.005717 0.00064546 -0.00021492 4.6852e-05
0.00020526 -3.0466e-05 -0.00015209 0.00020928
-0.0020523 0.0012628 -0.0057281 0.00074156 -0.2757 0.11619 -0.00023734 0.00012094
-0.00020601 -0.00073472 -0.00056718 -0.00036911
-0.00010977 0.00027778 -0.00020082 4.6875e-05 -0.00023325 8.436e-05 -0.047949 0.19963
-0.00068377 -0.0035759 -0.0012132 0.00019531
-0.00032252 0.00028102 0.00018459 -6.1779e-05 -0.00027737 -0.00066949 -0.00067576 -0.0036064
-0.24377 0.20915 0.0023415 -0.0040436
-0.00046405 -0.00023665 -0.00015251 0.00021134 -0.00054289 -0.0004264 -0.00124 0.00020067
0.0023884 -0.004068 -0.21755 0.22764
5900000000 -0.20582 0.16977 -0.0019033 -0.0054603 -0.0021651 0.0024535 -0.00016806 5.8797e-05
0.00028578 -0.00021511 8.8532e-05 0.00019429
-0.0018947 -0.0054662 0.065173 0.34199 -0.0050352 0.0020696 3.0008e-05 -8.1843e-06
3.0047e-05 -0.00027249 -8.6346e-05 -9.0919e-05
-0.0020783 0.0024664 -0.0049985 0.0021606 -0.25976 0.13128 -3.7566e-06 -0.00014437
-0.00042624 -0.00028203 -0.00089609 -9.874e-05
-0.00016553 5.004e-05 1.6795e-05 -2.9136e-05 -3.3889e-05 -0.0001236 -0.040661 0.21004
-0.00088496 -0.0035496 -0.0011392 0.0003349
0.00023164 -0.00020087 1.1619e-05 -0.00026713 -0.00040828 -0.00031746 -0.0010162 -0.0035077
-0.21813 0.22428 0.0019644 -0.0048885
0.00013525 0.00021303 -0.00010786 -8.5187e-05 -0.0008201 -6.9664e-05 -0.0011565 0.000313
0.0020482 -0.0049074 -0.20333 0.23751
5960000000 -0.18542 0.18293 -0.0030069 -0.0039482 -0.00066088 0.0026757 -0.0001005 0.000206
-0.00026974 0.00020592 -0.00013722 8.0392e-05
-0.0029928 -0.0039504 0.091955 0.34076 -0.0040884 0.0022712 -0.00017884 2.1692e-05
-7.5453e-05 0.00010155 5.4952e-05 0.00011998
-0.00059662 0.0026893 -0.0040718 0.0023562 -0.24438 0.15718 -5.631e-05 -0.00014688
-0.00030788 0.00022669 -0.00023705 -0.00010797
-8.4873e-05 0.00020782 -0.00017393 1.4637e-05 -5.7267e-05 -0.00015285 -0.021934 0.21837
-0.0020124 -0.0034295 -0.0010004 0.00092632
-0.00018048 0.00019484 -3.2076e-05 9.8584e-05 -0.0003403 0.00025326 -0.0020034 -0.0033884
-0.19702 0.23824 0.00022079 -0.0050779
-0.00022561 0.00011084 6.1834e-06 0.00014485 -0.00031633 -0.00015091 -0.0010486 0.0009098
0.00025084 -0.0051112 -0.1738 0.26425
6020000000 -0.16712 0.19798 -0.0037734 -0.0030504 -0.00018908 0.0029931 -2.5645e-05 0.0005256
-0.00029056 0.00027186 -0.00013512 0.00024234
-0.0037839 -0.0030215 0.12003 0.33202 -0.0045845 0.003218 -8.1615e-05 0.00012644
-9.9757e-05 0.00011274 -0.00018595 0.00021241
-9.7436e-05 0.0029908 -0.0044943 0.0033143 -0.22459 0.16908 -0.00029348 0.00021555
-0.00055917 -1.755e-06 -0.00050886 0.00064636
-1.0367e-05 0.0005361 -7.5391e-05 0.00014919 -0.00031415 0.00020109 -0.015666 0.21381
-0.0026218 -0.0032168 -0.00060771 0.00076532
-0.00024741 0.00033954 -0.00014239 0.00014032 -0.00065469 1.2377e-05 -0.0027071 -0.0031676
-0.16736 0.25172 1.5388e-05 -0.0046723
-0.00011415 0.00031786 -0.00018675 0.00021806 -0.00046163 0.0005356 -0.0005556 0.00081182
-7.0793e-05 -0.0047141 -0.14717 0.26345
6080000000 -0.14692 0.20643 -0.0040809 -0.00078228 0.0012191 0.0027953 8.2147e-05 4.4062e-05
1.6483e-05 0.00014668 0.00019452 2.5228e-05
-0.0040738 -0.00082864 0.14138 0.33268 -0.0030978 0.0045816 -4.5018e-05 -1.9307e-05
2.2004e-05 0.00010195 0.00020019 0.00030998
0.0012782 0.0027587 -0.0030163 0.0046736 -0.20655 0.19598 0.00021614 0.00018569
-0.00022375 0.00069924 -0.00013828 0.00013891
5.74e-05 3.5547e-05 -5.9013e-05 -2.0447e-05 0.00024406 0.00015258 0.0013888 0.222
-0.0039868 -0.0023836 -0.0008503 0.0010197
0.00011169 2.4184e-05 3.7181e-05 0.0001078 -0.00013751 0.00067369 -0.0039857 -0.0023298
-0.13854 0.26901 -0.0010187 -0.0055577
0.00027441 3.5297e-05 0.0002254 0.00030166 -0.00013886 0.00018644 -0.00084001 0.0009982
-0.00093468 -0.005486 -0.125 0.28447
6140000000 -0.12971 0.21947 -0.0035834 -0.00055735 0.0016135 0.0020833 9.6824e-05 -7.5196e-06
4.5054e-05 -0.00013664 0.00042962 -0.00026178
-0.0035641 -0.00056562 0.16816 0.3137 -0.002175 0.0053356 2.4321e-05 5.3593e-05
0.00037442 -4.9228e-05 0.00029708 2.9574e-05
0.0015914 0.0020916 -0.0020622 0.0053861 -0.1822 0.21503 0.00033059 -8.0742e-05
0.00012189 0.00058683 -2.5363e-05 0.00049157
0.00010421 -8.8797e-06 3.709e-05 6.5749e-05 0.00033756 -6.0962e-05 0.014119 0.21268
-0.0047331 -0.0012274 -0.00047361 0.0014123
-1.7091e-06 -0.00015852 0.00040235 -8.9108e-05 0.00011032 0.00069198 -0.0047565 -0.0012162
-0.1187 0.28828 -0.0028464 -0.0042007
0.00041059 -0.00028564 0.00027414 7.2498e-06 -1.9982e-05 0.00063802 -0.00039788 0.0014675
-0.0028803 -0.0043579 -0.085986 0.28277
6200000000 -0.11409 0.22483 -0.0029581 -0.00016377 0.0021399 0.0012788 7.7386e-05 0.00036092
-0.00019713 0.00013859 -3.2633e-05 -0.00038621
-0.0029481 -0.00015703 0.19606 0.3119 -0.00080924 0.0052934 4.1771e-05 0.00022076
1.2266e-05 -1.6611e-05 8.4391e-05 0.00011543
0.0021444 0.0012349 -0.00065437 0.0053153 -0.16303 0.22888 0.00010615 -0.00037693
0.00047024 1.9852e-05 0.00039008 0.00025469
0.00010108 0.00035869 5.4836e-05 0.00021596 9.1107e-05 -0.00037082 0.027515 0.221
-0.0046201 5.3337e-05 6.4098e-05 0.0012942
-0.00025914 0.0001426 3.5602e-05 -2.5015e-06 0.00051976 -4.4563e-06 -0.0045835 8.8654e-05
-0.10614 0.29536 -0.0036564 -0.003671
-5.7621e-05 -0.00037196 0.00013009 0.00015844 0.00037335 0.00026107 7.6346e-05 0.0013191
-0.0037167 -0.0036666 -0.073021 0.29217
6260000000 -0.098991 0.23756 -0.0030771 0.00077228 0.0021479 0.00069898 0.00028446 -0.0001024
0.00012764 0.00027513 -0.00011465 1.1511e-05
-0.0030871 0.00075539 0.21343 0.29664 6.8473e-05 0.0053441 1.3578e-05 -0.00011706
-2.58e-05 -0.00010689 0.00017735 0.00019265
0.0021565 0.00059303 0.00018754 0.0053368 -0.14031 0.25007 0.00014754 -1.3937e-05
0.00029315 -0.00017782 0.00025312 0.0003345
0.00027604 -0.00010654 2.6474e-05 -0.00012365 0.00014248 -5.3051e-05 0.043449 0.216
-0.0044824 0.0014491 0.00067015 0.001188
0.00014216 0.00027931 -3.0546e-05 -8.5078e-05 0.00038484 -8.2569e-05 -0.0044031 0.0015001
-0.07978 0.29575 -0.0043366 -0.0026132
-0.00017017 -2.6471e-05 0.00018079 0.00019387 0.00025849 0.00032089 0.0006969 0.0011571
-0.0041211 -0.0026428 -0.027154 0.29177
6320000000 -0.082781 0.23944 -0.002606 0.001422 0.0021826 -0.00045048 3.3764e-05 0.0001152
-0.00037408 0.0003896 -0.000267 0.00023216
-0.0026095 0.0014272 0.23867 0.2866 0.0019456 0.0055632 5.4645e-05 8.8467e-05
-2.3398e-05 -0.00010465 0.00016509 -0.00012346
0.0021369 -0.00046295 0.0020577 0.0055371 -0.12239 0.25855 -0.00021146 -0.00030822
0.00026673 -7.3787e-05 0.00043898 0.00022002
3.2092e-05 0.0001258 5.6524e-05 9.5829e-05 -0.0002124 -0.00030256 0.042393 0.21701
-0.0038414 0.0021738 0.00073616 0.00084037
-0.00041426 0.00049216 -1.3429e-05 -9.0082e-05 0.00031538 2.1296e-05 -0.0039004 0.0021943
-0.055029 0.30498 -0.0047044 -0.0014002
-0.00025401 0.00015661 0.00011013 -0.00013234 0.00049722 0.00025056 0.00069975 0.00079309
-0.0047986 -0.0015789 -0.016825 0.29003
6380000000 -0.063235 0.2466 -0.0019127 0.0018692 0.0016865 -0.0005513 3.9201e-05 -5.7855e-05
0.00028342 0.00025577 6.9409e-07 0.00017217
-0.0019212 0.0018682 0.2552 0.26728 0.0030814 0.0041223 -0.00012764 -6.7257e-05
-0.00020771 -0.00019782 -8.6845e-05 -0.00017795
0.0017129 -0.00059359 0.0031818 0.0040469 -0.094222 0.27458 -0.00022232 0.00014913
0.00042483 -3.4336e-05 0.00039867 0.00021468
5.4039e-05 -4.9098e-05 -0.00012526 -5.9455e-05 -0.00018178 0.00010793 0.063335 0.20734
-0.0030074 0.003413 0.00089683 0.00074829
0.00023568 0.00022838 -0.0002489 -0.00015109 0.00037383 -2.57e-05 -0.0029385 0.0034305
-0.033713 0.29792 -0.0047652 -0.00018512
3.7811e-05 0.00014367 -0.00015614 -0.00022535 0.00043331 0.00023906 0.00093187 0.00073934
-0.0046933 9.4632e-06 0.023028 0.29237
6440000000 -0.040394 0.25716 -0.00081732 0.0024486 0.001846 -0.00085701 0.00036269 -0.00013985
0.00028974 -0.00051142 -0.00018284 -0.00018003
-0.00082696 0.0024242 0.27576 0.25299 0.0034312 0.0029487 0.00010564 -7.334e-05
-0.00014922 7.0353e-05 -0.00020795 -0.00028145
0.0018116 -0.00083431 0.0034722 0.002881 -0.076699 0.2887 -0.00016764 0.00026539
-0.00032001 -8.6665e-05 0.00045725 -0.00040906
0.00036724 -0.00014516 0.00010549 -5.3309e-05 -0.00017738 0.00027638 0.065473 0.20325
-0.0017056 0.0040084 0.00094292 0.00064686
0.0003034 -0.00049015 -0.00012697 3.9063e-05 -0.00031907 -5.08e-05 -0.0016992 0.0040289
0.0084796 0.30255 -0.0042704 0.0016333
-0.0001971 -0.00023814 -0.00020079 -0.00030446 0.00048026 -0.00047917 0.00090084 0.00061392
-0.004247 0.0014695 0.034845 0.27654
6500000000 -0.022075 0.25682 -0.00015172 0.0020624 0.0013547 -0.00098493 0.00020674 -4.9075e-05
6.8638e-05 0.0001623 -0.00011839 0.00028314
-0.00015837 0.0020533 0.30052 0.22566 0.0037329 0.0024764 0.00011497 4.9802e-05
0.00011261 0.00015426 0.00018326 -0.00010153
0.0012878 -0.0010138 0.0038092 0.0023469 -0.06522 0.28548 2.1961e-06 -1.0178e-05
7.3271e-05 -0.00018963 -7.8995e-05 -0.00038045
0.0001949 -3.5329e-05 0.00013249 2.114e-05 6.1689e-06 -3.7347e-05 0.089366 0.19805
-0.00019943 0.0039447 0.0010913 0.00040464
7.7453e-05 0.00010146 0.00013706 0.0001753 0.00017202 -0.00025289 -0.00011629 0.0040365
0.02975 0.30557 -0.003319 0.0022261
4.344e-05 0.00032213 0.00015408 -7.901e-05 6.7261e-05 -0.00035173 0.001127 0.00046137
-0.0034327 0.0020809 0.071784 0.27761
