# Supplementary material for: Early Detection of Alzheimer’s Disease via Machine Learning-Based Microwave Sensing: An Experimental Validation
Source: Sensors (Basel). 2025 Apr 25;25(9):2718. doi: 10.3390/s25092718 (PMC12074295; doi:10.3390/s25092718)
Supplement: Supplementary file 1 [file sensors-25-02718-s001.zip › measurements_paper_sensors/26 febbraio - PART1/set5/CSF_7.5_m6.s6p]

!Keysight Technologies,M9804A,MY58100912,A.14.10.03
!Date: Thursday, April 27, 2023 10:28:33
!Correction: S11(C  6-Port  ) 
!S12(C  6-Port  ) 
!S13(C  6-Port  ) 
!S14(C  6-Port  ) 
!S15(C  6-Port  ) 
!S16(C  6-Port  ) 
!S21(C  6-Port  ) 
!S22(C  6-Port  ) 
!S23(C  6-Port  ) 
!S24(C  6-Port  ) 
!S25(C  6-Port  ) 
!S26(C  6-Port  ) 
!S31(C  6-Port  ) 
!S32(C  6-Port  ) 
!S33(C  6-Port  ) 
!S34(C  6-Port  ) 
!S35(C  6-Port  ) 
!S36(C  6-Port  ) 
!S41(C  6-Port  ) 
!S42(C  6-Port  ) 
!S43(C  6-Port  ) 
!S44(C  6-Port  ) 
!S45(C  6-Port  ) 
!S46(C  6-Port  ) 
!S51(C  6-Port  ) 
!S52(C  6-Port  ) 
!S53(C  6-Port  ) 
!S54(C  6-Port  ) 
!S55(C  6-Port  ) 
!S56(C  6-Port  ) 
!S61(C  6-Port  ) 
!S62(C  6-Port  ) 
!S63(C  6-Port  ) 
!S64(C  6-Port  ) 
!S65(C  6-Port  ) 
!S66(C  6-Port  ) 
!S6P File: Measurement: :
# Hz S  RI   R 50
500000000 -0.32639 -0.062029 -0.010453 -0.0020072 -0.0087973 0.012244 -0.0038228 0.012215
0.013627 0.0064005 -0.0042879 0.0085383
-0.010753 -0.0020772 -0.40828 -0.072713 0.008218 -0.011291 0.001258 0.011672
0.0091294 0.0036159 0.0015634 0.013596
-0.0088166 0.012277 0.008098 -0.011349 -0.25399 0.19354 0.0073348 0.002771
-0.0017246 0.0078581 0.0017655 0.010729
-0.0038359 0.012196 0.0011409 0.011622 0.0073347 0.0027665 -0.32663 0.044199
-0.02038 -0.005021 0.016164 0.028193
0.013879 0.0060595 0.0092194 0.0038147 -0.0017773 0.0078827 -0.020354 -0.0048725
-0.20565 -0.25568 -0.030446 0.005287
-0.0041939 0.0086214 0.0013737 0.013433 0.0016488 0.010806 0.016031 0.027991
-0.030192 0.0050808 -0.2536 -0.14658
560000000 -0.31323 0.10608 -0.021843 -0.067091 -7.5818e-05 0.013756 0.0059637 0.011626
0.0099826 0.0054533 0.011233 0.0085925
-0.022132 -0.066731 -0.36725 0.090738 -0.041302 -0.038588 0.012858 0.0027134
-0.01349 -0.005665 0.0047108 -0.0010191
-3.1746e-05 0.013417 -0.041618 -0.03857 -0.17934 0.24117 -0.00054411 -0.0050838
0.017292 0.0065174 0.0074797 -0.0056705
0.0057538 0.011322 0.012802 0.0031019 -0.00051125 -0.0051369 -0.30278 0.13285
0.0072807 -0.022924 0.0049347 -0.021622
0.00992 0.0052628 -0.013836 -0.0056533 0.017244 0.0061772 0.0069703 -0.02277
-0.29729 -0.071453 0.010851 -0.05095
0.011613 0.0088558 0.0039708 -0.0015967 0.0074627 -0.005658 0.0050988 -0.021693
0.011008 -0.050978 -0.32587 -0.0002116
620000000 -0.27375 0.081333 -0.02385 0.0089552 0.0029492 0.0087567 0.0080326 -0.0044415
0.011757 -0.00018762 -0.00062546 -0.0022405
-0.023944 0.0089659 -0.39849 0.03591 -0.019589 0.00023746 -0.0019881 -0.0019637
0.012659 -0.0054631 0.00041432 -0.0031808
0.0030376 0.0087754 -0.019591 0.00024785 -0.15318 0.25049 -0.0018142 -0.005122
-0.0041332 -0.0024761 0.0080048 -0.0031097
0.0080377 -0.0043546 -0.0020485 -0.0020083 -0.0018202 -0.0051102 -0.26147 0.14152
-0.039481 -0.020343 0.012518 0.027969
0.011835 -0.00028413 0.012566 -0.0056021 -0.0039466 -0.0025459 -0.039443 -0.02041
-0.20961 -0.11143 -0.046276 0.013866
-0.0004465 -0.0023294 0.00045602 -0.0032626 0.0079501 -0.0030428 0.012587 0.027955
-0.046416 0.013821 -0.24214 -0.037569
680000000 -0.23988 0.17457 -0.026336 -0.014984 0.0048149 0.0052714 0.0016112 -0.0074169
-0.0017658 -0.011633 0.0057407 -0.0071247
-0.026325 -0.01504 -0.38928 0.13817 -0.032841 -0.0015904 -0.0018113 -0.00041388
-0.0012979 -0.0095654 -0.0010243 -0.0018506
0.00485 0.0052526 -0.032878 -0.0014759 -0.10681 0.27442 -0.00077244 0.00026638
-0.0013769 0.00099891 -0.0029141 -0.0090887
0.0015886 -0.007583 -0.0018692 -0.00035081 -0.00076246 0.00027691 -0.21822 0.19494
-0.023374 -0.007924 -0.0085689 -0.011244
-0.0018664 -0.011601 -0.0014903 -0.0096889 -0.0013985 0.00089273 -0.02345 -0.0078862
-0.28554 -0.0075037 -0.0053223 -0.0080435
0.0058226 -0.0071152 -0.00099141 -0.0016448 -0.0029333 -0.0090529 -0.0086288 -0.011149
-0.005288 -0.0078876 -0.25973 0.068203
740000000 -0.1933 0.16775 -0.040872 0.026679 0.013267 -0.0035979 0.00020746 -0.0038474
-0.004234 -0.0024072 -0.0063942 0.0028404
-0.040854 0.026732 -0.33565 0.15758 -0.036706 0.034324 6.4887e-05 -0.0057549
-0.012818 0.0069107 -0.00086428 -0.0058367
0.013259 -0.0036927 -0.036681 0.034429 -0.073309 0.27523 -0.0018811 0.0032351
-0.0013143 -0.0055377 -0.001834 0.0010271
0.00014368 -0.0039591 6.0356e-06 -0.0057375 -0.0019084 0.0032098 -0.20113 0.20084
-0.042786 -0.0095345 0.022384 0.016483
-0.0042985 -0.0023314 -0.013049 0.0069398 -0.0012923 -0.0056511 -0.042746 -0.0095277
-0.18111 0.029316 -0.044738 -0.0010284
-0.0064227 0.0026214 -0.00099613 -0.0056058 -0.0018269 0.00090916 0.022437 0.016427
-0.044619 -0.0013012 -0.25211 0.072058
800000000 -0.16652 0.21395 -0.022986 0.016471 0.0054693 -0.010263 -0.0044243 -0.0024261
-0.0042886 0.0017784 0.0044923 0.00034312
-0.023028 0.016551 -0.34493 0.2294 -0.0085341 0.034748 -0.0020794 0.0021836
-7.2881e-05 0.0023136 0.00081267 0.0055931
0.0054014 -0.010214 -0.0084332 0.034824 -0.035121 0.30166 0.0011551 0.0011804
-1.5203e-05 0.0031202 -0.001689 0.00070192
-0.0044288 -0.0023806 -0.0020335 0.0021705 0.0011494 0.0011846 -0.17368 0.22903
-0.029878 0.013181 0.014725 -0.010131
-0.0042375 0.001826 -5.9013e-05 0.0024141 4.1249e-05 0.0031388 -0.029927 0.013276
-0.24011 0.05301 -0.019156 0.021045
0.0044729 0.00027903 0.0008801 0.0055548 -0.0016617 0.00071458 0.014724 -0.010117
-0.019078 0.021026 -0.25034 0.12456
860000000 -0.13096 0.23541 -0.018408 0.030845 -0.0033888 -0.0098281 -0.0021339 0.00076064
0.0040136 0.005047 -0.0038563 -0.0032298
-0.018515 0.030871 -0.29688 0.27474 0.0078788 0.034472 5.7714e-05 0.0022205
0.0037469 0.00017804 0.0034631 3.3377e-05
-0.0034142 -0.0098691 0.0079959 0.03449 0.014594 0.31205 -0.00057754 -0.00045822
0.0024889 -0.0017389 0.0017594 0.0043336
-0.0020297 0.0007013 0.00013972 0.0022188 -0.00057463 -0.00043611 -0.13675 0.24099
-0.019182 0.01802 -0.0062675 -0.010048
0.0039085 0.0050654 0.003788 0.0001294 0.0024805 -0.0017613 -0.019167 0.018073
-0.18558 0.1189 -0.02772 0.015943
-0.0038841 -0.0033146 0.0035175 2.1203e-05 0.0017483 0.0043012 -0.0062298 -0.010062
-0.02763 0.015876 -0.19978 0.17503
920000000 -0.10835 0.25897 0.0045989 0.039765 -0.009349 -0.0041506 -0.0016903 0.001914
3.3878e-05 0.0017398 0.0029263 -0.0015923
0.0045721 0.039718 -0.27053 0.29613 0.028349 0.022718 0.0014402 0.0010167
0.0071451 5.46e-05 0.0038697 -0.0029835
-0.0093777 -0.0041226 0.028473 0.022647 0.06114 0.3133 0.0016823 -4.3119e-05
0.00043108 -0.00034495 0.00089614 -0.001317
-0.0016226 0.0018484 0.0014334 0.0010114 0.0016798 -6.11e-05 -0.11316 0.25789
-0.01319 0.031745 0.0042139 -0.0062625
1.5825e-05 0.0018461 0.0072578 4.6832e-05 0.00044993 -0.00026582 -0.013131 0.03179
-0.18065 0.12258 -0.0037969 0.029771
0.0029196 -0.0015993 0.0039003 -0.0030999 0.0009045 -0.0013482 0.0042112 -0.0063443
-0.0039226 0.029764 -0.21094 0.18689
980000000 -0.061552 0.28147 0.017236 0.030693 -0.0091181 0.0049263 0.0020337 0.0036081
0.003913 -0.0015863 -0.0036505 -0.0027942
0.017189 0.030689 -0.21851 0.33476 0.033358 0.0049018 0.0019539 -0.00019701
0.001903 -0.0061855 -0.00057622 -0.0026615
-0.0090897 0.0049338 0.033408 0.0048095 0.10809 0.30873 0.00040119 -0.001072
0.00035577 -0.0017153 0.0016391 -0.00038149
0.0020939 0.00358 0.0019238 -0.0001775 0.00040493 -0.0010747 -0.0742 0.27062
0.0070274 0.031878 -0.0095696 -0.0082014
0.0039601 -0.0015677 0.0019021 -0.0062375 0.00034984 -0.0016916 0.0071124 0.031834
-0.15176 0.16229 0.0046447 0.021489
-0.0036912 -0.0027077 -0.00052507 -0.0027332 0.0016506 -0.00038902 -0.0096146 -0.0081861
0.0048338 0.021522 -0.16969 0.23755
1040000000 -0.019665 0.2903 0.033617 0.019768 -0.0007561 0.0076062 0.0025 0.00055799
0.00040841 -0.0032397 -0.00013024 -0.0016674
0.033513 0.019809 -0.18258 0.34829 0.029603 -0.014841 0.0014097 -0.0018318
-0.002415 -0.002262 -0.0011088 -0.0028434
-0.00076102 0.0075948 0.029591 -0.014934 0.15556 0.29464 -0.00058344 -0.0013799
-0.0014605 -0.00091389 -0.0005854 -0.0011846
0.0025737 0.00054408 0.0014292 -0.0017929 -0.00057657 -0.0013922 -0.045843 0.27969
0.019514 0.020675 -0.0021627 0.0013941
0.00035101 -0.0032096 -0.0024148 -0.0022934 -0.0014674 -0.00090007 0.019546 0.02063
-0.11797 0.17162 0.013291 0.021406
-6.0439e-05 -0.0015444 -0.0012223 -0.0029158 -0.00057617 -0.0011904 -0.0021829 0.0014108
0.013268 0.021334 -0.14818 0.25767
1100000000 0.024414 0.30081 0.037076 -0.0032736 0.0037219 0.0040615 0.0023202 -0.001055
-0.0023623 -0.0031305 -0.0041757 6.3561e-05
0.037024 -0.0032295 -0.13991 0.36895 0.015025 -0.027952 -0.00023352 -0.0018115
-0.0033266 -0.0009165 -0.0037358 -0.0005042
0.0037275 0.004063 0.014921 -0.028025 0.20159 0.27507 -0.001793 0.00037229
-0.0017234 0.00055833 -0.0011269 -0.00062751
0.0022972 -0.0010827 -0.00024655 -0.001805 -0.0017973 0.00037227 -0.0057325 0.28523
0.026185 0.0072298 -0.0025068 -3.2503e-05
-0.0023547 -0.0031821 -0.0033275 -0.00089233 -0.0016974 0.00052921 0.026225 0.0071896
-0.10208 0.19047 0.020442 0.010741
-0.0041727 0.00012926 -0.0037927 -0.00051532 -0.0011145 -0.00061559 -0.0025164 -4.0999e-05
0.020373 0.010793 -0.10446 0.29159
1160000000 0.076967 0.29786 0.025271 -0.020492 0.0035156 -0.00080485 -0.00018449 -0.002403
-0.0041604 -0.00080595 -0.001244 0.00427
0.025301 -0.020424 -0.093782 0.37431 -0.0041326 -0.028702 -0.0016335 -0.0013972
-0.0026033 0.0026414 -0.0017201 0.0019359
0.0035231 -0.00083103 -0.0042463 -0.028698 0.24629 0.24429 -0.00058137 0.0016045
-0.00043388 0.0017338 -0.0010959 0.00031167
-0.00016087 -0.0024251 -0.0016246 -0.0013555 -0.00058783 0.0015955 0.035195 0.28198
0.023489 -0.010087 -0.0035664 0.0052494
-0.0041545 -0.00079541 -0.00255 0.002598 -0.00046522 0.0017542 0.023501 -0.010114
-0.065523 0.20372 0.019775 0.0014299
-0.0012138 0.0043379 -0.0016675 0.0019514 -0.0011232 0.00031724 -0.0035979 0.0052608
0.019772 0.0014436 -0.055246 0.29543
1220000000 0.12039 0.28744 0.011987 -0.030517 -0.0011036 -0.0016418 -0.00010173 -0.0010052
-0.0027994 0.0022804 0.001205 0.0019642
0.011955 -0.030462 -0.050019 0.38776 -0.017081 -0.020714 -0.0025114 0.00059806
-0.00010038 0.0030031 -0.00083288 0.0019741
-0.0011073 -0.0016651 -0.017178 -0.020655 0.28512 0.20458 0.00093212 0.0014386
0.000507 0.0011614 9.7878e-05 0.00061983
-0.00012259 -0.00099256 -0.0025063 0.00060413 0.00092746 0.0014279 0.07432 0.27217
0.012337 -0.017578 0.002266 0.001461
-0.0027725 0.0022836 -6.5701e-05 0.0029907 0.00049645 0.0011659 0.012302 -0.017608
-0.044644 0.21574 0.015725 -0.012489
0.0012163 0.0019621 -0.00081033 0.00196 0.00012453 0.00065144 0.0022691 0.0014374
0.015642 -0.01247 -0.026403 0.31436
1280000000 0.17123 0.26881 -0.0071917 -0.029526 -0.0018957 0.0015211 -0.00096461 -0.0019644
-0.0010308 0.0034493 0.002517 0.0013229
-0.007157 -0.029484 -0.0024723 0.38027 -0.023825 -0.0075736 -0.00073987 0.0014541
0.0016774 0.0017568 0.00060514 0.002007
-0.0019001 0.0015168 -0.023873 -0.0074809 0.31605 0.16143 0.0013477 -0.00020912
0.0010346 0.00046013 0.00022604 0.00049822
-0.0009698 -0.00195 -0.00072382 0.0014588 0.0013472 -0.0002138 0.11114 0.25624
0.0021914 -0.020597 -0.00016066 0.00015294
-0.0010124 0.0034692 0.0016815 0.0017614 0.0010203 0.00043618 0.0021458 -0.020617
-0.0069673 0.22396 0.0040325 -0.015386
0.0025149 0.0013301 0.00063693 0.0020281 0.0002249 0.00047494 -0.00017106 0.00016621
0.0040221 -0.015387 0.022555 0.31883
1340000000 0.20918 0.23493 -0.017151 -0.020112 0.0002623 0.0039938 -0.0017549 -0.00061282
0.0015952 0.0029199 0.0018671 -0.0014685
-0.017111 -0.020099 0.037545 0.37179 -0.020562 0.0049805 -0.00017883 0.0018994
0.0017274 0.0010233 0.0012765 0.0008116
0.00029703 0.0039914 -0.020559 0.0050861 0.33884 0.1124 0.00075948 -0.00086539
0.00072397 -0.0004769 0.00010614 0.00039794
-0.0017672 -0.00060909 -0.00015879 0.0019016 0.00076403 -0.0008632 0.14378 0.23461
-0.0080024 -0.018112 0.00098022 0.00047292
0.0016042 0.0028872 0.001718 0.0010211 0.00071297 -0.0004912 -0.0080565 -0.018102
0.022897 0.22169 -0.0025932 -0.014374
0.001819 -0.0014486 0.0012467 0.00078805 0.00012448 0.00039348 0.00098477 0.00047737
-0.0025595 -0.014389 0.061129 0.31559
1400000000 0.24274 0.19825 -0.023809 -0.0086756 0.0045891 0.0029695 -0.0020347 0.00074029
0.0026651 0.00092876 0.00036439 -0.0012921
-0.02378 -0.0086835 0.074876 0.35957 -0.013647 0.012589 0.0013135 0.0012874
0.0012055 -0.00057084 0.001118 0.00021314
0.0045898 0.0029576 -0.013608 0.012676 0.35138 0.05848 -2.6125e-05 -0.001256
0.0002523 -0.00017537 0.00051586 0.00022099
-0.0020356 0.00074401 0.0013078 0.001289 -2.3272e-05 -0.0012519 0.1721 0.20611
-0.014982 -0.011037 -0.0010018 -0.00034038
0.0026378 0.00092436 0.0011934 -0.00057941 0.00027758 -0.00017835 -0.015005 -0.011008
0.055883 0.22193 -0.0094609 -0.0094061
0.00035064 -0.0013131 0.0011327 0.00022835 0.0004997 0.00022721 -0.0010034 -0.00034545
-0.009435 -0.0093939 0.10619 0.30693
1460000000 0.26712 0.15506 -0.021053 0.0041893 0.0049081 -0.0016843 -0.0015124 0.001646
0.0021472 -0.00035467 -0.00019535 -0.00082124
-0.021038 0.0041628 0.11018 0.33769 -0.0047131 0.014712 0.0015546 0.0002405
0.0012404 -0.0012072 0.0012942 -0.00057604
0.0049168 -0.0017 -0.0046399 0.014754 0.35793 0.0035693 -0.001055 -0.0010501
0.00032274 -0.00024049 0.00070072 -0.00026895
-0.0015278 0.0016492 0.001568 0.00020438 -0.0010616 -0.001052 0.19904 0.17762
-0.016326 -0.0039986 -0.0011251 0.0020974
0.0021268 -0.00037462 0.0012097 -0.0012353 0.00032116 -0.00025947 -0.016323 -0.0039732
0.086431 0.21084 -0.011818 -0.0031835
-0.00019632 -0.00082247 0.0012326 -0.00059199 0.00072724 -0.00028261 -0.0011112 0.0020854
-0.011833 -0.0031967 0.14099 0.28709
1520000000 0.27934 0.11308 -0.015632 0.010005 0.0029608 -0.0037737 0.00012152 0.002587
0.0025158 -0.0019134 -0.0010745 -0.00010886
-0.015638 0.0099803 0.14355 0.32308 0.0024331 0.011811 0.0016642 -0.00065248
0.00023236 -0.0010663 0.00031175 -0.0010061
0.0029273 -0.0037914 0.0024761 0.011826 0.34977 -0.054544 -0.0007466 -0.00031772
0.00064904 -0.0010313 0.00016901 -0.00016573
0.00016312 0.0025868 0.0016617 -0.00066247 -0.00076321 -0.0003138 0.22173 0.13918
-0.016116 0.0022243 0.0013735 0.0021383
0.0024928 -0.0019206 0.00022805 -0.0010786 0.00063025 -0.0010458 -0.01612 0.0022559
0.11402 0.2006 -0.011955 0.0012661
-0.0010762 -8.1018e-05 0.00030579 -0.0010171 0.00017913 -0.00017868 0.0013725 0.0021377
-0.011974 0.0012566 0.17455 0.26817
1580000000 0.28947 0.068523 -0.0088981 0.013808 -0.0012327 -0.0042963 0.0015082 0.0018606
-0.00017677 -0.0022638 -0.00019462 0.00029279
-0.0088903 0.013817 0.17084 0.29943 0.0052547 0.0066395 0.0006086 -0.0015434
-0.00043667 -0.0012712 -0.00024276 -0.00064543
-0.0012619 -0.0042703 0.0052843 0.0066294 0.32795 -0.11068 -0.0014304 0.00025349
-0.00045512 -0.0013352 0.00030289 -0.00048593
0.001521 0.0018443 0.00060474 -0.00156 -0.0014277 0.00026845 0.23583 0.10098
-0.0123 0.0077744 0.0023141 0.00090931
-0.00019723 -0.0022675 -0.00045536 -0.0012725 -0.00044996 -0.0013636 -0.012292 0.0078115
0.13983 0.18708 -0.0093136 0.0074827
-0.00022484 0.00032514 -0.00025657 -0.0006602 0.00030042 -0.00047308 0.0023195 0.00090503
-0.009314 0.0074608 0.20821 0.24382
1640000000 0.29281 0.027106 -0.0017916 0.012755 -0.0027473 -0.0019172 0.0027269 0.00098544
-0.0005411 -0.0018651 -0.00031964 0.00042192
-0.0017897 0.012743 0.20147 0.27443 0.0051614 0.0020228 -0.00053218 -0.0018485
-0.001064 -0.0005896 -0.00045732 -0.00062913
-0.0027077 -0.0019098 0.0051764 0.0020062 0.29853 -0.16034 -0.00081974 0.0012457
-0.0012274 -0.001126 -0.00013287 -0.00037947
0.0027315 0.00098975 -0.00054731 -0.0018525 -0.00082659 0.001231 0.24898 0.051531
-0.0080324 0.0090765 0.0025341 -0.00069224
-0.00051022 -0.0018648 -0.0010668 -0.00058942 -0.0012521 -0.0011389 -0.0080132 0.0091113
0.16382 0.16678 -0.0043138 0.0097042
-0.00031508 0.00043006 -0.00045267 -0.00062874 -0.00014085 -0.00041697 0.0025297 -0.00071156
-0.0043561 0.0096988 0.23532 0.21281
1700000000 0.28555 -0.017411 0.0019001 0.009956 -0.0030657 0.00054657 0.0030508 -0.001202
-0.0022864 -0.00070421 0.00042159 0.00041219
0.0018937 0.0099508 0.21887 0.24373 0.0025437 -0.00030904 -0.0014851 -0.00066735
-0.00094509 -9.8559e-05 -0.00083231 -0.00034336
-0.0030769 0.00055449 0.0025534 -0.00033917 0.25342 -0.19787 5.6111e-05 0.0017216
-0.0021834 -0.00020086 -0.00041738 -0.00082232
0.0030425 -0.0012224 -0.0014884 -0.00065061 4.5091e-05 0.0017243 0.24532 0.0020811
-0.0051444 0.010177 0.001781 -0.0020966
-0.0022767 -0.00068657 -0.00095208 -8.648e-05 -0.0022081 -0.00021449 -0.0051337 0.010196
0.18254 0.15103 0.00065404 0.0096726
0.00042989 0.0003864 -0.00082447 -0.00035762 -0.00043173 -0.00083673 0.0017903 -0.002079
0.00067575 0.0096563 0.25262 0.17954
1760000000 0.27567 -0.065612 0.004443 0.0066351 -0.0019137 0.0011814 0.0012132 -0.0033894
-0.0013134 0.00056575 0.00029579 -0.00052324
0.004421 0.0066279 0.24642 0.20479 -1.8697e-05 -0.0015336 -0.001282 0.00010032
-0.0011529 0.0010773 -0.00041132 0.00037065
-0.0019228 0.0011823 -2.8533e-05 -0.0015476 0.20542 -0.22962 0.0012317 0.0014883
-0.0011123 0.0015717 -0.0012765 -0.00062082
0.0012072 -0.0034009 -0.0012755 0.00010255 0.0012009 0.0014985 0.23797 -0.049107
-0.0013604 0.0095751 -5.4924e-05 -0.0024604
-0.0013015 0.00058229 -0.0011623 0.0011041 -0.0011339 0.0015986 -0.0013526 0.0095862
0.20055 0.12085 0.0046233 0.0070614
0.00026184 -0.00051518 -0.00040693 0.00036928 -0.0012937 -0.00065101 -6.0216e-05 -0.0024884
0.0045982 0.0070542 0.26701 0.14282
1820000000 0.25155 -0.10387 0.0047192 0.0029258 0.000444 0.0022057 -0.00087533 -0.0030786
-0.0012488 0.00092831 -0.00011785 -8.3703e-05
0.0047137 0.0029433 0.25656 0.17448 -0.0020047 0.00028987 -0.0013856 0.001016
0.00012094 0.0012675 -0.00061235 0.00039323
0.00045201 0.0021933 -0.0020029 0.00031472 0.15485 -0.24437 0.0018023 0.00046591
-6.2576e-05 0.0023859 -0.001774 0.00019478
-0.00086373 -0.0030516 -0.0013836 0.001023 0.0018277 0.0005059 0.20777 -0.097512
0.00061743 0.008265 -0.0015284 -0.0016781
-0.0012454 0.00094311 0.00013257 0.0012541 -7.8277e-05 0.0024021 0.00062941 0.0082767
0.22117 0.094993 0.0055208 0.0031718
-8.2312e-05 -9.5276e-05 -0.00061291 0.0004012 -0.0017937 0.00021773 -0.0015434 -0.0016622
0.0055247 0.0031926 0.27066 0.10683
1880000000 0.21676 -0.14365 0.002499 0.00068654 -0.0001722 0.0020295 -0.0028657 -0.0023423
-0.00016782 0.0017968 0.00043763 -0.00065998
0.0024769 0.00068475 0.26148 0.12924 -0.0036759 0.0029493 -0.00024388 0.0017685
0.00065886 0.0012381 0.00024104 0.00093062
-0.00014877 0.0020727 -0.0036922 0.0029651 0.10324 -0.25136 0.0020431 -0.0013033
0.0018102 0.001948 -0.00092305 0.001448
-0.0028807 -0.002347 -0.00020179 0.001769 0.0021201 -0.0012981 0.16739 -0.13728
0.0019975 0.0061313 -0.0022998 0.00011311
-0.00016448 0.0018015 0.00067603 0.0012417 0.0017955 0.0019678 0.0020086 0.0061369
0.22897 0.068165 0.0058383 0.0010634
0.00040243 -0.00068445 0.00021517 0.00089861 -0.00090459 0.0014774 -0.0022703 0.00015536
0.0058478 0.0010594 0.27194 0.07383
1940000000 0.17854 -0.17067 0.00037798 -0.0010335 0.0017435 0.0018032 -0.0038058 0.0003734
0.0011944 0.00088192 -0.00075661 -0.00080917
0.00037578 -0.0010285 0.26394 0.097142 -0.0017736 0.0058353 0.0011062 0.0014369
0.0019222 0.0002549 0.0008562 0.00014666
0.0017718 0.0017953 -0.0017465 0.0058722 0.059453 -0.24354 0.00054173 -0.0024757
0.0023103 0.00016621 0.00036442 0.0016846
-0.0037958 0.00038655 0.0011138 0.0014338 0.00049532 -0.0024988 0.11544 -0.16982
0.0017099 0.004231 -0.0014434 0.0014236
0.0011896 0.00087559 0.0019237 0.00022963 0.0023131 0.00012451 0.0017451 0.0042709
0.23769 0.031864 0.0043242 -0.0032039
-0.00078222 -0.00077619 0.00085909 0.00015905 0.00035018 0.0016678 -0.0014476 0.0013962
0.004332 -0.0032209 0.2632 0.037134
2000000000 0.13163 -0.18551 -0.0031435 0.00076057 0.002882 0.0011057 -0.0024399 0.0036333
0.00095486 0.00038073 -0.00085619 0.00052801
-0.0031371 0.0007464 0.25003 0.061713 -0.00028492 0.0077961 0.001678 0.00023207
0.0010057 -0.0013302 0.00028261 4.3504e-05
0.0028999 0.0010761 -0.00024098 0.007807 0.01757 -0.22873 -0.0018185 -0.0014354
0.0018307 -0.0010147 0.0016078 0.0013647
-0.0024502 0.0036368 0.0016946 0.00024439 -0.0018044 -0.0014685 0.060184 -0.1799
0.00023776 0.0033472 -6.9329e-05 0.0020948
0.00098302 0.00035612 0.0010024 -0.001338 0.0018283 -0.0010434 0.00026801 0.0033273
0.23702 -3.4754e-05 0.00056483 -0.0039959
-0.00085083 0.00051211 0.00031905 1.7707e-05 0.001651 0.0013669 -7.0332e-05 0.0021826
0.00054566 -0.0039796 0.24957 0.009355
2060000000 0.085688 -0.19267 -0.0041069 0.0028916 0.0028528 -0.000773 0.00065712 0.0033819
0.0015341 -0.00071286 -0.00023553 0.001281
-0.0041284 0.0028786 0.23798 0.033035 0.0046902 0.0086497 0.0010033 -0.00074057
0.00046761 -0.0014969 0.00047065 -1.3962e-05
0.0028471 -0.00083045 0.0047776 0.0086527 -0.014498 -0.20985 -0.0018562 0.00048349
0.00064854 -0.0021699 0.0028857 0.00052794
0.00070968 0.0033593 0.0010079 -0.00072139 -0.0018606 0.00054575 0.0093483 -0.17647
-0.0005556 0.0038899 0.0010346 0.00095186
0.0015071 -0.00071786 0.00046172 -0.0014987 0.00064786 -0.0022009 -0.00055187 0.0039069
0.22771 -0.037607 -0.001403 -0.0048544
-0.00022801 0.001273 0.00044782 8.5686e-06 0.0029018 0.00051745 0.0010801 0.00091386
-0.0014103 -0.004844 0.23585 -0.015501
2120000000 0.039564 -0.18432 -0.0033923 0.0060837 0.0022262 -0.002785 0.0029498 0.0020332
0.00048642 -0.0015284 0.0011213 0.0002852
-0.0033732 0.0060706 0.21688 0.0080207 0.0072667 0.0045459 0.00098528 -0.0012321
-0.0013939 -0.0018699 6.2636e-06 -0.00092937
0.0021971 -0.002843 0.0073023 0.0044957 -0.042916 -0.19345 -0.00075186 0.0018188
-0.0017093 -0.0015002 0.00055595 -0.0021438
0.0029455 0.0020412 0.00096634 -0.0012168 -0.00076877 0.0018118 -0.0415 -0.15982
-0.0015795 0.0051753 0.0016631 0.00094465
0.0004511 -0.0014856 -0.0014102 -0.0018702 -0.0017139 -0.001487 -0.0015814 0.0051825
0.21488 -0.073929 -0.0059293 -0.0024067
0.0011073 0.00025809 2.4097e-05 -0.00093708 0.00054145 -0.0021346 0.0016229 0.00087394
-0.0058832 -0.0024455 0.21467 -0.031135
2180000000 -0.00017407 -0.17027 -0.0018713 0.0094354 0.00041918 -0.0021184 0.0033053 -0.0003447
0.00021083 -0.0011033 0.0013539 0.00025559
-0.0019123 0.0094432 0.19749 -0.0093911 0.0081287 0.0038667 -0.00075328 -0.0015766
-0.0019789 0.00097778 0.00014709 0.00045214
0.00039288 -0.002104 0.0081547 0.003813 -0.063671 -0.16887 0.0014632 0.0017109
-0.00082547 -6.4247e-05 0.0004393 -0.0019731
0.0032811 -0.00037827 -0.00076325 -0.0015803 0.0014572 0.0017248 -0.078022 -0.13227
-0.0010017 0.008093 0.0018109 -0.00014495
0.00021592 -0.0011473 -0.0019789 0.00099403 -0.0008235 -6.986e-05 -0.00093589 0.0080621
0.19011 -0.10455 -0.0061252 0.0013452
0.0013458 0.0002303 9.8509e-05 0.00044171 0.00045508 -0.0019839 0.0018473 -8.3018e-05
-0.0061237 0.0013543 0.19893 -0.045261
2240000000 -0.029059 -0.14616 0.0019886 0.010672 -0.00065789 -0.0028157 0.0018287 -0.0023346
-0.0018273 -0.00051733 0.00074802 -0.0018789
0.0019541 0.010673 0.17817 -0.015918 0.0087939 -5.0729e-05 -0.00092762 -0.00029951
-0.0004582 0.0011182 -0.00050371 -0.00065334
-0.000681 -0.0028063 0.008835 -0.00011863 -0.080731 -0.14484 0.0019681 -0.001954
-0.00098734 -6.4066e-05 -0.0021495 -0.0014565
0.001863 -0.0023442 -0.00092372 -0.00031039 0.0019575 -0.0019332 -0.11176 -0.10384
0.0010105 0.0098032 0.0010705 -0.00055471
-0.0017795 -0.00050069 -0.00044637 0.0011301 -0.0010153 -4.9616e-05 0.0010346 0.0098011
0.16244 -0.12399 -0.0064034 0.004232
0.00068892 -0.0019506 -0.00049187 -0.0006681 -0.0022041 -0.0014187 0.0010942 -0.00063889
-0.0064073 0.0041645 0.17643 -0.056038
2300000000 -0.056394 -0.11869 0.0073818 0.0088605 -0.0012757 -0.0019229 -0.00061441 -0.0016739
-0.00089788 0.00055184 -0.0010413 -0.00062618
0.0073601 0.0088517 0.15728 -0.025217 0.0088084 -0.0022022 -0.00080396 0.00059235
-0.00016929 0.0015589 -0.00011051 0.00075355
-0.0013243 -0.0019303 0.0087983 -0.0022921 -0.093614 -0.12084 -0.00030918 -0.0017436
-9.0358e-05 0.0017064 -0.0018065 0.0006848
-0.00058965 -0.0016775 -0.00076906 0.00059865 -0.0002759 -0.0017461 -0.13276 -0.067426
0.0050292 0.010426 0.00041359 -0.0016946
-0.00089671 0.00056872 -0.00012278 0.0016024 -5.9691e-05 0.0017947 0.0050844 0.010436
0.12732 -0.14577 -0.0042919 0.0075873
-0.0011246 -0.00057929 -0.00011425 0.00077391 -0.0018122 0.00064106 0.00043461 -0.0016039
-0.0042588 0.0076458 0.15992 -0.057654
2360000000 -0.072837 -0.087153 0.010058 0.0083764 -0.0012162 -0.0015612 -0.0016241 -0.00067547
-0.00051631 0.0011455 -0.0016989 -0.00042512
0.010045 0.0083742 0.14815 -0.025442 0.0082253 -0.0053196 -0.00053612 0.0010786
0.0019728 0.00027707 -1.3929e-05 -0.00020389
-0.0012203 -0.0015917 0.0081682 -0.0053854 -0.10291 -0.098784 -0.0026418 -0.0010317
0.00086442 8.2071e-05 -0.00096156 0.0017633
-0.0016354 -0.0006178 -0.00056576 0.001034 -0.0026929 -0.0010158 -0.1488 -0.034578
0.0093987 0.009823 0.0013958 -0.0020689
-0.00052184 0.0011382 0.0019837 0.00023504 0.00092348 8.7878e-05 0.0094495 0.0097898
0.09961 -0.14711 2.6682e-05 0.0089618
-0.001728 -0.00039899 1.9303e-05 -0.00015721 -0.0009507 0.0017483 0.0014191 -0.0020929
6.291e-05 0.0089476 0.13901 -0.060949
2420000000 -0.081373 -0.059622 0.013756 0.0029051 -0.0032055 -0.0010853 -0.00076513 0.00080526
0.0012019 0.0014039 -0.0012236 0.0017382
0.01373 0.0029492 0.13016 -0.02655 0.0045176 -0.0072303 0.0014515 0.00097919
0.00075033 -0.0014192 -3.8692e-05 -0.00019841
-0.0032575 -0.0010586 0.0044919 -0.0072564 -0.11615 -0.078064 -0.0023052 0.0014681
-0.0001236 -0.00021859 0.00030283 0.0028534
-0.00075144 0.00080542 0.0014781 0.00093702 -0.0023169 0.0015207 -0.15797 0.0094975
0.013084 0.0078642 -0.00018563 -0.002447
0.0011925 0.0013936 0.0007223 -0.0014321 -0.00017281 -0.00023578 0.013116 0.0078219
0.064125 -0.14756 0.0013374 0.0097209
-0.0011302 0.0017576 -2.5538e-05 -0.00014881 0.00033112 0.0028333 -0.00019765 -0.002402
0.0013657 0.0096632 0.12031 -0.05635
2480000000 -0.081483 -0.027684 0.013675 -0.0021511 -0.0015954 -1.595e-05 -0.00043572 0.0012257
0.0016572 -0.00079147 0.00010834 0.0013508
0.013649 -0.002145 0.13159 -0.026956 0.0024335 -0.0091538 0.0011313 -0.0001018
-0.00048437 -0.0010262 -0.00018442 -0.00033814
-0.0015421 -4.3489e-06 0.0023673 -0.009173 -0.119 -0.057709 -0.00058601 0.003321
-0.0002587 -0.00087271 0.0019025 0.0010417
-0.00044968 0.0012599 0.0011367 -0.0001153 -0.00061321 0.0033166 -0.15852 0.046854
0.017242 0.0016003 -0.0013993 -0.0025453
0.0016199 -0.00078156 -0.00052874 -0.00099388 -0.00024537 -0.00085701 0.017243 0.0015743
0.033186 -0.14015 0.0046239 0.0081303
0.00014456 0.0013765 -0.00020805 -0.00033722 0.0018498 0.0010024 -0.0013633 -0.0024716
0.0045296 0.0082532 0.10151 -0.05257
2540000000 -0.085547 -0.00074408 0.01163 -0.0060186 -0.0022335 0.00087479 0.00062875 0.00073744
-0.00022837 -0.0015601 0.00107 0.0016897
0.01162 -0.0060138 0.11804 -0.01882 -0.0015175 -0.0079746 0.00050947 -0.001486
-0.00172 -0.00011969 -0.00049886 0.00033617
-0.0022296 0.00088947 -0.0015744 -0.0079576 -0.12554 -0.034279 0.0021989 0.0024267
-0.0012062 0.00012864 0.0017416 -0.00079686
0.00071723 0.00076832 0.00050458 -0.0014593 0.0021614 0.0023826 -0.15707 0.085708
0.017156 -0.0047961 -0.0023694 -0.0021732
-0.00024176 -0.0015479 -0.001723 -0.00010899 -0.0011998 0.00011112 0.017132 -0.0048682
0.010396 -0.12608 0.0077109 0.0063103
0.0010315 0.0016978 -0.00047663 0.00032988 0.0017629 -0.0007657 -0.0023678 -0.0021326
0.0078045 0.0063557 0.086815 -0.03992
2600000000 -0.078204 0.024308 0.0085527 -0.0095666 -0.0012399 0.002641 0.00065906 -0.00038818
-0.00097265 -0.00093345 0.0018571 0.00028681
0.0085666 -0.0095529 0.1123 -0.033956 -0.0038171 -0.0060551 -0.00054461 -0.00075012
-0.00011814 0.0014861 -6.1957e-05 0.0008456
-0.0012129 0.0026012 -0.0038863 -0.0060351 -0.13035 -0.0093023 0.0030028 -0.00015802
-1.311e-05 0.0015728 0.0011777 -0.0016259
0.00069183 -0.00034734 -0.00053796 -0.00071019 0.0029816 -0.00017505 -0.14194 0.11935
0.014155 -0.011173 -0.003368 -0.00011954
-0.001013 -0.00096729 -8.5994e-05 0.0015073 -2.1137e-05 0.0015486 0.014161 -0.011194
-0.018281 -0.11054 0.0094197 0.0056325
0.0018656 0.00019808 -5.4645e-05 0.00085636 0.0012085 -0.0016368 -0.0034263 -0.00012528
0.0093945 0.005604 0.078908 -0.026198
2660000000 -0.071762 0.049936 0.0047406 -0.011592 -0.00011103 0.001077 -0.00016083 -0.00014074
-0.0023908 0.0005368 0.0014285 -0.00070574
0.0047548 -0.011592 0.11954 -0.029641 -0.0049264 -0.0043066 -0.0012141 -0.00020938
0.00014963 0.0017847 0.00053683 0.00065497
-8.6619e-05 0.0010557 -0.0049768 -0.004252 -0.12935 0.01126 0.0017332 -0.0018231
0.00032194 0.00075058 -0.00097114 -0.0014629
-0.00017795 -0.00014437 -0.0012265 -0.00020996 0.0017368 -0.0018198 -0.12193 0.15017
0.0081817 -0.014795 -0.0025544 0.0010224
-0.0023492 0.00054327 0.00017125 0.0017766 0.00032003 0.00071289 0.0081205 -0.014876
-0.033501 -0.095409 0.010588 0.001188
0.0014062 -0.00072354 0.00055679 0.00065789 -0.0009223 -0.0014954 -0.0025728 0.0010481
0.010522 0.0012101 0.074451 -0.0073696
2720000000 -0.060367 0.068345 0.00050008 -0.011829 -0.00030379 0.0029061 -0.00027451 0.00015611
-0.0020005 0.0020072 0.00045301 -0.0016672
0.00050228 -0.011831 0.10452 -0.032514 -0.0053268 -0.00080602 -0.0014218 0.00046372
0.001666 0.00047306 0.00081599 -0.00030796
-0.00028817 0.0029321 -0.0053541 -0.0007838 -0.12366 0.040575 0.00020199 -0.0024208
0.0005058 0.00039382 -0.0013796 0.00068209
-0.0002767 0.00016517 -0.0014084 0.0004531 0.00020292 -0.0023988 -0.089138 0.17962
0.0023046 -0.015709 -0.0017739 0.0024009
-0.0019696 0.0020075 0.0017032 0.00045163 0.0004658 0.00034502 0.0022247 -0.015712
-0.049025 -0.070547 0.012046 -0.00099895
0.00043994 -0.0016989 0.00081864 -0.00036049 -0.0014209 0.0006293 -0.0017884 0.0024361
0.012198 -0.001047 0.077894 0.011594
2780000000 -0.045765 0.086957 -0.004205 -0.010627 1.1706e-05 0.0011168 0.00067584 -0.00014512
0.0012255 0.002484 -0.00059196 -0.001718
-0.0041799 -0.010595 0.10296 -0.044051 -0.0039418 0.00058378 -3.6348e-05 0.0015404
0.0016566 -0.00077033 9.0559e-05 -0.00023295
-5.9229e-06 0.0010709 -0.0039193 0.00062273 -0.12113 0.070961 -0.001894 -0.0015053
0.00035798 -0.00042832 -0.00054952 0.00074045
0.000652 -0.00013075 -4.0925e-05 0.0015563 -0.0018612 -0.0015043 -0.059895 0.20162
-0.0042252 -0.014607 -0.00080348 0.0020977
0.001272 0.0024974 0.0016546 -0.00079623 0.0003892 -0.00038471 -0.004289 -0.014577
-0.061804 -0.044744 0.0098861 -0.0055343
-0.00070587 -0.0017044 5.53e-05 -0.00021969 -0.00058361 0.00076545 -0.00081217 0.0020711
0.0098845 -0.0055725 0.081515 0.030394
2840000000 -0.030265 0.10191 -0.0073162 -0.0075324 0.0013141 0.0020114 8.7106e-05 -0.00018311
0.001458 0.0012336 -0.0015631 0.00027741
-0.0072768 -0.0075493 0.10139 -0.036916 -0.0029922 0.001509 0.00039625 0.00064461
3.955e-05 -0.0013417 -4.8388e-05 7.5986e-06
0.0012856 0.0020136 -0.0029611 0.0015566 -0.11512 0.097498 -0.0013128 0.00023267
0.00046242 -9.6745e-06 0.00087403 0.001075
0.00010322 -0.00019496 0.00040372 0.00063181 -0.0013011 0.00021473 -0.024363 0.21701
-0.008359 -0.010854 0.00052245 0.0015327
0.0014621 0.0012184 -5.7455e-06 -0.0013503 0.00041967 2.2835e-05 -0.0083967 -0.010862
-0.066412 -0.021577 0.0084705 -0.0069345
-0.0015972 0.00026369 -2.8204e-06 -5.4502e-06 0.00084829 0.0010805 0.00055328 0.0015578
0.0085027 -0.0068705 0.095363 0.045006
2900000000 -0.016133 0.12087 -0.0089607 -0.0034763 0.0016365 0.00014719 0.00050538 -0.00091419
0.0021824 -0.0012879 -0.00095723 0.00020621
-0.0089431 -0.0035011 0.082522 -0.044355 -0.00079084 0.0026331 0.0007967 0.00022732
-0.00037736 -0.0015163 -0.00023729 5.8001e-05
0.0016111 0.000148 -0.00076293 0.0026348 -0.097274 0.13043 -0.00082087 -3.0008e-05
-0.00042237 -0.001117 0.00172 -0.0003475
0.00049004 -0.00092506 0.00081143 0.00024596 -0.00088126 -8.9815e-05 0.012724 0.22025
-0.011137 -0.005842 0.0012165 0.0017652
0.0022063 -0.0012814 -0.00037922 -0.0014972 -0.00042635 -0.0010748 -0.011159 -0.0058061
-0.065868 0.0099636 0.0063569 -0.0098939
-0.00093299 0.00018282 -0.00028256 5.5736e-05 0.0017338 -0.00035845 0.0012552 0.0017755
0.0063204 -0.0099226 0.10989 0.051305
2960000000 0.0052842 0.13228 -0.008883 0.00017362 0.00043259 0.0014692 -0.00072947 -0.00088851
-0.00016775 -0.0017342 -0.00074338 0.0004389
-0.0088694 0.0001602 0.092167 -0.043909 -0.00033875 0.0010281 0.00093092 7.3005e-05
-0.0011986 -0.00093152 0.00043992 0.00050502
0.00046895 0.0014259 -0.00029439 0.0010218 -0.077738 0.16145 -0.00083373 0.00053797
-0.00051566 0.00088852 2.1166e-05 -0.0023826
-0.00076173 -0.00091444 0.00093573 6.1405e-05 -0.00083163 0.00051952 0.054677 0.22716
-0.010965 -0.00027426 0.0017983 0.00054992
-0.00015766 -0.0017497 -0.0011921 -0.00090176 -0.00051562 0.0008627 -0.01097 -0.00025182
-0.056071 0.035475 0.0022017 -0.011069
-0.00074477 0.00039202 0.00040667 0.00047626 7.1472e-05 -0.0023506 0.0017512 0.00057149
0.0022148 -0.011034 0.12897 0.0618
3020000000 0.023166 0.1462 -0.0067428 0.0036476 0.0013877 -0.00026731 -0.0010382 -0.00016778
-0.00065943 0.00012576 -0.00014624 0.00048433
-0.0067363 0.0036537 0.081338 -0.032806 -0.00020703 -0.00025277 0.00049227 -0.00083009
-0.0018289 0.00033295 0.00073086 -0.00031162
0.0013934 -0.0002254 -0.00021637 -0.00024278 -0.056056 0.18574 -0.00031669 0.0010318
0.00043868 0.00022043 -0.00091023 -0.0016646
-0.00104 -0.00013569 0.00048759 -0.00081741 -0.00033489 0.0010298 0.094029 0.21998
-0.0091711 0.0030721 0.00055566 9.9349e-05
-0.00072359 0.00013832 -0.0018108 0.00036342 0.00050313 0.00027915 -0.0091651 0.0030321
-0.044394 0.059156 -0.00055745 -0.010894
-0.00010458 0.00047009 0.00074189 -0.00035237 -0.00081251 -0.0017008 0.0006478 0.00014078
-0.00058648 -0.010887 0.1488 0.058695
3080000000 0.05012 0.15547 -0.0047634 0.0058857 0.0016682 -6.4325e-05 -0.00061698 0.00012936
-0.00057975 0.00037992 -1.0992e-05 0.00061083
-0.0047892 0.0058638 0.079026 -0.027442 -0.00047376 0.00023496 -0.00015476 -0.00028537
-0.00038073 0.0011107 -7.0845e-05 -0.00064763
0.0016591 -0.0001002 -0.0004639 0.0002285 -0.018611 0.20694 -0.00077515 0.00028772
0.00029816 0.00073245 -0.0020546 -0.00056663
-0.00062404 0.00011893 -0.00015855 -0.00029304 -0.00082816 0.00028855 0.12737 0.21214
-0.0054177 0.0067441 0.0018076 0.00049943
-0.00048803 0.0004209 -0.00036485 0.0011203 0.00031807 0.00065955 -0.0054353 0.0067897
-0.021712 0.086446 -0.0054543 -0.0094403
-6.5056e-05 0.00057081 -7.8613e-05 -0.00062071 -0.0019356 -0.0005241 0.0018142 0.00040004
-0.0054744 -0.0094615 0.16335 0.065602
3140000000 0.078754 0.15883 -0.0013719 0.0075605 0.0027277 -0.0015082 -0.0010561 0.0011053
0.0015669 0.00081238 0.00038871 -0.00012117
-0.0013841 0.0075796 0.07482 -0.029732 -0.00090777 -9.996e-05 0.00070473 -0.00027612
1.6485e-05 0.0011725 0.00055581 -0.00050345
0.0027944 -0.0015176 -0.00091132 -0.00011553 0.023772 0.22664 0.00016945 0.0016842
0.0012329 -0.00065998 -0.0027545 0.00095798
-0.0010651 0.0011006 0.00073294 -0.00029625 0.00016903 0.0016994 0.16297 0.18628
-0.0017529 0.006824 0.0009415 -0.0011837
0.001548 0.00078792 7.0647e-06 0.0011561 0.0012612 -0.00068108 -0.0017011 0.0067983
-0.010009 0.10255 -0.0073818 -0.0061432
0.00033446 -0.00010205 0.00060012 -0.00047953 -0.0028337 0.00094789 0.00088448 -0.0012435
-0.0073984 -0.0060525 0.18745 0.057352
3200000000 0.11072 0.16933 0.0038049 0.0066461 0.00080952 -0.0029852 -6.965e-05 0.0017139
0.00044332 -0.001649 6.657e-05 0.00054412
0.003801 0.0066679 0.085022 -0.028506 -0.0011814 0.00035575 -0.00046586 -0.00097631
0.00077489 0.0010326 -0.00043596 -0.00092403
0.00073826 -0.0029683 -0.0011754 0.00035931 0.068201 0.23159 0.0011585 0.00072712
-0.00011609 -0.0018992 -0.0014739 0.0025433
-5.8193e-05 0.0017089 -0.00045099 -0.00094213 0.0011471 0.00075127 0.18349 0.16401
0.0016006 0.0064253 0.00071476 -0.0015363
0.00043855 -0.0016995 0.00080488 0.00098159 -0.00017227 -0.0019265 0.0015815 0.0064082
0.022684 0.12032 -0.0092867 -0.0024108
0.00010973 0.00051733 -0.00049389 -0.00092204 -0.0014511 0.0024382 0.00077066 -0.0015272
-0.0091877 -0.0024346 0.20308 0.055979
3260000000 0.14285 0.16135 0.0041171 0.003191 -0.0006724 -0.0023873 0.0011663 0.00075031
0.00042361 -0.0018135 4.8517e-05 -7.7818e-05
0.0041049 0.0032024 0.093028 -0.031958 -0.0020144 0.0020344 -0.00039589 -0.00020225
0.0010322 -0.00056544 -0.00099493 2.4413e-05
-0.00071363 -0.0023572 -0.0019719 0.0020431 0.11879 0.22686 0.00048941 -0.00017456
-0.00085062 -0.0010977 0.00056379 0.0021548
0.0011702 0.00071527 -0.0003967 -0.00017542 0.00052639 -0.00013357 0.21071 0.12638
0.0036854 0.0049159 -0.00072676 -0.0013645
0.00041949 -0.0018185 0.0010549 -0.00056554 -0.00088207 -0.0010434 0.0036988 0.0049413
0.043076 0.12932 -0.0068491 0.0030557
-2.8131e-05 -9.0348e-05 -0.00096938 6.1034e-05 0.00045667 0.0021694 -0.00081525 -0.0013485
-0.0068534 0.0030629 0.23256 0.046452
3320000000 0.17333 0.15533 0.0071877 0.0014472 -0.00038608 -0.0020529 0.00082367 0.00021398
-0.0017148 -0.0014418 0.00025258 9.6816e-05
0.0071524 0.0014534 0.099449 -0.028449 0.00058081 0.0024217 -0.0003538 -0.0005086
-0.00027447 -0.00026826 -0.00045454 0.00028404
-0.0003485 -0.0020307 0.00056457 0.0024081 0.16635 0.21755 0.00029613 -0.00030487
-0.0011556 -0.00022051 0.00055733 0.00080793
0.00084681 0.00020202 -0.00032917 -0.00050807 0.00034605 -0.00033369 0.21917 0.095977
0.0045034 0.0018622 -0.0011167 4.9259e-05
-0.0017359 -0.0014396 -0.0003036 -0.00031619 -0.0011347 -0.00018097 0.0045256 0.001833
0.069087 0.13165 -0.0046751 0.0034135
0.00036141 0.00014627 -0.00043119 0.00031725 0.00059453 0.00089835 -0.0011695 0.00014271
-0.0045404 0.0034621 0.24814 0.033829
3380000000 0.20848 0.13841 0.0055849 -0.0020496 -0.0011727 0.00054175 0.00096541 0.00022863
-0.0014704 0.00065964 0.00020536 -4.2187e-05
0.0055572 -0.0020125 0.11005 -0.036173 7.6582e-05 0.0029157 -0.0011733 -0.00053208
-0.00016001 0.00010941 -0.00074432 0.00046929
-0.0011554 0.00052881 0.0001168 0.0029284 0.20762 0.19532 0.00065979 -0.00043149
-0.0015827 0.00059908 0.0010675 0.0013711
0.00097509 0.00024698 -0.0011841 -0.00052079 0.00062741 -0.00043831 0.23415 0.063782
0.005764 0.0014793 -0.00037525 0.00029447
-0.0014113 0.00066334 -0.00014471 2.7813e-05 -0.0015542 0.0007048 0.0057723 0.0015166
0.10605 0.12553 -0.00094582 0.0054926
0.0002088 -2.3693e-05 -0.00069304 0.00052945 0.00095925 0.0014222 -0.00030919 0.00025236
-0.00093229 0.0053005 0.27838 0.014553
3440000000 0.24002 0.11661 0.0044852 -0.0038038 -0.00070637 -0.0015412 0.00062818 2.7623e-05
-0.0014702 0.0016061 0.00092967 0.00018857
0.0044742 -0.0037787 0.10356 -0.041389 0.0030686 0.0020999 -0.00092656 0.0011341
-2.7979e-05 0.00041754 0.00017325 0.0008491
-0.00077801 -0.001544 0.0031424 0.0020457 0.2459 0.16708 -0.00048008 -0.00025862
5.4257e-05 0.001229 0.00099292 0.00056656
0.00063098 1.3231e-05 -0.00094157 0.0011478 -0.00050174 -0.00017568 0.23567 0.030757
0.0064229 -0.0013603 -0.00020511 -0.00013713
-0.0014856 0.0015853 -4.2291e-05 0.00045179 2.7879e-05 0.0012135 0.0064219 -0.001407
0.13152 0.11977 0.0022526 0.0030416
0.00095222 0.00017052 0.00012254 0.00088349 0.0010223 0.00064246 -0.00026023 -0.00014924
0.0022609 0.0031618 0.29476 -0.013954
3500000000 0.27231 0.084967 0.0023945 -0.0045588 -0.0013335 0.0016392 0.00098207 -0.00082082
-0.00098126 0.0011974 0.00066129 -0.00092566
0.0023995 -0.0045411 0.11573 -0.064901 0.0030822 0.0013087 -0.00037414 0.00062306
0.00042425 -1.0499e-05 -4.8953e-05 0.00041564
-0.0013292 0.0016918 0.0031022 0.0012577 0.27543 0.13271 0.0001454 -6.5e-06
1.52e-05 0.00081028 0.0017118 -8.7844e-05
0.00096628 -0.00083991 -0.00035465 0.00063666 0.00011845 -2.8456e-05 0.23955 0.0033985
0.0056831 -0.0038447 -0.00034853 -5.0893e-06
-0.00089861 0.0011964 0.00042183 -1.5638e-05 -2.4879e-05 0.00078037 0.0056596 -0.0039159
0.17165 0.097464 0.0026333 0.0010096
0.00065502 -0.00092865 -0.0001339 0.00036291 0.0017036 -1.4898e-05 -0.00030447 6.3615e-05
0.0026852 0.00092338 0.31503 -0.041744
3560000000 0.2905 0.050505 0.0003599 -0.0057513 -7.2001e-05 -0.00090938 0.00050811 0.00033701
0.001676 0.0017489 -0.00015711 -0.0011634
0.00038552 -0.0057808 0.11008 -0.06993 0.0056914 -0.00053092 0.00036637 0.00065349
0.00066074 -0.000196 0.00016628 0.00037038
-0.00014545 -0.0009386 0.0057373 -0.0005969 0.30289 0.089955 -0.00014885 -5.2179e-05
0.00074637 0.00038272 0.0014346 -0.00096576
0.00050598 0.00032993 0.00037794 0.00062133 -0.00014482 -4.6449e-05 0.22993 -0.032889
0.0047746 -0.0060635 -0.00056875 -0.00075673
0.0016976 0.0017137 0.00062481 -0.00017081 0.00072067 0.00037633 0.0047778 -0.0060835
0.19254 0.089156 0.0021203 -0.001942
-0.00015834 -0.001135 0.00016065 0.00042251 0.0015253 -0.0009103 -0.00060596 -0.00082605
0.0020047 -0.0020338 0.3271 -0.082253
3620000000 0.30679 0.012617 -0.00097847 -0.0035563 -0.0019028 -0.00013624 0.00041189 -0.0017457
3.3741e-06 0.0005283 -0.00053476 -0.00094034
-0.00095717 -0.0035398 0.11048 -0.099031 0.0041565 -0.0038233 0.00023426 0.00047205
-0.00017667 -0.00081776 0.00070953 0.00034936
-0.0019233 -0.000135 0.0040692 -0.0038467 0.31547 0.046085 0.00022325 -0.00092597
-0.00044223 0.00032339 0.00068782 -0.00090751
0.00047411 -0.0017554 0.00024316 0.00045963 0.00020234 -0.00087603 0.21836 -0.062949
-6.5727e-06 -0.0068865 -0.0012602 0.0012458
6.2888e-05 0.00049204 -0.00015598 -0.00082338 -0.00040271 0.00032339 -2.3911e-05 -0.0069709
0.21422 0.054926 0.00052873 -0.0016799
-0.00057026 -0.00080468 0.00062764 0.00033671 0.00076352 -0.00095633 -0.0010864 0.0012514
0.00048823 -0.0015761 0.32953 -0.1163
3680000000 0.31072 -0.031682 -0.0034855 -0.0039354 -0.0010063 0.0015878 -0.0010302 -0.00024621
0.0013202 -0.00013124 -0.0011942 -0.00022463
-0.0034684 -0.003953 0.10652 -0.11577 0.0016108 -0.0046098 0.00065579 0.0003153
-0.00027793 -0.00058329 0.00081913 0.00016099
-0.00097467 0.0016323 0.0015949 -0.0046339 0.32666 -0.00399 -0.00080087 -0.00074977
0.0011357 0.00070595 0.0005436 -0.0017554
-0.0010037 -0.00020228 0.00067001 0.00029519 -0.00076233 -0.00068787 0.20476 -0.096415
-0.00086729 -0.0058525 -0.0010847 0.0014238
0.0013276 -0.0001811 -0.00026335 -0.00057143 0.0011472 0.00061302 -0.00097332 -0.005808
0.23476 0.033065 -0.00042363 -0.0012676
-0.0012396 -0.00018711 0.00091152 0.00013331 0.00054136 -0.0016971 -0.00098493 0.0013588
-0.00047672 -0.0013484 0.32897 -0.16022
3740000000 0.31233 -0.067347 -0.0028679 3.8053e-05 -0.0022579 0.0024328 0.00016868 -0.00087379
-0.00064451 9.0371e-05 -0.00089318 0.00046073
-0.0028586 2.3633e-05 0.097907 -0.13765 0.0010436 -0.0055795 0.00032382 -0.00013964
-0.00037545 -0.00027632 0.0005176 -5.6707e-05
-0.0022357 0.0024953 0.00098761 -0.005633 0.32914 -0.043617 -0.00082564 -0.00022358
-9.2238e-05 0.00012083 -0.00045924 -0.0010966
0.00013825 -0.00087055 0.00028915 -0.00018051 -0.00079276 -0.0002052 0.18329 -0.12024
-0.0025457 -0.0053228 0.00070179 0.0026964
-0.00063903 0.00017138 -0.00038389 -0.00023093 -2.8125e-05 7.1e-05 -0.0025616 -0.0052877
0.24369 9.8978e-05 -0.00081348 -0.0012165
-0.00089336 0.00043222 0.0005452 -0.00011744 -0.00037957 -0.0010898 0.00070753 0.0027331
-0.00082626 -0.0011606 0.31517 -0.20039
3800000000 0.30671 -0.11343 -0.0021109 0.00058431 0.00074414 0.0038131 -0.0012877 -0.0015967
0.0015132 0.00096641 -0.0011658 0.00027268
-0.0021094 0.00052845 0.087303 -0.15264 -0.0020611 -0.0051548 0.00020225 4.8552e-05
-0.00079633 -0.00019942 0.00083421 -4.8443e-05
0.00077868 0.0037992 -0.0021121 -0.0051299 0.32522 -0.085522 -0.0009377 0.00062095
0.00084039 -0.00018584 -0.0010834 -0.00053057
-0.0013638 -0.0015623 0.00022869 5.6523e-05 -0.00091505 0.00055045 0.17432 -0.14564
-0.0031567 -0.0039812 0.0017151 0.0015516
0.0015251 0.00096997 -0.0008496 -0.00016659 0.00088052 -0.00023237 -0.0031554 -0.0039272
0.25976 -0.03838 0.00074432 0.00061042
-0.0010722 0.00037183 0.00081444 -1.415e-05 -0.0010102 -0.00063802 0.0017522 0.0015389
0.00070287 0.00053199 0.30739 -0.24155
3860000000 0.29502 -0.14517 -0.00067673 0.00098468 0.0026455 0.0021188 -0.002055 0.001262
0.00063049 -0.0012628 -0.00029682 0.0016914
-0.00068635 0.00098578 0.068337 -0.16254 -0.0032828 -0.0051059 0.00052157 -0.00069087
-0.00076451 0.0013038 0.00050414 -0.00097402
0.0026802 0.0020663 -0.0033881 -0.0050911 0.30529 -0.12553 -0.00059978 0.00087173
7.34e-05 -0.00054782 -0.00082412 -0.00050941
-0.0020346 0.0013172 0.00053149 -0.00066478 -0.00056158 0.00081217 0.14628 -0.16057
-0.002488 -0.0038394 0.0020498 0.0011344
0.00065335 -0.0012903 -0.00073807 0.0011747 -4.3379e-05 -0.00053341 -0.0025321 -0.0038252
0.25953 -0.065588 0.00061459 -0.00095299
-0.00044414 0.0017286 0.00051607 -0.0010055 -0.00077423 -0.0004645 0.0020744 0.0011206
0.00051687 -0.00084919 0.28442 -0.27973
3920000000 0.28025 -0.18486 0.0016928 5.3768e-05 0.0036649 0.0023737 6.4701e-05 0.0010226
0.00033672 -9.1849e-05 0.00050676 0.00051281
0.0016768 3.335e-05 0.041129 -0.17901 -0.0051569 -0.0033711 -0.0004146 -0.00010723
0.00028695 0.00017649 -0.00016819 -0.00041875
0.0037139 0.0023616 -0.0051968 -0.0032923 0.29834 -0.15834 0.0002322 0.0012849
0.0015785 -0.00085251 -0.00053413 1.608e-05
2.2453e-05 0.0010226 -0.00047738 -0.00011006 0.00018423 0.0012986 0.12648 -0.17125
-0.0038373 -0.0034698 0.0021902 -0.00023413
0.00038635 -0.00010229 0.00029328 0.00019871 0.0015893 -0.00086065 -0.0039086 -0.0034005
0.25405 -0.11292 0.00088232 -0.00095217
0.00054713 0.00041445 -0.00015839 -0.00041118 -0.00061216 -5.4688e-05 0.0020906 -0.00025927
0.0010329 -0.0008762 0.26305 -0.30706
3980000000 0.25278 -0.22055 0.0018656 -0.0033076 0.0048622 -0.00048986 0.00017954 0.0011494
0.00095938 -0.0018993 0.00053829 0.00025892
0.0018994 -0.0033474 0.018766 -0.19249 -0.0057059 -0.0011768 0.00069027 0.00048138
0.00043678 0.0005362 -7.8737e-05 -0.0011672
0.0047665 -0.00053921 -0.0057153 -0.001099 0.26973 -0.18884 0.0014743 -4.2024e-06
-0.0010317 -0.0014639 -0.00080356 -0.00062201
0.00022348 0.0011393 0.00069869 0.00047083 0.0014747 9.4558e-06 0.090115 -0.19338
-0.0042843 -0.0037174 0.0016759 -0.0011696
0.00093156 -0.0018551 0.0004486 0.00049436 -0.00093585 -0.0013228 -0.0042752 -0.003715
0.2443 -0.14251 0.0018403 -0.0044947
0.00061047 0.00034217 -1.1032e-05 -0.0011718 -0.0008103 -0.00072397 0.0017121 -0.0010441
0.001925 -0.0045796 0.22846 -0.3457
4040000000 0.22506 -0.24612 -0.00080127 -0.004221 0.0031626 -0.0030229 0.00024803 0.00036806
-0.00063383 -0.00081011 0.0007181 -5.8772e-06
-0.00077863 -0.0041837 -0.0065756 -0.19981 -0.0046882 0.00026417 0.00026005 -0.00103
4.0122e-05 0.00027194 -0.0013751 -0.00010816
0.0031396 -0.0030788 -0.0047235 0.00029303 0.24732 -0.22232 0.00016167 -0.00057814
-0.00073212 -0.00041164 -0.0010898 0.00036276
0.00028046 0.00037342 0.00025389 -0.0010355 0.00015312 -0.00062734 0.067874 -0.18779
-0.0063386 -0.0015416 0.0018007 -0.00075175
-0.00057249 -0.00083792 3.6113e-05 0.00032338 -0.00073894 -0.00039299 -0.0062615 -0.0015426
0.23313 -0.17518 -0.0014938 -0.0031064
0.00069723 -0.00016842 -0.0014152 -6.0995e-05 -0.0011986 0.00040659 0.0017411 -0.00078622
-0.0013731 -0.0030106 0.19168 -0.36353
4100000000 0.19455 -0.2696 -0.0035627 -0.0029591 0.00099483 -0.0035163 -2.8628e-05 2.8404e-05
0.0004223 -0.0014561 0.00047096 7.5419e-05
-0.0035321 -0.0029749 -0.032466 -0.20347 -0.0047514 0.00098002 -0.00024616 -0.00038707
0.0010089 0.00042607 -0.00058477 0.00027564
0.00098548 -0.0034718 -0.004752 0.0010013 0.22551 -0.24825 0.00021954 -0.00026845
-0.00057547 -0.00016999 -0.0012843 3.6521e-05
-6.6483e-05 3.5919e-05 -0.00019899 -0.00040298 0.00018603 -0.00028716 0.034266 -0.2015
-0.0062 0.00052969 0.0011144 -0.0015061
0.00043106 -0.0014297 0.0010285 0.0003509 -0.00060205 -0.00014897 -0.0062464 0.00046497
0.21917 -0.20117 -0.00135 -0.0041348
0.00053972 5.8546e-05 -0.00064008 0.00030484 -0.0012773 0.00020916 0.0011541 -0.001343
-0.0013325 -0.0043192 0.15793 -0.39073
4160000000 0.1654 -0.28649 -0.0039877 -0.0018002 -0.00012733 -0.0031461 0.00071128 -0.00023696
-0.0036369 -0.00082544 0.00080436 -0.00086446
-0.0039906 -0.0018415 -0.058214 -0.19954 -0.0048358 0.0027024 -0.00036682 -0.00024655
0.0002429 -0.00050363 -0.001091 0.00044421
-0.00015251 -0.0031741 -0.0047958 0.0027856 0.19273 -0.26329 0.00051591 -0.00034844
-0.0010191 -0.00029003 -0.0012219 0.0008371
0.00072178 -0.00025795 -0.000397 -0.00023996 0.00047631 -0.00031207 0.0098846 -0.18909
-0.0052526 0.0013578 0.00087988 -0.0023504
-0.0036277 -0.00066014 0.00026687 -0.00051285 -0.0010331 -0.00028338 -0.0053752 0.0013618
0.18861 -0.23529 -0.00385 -0.0035645
0.00066389 -0.00081426 -0.00096709 0.00027902 -0.001141 0.00079047 0.00087899 -0.0023345
-0.0039201 -0.0035359 0.10808 -0.3989
4220000000 0.13696 -0.30227 -0.0046246 0.00023085 9.8343e-05 -0.003792 -0.00038102 -0.00020626
-0.00079436 0.0010036 0.00031485 -0.0011396
-0.0046196 0.00023791 -0.094773 -0.18957 -0.0023134 0.0034841 -0.00017278 -0.00014648
-2.0787e-05 3.4245e-05 -0.0005251 0.0010168
-2.8157e-05 -0.0037719 -0.0022433 0.0035252 0.16277 -0.28976 5.4205e-05 0.00010951
0.00052151 0.00041652 -3.7365e-05 0.00116
-0.00035085 -0.00027798 -0.00016725 -0.00013907 2.7673e-05 0.00013357 -0.013973 -0.18684
-0.0041669 0.0022604 -0.00017788 -0.0020645
-0.00074738 0.00093106 -5.9648e-05 -1.5912e-06 0.00052532 0.00041797 -0.0041734 0.002346
0.17353 -0.25955 -0.0040006 -0.0031675
0.00038047 -0.0011619 -0.00053967 0.0010692 -4.0471e-05 0.0010821 -0.00016716 -0.0022778
-0.0040119 -0.0030996 0.080168 -0.41234
4280000000 0.10591 -0.31065 -0.0029468 0.0017927 -0.0018428 -0.0042809 -0.00043629 0.00056828
-0.00050268 0.0012917 -0.00079632 -4.2376e-05
-0.0029677 0.0017434 -0.12034 -0.19357 -0.0027011 0.003065 -0.000768 -0.00028342
0.00022726 0.00025154 0.00070091 0.00052928
-0.0018982 -0.0042346 -0.0026633 0.0030689 0.13275 -0.29648 0.00092707 -0.00016685
-0.00083273 0.00080786 -0.00041289 0.00085752
-0.00039842 0.00056482 -0.00078519 -0.00030594 0.00095175 -0.00016484 -0.05197 -0.17178
-0.0049216 0.0025847 -0.00053093 -0.0023358
-0.00049305 0.001324 0.00022199 0.00030614 -0.00074807 0.00086343 -0.0048985 0.0025797
0.12972 -0.28308 -0.0066357 -0.00088044
-0.00074739 -0.00013973 0.00064965 0.00039358 -0.00048943 0.00080607 -0.00061236 -0.002173
-0.0066448 -0.0008476 0.029995 -0.41687
4340000000 0.078327 -0.31963 -0.0019103 0.002033 -0.0024754 -0.0013531 0.00025045 0.00050315
-1.3717e-05 0.0007711 9.8153e-05 -0.0011107
-0.0019053 0.0019996 -0.14098 -0.16762 -0.0018611 0.0040781 -0.00020587 0.00056887
-0.00024705 -0.00030077 0.00037328 0.00031573
-0.0025074 -0.0014035 -0.0017663 0.0040945 0.096947 -0.31314 -0.00036738 -0.00096672
0.00024014 0.00071225 0.00063937 0.0021643
0.00029917 0.00051152 -0.00014977 0.00054945 -0.00033066 -0.00095059 -0.06983 -0.16888
-0.0041774 0.0036488 -0.0017819 -0.0024143
-2.3393e-05 0.00071377 -0.00017939 -0.00027064 0.00031361 0.00065164 -0.0041478 0.0036657
0.10346 -0.30811 -0.0048575 0.001178
1.2792e-05 -0.0010979 0.00036404 0.00036134 0.00065826 0.0022133 -0.00176 -0.0025233
-0.0048605 0.0011602 -0.0042308 -0.41152
4400000000 0.047395 -0.32503 -0.0010275 0.0016487 -0.0024242 -0.0015723 0.00082675 0.0012196
0.00013474 0.00074122 -0.00028834 -0.00063048
-0.001051 0.0015963 -0.16994 -0.15746 -0.0012565 0.004081 -0.00044193 0.00048688
0.00015631 -0.00054216 0.00054171 0.00047974
-0.0023997 -0.0016058 -0.0012098 0.0040782 0.067819 -0.31921 -0.00012403 -0.00023741
0.00026785 0.00021283 0.0012108 0.001412
0.00088867 0.0012007 -0.00042812 0.00050707 -0.0001247 -0.00024254 -0.094217 -0.15558
-0.003225 0.0052901 -0.0018814 -0.0015855
8.817e-05 0.00075706 0.00017642 -0.00056773 0.00028666 5.7669e-05 -0.0032032 0.0052893
0.071459 -0.32066 -0.0041289 0.00076541
-0.00015989 -0.00072498 0.00049316 0.0004711 0.0011001 0.0014777 -0.0019136 -0.0014743
-0.0042102 0.00079022 -0.049924 -0.41594
4460000000 0.011503 -0.32448 -0.00067096 0.00055011 -0.0041327 -0.00087133 0.0015478 -0.00062655
-0.00017124 0.0011926 -0.0011814 -0.00035218
-0.0006576 0.000549 -0.19158 -0.12797 -0.00047108 0.0045626 -0.000362 0.00074986
-0.00033447 -0.00040176 0.00047408 -0.00046367
-0.0041729 -0.00076703 -0.00040559 0.0045796 0.042404 -0.32653 -0.00052993 -0.0004094
0.00048157 0.00072768 0.0018894 0.00044713
0.0014885 -0.00059268 -0.00033071 0.00071354 -0.00053746 -0.00046108 -0.10736 -0.13418
-0.0017317 0.0061446 -0.0027025 -0.00076746
-0.00011235 0.0012928 -0.00033025 -0.00051615 0.00042068 0.0006143 -0.0017684 0.0061318
0.035854 -0.31701 -0.0039773 0.0032338
-0.0012979 -0.00034909 0.00041661 -0.0003978 0.0019084 0.00052768 -0.0025911 -0.00082331
-0.0039028 0.0031401 -0.089831 -0.39762
4520000000 -0.012543 -0.32476 -0.00032998 -0.00029537 -0.003584 0.00026792 0.00063961 -3.1315e-05
0.0017659 0.00012088 -0.00068138 0.00097441
-0.00035506 -0.00029849 -0.21647 -0.11087 0.00075679 0.0046061 0.00060988 0.00084253
-0.00031665 -5.9182e-05 0.00028996 -6.5081e-05
-0.0036155 0.00026083 0.00082973 0.0046099 0.01117 -0.3242 -0.001005 0.00060131
0.00078397 -0.00059373 0.0017822 -0.0009597
0.0006787 -6.315e-05 0.00062136 0.00082816 -0.0010335 0.00056815 -0.12473 -0.12493
-0.00058714 0.0058394 -0.0031519 -0.00014844
0.0017466 8.6005e-05 -0.00033116 -5.4804e-05 0.00073539 -0.00061239 -0.00054821 0.0058888
-0.012998 -0.33011 -0.0028578 0.0027285
-0.0005444 0.00097309 0.00028958 -9.532e-05 0.0017979 -0.00089528 -0.0032711 -0.00019365
-0.0028991 0.0026408 -0.11888 -0.39529
4580000000 -0.050096 -0.31722 -0.0010729 -0.00064122 -0.0031713 0.0024699 0.00076453 -0.00035662
9.8927e-05 0.00015427 -0.00029877 0.00092114
-0.0010804 -0.00063964 -0.23506 -0.084141 0.00099251 0.0041292 0.00053252 -6.7912e-05
-7.7189e-05 0.00021581 0.00017348 -0.00033931
-0.0031331 0.0024418 0.0010311 0.0041029 -0.020638 -0.32107 -0.00013465 0.00041509
-1.5272e-05 -0.00013628 0.001521 -0.00099801
0.00070197 -0.00037407 0.00055149 -6.5404e-05 -0.00015069 0.00043147 -0.13498 -0.099967
0.0022589 0.0054775 -0.0026809 0.0011574
6.7016e-05 0.00023119 -4.0757e-05 0.00021101 -9.6752e-05 -8.232e-07 0.0022928 0.0054415
-0.040275 -0.33568 -0.002453 0.0035276
-0.00032055 0.00087433 0.00015944 -0.00037838 0.0014548 -0.0011166 -0.00261 0.0012236
-0.0024199 0.0036241 -0.16375 -0.36543
4640000000 -0.075496 -0.311 -0.0025093 -0.0016147 -0.0029885 0.0025991 0.00047825 -0.0015389
0.0014709 -9.2678e-05 0.00030382 0.00098994
-0.0025296 -0.0016264 -0.24524 -0.056325 0.0016924 0.0038116 0.0007932 0.00033142
-0.00018 0.000315 4.1245e-05 -0.00074533
-0.0029901 0.0026291 0.0017193 0.0038414 -0.04503 -0.31476 0.00040005 0.00088237
0.0010567 -4.4381e-05 0.00039313 -0.0022699
0.00051941 -0.0015278 0.00074647 0.00033278 0.00036902 0.00088644 -0.14064 -0.085738
0.0036043 0.0038879 -0.0023735 0.0016359
0.0014636 -0.00020076 -0.00021338 0.0003115 0.0010443 -3.5882e-06 0.0035985 0.0039131
-0.073992 -0.32205 -0.0026933 0.0040299
0.00030632 0.0010591 -4.5443e-05 -0.00072221 0.00041006 -0.0022911 -0.0023525 0.0016541
-0.0026382 0.0040199 -0.18287 -0.35469
4700000000 -0.10334 -0.30615 -0.0040735 -4.8978e-05 -0.0015243 0.0046846 -0.00099248 -0.00094629
0.0010341 -0.00050454 0.00092784 0.00060582
-0.0040896 -3.6794e-05 -0.25696 -0.037717 0.002592 0.0040525 0.00044064 -0.00050227
0.00037267 0.00049724 -0.00028112 -4.4415e-05
-0.0014384 0.0047156 0.0026289 0.0040207 -0.075867 -0.30874 -0.0002596 0.0005438
0.00016843 -0.00015181 -4.7827e-05 -0.0013997
-0.00099577 -0.00092081 0.00045123 -0.00051234 -0.00024158 0.000532 -0.15742 -0.064869
0.0035717 0.0014825 -0.0014699 0.0023968
0.00096969 -0.00058384 0.00033614 0.00047471 8.0027e-05 -8.6708e-05 0.003593 0.0014428
-0.11252 -0.31465 -0.0010211 0.0040684
0.00088994 0.00048029 -0.00023627 -3.3295e-05 -9.1886e-06 -0.0013765 -0.0014599 0.002382
-0.0010531 0.0040762 -0.22655 -0.32623
4760000000 -0.13356 -0.29089 -0.0047632 0.0013677 0.0007213 0.0046192 -0.0007515 -0.0006254
0.00028356 -0.001118 0.00073089 -0.00048104
-0.0047552 0.0013401 -0.25249 0.0047021 0.0031095 0.0032261 1.9073e-06 -0.00068515
0.00029182 7.3931e-05 0.00013331 -6.1477e-05
0.00076422 0.0045599 0.0031626 0.0031578 -0.10547 -0.29413 0.00082479 0.00035607
0.00093483 0.0001153 -0.001415 -0.0011398
-0.00078814 -0.0005997 -2.8187e-05 -0.00070074 0.00082155 0.00032891 -0.15136 -0.048397
0.0024723 0.0010424 -0.00071999 0.0027875
0.00025158 -0.0011485 0.00033808 8.4364e-05 0.00091113 0.00012379 0.0024997 0.001006
-0.14537 -0.29822 -0.00021703 0.004324
0.00072658 -0.00054237 0.00010802 -9.5536e-06 -0.0014039 -0.0009945 -0.00068842 0.0028328
-0.00018784 0.0043219 -0.23748 -0.30418
4820000000 -0.16051 -0.27663 -0.0048565 0.0027106 0.0013379 0.0028892 -0.00082825 -0.00047582
0.00039479 -0.00084778 5.8873e-05 -0.00035575
-0.0048606 0.0027119 -0.26438 0.02698 0.0043961 0.00344 -0.00011111 -0.00034257
0.00031753 -1.3248e-05 -0.00026909 -0.00037401
0.0013823 0.0028937 0.004408 0.003344 -0.13278 -0.29056 0.00044854 -0.0004095
0.00054551 -0.00055487 -0.00091081 -2.5882e-05
-0.00082252 -0.00047007 -0.0001208 -0.00032787 0.00043939 -0.00037673 -0.16684 -0.030858
0.0018448 -0.0003036 0.00013965 0.0028755
0.00033887 -0.00090067 0.00030158 5.9887e-06 0.00046697 -0.00067577 0.0018717 -0.00030741
-0.18513 -0.28121 -0.000155 0.0030944
0.00010105 -0.00030269 -0.00022012 -0.00037655 -0.0008457 -7.5249e-05 0.00020611 0.0028452
-0.00019518 0.0030989 -0.27472 -0.27361
4880000000 -0.19139 -0.25669 -0.0041902 0.0044835 0.0020034 0.0030847 -0.0014885 0.00011792
-0.00086899 -0.0010095 0.00048226 -6.2583e-05
-0.0041768 0.0044791 -0.2558 0.068651 0.0049474 0.0016152 -0.00036405 -0.0001715
-0.00014135 0.00026013 -0.00010841 1.5902e-05
0.0020862 0.0030637 0.0049759 0.0015414 -0.15196 -0.27756 0.00049289 -0.00040823
-8.8422e-05 -0.0013161 -0.00049678 -0.00018454
-0.0015279 0.00011908 -0.00035115 -0.0001397 0.00053687 -0.00039768 -0.15982 -0.012036
0.00068117 -0.00060686 0.0011464 0.0024479
-0.00079175 -0.00095253 -0.00010664 0.00027979 -5.6419e-05 -0.0013485 0.00067211 -0.00057645
-0.21608 -0.26601 0.00058311 0.0029496
0.00044997 -7.258e-05 -7.673e-05 3.3069e-05 -0.00047498 -0.00016341 0.0011053 0.0024795
0.00052938 0.0030732 -0.28699 -0.24393
4940000000 -0.21205 -0.23898 -0.002945 0.0064533 0.0028917 0.0012579 -0.00032484 0.00075015
-0.0009063 -0.00058253 4.4901e-05 -0.0007128
-0.0029694 0.0064545 -0.26742 0.094444 0.0059592 0.0011856 -0.00011725 -4.8964e-05
0.00037893 -0.0002931 -0.00038827 0.00010023
0.0029092 0.0012791 0.005932 0.0010688 -0.17223 -0.2538 0.00014461 -0.00037714
-0.0010623 -0.00026506 -0.00053669 0.00021295
-0.00029699 0.00078279 -0.0001106 -4.9512e-05 0.00018632 -0.00036538 -0.16742 -0.0026452
-0.00055377 -1.4263e-06 0.0018334 0.0018648
-0.00088716 -0.0004814 0.00038376 -0.00030586 -0.0011251 -0.00024051 -0.00055863 2.2728e-05
-0.24037 -0.23822 1.6058e-05 0.0030114
1.8352e-05 -0.00071912 -0.00037875 6.0911e-05 -0.00054855 0.00017856 0.0018924 0.0019119
0.00013894 0.0030092 -0.31006 -0.21776
5000000000 -0.23259 -0.2147 -6.9866e-05 0.0073299 0.0033048 0.0017862 -0.00011985 0.00068747
-0.00058469 0.00058484 -0.00016649 -0.00094264
-8.95e-05 0.0073382 -0.25368 0.11201 0.0058558 -0.00090399 -0.00028057 -0.00012601
-0.00017856 -0.00064065 -0.00034179 -0.00012862
0.0033445 0.0017219 0.0058505 -0.0010304 -0.20238 -0.23911 -0.00056056 -0.00080409
-0.00054156 -0.00035025 -0.00038257 -0.00026942
-0.00013355 0.00068251 -0.00026493 -0.00010834 -0.00055045 -0.00080832 -0.16156 0.021892
-0.00093924 0.0014688 0.0022754 0.0010736
-0.00055509 0.00058612 -0.0001444 -0.00062899 -0.00049555 -0.00029002 -0.00091232 0.0014996
-0.26751 -0.21561 4.7445e-05 0.0038189
-0.00024803 -0.00093541 -0.00024503 -9.3706e-05 -0.00037209 -0.00021971 0.0022515 0.0010222
-2.7597e-05 0.0038863 -0.32236 -0.18361
5060000000 -0.2535 -0.18687 0.0019508 0.0069932 0.0032909 -0.00049762 0.0001642 0.0004995
-0.0003634 -2.0069e-05 -0.00047687 -0.00042442
0.0019165 0.0070061 -0.23614 0.14886 0.0051466 -0.0020046 -5.3451e-05 0.00026317
-0.0003829 3.3907e-05 -0.00036787 0.00032957
0.0032752 -0.00050222 0.0051067 -0.0020654 -0.21564 -0.21721 -0.00033568 0.00033757
-0.00096007 7.4369e-05 -0.0010948 1.3539e-05
0.00020399 0.00050628 -4.7451e-05 0.00024375 -0.00031984 0.0002893 -0.16302 0.029078
-0.00038849 0.0028888 0.0020406 0.00053761
-0.00037936 -7.6701e-05 -0.0004113 -3.3987e-06 -0.00087933 5.3495e-05 -0.00037635 0.0028958
-0.28186 -0.18441 0.0013706 0.0030604
-0.00041608 -0.00039522 -0.00037891 0.0003088 -0.001123 1.4201e-05 0.0019962 0.00051082
0.001388 0.0031214 -0.33413 -0.15486
5120000000 -0.26921 -0.16136 0.0035831 0.0059632 0.0030137 -0.00063928 0.00034636 0.00059198
-0.00019943 0.0008076 -0.00053644 0.00029385
0.0035608 0.0059449 -0.23047 0.17521 0.0048091 -0.002741 8.3262e-05 0.000224
-0.00011104 1.5422e-05 0.00011466 0.00033875
0.0030341 -0.00066653 0.0047608 -0.0027939 -0.2295 -0.20215 -0.00012004 0.00015013
-0.00033984 0.00086736 -0.0011852 0.00073944
0.00034739 0.00060161 9.5584e-05 0.00023252 -0.0001481 0.00015255 -0.15925 0.055429
0.0010661 0.0033678 0.0023602 0.00031843
-0.00014136 0.0008112 -8.3272e-05 4.6659e-06 -0.00031096 0.00096732 0.0010883 0.0033182
-0.29662 -0.15074 0.0014263 0.0035091
-0.00053371 0.00033574 0.00014184 0.00034538 -0.0011341 0.00082905 0.0024171 0.00031297
0.0014207 0.0034931 -0.34677 -0.1203
5180000000 -0.28481 -0.13081 0.0051387 0.00468 0.003352 -0.0010725 0.00023719 0.00056915
-0.00019914 0.00026541 -0.00052383 0.00056526
0.005123 0.0046997 -0.20822 0.19829 0.004144 -0.0039117 -0.00035376 -0.00027662
-0.00012587 -7.1499e-05 -0.00013931 0.0001787
0.0033709 -0.0011429 0.0041099 -0.0039966 -0.24041 -0.16583 -0.00039822 0.00071621
-0.00010578 -0.00021986 -0.00045035 0.00099323
0.00027042 0.00056678 -0.00035366 -0.00024509 -0.00037259 0.00072779 -0.15818 0.065167
0.0027624 0.003968 0.0022441 -0.00074108
-0.00020587 0.00030031 -8.7961e-05 -0.00011116 -7.1006e-05 -0.00012145 0.0027263 0.0039543
-0.30904 -0.1084 0.0026097 0.0035151
-0.00048832 0.00050336 -0.00014311 0.00018904 -0.00051712 0.00091992 0.0022307 -0.00089807
0.0025791 0.0036267 -0.34936 -0.088291
5240000000 -0.29306 -0.10403 0.0051409 0.0033606 0.0026784 -0.0028048 0.00068744 5.6704e-05
-0.00024658 -8.2149e-05 6.4022e-05 0.00055961
0.0051388 0.0033504 -0.19624 0.2356 0.0030227 -0.0047766 -8.5257e-08 0.00012371
-0.00026045 -4.4009e-05 0.00027683 0.00034779
0.0026836 -0.0028487 0.0029936 -0.0047976 -0.25719 -0.14093 0.00042051 0.00012297
-0.00036685 0.00066616 -2.9644e-05 0.0013572
0.00065598 5.2629e-05 -4.3459e-06 0.00010578 0.00038824 0.00014592 -0.15849 0.085745
0.0036271 0.0026067 0.0017618 -0.0012187
-0.00015401 -4.3986e-05 -0.00022584 -3.5958e-05 -0.00029775 0.00065778 0.0036676 0.0025653
-0.32311 -0.067114 0.002996 0.002777
3.8569e-05 0.00058133 0.00015145 0.00029954 9.1594e-05 0.0012986 0.0016938 -0.0011615
0.0030836 0.0027806 -0.35535 -0.055196
5300000000 -0.29795 -0.073818 0.0059701 0.0018375 0.0017533 -0.0031746 0.00014527 -0.00036251
0.00036941 0.00069421 0.00015463 0.0002685
0.0059421 0.0018639 -0.18837 0.24046 0.0020675 -0.0053945 -0.00011553 0.00019748
-4.4703e-05 0.00041203 0.0002222 0.00020924
0.0016563 -0.0032155 0.0020046 -0.005427 -0.27325 -0.11545 0.00030431 -0.00022277
0.00010983 0.00056327 0.00067194 0.00090853
0.00015979 -0.00034932 -0.00010129 0.00022154 0.00031101 -0.00020098 -0.15078 0.094958
0.0052742 0.0018837 0.0013047 -0.0016843
0.00038028 0.00064046 -3.5082e-05 0.00035584 0.00016489 0.00054658 0.0052565 0.001839
-0.33465 -0.03863 0.0032714 0.0027138
0.00023376 0.00025006 0.00028507 0.00022462 0.00073047 0.00086672 0.0014385 -0.0016969
0.0032823 0.0026127 -0.35111 -0.019505
5360000000 -0.29805 -0.036879 0.0058636 0.00069486 0.00037674 -0.0037445 0.00038513 1.3682e-05
0.00011125 0.00028852 0.00053831 -0.00015628
0.005872 0.00069284 -0.15088 0.26202 0.00074878 -0.0056207 8.616e-05 0.00025342
-3.8478e-05 3.7336e-05 0.00051016 -0.00010785
0.00034495 -0.0037563 0.00068036 -0.005641 -0.27212 -0.088376 0.00037136 0.00033051
0.00027797 0.00049273 0.00089282 0.00047621
0.00037967 -1.5548e-05 9.3051e-05 0.00022288 0.0004249 0.0003348 -0.14877 0.11304
0.0059166 -0.00041509 0.00071944 -0.0018894
7.0928e-05 0.00034133 -2.8697e-05 4.0574e-05 0.00026562 0.00039102 0.0059019 -0.00043652
-0.33073 0.00048136 0.0045722 0.0023618
0.00048574 -0.00027511 0.00044364 -0.00010098 0.00082015 0.00036541 0.00054401 -0.0019557
0.0045715 0.0023901 -0.3489 0.0091503
5420000000 -0.30061 -0.013494 0.0060348 -0.0011592 -0.00058888 -0.0037962 -4.8543e-05 -0.00018057
0.00068639 0.00046844 0.0002633 -0.00027942
0.0060365 -0.0011378 -0.13191 0.28863 -0.00014438 -0.0055064 5.4686e-05 0.00014528
4.2931e-05 2.4788e-05 0.0002918 -6.7144e-05
-0.00062603 -0.0037221 -0.00026416 -0.0055096 -0.28773 -0.054986 -0.00016415 -0.00054216
0.00076102 0.00012975 0.0010146 1.7693e-05
-6.9047e-05 -0.00016138 5.2303e-05 0.00014336 -0.00015348 -0.00049923 -0.13727 0.12751
0.0048375 -0.0020011 0.0001971 -0.001813
0.00068813 0.00040908 1.457e-05 3.1972e-05 0.00075987 7.6022e-05 0.0048534 -0.0020312
-0.33417 0.029393 0.0049128 0.00099848
0.00025929 -0.00018655 0.00024564 -0.00012264 0.0010758 -6.61e-05 0.00024413 -0.0017463
0.004975 0.00095203 -0.34106 0.050296
5480000000 -0.29248 0.022722 0.0049697 -0.0019542 -0.0020248 -0.0029243 0.00035771 -1.1268e-05
0.00087623 -0.00019312 -3.3133e-05 -3.6933e-05
0.004965 -0.001939 -0.11738 0.29641 -0.0016597 -0.0056562 2.334e-05 0.00019256
9.4026e-05 1.1478e-05 0.00023358 -0.00020983
-0.002096 -0.0029094 -0.0017713 -0.0056226 -0.29168 -0.032647 -0.00025482 0.0001994
0.00067439 -0.0003997 0.00079726 -8.47e-05
0.00038071 -1.8787e-05 3.9442e-05 0.00019235 -0.00028634 0.00024616 -0.13074 0.13852
0.0041908 -0.0032685 -0.0002282 -0.0018985
0.00084456 -0.00021134 7.7566e-05 -3.6336e-05 0.00063832 -0.0003711 0.0040863 -0.0033
-0.32364 0.058662 0.0049429 0.00038252
-6.5795e-05 -7.3912e-05 0.00025765 -0.00020824 0.00070288 -5.8684e-05 -0.00026778 -0.0019734
0.0048542 0.0003804 -0.33244 0.072708
5540000000 -0.28852 0.048046 0.0041739 -0.0026218 -0.0028145 -0.0019325 0.00038525 -0.00034698
0.0002556 -0.00015849 -0.00018328 0.00016841
0.0041754 -0.0026118 -0.076548 0.31378 -0.002702 -0.0049404 0.00038349 0.00010606
3.2568e-05 -0.00015244 -6.9003e-05 -0.00045179
-0.0028331 -0.0019015 -0.0027815 -0.0048906 -0.29077 -0.011621 0.00021664 -0.00014772
0.00029939 -0.0001034 0.00036556 -0.00013038
0.00037194 -0.00033559 0.00040353 9.1022e-05 0.00023785 -0.00016572 -0.11907 0.15981
0.0026178 -0.0038941 -0.00099605 -0.0019003
0.00025946 -0.00013893 3.1932e-05 -0.00014045 0.00028321 -0.00013926 0.0026452 -0.0038971
-0.30865 0.094214 0.0050313 -0.0011884
-0.00026622 0.00019637 -0.00012524 -0.00043298 0.0003243 -0.0002883 -0.0010442 -0.0018016
0.0050886 -0.0010389 -0.32401 0.11356
5600000000 -0.27709 0.075906 0.0033885 -0.003668 -0.0024294 -0.001636 0.00032633 -0.00037327
0.00036847 -0.00030666 0.00024977 0.00036992
0.0034071 -0.0036565 -0.07373 0.3278 -0.0037251 -0.0046634 7.5181e-05 -0.00022782
-0.00012637 8.6635e-06 -0.000232 -0.00029605
-0.0024642 -0.001616 -0.0038099 -0.0046227 -0.29009 0.020183 -3.5502e-05 3.5895e-05
0.00018085 -0.00046668 0.0004478 -0.0003623
0.00033127 -0.00035816 8.0843e-05 -0.00021324 -3.8842e-05 3.9524e-05 -0.11145 0.15908
0.0017013 -0.0036926 -0.00118 -0.0010972
0.00036001 -0.00032276 -0.00011656 2.9599e-05 0.00014245 -0.00047558 0.0016631 -0.003721
-0.29953 0.12403 0.0043358 -0.0011021
0.00028058 0.00040861 -0.00023294 -0.00022349 0.00045068 -0.00037382 -0.001177 -0.0010718
0.0042698 -0.0012803 -0.30255 0.12792
5660000000 -0.26578 0.098084 0.0030532 -0.0036486 -0.0034096 -0.00049897 -0.00042181 -0.00073839
-0.00014081 -0.00062223 0.00044174 -0.00024834
0.0030665 -0.0036527 -0.032372 0.3193 -0.0044989 -0.0029856 -2.791e-05 -0.00013612
0.00013618 -4.412e-05 -9.3946e-05 -5.3797e-05
-0.0034037 -0.00047562 -0.0046015 -0.0029039 -0.29051 0.044069 -0.00017274 5.3144e-05
-0.00036164 -0.00039402 0.00028298 -0.0010859
-0.00043418 -0.00076063 -2.574e-05 -0.00014225 -0.00020842 3.485e-05 -0.095984 0.17919
0.00082001 -0.0039891 -0.0013862 -0.00081208
-0.00015343 -0.00061123 0.00013837 -1.0508e-06 -0.00035239 -0.00040287 0.00077585 -0.0039919
-0.28439 0.15248 0.0043703 -0.0024538
0.00036027 -0.00029063 -0.00011816 -5.4892e-05 0.00027929 -0.0010589 -0.0013776 -0.00088535
0.0041905 -0.0023388 -0.29346 0.16452
5720000000 -0.2504 0.11959 0.002634 -0.0041721 -0.0028683 0.00083734 -0.00052589 -0.00020859
-0.00041471 -0.00018077 -0.00012047 -0.00026411
0.0026437 -0.0041591 -0.0041462 0.34453 -0.0056617 -0.0026108 7.6067e-05 -5.2052e-05
-0.00032226 3.12e-05 -0.00024819 0.00019515
-0.0028416 0.00087321 -0.0056901 -0.0025045 -0.2867 0.075148 0.00011184 6.0872e-08
0.00032098 0.00023697 -1.4618e-05 -0.00037692
-0.00053897 -0.00018101 8.4325e-05 -4.7622e-05 0.00012913 3.04e-07 -0.07993 0.18102
-0.0001052 -0.0035262 -0.0015873 -0.00045489
-0.00039 -0.00016365 -0.0002998 -9.5147e-06 0.00027448 0.00027008 -7.0036e-05 -0.0035229
-0.27293 0.1791 0.0040595 -0.0035575
-0.00010372 -0.00023356 -0.00020723 0.00024865 -9.5856e-05 -0.00028063 -0.0016159 -0.00035449
0.0041721 -0.0035336 -0.26301 0.18162
5780000000 -0.2339 0.13693 0.0014859 -0.0047981 -0.0024998 0.0011155 -0.00076734 0.00011093
-0.00041936 -0.00023422 -0.00014308 -0.00026789
0.0015013 -0.0047936 0.0092283 0.33935 -0.0060102 -0.00051067 -1.9572e-05 -0.00018615
7.545e-05 -7.002e-05 9.7072e-06 -0.00022173
-0.0024904 0.0011889 -0.0060474 -0.00041985 -0.28315 0.092068 -7.114e-05 -0.00010974
0.00011764 -8.7975e-05 -0.000491 -0.0006559
-0.00077063 0.0001265 -2.026e-05 -0.0001946 -4.0193e-05 -0.00011559 -0.07091 0.19683
-0.00010657 -0.00317 -0.0012946 -7.6518e-06
-0.00036648 -0.00025284 6.6091e-05 -2.423e-05 0.00012486 -2.8191e-05 -0.00016421 -0.0031806
-0.26206 0.20014 0.0029124 -0.0037225
-0.00010262 -0.00024679 -1.2812e-05 -0.00017272 -0.00050625 -0.00074445 -0.0012205 2.1971e-06
0.0029124 -0.0037364 -0.25378 0.20376
5840000000 -0.22 0.15806 0.00018624 -0.0054588 -0.0021116 0.0011943 -0.0001496 0.00032847
-0.00030296 0.00025383 -0.00037376 -0.00031689
0.00016792 -0.0054606 0.045028 0.34243 -0.0057188 0.00062474 -0.00022019 3.1039e-05
0.00021189 -7.1072e-06 -0.00014523 0.00018051
-0.0020934 0.0012327 -0.0057427 0.00075334 -0.27567 0.11615 -0.0002062 9.454e-05
-0.0002873 -0.00071511 -0.00057473 -0.00044764
-0.00017742 0.00031802 -0.00020786 4.0891e-05 -0.00019561 9.628e-05 -0.047907 0.19967
-0.00063912 -0.003572 -0.0012257 0.00015859
-0.00033702 0.00027577 0.0002241 -2.9314e-05 -0.0002948 -0.00074824 -0.00062585 -0.0035708
-0.24359 0.20913 0.0023883 -0.0041233
-0.00044572 -0.0002182 -0.00017397 0.0001444 -0.00048037 -0.00043135 -0.0012614 0.00015595
0.0023852 -0.0040378 -0.21773 0.228
5900000000 -0.20576 0.16979 -0.0018968 -0.0054849 -0.0021718 0.0024533 -0.00016555 5.0586e-05
0.00016782 -0.00018199 5.7449e-05 0.00028535
-0.0019001 -0.0054813 0.065134 0.34195 -0.0050214 0.0020533 5.8415e-05 -3.3829e-06
-2.8505e-05 -0.00023819 -9.6077e-05 -0.00010811
-0.0021223 0.0024834 -0.0049905 0.0021386 -0.25981 0.13137 -5.7246e-05 -6.6187e-05
-0.00045423 -0.00034384 -0.00071865 -0.00017956
-0.00013469 6.9679e-05 4.6008e-05 7.5043e-06 -8.3149e-05 -9.0795e-05 -0.040659 0.21006
-0.0009731 -0.0035445 -0.0011423 0.00034351
0.00024935 -0.00022157 -2.491e-05 -0.00023207 -0.00038504 -0.00031887 -0.0010001 -0.0035644
-0.21815 0.22436 0.0019075 -0.0049917
6.9175e-05 0.00024204 -6.5648e-05 -9.322e-05 -0.00082356 -9.8261e-05 -0.0011397 0.00041323
0.0019992 -0.0051215 -0.2031 0.23704
5960000000 -0.18541 0.18296 -0.002993 -0.0039297 -0.00064394 0.0026821 -0.00011675 0.00017928
-0.00022334 0.00013377 -0.00012734 5.5862e-05
-0.002994 -0.0039354 0.091932 0.34075 -0.0041187 0.0022247 -0.00017389 -1.2274e-05
-3.2348e-05 8.9078e-05 5.2634e-05 0.00015912
-0.00061857 0.0026715 -0.0040612 0.0023343 -0.24425 0.15717 -2.4073e-06 -0.00015284
-0.00029692 0.00036856 -0.00035314 -6.3032e-05
-0.00013129 0.00018719 -0.0001674 -2.587e-05 -2.6601e-05 -0.00016334 -0.021944 0.21838
-0.0020056 -0.0033635 -0.0010675 0.00088403
-0.0002332 0.00014606 -7.4263e-05 9.4554e-05 -0.00036561 0.00028505 -0.0020066 -0.0033621
-0.19692 0.23815 0.00024539 -0.0049443
-0.00016133 3.6702e-05 7.1113e-05 9.7492e-05 -0.00036612 -0.00015503 -0.00098045 0.00087999
0.00012823 -0.0049976 -0.17399 0.26455
6020000000 -0.16716 0.19797 -0.0038139 -0.0030357 -0.00011706 0.0029682 -4.8113e-05 0.00053661
-0.00026454 0.00032245 -0.00015014 0.00031432
-0.0037977 -0.0030145 0.11996 0.33205 -0.0045694 0.0031759 -8.626e-05 0.00015104
-0.00013397 0.00012556 -0.00022498 0.00019276
-0.00010919 0.0030047 -0.0045398 0.0032616 -0.22454 0.16905 -0.00028197 0.00023119
-0.00063156 -1.0502e-05 -0.00042271 0.00048653
-1.381e-05 0.00052613 -9.3109e-05 0.00014837 -0.00028564 0.00024181 -0.015575 0.21378
-0.0027152 -0.0032344 -0.00067479 0.00077894
-0.00024722 0.0003106 -6.6456e-05 0.0001471 -0.00059987 2.0127e-05 -0.0027537 -0.0032265
-0.16744 0.25179 -0.0001534 -0.0049349
-0.00011755 0.00023934 -0.00018726 0.00023428 -0.00038522 0.00058647 -0.00069342 0.00073255
-7.7954e-05 -0.0047875 -0.14699 0.26336
6080000000 -0.14694 0.20645 -0.0040594 -0.00084052 0.0012759 0.0028304 6.1613e-05 4.3575e-05
9.6088e-05 0.00011831 0.00020113 3.7973e-05
-0.0040519 -0.0008288 0.14138 0.33266 -0.0030637 0.004594 -4.7937e-05 -4.2289e-05
3.6017e-05 7.583e-05 0.00027014 0.00030679
0.0013003 0.002774 -0.0029819 0.0046714 -0.20662 0.19615 0.00022687 0.0001648
-0.00020944 0.00069367 -7.8431e-05 0.0002291
4.6253e-05 5.1359e-05 -5.5153e-05 -4.0224e-05 0.00025118 0.00013876 0.0013608 0.22207
-0.0039166 -0.0023485 -0.00084844 0.00095508
0.00012735 8.3505e-05 6.1991e-05 8.7058e-05 -0.00024149 0.00078708 -0.0039348 -0.0022941
-0.13846 0.2689 -0.0010473 -0.0053946
0.00026092 0.00010726 0.00026823 0.00029181 -0.00014706 0.00018923 -0.00085305 0.0010103
-0.00099591 -0.0054468 -0.12522 0.28403
6140000000 -0.12969 0.21945 -0.003544 -0.00054969 0.0015891 0.0021575 9.3953e-05 -4.1978e-05
6.4203e-05 -0.00014635 0.00044402 -0.00026498
-0.0035502 -0.00053846 0.16813 0.31374 -0.0021478 0.0053593 1.6923e-05 6.5589e-05
0.00038893 -1.0291e-05 0.00031437 -1.8119e-05
0.0016365 0.0021444 -0.0020541 0.0054182 -0.18231 0.21502 0.0003356 -3.7189e-05
8.8035e-05 0.00056552 5.8472e-05 0.00056341
8.3875e-05 -1.9446e-05 1.4966e-05 5.2935e-05 0.00035109 -7.1524e-05 0.014182 0.2126
-0.0047594 -0.0012865 -0.00054591 0.001429
6.5699e-05 -0.00015726 0.00036353 -4.4943e-05 0.00013963 0.00058703 -0.0047412 -0.0012789
-0.11881 0.28828 -0.002792 -0.0042889
0.00049575 -0.00032821 0.00026665 1.7595e-05 0.00010013 0.00051947 -0.00045064 0.0013974
-0.0029017 -0.004236 -0.085931 0.2832
6200000000 -0.11408 0.22481 -0.0029632 -0.00014232 0.0021328 0.0013005 8.191e-05 0.00038479
-0.0002312 0.00016325 -6.1598e-05 -0.00036293
-0.0029536 -0.00014815 0.19602 0.3119 -0.00083067 0.0052664 6.3252e-05 0.00023076
2.8502e-05 -1.3202e-05 0.00011533 0.00014002
0.0021713 0.0012497 -0.00071989 0.0052946 -0.16302 0.2289 0.0001578 -0.00036116
0.0004985 -0.0001017 0.00038516 0.00027247
9.901e-05 0.00037379 7.1854e-05 0.00023502 0.00013761 -0.00036862 0.027416 0.221
-0.0045805 0.00012469 0.00017152 0.0013347
-0.00024784 0.00013462 3.7961e-05 -1.8155e-05 0.00055151 -8.8619e-05 -0.0046496 0.00015406
-0.1059 0.29539 -0.0037851 -0.0037345
-8.8886e-05 -0.00032807 8.5836e-05 0.00013115 0.00031864 0.00030312 3.211e-05 0.0012776
-0.0036392 -0.0036214 -0.072978 0.29202
6260000000 -0.099027 0.23758 -0.0030729 0.00076077 0.0021842 0.00067026 0.00031199 -0.00010786
0.00015717 0.00026814 -0.00013003 2.2576e-05
-0.0030657 0.00075068 0.21339 0.29667 9.0471e-05 0.0053004 1.7059e-05 -0.00010808
-2.9959e-05 -7.3408e-05 0.00016388 0.00019551
0.0022155 0.00060643 0.00021179 0.0053311 -0.14023 0.25001 0.00012495 -4.8492e-06
0.0003123 -0.00014961 0.00027644 0.0003134
0.00031624 -9.1007e-05 1.3736e-05 -0.00010909 0.00011735 3.4898e-06 0.043532 0.21606
-0.0044275 0.0014144 0.00057149 0.0011293
0.00014683 0.00023734 -5.0868e-05 -7.4008e-05 0.00035455 -0.0001936 -0.0044094 0.001449
-0.079976 0.29577 -0.0041502 -0.00259
-0.0001234 -6.4889e-05 0.00019583 0.00015665 0.00037629 0.00021897 0.00072541 0.0012735
-0.0041841 -0.0026528 -0.027417 0.2922
6320000000 -0.082778 0.23939 -0.0026138 0.0014034 0.0022145 -0.0004323 4.0789e-05 0.00016083
-0.00039069 0.00044178 -0.00022908 0.00024579
-0.0025861 0.0013975 0.23867 0.28664 0.0019415 0.005543 6.6819e-05 8.1052e-05
-1.0274e-05 -0.00010079 0.0001629 -7.8322e-05
0.0022042 -0.00045373 0.0020881 0.0055105 -0.12239 0.25851 -0.00020912 -0.00030967
0.00025495 -8.0065e-05 0.00035969 0.00024108
4.4451e-05 0.00011922 7.3626e-05 7.7322e-05 -0.00020155 -0.00030806 0.042365 0.21697
-0.0038651 0.0021804 0.00071808 0.00098585
-0.00037219 0.00045568 -1.7959e-05 -8.582e-05 0.00031091 -8.1149e-05 -0.0038588 0.002202
-0.054911 0.30505 -0.0046614 -0.0014827
-0.00025103 0.00032691 0.00016307 -5.317e-05 0.00038583 0.00025541 0.00073993 0.00083083
-0.0047353 -0.0013862 -0.016669 0.28997
6380000000 -0.063178 0.24654 -0.0019017 0.0018869 0.0016976 -0.0005203 4.3276e-05 -5.8765e-05
0.00028727 0.00028861 -1.9628e-06 0.00017604
-0.0019178 0.0018909 0.25518 0.26734 0.0030589 0.0041176 -0.00012906 -6.9543e-05
-0.00026514 -0.00012663 -0.00015049 -0.00020485
0.0016836 -0.00055904 0.0031572 0.004066 -0.094162 0.27453 -0.00021504 0.00013324
0.0003751 -7.4045e-06 0.00043576 0.00020569
3.8482e-05 -6.0281e-05 -0.00014097 -6.7182e-05 -0.00020986 0.00015125 0.063318 0.20741
-0.0029032 0.0034216 0.0010234 0.00060206
0.00029916 0.00026872 -0.00026755 -0.00015377 0.00034315 -4.06e-05 -0.0029459 0.0034977
-0.033676 0.29776 -0.0047652 -6.3975e-05
3.1591e-05 0.00024759 -0.00014352 -0.00024392 0.00038859 0.00016225 0.00085588 0.00073346
-0.0046939 -2.1484e-05 0.022758 0.2923
6440000000 -0.040407 0.25716 -0.00082595 0.0024371 0.0018131 -0.00084476 0.00040125 -0.0001377
0.00023638 -0.00052251 -0.0001735 -0.00030808
-0.00084556 0.0024193 0.27573 0.25304 0.0034319 0.002938 0.00011374 -3.5802e-05
-0.00013774 -3.5078e-05 -0.00018568 -0.00032228
0.0018248 -0.00088087 0.0034779 0.0028634 -0.076641 0.28862 -0.00017449 0.00031058
-0.00033307 -9.5126e-05 0.00049439 -0.00043391
0.00041039 -0.00016419 0.0001053 -3.3958e-05 -0.00017371 0.00030525 0.065508 0.20324
-0.0017283 0.0039384 0.00076673 0.00060289
0.00031938 -0.00055986 -0.00011825 3.8717e-05 -0.00032665 -0.00013028 -0.0016424 0.0039997
0.0083852 0.30267 -0.0042529 0.0014177
-0.00011127 -0.00028875 -0.00018833 -0.00026121 0.00050739 -0.00037384 0.0010558 0.00069307
-0.004281 0.001431 0.034919 0.27637
6500000000 -0.022062 0.25682 -0.00015693 0.0020178 0.0013401 -0.0010553 0.00019929 -6.3977e-05
8.9608e-05 0.0001383 -7.3041e-05 0.00032232
-0.00016989 0.0020371 0.30049 0.22571 0.0037362 0.00246 0.00010328 3.2695e-05
0.00014044 0.00018364 0.00017363 -0.00010185
0.0013214 -0.0010614 0.0038117 0.0023607 -0.065223 0.28552 3.0366e-06 -6.5306e-05
0.00011824 -0.00020553 -4.9125e-05 -0.00044349
0.00018457 -7.3467e-05 0.00011317 2.4209e-05 1.2302e-05 -7.552e-05 0.089414 0.19807
-0.00016221 0.0040762 0.0011609 0.00044564
5.9956e-06 0.00016893 0.00012068 0.00015063 6.2922e-05 -0.00020217 -0.00020438 0.0040277
0.030051 0.30561 -0.0031931 0.0021374
-7.4443e-05 0.00037803 0.00018649 -0.00012059 -0.00019751 -0.00045595 0.00095281 0.00035391
-0.003162 0.0022292 0.071805 0.27765
