# Supplementary material for: Early Detection of Alzheimer’s Disease via Machine Learning-Based Microwave Sensing: An Experimental Validation
Source: Sensors (Basel). 2025 Apr 25;25(9):2718. doi: 10.3390/s25092718 (PMC12074295; doi:10.3390/s25092718)
Supplement: Supplementary file 1 [file sensors-25-02718-s001.zip › measurements_paper_sensors/26 febbraio - PART1/set5/CSF_7.5_m7.s6p]

!Keysight Technologies,M9804A,MY58100912,A.14.10.03
!Date: Thursday, April 27, 2023 10:28:33
!Correction: S11(C  6-Port  ) 
!S12(C  6-Port  ) 
!S13(C  6-Port  ) 
!S14(C  6-Port  ) 
!S15(C  6-Port  ) 
!S16(C  6-Port  ) 
!S21(C  6-Port  ) 
!S22(C  6-Port  ) 
!S23(C  6-Port  ) 
!S24(C  6-Port  ) 
!S25(C  6-Port  ) 
!S26(C  6-Port  ) 
!S31(C  6-Port  ) 
!S32(C  6-Port  ) 
!S33(C  6-Port  ) 
!S34(C  6-Port  ) 
!S35(C  6-Port  ) 
!S36(C  6-Port  ) 
!S41(C  6-Port  ) 
!S42(C  6-Port  ) 
!S43(C  6-Port  ) 
!S44(C  6-Port  ) 
!S45(C  6-Port  ) 
!S46(C  6-Port  ) 
!S51(C  6-Port  ) 
!S52(C  6-Port  ) 
!S53(C  6-Port  ) 
!S54(C  6-Port  ) 
!S55(C  6-Port  ) 
!S56(C  6-Port  ) 
!S61(C  6-Port  ) 
!S62(C  6-Port  ) 
!S63(C  6-Port  ) 
!S64(C  6-Port  ) 
!S65(C  6-Port  ) 
!S66(C  6-Port  ) 
!S6P File: Measurement: :
# Hz S  RI   R 50
500000000 -0.32681 -0.06185 -0.010489 -0.0018507 -0.0086713 0.012201 -0.0038762 0.012204
0.013817 0.0061492 -0.0040581 0.0089016
-0.010517 -0.0019407 -0.40846 -0.072198 0.0080947 -0.01123 0.00087502 0.011914
0.0094625 0.0039418 0.0013534 0.013875
-0.0085973 0.012169 0.0080555 -0.01113 -0.25394 0.19367 0.0072162 0.0028261
-0.0015897 0.0079559 0.001636 0.010967
-0.0036111 0.012398 0.0010997 0.011929 0.0074188 0.0026946 -0.3269 0.044448
-0.020321 -0.0048425 0.015813 0.028226
0.013096 0.006186 0.0090248 0.0039057 -0.0017607 0.0079792 -0.020347 -0.0048817
-0.20561 -0.2553 -0.030109 0.0056537
-0.0038913 0.0088281 0.0013993 0.013943 0.0018375 0.01084 0.015749 0.028201
-0.029937 0.0055334 -0.25398 -0.14614
560000000 -0.31297 0.10553 -0.022057 -0.066551 0.00023216 0.013393 0.0061838 0.011522
0.010136 0.0054656 0.011456 0.0086511
-0.02189 -0.066366 -0.36742 0.090708 -0.041268 -0.038647 0.012858 0.0028641
-0.013855 -0.0054832 0.0040683 -0.00085922
0.00025325 0.013473 -0.041661 -0.038965 -0.17927 0.24143 -0.00071941 -0.0051783
0.01738 0.0057376 0.0077804 -0.0057507
0.0058395 0.011581 0.013355 0.0026543 -0.00060944 -0.005005 -0.30278 0.133
0.0072162 -0.022812 0.0048205 -0.02139
0.010182 0.0053164 -0.014126 -0.0057278 0.017226 0.0060999 0.0070774 -0.0229
-0.29681 -0.072266 0.011189 -0.050518
0.01151 0.008538 0.0041217 -0.00086932 0.0075507 -0.005835 0.0050741 -0.021468
0.010904 -0.050697 -0.32652 -0.00052463
620000000 -0.27373 0.081638 -0.023899 0.0089226 0.0028834 0.0089245 0.0079449 -0.0044029
0.012306 -0.00015085 -9.0686e-05 -0.0020894
-0.02387 0.0089407 -0.39841 0.035871 -0.019587 0.00013799 -0.001934 -0.0018901
0.012448 -0.0056156 0.00036877 -0.0031178
0.0029155 0.0088288 -0.019618 0.00032595 -0.15314 0.25075 -0.0016447 -0.0049798
-0.0041804 -0.0025318 0.0081244 -0.0027586
0.0081605 -0.0043258 -0.0020718 -0.001868 -0.0017455 -0.0050182 -0.26148 0.14151
-0.039603 -0.020572 0.012208 0.027946
0.012031 -0.00046797 0.012584 -0.0056269 -0.0040988 -0.0025723 -0.039721 -0.020464
-0.209 -0.11076 -0.045879 0.013543
-4.3764e-05 -0.0022117 0.00054319 -0.0032464 0.0079871 -0.00274 0.012267 0.027614
-0.046156 0.013726 -0.24155 -0.038096
680000000 -0.23978 0.17449 -0.026452 -0.015121 0.0047431 0.0052361 0.0015337 -0.0076048
-0.001835 -0.011839 0.005737 -0.0073325
-0.026385 -0.015141 -0.38943 0.1381 -0.032861 -0.0016139 -0.0018234 -0.00037889
-0.0014734 -0.0097979 -0.00099122 -0.0017662
0.0047415 0.0051426 -0.032896 -0.0015723 -0.1068 0.27442 -0.00074685 0.00030766
-0.00153 0.00086202 -0.0029548 -0.0091768
0.001578 -0.0075761 -0.001834 -0.00037543 -0.00080862 0.00027486 -0.21813 0.19513
-0.02331 -0.008121 -0.0085949 -0.011452
-0.0020012 -0.011608 -0.0013845 -0.0096105 -0.0013815 0.00085284 -0.02333 -0.0080724
-0.28572 -0.0076716 -0.0054529 -0.0081515
0.0056136 -0.007095 -0.00094087 -0.0018617 -0.0029313 -0.0092688 -0.008416 -0.011195
-0.0055834 -0.0082298 -0.25941 0.068149
740000000 -0.19327 0.16798 -0.040691 0.026845 0.013087 -0.0035646 0.00019542 -0.0038658
-0.0042108 -0.0023465 -0.0065667 0.0026276
-0.040625 0.026754 -0.33571 0.15753 -0.036671 0.034335 -2.4203e-05 -0.0057335
-0.012865 0.0069465 -0.00079038 -0.0055401
0.013173 -0.0036434 -0.036623 0.034467 -0.073319 0.2752 -0.0019723 0.0032403
-0.0013832 -0.0055192 -0.0018277 0.00083877
0.00031071 -0.00396 3.7777e-05 -0.0057506 -0.0019025 0.003271 -0.20102 0.20078
-0.042678 -0.0095354 0.022144 0.016464
-0.0041666 -0.0024208 -0.012968 0.0070194 -0.0011191 -0.0057134 -0.042697 -0.0096213
-0.18152 0.02922 -0.044393 -0.0011495
-0.0063369 0.0030461 -0.0010063 -0.0058651 -0.0018787 0.00092601 0.022175 0.016524
-0.044449 -0.0010945 -0.25218 0.072178
800000000 -0.16659 0.21418 -0.023046 0.016546 0.0053756 -0.010141 -0.0044172 -0.0024758
-0.0043464 0.0016772 0.0041901 0.00038849
-0.023068 0.016554 -0.34498 0.22946 -0.0085755 0.034774 -0.002038 0.0021972
-2.8785e-05 0.0022535 0.00081495 0.0054429
0.0053197 -0.010168 -0.0085123 0.034829 -0.035178 0.30175 0.0011386 0.0011551
5.9944e-06 0.0029472 -0.0016476 0.00057218
-0.0044893 -0.0025254 -0.0020873 0.002147 0.0010996 0.0011799 -0.17363 0.22915
-0.029808 0.013213 0.014691 -0.010116
-0.0044197 0.001896 -2.0408e-05 0.002322 7.1623e-05 0.0030371 -0.029791 0.013283
-0.24038 0.052924 -0.019214 0.020933
0.0044208 0.00022406 0.00095529 0.0054569 -0.0017953 0.00064986 0.014833 -0.010091
-0.019217 0.020819 -0.25033 0.12463
860000000 -0.13106 0.23553 -0.018495 0.030818 -0.003376 -0.0099392 -0.0020532 0.00073936
0.0039387 0.0050787 -0.00384 -0.0030774
-0.018475 0.030781 -0.29698 0.27471 0.0077648 0.034457 8.5494e-05 0.0022537
0.0036637 0.00028434 0.0035718 -0.00010911
-0.0033883 -0.0098768 0.0079924 0.03443 0.014601 0.31202 -0.00059082 -0.00044362
0.0024367 -0.0017382 0.0017933 0.0043524
-0.0020683 0.00082127 2.5446e-05 0.0021302 -0.00059564 -0.00051542 -0.13647 0.24107
-0.019288 0.017849 -0.0064431 -0.010063
0.0038114 0.0049659 0.0041677 0.00023367 0.0025179 -0.0016715 -0.019335 0.018044
-0.18554 0.11857 -0.027639 0.015834
-0.0038072 -0.0031435 0.0035352 -6.3536e-05 0.0017426 0.0043225 -0.006491 -0.010196
-0.027627 0.015905 -0.19954 0.17504
920000000 -0.1082 0.25896 0.0045796 0.039765 -0.0093884 -0.0041121 -0.0016917 0.001851
2.8658e-05 0.0017033 0.0029682 -0.0015607
0.0045326 0.039739 -0.27063 0.29616 0.028337 0.022723 0.0014009 0.0010463
0.0071637 0.00017153 0.0038459 -0.0029334
-0.0093977 -0.0041204 0.028462 0.022685 0.061167 0.31332 0.00166 -2.4297e-05
0.00045178 -0.00036009 0.00092428 -0.0012716
-0.0016697 0.0018767 0.0014294 0.0010819 0.0016485 -4.0869e-05 -0.11317 0.25791
-0.01314 0.031666 0.0042387 -0.0062073
-3.787e-05 0.0018311 0.0071849 7.5262e-05 0.00045786 -0.00033772 -0.013072 0.031652
-0.18062 0.12241 -0.0037809 0.029669
0.0030011 -0.0015037 0.0039671 -0.0030267 0.0008936 -0.0013262 0.0043129 -0.0062807
-0.0038396 0.029696 -0.21089 0.18702
980000000 -0.061593 0.28144 0.017172 0.030643 -0.0091008 0.0049077 0.0020246 0.0035656
0.0039643 -0.0015473 -0.0035923 -0.00262
0.017084 0.030637 -0.21845 0.33476 0.033319 0.0048765 0.0020094 -0.00015446
0.0019151 -0.0061573 -0.00056825 -0.0027233
-0.0091088 0.0049378 0.033432 0.0047832 0.10813 0.30871 0.00042015 -0.0010729
0.00033028 -0.0017075 0.0015999 -0.00035994
0.0020333 0.0035696 0.0019738 -0.00019141 0.0004211 -0.0010831 -0.074202 0.2706
0.0070019 0.031853 -0.0094189 -0.0081267
0.0038792 -0.0014884 0.001894 -0.0061344 0.00032295 -0.0016641 0.0071086 0.031787
-0.15178 0.16238 0.0048396 0.021453
-0.0037194 -0.0026297 -0.00049548 -0.002659 0.0016518 -0.00038604 -0.0095205 -0.0081863
0.004784 0.021386 -0.16955 0.23756
1040000000 -0.019621 0.29029 0.033627 0.019775 -0.00075532 0.0075975 0.0025568 0.00052833
0.00037866 -0.0032009 -0.0001686 -0.0015938
0.033587 0.019775 -0.18255 0.3483 0.029578 -0.014812 0.0014739 -0.0017787
-0.0024226 -0.0021917 -0.0011087 -0.0029677
-0.00073242 0.0076098 0.02959 -0.014931 0.1556 0.2946 -0.00057847 -0.0013564
-0.0014143 -0.0008972 -0.00055195 -0.0011857
0.0025605 0.00051269 0.0014644 -0.0017812 -0.00058481 -0.0013663 -0.045857 0.27966
0.019539 0.020645 -0.0021852 0.0013128
0.00031616 -0.0032363 -0.0023661 -0.0022684 -0.0014189 -0.000948 0.019566 0.020618
-0.11782 0.17145 0.013313 0.0214
-0.00016086 -0.0015639 -0.00111 -0.0028774 -0.00058215 -0.00116 -0.0021821 0.001362
0.013317 0.021385 -0.14806 0.2576
1100000000 0.024409 0.30081 0.037064 -0.0032571 0.0037335 0.0040826 0.0023066 -0.0010521
-0.0023649 -0.0031196 -0.0041484 0.00013044
0.037051 -0.0032262 -0.13992 0.36901 0.015004 -0.027918 -0.00021362 -0.0018019
-0.0033417 -0.0009065 -0.0037308 -0.00049221
0.0037419 0.0040768 0.014915 -0.02801 0.20157 0.27505 -0.0017824 0.00036054
-0.0016938 0.00052375 -0.0011339 -0.00061331
0.002305 -0.0010678 -0.00022272 -0.0017986 -0.0017927 0.0003633 -0.0057231 0.28526
0.026211 0.0071704 -0.002479 -6.28e-05
-0.002386 -0.0031262 -0.0033738 -0.00090556 -0.0017436 0.00051301 0.026213 0.007143
-0.10206 0.19052 0.020441 0.010692
-0.004197 0.00013838 -0.0037561 -0.00047499 -0.0011132 -0.00062369 -0.0024799 -6.0824e-05
0.020419 0.01066 -0.10441 0.29174
1160000000 0.077018 0.29783 0.025279 -0.020506 0.0035402 -0.00077646 -0.0001554 -0.0024643
-0.0041041 -0.00081449 -0.0012654 0.0043422
0.025272 -0.020455 -0.093769 0.37429 -0.0041726 -0.028686 -0.0015778 -0.0014149
-0.0025859 0.002594 -0.0017129 0.0020002
0.0035273 -0.00079968 -0.0042787 -0.028691 0.24632 0.24431 -0.00059552 0.0016194
-0.00042415 0.0017153 -0.0010856 0.00034932
-0.00015141 -0.002432 -0.0016109 -0.0014174 -0.00061716 0.0016216 0.035253 0.28198
0.02341 -0.010073 -0.003561 0.0052014
-0.0041106 -0.00076305 -0.0026044 0.0025793 -0.00042662 0.0017558 0.023436 -0.010134
-0.065483 0.20374 0.019791 0.001479
-0.0012044 0.0042682 -0.0016236 0.0020058 -0.0010882 0.0003329 -0.0035511 0.0052075
0.019796 0.0014774 -0.055134 0.29551
1220000000 0.12037 0.28741 0.011962 -0.030483 -0.0010875 -0.0016511 -0.00015204 -0.00098227
-0.0028124 0.0023048 0.0011983 0.0019695
0.011973 -0.030446 -0.050017 0.38779 -0.017065 -0.020681 -0.0025085 0.00063673
-8.8223e-05 0.0029944 -0.00081897 0.0019643
-0.0011043 -0.00165 -0.017173 -0.020654 0.28513 0.20455 0.00092814 0.0014305
0.00053214 0.0011408 7.1133e-05 0.00058992
-0.00015317 -0.00099271 -0.0025181 0.00062189 0.00092894 0.0014347 0.074268 0.27218
0.012288 -0.017592 0.0022634 0.0014874
-0.0027931 0.0022897 -4.6349e-05 0.0030157 0.00053429 0.0011426 0.012266 -0.017609
-0.044643 0.2158 0.015602 -0.012502
0.0012061 0.0019698 -0.00079756 0.0019683 7.0665e-05 0.00061952 0.0022588 0.0015193
0.015637 -0.012526 -0.026385 0.31434
1280000000 0.17128 0.26881 -0.0071816 -0.029534 -0.0018984 0.0014981 -0.00095227 -0.0019724
-0.0010257 0.0034323 0.0025214 0.0013116
-0.0071546 -0.0295 -0.0024559 0.38022 -0.023825 -0.0075562 -0.00072364 0.0014213
0.0016597 0.0017631 0.00058052 0.0020322
-0.0019108 0.0015256 -0.023884 -0.0074534 0.31604 0.16138 0.0013419 -0.00021905
0.0010451 0.00049463 0.00023945 0.00044859
-0.00094875 -0.001957 -0.00069618 0.0014451 0.0013386 -0.00018215 0.11116 0.25627
0.0022088 -0.02056 -0.00013724 0.00010912
-0.00099968 0.003443 0.0016969 0.0017437 0.0010165 0.00047381 0.0021673 -0.020542
-0.0067687 0.22403 0.0040388 -0.015355
0.0025111 0.0012796 0.00060366 0.0019704 0.00026365 0.00045423 -0.00013899 9.802e-05
0.0040582 -0.015372 0.022676 0.3189
1340000000 0.20923 0.23488 -0.017159 -0.020058 0.00028168 0.0039862 -0.0017651 -0.00060634
0.0015963 0.0028967 0.0018277 -0.0014616
-0.017125 -0.020061 0.037587 0.37176 -0.020553 0.0049957 -0.00018321 0.0019469
0.0017683 0.0010082 0.001277 0.00079994
0.00028724 0.0040027 -0.020557 0.0050878 0.33885 0.11233 0.00074155 -0.00085328
0.00073052 -0.00048851 9.7179e-05 0.00039652
-0.0017598 -0.00063128 -0.0001464 0.0019344 0.00072521 -0.00087154 0.1438 0.23461
-0.0080629 -0.018113 0.00095863 0.00045775
0.001605 0.0028888 0.0018127 0.0010146 0.00069889 -0.00048198 -0.0080636 -0.018052
0.023044 0.22168 -0.0025781 -0.014365
0.0018387 -0.0015008 0.0012997 0.00084272 0.00011775 0.00039164 0.00095692 0.00045042
-0.0025842 -0.014392 0.061261 0.31551
1400000000 0.24275 0.19823 -0.023834 -0.0086578 0.004594 0.0029876 -0.0020447 0.00074644
0.0026298 0.00091147 0.00035207 -0.0013171
-0.023784 -0.0086627 0.0749 0.35959 -0.013623 0.01259 0.0013148 0.001277
0.0012029 -0.00056901 0.0011063 0.00021232
0.0045805 0.0029624 -0.013583 0.012668 0.35137 0.058494 -1.0996e-05 -0.0012633
0.00021777 -0.00016927 0.00049655 0.00023764
-0.0020365 0.00075525 0.0013258 0.0012662 -1.525e-05 -0.0012458 0.1721 0.20615
-0.014948 -0.011004 -0.00099096 -0.00033871
0.0026479 0.00088083 0.0012005 -0.00058155 0.00022864 -0.00017427 -0.014995 -0.010994
0.055931 0.222 -0.0094814 -0.0093836
0.00034211 -0.0012974 0.0011248 0.00023004 0.00051757 0.00023793 -0.00099142 -0.00031668
-0.0094718 -0.0094013 0.10632 0.30689
1460000000 0.26719 0.155 -0.021044 0.0041887 0.0049036 -0.0016809 -0.0015112 0.0016286
0.0021303 -0.00035963 -0.00020053 -0.00085488
-0.021041 0.0041679 0.11018 0.33768 -0.0046997 0.014718 0.0015699 0.00025318
0.0012307 -0.0012508 0.0012936 -0.0006065
0.0049099 -0.0017086 -0.0046417 0.014727 0.3579 0.0035211 -0.0010673 -0.0010532
0.0003524 -0.0002558 0.00077278 -0.00030177
-0.0015089 0.001637 0.0015795 0.0002479 -0.001069 -0.0010451 0.19907 0.17764
-0.016316 -0.003982 -0.0011218 0.0020849
0.0021582 -0.00038906 0.001218 -0.0012676 0.00034432 -0.00029167 -0.016323 -0.0039581
0.086505 0.21088 -0.011866 -0.0032288
-0.0002 -0.00084655 0.0013046 -0.00063556 0.00073359 -0.00030106 -0.0011229 0.0021086
-0.01182 -0.0032309 0.14118 0.28709
1520000000 0.27936 0.11306 -0.015638 0.0099927 0.0029544 -0.0037715 0.00015851 0.0025803
0.0025118 -0.0019136 -0.0010624 -0.00013497
-0.015637 0.0099754 0.14356 0.32311 0.0024227 0.011803 0.0016628 -0.00066496
0.00023232 -0.0010631 0.00030166 -0.0010294
0.0029282 -0.0037649 0.0024974 0.011808 0.34973 -0.054551 -0.00074746 -0.0003336
0.00066416 -0.0010311 0.0001336 -0.000145
0.00017226 0.0025796 0.0016595 -0.00068063 -0.0007276 -0.00033526 0.22175 0.13919
-0.016093 0.0022417 0.0014003 0.002173
0.0025027 -0.0019435 0.00023937 -0.00106 0.00067074 -0.00099938 -0.016103 0.0022777
0.11411 0.20053 -0.011947 0.0012635
-0.0010648 -0.00011488 0.00029329 -0.001009 0.00013581 -0.00015826 0.0013899 0.0021401
-0.011939 0.0012606 0.1745 0.26815
1580000000 0.28948 0.068509 -0.0088854 0.013799 -0.0012146 -0.004303 0.0014933 0.0018401
-0.00017389 -0.002261 -0.00021526 0.00032977
-0.0088877 0.013778 0.17086 0.29942 0.0052375 0.0066263 0.00060266 -0.0015477
-0.00043758 -0.0012734 -0.00023694 -0.00065365
-0.0012448 -0.0043056 0.0052985 0.006611 0.32793 -0.11075 -0.0014283 0.00023451
-0.00047202 -0.0013467 0.00032486 -0.00047571
0.0015064 0.0018513 0.0006134 -0.0015555 -0.0014225 0.00024391 0.23589 0.10098
-0.012292 0.0077756 0.002289 0.00090178
-0.00019527 -0.0022703 -0.0004521 -0.0012564 -0.00047437 -0.0013375 -0.012264 0.0078087
0.13992 0.1871 -0.0093048 0.0075076
-0.00021728 0.000329 -0.00024178 -0.00066068 0.00033771 -0.00051886 0.0022939 0.00088973
-0.0093031 0.0075162 0.20819 0.2438
1640000000 0.29282 0.027053 -0.0017913 0.012749 -0.0027384 -0.0019405 0.0027285 0.00098192
-0.00051853 -0.0018197 -0.0003199 0.00042349
-0.0017874 0.012731 0.20147 0.27443 0.0051554 0.0020175 -0.00053538 -0.0018533
-0.0010555 -0.00057768 -0.0004665 -0.00062293
-0.002723 -0.0019243 0.005182 0.0019967 0.29851 -0.16027 -0.0008175 0.0012413
-0.00121 -0.0011367 -0.00014789 -0.00033823
0.0027327 0.00097008 -0.0005588 -0.0018533 -0.00082062 0.0012463 0.24901 0.051533
-0.0080149 0.0090396 0.0025647 -0.00066981
-0.00056312 -0.0018387 -0.0010751 -0.00056699 -0.0011964 -0.0011313 -0.0079936 0.0090591
0.16388 0.16673 -0.0042875 0.0097162
-0.00030861 0.00041136 -0.00044915 -0.00063895 -9.9114e-05 -0.00039016 0.0025481 -0.00069516
-0.004306 0.0097061 0.23534 0.21272
1700000000 0.28559 -0.017379 0.0019074 0.0099538 -0.003049 0.00050647 0.0030452 -0.0012437
-0.0022708 -0.00073018 0.00041768 0.00041803
0.0019009 0.009951 0.21888 0.24373 0.0025505 -0.00029786 -0.0014793 -0.00067691
-0.00093987 -0.00010913 -0.00080495 -0.00034846
-0.0030455 0.00053941 0.0025645 -0.00034587 0.25346 -0.1978 9.3135e-05 0.0017446
-0.002208 -0.00019952 -0.00038546 -0.00086475
0.0030431 -0.0012548 -0.0014837 -0.00066665 8.079e-05 0.0017247 0.24539 0.0020705
-0.0051279 0.010163 0.0017377 -0.0021263
-0.0022874 -0.00068337 -0.00094265 -9.9448e-05 -0.0022087 -0.00020842 -0.0051138 0.010173
0.18265 0.15096 0.00063479 0.0096499
0.00044427 0.00043119 -0.00081195 -0.00032095 -0.00038889 -0.00081445 0.0017428 -0.0021353
0.00064901 0.0096592 0.25269 0.17947
1760000000 0.27567 -0.065636 0.0044333 0.0066229 -0.0018728 0.0011501 0.0012369 -0.0033663
-0.0012915 0.00058558 0.00027096 -0.00054406
0.0044236 0.0066161 0.24642 0.20481 -2.0147e-05 -0.0015434 -0.0012948 0.00010401
-0.0011583 0.0010983 -0.00042466 0.00037146
-0.0018609 0.0011157 -2.5983e-05 -0.0015589 0.20543 -0.22955 0.0012017 0.0014847
-0.0011271 0.0015735 -0.001283 -0.0006532
0.0012259 -0.0033623 -0.0012899 0.0001212 0.0011925 0.0014939 0.23795 -0.049215
-0.0013348 0.0095133 -5.3054e-05 -0.0023797
-0.0012917 0.00059777 -0.0011418 0.0011079 -0.0011112 0.0015841 -0.0013174 0.0095253
0.20064 0.12082 0.0045552 0.0070638
0.0002531 -0.00056806 -0.00038441 0.00038113 -0.0012619 -0.00063859 -7.6597e-05 -0.0024009
0.0045446 0.007059 0.26708 0.14274
1820000000 0.25156 -0.10392 0.0047527 0.0029309 0.00039389 0.0021847 -0.0008537 -0.0030814
-0.0012671 0.00094113 -0.00010523 -5.5999e-05
0.0047301 0.0029335 0.25659 0.17452 -0.0020099 0.00027406 -0.0013697 0.001018
0.00011798 0.0012632 -0.00061529 0.00038829
0.00044615 0.0021572 -0.0019922 0.0002963 0.15492 -0.24439 0.0018499 0.00051096
-7.9748e-05 0.0023716 -0.0017681 0.00011874
-0.00088059 -0.0030928 -0.0013515 0.0010215 0.0018565 0.00051831 0.20774 -0.097488
0.00056447 0.0082462 -0.001522 -0.0017399
-0.0012302 0.00093873 0.00013663 0.0012687 -9.7273e-05 0.0024054 0.00056824 0.0082557
0.22123 0.094921 0.0055169 0.0031581
-9.0714e-05 -7.3793e-05 -0.0006084 0.00041607 -0.0018258 0.00016919 -0.0014915 -0.0017281
0.0055398 0.0031711 0.27064 0.10675
1880000000 0.21683 -0.14368 0.0025097 0.00067708 -0.00018482 0.0020211 -0.0028916 -0.0023524
-0.00017716 0.001777 0.00046611 -0.00066853
0.0025098 0.00067557 0.26151 0.12924 -0.0037049 0.0029566 -0.00026618 0.0017734
0.00066411 0.001251 0.00024729 0.00090026
-0.00017197 0.0020336 -0.0036937 0.0029724 0.10318 -0.25135 0.0020608 -0.0013377
0.0018189 0.0019596 -0.00089642 0.0014159
-0.0029032 -0.0023511 -0.00025055 0.0017719 0.0020765 -0.0013344 0.16746 -0.13743
0.0020092 0.0060692 -0.0024073 0.00013795
-0.00016929 0.0017738 0.00067673 0.0012545 0.0018026 0.0019137 0.0020201 0.006068
0.22901 0.068055 0.0058565 0.0010542
0.00045084 -0.00067406 0.00024865 0.00090919 -0.00086221 0.0014374 -0.0023698 0.00011788
0.0058438 0.0010383 0.272 0.073843
1940000000 0.17851 -0.17066 0.00038171 -0.0010474 0.0017559 0.0018071 -0.0037628 0.00033689
0.0011851 0.00087491 -0.00080064 -0.0007888
0.00038606 -0.0010328 0.26394 0.097163 -0.0017698 0.0058281 0.0011162 0.0014055
0.0019369 0.00023737 0.00085919 0.00015586
0.0017538 0.001796 -0.0017262 0.0058673 0.059448 -0.24357 0.00048778 -0.002459
0.0022886 0.00015871 0.00039914 0.0016513
-0.0037536 0.00035303 0.0011465 0.0014181 0.00044727 -0.0024422 0.1153 -0.16988
0.001637 0.0042039 -0.0013996 0.0013912
0.0012316 0.00084981 0.0019373 0.00023129 0.0022888 0.00013084 0.0016588 0.0042206
0.23766 0.03173 0.0042945 -0.003209
-0.00077205 -0.00077918 0.00085643 0.00016964 0.00035659 0.0016564 -0.0013827 0.0013946
0.0043018 -0.0032095 0.2632 0.036957
2000000000 0.13161 -0.18552 -0.0031466 0.00074723 0.002896 0.0010693 -0.0024943 0.0036222
0.00096402 0.00039283 -0.00085884 0.00052025
-0.0031459 0.00074709 0.25004 0.061719 -0.00029621 0.007824 0.0016327 0.00024007
0.0010092 -0.0013023 0.00030291 3.4216e-05
0.0028901 0.0011004 -0.00025062 0.0078221 0.017593 -0.22876 -0.001729 -0.0014388
0.0018764 -0.0010352 0.0016382 0.0013472
-0.0024595 0.003641 0.0016303 0.00025219 -0.0017298 -0.001419 0.06034 -0.17977
0.00027326 0.0033918 -0.00013999 0.0020835
0.00097887 0.00037068 0.00099205 -0.0013043 0.0018183 -0.0010139 0.00025985 0.0033748
0.23705 -0.00011646 0.00054984 -0.0040217
-0.00086615 0.00053816 0.00027331 6.005e-05 0.0016131 0.0013034 -0.00010973 0.0020825
0.00053037 -0.00402 0.24951 0.0093256
2060000000 0.085697 -0.19273 -0.0041329 0.0029133 0.0028424 -0.00081738 0.00064525 0.0034269
0.0015312 -0.00070724 -0.00024296 0.0012265
-0.0041229 0.0028969 0.238 0.033027 0.0046351 0.0086021 0.0010152 -0.00075968
0.0004624 -0.0014992 0.00050316 -2.9506e-05
0.0028167 -0.00086032 0.0047177 0.0085823 -0.014493 -0.20981 -0.0019398 0.00049642
0.00059391 -0.0021765 0.0028802 0.00048623
0.0006934 0.0034185 0.0010358 -0.0007788 -0.0019428 0.00052496 0.0092835 -0.17657
-0.00060437 0.0039324 0.0010082 0.0009429
0.0015179 -0.00070138 0.0004484 -0.001505 0.00063398 -0.0021723 -0.00059564 0.0039351
0.22763 -0.037673 -0.0013949 -0.0049061
-0.00019952 0.001273 0.00049557 3.2192e-06 0.0029175 0.0004862 0.001051 0.00095918
-0.0013789 -0.0048951 0.23588 -0.015477
2120000000 0.039548 -0.18424 -0.0034025 0.0061281 0.0021936 -0.0028009 0.0028849 0.0019737
0.00048428 -0.0015096 0.0010861 0.00027609
-0.0033915 0.0061034 0.21691 0.0080517 0.0073035 0.0045615 0.00097895 -0.0012604
-0.0013788 -0.001882 1.9733e-05 -0.00089482
0.0021523 -0.0028362 0.0073236 0.0045201 -0.042819 -0.19343 -0.00073903 0.0018013
-0.0016493 -0.0015012 0.0006181 -0.0020769
0.0029446 0.0019765 0.00097453 -0.0012561 -0.00072048 0.0018142 -0.041542 -0.15968
-0.0016578 0.0052511 0.0017498 0.00094842
0.00045724 -0.001494 -0.0014157 -0.0018742 -0.0016843 -0.0014783 -0.0016366 0.0052799
0.21482 -0.073984 -0.0058384 -0.0023692
0.0010464 0.00029874 1.4061e-05 -0.00093931 0.00064888 -0.0021106 0.0016879 0.0009619
-0.0058431 -0.0023695 0.21464 -0.0312
2180000000 -0.00015785 -0.17028 -0.001838 0.0094106 0.00043945 -0.0021097 0.0033689 -0.0003102
0.00025824 -0.0011194 0.0013338 0.00018699
-0.0018362 0.0094303 0.19752 -0.0093994 0.0081449 0.0038958 -0.00076556 -0.0015404
-0.0020005 0.00097024 0.00016016 0.00043379
0.00042473 -0.0021024 0.008188 0.0038426 -0.06368 -0.16885 0.0014888 0.0016212
-0.00075593 -6.684e-05 0.00038059 -0.0018907
0.0033812 -0.00034656 -0.00076204 -0.0015738 0.001509 0.0016335 -0.077758 -0.13217
-0.00091594 0.0082118 0.0017352 -0.00024919
0.00021622 -0.0010948 -0.0019929 0.00097932 -0.00078474 -9.1147e-05 -0.00092418 0.0082023
0.18997 -0.10454 -0.0061379 0.0012175
0.001329 0.00018825 0.00015019 0.00040372 0.00040053 -0.0019664 0.0017714 -0.00026037
-0.0061614 0.0012518 0.19898 -0.045148
2240000000 -0.029006 -0.14622 0.0020043 0.010695 -0.00066836 -0.0028193 0.0018338 -0.0023743
-0.0018298 -0.00049155 0.0006986 -0.0018789
0.0019811 0.010712 0.17822 -0.015938 0.0087894 -6.049e-05 -0.0008948 -0.00031825
-0.00045782 0.0011422 -0.0004968 -0.0006601
-0.0006583 -0.0027834 0.0088218 -0.00013815 -0.080732 -0.14491 0.0019464 -0.0018815
-0.0010916 -4.5848e-05 -0.0021066 -0.0015365
0.0018664 -0.0023845 -0.00090378 -0.00029786 0.0019814 -0.0018295 -0.11174 -0.10404
0.0010863 0.0098159 0.0010729 -0.00041242
-0.0018221 -0.00052972 -0.00045038 0.0011166 -0.0010585 -4.5446e-05 0.0011225 0.0098672
0.16246 -0.12394 -0.0064477 0.0042927
0.00066133 -0.0018704 -0.00053057 -0.00068552 -0.0021381 -0.0014541 0.0010247 -0.00040717
-0.0064287 0.0042712 0.17644 -0.056114
2300000000 -0.056392 -0.11866 0.0073867 0.00885 -0.0012324 -0.0019565 -0.00063314 -0.0016832
-0.00093216 0.00054581 -0.0010981 -0.00064047
0.0073798 0.0088707 0.15729 -0.025267 0.0088271 -0.0022244 -0.00079914 0.00057916
-0.00016093 0.0015885 -0.00013901 0.00074583
-0.0012791 -0.0019351 0.0088078 -0.0023123 -0.093597 -0.12078 -0.00034811 -0.0018322
-7.5609e-05 0.0017473 -0.0018142 0.00066457
-0.00067697 -0.001655 -0.00082087 0.00061865 -0.00033106 -0.0018255 -0.13269 -0.067374
0.0050818 0.010493 0.00040788 -0.0017361
-0.00093502 0.00054108 -0.00014897 0.0015721 -9.0406e-05 0.0017222 0.0051149 0.010488
0.12734 -0.14579 -0.004252 0.0075591
-0.00111 -0.0006697 -0.0001082 0.00070454 -0.0018107 0.0006648 0.00040596 -0.0017604
-0.0042623 0.0075491 0.15994 -0.057531
2360000000 -0.072791 -0.08716 0.010058 0.0083966 -0.0011836 -0.0015583 -0.0016278 -0.00066632
-0.00046997 0.0011154 -0.0016829 -0.00036776
0.010072 0.0084109 0.14819 -0.025423 0.0081974 -0.005348 -0.00050003 0.0010705
0.0019891 0.00027868 -6.1019e-05 -0.00018985
-0.0012377 -0.0015758 0.008173 -0.0053938 -0.10294 -0.098861 -0.0027259 -0.0010411
0.00087333 2.8072e-05 -0.00096162 0.0017153
-0.0015947 -0.0006175 -0.00051189 0.001085 -0.0027295 -0.0010743 -0.1488 -0.034621
0.0094139 0.0098531 0.0013976 -0.0020556
-0.00045632 0.0011568 0.0019913 0.0002784 0.00089521 1.5262e-05 0.0094888 0.0097817
0.099541 -0.14713 -5.7488e-05 0.008946
-0.0016687 -0.00033623 -5.9422e-05 -0.00018192 -0.00099277 0.0017723 0.001416 -0.002025
-4.5344e-05 0.0089249 0.13891 -0.061002
2420000000 -0.081416 -0.059575 0.013761 0.0029626 -0.0032258 -0.0011206 -0.00076164 0.00082299
0.0010954 0.0013801 -0.0012038 0.0016922
0.01373 0.0029707 0.13016 -0.026503 0.0045593 -0.007221 0.0014697 0.00094689
0.00070001 -0.0014316 -5.0656e-05 -0.00023268
-0.0032123 -0.0010793 0.0044654 -0.0072482 -0.11617 -0.078052 -0.0023159 0.001506
-0.00014218 -0.00024442 0.00037166 0.0028433
-0.00077262 0.00080477 0.0014847 0.00095541 -0.0023676 0.001516 -0.15801 0.0095119
0.013071 0.0077771 -0.00015972 -0.0024114
0.0011301 0.0013413 0.00073907 -0.0014112 -0.00011405 -0.00019863 0.013105 0.0077353
0.064242 -0.14777 0.0013932 0.0097308
-0.0011744 0.0017426 -7.4595e-05 -0.00019474 0.00033233 0.0028421 -0.00017081 -0.0023942
0.0013962 0.0097297 0.12024 -0.056451
2480000000 -0.081534 -0.027748 0.013648 -0.0021308 -0.0015758 -1.3324e-05 -0.00038861 0.0012915
0.0016923 -0.00074014 0.00018266 0.0013639
0.013644 -0.0021312 0.13161 -0.02695 0.002443 -0.0091751 0.0011749 -9.9885e-05
-0.00043707 -0.0010325 -0.0001477 -0.00033648
-0.0015483 1.1889e-06 0.0023564 -0.0091732 -0.11899 -0.057691 -0.00059726 0.0032827
-0.00030911 -0.00084601 0.0019449 0.00095079
-0.00038848 0.0013228 0.0011911 -7.2275e-05 -0.00062232 0.0032548 -0.15851 0.047027
0.017151 0.001757 -0.0014016 -0.002541
0.0017082 -0.00069974 -0.00046152 -0.00099525 -0.00028638 -0.00085246 0.017179 0.0016869
0.033021 -0.14006 0.0045351 0.0081355
0.00013743 0.0013797 -0.0001607 -0.00033948 0.0019191 0.00093439 -0.0014045 -0.0025427
0.0045765 0.0081359 0.1014 -0.052709
2540000000 -0.085487 -0.00075818 0.011643 -0.006048 -0.0022387 0.00084751 0.00062379 0.00078411
-0.00033071 -0.0015221 0.00098389 0.0016116
0.011631 -0.0060232 0.11802 -0.018816 -0.001533 -0.0079671 0.00052921 -0.00143
-0.0017499 -9.4606e-05 -0.00054315 0.00031266
-0.0022195 0.00090746 -0.0015859 -0.0079785 -0.12561 -0.034318 0.0022171 0.0024496
-0.0011287 0.00017092 0.0017106 -0.00081851
0.00065828 0.00076963 0.00051014 -0.0014391 0.002208 0.0024472 -0.15695 0.085656
0.017291 -0.0048943 -0.0024503 -0.0021315
-0.00028352 -0.0015617 -0.0017811 -5.9732e-05 -0.0011244 0.0001493 0.017237 -0.0049578
0.010513 -0.12617 0.0075846 0.0063834
0.00099073 0.0016146 -0.00053099 0.00030622 0.0017141 -0.00078372 -0.0024538 -0.0021751
0.0076076 0.0063573 0.086691 -0.039883
2600000000 -0.078214 0.024297 0.0085538 -0.0095491 -0.0012453 0.0026314 0.00067677 -0.00034911
-0.00099836 -0.00093027 0.0018539 0.00026704
0.0085705 -0.0095383 0.11225 -0.033952 -0.0038127 -0.0060875 -0.000603 -0.00069917
-0.00014139 0.0015243 -4.817e-05 0.00083546
-0.0011906 0.0026091 -0.0038611 -0.0060767 -0.13043 -0.0092614 0.0030206 -0.00016948
-1.5115e-05 0.0014966 0.0012925 -0.0016758
0.00066516 -0.00037426 -0.00058395 -0.00069646 0.0030047 -0.0002017 -0.14207 0.11939
0.014058 -0.011189 -0.0033918 -8.2268e-05
-0.0010365 -0.00091371 -0.00012871 0.0015193 -2.4292e-05 0.001507 0.014003 -0.011261
-0.018301 -0.11055 0.0094553 0.0056325
0.0018866 0.00021283 -7.8696e-05 0.00084136 0.0012416 -0.0016782 -0.0033696 -8.663e-05
0.0094302 0.0056176 0.078998 -0.026275
2660000000 -0.071754 0.04988 0.0047499 -0.011618 -6.3316e-05 0.0010103 -0.0001988 -0.00015402
-0.0024093 0.00053904 0.0014131 -0.00073335
0.0047571 -0.011601 0.11955 -0.029634 -0.0049175 -0.0042946 -0.0012156 -0.00030054
0.00013906 0.0017723 0.0005263 0.00063015
-5.3005e-05 0.0010869 -0.0049888 -0.0042637 -0.12941 0.01129 0.0018036 -0.0017693
0.0003674 0.00070371 -0.0009819 -0.0014974
-0.00016776 -0.00015437 -0.0012306 -0.0002793 0.0018071 -0.0017897 -0.12193 0.15025
0.0083164 -0.01472 -0.0025812 0.00090215
-0.0024029 0.00051172 0.00018319 0.001751 0.00043361 0.00074462 0.0082247 -0.014766
-0.033419 -0.095338 0.010572 0.001161
0.0014131 -0.00074533 0.00054059 0.00064997 -0.00095315 -0.0014379 -0.0025303 0.00092958
0.010577 0.0011257 0.074417 -0.0072733
2720000000 -0.060359 0.068325 0.00048861 -0.011821 -0.00031506 0.0028894 -0.0002686 0.00012689
-0.0020102 0.0020337 0.00042432 -0.0016369
0.00050598 -0.011804 0.10451 -0.032555 -0.0053209 -0.00081416 -0.0014181 0.0004875
0.0016785 0.00050131 0.00081687 -0.00031403
-0.00025733 0.0028435 -0.0053399 -0.00075609 -0.12367 0.040577 0.00016188 -0.0023651
0.00050519 0.00036185 -0.0013805 0.00060316
-0.00030438 0.00017129 -0.0014193 0.00046742 0.00021438 -0.0023043 -0.089184 0.17955
0.0022048 -0.015823 -0.0017249 0.0024572
-0.0019931 0.0019902 0.0016788 0.00047222 0.00048557 0.00039368 0.0021634 -0.015839
-0.049013 -0.070591 0.012018 -0.00096064
0.00041733 -0.0016644 0.00083748 -0.00029284 -0.0013451 0.00062802 -0.0017888 0.002456
0.012039 -0.0009457 0.077974 0.011545
2780000000 -0.045825 0.086967 -0.0041523 -0.010594 3.3684e-05 0.001062 0.00067324 -0.00021902
0.0012043 0.0024129 -0.00060168 -0.0017491
-0.0041384 -0.010579 0.10296 -0.044055 -0.0039438 0.00061492 -7.55e-05 0.0015377
0.0016634 -0.00079938 0.00010327 -0.00023612
2.8179e-05 0.0010751 -0.0039888 0.00064207 -0.12117 0.071015 -0.0018876 -0.0015404
0.00032909 -0.00041516 -0.00051063 0.00068322
0.00065516 -0.00020457 -4.9694e-05 0.001533 -0.0018726 -0.0015192 -0.059908 0.20178
-0.0042469 -0.014596 -0.00077704 0.0020405
0.001281 0.0024125 0.001679 -0.00084445 0.00033243 -0.00037934 -0.0043193 -0.014591
-0.061794 -0.044865 0.0099526 -0.0055679
-0.00063 -0.001679 7.3766e-05 -0.00022584 -0.00059805 0.00070217 -0.00075143 0.0020451
0.0099533 -0.0055642 0.081445 0.030431
2840000000 -0.030104 0.10196 -0.0073082 -0.0075678 0.0013499 0.001965 0.00012785 -0.00023889
0.0014863 0.0011311 -0.0016461 0.00031163
-0.007311 -0.0075639 0.10142 -0.036873 -0.0030132 0.0015839 0.0004023 0.00065271
2.1771e-05 -0.0013581 -2.4835e-05 7.6819e-06
0.0014025 0.0020099 -0.0030018 0.0015905 -0.11507 0.097399 -0.0013527 0.00029937
0.00043082 0.00013314 0.00089829 0.0010693
0.00012089 -0.00019019 0.00039637 0.00064332 -0.0013432 0.00027397 -0.024384 0.21701
-0.0083196 -0.010845 0.00043428 0.0015598
0.001487 0.0011812 2.208e-05 -0.0013754 0.00038731 0.00012846 -0.0083646 -0.010802
-0.066302 -0.021514 0.0082741 -0.0068955
-0.0016332 0.0003484 -4.6514e-05 3.8349e-05 0.00093353 0.0010287 0.00041832 0.0014787
0.0082487 -0.0069103 0.095444 0.045065
2900000000 -0.016122 0.12088 -0.0089317 -0.003461 0.0016346 0.00014994 0.00050141 -0.00097388
0.0021619 -0.001286 -0.00087382 0.00022155
-0.0089147 -0.00346 0.082514 -0.044372 -0.00081401 0.0026476 0.00079519 0.00024638
-0.00038775 -0.0014541 -0.00024954 5.0736e-05
0.0016645 0.00014316 -0.00076942 0.0026296 -0.097218 0.13045 -0.00078514 -0.00011696
-0.0003825 -0.0011781 0.001757 -0.00038021
0.00048126 -0.00096995 0.00078492 0.00023029 -0.00080341 -0.00011611 0.012715 0.22007
-0.01119 -0.0059086 0.0012779 0.0018032
0.0021407 -0.0013368 -0.0003825 -0.0014935 -0.00043239 -0.0011589 -0.011184 -0.0058733
-0.06592 0.0099706 0.0063701 -0.0098161
-0.00089162 0.00023706 -0.00023101 4.5399e-05 0.0017334 -0.00031551 0.0012738 0.0018418
0.0063725 -0.0098 0.10986 0.051215
2960000000 0.0052907 0.13225 -0.0089106 0.00019715 0.00046766 0.0014759 -0.00068087 -0.00094699
-0.00013427 -0.0018102 -0.00077966 0.00044104
-0.0088992 0.00019226 0.092194 -0.0439 -0.00033025 0.001036 0.00091388 7.408e-05
-0.0012167 -0.00090228 0.00045852 0.00048836
0.00051985 0.00146 -0.0003186 0.0010404 -0.077781 0.16144 -0.00079572 0.00045749
-0.00052168 0.00089286 0.00011487 -0.0023549
-0.00068226 -0.00089467 0.00091669 3.9042e-05 -0.00078684 0.00049339 0.054709 0.22717
-0.011042 -0.0002057 0.0017777 0.00049632
-0.00015336 -0.0018165 -0.0012401 -0.00086477 -0.00047164 0.00083614 -0.011048 -0.0001695
-0.056228 0.035599 0.002185 -0.011231
-0.00075879 0.00046469 0.00048209 0.0004777 4.8489e-05 -0.0023456 0.0018444 0.00046932
0.0021729 -0.011233 0.12922 0.061903
3020000000 0.023177 0.14622 -0.0067554 0.0036407 0.0014165 -0.00016387 -0.0010202 -0.00016781
-0.00065014 0.00014347 -0.00019223 0.00046294
-0.0067375 0.0036259 0.081338 -0.032777 -0.00021019 -0.00026555 0.00050278 -0.00082639
-0.0018493 0.00038445 0.00076708 -0.00030649
0.0013978 -0.00017803 -0.00021085 -0.00025709 -0.056095 0.18574 -0.00036524 0.00092575
0.0004264 0.00027376 -0.00085023 -0.0016982
-0.0010019 -0.00014397 0.00049921 -0.00082414 -0.00038232 0.00096292 0.093941 0.21999
-0.0090549 0.0031088 0.00059395 0.00013226
-0.00065563 0.00014797 -0.0018394 0.00039043 0.00045686 0.00024871 -0.0090609 0.0031576
-0.044368 0.059237 -0.00060985 -0.010827
-0.00014188 0.00047241 0.000727 -0.00030819 -0.00077153 -0.0016404 0.00055489 0.00012744
-0.00057544 -0.010847 0.14866 0.058599
3080000000 0.05012 0.15546 -0.0047328 0.0058782 0.0016216 -0.00010027 -0.00060258 0.00012049
-0.00051094 0.00045587 2.7066e-05 0.00061366
-0.0047439 0.0058602 0.079008 -0.027467 -0.00047026 0.00026684 -0.00013109 -0.0002908
-0.0004174 0.0011097 -9.4341e-05 -0.00061256
0.001634 -0.00011647 -0.00041968 0.00025351 -0.01866 0.20687 -0.00072854 0.00031359
0.00041676 0.00061013 -0.0020456 -0.0005455
-0.00060839 0.00011635 -0.0001587 -0.00030097 -0.00075943 0.00028818 0.12743 0.21206
-0.0054927 0.0066913 0.0018897 0.00053632
-0.00053405 0.00046196 -0.0003757 0.0011088 0.0004218 0.00056136 -0.0054723 0.0066709
-0.021771 0.086521 -0.0054042 -0.0093533
2.4835e-05 0.00061754 -0.00010342 -0.00064482 -0.0020835 -0.00050829 0.0018626 0.00050945
-0.0053973 -0.0093563 0.16338 0.065433
3140000000 0.078751 0.15879 -0.0013778 0.0075793 0.0027681 -0.0015602 -0.0010944 0.0010957
0.0015774 0.00077403 0.00035668 -0.00010852
-0.0013669 0.0075809 0.074848 -0.029717 -0.00091786 -5.806e-05 0.00072633 -0.00025302
9.2601e-06 0.0011853 0.00055828 -0.00049174
0.0027904 -0.0015867 -0.00092588 -5.6957e-05 0.023885 0.22664 0.00012982 0.0017274
0.0012597 -0.00060222 -0.0028424 0.00084216
-0.0010889 0.0011035 0.00072172 -0.00026789 0.00011917 0.0017106 0.16284 0.18634
-0.0016223 0.0069629 0.00094709 -0.0013216
0.0015897 0.00078341 5.1376e-05 0.0012038 0.0011894 -0.00054893 -0.0016103 0.0070251
-0.010102 0.10282 -0.0075329 -0.0061773
0.00037439 -0.00013918 0.00057564 -0.00053307 -0.0027628 0.00074646 0.00094604 -0.0013206
-0.0075403 -0.0062118 0.18722 0.057287
3200000000 0.11066 0.16936 0.0038359 0.0066787 0.00077238 -0.0029944 -4.741e-05 0.0017297
0.00045755 -0.0016497 6.0873e-05 0.00054095
0.0038141 0.0066715 0.085033 -0.028537 -0.0012246 0.00035159 -0.00053151 -0.00094061
0.00079058 0.0010514 -0.0004462 -0.0009548
0.00075318 -0.0029985 -0.0012247 0.00036916 0.068056 0.23151 0.0012296 0.0006288
-0.00011505 -0.0019859 -0.0014971 0.0025946
-4.3381e-05 0.00171 -0.00052632 -0.00094254 0.0012111 0.00066002 0.18363 0.16404
0.0016473 0.0063497 0.0006398 -0.0014407
0.00043039 -0.0016299 0.00077692 0.001021 -0.00013203 -0.0020227 0.0016688 0.0063389
0.022843 0.12037 -0.009268 -0.0022664
0.00010305 0.00057339 -0.00046634 -0.00089654 -0.0015398 0.0025729 0.00063227 -0.0014495
-0.0092835 -0.0022611 0.20314 0.055953
3260000000 0.14285 0.16137 0.0040899 0.0032234 -0.0006699 -0.0023942 0.0011428 0.0007366
0.00045159 -0.0018355 -3.2056e-05 -0.00010992
0.0041038 0.0032184 0.093027 -0.03196 -0.0019302 0.0020075 -0.00040627 -0.00019499
0.0010336 -0.0005275 -0.00096659 -3.0808e-07
-0.00070916 -0.0024136 -0.0019327 0.0020432 0.11864 0.22683 0.00044623 -0.00013717
-0.00096107 -0.0009899 0.00057045 0.0021255
0.0011707 0.00072156 -0.00039143 -0.00018582 0.00048766 -0.00016238 0.21063 0.12634
0.0036422 0.0048919 -0.00057586 -0.0014864
0.00037883 -0.0018435 0.0010527 -0.00056299 -0.00093395 -0.00098941 0.0036524 0.0049205
0.043222 0.1294 -0.0068854 0.0029555
-1.869e-05 -0.00012452 -0.00094371 4.143e-05 0.00065092 0.0021781 -0.00061144 -0.0014425
-0.0068261 0.0029798 0.23238 0.046516
3320000000 0.17326 0.15531 0.0071685 0.0014242 -0.00039189 -0.0019802 0.00086329 0.00020878
-0.0016945 -0.0014399 0.00023044 0.00016948
0.0071554 0.0014214 0.099483 -0.028487 0.00057769 0.002347 -0.00035542 -0.00050061
-0.00025268 -0.00029657 -0.00044378 0.0002331
-0.0004028 -0.0019725 0.00060585 0.0023697 0.1663 0.21772 0.00027586 -0.00028843
-0.001048 -0.00020998 0.00041623 0.00090707
0.00087469 0.00019158 -0.00037138 -0.00050775 0.00030727 -0.00028721 0.21915 0.09607
0.0046073 0.0020367 -0.0012722 6.3953e-05
-0.0016938 -0.0014127 -0.00026254 -0.00026794 -0.0010812 -0.0002848 0.0045822 0.0020287
0.069216 0.13161 -0.0046606 0.0036466
0.00023635 0.00016931 -0.00046373 0.00022876 0.00049043 0.00091906 -0.0012676 1.5861e-05
-0.0047298 0.0036587 0.24847 0.033776
3380000000 0.20851 0.13848 0.0055559 -0.0020352 -0.0011905 0.00054503 0.00093207 0.00025571
-0.001478 0.00072422 0.00023797 -8.0241e-05
0.0055684 -0.0020714 0.11004 -0.036167 9.7993e-05 0.0029207 -0.0011778 -0.00051677
-9.7878e-05 0.00010647 -0.00080775 0.00051995
-0.0012243 0.00053551 9.1014e-05 0.0029152 0.20765 0.19535 0.00061562 -0.00049983
-0.0016149 0.00059882 0.0012462 0.0014015
0.00096961 0.00024778 -0.0011977 -0.00049231 0.00067476 -0.00048622 0.23428 0.063749
0.0057831 0.0013441 -0.00024875 0.00028908
-0.0014567 0.00069619 -6.1882e-05 0.00011954 -0.0015758 0.00057226 0.0057721 0.0013412
0.10625 0.12531 -0.00085895 0.0052624
0.00027349 -6.3152e-05 -0.00080999 0.00046302 0.0011567 0.0014087 -0.00024469 0.00028713
-0.00082975 0.0052407 0.27804 0.014813
3440000000 0.24003 0.11667 0.0044677 -0.003808 -0.00075149 -0.0015817 0.00065565 -1.0175e-05
-0.001522 0.0014983 0.00090586 0.00014878
0.0044655 -0.0038052 0.10357 -0.041417 0.0030947 0.0021453 -0.00096127 0.0011644
-9.9136e-06 0.00039433 0.00012245 0.00079294
-0.00078254 -0.0015708 0.0031547 0.0021006 0.24594 0.16692 -0.00047228 -0.00019426
5.8965e-05 0.0012735 0.0010868 0.00051371
0.00069479 -2.7959e-05 -0.00093793 0.0011635 -0.00050057 -0.00023641 0.23556 0.030818
0.0063303 -0.001315 -0.00035378 -0.00013865
-0.0014714 0.0014893 -1.9302e-05 0.00039408 3.0783e-05 0.00135 0.0063207 -0.0013656
0.13135 0.12 0.0023032 0.003131
0.00089673 0.00016107 0.00011607 0.00077201 0.0010604 0.00044317 -0.00032661 -0.00012625
0.0022121 0.0031485 0.29501 -0.013902
3500000000 0.27224 0.084882 0.002465 -0.0045694 -0.0013662 0.0016988 0.00092617 -0.00080938
-0.00097271 0.0013076 0.00056075 -0.00095242
0.0024273 -0.0045235 0.11566 -0.06488 0.0030853 0.0012965 -0.00035041 0.00066813
0.00040351 -2.4895e-05 -3.119e-05 0.00042074
-0.0013045 0.001647 0.0031033 0.0012691 0.27542 0.13258 0.00015927 1.5813e-06
2.8358e-05 0.00081128 0.0017929 -7.3617e-06
0.00094164 -0.00082126 -0.00033778 0.0006406 0.00015767 -5.2515e-05 0.23954 0.003449
0.0058086 -0.0038554 -0.00027762 -6.4821e-05
-0.0010091 0.0013075 0.00043432 1.7883e-05 2.4635e-05 0.00079878 0.0057976 -0.0038687
0.172 0.09736 0.0026047 0.00093658
0.00057553 -0.00092028 -3.1531e-05 0.00036215 0.0017702 -1.2971e-05 -0.00030521 -2.0609e-05
0.0026341 0.0010378 0.31488 -0.041662
3560000000 0.29053 0.050567 0.0003371 -0.0058202 -7.9307e-05 -0.00098927 0.00052594 0.000356
0.0017302 0.0015817 -0.00010408 -0.0012332
0.00032575 -0.0057779 0.11005 -0.069966 0.005738 -0.00050968 0.00036958 0.00064278
0.0006697 -0.00020378 0.00012666 0.00037341
-0.00010325 -0.00094079 0.0057074 -0.00054105 0.30291 0.089958 -0.00016637 -8.2484e-05
0.00074958 0.00046005 0.0015081 -0.00094931
0.0005251 0.00031159 0.00035128 0.00065729 -0.00019816 -5.2382e-05 0.22992 -0.033036
0.0046371 -0.0062341 -0.00061651 -0.00068247
0.0017316 0.0016282 0.00068208 -0.00020718 0.00075543 0.00040425 0.0045718 -0.0061848
0.19227 0.089098 0.0021519 -0.0019511
-6.257e-05 -0.0011751 0.00013317 0.00035437 0.0014027 -0.00095597 -0.00063926 -0.00076814
0.0021258 -0.0019891 0.32731 -0.082297
3620000000 0.30684 0.012552 -0.00095306 -0.0035442 -0.0018781 -0.00017096 0.00042822 -0.0017308
6.3471e-05 0.00057083 -0.00059818 -0.00085987
-0.00093337 -0.003557 0.11046 -0.099021 0.0041412 -0.0038348 0.00028534 0.00044551
-0.00017513 -0.0008398 0.00072424 0.00032955
-0.0019207 -5.102e-05 0.0040846 -0.0038503 0.31538 0.046152 0.00020091 -0.00090023
-0.00029666 0.00032278 0.00073158 -0.00085502
0.00040922 -0.0017117 0.00026487 0.00042551 0.00017421 -0.0008785 0.21828 -0.062909
0.00016293 -0.0066224 -0.0011317 0.0011241
0.00012904 0.00059723 -0.00016559 -0.00085269 -0.0003062 0.00040025 4.9051e-05 -0.0066681
0.2143 0.054649 0.00036133 -0.001673
-0.00064148 -0.0008522 0.00067298 0.00037536 0.0007413 -0.00088214 -0.0010586 0.0011788
0.00034495 -0.0016436 0.32941 -0.11611
3680000000 0.31064 -0.031647 -0.0034864 -0.0039624 -0.00086991 0.0016497 -0.0010879 -0.00024105
0.0014547 5.9724e-05 -0.0012583 -0.00030086
-0.0034657 -0.003968 0.10649 -0.11574 0.0016177 -0.0045728 0.00067074 0.0003597
-0.00024463 -0.00060957 0.00079966 0.00021284
-0.0010102 0.0016328 0.0015745 -0.0046003 0.32666 -0.0039832 -0.00082162 -0.00081434
0.00099738 0.00081047 0.00052641 -0.0017713
-0.0010771 -0.00026448 0.00066491 0.00037387 -0.00083635 -0.00082115 0.20491 -0.096399
-0.0010647 -0.0060989 -0.0010932 0.0015186
0.001392 6.3984e-06 -0.0002078 -0.00061341 0.0009317 0.00079024 -0.0010088 -0.0061034
0.23475 0.03316 -0.00027804 -0.0012292
-0.0011714 -0.00030697 0.00075384 0.00015806 0.00058517 -0.0017811 -0.0011185 0.0015118
-0.00030223 -0.0013141 0.32903 -0.1603
3740000000 0.31246 -0.067378 -0.0028885 6.5309e-05 -0.0022913 0.0024975 0.00021701 -0.00094739
-0.00075317 8.2429e-05 -0.00091159 0.00035659
-0.0028764 6.2811e-05 0.097976 -0.13766 0.0010381 -0.0055413 0.00033536 -0.00018165
-0.00039151 -0.00023104 0.0005394 -3.3544e-05
-0.0022808 0.0025488 0.00094158 -0.0055727 0.32919 -0.043681 -0.00084888 -0.00011234
-9.3864e-05 8.8327e-05 -0.00026902 -0.0011178
0.0001595 -0.00095836 0.00035911 -0.0001926 -0.0008832 -0.00011539 0.18328 -0.12025
-0.0025145 -0.0051987 0.00072375 0.002679
-0.0006998 6.8184e-05 -0.00039624 -0.0002312 -5.2605e-05 0.00019885 -0.0025172 -0.0051547
0.24381 -0.0001199 -0.0010274 -0.0012928
-0.00087642 0.00049671 0.00057406 -5.2674e-05 -0.000314 -0.0012454 0.00070537 0.0026536
-0.0010475 -0.0012691 0.31516 -0.20028
3800000000 0.30667 -0.11349 -0.0021186 0.00056583 0.00079832 0.0037732 -0.0013201 -0.0015983
0.0015836 0.00096326 -0.0011655 0.00036746
-0.002132 0.00054671 0.087326 -0.15268 -0.0020787 -0.0051217 0.00020005 3.9408e-05
-0.00075646 -0.00016306 0.00085676 -2.189e-05
0.00084587 0.003764 -0.0021248 -0.0051496 0.32522 -0.085355 -0.00087197 0.00047134
0.0008404 -0.00017001 -0.00091429 -0.00060053
-0.0013398 -0.0016164 0.00016692 5.8497e-05 -0.00087513 0.00051067 0.17428 -0.14567
-0.0032174 -0.0039287 0.0016774 0.0016199
0.0015833 0.00097257 -0.00080701 -0.00016266 0.00082328 -0.00014767 -0.0032048 -0.003903
0.2597 -0.038184 0.00084418 0.00061503
-0.0011818 0.00032133 0.00087075 -7.905e-05 -0.00099568 -0.00061662 0.0017069 0.0015925
0.00084672 0.00065875 0.30771 -0.24173
3860000000 0.29516 -0.14515 -0.0006994 0.0010012 0.0027438 0.0021346 -0.0021029 0.0013588
0.00059973 -0.0012212 -0.00044582 0.0016349
-0.00068113 0.00097758 0.068328 -0.16258 -0.0033091 -0.0051871 0.00048888 -0.0006476
-0.00069992 0.0012522 0.00053228 -0.00094845
0.0026975 0.0019838 -0.0034315 -0.005067 0.3052 -0.12559 -0.00066666 0.00091997
-0.00011667 -0.00052503 -0.000987 -0.00038568
-0.0021109 0.0013615 0.00050128 -0.00063324 -0.00071444 0.00085356 0.14644 -0.16049
-0.0025508 -0.0039542 0.00215 0.0011385
0.0005269 -0.0012363 -0.00068091 0.0012207 -7.7732e-05 -0.00056211 -0.0025299 -0.0039165
0.25952 -0.065618 0.00050897 -0.0010033
-0.00031801 0.0016347 0.0004788 -0.00099087 -0.00090598 -0.00047791 0.0021404 0.0011921
0.0004987 -0.0010277 0.28422 -0.27978
3920000000 0.28014 -0.18495 0.001717 6.6931e-05 0.0036116 0.0024203 2.7568e-05 0.0010391
0.00031379 -1.432e-05 0.00062421 0.00043596
0.0017261 7.8326e-05 0.041168 -0.17908 -0.0051583 -0.0033686 -0.00042154 -0.00020315
0.00027797 0.00021884 -0.00015361 -0.00039036
0.0036309 0.0022327 -0.0052595 -0.0032756 0.29848 -0.15831 0.00023421 0.0013316
0.0016426 -0.00091483 -0.00063353 -5.7207e-05
8.0648e-05 0.0010482 -0.00043696 -0.00019871 0.00027572 0.0013644 0.12639 -0.17146
-0.0039334 -0.0034601 0.002154 -0.000242
0.00026847 -4.0182e-05 0.00024378 0.00021764 0.0016846 -0.00089998 -0.0039727 -0.0034582
0.2541 -0.11274 0.001062 -0.00088188
0.00067458 0.00054053 -0.00012502 -0.00043758 -0.0004781 2.8708e-05 0.0021864 -0.00024958
0.0011067 -0.00094306 0.26324 -0.3071
3980000000 0.25279 -0.22058 0.0018855 -0.003323 0.0048007 -0.00056104 0.00015433 0.0011152
0.00087447 -0.0019293 0.00059614 0.00028301
0.0018866 -0.0033457 0.018754 -0.19247 -0.0056707 -0.0011711 0.00073831 0.00050853
0.00049779 0.00049953 -2.8461e-05 -0.0011332
0.0047986 -0.00058894 -0.0057244 -0.0010943 0.26981 -0.18888 0.0014463 -0.00010695
-0.0010881 -0.0012331 -0.00086589 -0.00062743
0.00017723 0.0011166 0.00074063 0.00052777 0.0014087 -3.8329e-05 0.090075 -0.1931
-0.0040826 -0.0037471 0.0015271 -0.001115
0.00089686 -0.001928 0.00048158 0.00052607 -0.0010328 -0.0011619 -0.0040821 -0.0037163
0.24423 -0.14267 0.0019023 -0.0044487
0.00059428 0.00024593 -7.7232e-05 -0.0012145 -0.00089037 -0.00065036 0.0015355 -0.0011247
0.0019199 -0.004507 0.22828 -0.34579
4040000000 0.22497 -0.24623 -0.00074401 -0.0041624 0.0031445 -0.0029726 0.00027101 0.00040112
-0.00050797 -0.00083363 0.00071511 -9.2236e-05
-0.00076947 -0.0041875 -0.0065758 -0.19986 -0.0046339 0.00025438 0.00021437 -0.0010593
4.8738e-05 0.000296 -0.0014272 -0.00020984
0.0030711 -0.0029947 -0.004687 0.0003383 0.24727 -0.22242 0.00032551 -0.00052791
-0.00068776 -0.00045843 -0.0012554 0.00040857
0.00029118 0.00041286 0.00018768 -0.0010993 0.00029362 -0.00053943 0.067974 -0.18795
-0.0064301 -0.0015509 0.0018485 -0.00071296
-0.00057173 -0.00076374 -1.1018e-05 0.00029684 -0.00061326 -0.00034155 -0.006504 -0.0015693
0.23314 -0.17485 -0.001264 -0.0030201
0.00073943 -0.00010687 -0.0014012 -0.00013406 -0.0013001 0.00031501 0.0018417 -0.00065036
-0.0012033 -0.0030688 0.1915 -0.36377
4100000000 0.19448 -0.26947 -0.0035225 -0.0029859 0.00097822 -0.00356 -2.9813e-05 -2.8662e-05
0.00034401 -0.0014079 0.00051091 0.00014384
-0.0035143 -0.0029921 -0.032483 -0.20346 -0.0047623 0.00095679 -0.00021934 -0.00033954
0.0010287 0.00039596 -0.00068373 0.00022037
0.00093807 -0.0035914 -0.0047493 0.0010232 0.22549 -0.24816 0.00015115 -0.00034033
-0.00053296 -0.00033235 -0.0012725 0.0002059
-7.7952e-05 -1.8505e-05 -0.00021379 -0.00034708 0.00020373 -0.00034374 0.034015 -0.20136
-0.0060699 0.00055441 0.0010932 -0.0014637
0.00037129 -0.0014135 0.0010332 0.00039031 -0.00055865 -0.00032744 -0.0060409 0.00060792
0.21912 -0.20129 -0.0013781 -0.0041967
0.00054922 4.68e-05 -0.0007222 0.00019692 -0.0012631 0.00014367 0.0010812 -0.0015703
-0.0013826 -0.0041504 0.15794 -0.39068
4160000000 0.16535 -0.2865 -0.0039804 -0.0018391 4.4597e-05 -0.003109 0.00077482 -0.00017981
-0.0036177 -0.00080196 0.00063254 -0.00082999
-0.0039665 -0.001795 -0.058287 -0.19957 -0.0048985 0.0027531 -0.00036844 -0.0003343
0.00021333 -0.00054311 -0.00091874 0.00042483
-4.2122e-05 -0.0031168 -0.0048482 0.0028489 0.19273 -0.26329 0.00045663 -0.00025013
-0.0010665 -0.00028709 -0.0010295 0.00086643
0.0007566 -0.00017331 -0.00042321 -0.00029362 0.00047673 -0.00025481 0.0099158 -0.18915
-0.005365 0.0013384 0.00098818 -0.002267
-0.0036318 -0.0008226 0.00026558 -0.0005244 -0.0010772 -0.00030344 -0.0054043 0.0013609
0.18855 -0.23511 -0.0037416 -0.0037973
0.00067782 -0.00090975 -0.00092545 0.00040093 -0.0010478 0.00084521 0.00095581 -0.0023054
-0.003759 -0.0038094 0.10803 -0.39879
4220000000 0.1368 -0.30222 -0.0045949 0.00021357 7.4075e-05 -0.0036904 -0.0003116 -0.0001785
-0.00079644 0.00086444 0.00036436 -0.001055
-0.004606 0.00018986 -0.094761 -0.18959 -0.0022751 0.0034467 -0.00020115 -0.00011763
-2.0134e-05 5.0925e-06 -0.00056591 0.0010374
4.8411e-05 -0.0037481 -0.0022399 0.0035112 0.16273 -0.28992 -1.2913e-05 5.0997e-05
0.00039703 0.00041855 -0.0001247 0.0010826
-0.00031168 -0.00013647 -0.00022068 -0.00011575 -4.9177e-06 7.0181e-05 -0.013828 -0.18693
-0.0042482 0.0022495 -3.9509e-06 -0.0021934
-0.00070697 0.00086891 1.2045e-05 6.1459e-05 0.00044136 0.00035094 -0.0042336 0.0022817
0.1735 -0.25959 -0.0041716 -0.0030884
0.00030675 -0.0010935 -0.00056588 0.0010072 -0.00012009 0.0010986 -3.1842e-05 -0.002172
-0.0041904 -0.0030739 0.080429 -0.41216
4280000000 0.10594 -0.31079 -0.0029744 0.001798 -0.0019652 -0.0042797 -0.00046431 0.0006223
-0.00043164 0.0012165 -0.00077309 -7.159e-05
-0.0029783 0.0018116 -0.12032 -0.19357 -0.0027332 0.0031464 -0.00077104 -0.00034876
0.00021775 0.00027861 0.00073291 0.00044324
-0.0019898 -0.0042347 -0.0026341 0.003123 0.13273 -0.2964 0.00087269 -0.00020271
-0.00081495 0.00093984 -0.00046978 0.00076937
-0.00052263 0.00059927 -0.00074626 -0.00033326 0.00095002 -0.00018065 -0.052093 -0.1717
-0.0048732 0.0025773 -0.00077602 -0.0021697
-0.00036521 0.0013211 0.00021309 0.00023373 -0.00085214 0.00085347 -0.0048434 0.00266
0.12958 -0.28303 -0.0064698 -0.00084302
-0.0008006 -0.00014342 0.00071104 0.00051991 -0.00052692 0.00085939 -0.00076111 -0.0022329
-0.006489 -0.00079613 0.02979 -0.41717
4340000000 0.07836 -0.31958 -0.0019314 0.0020088 -0.0024353 -0.0013459 0.00020591 0.00054101
9.7104e-05 0.00076078 7.3228e-06 -0.001092
-0.0019553 0.0020128 -0.141 -0.1676 -0.001836 0.0040294 -0.00013854 0.00057858
-0.0003036 -0.00025322 0.0004537 0.00029924
-0.0024959 -0.0013468 -0.0018193 0.0040961 0.097005 -0.31328 -0.00033001 -0.0010207
0.00026497 0.00068845 0.00063957 0.0022085
0.00021083 0.00054787 -0.00011717 0.00058367 -0.0003988 -0.00097539 -0.06968 -0.16892
-0.0041411 0.0035438 -0.001548 -0.0024683
0.00014072 0.00078356 -0.00025994 -0.00025655 0.00035551 0.00069916 -0.0041608 0.0035424
0.10344 -0.30813 -0.0049266 0.0010946
7.4907e-06 -0.0011647 0.00040009 0.0002965 0.00068889 0.0021808 -0.0015464 -0.0024101
-0.0048155 0.0010446 -0.0038993 -0.41124
4400000000 0.047255 -0.32507 -0.00099312 0.0015754 -0.0024677 -0.0016063 0.00088194 0.0012461
2.2038e-05 0.00071875 -0.00023797 -0.00069988
-0.0010118 0.0015926 -0.16998 -0.15748 -0.0012125 0.0040901 -0.00048416 0.00047481
0.00025157 -0.00055794 0.00057183 0.00051199
-0.0024181 -0.0015551 -0.0011846 0.0040754 0.067796 -0.31923 -0.00021834 -0.00024391
0.00028105 0.00022213 0.0011171 0.0014332
0.00088022 0.0012614 -0.00045406 0.0004879 -0.00013243 -0.00022735 -0.094334 -0.15557
-0.0031601 0.0053742 -0.0019225 -0.0016207
7.5937e-05 0.00070288 0.00024067 -0.00056399 0.00017928 0.00025863 -0.0031139 0.0054251
0.071365 -0.32069 -0.003993 0.00074401
-0.00025457 -0.00065414 0.00053734 0.00042687 0.0010991 0.0013209 -0.0019821 -0.0017002
-0.004091 0.00080908 -0.050157 -0.41604
4460000000 0.011528 -0.32445 -0.00064947 0.000586 -0.0041144 -0.00083119 0.0014724 -0.00067474
-0.0002267 0.0012281 -0.0012415 -0.00038717
-0.00067484 0.00055174 -0.19161 -0.12802 -0.00054134 0.0045742 -0.00038697 0.00076361
-0.0003482 -0.00040409 0.00043173 -0.00042138
-0.0041509 -0.00081861 -0.0004334 0.0045961 0.04238 -0.32653 -0.00055221 -0.0004041
0.0004658 0.00068347 0.0020136 0.00058386
0.0015172 -0.0006718 -0.00037281 0.00073652 -0.00056144 -0.00036872 -0.10723 -0.13403
-0.0017649 0.0061351 -0.0024946 -0.00081018
-0.00024518 0.0011994 -0.00035352 -0.00037189 0.0004958 0.00064915 -0.001742 0.006087
0.03601 -0.3172 -0.0038024 0.0031113
-0.0012339 -0.00037015 0.00041327 -0.00040296 0.0020117 0.00047263 -0.0025169 -0.00074622
-0.0038707 0.0030616 -0.089852 -0.39725
4520000000 -0.01262 -0.32477 -0.00034042 -0.00030472 -0.0035673 0.00023682 0.00067047 2.4936e-05
0.0018437 8.3063e-05 -0.00063299 0.0010406
-0.00035494 -0.00029737 -0.21645 -0.11093 0.00077961 0.004616 0.00058025 0.00082858
-0.00034624 1.4953e-05 0.00034593 -0.00011221
-0.0035429 0.00029896 0.00085322 0.0045521 0.01115 -0.32422 -0.00096915 0.00059295
0.00086052 -0.00055766 0.001723 -0.00095823
0.00067755 2.053e-06 0.00058772 0.0008046 -0.00098906 0.00058041 -0.12474 -0.125
-0.00059262 0.005916 -0.0032238 -0.00025115
0.0018307 7.0302e-05 -0.00035855 1.487e-05 0.00087725 -0.00058056 -0.00050031 0.0058911
-0.01272 -0.33005 -0.0030083 0.0027392
-0.00064202 0.0009275 0.00032501 -8.5633e-05 0.0016265 -0.00088353 -0.0032143 -0.00019373
-0.0029988 0.0027403 -0.11885 -0.39534
4580000000 -0.050122 -0.31716 -0.0010899 -0.0006305 -0.0031268 0.0024076 0.00070207 -0.00043341
2.7695e-05 0.00022777 -0.00031755 0.00089813
-0.0010948 -0.00063732 -0.23504 -0.084175 0.00096258 0.0041644 0.00055372 -3.2837e-05
-8.52e-05 0.00016696 0.00020062 -0.00030236
-0.0030834 0.0024529 0.0011096 0.0041415 -0.02075 -0.3208 -0.0002313 0.00038688
-1.5643e-05 -3.3265e-05 0.0015413 -0.0011879
0.00074081 -0.00046674 0.00055372 -6.6424e-05 -0.0001758 0.00038963 -0.13501 -0.099926
0.0021834 0.0054664 -0.0027123 0.001227
4.3239e-05 0.00018148 -5.9235e-05 0.00016228 -0.00015622 -0.00013042 0.0022225 0.0054347
-0.040323 -0.33555 -0.0023541 0.0035075
-0.00028632 0.00085996 0.00019085 -0.00030611 0.001522 -0.001075 -0.0026736 0.0012179
-0.002451 0.0035006 -0.16377 -0.36535
4640000000 -0.075587 -0.31101 -0.0025286 -0.001666 -0.002934 0.0026273 0.00052894 -0.0014525
0.0014326 -0.00013832 0.00028671 0.0010401
-0.0025059 -0.0016652 -0.24526 -0.056298 0.0017254 0.003856 0.00073961 0.00025829
-0.00018201 0.00033123 -3.4733e-05 -0.00079292
-0.0029136 0.002705 0.0017551 0.0038545 -0.044899 -0.31471 0.00039684 0.0008699
0.00088271 2.448e-05 0.0004421 -0.0022418
0.00052 -0.0014633 0.00072842 0.00025134 0.00040226 0.00088576 -0.14056 -0.085791
0.0035793 0.0039181 -0.0023673 0.0017074
0.0014518 -0.00018762 -0.00019462 0.00038492 0.00089537 3.3558e-05 0.0036515 0.0038767
-0.073855 -0.32204 -0.0027686 0.0041574
0.00028942 0.00098844 -5.3492e-05 -0.00079752 0.00047818 -0.0021851 -0.0023822 0.0017181
-0.0027487 0.0041463 -0.1829 -0.35491
4700000000 -0.10342 -0.30608 -0.0040554 -5.0088e-05 -0.0015503 0.004738 -0.0010147 -0.00097922
0.00092632 -0.00053209 0.00097817 0.00050847
-0.0040641 -3.1978e-05 -0.25697 -0.03775 0.0026205 0.0040219 0.00048859 -0.00049634
0.00035159 0.00044426 -0.00023093 -2.2633e-05
-0.0014749 0.0047508 0.0027244 0.0039962 -0.075951 -0.30869 -0.00023102 0.00051907
1.568e-05 -6.1518e-05 -2.0367e-05 -0.0014292
-0.00095884 -0.00095601 0.00048247 -0.00053765 -0.00022128 0.00054241 -0.15739 -0.064858
0.0034796 0.0015091 -0.0014212 0.0023832
0.00095436 -0.00063337 0.00037896 0.00043633 0.00018441 -0.00013541 0.0035023 0.0014465
-0.11244 -0.31466 -0.0010738 0.0038322
0.00088906 0.00052428 -0.00025179 2.8404e-06 -5.5224e-05 -0.0014682 -0.0014414 0.0023593
-0.0011413 0.0038715 -0.22665 -0.32614
4760000000 -0.13352 -0.29089 -0.0047539 0.0014012 0.00069861 0.0044892 -0.00076273 -0.00060186
0.00034792 -0.0010691 0.00067733 -0.00048647
-0.004771 0.0013923 -0.25254 0.0046855 0.0030954 0.0032011 -5.8399e-05 -0.00070645
0.0002803 0.00015384 0.000126 -9.3963e-05
0.00082896 0.0045251 0.0031656 0.0031548 -0.10555 -0.29419 0.00076411 0.00032052
0.00090738 0.00013174 -0.0014031 -0.0011335
-0.00078922 -0.00058971 -4.8351e-05 -0.00068233 0.00072543 0.0003115 -0.15138 -0.048364
0.0025706 0.00099775 -0.0006893 0.0028275
0.00026543 -0.0011254 0.00030385 0.00015947 0.00091865 6.8622e-05 0.0025751 0.0010171
-0.14534 -0.29819 -0.0002069 0.0044083
0.00067734 -0.00046288 0.00011829 -9.1742e-05 -0.0012882 -0.0011076 -0.00067882 0.0027943
-0.0002161 0.0043839 -0.23757 -0.30432
4820000000 -0.16063 -0.27665 -0.0048745 0.0027175 0.001396 0.0029346 -0.00078852 -0.00047933
0.00033814 -0.00096098 0.00011569 -0.00025722
-0.0048932 0.0027217 -0.26438 0.026946 0.0043619 0.0034303 -9.483e-05 -0.00032697
0.00033651 -6.2031e-05 -0.00023606 -0.00037562
0.0013559 0.0029901 0.0044602 0.0033736 -0.13282 -0.29063 0.00044651 -0.00042058
0.00049731 -0.00068264 -0.00079863 -3.616e-05
-0.00080062 -0.00046053 -0.00011637 -0.00033174 0.00043526 -0.00047025 -0.1668 -0.030904
0.0018083 -0.0003155 0.00010303 0.0029173
0.00043602 -0.0010038 0.00030078 -8.8004e-05 0.00043709 -0.00064401 0.0018367 -0.00036684
-0.18516 -0.28126 -0.00019523 0.0030319
7.3242e-05 -0.00026606 -0.00024982 -0.00039601 -0.00083585 -6.2723e-05 9.8719e-05 0.0029223
-0.00018562 0.0031055 -0.27476 -0.27357
4880000000 -0.19139 -0.25665 -0.0041978 0.0044975 0.0019944 0.0031609 -0.0015494 6.2237e-05
-0.00090284 -0.00085913 0.0004247 -0.00012055
-0.0042084 0.0044812 -0.25587 0.068599 0.0049693 0.0015992 -0.00032896 -0.00016412
-0.00014138 0.00024212 -9.4382e-05 -1.5468e-05
0.0020223 0.0031241 0.0049806 0.0015122 -0.15191 -0.27749 0.00053827 -0.00038292
-3.1293e-05 -0.0012605 -0.00047293 -0.00025206
-0.0015114 7.1311e-05 -0.00032606 -0.00012809 0.00054687 -0.00035987 -0.15981 -0.012069
0.00074383 -0.00057362 0.0011399 0.0024602
-0.0009643 -0.0008587 -0.00012915 0.00025165 -0.00011314 -0.0012656 0.00070811 -0.00058137
-0.21621 -0.26572 0.0005539 0.002999
0.00047166 -0.00016244 -0.00010328 -9.4542e-06 -0.0005403 -0.00017219 0.001185 0.0024528
0.00059895 0.0029632 -0.28687 -0.24388
4940000000 -0.21206 -0.23902 -0.0029066 0.0064687 0.0028896 0.0012759 -0.00029913 0.00079071
-0.00098374 -0.00055367 9.6957e-05 -0.0007324
-0.002893 0.0064683 -0.2675 0.094419 0.0059523 0.0011303 -0.00013995 -4.0975e-05
0.00037857 -0.00033278 -0.0004406 0.00015165
0.0029235 0.0012559 0.0059632 0.0010886 -0.17222 -0.25377 0.00012208 -0.00034191
-0.0011539 -0.00020359 -0.00065314 0.00024148
-0.00028886 0.00080761 -0.00013166 -2.4097e-05 0.00014092 -0.00032633 -0.16735 -0.0026498
-0.00058861 0.00010726 0.0018438 0.0018462
-0.00097714 -0.00056787 0.00043636 -0.00028332 -0.0010778 -0.00014874 -0.00058338 6.9562e-05
-0.24014 -0.23831 4.989e-05 0.0030703
0.00011056 -0.00075144 -0.00041183 0.00010499 -0.00051534 0.00020469 0.0018787 0.0018151
5.7868e-05 0.0029862 -0.31001 -0.21787
5000000000 -0.23267 -0.21464 -9.3134e-05 0.0073544 0.0033897 0.0018138 -0.00015367 0.00062298
-0.00062289 0.00064128 -0.00020588 -0.0010029
-9.717e-05 0.0073356 -0.25374 0.11202 0.0058592 -0.00090682 -0.0002724 -0.00011625
-0.00021132 -0.00065933 -0.00029445 -9.3335e-05
0.0033487 0.0017677 0.0058548 -0.00099297 -0.20238 -0.23903 -0.00057505 -0.0007973
-0.00050633 -0.00016818 -0.00037352 -0.00027073
-0.00013297 0.00061283 -0.00026925 -0.00010386 -0.0006288 -0.00081598 -0.1616 0.021901
-0.00085394 0.0014092 0.002278 0.0011277
-0.00056834 0.00062375 -0.0002083 -0.00064029 -0.00058658 -0.00022745 -0.00083771 0.001463
-0.26793 -0.21552 0.00013198 0.0038087
-0.00024204 -0.0010017 -0.00029211 -4.9443e-05 -0.00044224 -0.00024746 0.0022714 0.0011079
0.00010818 0.0038773 -0.32239 -0.18346
5060000000 -0.2535 -0.18685 0.0019671 0.0070219 0.0032436 -0.00043674 0.0001844 0.00054418
-0.00028513 -6.0368e-05 -0.00042865 -0.00033437
0.0019488 0.0070088 -0.23616 0.14882 0.0051458 -0.0020169 -3.5995e-05 0.0002406
-0.00039342 1.7201e-05 -0.00032863 0.00033139
0.0032427 -0.0004759 0.0051238 -0.0021102 -0.21569 -0.21719 -0.00029462 0.00023686
-0.00094252 8.626e-05 -0.0010483 3.308e-05
0.00018118 0.00054287 -3.4248e-05 0.0002263 -0.00032999 0.00026221 -0.16299 0.029025
-0.0004571 0.0029363 0.0019677 0.00045139
-0.00031742 -5.1693e-05 -0.00038759 2.1664e-05 -0.000964 9.2955e-05 -0.00047036 0.0028858
-0.28162 -0.18433 0.0011483 0.003174
-0.00043679 -0.00031123 -0.00034578 0.00038479 -0.0010578 3.638e-05 0.0020293 0.00044702
0.0011838 0.0031498 -0.33407 -0.15493
5120000000 -0.26923 -0.16127 0.003578 0.0059348 0.0030353 -0.00061143 0.00036414 0.00060412
-0.00016885 0.00085478 -0.00049497 0.00031526
0.0035791 0.0059306 -0.23045 0.17517 0.0047885 -0.0027298 7.6649e-05 0.00024766
-7.1889e-05 -3.0456e-05 0.00011962 0.00036996
0.0030499 -0.00065391 0.0047714 -0.0028375 -0.22962 -0.20212 -0.00014148 0.00014173
-0.00022722 0.00082974 -0.0011654 0.00079227
0.00035132 0.00060409 4.7272e-05 0.00022894 -0.00015452 0.00017261 -0.15926 0.055444
0.0011389 0.0033273 0.002368 0.00035134
-0.00018638 0.00088994 -8.7514e-05 -2.4129e-05 -0.00020868 0.00094128 0.0011989 0.0033445
-0.2969 -0.15085 0.0015244 0.0035511
-0.00052376 0.00031447 0.00010139 0.00035676 -0.0011579 0.00079129 0.0023762 0.00031833
0.0014998 0.003566 -0.34702 -0.12021
5180000000 -0.28483 -0.13084 0.0051098 0.004681 0.0033873 -0.0011498 0.0002393 0.00054613
-0.00026206 0.00031629 -0.00052498 0.00049455
0.0051084 0.0046832 -0.20826 0.19829 0.0041677 -0.0039492 -0.00036293 -0.00023484
-0.00011033 -8.1597e-05 -9.1749e-05 0.00017953
0.0033612 -0.0011585 0.0040485 -0.0040022 -0.24039 -0.16595 -0.00035881 0.0007276
-5.3366e-05 -0.00010301 -0.00042581 0.0008684
0.00026569 0.00052752 -0.00035922 -0.00024214 -0.00034814 0.00075004 -0.15808 0.065217
0.0027119 0.0039024 0.0023375 -0.00079514
-0.00025221 0.00029336 -8.1355e-05 -6.181e-05 -9.6164e-05 -0.00011056 0.0027352 0.0038821
-0.30907 -0.10808 0.0025139 0.0034526
-0.00048331 0.00048437 -0.00012184 0.00016877 -0.00037381 0.0009272 0.0023561 -0.00078486
0.0025381 0.0034426 -0.34904 -0.08823
5240000000 -0.29311 -0.10402 0.0051056 0.0033357 0.0027067 -0.0028421 0.00069787 4.4036e-05
-0.00020265 -7.6314e-05 2.9093e-05 0.00055988
0.0051081 0.0033199 -0.19625 0.23559 0.0029831 -0.0047846 -7.1327e-06 0.00012064
-0.00023734 -1.7412e-05 0.000146 0.00029726
0.0026503 -0.0029006 0.0029392 -0.0048166 -0.25731 -0.14098 0.00041499 0.00016833
-0.00026382 0.00064277 2.326e-05 0.0013075
0.0006984 2.5657e-05 -1.7757e-05 0.00012001 0.00041224 0.00015522 -0.15853 0.085654
0.0036119 0.0026523 0.0016826 -0.0012769
-0.00015687 -2.0236e-05 -0.00023818 -2.3673e-06 -0.00027477 0.00054284 0.003656 0.0026109
-0.32314 -0.067384 0.0029387 0.0028852
5.4461e-05 0.00052275 0.00017711 0.00029761 -5.5745e-07 0.0013406 0.0017061 -0.0012948
0.0029146 0.0028867 -0.3554 -0.055405
5300000000 -0.29793 -0.073744 0.0059608 0.001797 0.0016918 -0.003167 0.00014094 -0.00035565
0.0003637 0.00068267 0.00013985 0.00018491
0.0059466 0.0018318 -0.18835 0.24045 0.0020576 -0.0053886 -0.00011933 0.00021796
-2.0802e-05 0.00039821 0.00027457 0.0002414
0.0016554 -0.0031993 0.0020091 -0.0054034 -0.27324 -0.11543 0.0003255 -0.00021285
0.00019522 0.00051905 0.00066254 0.00087826
0.00015036 -0.00034668 -0.00012565 0.00022284 0.00032274 -0.00019747 -0.15077 0.095062
0.0053415 0.0018329 0.001345 -0.0015155
0.00035522 0.00067055 -3.9051e-05 0.00037111 0.00024148 0.00055017 0.0053433 0.0017744
-0.33472 -0.038625 0.0034031 0.0025705
0.00016162 0.00018955 0.00019398 0.00026941 0.00069998 0.00082899 0.0012831 -0.0015312
0.003386 0.0026364 -0.35109 -0.019321
5360000000 -0.29802 -0.03686 0.0058862 0.00072483 0.00037758 -0.0037648 0.00038848 -5.4773e-06
0.0001093 0.00031883 0.0005629 -0.00018784
0.0058884 0.00067969 -0.15085 0.26205 0.00073994 -0.0056228 9.4817e-05 0.00024099
-2.7672e-05 3.9463e-05 0.00043469 -8.4069e-05
0.00034987 -0.0037574 0.00066629 -0.0055972 -0.2721 -0.08837 0.00038884 0.00031683
0.00030785 0.00044334 0.00076766 0.00032447
0.00035878 -2.6449e-05 7.8624e-05 0.00023764 0.00038689 0.00033827 -0.14872 0.11292
0.0057992 -0.0004377 0.00074158 -0.0021098
8.9217e-05 0.00028886 -7.5107e-05 7.001e-06 0.00022596 0.00048221 0.005827 -0.00050067
-0.33064 0.00060249 0.004476 0.0023509
0.00052225 -0.00017572 0.00042027 -0.00013177 0.00085009 0.0003204 0.00075602 -0.0020959
0.0044702 0.0023984 -0.34869 0.0088536
5420000000 -0.30063 -0.013427 0.0060199 -0.0011441 -0.00059039 -0.0037233 -6.1975e-05 -0.00016245
0.00075804 0.00044544 0.00024399 -0.00022302
0.0060409 -0.0011339 -0.13192 0.28862 -0.0001735 -0.0055047 6.2909e-05 0.00015432
2.7159e-05 3.7523e-05 0.00024794 -0.00010371
-0.0006206 -0.003761 -0.00029113 -0.0055227 -0.28777 -0.054839 -0.00016759 -0.00051729
0.00077056 7.0883e-05 0.0010543 -6.3843e-05
-6.9513e-05 -0.00017001 6.0879e-05 0.00015542 -0.00017109 -0.00050174 -0.13737 0.12757
0.0049011 -0.0019126 0.00012461 -0.0016524
0.000717 0.00045561 -3.4289e-06 4.0147e-05 0.00077456 4.7774e-05 0.0048595 -0.0019382
-0.33425 0.02939 0.0049697 0.0012158
0.00024444 -0.00026538 0.00026373 -9.6546e-05 0.0010154 1.1115e-05 7.1414e-05 -0.0016599
0.0048986 0.0012258 -0.34127 0.050425
5480000000 -0.2925 0.022756 0.0049533 -0.0019743 -0.0020584 -0.0029266 0.00038237 -1.7722e-05
0.00085691 -0.00018863 -9.5502e-05 -8.9604e-05
0.0049444 -0.0019569 -0.1174 0.29642 -0.0017069 -0.0056619 4.5193e-05 0.00021734
0.00011133 -6.2109e-05 0.00025175 -0.00022453
-0.0021231 -0.0029644 -0.0018085 -0.0056704 -0.29187 -0.03265 -0.0002789 0.00022121
0.00066058 -0.00042804 0.00075256 -0.00011612
0.00038618 6.6926e-06 4.0176e-05 0.00021984 -0.00032572 0.00020929 -0.13064 0.13849
0.0041834 -0.0034159 -6.9006e-05 -0.0019206
0.00084308 -0.00019008 6.6855e-05 -2.3023e-05 0.00057593 -0.00047449 0.0041498 -0.0033982
-0.32369 0.058709 0.0049753 0.00022587
4.6628e-06 -2.233e-05 0.00022853 -0.00020824 0.00072035 -0.00015058 -8.6439e-05 -0.001869
0.0049533 0.00024163 -0.33202 0.07285
5540000000 -0.28858 0.048057 0.0041753 -0.0026333 -0.0027741 -0.001931 0.00034922 -0.00034604
0.00024023 -9.9207e-05 -0.00025642 0.00015889
0.0041694 -0.0026107 -0.076568 0.3138 -0.0026324 -0.0049451 0.00039251 8.6153e-05
-3.4751e-06 -0.00011783 -0.00014248 -0.00044499
-0.0028104 -0.0018652 -0.0027309 -0.0049214 -0.29063 -0.011611 0.0002376 -0.00016882
0.00026586 -0.00017864 0.00033542 -0.00024565
0.00034057 -0.00036648 0.00040511 8.3084e-05 0.00025698 -0.00018613 -0.11912 0.15978
0.002565 -0.0037762 -0.0011277 -0.0018746
0.00023679 -0.0001121 1.1989e-05 -0.0001131 0.00030189 -0.00016652 0.0025334 -0.0038247
-0.30862 0.094296 0.0048304 -0.00085933
-0.00025139 0.00013719 -0.00014843 -0.00046687 0.00033644 -0.00028155 -0.0011547 -0.0018577
0.0048167 -0.00087597 -0.32416 0.11345
5600000000 -0.27708 0.075937 0.0034278 -0.0036812 -0.0024457 -0.0016036 0.00033079 -0.00036295
0.00031542 -0.00025063 0.00030617 0.00036378
0.0034057 -0.0036518 -0.073749 0.32782 -0.0037524 -0.0046302 7.2225e-05 -0.00019333
-0.00013885 -1.2246e-05 -0.0001991 -0.00027229
-0.0024307 -0.0015705 -0.0037858 -0.0045618 -0.29014 0.020198 -4.0143e-05 4.5697e-05
0.00012479 -0.00050688 0.00048677 -0.00035329
0.00032742 -0.00034697 7.3963e-05 -0.00019101 -6.797e-05 6.1471e-05 -0.11144 0.15909
0.0018578 -0.0037987 -0.0011084 -0.00098403
0.00032557 -0.00032547 -0.00012082 -2.5954e-05 0.00014572 -0.00048693 0.0018066 -0.0037762
-0.29942 0.12406 0.0046025 -0.0012631
0.00024264 0.00038062 -0.00021322 -0.00026296 0.00049973 -0.00032647 -0.0011454 -0.00099502
0.0046086 -0.001306 -0.30264 0.12826
5660000000 -0.26576 0.098108 0.003043 -0.0036358 -0.0034329 -0.0004812 -0.0004001 -0.00075625
-0.0001366 -0.00062502 0.00038298 -0.00030112
0.0030397 -0.0036374 -0.032427 0.31928 -0.0045012 -0.0030094 -4.4204e-05 -0.00014829
9.5209e-05 -2.0709e-06 -0.00014166 -8.0329e-05
-0.0034023 -0.0004527 -0.0045745 -0.002954 -0.29053 0.04402 -0.00017535 6.5306e-05
-0.00032221 -0.00033692 0.00028905 -0.0011048
-0.00040198 -0.0007369 -4.1828e-05 -0.00014278 -0.00018768 6.2858e-05 -0.095931 0.17914
0.00076727 -0.0040418 -0.0014071 -0.00094776
-0.00013583 -0.00061949 9.7483e-05 6.4614e-06 -0.00029116 -0.00033595 0.00074679 -0.0040612
-0.28435 0.15246 0.0041139 -0.0024925
0.00039421 -0.00029605 -0.00015221 -4.5827e-05 0.00020005 -0.0011119 -0.0013664 -0.00094976
0.0041017 -0.002457 -0.29334 0.1643
5720000000 -0.2504 0.1196 0.0026454 -0.0041787 -0.0028607 0.00083779 -0.00054027 -0.00020475
-0.00039917 -0.00017808 -8.622e-05 -0.00025324
0.0026514 -0.0041562 -0.0041946 0.34454 -0.0056504 -0.0026144 8.2025e-05 -3.5007e-05
-0.00027819 4.121e-05 -0.00027833 0.00023832
-0.0028314 0.00088448 -0.0056915 -0.0024924 -0.28671 0.075273 6.844e-05 3.6169e-05
0.00026185 0.00027131 -0.0001473 -0.00031737
-0.00054493 -0.00020107 5.9171e-05 -3.8768e-05 6.4366e-05 1.6459e-05 -0.080018 0.18106
-3.7368e-05 -0.0034717 -0.0016266 -0.00034436
-0.000447 -0.00013193 -0.00027409 4.4104e-05 0.00026684 0.00029308 -7.9048e-05 -0.0034451
-0.2728 0.17913 0.004184 -0.0033842
-0.00013521 -0.00025882 -0.00029543 0.00023816 -0.00019068 -0.00033715 -0.0016234 -0.0003323
0.0041351 -0.0034345 -0.2631 0.18174
5780000000 -0.23393 0.13701 0.0015091 -0.0047998 -0.0025011 0.0010979 -0.00075609 9.9864e-05
-0.0003686 -0.00022392 -0.00012916 -0.00030968
0.0015105 -0.0047989 0.0091626 0.33933 -0.0059791 -0.00052989 -2.291e-05 -0.00020356
4.185e-05 -5.0027e-05 -9.011e-06 -0.00023808
-0.0024612 0.0011549 -0.0059589 -0.00043862 -0.28304 0.092 -3.0078e-05 -7.6114e-05
0.00011061 -6.5877e-05 -0.0005138 -0.00071114
-0.00076761 0.00013799 -3.9265e-05 -0.00018269 -3.765e-05 -8.4347e-05 -0.070825 0.19679
-0.00013453 -0.0032443 -0.0012673 9.4788e-06
-0.00041705 -0.00024472 3.6941e-05 -4.9269e-05 0.00015508 -8.0127e-05 -0.00011375 -0.0032626
-0.26216 0.20001 0.0028488 -0.0037214
-0.00015778 -0.00025969 -4.1454e-05 -0.00021063 -0.00049464 -0.00067777 -0.0012532 8.8458e-06
0.0028958 -0.0037184 -0.25373 0.20397
5840000000 -0.21995 0.15805 0.00018534 -0.0054735 -0.0021012 0.0011907 -0.00018749 0.00030988
-0.00033624 0.00030134 -0.00043009 -0.00021012
0.00019961 -0.0054692 0.044957 0.34242 -0.0057211 0.00063279 -0.00023058 2.2611e-05
0.00020434 -1.8143e-05 -0.0001754 0.00018293
-0.0020704 0.0012573 -0.0057112 0.00074752 -0.27566 0.11619 -0.00020172 8.209e-05
-0.00022872 -0.00075466 -0.00052803 -0.00030097
-0.00019423 0.00027748 -0.00023242 1.3864e-05 -0.00021938 7.8118e-05 -0.047971 0.19964
-0.00062032 -0.0035297 -0.0012489 9.4288e-05
-0.00032836 0.00026304 0.00019318 -3.355e-05 -0.00019647 -0.00069764 -0.00067478 -0.0035418
-0.24374 0.20915 0.0022453 -0.0041715
-0.00043644 -0.000236 -0.0001537 0.00018035 -0.00065974 -0.00027813 -0.0012336 0.00012574
0.0023004 -0.0041283 -0.21766 0.22772
5900000000 -0.20575 0.16981 -0.0019016 -0.0054749 -0.0021441 0.0023877 -0.00013657 7.7972e-05
0.00025535 -0.00019344 7.4671e-05 0.00020264
-0.001885 -0.0054556 0.065107 0.34196 -0.0050222 0.0020507 5.265e-05 8.3342e-06
-1.7327e-05 -0.00024749 -7.0536e-05 -6.8223e-05
-0.0021481 0.0025083 -0.0049955 0.0021452 -0.25967 0.13137 -2.051e-05 -8.2387e-05
-0.00051253 -0.00022158 -0.00092462 -0.00015084
-0.00013418 0.00010013 4.3687e-05 5.7365e-06 -3.64e-06 -0.00011269 -0.040604 0.21006
-0.0009131 -0.0035759 -0.0010946 0.00039813
0.0002622 -0.00017358 1.0946e-06 -0.000239 -0.00054397 -0.00025682 -0.00097137 -0.0035379
-0.21799 0.22428 0.0020829 -0.0048682
4.3793e-05 0.00021026 -9.926e-05 -0.00010468 -0.00082781 -0.0001795 -0.0011396 0.00041972
0.0019885 -0.0049715 -0.20325 0.23724
5960000000 -0.18536 0.18293 -0.0030075 -0.0039288 -0.00067568 0.0026801 -0.00015159 0.00016685
-0.00024933 0.00015636 -0.00013717 8.5236e-05
-0.0029776 -0.0039437 0.091828 0.34081 -0.0041237 0.0022689 -0.00018547 -5.3566e-06
-5.2724e-05 9.4178e-05 4.5666e-05 0.00011086
-0.00058267 0.0027167 -0.0040574 0.0023396 -0.24429 0.15712 -2.5821e-05 -0.00016897
-0.00028617 0.00022746 -0.00028745 -0.00011964
-0.00015339 0.00015691 -0.00017879 -5.1343e-06 -2.3595e-05 -0.00015557 -0.021943 0.21834
-0.0020504 -0.0033549 -0.0010348 0.00083393
-0.00025342 0.00014763 -4.4598e-05 9.1848e-05 -0.00028411 0.00025751 -0.0020622 -0.0033454
-0.19703 0.23824 0.0002913 -0.005237
-0.00014853 7.8419e-05 4.4248e-05 0.00013428 -0.00032124 -4.1671e-05 -0.001017 0.00084188
0.00021151 -0.0052402 -0.17388 0.26447
6020000000 -0.16714 0.19797 -0.0038132 -0.0030203 -0.00013427 0.0029538 -3.07e-05 0.00055737
-0.00026226 0.00032242 -0.00015258 0.00032804
-0.0038011 -0.0030225 0.11993 0.33209 -0.004569 0.0031913 -8.2188e-05 0.00014785
-0.00012827 0.0001556 -0.00020686 0.00022281
-6.4992e-05 0.0029897 -0.0045411 0.0033098 -0.2245 0.16912 -0.00026911 0.00026181
-0.00063257 -2.6403e-05 -0.00045578 0.00057827
-1.91e-05 0.00054979 -7.2109e-05 0.00016223 -0.00029016 0.00025127 -0.015615 0.21378
-0.0026485 -0.0032669 -0.00067754 0.00078262
-0.00029491 0.00031173 -9.6402e-05 0.00016522 -0.00065547 3.483e-05 -0.0026871 -0.0032291
-0.16727 0.25183 -0.00025299 -0.0047343
-0.0001621 0.00033654 -0.00022944 0.00023233 -0.00052407 0.00054487 -0.00069262 0.00081562
-0.000177 -0.004704 -0.14726 0.26322
6080000000 -0.1469 0.20642 -0.0040605 -0.00085347 0.0013091 0.0028088 5.5675e-05 3.7131e-05
5.8454e-05 5.3194e-05 0.00024865 -3.1164e-05
-0.0040371 -0.00083608 0.14133 0.3327 -0.00309 0.0045972 -5.7524e-05 -4.8938e-05
4.608e-05 5.4172e-05 0.00029556 0.00028851
0.001303 0.0028142 -0.0030113 0.0046362 -0.20659 0.19612 0.00022894 0.0001647
-0.00017735 0.0007566 -0.00012056 0.00019853
5.307e-05 3.7088e-05 -4.576e-05 -4.2517e-05 0.0002532 0.00018465 0.0013857 0.22198
-0.0039865 -0.0023446 -0.00086759 0.00094616
8.8844e-05 6.7083e-05 6.0567e-05 6.4701e-05 -0.00024714 0.00073776 -0.003988 -0.002291
-0.13845 0.26894 -0.00091452 -0.0054672
0.00024035 2.7572e-05 0.00030598 0.00029264 -8.9834e-05 0.00022198 -0.00086654 0.00092456
-0.00090801 -0.0054935 -0.12526 0.28432
6140000000 -0.12972 0.21947 -0.0035477 -0.00057269 0.001583 0.0021578 7.713e-05 -2.612e-05
0.00011275 -0.00010261 0.00050451 -0.00020524
-0.0035242 -0.00054661 0.16811 0.31379 -0.0021669 0.0053938 2.9264e-05 4.5806e-05
0.00036706 -2.4546e-05 0.00024239 7.1889e-05
0.0016069 0.0021493 -0.0020574 0.0054176 -0.18235 0.21495 0.00038837 -4.1585e-05
0.0001738 0.00058446 9.3484e-05 0.0004675
6.7734e-05 -3.175e-05 3.409e-05 4.967e-05 0.00034818 -5.5692e-05 0.014114 0.21262
-0.0047259 -0.001229 -0.00049865 0.0014886
6.0575e-05 -0.00014238 0.00040333 -2.5138e-05 0.0001452 0.00055587 -0.004733 -0.0012307
-0.11879 0.28815 -0.002948 -0.0043508
0.00045417 -0.00026445 0.00029088 5.5789e-05 4.8152e-05 0.00048092 -0.00051913 0.0014761
-0.0029147 -0.0043648 -0.085747 0.2829
6200000000 -0.11406 0.22484 -0.0029395 -0.00014231 0.0021336 0.0012626 9.5527e-05 0.00037331
-0.00020273 0.00014371 -4.4732e-05 -0.00031458
-0.0029576 -0.0001375 0.19599 0.31196 -0.00081476 0.0052491 6.9501e-05 0.00023501
4.1588e-06 -3.619e-05 8.3116e-05 9.5299e-05
0.0021297 0.0012112 -0.00069469 0.0052791 -0.16297 0.22886 0.00010221 -0.00037167
0.00045211 6.2932e-05 0.00027722 0.000247
0.00010026 0.00038683 8.6178e-05 0.00022001 0.00011793 -0.0003852 0.027457 0.22097
-0.0046225 1.9097e-05 0.0001452 0.0012525
-0.00024128 0.00018521 1.1056e-05 -2.4485e-05 0.00041553 2.1341e-05 -0.0046547 6.2254e-05
-0.10598 0.29551 -0.0036086 -0.0035832
-9.6189e-05 -0.00035234 9.805e-05 0.00010437 0.00035124 0.00025038 0.00014562 0.0012628
-0.0035578 -0.0035298 -0.073283 0.29212
6260000000 -0.099036 0.23755 -0.0030611 0.00075451 0.0021645 0.00061369 0.00029137 -0.00011658
0.00011264 0.0002481 -0.00016013 -1.9045e-05
-0.0030414 0.00075558 0.2134 0.29672 0.00013868 0.0053196 2.1813e-05 -0.00012235
-2.3845e-06 -8.3247e-05 0.00024677 0.00019637
0.0022014 0.00059403 0.00019647 0.0053365 -0.14018 0.25022 0.00013035 -1.3704e-05
0.00026953 -0.00014409 0.00035171 0.00029869
0.00030302 -0.00010911 1.9516e-05 -0.00012645 0.00012478 8.0299e-06 0.04352 0.21603
-0.004419 0.0014823 0.00060531 0.0012973
0.0001328 0.00022074 1.5987e-05 -0.00011507 0.00027607 -0.00013908 -0.0044179 0.0015409
-0.079834 0.29558 -0.0041483 -0.0028025
-0.00013945 -5.5709e-05 0.00026825 0.00020093 0.00025071 0.00030233 0.00057735 0.001278
-0.0041442 -0.0028068 -0.026974 0.29224
6320000000 -0.082731 0.23943 -0.0025766 0.0013895 0.0022201 -0.00038866 4.7968e-05 0.00015267
-0.000354 0.00043321 -0.00017712 0.00025079
-0.0025666 0.0014044 0.23868 0.28667 0.0019717 0.0055808 4.5783e-05 8.4759e-05
-2.991e-05 -0.00010279 0.00018465 -6.4514e-05
0.0022133 -0.00041593 0.0020655 0.0055444 -0.12238 0.25858 -0.000201 -0.00028279
0.00026188 -3.0284e-05 0.00042768 0.00029703
5.8354e-05 0.00015671 5.9375e-05 7.3644e-05 -0.00021581 -0.00030138 0.042364 0.21696
-0.0038494 0.002146 0.00083592 0.00092986
-0.00037347 0.00046563 -3.1422e-05 -7.5288e-05 0.00027938 -1.7532e-05 -0.0038311 0.0022008
-0.055028 0.305 -0.004843 -0.0014455
-0.00019473 0.00031085 0.00018189 -5.434e-05 0.00037143 0.00021248 0.00084994 0.00092004
-0.0048158 -0.0014201 -0.016815 0.2897
6380000000 -0.063138 0.24658 -0.0019235 0.0019081 0.0017252 -0.00047588 3.0206e-05 -4.2829e-05
0.00030324 0.00026425 1.4287e-05 0.00019591
-0.0019139 0.0018934 0.25516 0.2674 0.0030443 0.0041484 -0.00014447 -7.3645e-05
-0.00023138 -0.00016784 -0.00014664 -0.00024019
0.0016689 -0.0005317 0.0031468 0.0040588 -0.094253 0.27446 -0.00025405 0.00013546
0.00038508 -6.8932e-05 0.00040723 0.00018086
1.9295e-05 -5.3366e-05 -0.0001442 -7.2349e-05 -0.00023863 0.00016505 0.063314 0.20736
-0.0030129 0.0034012 0.00081564 0.00061923
0.00031772 0.00027011 -0.000229 -0.0001972 0.00040085 -8.6295e-05 -0.002977 0.0034375
-0.033582 0.29771 -0.0046208 5.0364e-06
-1.8651e-05 0.0002362 -0.0001476 -0.00021164 0.00041838 0.00011197 0.0008245 0.0006034
-0.0045413 3.7487e-06 0.023078 0.29272
6440000000 -0.040383 0.25716 -0.00082363 0.0024448 0.0018286 -0.00083094 0.00038137 -0.00015075
0.0002455 -0.00046842 -0.00024592 -0.00026292
-0.00083653 0.0024375 0.27571 0.25307 0.0034246 0.0029132 0.00010468 -4.1892e-05
-0.00015662 -2.285e-06 -0.00015953 -0.0003093
0.0018135 -0.00088271 0.0034937 0.0028656 -0.076608 0.28864 -0.00016156 0.0003003
-0.0003641 -8.5264e-05 0.00051556 -0.0004716
0.0003916 -0.00015663 0.00010576 -4.4564e-05 -0.00019346 0.00031052 0.065505 0.20326
-0.0016644 0.0039834 0.0010137 0.00068285
0.00025952 -0.00048931 -0.00014673 4.3341e-05 -0.00036366 -4.7302e-05 -0.0016579 0.0040038
0.0083611 0.30258 -0.0043754 0.0015503
-0.00021876 -0.0003255 -0.00019576 -0.00032265 0.00050944 -0.00041328 0.00098736 0.00068035
-0.0043406 0.0015452 0.034706 0.2764
6500000000 -0.022034 0.25683 -0.00015841 0.0020345 0.0013605 -0.0010564 0.0002075 -8.1689e-05
9.0387e-05 0.00013028 8.0296e-06 0.00031572
-0.00016721 0.0020286 0.30045 0.22571 0.0037439 0.0024443 0.00012988 4.9263e-05
0.00012708 0.00016162 0.00023326 -7.6527e-05
0.0013802 -0.0010377 0.0038307 0.0023634 -0.065209 0.28556 2.7762e-05 -5.7761e-05
0.00013294 -0.00017029 -0.00017878 -0.00033175
0.00019279 -9.4737e-05 0.00011883 4.4767e-05 7.7491e-06 -6.5799e-05 0.089395 0.19808
-0.00017893 0.0039759 0.0010545 0.00030069
7.9323e-05 0.00018349 0.00018484 0.00013427 9.8221e-05 -0.00017903 -0.00012505 0.0039893
0.029999 0.30572 -0.0031845 0.002211
-4.2102e-05 0.00036373 0.00025258 -6.0997e-05 -0.00016453 -0.00042862 0.0010823 0.00032089
-0.0032208 0.0022146 0.071855 0.27779
