# Supplementary material for: Early Detection of Alzheimer’s Disease via Machine Learning-Based Microwave Sensing: An Experimental Validation
Source: Sensors (Basel). 2025 Apr 25;25(9):2718. doi: 10.3390/s25092718 (PMC12074295; doi:10.3390/s25092718)
Supplement: Supplementary file 1 [file sensors-25-02718-s001.zip › measurements_paper_sensors/26 febbraio - PART1/set5/CSF_7.5_m8.s6p]

!Keysight Technologies,M9804A,MY58100912,A.14.10.03
!Date: Thursday, April 27, 2023 10:28:33
!Correction: S11(C  6-Port  ) 
!S12(C  6-Port  ) 
!S13(C  6-Port  ) 
!S14(C  6-Port  ) 
!S15(C  6-Port  ) 
!S16(C  6-Port  ) 
!S21(C  6-Port  ) 
!S22(C  6-Port  ) 
!S23(C  6-Port  ) 
!S24(C  6-Port  ) 
!S25(C  6-Port  ) 
!S26(C  6-Port  ) 
!S31(C  6-Port  ) 
!S32(C  6-Port  ) 
!S33(C  6-Port  ) 
!S34(C  6-Port  ) 
!S35(C  6-Port  ) 
!S36(C  6-Port  ) 
!S41(C  6-Port  ) 
!S42(C  6-Port  ) 
!S43(C  6-Port  ) 
!S44(C  6-Port  ) 
!S45(C  6-Port  ) 
!S46(C  6-Port  ) 
!S51(C  6-Port  ) 
!S52(C  6-Port  ) 
!S53(C  6-Port  ) 
!S54(C  6-Port  ) 
!S55(C  6-Port  ) 
!S56(C  6-Port  ) 
!S61(C  6-Port  ) 
!S62(C  6-Port  ) 
!S63(C  6-Port  ) 
!S64(C  6-Port  ) 
!S65(C  6-Port  ) 
!S66(C  6-Port  ) 
!S6P File: Measurement: :
# Hz S  RI   R 50
500000000 -0.32692 -0.06208 -0.010541 -0.0019414 -0.008819 0.012176 -0.0038608 0.012222
0.014004 0.0061395 -0.004367 0.0079732
-0.010527 -0.001756 -0.4086 -0.072369 0.0079885 -0.011124 0.00099403 0.011703
0.0096874 0.0038727 0.0016177 0.013924
-0.0084763 0.012257 0.0079944 -0.011172 -0.25398 0.1935 0.0073134 0.0026738
-0.0014912 0.0078056 0.0017428 0.010957
-0.0037451 0.012362 0.00094772 0.011757 0.007279 0.0027389 -0.32682 0.044472
-0.020329 -0.0047525 0.015974 0.028598
0.013994 0.0059536 0.0095538 0.0038279 -0.0015539 0.0078114 -0.020355 -0.0046942
-0.20584 -0.25556 -0.030241 0.00523
-0.0037638 0.008925 0.0012641 0.013659 0.0018469 0.010878 0.015949 0.028373
-0.030014 0.0051938 -0.25379 -0.1457
560000000 -0.31323 0.10613 -0.021295 -0.066495 -0.00030062 0.013195 0.0063238 0.011414
0.010007 0.0049488 0.011023 0.0089599
-0.021404 -0.066517 -0.36745 0.090866 -0.041176 -0.038202 0.01298 0.0029915
-0.013897 -0.0052406 0.004782 -0.0010419
-0.00011136 0.013403 -0.041438 -0.038302 -0.17975 0.24113 -0.00064487 -0.0050099
0.01734 0.0058519 0.0074724 -0.0057702
0.0059827 0.011407 0.012906 0.0031864 -0.00061538 -0.0050436 -0.30266 0.13304
0.0070457 -0.023057 0.0051498 -0.021558
0.010555 0.0050889 -0.013723 -0.0052711 0.017213 0.0054905 0.0071554 -0.02306
-0.29765 -0.071739 0.010946 -0.05093
0.011326 0.009099 0.0039956 -0.00088245 0.007703 -0.0061827 0.0052784 -0.021607
0.01078 -0.051655 -0.32629 8.5858e-05
620000000 -0.27355 0.081848 -0.023802 0.0089068 0.0029676 0.0087742 0.0079471 -0.0044266
0.011897 0.0001034 -0.00042804 -0.0020792
-0.023832 0.0089188 -0.39854 0.036001 -0.019712 0.00024475 -0.0018022 -0.0020405
0.012494 -0.0054315 0.00051944 -0.0032294
0.0030677 0.0087888 -0.019672 0.00026221 -0.1532 0.25071 -0.0015747 -0.0051599
-0.004256 -0.0023872 0.0080952 -0.0028544
0.0079327 -0.0043412 -0.0019289 -0.0020185 -0.0016617 -0.0051289 -0.26152 0.14214
-0.039792 -0.020648 0.011956 0.027751
0.012277 4.8832e-05 0.012438 -0.0053446 -0.0041045 -0.0023582 -0.039468 -0.021024
-0.20941 -0.11037 -0.046297 0.013651
-0.00031828 -0.0023329 0.00031898 -0.0034821 0.0081277 -0.0029848 0.011805 0.028131
-0.046392 0.013559 -0.24234 -0.039066
680000000 -0.23984 0.17454 -0.026406 -0.015051 0.0048205 0.0052848 0.001635 -0.0073554
-0.0016913 -0.011791 0.0056826 -0.0071201
-0.026393 -0.015 -0.38936 0.13826 -0.03284 -0.0014732 -0.0018408 -0.0002348
-0.0013275 -0.0097839 -0.0011392 -0.0016095
0.0047534 0.0051815 -0.032891 -0.001471 -0.10679 0.27452 -0.00086317 0.00037148
-0.001414 0.00077964 -0.0029858 -0.009064
0.0015621 -0.0075936 -0.0018817 -0.00033923 -0.00084468 0.00036584 -0.21831 0.19487
-0.023223 -0.0079283 -0.0085788 -0.011335
-0.0017199 -0.01164 -0.0014795 -0.0096793 -0.0014235 0.00089364 -0.023387 -0.007979
-0.28576 -0.0068855 -0.0054275 -0.0078583
0.0055156 -0.0072703 -0.0010133 -0.0018252 -0.0029754 -0.0091992 -0.0085236 -0.011249
-0.0051597 -0.0079877 -0.25995 0.068465
740000000 -0.19336 0.16803 -0.040631 0.026483 0.013223 -0.0037558 0.00029799 -0.0040011
-0.0041673 -0.0023855 -0.0065166 0.0028465
-0.04062 0.026566 -0.33564 0.15759 -0.03666 0.034419 2.7427e-05 -0.005649
-0.013063 0.0069517 -0.00089641 -0.0056101
0.013212 -0.0036055 -0.036571 0.0345 -0.073274 0.27526 -0.0019112 0.0032739
-0.0011475 -0.005737 -0.0019772 0.00088433
0.00022907 -0.0039327 7.4539e-06 -0.0057459 -0.0018968 0.0032871 -0.20107 0.20073
-0.042853 -0.0093804 0.022294 0.016549
-0.0043148 -0.002409 -0.013171 0.0069895 -0.001154 -0.0055739 -0.042868 -0.0094849
-0.18087 0.029314 -0.044683 -0.0011148
-0.0065448 0.0027461 -0.00085196 -0.0055453 -0.0017899 0.00093007 0.022381 0.016528
-0.044932 -0.0010839 -0.25202 0.072599
800000000 -0.16667 0.21429 -0.023028 0.016501 0.0054117 -0.010159 -0.0044253 -0.0023193
-0.004285 0.0018123 0.0045921 0.00034726
-0.023006 0.016536 -0.34492 0.22948 -0.0085354 0.034763 -0.0020998 0.0021645
-2.0892e-05 0.0022708 0.00094154 0.0054554
0.0053215 -0.010145 -0.0084554 0.034793 -0.0351 0.30175 0.0010704 0.0011823
-3.3926e-05 0.0029764 -0.0015804 0.0006796
-0.0045118 -0.002419 -0.0020959 0.0021552 0.0010852 0.001198 -0.1737 0.22918
-0.029776 0.013109 0.014575 -0.010069
-0.0042963 0.0018832 8.5572e-05 0.0023187 7.9028e-05 0.002993 -0.029681 0.01324
-0.24017 0.053093 -0.019164 0.021188
0.0043173 0.00044563 0.00088321 0.0055312 -0.0016336 0.00074238 0.014678 -0.010079
-0.019142 0.020849 -0.25066 0.12481
860000000 -0.13096 0.23561 -0.018507 0.030852 -0.0034197 -0.009904 -0.001907 0.00070114
0.0038271 0.0051049 -0.0039099 -0.003106
-0.018469 0.03088 -0.29687 0.27484 0.0078954 0.034435 0.00012695 0.002251
0.0037573 0.00025867 0.0035064 3.0027e-05
-0.0034251 -0.009885 0.0079869 0.034451 0.014661 0.31203 -0.00051236 -0.0004718
0.002483 -0.0017336 0.0017064 0.0042866
-0.0020066 0.0007618 0.00017814 0.0022594 -0.00053203 -0.00045441 -0.1365 0.24099
-0.019197 0.018063 -0.0063026 -0.010007
0.0040425 0.0050838 0.0037491 7.4372e-05 0.0024728 -0.0017948 -0.019166 0.018095
-0.18528 0.11879 -0.027503 0.015746
-0.0039831 -0.00313 0.0034806 5.4974e-05 0.0017509 0.0042984 -0.0065324 -0.0099548
-0.02741 0.015731 -0.19955 0.1749
920000000 -0.10808 0.25901 0.004597 0.03982 -0.0093413 -0.0041634 -0.001629 0.001901
-2.2478e-05 0.0017756 0.0030613 -0.0016606
0.0045825 0.039741 -0.27066 0.29619 0.028319 0.022739 0.0014155 0.001098
0.0071929 6.4057e-05 0.0038854 -0.0030182
-0.0093492 -0.0041032 0.028429 0.022649 0.061182 0.31333 0.0017019 -2.6671e-05
0.00043166 -0.00033301 0.00095137 -0.0013292
-0.0016508 0.00186 0.0014068 0.0010948 0.0016971 -2.762e-05 -0.11314 0.25786
-0.013237 0.031663 0.0042264 -0.0063665
3.5253e-05 0.0016708 0.0070999 0.00016748 0.00043179 -0.000327 -0.013158 0.031704
-0.18063 0.12232 -0.0037793 0.029749
0.0029196 -0.0016146 0.0038257 -0.0030455 0.00096134 -0.0013497 0.0041842 -0.0062954
-0.0039847 0.029566 -0.2108 0.18711
980000000 -0.061674 0.28155 0.017166 0.030715 -0.0091309 0.0049143 0.0020791 0.0036132
0.0039082 -0.0014981 -0.0036327 -0.002702
0.017107 0.03068 -0.21848 0.33484 0.033305 0.0048785 0.0019418 -0.000211
0.0019151 -0.0060746 -0.00058575 -0.0026743
-0.0091114 0.0049476 0.033374 0.0047794 0.10813 0.30873 0.00041609 -0.0010748
0.00033026 -0.0016811 0.0016124 -0.00034086
0.0020104 0.0035879 0.0019658 -0.00021595 0.00041442 -0.0010763 -0.074133 0.27058
0.0071119 0.031828 -0.0095857 -0.0082141
0.0038804 -0.0016215 0.0018663 -0.0061725 0.00029336 -0.0016845 0.0071341 0.031778
-0.15158 0.16249 0.0049321 0.021467
-0.0036603 -0.0026503 -0.00059851 -0.0027329 0.0015965 -0.00037687 -0.0096297 -0.0081439
0.0048746 0.021565 -0.1694 0.23775
1040000000 -0.019578 0.29031 0.033591 0.019715 -0.00075547 0.0075759 0.0025166 0.00053527
0.00040516 -0.003301 -0.00014393 -0.0015549
0.033556 0.019686 -0.18259 0.34827 0.02959 -0.014831 0.0014024 -0.0017785
-0.002377 -0.0022542 -0.0011785 -0.0028877
-0.00074734 0.0075906 0.029591 -0.014954 0.15562 0.29461 -0.00057854 -0.0013616
-0.0014965 -0.00091552 -0.00056275 -0.0011968
0.0025606 0.00050847 0.0014246 -0.0017698 -0.00058268 -0.0013736 -0.045837 0.27966
0.019483 0.020573 -0.0022138 0.0013237
0.00034414 -0.0031926 -0.0024873 -0.0021843 -0.0014825 -0.00091259 0.019518 0.02053
-0.11786 0.17174 0.013319 0.021157
-0.00019206 -0.0016049 -0.0011956 -0.0028606 -0.00061601 -0.0012009 -0.0021542 0.0013336
0.013279 0.021159 -0.1481 0.25764
1100000000 0.024418 0.30092 0.037072 -0.0032554 0.0037029 0.0040678 0.0023503 -0.001095
-0.0024039 -0.0031206 -0.0041443 0.00011538
0.037011 -0.0032069 -0.13987 0.36903 0.015009 -0.027927 -0.00022269 -0.0017925
-0.003376 -0.00093841 -0.0037332 -0.00046934
0.0037375 0.0040495 0.014933 -0.028009 0.20161 0.27507 -0.0017833 0.00036924
-0.0017081 0.00055249 -0.0011038 -0.00059723
0.0023054 -0.0010922 -0.00024293 -0.0018135 -0.0017885 0.00035964 -0.0057459 0.28524
0.026146 0.0072111 -0.0024949 -0.00011528
-0.0023947 -0.0031425 -0.003403 -0.0009198 -0.0017028 0.00056255 0.026209 0.0071627
-0.10194 0.19064 0.02035 0.010743
-0.0041481 0.00014376 -0.0037972 -0.00048121 -0.0010981 -0.00061392 -0.0025313 -0.00010375
0.020319 0.010804 -0.10424 0.29171
1160000000 0.077064 0.29785 0.025234 -0.02053 0.0035198 -0.00079071 -0.00016161 -0.0024529
-0.004121 -0.00088347 -0.0012115 0.0043257
0.025265 -0.020489 -0.093736 0.37429 -0.0041538 -0.028667 -0.0016427 -0.0013923
-0.0025951 0.002578 -0.0016097 0.0019808
0.0035081 -0.0008157 -0.0042748 -0.028687 0.24631 0.24429 -0.00057664 0.0016344
-0.00044306 0.0017173 -0.0010868 0.00031815
-0.00013773 -0.0024719 -0.0015788 -0.0013961 -0.00058409 0.0016341 0.035251 0.28189
0.023485 -0.010104 -0.0035766 0.0052901
-0.0041052 -0.0007863 -0.0025966 0.0025993 -0.00041607 0.0017304 0.023488 -0.010175
-0.065473 0.20379 0.019862 0.0013315
-0.0012268 0.0043075 -0.0016728 0.0019796 -0.0010625 0.0003276 -0.0035827 0.0052602
0.019859 0.0013711 -0.054801 0.29546
1220000000 0.12039 0.2875 0.011939 -0.030481 -0.0010939 -0.0016443 -0.00010416 -0.00097495
-0.0027931 0.0022687 0.0011957 0.001947
0.011951 -0.03044 -0.049999 0.38783 -0.017088 -0.020712 -0.002499 0.00060962
-9.8875e-05 0.0029969 -0.00079236 0.0019908
-0.0011043 -0.0016546 -0.017179 -0.020656 0.28517 0.20454 0.00091147 0.0014136
0.00051488 0.0011654 9.6111e-05 0.00065739
-0.00014895 -0.00098996 -0.0025013 0.00062094 0.00091687 0.0014339 0.074322 0.27219
0.012269 -0.017571 0.0023232 0.0014432
-0.0028024 0.0022899 -7.8392e-05 0.0029866 0.00052735 0.0011654 0.012269 -0.017583
-0.044444 0.21587 0.015554 -0.012492
0.0012069 0.0019801 -0.00078832 0.0019761 7.928e-05 0.00061993 0.0023184 0.0014751
0.015593 -0.012449 -0.026351 0.31428
1280000000 0.17134 0.26878 -0.0072031 -0.029507 -0.0019002 0.0014968 -0.00097317 -0.0019697
-0.0010632 0.0034247 0.0025587 0.0013317
-0.00718 -0.02948 -0.0024432 0.38026 -0.023835 -0.0075794 -0.00075031 0.0014593
0.0016544 0.0017816 0.00060479 0.0020297
-0.0018934 0.0015083 -0.023891 -0.0074744 0.31604 0.16141 0.0013513 -0.00019836
0.0010524 0.00046501 0.00021614 0.00044483
-0.00096459 -0.0019486 -0.000706 0.0014514 0.0013558 -0.00019231 0.11114 0.2562
0.0021299 -0.020569 -0.00012243 0.00014522
-0.0010244 0.0034168 0.0016243 0.0017572 0.001029 0.0004776 0.0021126 -0.02057
-0.0067452 0.22413 0.004076 -0.01543
0.0025272 0.0013086 0.00058839 0.0019831 0.00022894 0.00040905 -0.0001827 0.00015656
0.0040066 -0.015373 0.02279 0.31878
1340000000 0.20925 0.2349 -0.017142 -0.020092 0.00027811 0.0040172 -0.001758 -0.00060606
0.0015829 0.0029005 0.0018466 -0.0014417
-0.017101 -0.020079 0.037578 0.37179 -0.020562 0.004986 -0.00018269 0.0019139
0.0017015 0.0010156 0.0012289 0.00082305
0.00030061 0.0040192 -0.020556 0.0050846 0.33884 0.11236 0.00075778 -0.00085097
0.00070914 -0.00048497 0.00011233 0.0003675
-0.0017762 -0.00062222 -0.0001843 0.001939 0.00074198 -0.00086376 0.14378 0.23462
-0.0079746 -0.018051 0.0010125 0.00043942
0.0015997 0.0029223 0.0017374 0.00099922 0.00069482 -0.00046652 -0.0080181 -0.018053
0.023151 0.22166 -0.002547 -0.014416
0.0018408 -0.0014819 0.0012775 0.00083687 0.00012653 0.00039509 0.0010076 0.00044979
-0.0025379 -0.014421 0.061259 0.31545
1400000000 0.2428 0.19825 -0.023818 -0.0086631 0.0046056 0.0029782 -0.0020283 0.00074864
0.0026456 0.00092884 0.00036315 -0.0013174
-0.02378 -0.008681 0.074926 0.35959 -0.013634 0.012571 0.0013132 0.0012901
0.0011786 -0.00056377 0.0011239 0.00022089
0.0046092 0.0029568 -0.013585 0.012663 0.35136 0.058481 -2.4572e-05 -0.0012493
0.00023365 -0.00016403 0.0005041 0.00021417
-0.0020473 0.00074685 0.001328 0.0012674 -1.2112e-05 -0.0012587 0.17212 0.20614
-0.014962 -0.011013 -0.0010048 -0.00034763
0.0026458 0.00091783 0.0011768 -0.00058388 0.00021478 -0.0001547 -0.015006 -0.010956
0.056075 0.22195 -0.0094835 -0.0094105
0.00034903 -0.0013211 0.0010984 0.000216 0.0005012 0.00022496 -0.0009906 -0.0003437
-0.0094954 -0.009376 0.10633 0.30693
1460000000 0.26716 0.15502 -0.021068 0.0041852 0.0049027 -0.0016647 -0.0015132 0.0016505
0.0021221 -0.00036601 -0.0002214 -0.0008336
-0.021045 0.0041787 0.11019 0.33765 -0.0047046 0.014717 0.001572 0.00022566
0.0012043 -0.0012598 0.0012756 -0.00059869
0.0048896 -0.0016904 -0.0046531 0.014729 0.35789 0.0035617 -0.0010772 -0.0010487
0.00032716 -0.00028465 0.00074329 -0.00026148
-0.0015204 0.0016304 0.0015895 0.00024682 -0.0010733 -0.0010575 0.1991 0.17763
-0.016249 -0.0039696 -0.0011338 0.0020709
0.0021243 -0.00037015 0.001239 -0.0012646 0.00030583 -0.00028215 -0.016271 -0.0039451
0.086539 0.21075 -0.011811 -0.0032735
-0.00020849 -0.00083632 0.0012965 -0.00059708 0.00074104 -0.00026625 -0.0011096 0.00205
-0.011784 -0.0032361 0.14109 0.28708
1520000000 0.27937 0.11305 -0.015653 0.0099851 0.0029598 -0.0037789 0.00013866 0.0025503
0.0024869 -0.0019079 -0.00107 -9.8359e-05
-0.015639 0.0099675 0.14356 0.32309 0.0024129 0.011828 0.00168 -0.00064223
0.00023697 -0.0010471 0.00032195 -0.0010184
0.0029275 -0.0037833 0.0024964 0.011812 0.34975 -0.054562 -0.00074123 -0.0003385
0.00066281 -0.0010494 0.00017524 -0.00014854
0.00017986 0.0025683 0.0016564 -0.00066875 -0.0007524 -0.00035299 0.22177 0.13918
-0.016054 0.0021987 0.0013769 0.0021515
0.0024897 -0.001948 0.00022735 -0.0010592 0.00067647 -0.0010442 -0.016079 0.0022392
0.11422 0.20055 -0.011965 0.0012426
-0.0010828 -0.00011556 0.00031911 -0.001006 0.00016509 -0.00017253 0.0013586 0.0021678
-0.011953 0.0012629 0.17453 0.26808
1580000000 0.2895 0.068505 -0.0088819 0.013797 -0.0012218 -0.0042887 0.0014915 0.0018069
-0.00019174 -0.002267 -0.00024093 0.00028979
-0.0088959 0.013791 0.17086 0.29942 0.0052583 0.0066339 0.00061115 -0.0015581
-0.00044393 -0.0012691 -0.00024334 -0.00065006
-0.0012535 -0.0042908 0.0052766 0.0066184 0.32795 -0.11067 -0.0014129 0.00023613
-0.00044059 -0.001345 0.00032013 -0.00048845
0.0015146 0.0018432 0.0006126 -0.001541 -0.0014229 0.00022887 0.23591 0.10102
-0.012276 0.0077595 0.0022817 0.00090472
-0.0002061 -0.0022555 -0.0004365 -0.0012622 -0.00046663 -0.0013454 -0.012241 0.0078243
0.13995 0.18704 -0.0092781 0.0074849
-0.00021259 0.00032414 -0.00024264 -0.00065101 0.00029203 -0.00050295 0.0022978 0.00090248
-0.0092479 0.0075019 0.20821 0.2438
1640000000 0.29279 0.027051 -0.0017864 0.01274 -0.0027262 -0.0019419 0.0027164 0.00099245
-0.00051514 -0.0018554 -0.0003123 0.00043984
-0.0017984 0.012744 0.20148 0.27441 0.0051493 0.002029 -0.00053622 -0.0018535
-0.001031 -0.00059475 -0.00044648 -0.00061708
-0.0027458 -0.0019186 0.0051639 0.0019969 0.29854 -0.16027 -0.00081688 0.0012153
-0.0012179 -0.0011421 -0.00012849 -0.00038019
0.0027227 0.00097619 -0.0005528 -0.0018489 -0.00083075 0.0012094 0.24908 0.051506
-0.0079821 0.0090543 0.0025234 -0.00068273
-0.00052777 -0.0018446 -0.0010527 -0.00056697 -0.0012312 -0.0011476 -0.0079411 0.0090603
0.164 0.16673 -0.004344 0.0097104
-0.00033828 0.00042899 -0.00045712 -0.00063295 -0.00017039 -0.00039465 0.0025073 -0.00068324
-0.0043933 0.0097292 0.23539 0.21276
1700000000 0.2856 -0.017404 0.001901 0.0099529 -0.0030922 0.00055365 0.003039 -0.0012091
-0.002295 -0.00070744 0.00043424 0.00042323
0.0018988 0.0099507 0.21886 0.24372 0.0025478 -0.0003171 -0.0014877 -0.00067838
-0.00092906 -9.4801e-05 -0.00082201 -0.0003471
-0.0030776 0.00057829 0.0025409 -0.00032543 0.25338 -0.19788 7.1128e-05 0.001729
-0.002204 -0.00021054 -0.00039917 -0.00082793
0.0030209 -0.0012494 -0.0014995 -0.00066537 4.3573e-05 0.001744 0.24535 0.0020427
-0.0051228 0.010123 0.001774 -0.0020746
-0.0022827 -0.00068541 -0.00094017 -9.8113e-05 -0.0022027 -0.0001904 -0.0051199 0.010145
0.18273 0.15093 0.00063435 0.0096953
0.00045044 0.00041213 -0.00081465 -0.00033665 -0.00040752 -0.00084296 0.00178 -0.0020676
0.00063752 0.0096621 0.25265 0.17946
1760000000 0.27566 -0.065658 0.0044514 0.0066297 -0.0018735 0.0011741 0.0011959 -0.0033859
-0.0012964 0.00056498 0.00028995 -0.00052227
0.0044424 0.0066204 0.24642 0.20479 -3.283e-05 -0.0015419 -0.0012935 0.00010036
-0.0011595 0.0010756 -0.00041358 0.00038189
-0.0018555 0.0011566 -3.9883e-05 -0.0015426 0.20539 -0.2296 0.0012263 0.0014807
-0.0011229 0.0015648 -0.0012609 -0.00065025
0.0012326 -0.0033674 -0.001292 0.00011928 0.0012074 0.0014707 0.23803 -0.049201
-0.0013439 0.0095425 -3.7989e-05 -0.0024573
-0.0012831 0.00059437 -0.0011411 0.0010876 -0.0011244 0.0015591 -0.0013078 0.0095337
0.20072 0.12081 0.0045944 0.0070845
0.00026296 -0.00054391 -0.00042614 0.00036332 -0.0013095 -0.00066215 -5.4078e-05 -0.0024542
0.004582 0.0070706 0.2671 0.14274
1820000000 0.25161 -0.1039 0.0047216 0.0029484 0.00040129 0.0022142 -0.00085568 -0.0030717
-0.0012679 0.00094443 -7.6818e-05 -7.2439e-05
0.0047192 0.0029385 0.25658 0.17449 -0.0020057 0.00027812 -0.0013781 0.0010225
0.00011082 0.0012527 -0.00059523 0.00037297
0.00038969 0.0021941 -0.0020049 0.00029828 0.15497 -0.24444 0.0018505 0.000483
-6.142e-05 0.0023713 -0.0017542 0.00020385
-0.00089832 -0.0030977 -0.0013546 0.0010295 0.0018655 0.0004986 0.20775 -0.097598
0.00056427 0.0082429 -0.0015523 -0.0016897
-0.0012598 0.00095535 0.00012681 0.001257 -4.8051e-05 0.002406 0.00058606 0.0082301
0.22127 0.094825 0.0055494 0.0031556
-9.7883e-05 -6.3729e-05 -0.00059081 0.00038919 -0.0017691 0.00020925 -0.001556 -0.0016531
0.0055417 0.003125 0.27065 0.10675
1880000000 0.21681 -0.14371 0.0025145 0.00068021 -0.00017077 0.0020593 -0.0028754 -0.0023615
-0.00014741 0.001772 0.00042348 -0.0006443
0.0025011 0.00067748 0.2615 0.12925 -0.0036994 0.0029662 -0.00022241 0.0017653
0.00069675 0.0012597 0.00022077 0.00091412
-0.00016839 0.0020506 -0.0036899 0.0029864 0.10316 -0.2513 0.0020602 -0.0012596
0.0017949 0.0019777 -0.00086529 0.0014073
-0.0029139 -0.0023558 -0.00022886 0.0017794 0.0020715 -0.0012702 0.16737 -0.13736
0.0019429 0.0060449 -0.0022809 0.00014757
-0.00016298 0.0017685 0.00068621 0.0012514 0.001825 0.0019769 0.0019685 0.0060801
0.22907 0.067955 0.0058473 0.001095
0.00044881 -0.00067929 0.00023288 0.0009212 -0.00086992 0.0014246 -0.0022775 0.00016399
0.0058399 0.0010819 0.27203 0.073822
1940000000 0.17852 -0.1707 0.00038926 -0.0010294 0.0017812 0.0018 -0.0037938 0.00036377
0.0011839 0.00086764 -0.00078023 -0.0007668
0.00039078 -0.0010286 0.26396 0.097156 -0.0017602 0.0058455 0.0011181 0.0014185
0.0019462 0.00025917 0.00086483 0.00017034
0.0018005 0.0017768 -0.0017119 0.005858 0.059492 -0.24355 0.00057676 -0.0025056
0.0023246 0.00017452 0.00034077 0.0016918
-0.0037605 0.00036511 0.0011391 0.0014068 0.00054916 -0.0025109 0.11525 -0.16984
0.0016095 0.0042613 -0.001469 0.0013817
0.0012128 0.00085709 0.0019646 0.00023719 0.0023166 0.00012729 0.0016636 0.0042169
0.23772 0.031655 0.0043191 -0.0032216
-0.00079884 -0.00076838 0.00086443 0.0001665 0.00035662 0.0016641 -0.001447 0.0013815
0.0043864 -0.0032215 0.2632 0.036954
2000000000 0.13162 -0.18552 -0.003173 0.00075164 0.0028374 0.0011185 -0.0024635 0.0036448
0.00097291 0.00039382 -0.00078195 0.00056524
-0.0031623 0.00073836 0.25003 0.061701 -0.00030557 0.0077808 0.0016814 0.00026669
0.0010169 -0.0013171 0.0003128 8.7178e-05
0.0028854 0.0010977 -0.00026048 0.0077931 0.01758 -0.22878 -0.0018142 -0.0014623
0.001851 -0.0010451 0.0016552 0.0013665
-0.0024591 0.0036351 0.0016578 0.00022741 -0.0017983 -0.0014363 0.060187 -0.17985
0.0002185 0.0033275 -7.7056e-05 0.0021975
0.0010001 0.00038335 0.0010099 -0.0013335 0.0018126 -0.0010478 0.0002035 0.00334
0.23702 -0.00020293 0.00055407 -0.0039879
-0.00083932 0.00056342 0.00031193 4.2956e-05 0.001669 0.0012689 -9.8948e-05 0.0022128
0.00052493 -0.004007 0.24959 0.0092642
2060000000 0.085668 -0.19274 -0.0041261 0.0028955 0.0028703 -0.00085346 0.00071588 0.0033611
0.0015559 -0.00074939 -0.00019771 0.0012854
-0.0041419 0.0028928 0.23799 0.033045 0.0046961 0.0086405 0.0010216 -0.00077099
0.00049051 -0.0015138 0.00047651 -1.3581e-05
0.0028604 -0.00086033 0.0047435 0.0086173 -0.01444 -0.20983 -0.0018654 0.00050633
0.00063049 -0.0021784 0.0028866 0.00053207
0.00071164 0.0034291 0.0010316 -0.00077811 -0.0018957 0.00052765 0.0091527 -0.17649
-0.00066722 0.0039406 0.0010968 0.00095013
0.0015056 -0.00070728 0.00047734 -0.0015013 0.0006154 -0.002159 -0.00066377 0.0039191
0.22765 -0.037751 -0.001342 -0.0048584
-0.00019266 0.0012425 0.00051508 -1.29e-05 0.0029089 0.00052282 0.0010993 0.00102
-0.0013836 -0.0048312 0.23586 -0.015421
2120000000 0.039579 -0.18429 -0.0033729 0.0060854 0.0022165 -0.002797 0.002898 0.0020536
0.00052827 -0.0014985 0.0011135 0.00029145
-0.0033478 0.0060692 0.21689 0.0080087 0.0072728 0.0045654 0.0010079 -0.0012045
-0.0013863 -0.0018888 3.4307e-05 -0.00090013
0.0021878 -0.0028384 0.0073008 0.0045168 -0.042932 -0.19345 -0.0006876 0.0018408
-0.00165 -0.0014641 0.0006141 -0.0020814
0.0028954 0.0019633 0.00096116 -0.0012461 -0.00071995 0.001821 -0.041392 -0.15959
-0.0017056 0.0053213 0.0015946 0.00085936
0.00047547 -0.0015253 -0.0013942 -0.0018779 -0.0016811 -0.0014888 -0.0016496 0.0053086
0.21472 -0.074106 -0.0058951 -0.00245
0.0010651 0.0002471 2.4467e-05 -0.00090887 0.00059723 -0.0021558 0.0016497 0.00083867
-0.0058418 -0.0024685 0.21466 -0.031227
2180000000 -0.00018108 -0.17033 -0.0018635 0.0094417 0.00039753 -0.0021074 0.003366 -0.00037585
0.00022896 -0.0011499 0.0013322 0.00026014
-0.0018595 0.0094193 0.19749 -0.0093838 0.0081317 0.0039101 -0.00082038 -0.0015605
-0.002003 0.00097073 0.00013589 0.00047069
0.00037472 -0.0020988 0.0081754 0.0038528 -0.063658 -0.16886 0.0014503 0.0017718
-0.00088616 -8.4109e-05 0.00041709 -0.0019591
0.0033962 -0.00036101 -0.0008032 -0.0015433 0.0014945 0.0016919 -0.077998 -0.13245
-0.00090698 0.0080551 0.0018665 -6.891e-05
0.00025219 -0.0011167 -0.0019881 0.00098422 -0.00084043 -4.3658e-05 -0.00092602 0.008067
0.18998 -0.10466 -0.0060943 0.0014001
0.0013209 0.00018863 0.00015721 0.00045043 0.00042095 -0.0019141 0.0018633 -1.9568e-05
-0.0061728 0.001392 0.19896 -0.045493
2240000000 -0.029027 -0.1462 0.0019863 0.01072 -0.00061562 -0.002803 0.0018196 -0.0022793
-0.001826 -0.00049886 0.00074301 -0.0019812
0.0019802 0.010706 0.17818 -0.015915 0.0088298 -5.4706e-05 -0.00092536 -0.00027559
-0.00046912 0.0011549 -0.00047186 -0.00065681
-0.00070122 -0.0027841 0.0088323 -0.00011075 -0.080748 -0.1449 0.0020184 -0.0019576
-0.0009996 -6.9306e-05 -0.0021707 -0.0014411
0.0018664 -0.0023956 -0.00092823 -0.00028569 0.0019928 -0.0019272 -0.11165 -0.10379
0.0011026 0.0098538 0.0011129 -0.0006156
-0.001838 -0.0004739 -0.00044978 0.0011472 -0.0010266 -7.7939e-05 0.0011275 0.0099036
0.16244 -0.124 -0.0063751 0.0042496
0.00067612 -0.0018311 -0.00049245 -0.00067323 -0.0022539 -0.0014345 0.0012386 -0.00064223
-0.0063659 0.0042557 0.17637 -0.055919
2300000000 -0.056343 -0.11865 0.0074067 0.0088668 -0.0012948 -0.0019456 -0.00058369 -0.0016719
-0.00094098 0.0006318 -0.0011721 -0.00055737
0.0073472 0.0088815 0.15724 -0.025239 0.008816 -0.0022627 -0.00082185 0.00059209
-0.00015154 0.0016448 -8.9962e-05 0.00077073
-0.0012638 -0.0019186 0.0087974 -0.0023119 -0.093591 -0.12088 -0.00033815 -0.0018178
-0.00011019 0.0017288 -0.0018297 0.00067667
-0.00063437 -0.0016684 -0.0007777 0.00060291 -0.00032068 -0.0018099 -0.13277 -0.06758
0.0051348 0.010514 0.00038141 -0.0015904
-0.0009664 0.00057838 -0.00013376 0.0016286 -5.2453e-05 0.0017515 0.0051595 0.010445
0.12728 -0.14572 -0.0043083 0.0076148
-0.0010766 -0.00066003 -9.3897e-05 0.00075843 -0.0018472 0.00062718 0.00033173 -0.001557
-0.0043325 0.007493 0.15992 -0.057732
2360000000 -0.072846 -0.087143 0.01008 0.0084053 -0.0012433 -0.001572 -0.0016246 -0.00060962
-0.00042766 0.0011265 -0.0016374 -0.00045435
0.010078 0.0084026 0.14815 -0.025403 0.0082262 -0.0053367 -0.00055306 0.0010023
0.0019956 0.00020451 2.4485e-05 -0.00020314
-0.0012146 -0.0015314 0.0081461 -0.0054008 -0.10289 -0.098802 -0.0026671 -0.00095114
0.00088395 0.00013452 -0.00092082 0.0017586
-0.0015942 -0.00063205 -0.00055357 0.0010738 -0.002735 -0.00098863 -0.14885 -0.034685
0.0095392 0.0097014 0.0015949 -0.002118
-0.00040608 0.0011092 0.0019898 0.00028427 0.00088046 7.5436e-05 0.00948 0.0096874
0.099781 -0.14706 0.00011607 0.0089617
-0.001676 -0.00036482 -7.6361e-06 -0.00020332 -0.00088951 0.0017417 0.0015046 -0.0020715
3.3148e-05 0.0089937 0.13879 -0.060867
2420000000 -0.081399 -0.059542 0.013741 0.0029258 -0.003234 -0.0010592 -0.00075794 0.00083641
0.0011583 0.0014809 -0.0012086 0.001731
0.013745 0.0029561 0.13015 -0.026511 0.004554 -0.007197 0.0014871 0.00097636
0.00074031 -0.0013634 -1.0234e-05 -0.00017543
-0.0032773 -0.0010687 0.0044785 -0.007264 -0.11622 -0.078036 -0.0023045 0.0014421
-8.9573e-05 -0.00021556 0.00041642 0.0029047
-0.00076596 0.0007987 0.0014708 0.0009373 -0.0022995 0.0014643 -0.15777 0.0095382
0.013036 0.0078527 -0.00031529 -0.0024265
0.0011295 0.0013725 0.00075434 -0.0014394 -0.00017864 -0.00022857 0.013187 0.0078141
0.06394 -0.14765 0.0012824 0.0096093
-0.0012348 0.0017338 1.4704e-05 -0.00017353 0.00032739 0.0028058 -0.00029324 -0.0024952
0.0013638 0.009492 0.12033 -0.056443
2480000000 -0.081607 -0.027794 0.013623 -0.0021623 -0.0015737 -2.477e-05 -0.00049885 0.0012588
0.0016364 -0.00083392 0.00012888 0.0013419
0.013631 -0.0021239 0.13163 -0.026963 0.0024548 -0.0091429 0.0010754 -0.00013982
-0.0005094 -0.0010736 -0.00016563 -0.00034653
-0.0016094 -2.66e-05 0.0023806 -0.0091558 -0.11903 -0.057764 -0.00061185 0.0033673
-0.00029392 -0.00073335 0.0018248 0.0009631
-0.00035818 0.0012889 0.0011362 -0.00010746 -0.00059323 0.003336 -0.15838 0.046874
0.017343 0.0017235 -0.001299 -0.0025155
0.0017206 -0.00076985 -0.00047145 -0.0010413 -0.0002718 -0.00077286 0.017272 0.001524
0.033222 -0.14013 0.0046254 0.0082245
0.00017565 0.0013309 -0.00016367 -0.00032485 0.0019231 0.0010022 -0.0013387 -0.002408
0.0045373 0.0082641 0.10134 -0.052585
2540000000 -0.085523 -0.00081945 0.011604 -0.0060683 -0.002249 0.00084376 0.0006975 0.00086752
-0.00023008 -0.0015204 0.0010238 0.0016202
0.01161 -0.0060216 0.11802 -0.018807 -0.0015089 -0.0079892 0.00050205 -0.0014493
-0.0017357 -0.00012864 -0.00046306 0.00029456
-0.002228 0.00084889 -0.0015932 -0.0079772 -0.12557 -0.034281 0.0022154 0.0023822
-0.0011124 0.00010868 0.0018178 -0.00078382
0.00061507 0.00077491 0.00050195 -0.0014639 0.0022455 0.0024042 -0.1571 0.085841
0.017071 -0.0049344 -0.0023454 -0.0022272
-0.00032779 -0.001529 -0.0017317 -9.856e-05 -0.0011426 8.7722e-05 0.017068 -0.0048399
0.010148 -0.12639 0.007669 0.0062109
0.00099398 0.0016085 -0.00049927 0.00030527 0.0017521 -0.00082517 -0.0023633 -0.0022206
0.0076562 0.0063095 0.086639 -0.040021
2600000000 -0.078117 0.02426 0.0085633 -0.0095565 -0.0012712 0.0025634 0.00067225 -0.00037949
-0.0010647 -0.00096704 0.0018053 0.00025794
0.0085834 -0.0095148 0.11228 -0.033948 -0.0038165 -0.0061037 -0.00054949 -0.00071425
-0.00013032 0.0015308 -8.0544e-05 0.00086148
-0.0011962 0.0026037 -0.0038589 -0.006078 -0.13035 -0.0092165 0.0029775 -0.00016609
-5.6343e-05 0.0014787 0.0012015 -0.0017014
0.00070997 -0.00035067 -0.00058468 -0.00074951 0.0029589 -0.00015354 -0.14187 0.11927
0.01427 -0.0111 -0.0033646 -3.7956e-05
-0.0010271 -0.00091262 -0.00010877 0.0015007 -1.771e-05 0.0015126 0.014272 -0.011215
-0.018273 -0.1105 0.0093444 0.005694
0.0018755 0.00020918 -6.6635e-05 0.00085543 0.0012547 -0.001726 -0.0034009 1.7809e-05
0.0092695 0.0056748 0.078903 -0.026129
2660000000 -0.071732 0.049952 0.004725 -0.011601 -0.00013147 0.0010379 -0.00015855 -0.00019897
-0.0023274 0.0005723 0.0013684 -0.00067635
0.0047441 -0.011583 0.11953 -0.029631 -0.0049189 -0.0043085 -0.0012525 -0.00024572
0.0001318 0.0017859 0.00053809 0.00066416
-0.0001136 0.0010898 -0.004968 -0.0042734 -0.12943 0.011251 0.0017515 -0.001824
0.00046126 0.00074883 -0.00090454 -0.0015533
-0.00020387 -0.00012562 -0.0011977 -0.00022851 0.0017468 -0.0018487 -0.12203 0.15009
0.0083178 -0.014806 -0.002495 0.0010245
-0.0024091 0.00055805 0.00015457 0.0018318 0.00036196 0.00075001 0.0081306 -0.01483
-0.033349 -0.095517 0.010539 0.0011833
0.0014587 -0.00072883 0.00052467 0.00063489 -0.00096916 -0.0014507 -0.0025182 0.001044
0.010533 0.0013012 0.07445 -0.0073889
2720000000 -0.060257 0.068324 0.00046809 -0.011822 -0.00027523 0.0028685 -0.00026587 0.00014264
-0.001952 0.0020185 0.00043774 -0.0017078
0.00049644 -0.011833 0.10451 -0.032537 -0.0053198 -0.00081243 -0.0014121 0.00041819
0.0016875 0.00048704 0.00084428 -0.00030157
-0.00031317 0.0028907 -0.0053495 -0.00077623 -0.12366 0.040594 0.00017449 -0.0023531
0.00053988 0.0003436 -0.0014088 0.000622
-0.00027589 0.00017135 -0.0014317 0.00046008 0.0001659 -0.0023271 -0.089149 0.17962
0.0021108 -0.015858 -0.0017798 0.0023696
-0.0019815 0.0020187 0.0016875 0.00047575 0.00050526 0.00036014 0.0020878 -0.015767
-0.049245 -0.070685 0.012097 -0.0010653
0.00041488 -0.0016931 0.00083029 -0.00028776 -0.001375 0.00059073 -0.0018299 0.0023576
0.012195 -0.00090613 0.07781 0.011555
2780000000 -0.045793 0.086969 -0.0042053 -0.010593 2.0291e-05 0.0010926 0.00065754 -0.00017398
0.001276 0.0023837 -0.00068973 -0.0017541
-0.0041522 -0.010612 0.10293 -0.044035 -0.003963 0.00056153 -3.1847e-05 0.0015296
0.0017107 -0.00077317 5.7128e-05 -0.00024441
5.7894e-05 0.0010686 -0.0039484 0.000596 -0.12107 0.071049 -0.0018729 -0.0014631
0.00032536 -0.00041592 -0.00047441 0.00074685
0.0006296 -0.00020643 -6.021e-05 0.0015372 -0.0018527 -0.0015122 -0.059897 0.20165
-0.0042408 -0.014579 -0.00070497 0.0020777
0.0012626 0.0023889 0.0016667 -0.00078946 0.00045152 -0.00042158 -0.0042497 -0.014589
-0.061881 -0.044742 0.0099138 -0.0055322
-0.00067054 -0.0017088 5.7431e-05 -0.00025281 -0.00053058 0.00075778 -0.00066296 0.0022223
0.0099164 -0.0056675 0.081416 0.0305
2840000000 -0.030183 0.10192 -0.0073058 -0.0075674 0.0013661 0.0020292 9.017e-05 -0.00022834
0.0013787 0.0011209 -0.0015755 0.00028158
-0.00731 -0.0075792 0.10142 -0.036877 -0.0029938 0.0015649 0.00041274 0.00064129
2.7295e-05 -0.0013779 -4.7987e-05 -1.4659e-05
0.0013803 0.0019802 -0.0030085 0.0015994 -0.11508 0.09741 -0.001318 0.00022878
0.00042182 0.00012993 0.0008788 0.0011201
0.00014247 -0.00021798 0.0003957 0.00063101 -0.0012914 0.00021331 -0.024515 0.21695
-0.0084426 -0.010965 0.00046576 0.0015557
0.0014559 0.0011142 6.0407e-06 -0.0013955 0.00040168 6.3055e-05 -0.0085364 -0.010915
-0.066334 -0.021705 0.0084551 -0.0068612
-0.0016562 0.00028478 -1.4393e-05 1.9193e-06 0.00093682 0.0011456 0.00049607 0.001576
0.0083075 -0.0066802 0.09533 0.044918
2900000000 -0.016122 0.12092 -0.0089257 -0.0034534 0.0016115 0.00014718 0.00050557 -0.00097183
0.0021568 -0.001257 -0.00098639 0.00014759
-0.0089014 -0.003473 0.082518 -0.04436 -0.00079194 0.0026263 0.00079461 0.00026109
-0.00039125 -0.0014891 -0.0002578 4.3665e-05
0.0016686 0.00011777 -0.00077993 0.0026256 -0.097407 0.13036 -0.00085084 -0.00014276
-0.00043905 -0.001113 0.0018289 -0.00032315
0.00050114 -0.00098948 0.00078966 0.00023573 -0.00086547 -7.4306e-05 0.012669 0.22028
-0.011331 -0.0058204 0.0012168 0.001784
0.0021257 -0.0012854 -0.00043107 -0.001479 -0.0004046 -0.0010968 -0.011308 -0.0057506
-0.066131 0.00996 0.0063079 -0.0098409
-0.00091855 0.00018104 -0.00025569 6.2338e-05 0.001763 -0.00039785 0.0012624 0.0017358
0.0064389 -0.00988 0.10969 0.051432
2960000000 0.0052381 0.13232 -0.0089063 0.00017023 0.00050176 0.001465 -0.00072345 -0.00097512
-0.00025741 -0.001735 -0.00067209 0.00038672
-0.0088996 0.00015738 0.092167 -0.04388 -0.00033491 0.0010161 0.00091951 8.3144e-05
-0.0012089 -0.00089221 0.00040688 0.00048944
0.0005422 0.0014654 -0.00031142 0.0010354 -0.077803 0.16145 -0.00081768 0.00044208
-0.00053133 0.00083538 8.5503e-05 -0.0024034
-0.00067671 -0.00097293 0.00091269 5.4846e-05 -0.00080575 0.00046152 0.054682 0.22707
-0.010919 -0.00020318 0.0017612 0.00053089
-0.0001736 -0.0017788 -0.0012233 -0.00090167 -0.00052444 0.00086549 -0.010968 -0.00025442
-0.056206 0.035607 0.0021834 -0.011179
-0.00076181 0.00041486 0.00043991 0.00048375 0.0001198 -0.0023309 0.0017224 0.00045906
0.00221 -0.01124 0.12928 0.061734
3020000000 0.023179 0.14623 -0.0067355 0.0036385 0.0014361 -0.00026682 -0.00098745 -0.00019893
-0.00065769 0.00014855 -0.00020598 0.00052398
-0.0067347 0.0036315 0.081327 -0.032793 -0.00023189 -0.00026247 0.00050226 -0.00082306
-0.0018619 0.00036357 0.0007462 -0.00027096
0.0014386 -0.00017276 -0.00023267 -0.00025178 -0.056032 0.18579 -0.00046919 0.0009478
0.00042385 0.00031447 -0.00077041 -0.0017557
-0.0010097 -0.00018393 0.00049018 -0.00081353 -0.00039639 0.0010142 0.093898 0.22012
-0.0091845 0.0030126 0.00059487 0.00020674
-0.0006695 0.00018419 -0.0018587 0.00037801 0.00039594 0.00029818 -0.0091859 0.0030897
-0.044838 0.059004 -0.00058676 -0.010893
-0.00018756 0.00050263 0.00071585 -0.00032178 -0.00078392 -0.0016166 0.00072475 0.00020564
-0.0005394 -0.010794 0.14874 0.058642
3080000000 0.050112 0.15549 -0.0047493 0.0058974 0.0016552 -0.00011182 -0.0005909 0.00010323
-0.00044947 0.00047253 7.0901e-06 0.00060503
-0.0047513 0.0058462 0.078998 -0.027483 -0.00044389 0.00025982 -0.00012229 -0.00030021
-0.0003908 0.0010709 -0.00010474 -0.00062786
0.0015957 -0.00014272 -0.00047605 0.00032448 -0.018629 0.20678 -0.00074859 0.0002136
0.00030026 0.00062999 -0.0019761 -0.0006114
-0.00057912 9.4015e-05 -0.00013213 -0.00029634 -0.0007312 0.00021981 0.12739 0.21207
-0.0055506 0.0068659 0.0018813 0.00038312
-0.00047679 0.00043804 -0.00037073 0.0011267 0.00046771 0.00059709 -0.0054828 0.0068123
-0.021664 0.086794 -0.0055268 -0.0095589
2.2556e-05 0.00061824 -0.00010611 -0.00062082 -0.0021477 -0.00058303 0.0018338 0.00038098
-0.0054419 -0.0095694 0.16347 0.06556
3140000000 0.078753 0.15886 -0.001375 0.007575 0.0027753 -0.0014661 -0.0010839 0.0011139
0.0015303 0.00073508 0.00032847 -9.4724e-05
-0.0013774 0.00758 0.074825 -0.029715 -0.00091849 -8.004e-05 0.00073966 -0.000302
-2.1917e-05 0.0012149 0.00062752 -0.00047683
0.0027736 -0.001476 -0.00090894 -8.4271e-05 0.023759 0.22659 0.00020858 0.0017932
0.0013393 -0.00054764 -0.002773 0.00081187
-0.0011041 0.001116 0.00071854 -0.00028344 0.00014993 0.0017125 0.16293 0.18638
-0.0015309 0.006792 0.00078627 -0.0011868
0.0015689 0.00077381 1.663e-05 0.0011862 0.0012437 -0.00060094 -0.0014778 0.0068005
-0.010218 0.10289 -0.0075158 -0.0059298
0.00036027 -0.00012114 0.00059425 -0.00050816 -0.0027629 0.00091313 0.00082979 -0.0012363
-0.0075619 -0.0058927 0.18744 0.057216
3200000000 0.11079 0.16932 0.0038436 0.0066944 0.00080179 -0.0029489 -0.00013002 0.0017645
0.00048065 -0.0016784 0.00011669 0.00045761
0.0038092 0.0066675 0.085044 -0.028542 -0.0011957 0.00032381 -0.00046407 -0.00095558
0.00080289 0.0010282 -0.00043351 -0.00097563
0.00075763 -0.0029625 -0.0012026 0.0003594 0.068229 0.23161 0.0011502 0.00063405
-0.00024046 -0.0018798 -0.001504 0.0024733
-4.9938e-05 0.0017319 -0.00050901 -0.00096405 0.0012003 0.00070652 0.18345 0.16389
0.0014773 0.0064183 0.00095121 -0.0014976
0.00049692 -0.0016539 0.00081992 0.0010318 -0.00013349 -0.0019384 0.0014744 0.0065044
0.022694 0.12057 -0.0090523 -0.0025215
0.00010175 0.00054727 -0.00043082 -0.00095145 -0.0015504 0.0026302 0.00083248 -0.0014447
-0.0090446 -0.0025575 0.20306 0.056174
3260000000 0.14282 0.16139 0.0040987 0.0031932 -0.00068137 -0.0024206 0.0011531 0.0007404
0.00038975 -0.0019315 -6.8193e-05 -8.1111e-05
0.0041029 0.0032243 0.093008 -0.031972 -0.0019675 0.0020393 -0.0004497 -0.00018287
0.00099562 -0.00051804 -0.0009678 8.826e-05
-0.00073104 -0.0023952 -0.0019533 0.0020347 0.11878 0.22693 0.00048179 -4.6638e-05
-0.00077547 -0.0010518 0.00053361 0.0021654
0.00116 0.00072732 -0.00039771 -0.0001867 0.00047996 -0.00013759 0.21074 0.12652
0.0037565 0.0048683 -0.00090294 -0.001498
0.0003981 -0.0018364 0.0010044 -0.00055161 -0.0009148 -0.00096157 0.0038499 0.0048354
0.04302 0.12934 -0.0071288 0.0031759
-7.2765e-05 -0.00010621 -0.0010035 4.8036e-05 0.00049531 0.0021973 -0.00083543 -0.0015221
-0.0070156 0.0031869 0.23268 0.04656
3320000000 0.17327 0.15535 0.0071808 0.0014262 -0.0003159 -0.0020218 0.00083865 0.0002625
-0.001744 -0.0014185 0.0003737 0.00011906
0.0071552 0.0014235 0.099433 -0.028478 0.00052261 0.0023689 -0.00034857 -0.00050145
-0.00026555 -0.00030014 -0.00052679 0.0003033
-0.00041025 -0.0019866 0.00054939 0.0023853 0.16639 0.21778 0.0003132 -0.00027396
-0.0011063 -0.00013228 0.00054163 0.00089165
0.000888 0.00020357 -0.00034804 -0.00049551 0.00032238 -0.00018818 0.21915 0.095935
0.0045783 0.0019617 -0.00097906 0.00030215
-0.0017615 -0.0014616 -0.00028717 -0.00026726 -0.0010394 -7.0229e-05 0.0044726 0.0019609
0.06944 0.1317 -0.0043058 0.003538
0.00029239 0.00016796 -0.00043907 0.00030483 0.00042386 0.00093646 -0.0010972 0.00028193
-0.0043688 0.0035765 0.24793 0.03366
3380000000 0.20856 0.13834 0.0055751 -0.0020638 -0.0011906 0.00055059 0.00099669 0.00029295
-0.0014882 0.00072979 0.00025676 -0.00010118
0.0055647 -0.0020466 0.11006 -0.036179 8.711e-05 0.0029219 -0.0012103 -0.00050923
-9.439e-05 0.0001102 -0.0007185 0.0004974
-0.0011339 0.00055722 9.7196e-05 0.0029175 0.20773 0.19527 0.00066052 -0.00043088
-0.0015966 0.00064456 0.0010742 0.0013598
0.00095256 0.00026184 -0.001186 -0.00046625 0.00066332 -0.00048738 0.23415 0.063777
0.0056995 0.0013672 -0.00044106 9.5144e-05
-0.0014546 0.00074859 -6.8168e-05 0.0001277 -0.0016847 0.00056033 0.0058167 0.0013553
0.10626 0.12546 -0.0011501 0.0053166
0.00021359 -4.4813e-05 -0.00079547 0.00046179 0.0010905 0.0013706 -0.00029944 0.0001721
-0.0010316 0.0052312 0.2784 0.014856
3440000000 0.24008 0.11659 0.0044998 -0.0037726 -0.0007676 -0.0015562 0.00062836 5.0063e-05
-0.0015439 0.0017004 0.00090351 0.00017871
0.0045041 -0.0037881 0.10356 -0.041371 0.00307 0.0020466 -0.00095457 0.0011564
-3.217e-05 0.00040707 0.00017542 0.00088058
-0.0007923 -0.0015731 0.0031266 0.0020639 0.24588 0.16707 -0.00048475 -0.00019309
-2.5193e-05 0.0012166 0.0010514 0.00057366
0.00066315 -3.0265e-06 -0.00093536 0.0011297 -0.00052686 -0.00018875 0.23553 0.03081
0.0063821 -0.001213 -0.00022839 -1.4179e-05
-0.0014887 0.001497 -3.5086e-05 0.00045416 0.00012027 0.0012527 0.0063848 -0.0012652
0.13169 0.11999 0.0023147 0.0031907
0.00091398 0.00020878 0.00025102 0.00087149 0.00095317 0.00048882 -0.00038322 1.5855e-05
0.0023497 0.0031282 0.29488 -0.014257
3500000000 0.27229 0.084962 0.0024158 -0.0045043 -0.00137 0.0016955 0.00094288 -0.00084304
-0.00090525 0.0011369 0.00065734 -0.001032
0.0024176 -0.0045253 0.11573 -0.064904 0.0030876 0.0012905 -0.00036261 0.00066467
0.00040131 -5.8997e-05 -0.00010899 0.0003377
-0.0012722 0.0016997 0.0031019 0.001285 0.27548 0.13263 0.00018229 1.7099e-05
-1.0255e-05 0.00086642 0.0017422 3.8733e-05
0.00090403 -0.00085018 -0.0003623 0.0006856 0.00020132 -8.2361e-06 0.23957 0.0033578
0.0057439 -0.0040653 -0.00035513 -3.8816e-05
-0.00089169 0.001314 0.00047385 -8.1774e-06 -0.0001279 0.00081409 0.0056963 -0.0040792
0.17164 0.097119 0.0026262 0.0010364
0.00056749 -0.00096171 -0.00016352 0.00042439 0.0017152 3.8059e-05 -0.00028942 1.3195e-05
0.0026093 0.0011711 0.31519 -0.041273
3560000000 0.29051 0.050467 0.00036931 -0.0057998 -0.00013586 -0.00090882 0.00047742 0.00038636
0.0016999 0.0017688 -6.6955e-05 -0.0011149
0.00037727 -0.0057701 0.11003 -0.069918 0.0057397 -0.00056808 0.0004056 0.00064504
0.0006758 -0.00018003 0.00016661 0.00037424
-8.2894e-05 -0.00092222 0.0057105 -0.00060612 0.30289 0.089967 -7.648e-05 -0.00015903
0.00079228 0.00046313 0.0015848 -0.00080091
0.00050317 0.00037228 0.00040364 0.00060907 -0.00014142 -6.9572e-05 0.22977 -0.032948
0.0045176 -0.0058969 -0.00048326 -0.00081535
0.0017392 0.001621 0.00057941 -0.00021897 0.00076884 0.00056731 0.0044568 -0.0059487
0.19278 0.089402 0.0020233 -0.0021153
-0.00015819 -0.0012844 0.00024425 0.00034736 0.0015257 -0.0010407 -0.00051274 -0.0007589
0.0020284 -0.0021985 0.32704 -0.082171
3620000000 0.30687 0.012582 -0.00096241 -0.0035396 -0.0019309 -0.00015432 0.00048634 -0.0017076
0.00013606 0.00046731 -0.00074839 -0.00086036
-0.00097874 -0.0035458 0.1105 -0.098982 0.0041336 -0.0037702 0.00023341 0.00041807
-0.00019714 -0.00087714 0.00065711 0.00038766
-0.0019024 -0.00011066 0.0041316 -0.0038451 0.31545 0.046018 0.00016129 -0.00088514
-0.00032407 0.00040777 0.00080332 -0.00098407
0.00045412 -0.0017294 0.00027364 0.00049793 0.00024427 -0.00091498 0.21843 -0.062849
0.00021786 -0.0069462 -0.0012943 0.0011931
7.4901e-05 0.00052284 -0.00011044 -0.00084107 -0.00032041 0.0002876 0.00023086 -0.0069245
0.21377 0.05474 0.00044689 -0.0015098
-0.00060246 -0.00083831 0.0006734 0.00031821 0.00073954 -0.00088449 -0.0012748 0.0011279
0.00036273 -0.0014236 0.32968 -0.11612
3680000000 0.31071 -0.031668 -0.0034584 -0.0039424 -0.00095349 0.0016597 -0.001057 -0.00018007
0.0015268 -8.7173e-05 -0.0013599 -0.00016172
-0.0034504 -0.0039447 0.10651 -0.11573 0.0016434 -0.0046049 0.00063844 0.00030045
-0.00030505 -0.00059897 0.00086189 0.00018157
-0.00099983 0.0016112 0.001611 -0.0045601 0.32678 -0.0040317 -0.00075264 -0.00065256
0.0011912 0.00094542 0.00059524 -0.0017257
-0.0010895 -0.00022539 0.0006487 0.00030302 -0.00076817 -0.0007067 0.2047 -0.096348
-0.0010023 -0.0057807 -0.00087505 0.0014316
0.0014851 3.1432e-05 -0.00031304 -0.00055404 0.0011265 0.0007967 -0.0011298 -0.0057721
0.23498 0.033117 -0.00036024 -0.0016403
-0.0012585 -0.00023783 0.00084752 0.00014329 0.00058534 -0.0018405 -0.00090696 0.0014341
-0.0001932 -0.0016521 0.32882 -0.16024
3740000000 0.31237 -0.067456 -0.0028819 5.0475e-05 -0.002282 0.0025376 0.00017495 -0.00086189
-0.00073983 0.0001331 -0.00084956 0.00042717
-0.0028629 5.2559e-05 0.097973 -0.1376 0.0010802 -0.005574 0.00032815 -0.00016597
-0.00034828 -0.0002551 0.00051847 -7.4029e-05
-0.0022536 0.002547 0.00093054 -0.0056541 0.32908 -0.043793 -0.00077003 -0.00019502
-1.7336e-05 0.00012758 -0.00026379 -0.0011712
0.00015512 -0.00090064 0.00036652 -0.00020164 -0.00074737 -0.00016883 0.18335 -0.12022
-0.0024549 -0.0053187 0.00064034 0.0026953
-0.00074491 9.274e-05 -0.00037508 -0.00026016 -7.3561e-05 8.9224e-05 -0.0024838 -0.0053757
0.2434 -7.5998e-05 -0.001145 -0.00082631
-0.00098744 0.00035965 0.0005367 -3.6674e-05 -0.00026543 -0.0011179 0.00061329 0.0026206
-0.0011173 -0.00070754 0.31563 -0.20038
3800000000 0.30672 -0.11355 -0.0021054 0.00054142 0.00079296 0.0037898 -0.0013847 -0.0016606
0.00146 0.0010535 -0.0011486 0.00039842
-0.0021155 0.00052214 0.087366 -0.15263 -0.0020177 -0.0051303 0.00021594 4.8745e-05
-0.00082117 -0.00021221 0.00082495 4.3017e-05
0.00082493 0.0037564 -0.002057 -0.0051719 0.32524 -0.085538 -0.00088898 0.00056108
0.00092914 -0.00016193 -0.00091256 -0.00072742
-0.0012858 -0.0016154 0.0002387 0.00010589 -0.00089862 0.00049874 0.17424 -0.14576
-0.0032579 -0.0038176 0.0018206 0.0016164
0.0015482 0.00092107 -0.00071231 -0.0002164 0.00089698 -0.00011982 -0.0032421 -0.0038118
0.26015 -0.0382 0.00080003 0.00031799
-0.0011013 0.000458 0.00077806 -2.0148e-05 -0.00097956 -0.00072241 0.0018139 0.0016409
0.00082956 0.00035689 0.3074 -0.24162
3860000000 0.29507 -0.14518 -0.00068519 0.00099175 0.0027232 0.0020778 -0.0019994 0.0013005
0.00058136 -0.0013735 -0.00037876 0.0017834
-0.00067398 0.0010109 0.068342 -0.16256 -0.0033187 -0.0051489 0.00054913 -0.00064119
-0.00074389 0.0011729 0.00060449 -0.0010476
0.00275 0.0019929 -0.0034147 -0.005027 0.30528 -0.12561 -0.00055166 0.00089398
-1.1459e-05 -0.0004192 -0.00087056 -0.00039963
-0.0021179 0.0013582 0.00047319 -0.00068632 -0.00068145 0.0009107 0.14639 -0.16049
-0.002477 -0.0038519 0.0020372 0.0010923
0.0006042 -0.0011967 -0.00071303 0.0012277 1.9197e-05 -0.00051975 -0.0025127 -0.0039203
0.25932 -0.065703 0.00033114 -0.00075215
-0.00038623 0.0016433 0.00054317 -0.0010491 -0.00089837 -0.00043096 0.0020892 0.0011272
0.00034084 -0.00062806 0.28477 -0.27972
3920000000 0.28022 -0.18488 0.001685 4.7881e-05 0.0035934 0.0023312 -1.9902e-05 0.00094005
0.00028964 -5.9695e-05 0.00049203 0.00028408
0.0017144 5.6331e-05 0.041168 -0.17903 -0.0051565 -0.0033482 -0.000436 -0.0001387
0.0002873 0.00024966 -0.00010565 -0.00031178
0.0036323 0.0023365 -0.0051936 -0.0032958 0.29838 -0.15834 0.0002211 0.0013712
0.001597 -0.00097505 -0.00064506 -0.00011391
4.9474e-05 0.0010508 -0.00042649 -9.7623e-05 0.00030238 0.0013933 0.12634 -0.1714
-0.0038772 -0.003362 0.0021843 -0.00028834
0.00040198 -9.2804e-05 0.00030427 0.00018501 0.0016961 -0.00094377 -0.0039055 -0.0032431
0.25419 -0.11293 0.0010947 -0.0010842
0.00055016 0.0005229 -0.00017468 -0.00036117 -0.00070709 -3.9325e-05 0.0022469 -0.00027889
0.0011267 -0.001096 0.26288 -0.30726
3980000000 0.25277 -0.22058 0.0018717 -0.0033402 0.0047535 -0.00047734 0.00015573 0.0011462
0.00092563 -0.0018357 0.00072839 0.00028127
0.0018908 -0.003351 0.018784 -0.19245 -0.0057068 -0.0011782 0.00070528 0.00049663
0.00041877 0.00049606 -4.6764e-05 -0.0012022
0.0047867 -0.00054758 -0.0056674 -0.0011118 0.26982 -0.18886 0.0014018 -7.9192e-05
-0.0010752 -0.0012723 -0.00075184 -0.00059028
0.00019468 0.0010623 0.00070304 0.00049441 0.001383 -4.8377e-05 0.090195 -0.19314
-0.0043087 -0.0038114 0.0016817 -0.0010191
0.00080062 -0.0019326 0.00045078 0.00045953 -0.00092808 -0.001139 -0.0042721 -0.0038357
0.2441 -0.14265 0.0018614 -0.004535
0.0007199 0.00025745 -5.3258e-05 -0.0011074 -0.00074118 -0.00072015 0.0015095 -0.0010949
0.0018896 -0.00434 0.2286 -0.34577
4040000000 0.22495 -0.24618 -0.00073958 -0.0042176 0.0030893 -0.0031072 0.00032603 0.0003058
-0.00052503 -0.00091391 0.00070655 -0.00011257
-0.0007408 -0.0041959 -0.0065723 -0.19983 -0.0046724 0.00024382 0.00021426 -0.001001
8.31e-05 0.00033397 -0.001412 -0.00013525
0.0031389 -0.0030877 -0.0047075 0.00031459 0.24735 -0.22228 0.00028268 -0.00063639
-0.00066326 -0.00045507 -0.0013498 0.00035398
0.0003443 0.00039379 0.00024223 -0.0010025 0.00026595 -0.00062036 0.067812 -0.18787
-0.0061756 -0.0014174 0.0018358 -0.0007722
-0.00054138 -0.00084481 2.8223e-05 0.00028445 -0.00067906 -0.00045646 -0.0062951 -0.0013879
0.23343 -0.17511 -0.0012607 -0.0032005
0.00070029 -0.0001432 -0.0014413 -0.00011991 -0.001368 0.0003742 0.001857 -0.00081545
-0.0012852 -0.0031806 0.19132 -0.36366
4100000000 0.1946 -0.26958 -0.0035864 -0.0029625 0.00092963 -0.0034814 -5.6991e-05 2.8187e-05
0.0003344 -0.0014474 0.00051869 6.9186e-05
-0.0035151 -0.0030034 -0.032453 -0.20347 -0.0047991 0.00097823 -0.00018003 -0.00035887
0.001098 0.00033377 -0.00066038 0.00029188
0.00094088 -0.0035451 -0.0047579 0.0010266 0.22547 -0.24813 0.00022797 -0.0002882
-0.00058333 -0.00034564 -0.0012836 0.00029799
-6.2303e-05 5.6937e-06 -0.00020028 -0.0003763 0.00018096 -0.00029819 0.034185 -0.20136
-0.0062048 0.00043807 0.0010216 -0.0013544
0.00036775 -0.0014636 0.0010651 0.00038561 -0.0005759 -0.00019026 -0.0062225 0.00055633
0.21875 -0.20079 -0.001336 -0.0042177
0.00055334 7.2051e-05 -0.00063634 0.00027238 -0.0013145 0.00017391 0.0010341 -0.0014091
-0.0013313 -0.004217 0.15791 -0.3906
4160000000 0.16529 -0.28637 -0.0040111 -0.001812 -4.9599e-05 -0.0032036 0.00081999 -0.00016787
-0.0035642 -0.00079911 0.00076268 -0.00085881
-0.003983 -0.0018569 -0.058222 -0.19951 -0.0048724 0.0026965 -0.00044925 -0.00031167
0.00027992 -0.00050566 -0.0010457 0.00037545
-0.00011258 -0.0032281 -0.0048333 0.0027783 0.19261 -0.26327 0.0004602 -0.00030869
-0.0011255 -0.00037932 -0.0011496 0.00090105
0.00067766 -0.00019259 -0.00040047 -0.00028079 0.00046508 -0.00028929 0.0098596 -0.189
-0.0053202 0.0014285 0.0010824 -0.0023996
-0.0036227 -0.0007372 0.00023708 -0.00060297 -0.0012179 -0.00039612 -0.0052516 0.0013723
0.18867 -0.23521 -0.0038406 -0.0037043
0.00060175 -0.00088927 -0.000973 0.0004296 -0.0010772 0.00086266 0.00096539 -0.0022917
-0.0038805 -0.0036454 0.10814 -0.39856
4220000000 0.13693 -0.30227 -0.0046398 0.00022057 5.1083e-05 -0.0037692 -0.0003751 -0.00028048
-0.00078798 0.00098625 0.00045929 -0.0010756
-0.0046484 0.00021673 -0.094748 -0.18962 -0.0022685 0.0035469 -0.00021026 -0.00012251
2.023e-05 -9.2717e-05 -0.0005518 0.0010077
-3.013e-05 -0.0037571 -0.0022101 0.0035663 0.1629 -0.28977 5.0887e-05 9.2236e-05
0.00040593 0.00037811 -7.618e-05 0.001067
-0.00030983 -0.00025098 -0.00021305 -9.5107e-05 6.5684e-05 7.1655e-05 -0.013901 -0.18687
-0.0042869 0.0023324 -0.00031728 -0.0022511
-0.00078295 0.00086496 -3.0154e-05 -1.5953e-05 0.00036859 0.00052284 -0.0043183 0.0023239
0.17321 -0.25952 -0.0040916 -0.0029791
0.00034305 -0.0011514 -0.00052352 0.0010603 8.6208e-07 0.0011226 -0.00011047 -0.0022467
-0.004057 -0.0031868 0.080248 -0.41263
4280000000 0.10589 -0.31071 -0.0029723 0.0017839 -0.0018106 -0.0042257 -0.00048898 0.00068941
-0.00055422 0.0013313 -0.00071914 -7.0637e-05
-0.0030159 0.001807 -0.12034 -0.19353 -0.0027887 0.0030354 -0.00074194 -0.00036789
0.00015073 0.00033155 0.0006348 0.00042094
-0.0019408 -0.0042228 -0.0026613 0.0031551 0.13263 -0.29644 0.00093923 -0.00027277
-0.00069651 0.00080688 -0.00063499 0.00083536
-0.00043942 0.00057133 -0.00076233 -0.00030614 0.00082998 -0.00024283 -0.051992 -0.1718
-0.0048744 0.0025254 -0.00042273 -0.0021626
-0.00039455 0.0012848 0.00014154 0.00022422 -0.00083438 0.00081769 -0.0048259 0.0026087
0.12994 -0.28288 -0.006628 -0.00094196
-0.000725 -9.7209e-05 0.00059907 0.00048255 -0.00055619 0.00093071 -0.00051817 -0.0021403
-0.0065226 -0.00094701 0.029849 -0.41688
4340000000 0.078313 -0.31959 -0.0019318 0.0019932 -0.0024497 -0.001322 0.00030505 0.00052212
2.6554e-05 0.00074674 1.7013e-05 -0.0011134
-0.0019415 0.0020158 -0.14098 -0.16756 -0.0018596 0.0040694 -0.00012728 0.00056542
-0.00021782 -0.00029807 0.00035187 0.00032181
-0.0024707 -0.0012982 -0.00182 0.0040714 0.097068 -0.31318 -0.00043976 -0.00098221
0.00026649 0.00062482 0.00078823 0.0021829
0.00027376 0.00059283 -0.00015974 0.0004838 -0.00037536 -0.00095787 -0.069783 -0.16879
-0.0041958 0.0035524 -0.001867 -0.0025169
1.8126e-05 0.00070833 -0.00024063 -0.000215 0.00028605 0.00065123 -0.0041278 0.0036252
0.10332 -0.30797 -0.0047849 0.0011539
-9.9697e-05 -0.0010978 0.00040899 0.00034711 0.00075522 0.002245 -0.001771 -0.0026263
-0.0047223 0.0010744 -0.00392 -0.41174
4400000000 0.047304 -0.32506 -0.001038 0.0016211 -0.0023886 -0.0015551 0.00080587 0.0012342
2.6494e-05 0.00079024 -0.00020462 -0.00069975
-0.0010634 0.0016059 -0.16996 -0.15744 -0.0012677 0.0040447 -0.00046135 0.00048525
0.0002199 -0.00057728 0.00051995 0.00040778
-0.0024147 -0.0015745 -0.0012233 0.0040773 0.067757 -0.31934 -7.4729e-05 -0.00017726
0.00026222 0.00017553 0.0010303 0.0014548
0.00085871 0.0012147 -0.00044768 0.00050306 -0.00014775 -0.00032646 -0.094226 -0.15558
-0.0032707 0.005209 -0.001878 -0.0013422
5.6026e-05 0.00068316 0.00017626 -0.00056334 0.00025782 0.00016662 -0.0032028 0.0052482
0.071243 -0.32052 -0.0040017 0.00095878
-0.00023021 -0.0007081 0.00054618 0.00047296 0.0010943 0.0013817 -0.0019563 -0.0013889
-0.0039179 0.00080752 -0.050054 -0.41595
4460000000 0.011446 -0.32445 -0.00068917 0.00055833 -0.0041241 -0.00086904 0.0015179 -0.00061237
-0.00014874 0.0011734 -0.001182 -0.00035798
-0.00066411 0.00057235 -0.1916 -0.12793 -0.0004472 0.0045784 -0.00034015 0.00072069
-0.00038803 -0.00035804 0.00044607 -0.0003902
-0.0041578 -0.0008129 -0.0003764 0.0045443 0.042391 -0.32652 -0.00056043 -0.0004687
0.00030837 0.00075559 0.0019733 0.00051307
0.0014714 -0.00060658 -0.00034749 0.00071557 -0.00051597 -0.00038132 -0.10734 -0.13418
-0.0017336 0.0061951 -0.0026288 -0.00093596
-0.00013482 0.0012998 -0.000412 -0.00043541 0.00036916 0.00073249 -0.0017409 0.0061883
0.035972 -0.317 -0.0041054 0.0031079
-0.001276 -0.0004136 0.00045823 -0.00036732 0.0021048 0.00059392 -0.0025653 -0.00082867
-0.0041198 0.003129 -0.089672 -0.39753
4520000000 -0.012599 -0.32477 -0.0003561 -0.00030788 -0.0035754 0.00020175 0.0006633 -2.6462e-05
0.0017337 0.00012137 -0.00066755 0.00096299
-0.0003568 -0.00032957 -0.21648 -0.11088 0.0008057 0.0046453 0.00056768 0.00083434
-0.00033459 -9.6577e-05 0.00026349 -0.00012617
-0.0035959 0.0002364 0.00087158 0.0046255 0.011189 -0.32402 -0.0010262 0.00059989
0.00076436 -0.00061613 0.0017202 -0.0010046
0.00069842 -2.134e-05 0.00060692 0.00082891 -0.001008 0.00062507 -0.12465 -0.12485
-0.00055261 0.0058029 -0.003276 -0.0001919
0.0018427 5.1123e-05 -0.00036673 -1.8753e-05 0.00090941 -0.00061566 -0.00045846 0.0059038
-0.01267 -0.33002 -0.0029442 0.0026802
-0.00060274 0.0010496 0.00030871 -0.0001152 0.0015947 -0.00094322 -0.0032337 -0.00030458
-0.0029566 0.0026408 -0.11898 -0.39522
4580000000 -0.050148 -0.31723 -0.001074 -0.00065179 -0.0031531 0.0024178 0.00070479 -0.00041432
3.9093e-05 0.00018783 -0.00039113 0.00092932
-0.0010885 -0.00060187 -0.23504 -0.084149 0.0010054 0.0041315 0.00053857 -7.1048e-05
-6.548e-05 0.00027376 0.00021079 -0.0003745
-0.0030727 0.0024185 0.0010838 0.0041494 -0.02069 -0.32092 -0.00016538 0.00047694
-7.033e-05 -6.7143e-05 0.0015449 -0.0011252
0.00070938 -0.0004039 0.00051558 -7.1031e-05 -0.00017937 0.00047505 -0.13501 -0.099967
0.0022549 0.0055499 -0.0026368 0.0011538
6.2964e-05 0.00020583 -3.6769e-05 0.00019467 -0.00011623 -4.097e-05 0.0022004 0.0055121
-0.040446 -0.33553 -0.002404 0.0034377
-0.0003448 0.00084643 0.00020077 -0.00040575 0.0015124 -0.0010888 -0.0026449 0.0011909
-0.0025259 0.0035027 -0.16362 -0.36534
4640000000 -0.075556 -0.31095 -0.0025178 -0.0016234 -0.0029257 0.0025574 0.00055927 -0.0015002
0.0014613 -0.00017508 0.00027408 0.0010214
-0.0025268 -0.0016656 -0.24525 -0.056371 0.0017068 0.0037926 0.00075683 0.00031681
-0.00022205 0.00036648 -4.9551e-05 -0.00073548
-0.0028959 0.0025677 0.0017667 0.0037964 -0.04501 -0.31478 0.00035429 0.00087579
0.0010739 -9.2617e-06 0.00033707 -0.0022992
0.00050544 -0.0014829 0.00077313 0.00031431 0.00035534 0.00089646 -0.14065 -0.08572
0.0036296 0.0038353 -0.0024085 0.0016623
0.0014544 -0.00024766 -0.00020798 0.00032539 0.0010083 0.00011728 0.003667 0.0038176
-0.073815 -0.32226 -0.0026488 0.0040838
0.00030895 0.0010525 -6.6096e-05 -0.00074904 0.00035633 -0.0023161 -0.0023806 0.0016967
-0.0025926 0.0041763 -0.18293 -0.35484
4700000000 -0.10341 -0.30618 -0.0040773 -2.6701e-05 -0.0015446 0.0047137 -0.0010366 -0.00093984
0.00098095 -0.00047684 0.00086409 0.00045387
-0.0040395 -1.7207e-05 -0.25694 -0.037742 0.0025977 0.0040627 0.00044796 -0.00050849
0.00039919 0.00048753 -0.00024858 -9.4154e-05
-0.0014942 0.0047465 0.0026968 0.004027 -0.075931 -0.30854 -0.00021356 0.00057165
0.00021174 -0.00018917 -4.3067e-05 -0.0014314
-0.0010024 -0.00096032 0.0004378 -0.00050995 -0.00033364 0.0005733 -0.15733 -0.064875
0.0035582 0.0015642 -0.0013906 0.0023779
0.0010217 -0.00047623 0.00033125 0.00048189 0.00011877 3.9417e-06 0.0035016 0.0015212
-0.11237 -0.31476 -0.0011378 0.0040762
0.00091124 0.00047758 -0.00023565 -6.1847e-05 -8.3193e-05 -0.0014667 -0.0014073 0.0023769
-0.0012978 0.0039986 -0.22649 -0.32626
4760000000 -0.13355 -0.29089 -0.0047788 0.0013568 0.0006493 0.0045716 -0.00074982 -0.00057419
0.00034141 -0.001078 0.00080624 -0.00049193
-0.0047628 0.001365 -0.25249 0.0046867 0.0031205 0.0031688 -2.4436e-05 -0.00070641
0.00029482 0.00011383 0.00011854 1.6711e-05
0.00080467 0.0045629 0.0031612 0.0031618 -0.10555 -0.2942 0.00077356 0.00028571
0.00097072 7.1493e-05 -0.001392 -0.0011494
-0.00075487 -0.00058607 -4.9452e-05 -0.00070083 0.00073883 0.00033218 -0.15139 -0.04842
0.0025782 0.00093636 -0.00066049 0.0028265
0.00029353 -0.0011583 0.00033826 0.00014912 0.00095179 5.0006e-05 0.0025827 0.00092765
-0.1454 -0.29842 -4.0794e-05 0.0042536
0.00072056 -0.00053985 0.00013107 -1.1899e-06 -0.0014087 -0.0011462 -0.00068721 0.0028017
-0.00018311 0.0043133 -0.23771 -0.30409
4820000000 -0.16058 -0.27662 -0.004854 0.0027399 0.0013573 0.002906 -0.00087004 -0.00050526
0.00038629 -0.00087215 0.0001117 -0.00040008
-0.0048735 0.0027183 -0.26434 0.026956 0.0043649 0.0034213 -7.6662e-05 -0.00033182
0.00026547 4.7985e-07 -0.00024748 -0.00039904
0.0014138 0.0028999 0.0043894 0.0033297 -0.13282 -0.29066 0.00043686 -0.00037426
0.00048705 -0.00067682 -0.00081881 -4.6561e-05
-0.00087701 -0.00049615 -9.5822e-05 -0.00034956 0.00048265 -0.00041324 -0.16667 -0.03088
0.0017934 -0.00038223 0.00019101 0.0029034
0.00036238 -0.00092502 0.00025098 -3.0605e-05 0.00054085 -0.00065984 0.0018081 -0.0003611
-0.18522 -0.28103 -0.00022027 0.0029278
6.3933e-05 -0.00025581 -0.00021011 -0.00038767 -0.00091329 -0.000102 0.00017979 0.0029356
-0.0002146 0.0029462 -0.2748 -0.27367
4880000000 -0.19142 -0.25668 -0.0041919 0.0044646 0.0020369 0.0030638 -0.0014941 8.742e-05
-0.00083235 -0.00094462 0.00043691 -3.8094e-05
-0.0042032 0.0044793 -0.25584 0.068611 0.0049479 0.0016269 -0.00035478 -0.00013867
-0.00010763 0.00027654 -0.00012072 1.9895e-06
0.0020646 0.0030825 0.0049868 0.0015483 -0.15202 -0.27745 0.00052901 -0.00033401
-4.1297e-05 -0.0012722 -0.00044897 -0.00017427
-0.0015023 0.00011231 -0.00035017 -0.00012759 0.00051261 -0.00035995 -0.15989 -0.012103
0.00063705 -0.00056883 0.0011591 0.0024872
-0.00087564 -0.00093165 -0.00012164 0.00028008 -2.0517e-05 -0.0012183 0.00067021 -0.00056042
-0.21622 -0.26565 0.00061319 0.0031629
0.00047656 -0.00014687 -0.00011758 9.7739e-06 -0.00050583 -0.0002894 0.0011453 0.0024435
0.00078707 0.0030761 -0.28681 -0.24405
4940000000 -0.21204 -0.23903 -0.0029311 0.0064998 0.0028612 0.0013286 -0.00036112 0.00077973
-0.0009383 -0.00050061 6.3582e-05 -0.00080014
-0.0029315 0.0064772 -0.26748 0.094414 0.0059627 0.0011502 -0.00013409 -6.6977e-05
0.00036521 -0.00028708 -0.0004292 7.1318e-05
0.0028787 0.0012486 0.0059281 0.0010697 -0.17222 -0.25381 0.0001702 -0.00034961
-0.0011713 -0.00014445 -0.00064907 0.00022616
-0.00031634 0.00076951 -0.00011919 -5.601e-05 0.00015034 -0.00034797 -0.16731 -0.0025881
-0.00058459 0.00010409 0.0018272 0.0019481
-0.00092642 -0.0005131 0.00032665 -0.00036892 -0.0011108 -0.0002308 -0.00059968 6.0561e-05
-0.24025 -0.23825 6.1831e-05 0.00294
4.2453e-05 -0.00071863 -0.00040805 8.3373e-05 -0.00053111 0.00028318 0.0018746 0.0018749
-5.9744e-05 0.0030286 -0.31024 -0.21781
5000000000 -0.23261 -0.21468 -0.00010089 0.0073198 0.0033884 0.0017574 -0.00016592 0.0006382
-0.00053163 0.00059742 -0.00019576 -0.00092832
-7.5946e-05 0.007312 -0.25369 0.11198 0.0058523 -0.00096226 -0.0002781 -9.9888e-05
-0.00015933 -0.00060641 -0.000304 -0.00014936
0.0034098 0.0017165 0.0058483 -0.001018 -0.20239 -0.23919 -0.00055858 -0.00077581
-0.00046302 -0.00019405 -0.00039547 -0.00019966
-0.00012773 0.00066123 -0.0002863 -8.7535e-05 -0.00058465 -0.00075947 -0.16161 0.021798
-0.001007 0.0014083 0.0022742 0.0010103
-0.00057803 0.00065246 -0.00017475 -0.00061933 -0.00042373 -0.00021968 -0.00093849 0.0014274
-0.26788 -0.21531 -0.00016685 0.0038449
-0.00013163 -0.00087463 -0.0002747 -0.00010602 -0.00036547 -0.00016144 0.002267 0.0010633
7.9957e-05 0.003764 -0.32215 -0.18352
5060000000 -0.25344 -0.18684 0.0019575 0.0070017 0.0032537 -0.00044215 0.00016265 0.00052186
-0.00039075 1.5569e-05 -0.00037879 -0.00039379
0.0019443 0.0070137 -0.23616 0.14881 0.0051309 -0.002011 -4.1605e-05 0.00022975
-0.00039818 1.6899e-05 -0.00034943 0.0003186
0.0032432 -0.00049242 0.0051155 -0.0021137 -0.21559 -0.21712 -0.00031448 0.00029793
-0.0008849 -9.8929e-06 -0.0010845 3.7164e-05
0.00016922 0.00049016 -5.4044e-05 0.000228 -0.00032555 0.00026801 -0.16293 0.029084
-0.00037224 0.0029219 0.0018824 0.00055226
-0.00036862 -4.9539e-06 -0.00041012 3.8123e-05 -0.00095631 3.7261e-05 -0.00039491 0.0028864
-0.28178 -0.18437 0.0012878 0.0031575
-0.00046934 -0.00043809 -0.0003026 0.00031947 -0.0011591 2.0018e-05 0.0019498 0.00054918
0.0011097 0.0031214 -0.33429 -0.15473
5120000000 -0.26922 -0.16127 0.0035866 0.0059479 0.0029974 -0.00064292 0.00030634 0.000641
-9.3006e-05 0.00078534 -0.00046071 0.00030242
0.0035726 0.0059387 -0.23048 0.17517 0.0047919 -0.0027815 5.7188e-05 0.0002403
-9.4109e-05 -2.8173e-06 0.00015416 0.00032463
0.0030418 -0.0006573 0.0047533 -0.0028436 -0.22958 -0.20216 -0.00013283 0.00010812
-0.00030202 0.0009516 -0.0010916 0.00074448
0.00033771 0.00060822 7.2997e-05 0.00022811 -0.00014594 0.00014401 -0.15928 0.055415
0.0011298 0.0032559 0.0024938 0.00029862
-9.4191e-05 0.00083756 -8.6253e-05 2.173e-05 -0.00032773 0.00099272 0.0011613 0.0033399
-0.29681 -0.15086 0.0014666 0.0033253
-0.00049165 0.00038005 9.3396e-05 0.00039361 -0.0012136 0.00080541 0.0024321 0.00026399
0.0014395 0.0034865 -0.34679 -0.12013
5180000000 -0.28488 -0.1308 0.0051369 0.0046727 0.003399 -0.0011514 0.0002451 0.00052432
-0.00019292 0.00026516 -0.00052415 0.0004865
0.005121 0.0046871 -0.20818 0.19824 0.004184 -0.0039647 -0.00036679 -0.00025456
-0.00013832 -0.00013303 -5.7072e-05 0.00019346
0.0033411 -0.0011636 0.0041188 -0.004016 -0.24039 -0.16586 -0.00032097 0.00072825
-8.0748e-05 -0.00018518 -0.00043711 0.00092757
0.00024721 0.00049528 -0.00035649 -0.00026269 -0.00034304 0.00077376 -0.15808 0.065249
0.002779 0.0039821 0.0022423 -0.00083751
-0.00028313 0.00027061 -0.00013818 -0.00011305 -0.00011439 -0.00020097 0.0028104 0.0039769
-0.30888 -0.10811 0.0025249 0.0035877
-0.00048787 0.00049104 -0.00011962 0.00015358 -0.00046911 0.00094678 0.0023 -0.00081177
0.0024429 0.0035507 -0.34933 -0.088314
5240000000 -0.29308 -0.10402 0.0051462 0.0033396 0.002735 -0.0028246 0.00067674 7.3707e-05
-0.00019782 -2.2711e-06 6.1275e-05 0.00053314
0.0051121 0.0033576 -0.19625 0.23561 0.0030317 -0.0047998 4.6542e-07 0.00012019
-0.00021798 -9.9884e-06 0.00020509 0.00035238
0.0026542 -0.0028777 0.0029532 -0.0048352 -0.25722 -0.14085 0.00044212 0.00013641
-0.00041303 0.00059812 -2.5544e-05 0.0012831
0.0006945 4.6732e-05 1.2449e-06 0.00013222 0.00038727 0.00014671 -0.15854 0.085653
0.0036441 0.0025876 0.0016876 -0.0011845
-0.00016514 -9.0243e-05 -0.00021559 4.75e-06 -0.00028445 0.00068611 0.0036428 0.0025553
-0.32311 -0.067351 0.0029397 0.002786
6.6289e-05 0.00059603 0.00023778 0.00035149 0.00010338 0.0012933 0.0016433 -0.0012433
0.0029244 0.002848 -0.35552 -0.055031
5300000000 -0.29797 -0.073764 0.0059645 0.0018235 0.0017105 -0.0032479 0.00014667 -0.00034932
0.00034537 0.00070287 0.00011637 0.00021068
0.0059485 0.0018194 -0.18834 0.24048 0.0020586 -0.0053803 -0.00012742 0.00022474
-3.7723e-05 0.00036727 0.00028775 0.00022325
0.0016969 -0.0032293 0.0019504 -0.0053827 -0.27327 -0.11533 0.00031217 -0.00023685
0.00022176 0.00046987 0.00063874 0.00090287
0.00014422 -0.00038997 -0.00012606 0.00021778 0.00028946 -0.00023535 -0.15075 0.095064
0.0052741 0.0018084 0.0014189 -0.0016284
0.00038221 0.00064529 -3.0766e-05 0.00039001 0.00026233 0.00053854 0.0053316 0.0017866
-0.33463 -0.03841 0.0032816 0.0024667
0.00015875 0.00016915 0.00027064 0.00021786 0.00059659 0.00082721 0.0013327 -0.00154
0.0033381 0.0026836 -0.35113 -0.0194
5360000000 -0.29807 -0.036849 0.0058751 0.00068748 0.00040369 -0.0037239 0.00035507 3.1085e-06
7.3957e-05 0.00035425 0.00050501 -0.00016023
0.0058684 0.00070937 -0.15086 0.26205 0.00074486 -0.0056084 9.843e-05 0.00024023
-2.1068e-06 2.5607e-05 0.00045714 -7.0748e-05
0.00033508 -0.0037273 0.00064096 -0.005619 -0.27206 -0.088413 0.00041316 0.00032151
0.00024314 0.00048167 0.00076825 0.00035794
0.00035833 -5.4079e-06 7.1023e-05 0.00024126 0.00040419 0.00033515 -0.14875 0.11298
0.0058431 -0.00039394 0.00061185 -0.0020553
9.8833e-05 0.00033156 -2.6468e-05 1.6035e-05 0.00024346 0.00047053 0.0058502 -0.00045128
-0.33057 0.00048737 0.0045595 0.0024485
0.00050745 -0.00026764 0.00039848 -8.2014e-05 0.00080945 0.00041431 0.00066199 -0.0020568
0.0046783 0.0023852 -0.34897 0.0088364
5420000000 -0.30061 -0.013444 0.0060437 -0.0011256 -0.00062308 -0.0037412 -5.9753e-05 -0.0001758
0.00071732 0.00042115 0.00026869 -0.00021931
0.006024 -0.0011112 -0.13189 0.28866 -0.00017105 -0.0055241 7.4552e-05 0.00017592
2.3218e-05 4.7736e-05 0.00024232 -0.0001221
-0.00065935 -0.0037644 -0.00027893 -0.005511 -0.28775 -0.05488 -0.00016086 -0.00047653
0.00075486 0.00012337 0.0010322 -0.00011504
-3.1935e-05 -0.00017697 8.0256e-05 0.00015344 -0.00018284 -0.00053203 -0.13738 0.12751
0.0048386 -0.0019558 0.00024244 -0.0016615
0.00075736 0.00040686 5.1725e-05 7.0258e-05 0.00080514 0.00016955 0.0047881 -0.0020103
-0.3342 0.029324 0.0050797 0.0009422
0.00026711 -0.00019429 0.00027364 -0.00011583 0.0010414 -5.7356e-05 0.00011044 -0.0016502
0.0049533 0.0011681 -0.3411 0.050616
5480000000 -0.29251 0.022785 0.0049918 -0.0019695 -0.0020408 -0.002946 0.00041356 9.2549e-06
0.00083085 -0.00025883 -6.9835e-05 -0.00014683
0.0049506 -0.0019464 -0.11736 0.2964 -0.0016848 -0.0056635 2.7676e-05 0.00020867
6.9417e-05 -4.4007e-05 0.00025356 -0.00023725
-0.0021141 -0.0028954 -0.0017734 -0.0056415 -0.29177 -0.032654 -0.00030225 0.00021089
0.00058229 -0.00044239 0.00069976 -0.00014383
0.00035504 2.7977e-06 3.3661e-05 0.00019331 -0.00023105 0.0002257 -0.13059 0.1385
0.0041734 -0.0034087 -0.0001952 -0.0020402
0.00081631 -0.000256 6.1231e-05 -1.0623e-05 0.00050461 -0.00056016 0.0041728 -0.0034203
-0.32353 0.058735 0.0047675 0.00038312
-4.9509e-05 -0.00014498 0.0002677 -0.00021113 0.000729 -0.00016295 -0.00018819 -0.0019445
0.0048297 0.0002599 -0.33214 0.072688
5540000000 -0.28852 0.048093 0.0041861 -0.0026035 -0.0027923 -0.0018819 0.0003378 -0.00034882
0.00024359 -8.8327e-05 -0.00022417 0.00018106
0.0042066 -0.0025903 -0.076537 0.31382 -0.0026677 -0.0048997 0.00038924 0.00011409
-2.1729e-05 -0.00013754 -0.00017497 -0.00042512
-0.00285 -0.0019208 -0.0027476 -0.0048782 -0.29077 -0.011649 0.00022815 -0.00012772
0.00024905 -0.00017539 0.00032145 -0.00029643
0.00037307 -0.00033563 0.00040415 0.00010396 0.00027542 -0.00011832 -0.11915 0.15977
0.0026156 -0.0038151 -0.0010802 -0.001727
0.00023638 -0.00013677 -1.8178e-05 -0.00013536 0.00041044 -0.00012513 0.0025489 -0.0038713
-0.30854 0.0942 0.0051446 -0.00079698
-0.00027539 0.00015345 -0.00015573 -0.00041677 0.00033953 -0.00023318 -0.0011121 -0.001855
0.0048883 -0.00091325 -0.32421 0.11382
5600000000 -0.27709 0.075902 0.003396 -0.0036833 -0.0024103 -0.0016496 0.00030837 -0.00036987
0.00032736 -0.00029109 0.00025822 0.00037253
0.0034017 -0.0036583 -0.073686 0.32781 -0.0036748 -0.0046569 5.1091e-05 -0.00020578
-0.00014844 -1.0291e-05 -0.00025874 -0.00027864
-0.0024713 -0.0015987 -0.0038076 -0.0045801 -0.29004 0.020279 -4.8343e-05 2.2149e-05
0.00014566 -0.00052599 0.00051964 -0.00038885
0.00032663 -0.00038245 7.562e-05 -0.00021452 -6.7836e-05 4.4784e-05 -0.11141 0.15906
0.0017636 -0.0038047 -0.0011075 -0.0011735
0.00035885 -0.00030262 -0.00015687 -1.8642e-05 8.4067e-05 -0.00052205 0.0017183 -0.0037803
-0.2996 0.12397 0.0043268 -0.0013807
0.00029672 0.00044243 -0.00021167 -0.00026215 0.00045471 -0.00029128 -0.0011381 -0.0010725
0.0044353 -0.0014037 -0.30251 0.12777
5660000000 -0.26568 0.098094 0.0030683 -0.0036448 -0.0034027 -0.0005262 -0.00038556 -0.00077186
-0.00015585 -0.00060782 0.0003497 -0.00023038
0.0030752 -0.0036318 -0.032369 0.3193 -0.0045085 -0.0030199 -1.3963e-05 -0.00015559
0.00011509 1.2621e-05 -0.00013332 -3.6356e-05
-0.0033872 -0.00045061 -0.0045613 -0.0029301 -0.29052 0.043967 -0.00016016 2.419e-05
-0.00030796 -0.0004099 0.0002346 -0.001027
-0.00038198 -0.0007304 -2.4346e-05 -0.00012246 -0.00015082 0.00010175 -0.096005 0.17921
0.00078773 -0.004 -0.0014101 -0.00082048
-0.00017923 -0.00059183 0.00012941 6.2093e-06 -0.00030134 -0.00033179 0.00077523 -0.0040056
-0.28426 0.15243 0.0042972 -0.0023049
0.00034918 -0.00033778 -0.00014884 -5.3837e-05 0.00034087 -0.0011358 -0.0013206 -0.00080237
0.0043878 -0.0023519 -0.29344 0.16458
5720000000 -0.25038 0.11964 0.0026196 -0.0041669 -0.0029087 0.00081356 -0.00054591 -0.0001848
-0.00040711 -0.00013781 -9.6551e-05 -0.00030311
0.0026181 -0.0041529 -0.0041636 0.34452 -0.0056565 -0.0025927 9.3969e-05 -3.2331e-05
-0.00024916 1.9018e-05 -0.00020742 0.00021674
-0.0028744 0.00088457 -0.0057265 -0.0025047 -0.28667 0.075292 0.00010446 5.6029e-05
0.00030401 0.00032941 -0.00016913 -0.00032166
-0.00053304 -0.00021147 9.7876e-05 -5.3361e-05 7.1726e-05 3.2495e-05 -0.079975 0.18103
-2.784e-05 -0.0034949 -0.0015253 -0.00043821
-0.00041381 -0.00018901 -0.00027639 1.9753e-05 0.00025635 0.0002952 -9.2779e-05 -0.0035214
-0.27293 0.17909 0.0040818 -0.0035683
-0.00013056 -0.00025707 -0.00025042 0.0002082 -0.00011787 -0.00033884 -0.0015892 -0.00040384
0.0040618 -0.0035067 -0.26301 0.18152
5780000000 -0.23396 0.13699 0.0014864 -0.0048299 -0.0024667 0.0010819 -0.00076502 0.0001203
-0.00037142 -0.00026058 -0.00014168 -0.00025652
0.001481 -0.0048179 0.0092146 0.33932 -0.005976 -0.00054618 -3.4938e-05 -0.00019237
6.8839e-05 -4.8681e-05 -2.2259e-05 -0.00018656
-0.0024711 0.0011259 -0.0059892 -0.00045619 -0.28297 0.092059 -5.9864e-05 -0.00010315
0.00014206 -8.8539e-05 -0.00058397 -0.00064325
-0.00077927 0.00014608 -3.5774e-05 -0.00020109 -3.7537e-05 -8.3036e-05 -0.070848 0.19676
-0.00015437 -0.0031878 -0.0012415 -2.2916e-05
-0.00032328 -0.00021216 2.3738e-05 -2.3974e-05 8.887e-05 -0.00011573 -0.00019094 -0.0032002
-0.26211 0.20002 0.0029504 -0.0037014
-7.5167e-05 -0.00025306 -1.0076e-05 -0.00021981 -0.00051241 -0.00063974 -0.001252 3.0075e-05
0.0030034 -0.0036962 -0.25359 0.2039
5840000000 -0.21994 0.15808 0.00017232 -0.0054485 -0.0020971 0.0011894 -0.00014932 0.00030437
-0.00036282 0.00028068 -0.00043385 -0.00017502
0.00019323 -0.0054405 0.044984 0.34244 -0.0057331 0.00066154 -0.00021205 3.0537e-05
0.00019017 -9.0396e-06 -0.00017119 0.0001871
-0.0020716 0.0012104 -0.0057315 0.0007474 -0.27562 0.11621 -0.00017925 6.8092e-05
-0.00031398 -0.00071597 -0.00052479 -0.0003083
-0.0001462 0.00032459 -0.00022098 2.772e-05 -0.00023599 6.2188e-05 -0.047947 0.19972
-0.00061549 -0.0036135 -0.0012166 0.00015966
-0.00032725 0.00032641 0.00020485 -1.1216e-05 -0.00032231 -0.00070907 -0.0006363 -0.0035922
-0.24359 0.20911 0.0022327 -0.0041639
-0.00048879 -0.00019521 -0.00016428 0.00020106 -0.00056064 -0.00026322 -0.001183 0.00018107
0.0022394 -0.0042998 -0.21771 0.22769
5900000000 -0.20581 0.16984 -0.0019015 -0.0054832 -0.0021496 0.0023945 -0.00014584 9.1896e-05
0.00030227 -0.00022559 5.0428e-05 0.00018036
-0.0019127 -0.0054768 0.065116 0.34197 -0.0050568 0.002032 6.6292e-05 -1.4199e-06
-1.7159e-05 -0.00026388 -5.9799e-05 -0.00010045
-0.0021294 0.002496 -0.005012 0.0021516 -0.25975 0.13134 -9.4835e-06 -5.6138e-05
-0.00044689 -0.00027222 -0.00084952 -4.1456e-05
-0.00014008 8.3267e-05 4.5807e-05 1.2707e-06 2.7661e-05 -8.6946e-05 -0.040606 0.21
-0.000926 -0.0035281 -0.0011534 0.00038765
0.00023419 -0.00021997 -3.7587e-05 -0.0002298 -0.00042788 -0.00021594 -0.00099599 -0.0035666
-0.21807 0.22441 0.0021427 -0.0049991
0.00014036 0.00018569 -8.6017e-05 -8.5843e-05 -0.00073381 -0.00014765 -0.0012284 0.00035395
0.0020151 -0.0049016 -0.20316 0.23731
5960000000 -0.1854 0.18298 -0.0029934 -0.0039283 -0.0006428 0.0027288 -0.0001391 0.00016387
-0.00025493 0.00016068 -0.00013459 4.3927e-05
-0.002973 -0.0039263 0.091888 0.34078 -0.0041344 0.0023018 -0.00016185 -2.0651e-05
-4.9188e-05 0.00010789 2.924e-05 0.00014129
-0.00059803 0.0027022 -0.0040866 0.0023561 -0.24435 0.15714 -2.384e-05 -0.0001496
-0.00041225 0.00028436 -0.00040742 -0.00011824
-0.00013775 0.00017394 -0.00017904 -1.2928e-05 -3.7608e-05 -0.00010792 -0.021995 0.21841
-0.0019989 -0.0033803 -0.0010082 0.00095111
-0.00024955 0.0001659 -1.9483e-05 9.8907e-05 -0.00034583 0.0002608 -0.002042 -0.0033378
-0.19694 0.23822 1.3933e-05 -0.0052039
-0.00015425 0.00010535 2.7173e-05 0.00013916 -0.00032445 -8.0728e-05 -0.0010176 0.00095018
0.00024318 -0.0050948 -0.17408 0.2644
6020000000 -0.16711 0.19797 -0.003824 -0.0030304 -0.00015181 0.0029585 -1.8055e-05 0.00054283
-0.00020599 0.00030884 -0.00015662 0.00027957
-0.0038133 -0.0030339 0.11992 0.33207 -0.0046038 0.0031857 -6.7759e-05 0.00014862
-0.00011955 0.00017838 -0.00019804 0.00026149
-6.9693e-05 0.0029557 -0.0045377 0.0032754 -0.22453 0.16906 -0.00024146 0.00026803
-0.0006604 -3.8852e-05 -0.00048792 0.0004999
-2.9924e-05 0.00053752 -7.4723e-05 0.00015178 -0.00026882 0.00024333 -0.01553 0.21377
-0.0026821 -0.0032476 -0.00066493 0.00080704
-0.00026106 0.00031025 -0.00010247 0.00014182 -0.00068885 -7.0742e-06 -0.0026875 -0.0032367
-0.16728 0.25181 -0.00010258 -0.0046741
-0.00014003 0.00031033 -0.00016988 0.00026093 -0.00045522 0.0004726 -0.00058061 0.00073566
-0.00016978 -0.0046933 -0.14725 0.26356
6080000000 -0.14691 0.20642 -0.0040624 -0.00086079 0.0013141 0.0028005 5.7389e-05 3.2311e-05
6.8469e-05 8.1334e-05 0.00016964 3.2491e-05
-0.004044 -0.0008473 0.14134 0.33265 -0.0030739 0.0045874 -4.7593e-05 -4.6412e-05
2.0838e-05 8.296e-05 0.00020556 0.00032626
0.0013554 0.0028119 -0.0029937 0.0046521 -0.20648 0.19618 0.00022754 0.00015904
-0.00031176 0.00075551 -0.00016361 0.00023041
4.6207e-05 4.6418e-05 -4.0619e-05 -4.3839e-05 0.00024227 0.00021526 0.0013135 0.22199
-0.003997 -0.0023053 -0.00092024 0.001045
5.9899e-05 7.0697e-05 -4.6042e-06 9.4134e-05 -0.00024207 0.0007379 -0.0040542 -0.0022705
-0.13851 0.26887 -0.00097101 -0.0055462
0.00021457 4.5773e-05 0.00021082 0.00029935 -6.2378e-05 0.00018393 -0.0008997 0.0010421
-0.00089586 -0.0055592 -0.12516 0.28404
6140000000 -0.12968 0.21946 -0.0035375 -0.00054776 0.0016104 0.0021742 7.9963e-05 -4.7496e-05
6.8415e-05 -0.00010279 0.00052516 -0.00031436
-0.0035402 -0.00058633 0.16806 0.31377 -0.0021901 0.0053795 4.1643e-05 4.8775e-05
0.00034697 -2.8006e-05 0.00033472 4.1368e-06
0.0016374 0.0021598 -0.0020713 0.0054331 -0.18229 0.21497 0.00038069 -5.6336e-05
0.00014017 0.00054347 9.7033e-05 0.00058975
6.5261e-05 -1.6046e-05 2.0516e-05 6.3075e-05 0.00038426 -7.8854e-05 0.014137 0.21265
-0.0046782 -0.0012985 -0.00045111 0.0013788
6.6998e-05 -0.00010602 0.00033628 -4.5845e-05 0.00013574 0.0006285 -0.0046714 -0.0012363
-0.11868 0.28825 -0.0028774 -0.0043198
0.00047874 -0.00024825 0.00025942 4.7606e-05 -2.0803e-05 0.00052645 -0.00043195 0.0014275
-0.0028974 -0.0043012 -0.086021 0.28294
6200000000 -0.11402 0.22487 -0.0029391 -0.0001279 0.0021427 0.0012405 0.00011464 0.00035326
-0.00019921 0.00013375 -4.9157e-05 -0.00033425
-0.0029252 -0.00014398 0.196 0.31195 -0.00082545 0.0052446 6.7085e-05 0.00024606
5.1438e-05 1.2044e-05 0.00011418 0.00013081
0.0021557 0.0012466 -0.00073953 0.0052865 -0.16299 0.22886 0.00013709 -0.0003617
0.00051306 -2.2125e-05 0.00036796 0.00033736
9.2123e-05 0.00038186 7.622e-05 0.00022176 0.00011496 -0.00037317 0.02749 0.22095
-0.0046651 8.3344e-05 1.8451e-05 0.0012555
-0.00023158 7.9232e-05 2.3927e-05 -2.6619e-05 0.00051879 -2.4977e-05 -0.0046275 8.4645e-05
-0.10594 0.29551 -0.003662 -0.0035569
-7.3234e-05 -0.00031274 0.00010244 0.00014077 0.00038139 0.00031624 0.0001368 0.0012462
-0.003677 -0.0035498 -0.073273 0.29215
6260000000 -0.099001 0.23761 -0.0030515 0.00076576 0.0021374 0.00064204 0.00030235 -9.3427e-05
0.00011815 0.00027103 -0.00013546 -1.3566e-05
-0.0030622 0.00076483 0.21337 0.29668 0.00010123 0.0053326 1.087e-05 -0.00011113
-4.4617e-05 -7.2379e-05 0.0001906 0.00024027
0.0021498 0.00060443 0.00019745 0.0053434 -0.14026 0.25014 0.00010657 -1.0316e-05
0.00029899 -0.00019351 0.00021363 0.00020206
0.00031027 -0.00011722 9.4338e-06 -0.00011634 0.00011321 -1.4415e-05 0.043501 0.21603
-0.0044143 0.0014614 0.00068598 0.0012185
0.00017361 0.00024993 -5.0912e-05 -7.9941e-05 0.00030195 -0.0001502 -0.0044489 0.0015043
-0.079877 0.29566 -0.0041536 -0.002596
-0.00014841 -1.9283e-05 0.00019875 0.00018752 0.00026928 0.0003028 0.00059973 0.001208
-0.0041828 -0.0026553 -0.027089 0.2922
6320000000 -0.082765 0.23939 -0.0026024 0.0014046 0.0022058 -0.00041339 5.7481e-05 0.00013211
-0.0003924 0.00047708 -0.00023744 0.00026701
-0.0025956 0.0013988 0.23864 0.28667 0.0019461 0.0055345 8.3256e-05 7.1918e-05
3.306e-05 -8.6221e-05 0.00017712 -6.0502e-05
0.0022425 -0.0004522 0.0020664 0.005503 -0.12233 0.25858 -0.00017786 -0.00032167
0.00029441 -4.4065e-05 0.00044923 0.00020657
5.7164e-05 0.00013871 7.5659e-05 7.6246e-05 -0.00015661 -0.00029196 0.042382 0.21699
-0.0038989 0.0021266 0.00073533 0.0008514
-0.00036709 0.00048531 -3.3972e-06 -0.00012245 0.00027053 -7.3755e-05 -0.003851 0.002188
-0.05509 0.30491 -0.0047317 -0.0014389
-0.00026367 0.00027748 0.00015546 -9.4517e-05 0.00041002 0.00023427 0.00072779 0.00084883
-0.0048766 -0.0014101 -0.016779 0.2898
6380000000 -0.063156 0.24657 -0.0019288 0.0019096 0.0017029 -0.00048876 2.7072e-05 -6.3015e-05
0.00022024 0.00027422 -1.9414e-06 0.00020343
-0.0019096 0.0018969 0.25517 0.26735 0.0030449 0.0041143 -0.00014576 -4.8435e-05
-0.00024402 -0.0001464 -0.00016041 -0.0001888
0.0016765 -0.00050791 0.0031422 0.0040754 -0.094231 0.27445 -0.00023168 0.00010009
0.00030718 -5.915e-05 0.00037908 0.00017301
4.4197e-05 -7.235e-05 -0.00013649 -7.3913e-05 -0.00024087 0.00014143 0.063332 0.20734
-0.0030008 0.0034286 0.00090409 0.00066117
0.00027189 0.00026011 -0.00023817 -0.00015275 0.00039412 -2.4443e-05 -0.0029837 0.0034071
-0.033641 0.29771 -0.0046395 7.9341e-06
3.9735e-05 0.00018954 -0.00010612 -0.00019822 0.00046701 0.00027909 0.00090504 0.00072626
-0.0045388 7.4039e-05 0.022986 0.29259
6440000000 -0.040384 0.25719 -0.00082881 0.0024432 0.0017932 -0.00084319 0.00038709 -0.0001293
0.00026195 -0.00047532 -0.00013827 -0.00025716
-0.00083291 0.0024261 0.27571 0.25306 0.0034192 0.0029276 0.00010691 -5.2588e-05
-0.00015538 -1.038e-05 -0.00019275 -0.00031863
0.0017896 -0.00086477 0.0034862 0.0028617 -0.076622 0.2886 -0.00018719 0.00030791
-0.00030565 -7.6039e-05 0.0004778 -0.00049006
0.00039566 -0.00015403 0.0001054 -4.2152e-05 -0.00016959 0.00028879 0.06547 0.2032
-0.0016417 0.0039851 0.00089352 0.00068076
0.00030342 -0.00049874 -0.00010615 -1.4866e-05 -0.00034138 -9.4867e-05 -0.001658 0.0040644
0.008396 0.30264 -0.0043614 0.0014888
-0.00015174 -0.00030597 -0.00016962 -0.00028105 0.00048528 -0.00048525 0.00091376 0.00060448
-0.0043236 0.0014198 0.034753 0.27628
6500000000 -0.022064 0.25681 -0.00015303 0.0020417 0.0013622 -0.0010873 0.00020605 -9.5669e-05
3.4689e-05 0.00011427 -2.5333e-05 0.00028115
-0.0001829 0.0020222 0.30048 0.22572 0.0037564 0.0024366 0.00012016 3.0648e-05
9.4314e-05 0.00020925 0.00015946 -8.6446e-05
0.0013207 -0.001104 0.003826 0.0023752 -0.06523 0.28561 -6.8398e-06 1.8314e-05
5.5238e-05 -0.00023335 -0.00017949 -0.00033941
0.00019691 -7.8901e-05 0.00012813 3.7884e-05 -1.3586e-06 5.8869e-06 0.08944 0.19817
-0.00020347 0.0040042 0.0010883 0.00034925
4.3198e-05 0.000126 0.00010629 0.00018457 0.00012293 -0.00020156 -9.4967e-05 0.0040094
0.030004 0.30568 -0.0031553 0.0023154
-5.7557e-05 0.00033084 0.00017936 -8.5775e-05 -0.00014765 -0.00039741 0.0010796 0.00043518
-0.0031982 0.0023586 0.071824 0.27784
