# Supplementary material for: Early Detection of Alzheimer’s Disease via Machine Learning-Based Microwave Sensing: An Experimental Validation
Source: Sensors (Basel). 2025 Apr 25;25(9):2718. doi: 10.3390/s25092718 (PMC12074295; doi:10.3390/s25092718)
Supplement: Supplementary file 1 [file sensors-25-02718-s001.zip › measurements_paper_sensors/26 febbraio - PART1/set5/CSF_7.5_m9.s6p]

!Keysight Technologies,M9804A,MY58100912,A.14.10.03
!Date: Thursday, April 27, 2023 10:28:33
!Correction: S11(C  6-Port  ) 
!S12(C  6-Port  ) 
!S13(C  6-Port  ) 
!S14(C  6-Port  ) 
!S15(C  6-Port  ) 
!S16(C  6-Port  ) 
!S21(C  6-Port  ) 
!S22(C  6-Port  ) 
!S23(C  6-Port  ) 
!S24(C  6-Port  ) 
!S25(C  6-Port  ) 
!S26(C  6-Port  ) 
!S31(C  6-Port  ) 
!S32(C  6-Port  ) 
!S33(C  6-Port  ) 
!S34(C  6-Port  ) 
!S35(C  6-Port  ) 
!S36(C  6-Port  ) 
!S41(C  6-Port  ) 
!S42(C  6-Port  ) 
!S43(C  6-Port  ) 
!S44(C  6-Port  ) 
!S45(C  6-Port  ) 
!S46(C  6-Port  ) 
!S51(C  6-Port  ) 
!S52(C  6-Port  ) 
!S53(C  6-Port  ) 
!S54(C  6-Port  ) 
!S55(C  6-Port  ) 
!S56(C  6-Port  ) 
!S61(C  6-Port  ) 
!S62(C  6-Port  ) 
!S63(C  6-Port  ) 
!S64(C  6-Port  ) 
!S65(C  6-Port  ) 
!S66(C  6-Port  ) 
!S6P File: Measurement: :
# Hz S  RI   R 50
500000000 -0.32629 -0.061712 -0.01037 -0.0020487 -0.008517 0.012136 -0.0038073 0.012212
0.013736 0.0064027 -0.0044296 0.0085127
-0.010183 -0.0020444 -0.4085 -0.072282 0.0080775 -0.011143 0.0010602 0.011742
0.0094342 0.0039524 0.0009531 0.013762
-0.0085181 0.012051 0.0079579 -0.01125 -0.25397 0.19363 0.0072638 0.0027323
-0.0015535 0.0078713 0.0015578 0.010886
-0.0039196 0.012196 0.00087539 0.011824 0.0072188 0.0027666 -0.3269 0.044589
-0.020334 -0.0049053 0.015914 0.028136
0.013781 0.0060449 0.0094594 0.0040632 -0.0014762 0.0078137 -0.020478 -0.004833
-0.20602 -0.25543 -0.029869 0.0053533
-0.004538 0.0087071 0.00085581 0.013958 0.0014965 0.010903 0.015542 0.028353
-0.030051 0.0051544 -0.25345 -0.14619
560000000 -0.3133 0.10671 -0.021779 -0.06685 -0.00027919 0.013728 0.0060961 0.010875
0.0097303 0.0055535 0.011411 0.0088282
-0.021598 -0.0667 -0.36762 0.090854 -0.041171 -0.038678 0.013151 0.003124
-0.013851 -0.0056178 0.0041262 -0.00086636
-0.0001709 0.013611 -0.041235 -0.038736 -0.1793 0.24152 -0.00064855 -0.005011
0.0175 0.0057807 0.0075333 -0.0059167
0.00569 0.011222 0.013273 0.0030926 -0.00067755 -0.0048937 -0.30255 0.13311
0.0071081 -0.022747 0.0052449 -0.021887
0.010267 0.0056806 -0.013774 -0.0060069 0.017575 0.006115 0.0069627 -0.022955
-0.29667 -0.072039 0.010546 -0.050968
0.01138 0.0094235 0.0042141 -0.0007701 0.0071552 -0.0057719 0.0051984 -0.021755
0.011038 -0.050436 -0.32607 -0.00010687
620000000 -0.27357 0.082039 -0.023942 0.0089348 0.0028385 0.0087817 0.007975 -0.0042057
0.012136 -4.8983e-05 -0.0004076 -0.0018485
-0.02385 0.0088855 -0.39853 0.035967 -0.019674 0.00024103 -0.0017757 -0.002087
0.012426 -0.0055542 0.00020771 -0.0031387
0.0029191 0.0088114 -0.019669 0.00026181 -0.1532 0.25063 -0.0017264 -0.005138
-0.0040259 -0.0025384 0.0079289 -0.0029229
0.0077449 -0.0044952 -0.001875 -0.0020335 -0.001602 -0.0051903 -0.26132 0.14188
-0.039628 -0.020701 0.012184 0.027778
0.012206 0.00016828 0.012351 -0.0055725 -0.0041321 -0.0025283 -0.039777 -0.020592
-0.20909 -0.11036 -0.046155 0.013617
-0.00054801 -0.0020464 0.00049967 -0.0033458 0.0080714 -0.0029263 0.012012 0.028066
-0.04602 0.013313 -0.24183 -0.037959
680000000 -0.23972 0.17467 -0.026396 -0.015024 0.0047155 0.0052086 0.0016271 -0.00755
-0.0017334 -0.011791 0.0059134 -0.0072138
-0.026433 -0.014992 -0.38933 0.13817 -0.032836 -0.0015661 -0.0019246 -0.00032208
-0.001445 -0.0096885 -0.0010466 -0.0017635
0.0047287 0.0053206 -0.032937 -0.0014785 -0.1067 0.27452 -0.00077239 0.00034718
-0.0015643 0.00080749 -0.0029813 -0.0090399
0.0015884 -0.0074939 -0.0018348 -0.00029145 -0.00073866 0.00035572 -0.21823 0.1953
-0.023176 -0.0081315 -0.0085496 -0.011194
-0.0019635 -0.011605 -0.0015099 -0.0097015 -0.0015662 0.00082657 -0.023248 -0.0081542
-0.28542 -0.0072218 -0.0054473 -0.0080595
0.005834 -0.0071754 -0.0011171 -0.0017696 -0.0029798 -0.0091829 -0.0085497 -0.011397
-0.0054918 -0.008065 -0.25959 0.068587
740000000 -0.19362 0.16814 -0.040677 0.026545 0.013265 -0.0037112 0.00029188 -0.0039481
-0.0042989 -0.0023309 -0.0063999 0.0027447
-0.040645 0.026552 -0.33575 0.15784 -0.036772 0.034375 4.3528e-05 -0.0057713
-0.012976 0.0070028 -0.001057 -0.0055883
0.013238 -0.0037829 -0.036644 0.034465 -0.073374 0.27516 -0.0019019 0.0033383
-0.0011696 -0.0055892 -0.0018743 0.00069808
0.00012333 -0.0038978 -3.823e-06 -0.0057517 -0.0019172 0.0032783 -0.20103 0.20072
-0.042782 -0.0095869 0.02224 0.016488
-0.0043382 -0.0025665 -0.013018 0.0068143 -0.0012256 -0.0057264 -0.042763 -0.0095202
-0.18102 0.02951 -0.044573 -0.00088749
-0.0064965 0.0027291 -0.0011673 -0.005516 -0.001972 0.00072693 0.022142 0.01639
-0.044445 -0.0011903 -0.25173 0.072097
800000000 -0.1667 0.21417 -0.023057 0.016578 0.0053451 -0.010172 -0.0044929 -0.0024278
-0.0042867 0.0017383 0.0043725 0.00037704
-0.02306 0.016526 -0.345 0.22953 -0.0085805 0.034722 -0.0021231 0.002146
-2.8342e-05 0.0021508 0.0008718 0.005429
0.0053445 -0.010165 -0.0084962 0.034814 -0.035115 0.30171 0.0011034 0.0011139
1.9944e-05 0.0029703 -0.0015849 0.00069256
-0.0045049 -0.0024192 -0.0021536 0.0021739 0.0010809 0.0011552 -0.17367 0.22916
-0.029712 0.013305 0.014744 -0.010115
-0.0043093 0.0015757 -4.611e-05 0.0021554 0.00010988 0.0030012 -0.029691 0.01328
-0.2401 0.053008 -0.019222 0.021275
0.0043663 0.00040538 0.00089209 0.0054521 -0.0016402 0.00066479 0.014664 -0.010175
-0.019192 0.021167 -0.25025 0.12513
860000000 -0.13092 0.23547 -0.01838 0.03088 -0.0033819 -0.0098854 -0.0020796 0.00075672
0.0040408 0.0050204 -0.0038684 -0.0031233
-0.018381 0.030836 -0.29687 0.27491 0.0078786 0.034487 0.00015495 0.0022972
0.0037719 0.00016063 0.0036449 7.43e-06
-0.0034078 -0.0098652 0.0079882 0.034456 0.014649 0.31206 -0.00056069 -0.0004254
0.0025064 -0.0017547 0.0017587 0.0043286
-0.0020832 0.00074166 0.00011937 0.002335 -0.00056543 -0.0004277 -0.13661 0.24102
-0.019189 0.017901 -0.0063916 -0.0099712
0.003895 0.0050714 0.0038009 0.00017964 0.0025409 -0.001713 -0.019118 0.017885
-0.18534 0.11878 -0.027606 0.01579
-0.0037905 -0.0031972 0.0035153 -0.00021699 0.0017662 0.0042013 -0.0063285 -0.009988
-0.027619 0.015806 -0.19989 0.17479
920000000 -0.10823 0.25903 0.0046074 0.039793 -0.0093206 -0.0041338 -0.0016708 0.0018658
-9.0508e-06 0.0017829 0.0029049 -0.001531
0.0045621 0.039795 -0.27064 0.29619 0.028308 0.022722 0.0014239 0.0011057
0.0071653 0.00021586 0.0038324 -0.0030194
-0.0093447 -0.0041035 0.028406 0.022638 0.061207 0.31338 0.0016817 -3.3947e-05
0.00042051 -0.00030492 0.00091945 -0.0013428
-0.0016406 0.0019425 0.001402 0.0010656 0.0016779 -3.3156e-05 -0.11316 0.25788
-0.013173 0.031665 0.0042575 -0.0062443
5.8359e-05 0.0018057 0.0072146 7.2189e-05 0.00043062 -0.00035499 -0.013073 0.031723
-0.18048 0.12267 -0.0038549 0.029782
0.0030134 -0.0014032 0.0038761 -0.0030814 0.00096522 -0.0013566 0.0041615 -0.0062264
-0.0037026 0.029745 -0.21086 0.18715
980000000 -0.061521 0.2815 0.017181 0.030643 -0.0091289 0.004903 0.0020851 0.0035627
0.0039031 -0.0014551 -0.0036323 -0.0027442
0.017129 0.030634 -0.21845 0.33476 0.033316 0.0048951 0.0019799 -0.00017619
0.0018735 -0.0061389 -0.0006112 -0.0027109
-0.0091178 0.004922 0.033386 0.0047795 0.10813 0.30871 0.00044016 -0.0010586
0.00028099 -0.0016758 0.0015896 -0.00035202
0.0021024 0.0035497 0.0019773 -0.00020847 0.00041153 -0.001061 -0.074188 0.27064
0.0070871 0.031803 -0.0095449 -0.008151
0.0039216 -0.0015093 0.0019006 -0.0062102 0.00033636 -0.0016724 0.0070967 0.031824
-0.1517 0.16246 0.0049787 0.021453
-0.0036454 -0.0027261 -0.00061698 -0.0027601 0.0015894 -0.00037756 -0.0095237 -0.008157
0.0048211 0.021561 -0.1696 0.23775
1040000000 -0.019613 0.29036 0.033631 0.019719 -0.0007615 0.0075848 0.0025879 0.00055712
0.00028763 -0.0032524 -0.00010527 -0.0015116
0.033582 0.019739 -0.18252 0.34831 0.029594 -0.014837 0.0014338 -0.001756
-0.0023965 -0.0022313 -0.001237 -0.0028853
-0.00071997 0.0076056 0.029604 -0.014958 0.15562 0.29461 -0.00056006 -0.0013671
-0.0014159 -0.00089682 -0.00061034 -0.001185
0.0025938 0.00051049 0.0014373 -0.0017629 -0.00055366 -0.0013589 -0.045834 0.27968
0.019554 0.020624 -0.0021797 0.001396
0.00039389 -0.0032777 -0.0024469 -0.0021822 -0.0014507 -0.00088769 0.019595 0.020555
-0.11778 0.1717 0.013364 0.021368
-9.8231e-05 -0.0014199 -0.0011733 -0.0029315 -0.00061762 -0.0012042 -0.0021674 0.0013608
0.013244 0.02134 -0.14801 0.25774
1100000000 0.024532 0.30089 0.037077 -0.0032542 0.0037238 0.0040604 0.0023163 -0.0011441
-0.0023849 -0.0031489 -0.0041863 0.0001047
0.037054 -0.0032596 -0.13987 0.36901 0.014994 -0.027917 -0.00023825 -0.0018323
-0.0033494 -0.00091767 -0.0037645 -0.00050621
0.0037212 0.0040592 0.014918 -0.027997 0.20163 0.27506 -0.0017771 0.00037631
-0.0016805 0.00055676 -0.0011032 -0.00060291
0.0023231 -0.0011342 -0.00023705 -0.0018439 -0.0017707 0.00037825 -0.0057055 0.28522
0.026129 0.0071384 -0.0024947 -5.9782e-05
-0.0023958 -0.003138 -0.0033615 -0.00091855 -0.0016479 0.00054918 0.026144 0.0071069
-0.10197 0.19064 0.020368 0.010774
-0.0042157 4.037e-05 -0.003786 -0.0004665 -0.0011105 -0.00057216 -0.002483 -9.5614e-05
0.020424 0.010742 -0.10419 0.29181
1160000000 0.076986 0.29778 0.025247 -0.020528 0.0035194 -0.00078576 -0.00015788 -0.0024505
-0.00414 -0.00081817 -0.0012013 0.0042994
0.025232 -0.020493 -0.093693 0.37427 -0.0041663 -0.028688 -0.0016075 -0.0013933
-0.0026234 0.0026203 -0.0016646 0.0019685
0.0035243 -0.00079508 -0.0042624 -0.028683 0.24631 0.2443 -0.00057712 0.0016026
-0.00042206 0.0017171 -0.0010547 0.0003051
-0.00021066 -0.0024553 -0.0016166 -0.0013863 -0.00056788 0.0016015 0.035228 0.28197
0.023379 -0.010091 -0.0035711 0.0052372
-0.0041553 -0.00082412 -0.0026017 0.0026062 -0.00041758 0.0017239 0.023386 -0.010169
-0.065405 0.20378 0.019783 0.0013999
-0.0010899 0.0042987 -0.0016491 0.0019465 -0.001105 0.00028162 -0.0035657 0.0052453
0.019745 0.0014829 -0.055049 0.29555
1220000000 0.12047 0.28748 0.011942 -0.030476 -0.0010954 -0.0016667 -0.00011569 -0.00099279
-0.0027495 0.0022737 0.0011839 0.0019201
0.011971 -0.030463 -0.049961 0.38782 -0.017095 -0.020699 -0.0024952 0.00059845
-5.1132e-05 0.0029892 -0.00080644 0.0019167
-0.0011095 -0.0016765 -0.017176 -0.020648 0.28519 0.20453 0.00091554 0.0014105
0.00052296 0.0011507 9.0175e-05 0.00061926
-0.0001133 -0.001011 -0.0024956 0.00060918 0.00091634 0.0014187 0.074319 0.27221
0.01222 -0.017586 0.0022793 0.0014659
-0.0027832 0.0022842 -3.1391e-05 0.0030071 0.00053194 0.0011522 0.012233 -0.017593
-0.044348 0.21586 0.015596 -0.012522
0.0012289 0.0019529 -0.00081115 0.0019789 9.2292e-05 0.00059098 0.0022645 0.0014719
0.015627 -0.01252 -0.026306 0.31422
1280000000 0.17129 0.26875 -0.0071982 -0.029511 -0.0018945 0.0014997 -0.00096928 -0.0019492
-0.0010401 0.0034365 0.0025623 0.0013214
-0.0071996 -0.029469 -0.0024216 0.38025 -0.023836 -0.007569 -0.00071367 0.0014423
0.0016199 0.0017806 0.00061336 0.0020264
-0.001874 0.0015262 -0.023878 -0.0074697 0.31605 0.16139 0.001335 -0.00020164
0.0010276 0.00048481 0.00020124 0.00043558
-0.00096529 -0.0019726 -0.00070039 0.0014491 0.0013349 -0.0001972 0.11111 0.25627
0.0021692 -0.0205 -0.00010109 0.00012809
-0.00099717 0.0034146 0.0016719 0.0017445 0.0010523 0.00047647 0.0021344 -0.020516
-0.0066318 0.22416 0.0040266 -0.015372
0.0025763 0.0012767 0.00066019 0.002029 0.00022165 0.00045271 -0.00012318 0.00012001
0.004045 -0.015416 0.022821 0.31882
1340000000 0.20924 0.23489 -0.017153 -0.02006 0.00027898 0.0040142 -0.0017628 -0.00063171
0.0015793 0.0029424 0.0018389 -0.0014936
-0.017117 -0.020074 0.037629 0.37178 -0.020555 0.0049851 -0.00019974 0.0019413
0.001745 0.0010348 0.0012288 0.0008109
0.00027301 0.0040069 -0.02055 0.0050901 0.3388 0.11238 0.00072859 -0.00086323
0.00069481 -0.00048064 0.0001406 0.00040598
-0.0017599 -0.00058541 -0.00019288 0.0019247 0.00073621 -0.00087551 0.14382 0.23467
-0.0080587 -0.018022 0.00098102 0.00043219
0.001586 0.0029295 0.0017528 0.0010029 0.00070001 -0.00045695 -0.0081031 -0.018023
0.023255 0.22183 -0.0026037 -0.014376
0.0017719 -0.0014949 0.0012743 0.00078917 0.00010573 0.00037844 0.00097908 0.00041446
-0.002621 -0.014356 0.061389 0.31561
1400000000 0.24284 0.19822 -0.023818 -0.0086599 0.0045829 0.0029886 -0.0020454 0.00073448
0.002626 0.0009072 0.00038766 -0.0013334
-0.023764 -0.0086735 0.074965 0.35959 -0.013618 0.012593 0.0012995 0.0012675
0.0011826 -0.00057858 0.0011315 0.00023119
0.0046064 0.0029574 -0.013584 0.012668 0.3514 0.058474 -2.4815e-05 -0.0012576
0.00023399 -0.00015366 0.00046449 0.00021343
-0.0020363 0.00074944 0.0013232 0.0012741 -2.0324e-05 -0.0012415 0.17212 0.20617
-0.014915 -0.010976 -0.00098041 -0.00031148
0.0026328 0.00088908 0.0011799 -0.00058359 0.000235 -0.00015624 -0.014931 -0.010916
0.056151 0.22198 -0.0094442 -0.0094576
0.00031992 -0.0013208 0.0010807 0.0002247 0.00047644 0.00023737 -0.0010318 -0.00033392
-0.0094535 -0.0094124 0.10637 0.30687
1460000000 0.26717 0.15502 -0.021049 0.0041957 0.0049218 -0.0016732 -0.0015027 0.0016362
0.0021348 -0.0003479 -0.00021515 -0.00085835
-0.021028 0.0041781 0.11021 0.33768 -0.0047156 0.014713 0.0015891 0.00024871
0.0012202 -0.0012619 0.0012526 -0.00059516
0.0049108 -0.0017029 -0.0046427 0.014744 0.35789 0.0035261 -0.0010619 -0.0010649
0.00031579 -0.00029254 0.00077858 -0.00026105
-0.0015186 0.0016516 0.0015795 0.00024273 -0.0010673 -0.0010677 0.19909 0.17769
-0.016268 -0.0039451 -0.001145 0.0020282
0.002128 -0.00039114 0.0012249 -0.0012621 0.00031831 -0.00028275 -0.016297 -0.0039186
0.086675 0.21078 -0.011787 -0.0032042
-0.00019132 -0.00089213 0.0012912 -0.00059323 0.00076485 -0.00028132 -0.00111 0.0020658
-0.011826 -0.0032139 0.14108 0.28705
1520000000 0.27933 0.11302 -0.015651 0.0099896 0.0029706 -0.0037815 0.000154 0.0025678
0.0025002 -0.0019216 -0.001067 -9.1933e-05
-0.015641 0.0099671 0.14359 0.3231 0.0024161 0.011809 0.0016717 -0.00064891
0.00023729 -0.0010481 0.00031572 -0.0010116
0.0029534 -0.0037892 0.0024826 0.011807 0.34975 -0.054512 -0.0007317 -0.00032703
0.00066267 -0.0010299 0.00012823 -0.00017188
0.00014822 0.0025593 0.0016635 -0.00065275 -0.00073222 -0.00033028 0.22186 0.1392
-0.016057 0.0022259 0.0013635 0.0021666
0.002479 -0.0019398 0.00023145 -0.0010583 0.00064923 -0.0010537 -0.016052 0.0022502
0.11432 0.20048 -0.011925 0.0012607
-0.0010455 -9.0126e-05 0.00031903 -0.0010033 0.00015398 -0.00016251 0.0013812 0.0021445
-0.01192 0.0012784 0.17461 0.26809
1580000000 0.28952 0.068476 -0.0088721 0.013787 -0.0012048 -0.0042965 0.0015025 0.0018398
-0.00018462 -0.0022532 -0.00021396 0.00026249
-0.0088891 0.013788 0.1709 0.2994 0.0052528 0.0066341 0.00062402 -0.0015387
-0.00043291 -0.0012553 -0.0002517 -0.00067361
-0.0012467 -0.0043021 0.0052761 0.0066028 0.32799 -0.1107 -0.0014185 0.00025136
-0.00045455 -0.0013348 0.00032624 -0.00048731
0.0014992 0.0018439 0.00060304 -0.0015384 -0.0014257 0.00022518 0.23595 0.10097
-0.01221 0.0077522 0.002279 0.00089982
-0.00021319 -0.0022668 -0.00045256 -0.0012612 -0.00048244 -0.0013634 -0.012191 0.0077646
0.14014 0.18702 -0.0093259 0.0075388
-0.00023371 0.00027539 -0.000225 -0.00067226 0.00033048 -0.00050855 0.0022763 0.0008988
-0.0093132 0.00749 0.20833 0.24375
1640000000 0.29285 0.027015 -0.0017817 0.012742 -0.0027358 -0.0019479 0.0027238 0.00099678
-0.00050583 -0.00184 -0.00032065 0.00044092
-0.0017917 0.012727 0.20149 0.27441 0.005139 0.0020239 -0.00054104 -0.0018579
-0.0010348 -0.00057059 -0.00043923 -0.00063853
-0.0027325 -0.0019154 0.0051558 0.002003 0.29855 -0.16026 -0.00081869 0.0012409
-0.0012228 -0.0011489 -0.00014743 -0.00041321
0.0027455 0.00096733 -0.00055121 -0.0018399 -0.00081264 0.0012357 0.24905 0.051498
-0.0079701 0.0089883 0.0025207 -0.0006915
-0.00051832 -0.0018272 -0.0010375 -0.00056628 -0.0012179 -0.0011501 -0.0079452 0.0090296
0.16403 0.16662 -0.0043014 0.0097429
-0.00031089 0.000453 -0.00045455 -0.00063357 -0.00012936 -0.00038229 0.0025561 -0.00067622
-0.0043081 0.009733 0.23537 0.21264
1700000000 0.28555 -0.017428 0.0018983 0.0099436 -0.0030612 0.00053653 0.0030292 -0.0012259
-0.0022804 -0.00071954 0.00047212 0.00040298
0.0018948 0.0099323 0.2189 0.24373 0.0025533 -0.00031643 -0.0014929 -0.00067183
-0.00094752 -0.00013353 -0.00080255 -0.0003461
-0.0030631 0.00055586 0.0025476 -0.00033218 0.25343 -0.1979 7.7337e-05 0.0017488
-0.0022072 -0.00020147 -0.00042181 -0.00082162
0.0030328 -0.0012269 -0.0014974 -0.00067103 5.8251e-05 0.0017334 0.24542 0.0020137
-0.0051096 0.010122 0.0017468 -0.0020476
-0.0022959 -0.0006963 -0.0009475 -0.00011354 -0.0021976 -0.0002153 -0.0050848 0.010131
0.18289 0.15088 0.00059833 0.0096346
0.00044444 0.00040896 -0.00083205 -0.00033501 -0.0004434 -0.00081325 0.0017621 -0.0021234
0.00063376 0.0096549 0.25276 0.17945
1760000000 0.2757 -0.065692 0.0044388 0.0066186 -0.0018887 0.0011186 0.0012359 -0.0033732
-0.001317 0.00059084 0.00025324 -0.00054
0.0044304 0.0066144 0.24642 0.20476 -2.4847e-05 -0.001559 -0.0013075 0.00011038
-0.0011725 0.001076 -0.00041683 0.00035055
-0.0018882 0.00115 -5.1979e-05 -0.0015499 0.2054 -0.22959 0.0011971 0.0014831
-0.0011186 0.001561 -0.0012532 -0.00068333
0.0012136 -0.0033803 -0.0013056 0.00012812 0.0012045 0.0014743 0.23801 -0.049289
-0.0013218 0.0094409 1.4035e-05 -0.0024627
-0.0013053 0.00058104 -0.0011523 0.001099 -0.0010972 0.0015671 -0.0012875 0.0094717
0.20075 0.12065 0.0046062 0.0071199
0.00026442 -0.00055108 -0.00041973 0.0003514 -0.0012692 -0.00069351 -7.9668e-05 -0.002397
0.0045845 0.007104 0.26703 0.14263
1820000000 0.25159 -0.10391 0.0047358 0.0029377 0.00042169 0.0022077 -0.00086541 -0.0030875
-0.0012407 0.00091561 -8.5963e-05 -5.5635e-05
0.0047239 0.0029492 0.25657 0.1745 -0.0019952 0.00029735 -0.0013698 0.0010125
0.00010544 0.0012583 -0.00059109 0.00040763
0.00042201 0.0022256 -0.0019946 0.00030592 0.15489 -0.24439 0.0018208 0.00051634
-0.00012079 0.0023964 -0.0017462 0.00018905
-0.00087972 -0.0030737 -0.0013666 0.0010217 0.0018055 0.00050506 0.20772 -0.097597
0.00054894 0.0082292 -0.0015464 -0.0017428
-0.0012738 0.00093967 0.00011825 0.0012539 -0.00011058 0.0023544 0.0005815 0.0082338
0.2214 0.094806 0.0055117 0.0030684
-5.9304e-05 -8.2794e-05 -0.0006104 0.0003794 -0.0017438 0.00017284 -0.0015395 -0.0016946
0.0055115 0.0030969 0.27068 0.10677
1880000000 0.21679 -0.14372 0.0025033 0.00067311 -0.00020599 0.0020292 -0.0028866 -0.0023536
-0.00018799 0.001781 0.00039663 -0.00068152
0.0024883 0.00068581 0.26152 0.12921 -0.0037076 0.0029366 -0.00025566 0.0017941
0.00067119 0.0012636 0.00020909 0.00091088
-0.0001921 0.0020486 -0.0037042 0.0029632 0.10327 -0.25138 0.0020749 -0.0012941
0.0018144 0.0019942 -0.00088321 0.0014449
-0.0028783 -0.0023414 -0.00024344 0.0018097 0.0020689 -0.001307 0.16737 -0.13744
0.0019514 0.0060294 -0.0022987 0.00016078
-0.00015036 0.0018168 0.00067683 0.0012672 0.0018291 0.0020041 0.0019714 0.0060224
0.22911 0.06782 0.0058476 0.0010967
0.00039533 -0.0006412 0.00025482 0.00091004 -0.00085649 0.0013738 -0.0023576 0.00010788
0.0058541 0.0011064 0.27203 0.073679
1940000000 0.17852 -0.17071 0.00038547 -0.0010349 0.0017843 0.0018072 -0.0037715 0.0003766
0.0012041 0.00087162 -0.0007979 -0.00074431
0.00037955 -0.0010284 0.26393 0.097144 -0.001758 0.00584 0.0011188 0.0014034
0.0019506 0.00024958 0.00087986 0.00017054
0.001776 0.0017773 -0.0017197 0.0058451 0.059454 -0.24366 0.00046162 -0.0024779
0.002291 0.00012482 0.00036082 0.0016507
-0.0038043 0.00041775 0.0011213 0.0014097 0.00048862 -0.0024874 0.11529 -0.16986
0.0016019 0.0042224 -0.0014536 0.0013285
0.0012156 0.00087687 0.0019506 0.00024336 0.0022906 0.00012219 0.0016368 0.0042301
0.23777 0.031566 0.0043162 -0.0032189
-0.00074889 -0.00077358 0.0008448 0.00017103 0.00036689 0.0017377 -0.0014394 0.0013909
0.004297 -0.0032152 0.26335 0.037049
2000000000 0.13157 -0.18556 -0.0031612 0.00076227 0.0028878 0.0011061 -0.0024945 0.0036204
0.00098864 0.00040949 -0.0007882 0.0005814
-0.003145 0.00075916 0.25002 0.061694 -0.00030605 0.0077867 0.0016609 0.00024363
0.0010152 -0.0012905 0.00029769 3.1559e-05
0.0028949 0.0010899 -0.00025541 0.0078101 0.017624 -0.22878 -0.001735 -0.0013937
0.0018702 -0.0010207 0.0015853 0.0013595
-0.0024458 0.0036267 0.0016512 0.00023938 -0.0017588 -0.0013812 0.060181 -0.17977
0.0001914 0.0033666 -0.00016377 0.0021356
0.0009863 0.00039293 0.0010125 -0.0013245 0.0018349 -0.0010049 0.00021105 0.0033592
0.23708 -0.00034532 0.0005361 -0.0039608
-0.00080446 0.00057722 0.00031395 6.9117e-05 0.0016488 0.0013273 -4.3197e-05 0.002104
0.00053789 -0.0039643 0.24953 0.0091255
2060000000 0.085685 -0.19272 -0.0041296 0.0029129 0.0028465 -0.00082772 0.00068974 0.0034307
0.0015354 -0.00070859 -0.00016926 0.0012409
-0.0041024 0.0028938 0.23799 0.033003 0.004637 0.0086202 0.0010265 -0.0007749
0.00047281 -0.0014973 0.00052184 1.9627e-06
0.0028581 -0.00086513 0.0047338 0.0086008 -0.014498 -0.20984 -0.001901 0.00049287
0.0006397 -0.002184 0.0029475 0.00050221
0.00069563 0.0034407 0.0010165 -0.00078544 -0.0019208 0.00048438 0.0092289 -0.17646
-0.00066746 0.0040219 0.00099897 0.0010046
0.0014754 -0.00072839 0.00046596 -0.0015124 0.00063523 -0.0022017 -0.0006718 0.0040359
0.22761 -0.037858 -0.0014063 -0.0048296
-0.00021427 0.0013113 0.00049951 -5.1916e-05 0.002885 0.0005051 0.00098187 0.00090654
-0.0013495 -0.0048336 0.23592 -0.015375
2120000000 0.039621 -0.18432 -0.0033465 0.0060993 0.0021763 -0.0028169 0.0029413 0.001976
0.00052941 -0.0015168 0.0010615 0.00028936
-0.0033448 0.0060833 0.2169 0.0080282 0.0072816 0.0045338 0.0009899 -0.0012493
-0.0013762 -0.0018586 -2.3916e-05 -0.00088036
0.0021973 -0.0028458 0.0072889 0.004512 -0.042871 -0.19347 -0.00072051 0.0018598
-0.0016624 -0.0014554 0.00054981 -0.0021074
0.0029255 0.0019637 0.00098139 -0.0012587 -0.00073265 0.0018349 -0.041453 -0.15976
-0.0016333 0.0052629 0.0016865 0.00082286
0.00053968 -0.0014874 -0.0013872 -0.0018505 -0.0016521 -0.0014609 -0.0016248 0.0052718
0.21469 -0.074125 -0.0058144 -0.002456
0.001156 0.00031015 1.7322e-05 -0.00090344 0.00061652 -0.0021131 0.0016109 0.00095311
-0.0059092 -0.0024203 0.21465 -0.03136
2180000000 -0.0002608 -0.17026 -0.0018957 0.0094349 0.00040462 -0.0020912 0.0033511 -0.00038756
0.00025747 -0.001116 0.0012872 0.00022976
-0.0018851 0.0094231 0.19748 -0.0094325 0.0081527 0.0039001 -0.00076182 -0.001546
-0.002014 0.00099873 8.8612e-05 0.00045602
0.00040232 -0.0021016 0.00818 0.0038412 -0.063653 -0.16886 0.0015292 0.0016517
-0.00077796 -6.3337e-05 0.00052802 -0.0019175
0.0033183 -0.00037967 -0.00077083 -0.0015459 0.0015232 0.0016533 -0.077826 -0.13205
-0.00094871 0.008296 0.0017615 -2.9578e-05
0.00028135 -0.0011791 -0.0019876 0.0010056 -0.00080145 -4.4403e-05 -0.00090772 0.0083056
0.18995 -0.10461 -0.0061913 0.0013635
0.0013912 0.00018401 0.00011648 0.00045972 0.00040916 -0.0019478 0.0018882 -0.00024897
-0.0060613 0.0013002 0.19894 -0.045385
2240000000 -0.029001 -0.14615 0.0019837 0.010706 -0.0006687 -0.0028133 0.001856 -0.0023846
-0.0018073 -0.00049945 0.00066835 -0.0018436
0.0019577 0.010704 0.17816 -0.015935 0.0088004 -2.6608e-05 -0.00090988 -0.00030532
-0.00045873 0.001152 -0.00053011 -0.00070593
-0.00069614 -0.002771 0.0088327 -0.00011041 -0.080716 -0.14489 0.0019519 -0.0018779
-0.0010303 -0.00010258 -0.002262 -0.0014336
0.0018204 -0.0023237 -0.00092986 -0.00031007 0.001905 -0.0018839 -0.11166 -0.10403
0.0011785 0.009813 0.0011862 -0.00062357
-0.0018489 -0.00047812 -0.00045371 0.0011764 -0.001008 -0.00010592 0.0012295 0.0098599
0.16244 -0.124 -0.0063796 0.0042241
0.00070466 -0.0019119 -0.00052259 -0.00063801 -0.0021786 -0.0014499 0.00099693 -0.00047409
-0.0064521 0.0042272 0.17626 -0.05617
2300000000 -0.056329 -0.11871 0.0073824 0.0088326 -0.0012725 -0.0019209 -0.00060492 -0.0016999
-0.00094904 0.00057542 -0.0011837 -0.00062632
0.0073861 0.0088433 0.15726 -0.025291 0.0088287 -0.0022512 -0.00078163 0.00059922
-0.00014402 0.0016023 -0.00014348 0.00076379
-0.0012977 -0.0019414 0.0088233 -0.0023263 -0.093481 -0.12091 -0.00033987 -0.0017905
-8.0209e-05 0.0017575 -0.0018045 0.00063787
-0.00055031 -0.0016895 -0.00075882 0.00060046 -0.00033465 -0.0017885 -0.13266 -0.067545
0.0051522 0.010474 0.00029733 -0.0016585
-0.00086196 0.0006403 -0.0001188 0.0016162 -8.5633e-05 0.0017941 0.0052179 0.010486
0.12736 -0.14579 -0.0043085 0.0075363
-0.0011424 -0.00054617 -0.00010976 0.00077815 -0.0018656 0.00058034 0.00042906 -0.0016997
-0.004245 0.0075751 0.16005 -0.057609
2360000000 -0.072866 -0.087171 0.010055 0.0084119 -0.0012263 -0.0015778 -0.0016649 -0.00063927
-0.00041637 0.0010765 -0.0017262 -0.00041944
0.010035 0.008397 0.14813 -0.025431 0.0081871 -0.0053394 -0.00053876 0.0010948
0.0019882 0.00029158 1.1106e-05 -0.00016281
-0.0012074 -0.0015418 0.0081299 -0.005401 -0.10296 -0.098805 -0.002737 -0.0010429
0.00089478 3.6322e-05 -0.00099477 0.0017114
-0.0017166 -0.0006572 -0.0005241 0.0010988 -0.0027308 -0.0010508 -0.14885 -0.034475
0.0094947 0.0097945 0.0014757 -0.0020512
-0.00047439 0.0010842 0.0019891 0.00026031 0.00092898 6.9853e-05 0.0094883 0.0097798
0.099649 -0.14714 3.8754e-05 0.0089978
-0.0017268 -0.00044527 3.4185e-05 -0.00022348 -0.00094841 0.0017982 0.0014165 -0.0021516
-4.5844e-05 0.0089499 0.13877 -0.060896
2420000000 -0.081444 -0.059642 0.01374 0.0029267 -0.0031824 -0.0010751 -0.0007535 0.00079284
0.0011283 0.001379 -0.001261 0.0017504
0.013721 0.0029227 0.13014 -0.026501 0.004518 -0.007226 0.0014666 0.00096735
0.00073666 -0.001442 -1.7234e-05 -0.0001344
-0.0032044 -0.0010736 0.0044986 -0.0072607 -0.11623 -0.077981 -0.0023232 0.0014625
-0.00015924 -0.00026038 0.00037886 0.0027806
-0.0007028 0.00080638 0.0014896 0.00092838 -0.0023487 0.0014712 -0.15783 0.0093486
0.013216 0.0077017 -0.00016008 -0.0024629
0.0011646 0.0013977 0.00075296 -0.0014533 -0.00018695 -0.0002461 0.013208 0.0076708
0.064272 -0.14771 0.0013451 0.0095995
-0.001178 0.0017704 7.6622e-06 -0.00013312 0.00039757 0.0028609 -0.00022821 -0.0023704
0.0013386 0.0097243 0.12021 -0.05661
2480000000 -0.081587 -0.027782 0.013637 -0.0021646 -0.0015893 1.0916e-05 -0.00043898 0.0013797
0.0016821 -0.00072614 0.00019838 0.0013408
0.013615 -0.0021603 0.13163 -0.026966 0.0024318 -0.0091474 0.0011424 -7.7578e-05
-0.00044637 -0.0010118 -0.00011696 -0.000341
-0.0015727 1.2501e-05 0.0023533 -0.0091769 -0.11906 -0.057771 -0.00050729 0.0032814
-0.00016938 -0.0008368 0.0019003 0.0010031
-0.00048055 0.0013816 0.0011517 -7.2713e-05 -0.0005158 0.0033169 -0.1586 0.047008
0.017093 0.0016784 -0.0013511 -0.0025031
0.0015727 -0.0008131 -0.0004644 -0.00097408 -0.00024997 -0.0008338 0.017121 0.0016012
0.033083 -0.14028 0.0045546 0.0081482
0.00021493 0.0013753 -0.00014588 -0.00030186 0.0018607 0.0009418 -0.0013267 -0.0025516
0.0045664 0.0081595 0.10128 -0.05273
2540000000 -0.08546 -0.00076209 0.011622 -0.0060262 -0.0022601 0.00080292 0.00063549 0.00077449
-0.00027227 -0.0016066 0.0010142 0.0016332
0.011621 -0.0060007 0.11799 -0.018837 -0.001523 -0.0079793 0.00046893 -0.0014176
-0.0017088 -8.5732e-05 -0.00051847 0.00034557
-0.0022272 0.00080465 -0.0015654 -0.0079858 -0.12557 -0.034287 0.0021906 0.0024479
-0.0012126 0.00017316 0.0017542 -0.00075641
0.0006508 0.00079747 0.00050913 -0.00141 0.002173 0.0024261 -0.15684 0.085746
0.017327 -0.0048951 -0.0023991 -0.0022184
-0.0002316 -0.0015651 -0.001761 -6.3337e-05 -0.0011995 0.00016822 0.017284 -0.0049159
0.010432 -0.12627 0.0076228 0.0062629
0.0010169 0.0016375 -0.00052521 0.00031565 0.0017352 -0.00085595 -0.0024802 -0.0022298
0.0075815 0.0062557 0.086686 -0.039907
2600000000 -0.07817 0.024282 0.0085667 -0.0095539 -0.0012468 0.0026143 0.00065051 -0.00037389
-0.00097594 -0.00091208 0.0018834 0.00022827
0.0085512 -0.009524 0.11227 -0.033955 -0.0038197 -0.0060719 -0.00058318 -0.00070901
-0.00018607 0.0015175 -5.4693e-05 0.00083841
-0.0012379 0.0026309 -0.0038463 -0.0060682 -0.13038 -0.0092589 0.0030249 -0.00022425
2.1182e-05 0.0014784 0.0011978 -0.0016796
0.00069582 -0.00040446 -0.00060596 -0.00072128 0.0030099 -0.0002025 -0.14207 0.11917
0.014138 -0.01132 -0.003344 9.3064e-05
-0.00094775 -0.00086231 -0.00016736 0.0015262 2.3555e-05 0.0015106 0.014078 -0.011395
-0.018291 -0.11074 0.0093234 0.0057369
0.0019094 0.00025502 -4.7196e-05 0.00089083 0.0012622 -0.0016649 -0.0032959 9.441e-06
0.0093504 0.0057745 0.078918 -0.026372
2660000000 -0.071743 0.0499 0.0047329 -0.011593 -6.1827e-05 0.0010335 -0.00017596 -0.00016925
-0.0023708 0.00057584 0.0013746 -0.00069071
0.0047529 -0.011566 0.11954 -0.029639 -0.0049529 -0.0043235 -0.0011712 -0.00024554
0.00020097 0.0018142 0.00055948 0.00065551
-6.7993e-05 0.0010506 -0.0049843 -0.0042766 -0.12934 0.011253 0.0017801 -0.0018189
0.00041799 0.00076481 -0.0009245 -0.0015728
-0.00019444 -0.00013597 -0.0011943 -0.00023043 0.0017442 -0.0018049 -0.12193 0.15028
0.0081997 -0.014673 -0.0026106 0.00076137
-0.0023825 0.00059373 0.00022748 0.0018238 0.00040072 0.00077544 0.0081302 -0.014653
-0.033632 -0.095501 0.010521 0.0010575
0.0014339 -0.00071198 0.0005319 0.0006643 -0.00095571 -0.0015501 -0.0025293 0.0009527
0.010619 0.0011576 0.074267 -0.0072588
2720000000 -0.060378 0.068338 0.00046078 -0.011811 -0.00028303 0.0028695 -0.00031189 0.00011344
-0.0019434 0.0019584 0.00050007 -0.0017489
0.00048231 -0.011815 0.1045 -0.032529 -0.0053259 -0.00081271 -0.0014036 0.00046565
0.0016437 0.00054192 0.00083172 -0.0003173
-0.00025838 0.002882 -0.005342 -0.00078559 -0.12373 0.040608 0.00017447 -0.0023391
0.00046838 0.00037235 -0.001446 0.00060415
-0.00029944 0.00010792 -0.0014288 0.00047307 0.00015592 -0.0023536 -0.089102 0.17953
0.0022373 -0.015877 -0.0018195 0.002543
-0.0019094 0.0020211 0.0016677 0.00050148 0.00052283 0.00039875 0.0021675 -0.015871
-0.0492 -0.070714 0.011999 -0.00087941
0.00043221 -0.0016717 0.00081846 -0.00031008 -0.0014247 0.00062971 -0.0018437 0.0024367
0.011938 -0.0010225 0.077925 0.011401
2780000000 -0.045794 0.087004 -0.0041744 -0.010597 2.6006e-05 0.0010775 0.00066318 -0.00019622
0.0011689 0.0024075 -0.00062564 -0.0017835
-0.0041446 -0.010608 0.10293 -0.044041 -0.0039657 0.00058646 -6.3587e-05 0.0015235
0.0017164 -0.00082533 5.1961e-05 -0.00025218
3.8463e-05 0.0010811 -0.003975 0.00064681 -0.12102 0.071025 -0.0018888 -0.00158
0.00036327 -0.00037531 -0.00046643 0.00080768
0.00067734 -0.00019841 -5.1787e-05 0.0015174 -0.0018845 -0.0016021 -0.060091 0.2017
-0.0043465 -0.014567 -0.00048162 0.0021178
0.0012417 0.0023157 0.0017106 -0.0008 0.00036903 -0.00040054 -0.0044018 -0.014618
-0.06185 -0.044864 0.010004 -0.0057595
-0.00067259 -0.0017157 4.6441e-05 -0.00025973 -0.00050963 0.00082694 -0.00062079 0.0021369
0.0099546 -0.0055067 0.081631 0.030448
2840000000 -0.030218 0.10198 -0.0073331 -0.0075732 0.0013021 0.0019953 9.6871e-05 -0.00025059
0.0014973 0.0010641 -0.0017131 0.00035595
-0.0072996 -0.0075803 0.10139 -0.036894 -0.0030119 0.0015432 0.00037746 0.00060031
-3.349e-05 -0.0013761 2.5492e-05 1.0212e-05
0.0013499 0.0019894 -0.0029972 0.0015542 -0.11526 0.09738 -0.0013045 0.00031928
0.00043718 9.303e-05 0.00085902 0.0010187
7.1601e-05 -0.00019145 0.00040323 0.00060529 -0.0013735 0.00033045 -0.024346 0.21707
-0.0083452 -0.010868 0.00034253 0.0013855
0.0014844 0.0010875 -2.5003e-06 -0.00137 0.00041226 0.00010145 -0.0083789 -0.010869
-0.066607 -0.02171 0.0081913 -0.0067755
-0.0016156 0.00036945 -5.6612e-05 2.5198e-05 0.00089046 0.0010476 0.00045549 0.0015068
0.0083947 -0.0068701 0.095362 0.045114
2900000000 -0.016146 0.1209 -0.0089112 -0.0034582 0.001675 0.00016891 0.00051954 -0.00096982
0.0021111 -0.0012633 -0.00092361 0.00013643
-0.0089142 -0.003476 0.082509 -0.04437 -0.00080517 0.0026398 0.00080443 0.00025965
-0.00039909 -0.0014872 -0.00032612 3.059e-05
0.0016431 0.00015551 -0.0007837 0.0026223 -0.097307 0.13038 -0.00077952 -0.00012054
-0.00039869 -0.0012415 0.0018068 -0.00026716
0.00052946 -0.00095035 0.00079267 0.00024535 -0.00078775 -0.00010363 0.012607 0.22009
-0.011173 -0.0058349 0.0014169 0.0020275
0.002178 -0.0013385 -0.00040707 -0.0014905 -0.00038504 -0.0012209 -0.011232 -0.0057635
-0.066048 0.010169 0.0065479 -0.0099021
-0.0010364 0.00011698 -0.00024856 1.7169e-05 0.0017831 -0.0003586 0.001236 0.0018684
0.0064208 -0.0099318 0.10974 0.051187
2960000000 0.0053706 0.13228 -0.0089198 0.00015975 0.00047139 0.0014598 -0.00066581 -0.00093149
-0.00021787 -0.0018153 -0.00073318 0.00049158
-0.0089051 0.00016505 0.092156 -0.043885 -0.00032643 0.0010384 0.00088455 8.003e-05
-0.0012755 -0.00088658 0.00046885 0.0004618
0.00048925 0.001477 -0.00031995 0.0010354 -0.077815 0.16137 -0.00084333 0.00048601
-0.00046451 0.00091317 9.2119e-05 -0.0024296
-0.00069643 -0.00091524 0.00089321 6.6524e-05 -0.00083421 0.00044325 0.054601 0.22726
-0.011083 -0.00029834 0.0016322 0.00037755
-0.0003038 -0.0017358 -0.0012725 -0.00087269 -0.00042417 0.0008474 -0.011052 -0.00028816
-0.05663 0.035372 0.0020648 -0.011254
-0.00070322 0.00041056 0.00044417 0.00049186 -4.786e-06 -0.0023767 0.0017369 0.00047556
0.002058 -0.011099 0.12901 0.062055
3020000000 0.023156 0.1463 -0.006722 0.0036357 0.0014203 -0.00016677 -0.0010232 -0.00016823
-0.00065397 0.00022845 -0.00020137 0.00050386
-0.0067252 0.0036441 0.081305 -0.032793 -0.00021144 -0.00024204 0.00050276 -0.0008137
-0.001796 0.00032409 0.00072494 -0.00030233
0.0013876 -0.00015991 -0.00019056 -0.00027094 -0.056072 0.18576 -0.00034005 0.00093261
0.00042093 0.00027116 -0.00084296 -0.0017098
-0.0010125 -0.00015152 0.00049919 -0.00081988 -0.000362 0.00095982 0.093961 0.22003
-0.0090792 0.0033374 0.0007103 0.00026926
-0.00059005 0.00022261 -0.0018062 0.00037964 0.00050307 0.00030023 -0.0090338 0.00333
-0.04445 0.05948 -0.00060371 -0.010971
-0.00018804 0.00051749 0.00073318 -0.00029648 -0.00078103 -0.0016731 0.00069027 0.00018311
-0.00047538 -0.011058 0.1487 0.058557
3080000000 0.050116 0.15548 -0.00477 0.005875 0.0016427 -0.00011632 -0.00059298 0.00010718
-0.00046412 0.00038213 1.6923e-05 0.00065048
-0.0047471 0.0058661 0.079003 -0.027452 -0.00050378 0.00027908 -0.00013456 -0.00027879
-0.00040614 0.0011356 -0.00011077 -0.00060564
0.0016699 -0.00016728 -0.00047852 0.00027197 -0.018632 0.20684 -0.00078079 0.00025902
0.00036511 0.00063784 -0.0019604 -0.00053314
-0.00061028 0.00010868 -0.0001286 -0.00027989 -0.00077918 0.00025239 0.12745 0.21205
-0.0054789 0.0066035 0.0018364 0.00041224
-0.00058189 0.00047524 -0.00039563 0.0011377 0.00030124 0.00071083 -0.0054415 0.0066287
-0.022038 0.086615 -0.0053337 -0.0094275
-2.1189e-05 0.00055285 -0.0001531 -0.00063598 -0.0021299 -0.00061381 0.0017989 0.00043331
-0.0055484 -0.0093488 0.16333 0.065734
3140000000 0.078747 0.15882 -0.0013846 0.0075723 0.0027932 -0.0014693 -0.0010631 0.0010576
0.0015707 0.00078134 0.00040256 -0.00014486
-0.0013673 0.0075687 0.074804 -0.029714 -0.00092247 -0.00010462 0.00075376 -0.00024521
3.3879e-05 0.0011712 0.00056966 -0.00048741
0.0027595 -0.0014778 -0.00090861 -8.7539e-05 0.023727 0.2267 0.00011045 0.0018043
0.0013154 -0.00063604 -0.002866 0.00088789
-0.0010215 0.0011345 0.00071958 -0.00026099 0.0001183 0.0017778 0.1628 0.18632
-0.001731 0.0070594 0.0009511 -0.0012661
0.0015589 0.00071406 3.2466e-05 0.0011936 0.0013158 -0.00060004 -0.0016907 0.0070357
-0.010058 0.1031 -0.0074739 -0.0061391
0.00037568 -0.00010011 0.00057469 -0.00048243 -0.002784 0.00085683 0.00091985 -0.0011799
-0.0073662 -0.0061072 0.18728 0.057164
3200000000 0.11078 0.16932 0.0038263 0.0066811 0.00080027 -0.0029777 -6.8618e-05 0.0017435
0.00049015 -0.0016637 5.2134e-05 0.00045115
0.003796 0.0066765 0.085021 -0.028528 -0.001264 0.00034646 -0.00052134 -0.00099411
0.00076482 0.0010064 -0.00046739 -0.00097086
0.00077021 -0.0029928 -0.0012222 0.0003809 0.068179 0.23162 0.0011617 0.00070542
-4.9151e-05 -0.0019588 -0.0015401 0.0024717
-6.6818e-05 0.0017141 -0.00052522 -0.0009873 0.0011869 0.00068508 0.18371 0.16405
0.0016963 0.0062711 0.00076613 -0.0014673
0.00042652 -0.0016729 0.00078295 0.00099487 -8.984e-05 -0.0019687 0.0017329 0.0062604
0.022617 0.1206 -0.0092062 -0.0021726
6.8674e-05 0.00045947 -0.00047813 -0.00095335 -0.0015678 0.0025127 0.00082377 -0.0015843
-0.0092467 -0.002433 0.20308 0.056178
3260000000 0.14289 0.16134 0.0041181 0.0032154 -0.00071302 -0.002362 0.0011553 0.00076392
0.0003845 -0.0017956 3.0873e-06 -5.296e-05
0.004106 0.0032094 0.09301 -0.031971 -0.0019342 0.0019982 -0.00036226 -0.00017491
0.0010711 -0.00052376 -0.00097122 -4.0217e-05
-0.00073008 -0.00235 -0.0019544 0.0020462 0.11875 0.22693 0.00052657 -0.00011735
-0.000879 -0.0010608 0.00041177 0.0021964
0.0011994 0.00075229 -0.00038272 -0.00018247 0.00053035 -0.00014161 0.21059 0.12633
0.0036783 0.0049555 -0.00062081 -0.0014214
0.00035755 -0.0018353 0.0010392 -0.00053731 -0.00087231 -0.0010265 0.003636 0.0049375
0.043398 0.12956 -0.006868 0.0028961
-1.9312e-05 -9.2011e-05 -0.00096861 1.8092e-05 0.00052534 0.0021611 -0.00077755 -0.0012966
-0.0068708 0.003093 0.23262 0.046449
3320000000 0.17339 0.15537 0.0071705 0.0014118 -0.00040584 -0.0020757 0.00097605 0.00022462
-0.0016488 -0.0016134 0.00027102 0.00022873
0.0071536 0.0014093 0.099433 -0.028446 0.00054835 0.0024083 -0.00040868 -0.00050119
-0.00026889 -0.00025634 -0.00041524 0.00025735
-0.00045272 -0.002029 0.00059412 0.0023937 0.16638 0.21768 0.0003642 -0.00028307
-0.0011024 -0.00016716 0.00038885 0.00088498
0.00090734 0.00022264 -0.00038941 -0.00050235 0.00035849 -0.00032414 0.21914 0.096147
0.0046343 0.0018449 -0.0012759 0.00011551
-0.0016277 -0.0014743 -0.00025693 -0.00030532 -0.0011348 -0.00018784 0.0046753 0.0018702
0.06915 0.13158 -0.0045367 0.0035506
0.00027412 0.0001377 -0.00050236 0.00027238 0.00046873 0.0008655 -0.0011384 1.4561e-05
-0.0045005 0.0035395 0.24827 0.034008
3380000000 0.20852 0.13835 0.005556 -0.0020554 -0.0011691 0.00058863 0.0009487 0.0002315
-0.0014692 0.00078045 0.00023973 1.4022e-05
0.0055479 -0.0020427 0.11001 -0.036192 5.9588e-05 0.0029414 -0.0011301 -0.00046894
-6.8879e-05 8.4268e-05 -0.00082841 0.00046058
-0.001175 0.00054811 0.00013131 0.002942 0.20764 0.1954 0.00063929 -0.00045901
-0.0017004 0.0006152 0.0012095 0.0014972
0.00095202 0.00022906 -0.0011548 -0.00045627 0.00065669 -0.00047101 0.23423 0.063656
0.005717 0.001432 -0.00022518 0.00029362
-0.0015007 0.00084239 -5.1265e-05 0.00011716 -0.0016742 0.00066913 0.0057218 0.0013915
0.10638 0.12561 -0.0010082 0.0054173
0.0002184 -0.00011531 -0.00076842 0.00049408 0.0011171 0.0013736 -0.00041277 0.00039416
-0.00095656 0.0053662 0.2782 0.014686
3440000000 0.24004 0.1166 0.0044988 -0.0037961 -0.00079083 -0.0016343 0.00068802 -1.6011e-05
-0.0014437 0.0015055 0.00085185 4.5515e-05
0.0044922 -0.0037667 0.10353 -0.041384 0.0031128 0.0020913 -0.00097957 0.0011435
-7.3414e-05 0.00045181 0.0001078 0.00086657
-0.0007854 -0.0016079 0.003092 0.0020845 0.24595 0.16701 -0.00056164 -0.00018693
5.7244e-05 0.0012383 0.00087206 0.00056929
0.00072464 -3.2812e-05 -0.00099826 0.0011706 -0.00057489 -0.00020588 0.23557 0.030899
0.0064017 -0.0014026 -0.00040066 -0.00018843
-0.0013566 0.00159 -6.7399e-05 0.00043501 4.9265e-05 0.0012996 0.0064449 -0.0013902
0.13168 0.11956 0.0023151 0.0030216
0.00084539 0.00024659 0.00024884 0.0008198 0.00091533 0.00046239 -0.00027164 -0.00019937
0.0022152 0.0031613 0.29484 -0.013827
3500000000 0.27228 0.084888 0.0024419 -0.004531 -0.0013124 0.0017016 0.00088614 -0.00085837
-0.0010191 0.0013246 0.00086239 -0.00080892
0.0024235 -0.0045355 0.11572 -0.064906 0.0030265 0.0013082 -0.00035629 0.00067045
0.00047286 -4.9557e-05 -7.4301e-05 0.00032359
-0.0013535 0.0017303 0.0031074 0.00127 0.2754 0.1327 0.00017074 -4.2082e-05
-1.5134e-05 0.00097134 0.0018823 -0.00015031
0.00086879 -0.00083003 -0.00035095 0.00067726 0.00014281 -2.6821e-05 0.23944 0.0034239
0.0056958 -0.003756 -0.00023795 0.00013106
-0.00099223 0.0012524 0.00047491 -1.9574e-05 4.4974e-05 0.00086369 0.0056496 -0.0038111
0.17208 0.097598 0.0026161 0.0010452
0.00058551 -0.00093204 -4.9875e-05 0.00034909 0.0018194 2.325e-05 -0.00039258 3.5985e-05
0.0025646 0.0010832 0.31499 -0.041802
3560000000 0.29052 0.050572 0.00036192 -0.005805 -8.7553e-05 -0.0008757 0.0005514 0.0003095
0.0017516 0.0016302 -0.00036152 -0.0011941
0.00037673 -0.005807 0.11004 -0.069912 0.0057109 -0.00057833 0.00040795 0.00064878
0.00054688 -0.0001524 0.00016982 0.00037882
-0.00012521 -0.00090501 0.0057204 -0.00062138 0.30294 0.09004 -9.965e-05 -8.9628e-05
0.0008933 0.00040328 0.0014512 -0.00089276
0.00052603 0.00036722 0.0003983 0.00061145 -9.3309e-05 -7.1981e-05 0.22993 -0.033013
0.0046962 -0.0061528 -0.00060414 -0.00083119
0.0017344 0.0016376 0.00054303 -0.00024394 0.00081246 0.00043001 0.0046825 -0.0061963
0.19267 0.088977 0.0021681 -0.0018427
-0.00013575 -0.0011185 0.00025087 0.00032687 0.0015083 -0.0010256 -0.00048094 -0.00084208
0.0021883 -0.0019633 0.32722 -0.082297
3620000000 0.30683 0.012571 -0.00092743 -0.0035576 -0.0019361 -7.8129e-05 0.00037939 -0.0017329
-3.3432e-05 0.00049337 -0.00046062 -0.0007576
-0.00093895 -0.0035522 0.11042 -0.098974 0.0041717 -0.0038213 0.00026771 0.00048451
-7.8791e-05 -0.00087028 0.00066248 0.00026041
-0.0018843 -0.00013333 0.0041373 -0.0038568 0.31551 0.046118 0.00014396 -0.00084515
-0.00042435 0.00033801 0.00068391 -0.00098939
0.00037699 -0.001734 0.00027016 0.00047438 0.00010172 -0.00088065 0.21827 -0.062913
0.00010223 -0.0068191 -0.0012057 0.0011862
8.4233e-05 0.00046305 -7.1619e-05 -0.00087001 -0.00035443 0.00038434 0.00011631 -0.0067377
0.21381 0.054791 0.00037699 -0.0014259
-0.00057141 -0.00093297 0.00066225 0.00039746 0.00078171 -0.00095015 -0.0011796 0.001163
0.00042038 -0.0017183 0.32957 -0.11602
3680000000 0.3107 -0.031592 -0.0034865 -0.0039299 -0.0009832 0.0015447 -0.0010351 -0.00027172
0.0014083 7.1436e-05 -0.0013124 -0.00027903
-0.0034714 -0.0039459 0.10649 -0.11572 0.001622 -0.0045706 0.0006786 0.00035528
-0.00035904 -0.00058482 0.00081545 0.00011917
-0.00092676 0.0016861 0.0016005 -0.0046218 0.32662 -0.0040192 -0.00074758 -0.0007945
0.0010938 0.00080957 0.00060584 -0.0015849
-0.00099496 -0.00020228 0.00069347 0.00030059 -0.00071404 -0.00081915 0.20494 -0.096299
-0.0010086 -0.0059621 -0.0010735 0.0013388
0.0014403 -4.31e-05 -0.00037766 -0.00057022 0.0010739 0.00074268 -0.0010703 -0.0060125
0.23516 0.033117 -0.00015884 -0.0016796
-0.0013204 -0.00012012 0.00083912 0.00019355 0.00048019 -0.0018419 -0.0010591 0.0014216
-0.0003006 -0.001555 0.32892 -0.16024
3740000000 0.31247 -0.067435 -0.0028525 5.8862e-05 -0.0022735 0.0024727 0.00010405 -0.00094949
-0.00067695 0.00010581 -0.00075179 0.0004653
-0.0028774 5.6914e-05 0.097887 -0.13761 0.0010476 -0.0055509 0.00033579 -0.00024621
-0.00041365 -0.00025348 0.00060318 2.7654e-05
-0.0022503 0.0024111 0.00095967 -0.0055204 0.32911 -0.043762 -0.00088101 -0.00010796
-5.7018e-05 0.00012944 -0.00030653 -0.0013504
0.00020108 -0.00097831 0.00033994 -0.00020337 -0.00086581 -0.00010469 0.18325 -0.12028
-0.0025032 -0.0051316 0.0007174 0.0028343
-0.00060115 0.00016311 -0.0003828 -0.00025018 -9.1978e-05 0.00024401 -0.0025408 -0.0051401
0.24372 -0.00040256 -0.0010906 -0.00069771
-0.00082767 0.00031899 0.00058676 -6.1269e-05 -0.00028081 -0.001134 0.00083782 0.0027473
-0.0010675 -0.0009403 0.31527 -0.20065
3800000000 0.30664 -0.11355 -0.0021044 0.00055409 0.00081025 0.0037441 -0.0012466 -0.0015946
0.0014962 0.0010697 -0.0011267 0.00047837
-0.0021077 0.00053411 0.08732 -0.15264 -0.0020419 -0.0051244 0.00023006 0.00010835
-0.00076248 -0.00026313 0.00077473 -1.0462e-05
0.00075436 0.0038339 -0.0020849 -0.0051034 0.32521 -0.085406 -0.00074447 0.00057067
0.00085713 -0.00024062 -0.0010876 -0.00062911
-0.0013728 -0.0015079 0.0002637 0.00012031 -0.00075874 0.00058454 0.17421 -0.14562
-0.0031961 -0.0040694 0.0016678 0.0014506
0.0015364 0.0010976 -0.00077129 -0.00027519 0.00096907 -0.00029599 -0.0032244 -0.004019
0.25956 -0.038229 0.00097614 0.00041644
-0.0011971 0.00039913 0.00081595 5.2454e-05 -0.0010627 -0.00058989 0.0017145 0.0015333
0.00095459 0.0004605 0.30744 -0.24177
3860000000 0.29517 -0.14503 -0.000682 0.0010031 0.0027381 0.0021158 -0.0021438 0.0012608
0.00064951 -0.0012778 -0.00042528 0.0016314
-0.00065799 0.00098825 0.068324 -0.16255 -0.0033084 -0.0050869 0.00050224 -0.00066609
-0.00067632 0.0012402 0.00056716 -0.00094894
0.0027529 0.0020596 -0.0033781 -0.0050923 0.3053 -0.12553 -0.00064673 0.0010035
2.2849e-05 -0.00050216 -0.00078689 -0.00054984
-0.0020964 0.0011745 0.00047269 -0.00068162 -0.00065844 0.0009949 0.14639 -0.16047
-0.0025658 -0.0038107 0.0020919 0.0011528
0.00044036 -0.0011901 -0.00068235 0.0012496 -3.9523e-05 -0.00052627 -0.0025925 -0.0038169
0.2597 -0.065583 0.00033268 -0.00069848
-0.00025821 0.0017819 0.00058575 -0.0010317 -0.00087761 -0.00053913 0.0021112 0.0011557
0.00037748 -0.00084592 0.28441 -0.2799
3920000000 0.28017 -0.18495 0.0016979 4.4231e-05 0.0036541 0.0022656 4.1029e-05 0.0010733
0.00035696 -5.8121e-06 0.0007172 0.00035422
0.0017076 7.7582e-05 0.041133 -0.17899 -0.0051538 -0.0033684 -0.00048818 -0.00011972
0.00032371 0.0002205 -0.00026449 -0.00043455
0.0037738 0.0023059 -0.0052611 -0.0032645 0.29844 -0.15832 0.0003188 0.0013578
0.0016612 -0.00087174 -0.00061449 3.2958e-05
3.9668e-06 0.0011093 -0.00046052 -0.00014728 0.00032333 0.0013283 0.12638 -0.17138
-0.0038291 -0.0034529 0.0022842 -0.00025677
0.00034803 2.2339e-05 0.00033093 0.00022805 0.001715 -0.00086056 -0.0038967 -0.0034182
0.25402 -0.11295 0.0012454 -0.00101
0.0004764 0.00032168 -0.0002019 -0.00043365 -0.00074658 -7.777e-05 0.0021841 -0.00028674
0.0011627 -0.00091275 0.26309 -0.30735
3980000000 0.25264 -0.22054 0.0019057 -0.0033602 0.0047463 -0.00056499 0.00014811 0.0010632
0.00083838 -0.0018668 0.00070377 0.00020988
0.001901 -0.0033409 0.018789 -0.19247 -0.0057108 -0.0011348 0.00071918 0.00053062
0.00049652 0.00044786 -3.3007e-05 -0.0011765
0.004757 -0.00049146 -0.0057055 -0.0010856 0.26995 -0.18878 0.0014726 -4.1566e-05
-0.00094738 -0.0013553 -0.00084857 -0.00065578
0.00024218 0.0011304 0.00069479 0.0004984 0.001426 -5.9522e-05 0.089972 -0.19309
-0.0042771 -0.0037869 0.0015242 -0.001222
0.00087262 -0.0019101 0.0004607 0.00044694 -0.0010801 -0.0013341 -0.0043869 -0.0037804
0.24408 -0.14232 0.0017503 -0.004414
0.00063967 0.00035009 -3.7019e-06 -0.0011987 -0.00080116 -0.00062837 0.0015713 -0.0010293
0.0019132 -0.0045324 0.22857 -0.34553
4040000000 0.22498 -0.24635 -0.00074737 -0.0041604 0.0031681 -0.0030352 0.00023134 0.0004475
-0.0004838 -0.00081027 0.00075393 -0.00011382
-0.00074838 -0.0041302 -0.006616 -0.19979 -0.0046442 0.00022638 0.00026178 -0.0010426
-2.0767e-05 0.00028364 -0.0015429 -0.000125
0.0030797 -0.00306 -0.0046995 0.00027388 0.24719 -0.22243 0.00019782 -0.00064399
-0.00068164 -0.0002926 -0.0012272 0.00053064
0.00020131 0.00037866 0.00020491 -0.0010588 0.00020551 -0.00059957 0.067925 -0.18793
-0.0062575 -0.0013584 0.0017718 -0.00056012
-0.0004433 -0.00090593 -2.219e-06 0.00030213 -0.000629 -0.00031586 -0.00624 -0.0013812
0.2333 -0.17523 -0.0010975 -0.0029675
0.00071933 -0.00017398 -0.0014031 -0.00015169 -0.0013518 0.00048452 0.0018185 -0.00078571
-0.0013164 -0.0029641 0.19114 -0.36408
4100000000 0.19463 -0.2695 -0.003559 -0.0030371 0.0010181 -0.0035567 -7.7e-05 -3.9522e-05
0.00040851 -0.0013693 0.00047629 0.00014703
-0.0035521 -0.0030444 -0.032508 -0.2034 -0.0047847 0.00093257 -0.0002211 -0.00038683
0.00097502 0.0003795 -0.0005799 0.00018454
0.00099047 -0.0035635 -0.0047551 0.0010348 0.22536 -0.24815 0.00018865 -0.00026291
-0.00059068 -0.00028831 -0.0013047 9.3106e-05
-4.1698e-05 4.7575e-05 -0.00018538 -0.00038404 0.00017471 -0.00024377 0.034109 -0.2013
-0.0060664 0.00055199 0.0012377 -0.0014304
0.00033089 -0.001399 0.0010465 0.00041849 -0.00052301 -0.00031436 -0.0060595 0.00052715
0.21894 -0.20106 -0.0014834 -0.004346
0.00055192 0.00013053 -0.00060975 0.00021449 -0.0013639 0.00012466 0.0010055 -0.0014333
-0.0013116 -0.004211 0.15779 -0.39037
4160000000 0.16526 -0.2865 -0.003993 -0.0018336 2.5924e-07 -0.0031958 0.00068739 -0.00024213
-0.0035778 -0.00082238 0.00068868 -0.00096416
-0.0039813 -0.0018308 -0.058292 -0.19949 -0.0048471 0.0027253 -0.00035905 -0.00026389
0.00029645 -0.00054145 -0.00093176 0.00044334
-4.7645e-05 -0.0031848 -0.0048385 0.0027994 0.19268 -0.26334 0.00052477 -0.00033551
-0.0010718 -0.0003457 -0.0010663 0.00083796
0.00070062 -0.0003036 -0.00036523 -0.00029231 0.00051091 -0.00031609 0.0099683 -0.18898
-0.0053651 0.0014633 0.00082373 -0.0022701
-0.003522 -0.00076569 0.00026594 -0.0005511 -0.0011002 -0.00037473 -0.0053607 0.0015355
0.18846 -0.23505 -0.0037375 -0.0033971
0.00070609 -0.00092401 -0.00098171 0.00048545 -0.00099586 0.00084915 0.00092657 -0.0022883
-0.0037219 -0.0036534 0.1082 -0.39921
4220000000 0.13676 -0.30221 -0.0046199 0.00023059 2.2419e-05 -0.0037612 -0.00033406 -0.0002367
-0.00074932 0.0008301 0.00035176 -0.0010814
-0.0045862 0.00021457 -0.094786 -0.18952 -0.0022359 0.003558 -0.00024496 -0.00012826
-6.4313e-05 -3.079e-05 -0.00056802 0.00095523
-3.2718e-05 -0.0037958 -0.0022099 0.003575 0.16292 -0.28986 1.0571e-05 8.0521e-05
0.00033451 0.0003947 -0.00016017 0.0012849
-0.00031831 -0.00021906 -0.0002056 -0.00013468 4.528e-05 3.2597e-05 -0.013923 -0.187
-0.0042457 0.002232 4.6079e-06 -0.0022074
-0.0006971 0.00086242 -4.6775e-05 8.8193e-06 0.00029404 0.00036245 -0.0041731 0.0022253
0.17351 -0.25945 -0.004038 -0.0031926
0.00040298 -0.0010864 -0.00053755 0.0010025 4.5223e-05 0.0012215 -0.00011394 -0.0022288
-0.0041069 -0.0031976 0.079942 -0.4121
4280000000 0.10592 -0.31071 -0.0029746 0.0017185 -0.0018437 -0.0043398 -0.00042355 0.00054319
-0.0004285 0.0011748 -0.00067284 -0.00014694
-0.0029436 0.0017519 -0.12033 -0.19347 -0.002717 0.0030825 -0.00073798 -0.00028769
0.00017403 0.00030406 0.00066866 0.00052263
-0.0018818 -0.0042579 -0.00268 0.0031509 0.13268 -0.29641 0.00088532 -0.00020812
-0.00079297 0.00084345 -0.00051185 0.00086125
-0.00040995 0.00060063 -0.00071484 -0.00030914 0.00089928 -0.00020754 -0.05203 -0.17154
-0.00481 0.0026027 -0.00071006 -0.0022289
-0.00043071 0.0012269 0.00016741 0.00025147 -0.00082632 0.00082782 -0.0048714 0.002605
0.12955 -0.28294 -0.0064641 -0.00085231
-0.00075853 -5.9515e-05 0.00067444 0.00050118 -0.00050858 0.00082261 -0.00070329 -0.0023275
-0.0065615 -0.0008369 0.029924 -0.41713
4340000000 0.0783 -0.3195 -0.0019323 0.0019715 -0.0024806 -0.0013257 0.00025689 0.00057026
1.4274e-05 0.00075642 2.3735e-05 -0.0011806
-0.0019412 0.0019716 -0.14101 -0.16752 -0.0018466 0.0040381 -0.00016781 0.00047671
-0.00023099 -0.00023218 0.00042242 0.00032809
-0.0025012 -0.0013228 -0.0018009 0.0040752 0.09701 -0.31318 -0.00036347 -0.0010055
0.00029116 0.00070454 0.00072694 0.0023166
0.00027354 0.00056088 -0.00012816 0.00052119 -0.00034157 -0.00099551 -0.069647 -0.16898
-0.0040327 0.0034819 -0.0015757 -0.0024703
-3.4812e-05 0.00068146 -0.00021631 -0.00026812 0.00023426 0.00071277 -0.0040633 0.0035732
0.10343 -0.30823 -0.0047816 0.0012335
3.5689e-05 -0.0011151 0.00033214 0.00036002 0.00071516 0.0022293 -0.0016545 -0.002377
-0.0047323 0.001315 -0.0041562 -0.41144
4400000000 0.047316 -0.325 -0.00099057 0.0015939 -0.0024177 -0.001618 0.00090137 0.0011918
9.5912e-05 0.00069872 -0.00022014 -0.00066634
-0.0010111 0.0016048 -0.16997 -0.15738 -0.0012997 0.0040694 -0.0004508 0.00048018
0.00019846 -0.00051437 0.00056964 0.00051029
-0.0024694 -0.0015725 -0.0012184 0.0040793 0.067639 -0.31934 -0.00021156 -0.00023909
0.00028738 0.00012373 0.0010623 0.0013098
0.00087506 0.0012566 -0.00046388 0.000468 -0.00017158 -0.00023684 -0.094363 -0.15559
-0.0033735 0.005277 -0.0020258 -0.0015585
0.00016271 0.00076389 0.00014943 -0.00058657 0.00020375 0.00014244 -0.0032618 0.0053171
0.071175 -0.32043 -0.0040625 0.00076374
-0.0002582 -0.00070176 0.00055497 0.00045225 0.001242 0.001401 -0.0019344 -0.0016123
-0.004052 0.00075567 -0.04981 -0.41594
4460000000 0.011462 -0.32446 -0.00067993 0.0005942 -0.0041369 -0.00086524 0.0014628 -0.00065272
-0.00028669 0.00126 -0.0011836 -0.00040957
-0.00069369 0.00058623 -0.19159 -0.12793 -0.00047385 0.0045583 -0.00036166 0.00072778
-0.00033241 -0.00044096 0.0004542 -0.00034911
-0.0041096 -0.00077088 -0.00039584 0.0045464 0.042451 -0.32653 -0.00048378 -0.00041587
0.00040305 0.0006988 0.0019906 0.00059551
0.0015078 -0.00067002 -0.00034838 0.00070363 -0.00053199 -0.00044715 -0.10725 -0.13403
-0.0016396 0.0062762 -0.0024373 -0.00085051
-0.00024115 0.0011398 -0.00038247 -0.00040802 0.00043399 0.00074912 -0.0015425 0.0062095
0.036227 -0.31715 -0.0039453 0.0030692
-0.0012524 -0.00031429 0.00051795 -0.00037704 0.0019737 0.00052104 -0.0026206 -0.00073406
-0.0041285 0.0031433 -0.090095 -0.39734
4520000000 -0.012662 -0.32471 -0.00034783 -0.00033079 -0.0035701 0.00021086 0.00069985 -8.4298e-06
0.00187 0.00010282 -0.00067547 0.00098186
-0.00035622 -0.00033137 -0.21646 -0.11081 0.00084024 0.0046448 0.00058431 0.00083092
-0.00032185 2.5946e-05 0.00026054 -9.274e-05
-0.0035614 0.00029401 0.00087074 0.0046272 0.011288 -0.32416 -0.001019 0.00055902
0.00084643 -0.00053182 0.0016877 -0.00097458
0.00066222 -2.0797e-05 0.00059693 0.00083227 -0.0010153 0.00057622 -0.12471 -0.12493
-0.00055925 0.0058376 -0.0031947 -0.00021287
0.0018292 0.00013391 -0.00035081 -2.9517e-05 0.00085551 -0.00051119 -0.00057432 0.0058429
-0.012878 -0.33008 -0.002942 0.0027459
-0.00066436 0.0009633 0.00028587 -9.7694e-05 0.0018034 -0.00092922 -0.0031405 -0.00026848
-0.002919 0.0027604 -0.11888 -0.39544
4580000000 -0.050171 -0.31712 -0.0010773 -0.00066726 -0.0030753 0.0024064 0.00074296 -0.0003892
-1.7046e-05 0.00017809 -0.00028835 0.0010078
-0.0010771 -0.00065494 -0.23506 -0.084168 0.001 0.0041525 0.00056204 -8.2979e-05
-4.8444e-05 0.00017265 0.00024922 -0.00036718
-0.0030789 0.0024797 0.001061 0.004176 -0.02072 -0.32088 -0.0001831 0.00045551
-8.7053e-05 -0.00011332 0.0014648 -0.0010607
0.00073149 -0.00037794 0.00054185 -6.3752e-05 -0.00021135 0.00046026 -0.13505 -0.099969
0.0021124 0.0055655 -0.0027096 0.0012128
2.2305e-05 0.00015236 -3.3151e-05 0.00018925 -4.9174e-05 -4.4973e-05 0.0022165 0.0055901
-0.040088 -0.33543 -0.0023588 0.0034698
-0.0003407 0.00089358 0.00024313 -0.00035112 0.0014855 -0.0010913 -0.002628 0.0012217
-0.0024865 0.0033507 -0.16391 -0.36543
4640000000 -0.075632 -0.311 -0.0024946 -0.0016306 -0.0029537 0.0026493 0.00052633 -0.0014374
0.0015156 -0.00015737 0.00029709 0.0009551
-0.0024727 -0.0016539 -0.24527 -0.056294 0.0017198 0.0038383 0.0007519 0.00027844
-0.00025489 0.00036581 -9.5334e-05 -0.00079399
-0.0029444 0.0026359 0.0017698 0.0037954 -0.044942 -0.31471 0.00039002 0.00085089
0.0010036 -3.3022e-05 0.00026313 -0.0023262
0.00047356 -0.0014485 0.00074533 0.00025676 0.00044491 0.00084917 -0.1406 -0.085721
0.003654 0.0038798 -0.0023684 0.0016154
0.0014969 -0.0001985 -0.00025528 0.00038025 0.00099918 -2.8567e-05 0.0036063 0.0037807
-0.07382 -0.32218 -0.002669 0.0042452
0.00037504 0.0010078 -1.3253e-06 -0.00078233 0.00036492 -0.0022258 -0.0023588 0.0017329
-0.0027384 0.0040645 -0.18275 -0.35488
4700000000 -0.10338 -0.30617 -0.0040675 7.0988e-06 -0.00158 0.0046995 -0.0010002 -0.0009339
0.0010193 -0.00048803 0.00082748 0.00052871
-0.0040721 2.5911e-06 -0.25696 -0.037731 0.0026423 0.004075 0.00047148 -0.00047311
0.00037307 0.00045594 -0.0002765 -4.8669e-05
-0.0015023 0.004675 0.0026877 0.0040428 -0.07583 -0.3085 -0.00026499 0.00060761
0.00022129 -3.6484e-05 -7.0113e-05 -0.0012355
-0.0010025 -0.00092394 0.00046589 -0.00047077 -0.00023966 0.00058604 -0.15732 -0.064926
0.0035476 0.0015027 -0.0014336 0.0023746
0.0010514 -0.00057764 0.00038939 0.00045574 0.00015243 -0.00016397 0.0035025 0.00146
-0.11248 -0.31492 -0.00112 0.0039206
0.00079456 0.00048357 -0.00028212 -5.8063e-05 -6.2185e-05 -0.0013171 -0.0013837 0.0024372
-0.0011097 0.0039256 -0.22678 -0.32619
4760000000 -0.1336 -0.29089 -0.0047546 0.0013724 0.00072902 0.0045401 -0.00074897 -0.00061031
0.0003247 -0.0011028 0.00080936 -0.00057262
-0.0047746 0.0013534 -0.25249 0.0046848 0.0030506 0.0032174 -3.7877e-05 -0.00068732
0.000354 0.00011208 0.0001181 -6.873e-06
0.00073141 0.0045435 0.0031481 0.0031874 -0.10567 -0.29428 0.0008237 0.00030095
0.00095157 1.6251e-05 -0.0013769 -0.0011253
-0.00073392 -0.00057547 -4.6119e-05 -0.00070232 0.00083105 0.00028973 -0.15143 -0.048386
0.0025185 0.0010434 -0.00073895 0.0028121
0.00035834 -0.0011552 0.00032277 0.00012446 0.00094542 3.8495e-05 0.0025493 0.001065
-0.1455 -0.29825 -0.00016513 0.0042935
0.00079405 -0.00045531 0.0001002 -1.9384e-05 -0.0013732 -0.0011401 -0.00078193 0.0027521
-0.00019202 0.0044158 -0.23753 -0.30415
4820000000 -0.16058 -0.27665 -0.0048778 0.0027293 0.0013268 0.0029872 -0.00085302 -0.00050457
0.000368 -0.00089499 0.00023362 -0.00028396
-0.0048545 0.0027258 -0.26433 0.026979 0.0043721 0.0034501 -0.00011028 -0.00033426
0.00030792 -2.251e-05 -0.00026479 -0.00040913
0.0013628 0.0028896 0.0044364 0.0033686 -0.13277 -0.29058 0.00044705 -0.00044115
0.00057307 -0.00066581 -0.00081662 -0.00015974
-0.00089994 -0.00048354 -8.9429e-05 -0.00032989 0.00046109 -0.00042348 -0.16673 -0.030907
0.0018549 -0.00038122 9.5972e-05 0.0029304
0.00035469 -0.0009342 0.00027287 -2.2169e-05 0.00050664 -0.00075909 0.0018499 -0.000441
-0.18529 -0.28128 -0.00018588 0.0031545
-1.8301e-05 -0.00036581 -0.00021655 -0.00041068 -0.00086156 -8.1243e-06 0.00022292 0.0030121
-0.00021765 0.0031348 -0.27461 -0.27392
4880000000 -0.1914 -0.25659 -0.0042076 0.0044409 0.0020438 0.0030489 -0.0015176 9.5051e-05
-0.00081728 -0.00093332 0.0004822 -8.6817e-05
-0.0042102 0.0044426 -0.25583 0.068661 0.0049351 0.001629 -0.00036125 -0.00013818
-0.00012602 0.00028658 -0.0001576 7.8957e-05
0.0020452 0.0030079 0.004915 0.0015878 -0.15199 -0.27756 0.00049661 -0.00033749
-9.2725e-05 -0.0012714 -0.00045626 -0.00012589
-0.0015085 0.00012102 -0.00035898 -0.00013729 0.00048759 -0.00034831 -0.15985 -0.012129
0.00062567 -0.00046048 0.0012051 0.0025348
-0.0008812 -0.00086786 -0.00011825 0.00031624 -9.7036e-05 -0.0012829 0.00065172 -0.00045356
-0.21627 -0.26571 0.00061668 0.0030772
0.00049526 -2.4525e-05 -0.0001234 7.4487e-06 -0.00043376 -0.00015428 0.001149 0.0023582
0.00049278 0.0030668 -0.28697 -0.24389
4940000000 -0.21208 -0.23903 -0.0029116 0.0064884 0.0028701 0.0012676 -0.00033322 0.00078696
-0.00092843 -0.0005475 0.00012512 -0.00075909
-0.0029111 0.0064722 -0.26748 0.094452 0.0059305 0.0011696 -0.00010754 -5.9543e-05
0.00028829 -0.00036279 -0.00041906 6.737e-05
0.0029166 0.0012822 0.0059753 0.001086 -0.17233 -0.25382 0.00017185 -0.00032903
-0.0011467 -0.00020385 -0.00054773 0.00022849
-0.00036714 0.00075409 -0.00010143 -5.6613e-05 0.0001471 -0.0003427 -0.16732 -0.0026343
-0.00048166 6.7053e-05 0.0018599 0.0018234
-0.00091021 -0.00053041 0.00034781 -0.00037446 -0.0010891 -0.00017283 -0.00050541 1.9835e-05
-0.24014 -0.23844 -4.2228e-05 0.0029986
6.509e-05 -0.00070108 -0.00039775 0.00012205 -0.00059043 0.00018789 0.0018348 0.001983
-8.2199e-06 0.0029837 -0.31015 -0.21782
5000000000 -0.2326 -0.21465 -6.3366e-05 0.007352 0.0033569 0.0017989 -0.00014012 0.00065673
-0.00055412 0.00059427 -0.00017614 -0.00095273
-8.4946e-05 0.0073398 -0.25368 0.11201 0.0058592 -0.00094692 -0.0002689 -0.00010925
-0.00014054 -0.00064552 -0.00026343 -0.00011267
0.0033685 0.0017751 0.0058884 -0.0010387 -0.20239 -0.23912 -0.0005766 -0.00077523
-0.00044601 -0.00022645 -0.00035745 -0.00028786
-0.00015435 0.00067161 -0.00029434 -8.4639e-05 -0.00057645 -0.00077312 -0.16159 0.021872
-0.00093592 0.0014615 0.0021856 0.0011818
-0.00053302 0.00060633 -0.00017442 -0.00061268 -0.00047982 -0.00034435 -0.00094689 0.0014575
-0.26787 -0.21528 0.00013282 0.0038824
-0.00031141 -0.00096487 -0.00029977 -8.9133e-05 -0.00043581 -0.00022562 0.0022491 0.00098315
-3.7273e-06 0.0038059 -0.32229 -0.18358
5060000000 -0.25352 -0.18688 0.0019577 0.0070215 0.0032383 -0.00048226 0.00013162 0.00050468
-0.00037437 -7.4284e-05 -0.00046774 -0.00032283
0.0019413 0.00702 -0.23611 0.14883 0.0051282 -0.002034 -2.0944e-05 0.00021088
-0.00036455 4.1573e-06 -0.00038123 0.00029862
0.0032476 -0.0005283 0.0051346 -0.0021016 -0.21563 -0.21719 -0.0003863 0.00026861
-0.00092943 4.3718e-05 -0.0011086 4.7587e-05
0.00017459 0.0005148 2.4328e-06 0.00023604 -0.00036836 0.00028675 -0.16294 0.029064
-0.00043637 0.0028585 0.0020529 0.0004781
-0.0003737 -2.8164e-05 -0.00035571 3.5561e-05 -0.00096978 0.00011016 -0.00038818 0.0028743
-0.2818 -0.18428 0.0011911 0.0030575
-0.00036472 -0.0004159 -0.00036702 0.00032837 -0.0010438 8.2893e-05 0.0020097 0.00048492
0.0013352 0.0030166 -0.33411 -0.15477
5120000000 -0.26923 -0.16125 0.0035589 0.0059497 0.0029885 -0.00064183 0.0003307 0.00057131
-0.00016067 0.00091172 -0.00047315 0.00028592
0.003549 0.0059291 -0.23043 0.17524 0.0047574 -0.0027511 7.3278e-05 0.00023603
-0.00011128 3.2782e-05 0.00012909 0.00038908
0.0029967 -0.00071982 0.0047513 -0.0028396 -0.22968 -0.20207 -0.00012215 0.00012827
-0.00033394 0.0010381 -0.0011554 0.00083059
0.00032505 0.00057104 6.7853e-05 0.00023463 -0.00012474 0.00010497 -0.15928 0.055433
0.0012251 0.0033527 0.0023936 0.00027965
-0.00014979 0.00083738 -8.4886e-05 -1.3015e-05 -0.0002226 0.00094859 0.0011818 0.0033045
-0.29662 -0.15086 0.0013889 0.0034281
-0.00052932 0.00034957 0.00014434 0.00033001 -0.0012679 0.0006993 0.0024135 0.00037178
0.0012544 0.0035151 -0.34672 -0.12023
5180000000 -0.28483 -0.13078 0.0051303 0.0046614 0.0034008 -0.0011442 0.00022589 0.00052797
-0.00023025 0.00023691 -0.00056481 0.0005407
0.005111 0.0046632 -0.20815 0.1983 0.0042004 -0.0039385 -0.00036815 -0.00023535
-6.9915e-05 -7.2175e-05 -0.00012882 0.00016257
0.0033959 -0.0012358 0.004115 -0.0039767 -0.24035 -0.16578 -0.00036103 0.00071724
-9.7017e-05 -0.00017245 -0.0004616 0.00089856
0.00025728 0.00054623 -0.0003714 -0.00021609 -0.00037584 0.00070942 -0.15807 0.065246
0.0027392 0.0038753 0.0022483 -0.00074111
-0.00024067 0.00026719 -9.1586e-05 -2.7206e-05 -0.00016229 -9.7376e-05 0.0027565 0.0039076
-0.30913 -0.10814 0.0025156 0.0035762
-0.00051829 0.00056889 -8.9735e-05 0.0001907 -0.0003783 0.00096038 0.002309 -0.0007913
0.0026392 0.0035342 -0.34915 -0.08816
5240000000 -0.29315 -0.10403 0.0051274 0.0033384 0.0027005 -0.0028358 0.00068103 3.2313e-05
-0.00019181 -3.4407e-05 0.00010626 0.00052328
0.0051282 0.0033317 -0.19617 0.23564 0.0030126 -0.0047728 1.7394e-06 0.00011095
-0.00027786 9.9928e-06 0.00022543 0.00035524
0.0026543 -0.0028127 0.0029251 -0.0048318 -0.25726 -0.1409 0.00042028 0.00012708
-0.00026306 0.00058042 2.6139e-05 0.0012423
0.00065788 -1.5226e-06 1.9251e-05 9.6714e-05 0.00045138 0.00013731 -0.15854 0.085682
0.0035797 0.0026986 0.0016942 -0.0012364
-0.00023316 -5.55e-05 -0.00026329 1.4353e-05 -0.00018195 0.00065539 0.0036631 0.0026734
-0.323 -0.067188 0.0029624 0.0028455
5.2166e-05 0.00056546 0.00024869 0.00033627 7.002e-05 0.0013121 0.0017057 -0.001289
0.002924 0.0029106 -0.35506 -0.055214
5300000000 -0.29793 -0.073762 0.0059663 0.0018239 0.0017464 -0.0031848 0.00013083 -0.00037193
0.00035463 0.00066804 0.00013349 0.00016908
0.0059633 0.0018371 -0.18825 0.24052 0.0020563 -0.0053646 -0.00011861 0.00023124
-1.1275e-05 0.00038577 0.00028519 0.00024853
0.0016511 -0.0031809 0.0019997 -0.0054204 -0.27327 -0.11532 0.00029571 -0.00020156
0.00024763 0.00055135 0.00069669 0.00094774
0.00013711 -0.00036177 -0.00012215 0.00023778 0.00032756 -0.00023803 -0.15072 0.095057
0.0053939 0.0017694 0.0013218 -0.0016076
0.00038367 0.00064076 -1.2026e-05 0.00036468 0.00029101 0.00042952 0.0053578 0.0016832
-0.33474 -0.038564 0.003172 0.0024815
0.0001643 0.0001621 0.0002631 0.00021477 0.00056294 0.00088734 0.0013146 -0.0015462
0.0033767 0.0026023 -0.35116 -0.01931
5360000000 -0.29801 -0.036846 0.005886 0.00067877 0.0003823 -0.0037437 0.00037481 -1.3717e-05
8.1722e-05 0.00031313 0.00060485 -0.0002049
0.0058694 0.00068421 -0.15082 0.26204 0.00075381 -0.0056283 7.3216e-05 0.00025677
-5.3884e-05 5.4473e-05 0.00044138 -6.4573e-05
0.00035901 -0.003719 0.00065224 -0.0056411 -0.27205 -0.088433 0.00037594 0.00033142
0.00026446 0.00041216 0.00073789 0.00030778
0.00037861 -1.2439e-05 9.1852e-05 0.00024956 0.00038757 0.00034586 -0.14875 0.1129
0.0057977 -0.00037933 0.00076227 -0.0019652
4.4366e-05 0.00033268 -7.8608e-05 5.9095e-05 0.00027163 0.00049642 0.0058127 -0.00043057
-0.33058 0.00059031 0.0046385 0.002528
0.00052711 -0.00012496 0.0004752 -0.00017267 0.00082426 0.00029253 0.0006939 -0.0020665
0.0044075 0.0025107 -0.34897 0.0088397
5420000000 -0.30065 -0.013364 0.0060264 -0.001136 -0.0005604 -0.0037365 -2.9313e-05 -0.00013874
0.00070565 0.0004293 0.00017611 -0.00028148
0.0060289 -0.0011129 -0.13184 0.28867 -0.00016038 -0.0055078 5.9493e-05 0.00015472
2.8709e-05 8.6501e-06 0.00026739 -0.00011798
-0.00063084 -0.0036966 -0.00026413 -0.0055284 -0.28772 -0.054896 -0.0001382 -0.00053386
0.00081813 0.00012455 0.0010801 1.0414e-05
-5.8779e-05 -0.00014831 7.519e-05 0.0001575 -0.00014312 -0.00052667 -0.13732 0.12756
0.0048986 -0.0019721 0.00016967 -0.0017757
0.00076006 0.00041024 4.4123e-05 -1.9085e-05 0.00089196 4.8747e-05 0.0048921 -0.0020335
-0.3342 0.029348 0.0048887 0.00098861
0.00021524 -0.00027834 0.00030109 -6.812e-05 0.0010905 3.4605e-05 0.00013471 -0.0016825
0.0050022 0.00086575 -0.3412 0.050492
5480000000 -0.29248 0.02278 0.0049767 -0.0019537 -0.0020286 -0.002959 0.00035668 2.6241e-06
0.00088449 -0.00022047 -8.0932e-05 -7.1165e-05
0.0049707 -0.0019548 -0.1173 0.29644 -0.0016783 -0.0056478 3.5273e-05 0.00020728
7.9946e-05 -1.9376e-05 0.00025349 -0.00018235
-0.0020814 -0.0029098 -0.0017903 -0.0056085 -0.29173 -0.032642 -0.00027694 0.00022848
0.00058137 -0.00041186 0.00069703 -9.482e-05
0.00034716 1.2705e-05 7.2238e-06 0.00020992 -0.00030225 0.00021504 -0.13063 0.13847
0.0041004 -0.0033509 -0.0002433 -0.0019505
0.00083834 -0.00021339 6.0841e-05 -2.3305e-05 0.00059255 -0.00042205 0.0040684 -0.0033684
-0.32354 0.058739 0.00486 0.00048203
-3.0638e-05 -8.1331e-05 0.00014955 -0.00018151 0.00062702 -0.00010508 -0.00013475 -0.0020202
0.0047406 0.00038071 -0.3321 0.072721
5540000000 -0.28854 0.048053 0.0041722 -0.0026411 -0.0027631 -0.0019393 0.00035966 -0.00034776
0.00021884 -8.7773e-05 -0.00016604 9.37e-05
0.0041746 -0.002613 -0.076464 0.31381 -0.0026374 -0.0049294 0.00038784 9.3787e-05
2.0868e-05 -0.0001346 -9.4983e-05 -0.00046408
-0.0027908 -0.0018672 -0.0027366 -0.0048886 -0.2907 -0.011581 0.00023902 -0.00014675
0.0003417 -0.00013172 0.00039943 -0.00022263
0.0003369 -0.00037018 0.00039061 7.353e-05 0.00024133 -0.00015442 -0.11908 0.15978
0.0026373 -0.0038356 -0.0010102 -0.0018678
0.00019872 -0.00010175 2.2167e-05 -0.00013405 0.00034726 -0.00013525 0.0026163 -0.0038736
-0.30859 0.094267 0.0049648 -0.00094052
-0.00021799 0.00012867 -9.4123e-05 -0.00045541 0.00040411 -0.00024367 -0.0011076 -0.0017745
0.0051939 -0.00085111 -0.32423 0.11381
5600000000 -0.27705 0.075937 0.0034055 -0.0036533 -0.0024464 -0.0016528 0.00032734 -0.00033055
0.00039106 -0.00024909 0.0001583 0.00039384
0.0034115 -0.0036481 -0.073681 0.32783 -0.0037239 -0.0046683 7.6291e-05 -0.00021372
-0.00013652 1.4261e-05 -0.00022592 -0.00024332
-0.00247 -0.0016069 -0.0038005 -0.0046137 -0.29015 0.020186 -2.1036e-05 3.2042e-05
0.00010368 -0.00052561 0.00039909 -0.00045045
0.00028209 -0.00035853 7.2152e-05 -0.0002189 -2.9448e-05 3.1635e-05 -0.11144 0.1591
0.0016652 -0.0037647 -0.0011768 -0.0010429
0.00037554 -0.00025917 -8.9063e-05 -1.4354e-05 0.00016471 -0.00049815 0.0017076 -0.0037651
-0.29967 0.12408 0.0044144 -0.001313
0.00015358 0.00044092 -0.00027119 -0.00024572 0.00048333 -0.00041975 -0.00119 -0.0011425
0.0042082 -0.0013353 -0.3025 0.12797
5660000000 -0.26571 0.098081 0.0030681 -0.00366 -0.0033849 -0.00047333 -0.00039117 -0.00077095
-0.00013202 -0.0006461 0.0004926 -0.00022927
0.0030794 -0.0036399 -0.032348 0.31928 -0.0045134 -0.0030125 -7.5758e-06 -0.00015164
0.00015244 -2.7412e-06 -0.00011695 -5.9415e-05
-0.0033772 -0.00042189 -0.0045608 -0.0029302 -0.2905 0.044052 -0.0001368 8.4407e-05
-0.00033314 -0.00037271 0.00035189 -0.0010256
-0.00036312 -0.00078395 -5.6733e-06 -0.00013303 -0.00014299 7.8503e-05 -0.096 0.17915
0.00084346 -0.0040246 -0.001355 -0.00091104
-0.00014722 -0.00065078 0.00017673 2.9203e-05 -0.00031574 -0.00044883 0.00075434 -0.0040332
-0.28431 0.15231 0.0042445 -0.0023956
0.00046341 -0.00026882 -0.00012078 -2.3999e-05 0.00028119 -0.0010561 -0.0013639 -0.00085275
0.0043442 -0.0022342 -0.29355 0.16461
5720000000 -0.25036 0.11964 0.0026044 -0.0041639 -0.002898 0.00081159 -0.00053576 -0.00018173
-0.00040667 -0.00020749 -0.00020664 -0.00027516
0.002612 -0.0041372 -0.0041222 0.34455 -0.0056576 -0.002606 7.6319e-05 -3.9883e-05
-0.00024381 2.2515e-05 -0.00026204 0.0002276
-0.0028731 0.0008678 -0.0057118 -0.0024918 -0.28674 0.075265 7.0962e-05 3.5221e-05
0.00032889 0.00026961 -0.00012005 -0.00029482
-0.00054352 -0.00017008 9.0942e-05 -4.2512e-05 9.7452e-05 4.5355e-05 -0.079982 0.18104
-7.7531e-05 -0.0035357 -0.0016114 -0.0004137
-0.00042583 -0.00016507 -0.00026747 3.675e-05 0.00029105 0.00020822 -0.00013982 -0.0035342
-0.27289 0.17913 0.0041764 -0.0035207
-0.00016175 -0.00025283 -0.00026018 0.00020194 -0.000161 -0.00033165 -0.0015786 -0.00040526
0.0040909 -0.0036185 -0.26299 0.18165
5780000000 -0.23387 0.13698 0.0015064 -0.0048174 -0.0024825 0.0010866 -0.00077353 0.00010961
-0.00035988 -0.00017242 -6.182e-05 -0.0002266
0.001495 -0.0048177 0.0092724 0.33934 -0.0059639 -0.00056687 -3.8495e-05 -0.00019836
4.4421e-05 2.9631e-06 -3.7917e-05 -0.00019034
-0.0024561 0.0011243 -0.0059667 -0.00041633 -0.28298 0.092075 -4.2537e-05 -9.9826e-05
4.0628e-05 -6.4994e-05 -0.00060193 -0.00061602
-0.00077598 0.00011991 -3.2978e-05 -0.00018653 -5.088e-05 -8.9341e-05 -0.070847 0.1968
-0.00014148 -0.0031541 -0.0012766 -7.7517e-06
-0.0003576 -0.00024948 4.8106e-05 -2.6097e-05 6.2459e-05 -0.00011517 -0.00010543 -0.0031581
-0.2621 0.20007 0.0029131 -0.0036726
-0.00013195 -0.00026249 -3.3699e-05 -0.00020225 -0.00054473 -0.00068522 -0.0013225 -4.039e-05
0.0029947 -0.003646 -0.25369 0.20387
5840000000 -0.21997 0.15811 0.00016965 -0.0054496 -0.0020877 0.001217 -0.0001723 0.00032395
-0.0003178 0.00023423 -0.00048643 -0.00022598
0.00019988 -0.0054542 0.044991 0.34243 -0.005729 0.00065469 -0.00021448 1.7419e-05
0.00021815 -2.3217e-05 -0.00011603 0.00018417
-0.0020566 0.0012687 -0.0057367 0.00075736 -0.2756 0.11622 -0.00021643 7.6899e-05
-0.00027084 -0.00070638 -0.00046188 -0.00043703
-0.00018247 0.00030286 -0.0002153 4.7169e-05 -0.00020145 7.5905e-05 -0.047938 0.19965
-0.0005927 -0.0035459 -0.0012755 0.00012751
-0.00032097 0.00027906 0.00022698 -2.9669e-05 -0.00022307 -0.0007516 -0.00062843 -0.0035857
-0.24361 0.20912 0.0023795 -0.0041049
-0.00041463 -0.00027252 -9.7636e-05 0.00025322 -0.00047211 -0.00025447 -0.0012133 0.00024785
0.0022801 -0.004095 -0.2178 0.22798
5900000000 -0.20571 0.16982 -0.0019025 -0.0054561 -0.0021675 0.0024359 -0.00013492 7.3502e-05
0.00021012 -0.00017077 0.00011449 0.00030435
-0.0019077 -0.0054574 0.065129 0.34197 -0.0050614 0.002058 3.3796e-05 7.132e-06
-4.6901e-05 -0.00024548 -0.00014272 -8.7612e-05
-0.0021476 0.0024863 -0.0050121 0.0021428 -0.2597 0.13137 -4.05e-05 -8.4048e-05
-0.00044965 -0.00039046 -0.00088094 -0.00010635
-0.00012545 7.2229e-05 4.6771e-05 -2.018e-05 -3.1364e-05 -8.9818e-05 -0.040617 0.21006
-0.0010008 -0.0036118 -0.0011191 0.00035895
0.00025353 -0.00018269 -1.1789e-05 -0.00021514 -0.00047137 -0.00033203 -0.00099612 -0.0035355
-0.2181 0.22446 0.0019896 -0.004951
8.6015e-05 0.00028944 -0.00017274 -0.00012602 -0.00095036 -0.00018344 -0.0011744 0.00031015
0.0019862 -0.004855 -0.20296 0.23719
5960000000 -0.18537 0.18299 -0.0030015 -0.0039404 -0.00068166 0.0027486 -0.00015919 0.00015918
-0.0002519 0.00019343 -0.00010063 2.9915e-05
-0.0029962 -0.003949 0.091904 0.34075 -0.0041303 0.0022675 -0.00017549 -1.7946e-05
-5.6192e-05 7.9956e-05 3.2671e-05 6.5208e-05
-0.00062543 0.0027314 -0.0040699 0.0023437 -0.24436 0.15716 -9.7907e-06 -0.00017865
-0.00031577 0.00019644 -0.00037374 -0.00018503
-0.00012873 0.00016133 -0.00016538 1.5526e-05 -1.6658e-05 -0.00016348 -0.021932 0.21836
-0.0019366 -0.0033327 -0.0010269 0.0009103
-0.00027697 0.00015856 -1.969e-05 9.2201e-05 -0.00039661 0.00026278 -0.0019394 -0.0033184
-0.19688 0.23829 9.7796e-05 -0.0049083
-0.00015402 5.6982e-05 7.3095e-05 0.00016523 -0.00022311 -0.00010518 -0.0010088 0.00097938
0.00015326 -0.0051683 -0.17419 0.26442
6020000000 -0.16713 0.19798 -0.0038273 -0.0030041 -0.00012068 0.0029827 -2.9563e-05 0.00054252
-0.00026401 0.0002926 -0.00017001 0.00031096
-0.0038072 -0.0030248 0.11995 0.33206 -0.0046054 0.003222 -8.4016e-05 0.00016513
-9.51e-05 0.00015191 -0.00017768 0.00023981
-0.00011141 0.002945 -0.0045584 0.003281 -0.22455 0.16908 -0.00026176 0.00023486
-0.00072318 9.5136e-05 -0.00053431 0.00064037
-3.9314e-05 0.00053663 -8.0001e-05 0.0001527 -0.0002924 0.00024076 -0.015572 0.21381
-0.0026832 -0.003302 -0.00063609 0.00080261
-0.00027961 0.00029441 -0.00012549 0.00015182 -0.00064561 6.9289e-05 -0.002769 -0.003281
-0.16727 0.2518 6.2799e-05 -0.0049197
-0.00012121 0.00028055 -0.00021437 0.00020173 -0.00057497 0.00059347 -0.00057757 0.00079568
-0.00013501 -0.0047651 -0.14701 0.26342
6080000000 -0.14692 0.20643 -0.0040515 -0.00085477 0.0012899 0.0028077 6.8077e-05 1.9066e-05
3.7083e-05 0.00011606 0.00015785 2.8186e-05
-0.0040521 -0.00085294 0.14138 0.33263 -0.0030735 0.0045983 -3.1981e-05 -5.606e-05
-9.9224e-06 6.871e-05 0.00017784 0.00030751
0.0013458 0.0027744 -0.0030054 0.0046486 -0.20655 0.19614 0.00025932 0.00016905
-0.00019843 0.0006989 -0.00013514 0.00015284
7.621e-05 1.1623e-05 -2.414e-05 -2.4173e-05 0.00027149 0.00017944 0.0013601 0.22199
-0.0040152 -0.0022843 -0.00089398 0.0010227
9.2369e-05 0.00012647 3.7353e-05 5.6093e-05 -0.0002524 0.00070624 -0.0040004 -0.0022127
-0.13836 0.26897 -0.0011692 -0.0054006
0.00016078 6.9747e-05 0.00025595 0.0002632 -9.4702e-05 0.0002124 -0.00095211 0.00104
-0.00087618 -0.0054698 -0.12529 0.28424
6140000000 -0.12966 0.21946 -0.0035377 -0.00056299 0.0015924 0.0021344 8.4323e-05 -2.4222e-05
7.7325e-05 -0.00016807 0.00046559 -0.00028731
-0.0035256 -0.00055909 0.16813 0.31372 -0.002158 0.0053653 5.0125e-05 5.2208e-05
0.0003687 -9e-05 0.00029426 -1.5668e-05
0.0016424 0.0020972 -0.0020622 0.0054513 -0.18228 0.21499 0.00034576 -3.2334e-05
0.00010357 0.00052599 6.0641e-05 0.00056651
6.8003e-05 1.5819e-06 2.7242e-05 6.2433e-05 0.00033865 -4.6949e-05 0.014105 0.21264
-0.0046809 -0.0013065 -0.00049421 0.0015017
8.7599e-05 -0.000168 0.0003881 -5.5334e-05 0.0001755 0.00061537 -0.0047005 -0.0012633
-0.11863 0.28821 -0.0027503 -0.0042195
0.00051145 -0.00031573 0.00034615 5.0506e-05 2.6534e-05 0.00067038 -0.0004729 0.0014423
-0.0029188 -0.0042979 -0.085971 0.28305
6200000000 -0.114 0.22484 -0.0029178 -0.00014533 0.002152 0.0012837 6.8246e-05 0.00036423
-0.00020174 0.00011958 -7.7061e-05 -0.00034374
-0.0029385 -0.00014671 0.19606 0.31191 -0.00081695 0.0052618 4.9687e-05 0.00023551
2.5046e-06 -6.7912e-06 0.00010867 0.0001743
0.0021556 0.0012442 -0.00073493 0.0052924 -0.16297 0.22897 8.5839e-05 -0.00039667
0.00049256 6.3542e-05 0.00020851 0.00025813
9.2827e-05 0.00035106 6.4427e-05 0.00022255 9.3236e-05 -0.00039304 0.027521 0.22095
-0.0046477 7.6344e-05 0.00011081 0.0012615
-0.0001725 0.00015197 -5.1448e-06 -2.1762e-05 0.00041347 -5.047e-05 -0.0047006 0.00011132
-0.10578 0.29555 -0.0037403 -0.0038331
-0.00010107 -0.00026122 6.805e-05 6.1569e-05 0.00025389 0.0002028 9.1206e-05 0.0012256
-0.0036463 -0.0036715 -0.072772 0.29206
6260000000 -0.099 0.2376 -0.0030759 0.00075051 0.0021806 0.00067108 0.00032235 -0.0001076
0.00010443 0.00027945 -0.0001346 7.6885e-05
-0.0030772 0.00075817 0.2134 0.29662 8.3854e-05 0.0053447 2.8417e-05 -0.00011057
-7.162e-05 -9.7539e-05 0.00020273 0.00016429
0.0021556 0.00059749 0.00018788 0.0053484 -0.14016 0.25003 0.00011566 5.3409e-06
0.00026681 -0.0001954 0.00033729 0.00022549
0.0003002 -9.4789e-05 1.5982e-05 -0.00010452 0.00011902 6.5431e-06 0.043484 0.21604
-0.004398 0.0014279 0.00062464 0.0012416
0.00011296 0.00031069 -1.8935e-05 -8.4474e-05 0.00025141 -0.0002045 -0.0043517 0.0014668
-0.079864 0.2956 -0.00411 -0.0025552
-0.00014223 -1.4989e-05 0.00026115 0.00020323 0.00032271 0.0003116 0.00066967 0.0012704
-0.0041741 -0.0026025 -0.027327 0.29201
6320000000 -0.082723 0.2394 -0.0025953 0.0014287 0.0022383 -0.00040199 5.6858e-05 0.00012171
-0.00037838 0.00039376 -0.00019527 0.00020162
-0.0025905 0.0014224 0.23869 0.28665 0.0019808 0.0055606 6.7979e-05 9.0304e-05
1.0183e-06 -0.00013057 0.00012438 -6.2755e-05
0.0021903 -0.00043155 0.0020662 0.0055081 -0.12232 0.25861 -0.00016832 -0.00029879
0.00031973 -5.0042e-05 0.00041026 0.00024801
5.7068e-05 0.00011524 8.0051e-05 8.4773e-05 -0.00017692 -0.00030142 0.042398 0.21699
-0.0038847 0.0021494 0.00079694 0.00089767
-0.00038597 0.00046652 -1.6526e-06 -9.2567e-05 0.00030471 -5.6085e-05 -0.0038668 0.0021307
-0.054895 0.30504 -0.0047546 -0.0014681
-0.00024522 0.00025691 0.000165 -0.00010632 0.00029833 0.00025785 0.00077934 0.00091736
-0.0047651 -0.0014761 -0.016694 0.29013
6380000000 -0.063142 0.24657 -0.0019193 0.0019017 0.0016919 -0.00045255 4.5508e-05 -5.2829e-05
0.00022513 0.00026544 3.6639e-05 0.00019582
-0.0019155 0.0018849 0.25524 0.26728 0.0030672 0.0041241 -0.00012995 -6.4137e-05
-0.00024968 -0.00016435 -0.00012608 -0.00017823
0.0017106 -0.0004877 0.0031456 0.0040703 -0.094196 0.27451 -0.00021742 0.00014828
0.00038137 -7.9573e-05 0.00034907 0.00018848
3.5108e-05 -4.6643e-05 -0.00014867 -5.4476e-05 -0.00022727 0.00013233 0.063345 0.20732
-0.002969 0.0033517 0.00086053 0.00062104
0.00028572 0.00033093 -0.00023379 -0.00016919 0.00038697 -4.8046e-05 -0.0029929 0.0034437
-0.033749 0.29765 -0.0047316 -2.8465e-05
-3.2534e-05 0.00015256 -0.00012637 -0.0002194 0.00037811 0.00015005 0.00086009 0.00060003
-0.0046633 6.837e-06 0.023111 0.29242
6440000000 -0.040362 0.25716 -0.00083088 0.0024304 0.0017986 -0.00081426 0.00040913 -0.00016663
0.00027718 -0.00049599 -0.00017549 -0.00024108
-0.00083496 0.0024374 0.27576 0.25301 0.0034395 0.0029433 9.3189e-05 -5.8029e-05
-0.00011502 1.1835e-05 -0.00020504 -0.00029467
0.0017686 -0.00084895 0.0034927 0.0028844 -0.07662 0.28863 -0.00021219 0.00029633
-0.00036149 -2.4496e-05 0.00055846 -0.00037523
0.00041829 -0.00016991 0.00010389 -5.8455e-05 -0.00019473 0.00028735 0.065477 0.20326
-0.0016926 0.004026 0.000965 0.00063021
0.00029564 -0.00049898 -0.00013295 2.9835e-05 -0.00033393 -9.8981e-05 -0.0016355 0.0040108
0.0084077 0.3027 -0.0042453 0.001515
-0.00011509 -0.00026647 -0.00023336 -0.00030087 0.00051234 -0.00036833 0.00094278 0.00068181
-0.0042825 0.0014493 0.034652 0.27643
6500000000 -0.022005 0.25684 -0.00015007 0.0020458 0.0013425 -0.0010599 0.000207 -5.1179e-05
3.5042e-05 0.00012771 -7.0606e-05 0.00033688
-0.00018591 0.0020384 0.30055 0.22567 0.0037538 0.0024625 0.00011486 5.1098e-05
0.00010567 0.00016927 0.00014837 -0.00010316
0.0013211 -0.0010699 0.0038161 0.0023895 -0.065254 0.28556 2.7765e-05 -4.434e-05
0.00011701 -0.00022086 -0.00012016 -0.00042382
0.00018904 -7.4182e-05 9.92e-05 3.2576e-05 2.3584e-05 -4.4175e-05 0.089421 0.1981
-0.00015418 0.00395 0.001073 0.00041622
2.3571e-05 0.00014325 0.00010592 0.00017478 0.00015045 -0.00021524 -0.00016316 0.0039455
0.030047 0.30548 -0.0032396 0.0022769
-7.0519e-05 0.00034738 0.00020177 -0.00011966 -0.00010629 -0.00041766 0.0010725 0.000276
-0.0032518 0.0022266 0.071994 0.27789
