# Supplementary material for: Early Detection of Alzheimer’s Disease via Machine Learning-Based Microwave Sensing: An Experimental Validation
Source: Sensors (Basel). 2025 Apr 25;25(9):2718. doi: 10.3390/s25092718 (PMC12074295; doi:10.3390/s25092718)
Supplement: Supplementary file 1 [file sensors-25-02718-s001.zip › measurements_paper_sensors/26 febbraio - PART1/set5/CSF_H_m1.s6p]

!Keysight Technologies,M9804A,MY58100912,A.14.10.03
!Date: Thursday, April 27, 2023 10:28:33
!Correction: S11(C  6-Port  ) 
!S12(C  6-Port  ) 
!S13(C  6-Port  ) 
!S14(C  6-Port  ) 
!S15(C  6-Port  ) 
!S16(C  6-Port  ) 
!S21(C  6-Port  ) 
!S22(C  6-Port  ) 
!S23(C  6-Port  ) 
!S24(C  6-Port  ) 
!S25(C  6-Port  ) 
!S26(C  6-Port  ) 
!S31(C  6-Port  ) 
!S32(C  6-Port  ) 
!S33(C  6-Port  ) 
!S34(C  6-Port  ) 
!S35(C  6-Port  ) 
!S36(C  6-Port  ) 
!S41(C  6-Port  ) 
!S42(C  6-Port  ) 
!S43(C  6-Port  ) 
!S44(C  6-Port  ) 
!S45(C  6-Port  ) 
!S46(C  6-Port  ) 
!S51(C  6-Port  ) 
!S52(C  6-Port  ) 
!S53(C  6-Port  ) 
!S54(C  6-Port  ) 
!S55(C  6-Port  ) 
!S56(C  6-Port  ) 
!S61(C  6-Port  ) 
!S62(C  6-Port  ) 
!S63(C  6-Port  ) 
!S64(C  6-Port  ) 
!S65(C  6-Port  ) 
!S66(C  6-Port  ) 
!S6P File: Measurement: :
# Hz S  RI   R 50
500000000 -0.32719 -0.062467 -0.010025 -0.0011262 -0.0083282 0.011822 -0.0040995 0.011618
0.01304 0.0064 -0.0055083 0.0082628
-0.010253 -0.00076155 -0.40786 -0.073933 0.0082818 -0.011374 0.0010504 0.011947
0.0091771 0.003616 0.00029684 0.013262
-0.00807 0.012115 0.0084119 -0.011344 -0.25588 0.19153 0.0066904 0.0031728
-0.001525 0.0080121 0.00043569 0.012545
-0.0037034 0.011801 0.0011805 0.012228 0.006641 0.0032772 -0.32476 0.041923
-0.019574 -0.0054702 0.016406 0.026956
0.012636 0.0060088 0.0090014 0.0026198 -0.0019652 0.0074854 -0.020558 -0.0053444
-0.21427 -0.24069 -0.027871 0.0021055
-0.0043539 0.0082528 0.0011578 0.013857 0.00080496 0.012208 0.017401 0.0261
-0.027665 0.0029809 -0.2597 -0.14542
560000000 -0.31477 0.10471 -0.022117 -0.067618 0.00021992 0.013027 0.0057318 0.010952
0.011387 0.0051941 0.011653 0.0094323
-0.022039 -0.067173 -0.37026 0.090433 -0.041095 -0.039075 0.013247 0.0034756
-0.013102 -0.0054118 0.0031886 -0.0013648
0.00043012 0.013271 -0.041292 -0.039331 -0.18132 0.24119 -0.00026237 -0.0053425
0.017465 0.0063438 0.0082942 -0.0063448
0.0052594 0.010686 0.013378 0.0037305 -0.0007125 -0.0052781 -0.30242 0.13195
0.0071525 -0.022598 0.0059233 -0.021033
0.011892 0.0056271 -0.01374 -0.0053168 0.017834 0.0059746 0.0060272 -0.023487
-0.29995 -0.058905 0.011619 -0.049996
0.011462 0.010225 0.0045306 -0.0011838 0.0084976 -0.0060302 0.0068616 -0.020481
0.011636 -0.050335 -0.32846 0.0035463
620000000 -0.27486 0.081824 -0.023432 0.0090572 0.003617 0.0087039 0.0074534 -0.0047953
0.012124 -0.00064428 0.00046952 -0.0016058
-0.023554 0.0090703 -0.39895 0.035975 -0.019202 6.7863e-05 -0.0019875 -0.0021593
0.012227 -0.0055293 0.00026798 -0.0029482
0.003366 0.0085775 -0.019342 0.00023309 -0.15446 0.24998 -0.0012274 -0.0053685
-0.0039675 -0.0022813 0.0087761 -0.0036553
0.0078429 -0.0050448 -0.0019336 -0.002044 -0.0012414 -0.0052138 -0.26172 0.14113
-0.038564 -0.021054 0.012574 0.027837
0.012341 0.00040106 0.012416 -0.0052906 -0.0040231 -0.0026813 -0.039116 -0.020612
-0.21571 -0.095517 -0.045355 0.012505
0.00038881 -0.0019315 0.00024905 -0.0033151 0.0082901 -0.0034514 0.012055 0.028131
-0.04469 0.012061 -0.2452 -0.033254
680000000 -0.24083 0.17401 -0.026015 -0.015098 0.0046647 0.0054328 0.0018818 -0.0075744
-0.0013569 -0.011805 0.0061555 -0.0066703
-0.026147 -0.015137 -0.39 0.13769 -0.0326 -0.0018235 -0.0015258 -0.00023856
-0.0013684 -0.0092593 -0.00093202 -0.001781
0.0046692 0.005187 -0.03275 -0.0017864 -0.10742 0.27352 -0.00084923 0.00020563
-0.0014053 0.0012242 -0.0030931 -0.0087137
0.0013634 -0.006942 -0.0017181 -0.00022889 -0.000904 0.00027759 -0.21803 0.19421
-0.023385 -0.0077971 -0.0089181 -0.011247
-0.0014875 -0.011473 -0.0015218 -0.0094481 -0.0014129 0.00090587 -0.023148 -0.0076831
-0.28225 0.0066609 -0.0052076 -0.0075046
0.0055089 -0.0068053 -0.00075203 -0.0016551 -0.0028428 -0.0088168 -0.0083253 -0.011561
-0.0052973 -0.0074324 -0.2607 0.070674
740000000 -0.19449 0.16745 -0.040983 0.026395 0.013686 -0.0037839 0.00020523 -0.0037234
-0.0028678 -0.002521 -0.0072695 0.0032308
-0.041056 0.026475 -0.33703 0.15769 -0.037066 0.034064 6.0028e-05 -0.0055368
-0.012743 0.00663 -0.0012762 -0.0054275
0.013294 -0.0039518 -0.037111 0.034039 -0.073909 0.27426 -0.0020325 0.0033148
-0.0012247 -0.0051353 -0.0019996 0.00083829
9.4709e-05 -0.0039998 -5.8733e-05 -0.0057037 -0.0021036 0.0032507 -0.2019 0.20066
-0.042545 -0.0089926 0.022454 0.016251
-0.0037453 -0.0022883 -0.013644 0.007007 -0.0010701 -0.0048834 -0.042545 -0.0092923
-0.17787 0.041972 -0.04523 0.0001829
-0.0069083 0.0032851 -0.001894 -0.0054454 -0.0020325 0.00073287 0.022128 0.016808
-0.044636 0.00028716 -0.25045 0.075316
800000000 -0.16622 0.21331 -0.022864 0.015906 0.0054502 -0.010249 -0.0043387 -0.0028016
-0.0043161 0.0016664 0.004785 0.00069158
-0.022876 0.016003 -0.34468 0.22839 -0.0088092 0.034203 -0.0021256 0.0020369
-0.00030643 0.0022475 0.00081681 0.0054301
0.0055017 -0.010227 -0.0087491 0.03428 -0.035702 0.30017 0.0012443 0.0011421
-0.00010064 0.003181 -0.0015321 0.00074927
-0.0041618 -0.0023876 -0.0021087 0.0021181 0.0012472 0.0011429 -0.1735 0.22825
-0.02929 0.012635 0.015832 -0.010063
-0.0039912 0.0014361 -4.817e-05 0.0020873 6.2368e-06 0.0032281 -0.028666 0.012644
-0.23387 0.065492 -0.01917 0.020282
0.0046642 0.00047693 0.00065462 0.0050334 -0.0015129 0.00051793 0.014993 -0.010359
-0.018993 0.020449 -0.24707 0.12884
860000000 -0.13219 0.23454 -0.018283 0.030564 -0.0032193 -0.0099178 -0.0019566 0.00088793
0.0044417 0.0051374 -0.0040813 -0.0028185
-0.018335 0.030515 -0.29767 0.27331 0.007454 0.034146 0.00016885 0.0022336
0.0041295 0.00040416 0.0029374 0.000328
-0.0032224 -0.0098355 0.0075488 0.034197 0.012899 0.31027 -0.00042541 -0.00041047
0.0024537 -0.0018282 0.0012443 0.0042404
-0.0021318 0.0006828 -3.3221e-05 0.0020598 -0.00049708 -0.00040825 -0.13708 0.24008
-0.018335 0.01729 -0.0070208 -0.009587
0.004561 0.0051844 0.0043131 0.0005979 0.0026339 -0.0017814 -0.018378 0.017665
-0.17881 0.12755 -0.027599 0.016357
-0.0036045 -0.002861 0.0036841 0.00014841 0.0016019 0.0043171 -0.0068302 -0.0095891
-0.027758 0.016326 -0.20011 0.17648
920000000 -0.10906 0.25825 0.0042275 0.039452 -0.0092075 -0.0043145 -0.0020406 0.0016852
0.00031211 0.00092972 0.0030737 -0.0013724
0.0041843 0.039471 -0.27113 0.29531 0.027868 0.022937 0.001225 0.0011105
0.006988 -9.7908e-05 0.003946 -0.0030592
-0.0092642 -0.0042713 0.02797 0.022836 0.059126 0.31214 0.0016749 -6.7873e-05
0.00049252 -0.00038151 0.00080096 -0.0014196
-0.0017638 0.0017359 0.0013969 0.0011937 0.0016871 -9.808e-05 -0.11349 0.25679
-0.012529 0.03063 0.0046041 -0.0065229
8.7257e-05 0.0012797 0.0068937 -8.9732e-05 0.00050934 -0.00027153 -0.012646 0.030962
-0.17346 0.13163 -0.0037159 0.028813
0.0028055 -0.0013045 0.0037463 -0.0026944 0.0008038 -0.0013345 0.0044049 -0.0066286
-0.0032065 0.028929 -0.20763 0.18926
980000000 -0.06289 0.28046 0.016556 0.030674 -0.0090989 0.004673 0.0020499 0.0036084
0.0038342 -0.0013371 -0.0033946 -0.0026129
0.016527 0.030697 -0.2192 0.33283 0.032856 0.0052773 0.0019516 -0.0002696
0.0018137 -0.0059576 -9.619e-05 -0.0025796
-0.0091315 0.0047484 0.032947 0.0052117 0.10566 0.30709 0.00043795 -0.0011863
0.00030418 -0.0016609 0.001454 -0.00032619
0.0019099 0.0037224 0.0018414 -0.00022284 0.00043268 -0.0011508 -0.075014 0.26839
0.0062588 0.030217 -0.0098883 -0.0080029
0.0038629 -0.0014293 0.0017876 -0.006007 0.00027117 -0.0017118 0.0063907 0.03028
-0.14377 0.16924 0.0051036 0.020913
-0.0035976 -0.0027475 -0.00065798 -0.0025709 0.001398 -0.00024049 -0.0097263 -0.007757
0.0047214 0.021072 -0.16837 0.23821
1040000000 -0.022066 0.28985 0.033124 0.019927 -0.00092065 0.0075025 0.0023122 0.00067935
0.00031558 -0.0033297 -0.00020892 -0.001523
0.033086 0.01993 -0.18418 0.34697 0.029514 -0.014159 0.0014403 -0.0017614
-0.0023035 -0.0023074 -0.001217 -0.003009
-0.00087891 0.0074479 0.029464 -0.014321 0.15225 0.29417 -0.00053861 -0.0013291
-0.0015611 -0.00091096 -0.00069213 -0.0011299
0.0025341 0.00068652 0.001436 -0.0017112 -0.00055572 -0.0013735 -0.047708 0.27823
0.018365 0.019657 -0.0019553 0.0014284
0.00043156 -0.0032795 -0.0024493 -0.0023137 -0.0014996 -0.00093836 0.018262 0.019419
-0.11086 0.17801 0.013139 0.020208
-8.7136e-05 -0.0015661 -0.0011581 -0.0029571 -0.00068394 -0.0011466 -0.0021811 0.0013891
0.013248 0.020359 -0.14609 0.25964
1100000000 0.022811 0.30034 0.036651 -0.0027118 0.0035361 0.0040116 0.0025555 -0.00093422
-0.0023675 -0.0030995 -0.0041995 -3.1276e-05
0.03662 -0.0027376 -0.1409 0.36704 0.015441 -0.027306 -3.0523e-05 -0.0018136
-0.0033619 -0.00092319 -0.0037366 -0.00054023
0.0035814 0.0039961 0.015367 -0.02742 0.19847 0.27499 -0.0016775 0.00032979
-0.0016903 0.00068803 -0.0010932 -0.00057001
0.0024444 -0.00095933 -0.00010367 -0.0018281 -0.0017251 0.00034248 -0.007693 0.28359
0.024398 0.0067502 -0.0025936 -1.7648e-05
-0.0023486 -0.0031752 -0.0033919 -0.0010301 -0.0016162 0.00066654 0.02451 0.0066301
-0.093721 0.19532 0.019847 0.010548
-0.0041896 6.4041e-05 -0.003728 -0.00063116 -0.0011299 -0.0005533 -0.0027533 0.00015793
0.019524 0.010068 -0.10224 0.29179
1160000000 0.074344 0.29751 0.025168 -0.019853 0.0033951 -0.00067611 -0.00027181 -0.0024785
-0.0040236 -0.0010361 -0.0014276 0.0042281
0.025259 -0.019801 -0.096521 0.37221 -0.003468 -0.028465 -0.001566 -0.0014466
-0.0026267 0.0024162 -0.0015857 0.0018302
0.0033805 -0.00072786 -0.0036016 -0.028505 0.24234 0.24511 -0.00063788 0.0016177
-0.00036171 0.0017721 -0.0010557 0.0002145
-5.8515e-05 -0.0024363 -0.0015212 -0.0014475 -0.00057618 0.001645 0.031769 0.28074
0.021854 -0.0094156 -0.0036512 0.0052653
-0.0041228 -0.00093861 -0.0026446 0.0024888 -0.00038473 0.0017744 0.021767 -0.0095467
-0.058163 0.20621 0.019027 0.0012785
-0.0012571 0.0041059 -0.0015335 0.0019442 -0.00096037 0.00024492 -0.003514 0.0051745
0.019584 0.0015312 -0.053867 0.29586
1220000000 0.11773 0.28839 0.012163 -0.029917 -0.0011593 -0.0014985 4.6317e-05 -0.0010918
-0.0028076 0.0022859 0.0011562 0.0018628
0.012182 -0.029828 -0.052704 0.38647 -0.016492 -0.020915 -0.0024284 0.00045606
-1.7571e-05 0.0030084 -0.00083146 0.0018304
-0.001169 -0.0015369 -0.016621 -0.020885 0.28179 0.20683 0.00085815 0.0014323
0.00052098 0.0010815 0.00021726 0.00061523
-4.547e-05 -0.0010287 -0.0024604 0.00054782 0.00086364 0.0014562 0.071177 0.27249
0.011429 -0.016289 0.0021012 0.0016249
-0.0028163 0.0022232 4.5732e-05 0.002978 0.00051694 0.0011184 0.011376 -0.01631
-0.036428 0.21857 0.015516 -0.012021
0.0012825 0.0019254 -0.00078227 0.0018518 0.00024625 0.00055554 0.0021953 0.001647
0.015314 -0.012187 -0.024533 0.31426
1280000000 0.16851 0.26919 -0.0065935 -0.029174 -0.0018848 0.001683 -0.0010162 -0.0019855
-0.0010968 0.0032194 0.0025445 0.0013841
-0.0065811 -0.029142 -0.006025 0.37872 -0.023439 -0.0081266 -0.00077492 0.0014324
0.0016423 0.0018207 0.00072056 0.0020632
-0.0019305 0.0017318 -0.023485 -0.0080113 0.31344 0.16373 0.0013433 -0.00010613
0.0010166 0.00037631 0.00028568 0.00037428
-0.00098233 -0.0020159 -0.00078309 0.0013709 0.0013682 -9.4927e-05 0.1078 0.25678
0.0020848 -0.019064 -0.00014234 1.375e-06
-0.00096129 0.0034079 0.0016021 0.0018431 0.00099049 0.00034618 0.0020433 -0.019045
0.00052156 0.22492 0.0042227 -0.015389
0.0025296 0.0012759 0.00065246 0.0021219 0.00037951 0.00038094 -5.5483e-05 8.9522e-05
0.0041309 -0.015278 0.023851 0.3182
1340000000 0.20604 0.23708 -0.016601 -0.020069 0.00029036 0.0041007 -0.00182 -0.00084175
0.0015007 0.0027486 0.0016783 -0.0013188
-0.016531 -0.020062 0.03324 0.37185 -0.02069 0.004375 -0.00022117 0.0019156
0.0017629 0.0008956 0.0011983 0.00090503
0.00029808 0.0041021 -0.020725 0.0045031 0.33663 0.11594 0.00084298 -0.00085683
0.00052313 -0.00060659 9.5868e-05 0.00027537
-0.0018668 -0.00076049 -0.00018971 0.0019353 0.00080736 -0.00085725 0.14095 0.23697
-0.0074017 -0.016616 0.0010345 0.00042952
0.0014397 0.0028969 0.0018194 0.00089303 0.00057867 -0.00057159 -0.007384 -0.016711
0.029252 0.22299 -0.002675 -0.014087
0.0017429 -0.0013939 0.0011119 0.00069648 0.00015176 0.00025913 0.000998 0.00047011
-0.0025231 -0.014098 0.061845 0.31513
1400000000 0.24055 0.20075 -0.023291 -0.0088702 0.0046259 0.0030455 -0.0021667 0.00083832
0.0025162 0.0010214 0.00038187 -0.0012913
-0.02325 -0.0089084 0.071564 0.36027 -0.014116 0.012201 0.0012358 0.0013453
0.0010894 -0.00055381 0.0011792 0.00025291
0.0046698 0.0030657 -0.014041 0.012303 0.35041 0.061873 -2.147e-05 -0.0013545
0.00016859 -0.00011966 0.00038351 0.00027241
-0.0021057 0.000797 0.0011995 0.0013376 -6.8827e-06 -0.0013888 0.17069 0.20857
-0.013665 -0.010429 -0.00094489 -0.00041784
0.0024867 0.0010294 0.0011571 -0.00057089 0.00013979 -0.00020144 -0.013645 -0.010329
0.062549 0.22215 -0.0091781 -0.0093384
0.00044743 -0.0013059 0.0011908 0.00026656 0.0004333 0.0002965 -0.00088852 -0.00047522
-0.0091555 -0.0092844 0.10691 0.30618
1460000000 0.2648 0.15778 -0.020701 0.0036767 0.0050881 -0.00158 -0.0014936 0.0016458
0.0020652 -0.00035543 -0.00017608 -0.00084894
-0.020708 0.0036699 0.10655 0.33904 -0.0053044 0.014765 0.0016257 0.00029733
0.0011154 -0.0012535 0.0011761 -0.00054769
0.0050329 -0.0015922 -0.0052331 0.014844 0.35714 0.0066682 -0.0010099 -0.0011138
0.00029193 -0.00022074 0.00065843 -0.00036117
-0.0015472 0.0016459 0.0016309 0.00025139 -0.0010057 -0.0010869 0.19787 0.18
-0.014968 -0.0040147 -0.0010996 0.0018937
0.0020979 -0.00044852 0.001143 -0.0012313 0.00028532 -0.00016339 -0.014977 -0.003955
0.092275 0.21069 -0.011346 -0.0033513
-0.00018926 -0.00092439 0.0012335 -0.00054359 0.00067079 -0.00033905 -0.0010518 0.0019284
-0.01134 -0.0032915 0.14065 0.28616
1520000000 0.27823 0.1168 -0.01558 0.0094188 0.0030644 -0.0037826 0.00012262 0.0026867
0.0023102 -0.0018591 -0.0010389 -0.00022444
-0.015554 0.009397 0.14085 0.32546 0.0020617 0.012171 0.0016451 -0.00065444
0.00019894 -0.0010236 0.00038297 -0.0010392
0.0030876 -0.0038194 0.0021228 0.012156 0.34958 -0.050331 -0.0008192 -0.00038221
0.00064281 -0.00096444 0.00014407 -0.00015463
0.00013484 0.0026306 0.0016596 -0.00065577 -0.00083804 -0.0003837 0.22171 0.14177
-0.015063 0.0015611 0.0013914 0.0020455
0.0023729 -0.001848 0.00020278 -0.0010427 0.00057615 -0.00099841 -0.015082 0.0015912
0.12024 0.20062 -0.011518 0.001042
-0.0010629 -0.00021979 0.00038369 -0.0010148 0.00012161 -7.9375e-05 0.0013293 0.002037
-0.011477 0.0010209 0.17466 0.26793
1580000000 0.28892 0.071362 -0.0091658 0.013188 -0.0011765 -0.0045409 0.0015041 0.0019039
-0.00012229 -0.0022522 -0.00022426 0.00039304
-0.0091594 0.013164 0.16907 0.30112 0.0052472 0.0070529 0.00062051 -0.0014871
-0.00041224 -0.0012294 -0.00018438 -0.00072172
-0.0011812 -0.0045239 0.0052731 0.0070103 0.32876 -0.10789 -0.0014862 0.00028047
-0.00046912 -0.0014354 0.00026316 -0.00042499
0.0015581 0.0019292 0.00061681 -0.0015201 -0.0014462 0.00030554 0.23645 0.10254
-0.011991 0.0069603 0.002003 0.00086818
-0.00019201 -0.0022143 -0.00040549 -0.0011728 -0.00040402 -0.0013905 -0.011923 0.0069576
0.146 0.1866 -0.0094093 0.0071262
-0.00024648 0.00032237 -0.00021247 -0.00075461 0.00028869 -0.00046473 0.0020724 0.00080919
-0.0094606 0.0070963 0.20807 0.24294
1640000000 0.29227 0.030317 -0.0022956 0.012435 -0.0027362 -0.0020934 0.0028113 0.0010916
-0.0004964 -0.0017796 -0.00036213 0.00049705
-0.0023028 0.012446 0.19933 0.27681 0.005319 0.0023551 -0.00043732 -0.0018433
-0.0009371 -0.00057518 -0.00039276 -0.00072736
-0.0027668 -0.0020554 0.0053404 0.0023236 0.29928 -0.15689 -0.00071514 0.0011971
-0.0010464 -0.0010905 -6.3479e-05 -0.00043371
0.0028055 0.00106 -0.00043157 -0.0018269 -0.00076003 0.0012044 0.2496 0.053
-0.0080346 0.0083328 0.0024654 -0.00055274
-0.00055048 -0.0017785 -0.00096689 -0.00057782 -0.0010865 -0.0011243 -0.0080318 0.0083289
0.16993 0.16584 -0.0046718 0.0091886
-0.00034767 0.00043952 -0.00042544 -0.00070484 -0.00010538 -0.00043472 0.0025305 -0.00055186
-0.004637 0.0091917 0.23441 0.2128
1700000000 0.28644 -0.01456 0.00139 0.0099822 -0.0031645 0.00040647 0.0031498 -0.0013209
-0.0021175 -0.00069842 0.00044934 0.0003505
0.0013687 0.0099935 0.21818 0.24545 0.0027898 -0.00034577 -0.0014254 -0.00079234
-0.00082649 -0.00012739 -0.00079278 -0.00049556
-0.003223 0.00046943 0.0027728 -0.00035355 0.25521 -0.19554 9.4602e-05 0.0016042
-0.0021072 -0.00019736 -0.00030439 -0.0008052
0.0031435 -0.0013131 -0.0014778 -0.0007659 0.00012177 0.0016362 0.24644 0.0027745
-0.0052073 0.0096261 0.0017762 -0.00205
-0.0021546 -0.00076424 -0.00084098 -0.00013336 -0.0021047 -0.00017443 -0.0052607 0.0096897
0.18977 0.14929 9.1751e-05 0.0095429
0.00051063 0.00048787 -0.00080478 -0.00046399 -0.00031908 -0.00085874 0.0016611 -0.002037
0.00010419 0.009489 0.2524 0.17928
1760000000 0.27586 -0.063342 0.0040757 0.0069225 -0.0019773 0.0011764 0.0013927 -0.0034901
-0.0012737 0.00048709 0.0002515 -0.0005187
0.0040684 0.0069101 0.24485 0.20589 0.0001928 -0.0016621 -0.0013066 -1.64e-05
-0.0011921 0.00095318 -0.00054269 0.00033923
-0.0019813 0.0012096 0.00018855 -0.0016752 0.20658 -0.22739 0.0010998 0.0014198
-0.0011358 0.0014398 -0.0012945 -0.0007353
0.0013137 -0.0035092 -0.0012905 1.3377e-05 0.0010345 0.0014249 0.23786 -0.049454
-0.0015192 0.0090862 -0.00018198 -0.0024491
-0.0013022 0.000486 -0.0011919 0.00097117 -0.0011671 0.0014238 -0.0015161 0.0090855
0.20703 0.11767 0.0039948 0.0071129
0.00027027 -0.00052579 -0.00052849 0.00032133 -0.0012587 -0.00065616 -7.0325e-05 -0.0023952
0.0039622 0.0071423 0.26639 0.1424
1820000000 0.25255 -0.1013 0.0046133 0.003308 0.000255 0.0022916 -0.00097515 -0.0031096
-0.0012299 0.00093541 -1.2446e-07 -5.6652e-05
0.0046096 0.0033096 0.2556 0.17598 -0.0019662 6.4686e-05 -0.0015134 0.00092913
-4.8318e-05 0.001251 -0.00069564 0.00040567
0.00029344 0.0023231 -0.0019452 7.7995e-05 0.15676 -0.24207 0.0017503 0.00063934
-0.00028194 0.0024563 -0.001773 0.00031009
-0.00086151 -0.0031103 -0.0014979 0.00094855 0.0018074 0.00063739 0.20761 -0.097272
0.00039664 0.00792 -0.0014795 -0.0017303
-0.0011922 0.00090702 -3.4545e-05 0.0012731 -0.00019409 0.002457 0.00042509 0.0078867
0.22767 0.091233 0.0050189 0.0034886
-5.0983e-05 -9.8262e-05 -0.0007053 0.00043683 -0.0017762 0.00035521 -0.0015153 -0.0016815
0.0050253 0.0035526 0.27013 0.10762
1880000000 0.21803 -0.14206 0.0025586 0.00087854 -0.00026616 0.0022454 -0.0029444 -0.0023768
-0.00033651 0.0016994 0.00026363 -0.00060549
0.0025316 0.00090086 0.2602 0.12964 -0.0038638 0.0027904 -0.00034261 0.0018671
0.00056396 0.0013703 8.5148e-05 0.00096086
-0.00024001 0.0022257 -0.0038661 0.0028545 0.10504 -0.24988 0.0021162 -0.0011752
0.0016673 0.0019251 -0.00093168 0.0014936
-0.0028983 -0.002339 -0.00035568 0.0018711 0.0020404 -0.0011926 0.16671 -0.13775
0.0017647 0.005635 -0.0022893 0.00026264
-0.00029813 0.0017211 0.0005717 0.0013568 0.0016306 0.0019531 0.0017281 0.0056318
0.23476 0.062065 0.0054569 0.0016249
0.0003849 -0.00055808 0.00012672 0.0010293 -0.00092958 0.0015329 -0.0021536 0.00032905
0.0054625 0.0016017 0.27119 0.073742
1940000000 0.17922 -0.16859 0.00047387 -0.0010404 0.0017814 0.0018425 -0.0039772 0.00014535
0.0011243 0.00088628 -0.00066894 -0.00077506
0.00046679 -0.0010231 0.26175 0.098309 -0.0019416 0.0057385 0.0010862 0.0014125
0.0019993 0.00036012 0.00090313 0.00023312
0.0017571 0.0018383 -0.001912 0.0057792 0.06118 -0.24185 0.00052641 -0.0023704
0.0022415 0.00034889 0.00018755 0.0015821
-0.0039888 0.00029405 0.0010778 0.0014246 0.00045365 -0.0023892 0.11399 -0.16854
0.0011875 0.0038289 -0.0014643 0.0013136
0.0010842 0.00090264 0.0020075 0.00032297 0.0022702 0.0002289 0.0011746 0.0038617
0.2418 0.025299 0.0044266 -0.0024665
-0.0006923 -0.00072826 0.0009407 0.00026287 0.00023635 0.001542 -0.0013626 0.0012498
0.0043519 -0.0024466 0.26245 0.037846
2000000000 0.13333 -0.18361 -0.0031624 0.0008651 0.0030036 0.0011678 -0.0024364 0.0037461
0.0009504 0.0005489 -0.00081067 0.00060435
-0.0032143 0.00088699 0.24823 0.062953 -0.00037981 0.0078351 0.0016615 0.0003707
0.0011413 -0.0013024 0.00038339 0.00011922
0.0029978 0.0011835 -0.00034195 0.0078601 0.020056 -0.22761 -0.0015169 -0.0014988
0.0019736 -0.0010777 0.0015598 0.001493
-0.002434 0.0037605 0.0016119 0.00035934 -0.0015893 -0.0014625 0.059702 -0.1783
-0.00081577 0.0033255 -0.00028685 0.0021397
0.00092096 0.0005171 0.0010906 -0.0013494 0.0019162 -0.00098552 -0.0008032 0.0032814
0.24001 -0.0078163 0.00079035 -0.0033866
-0.0007968 0.00051614 0.00045071 0.00010366 0.0014947 0.0014941 -0.00024184 0.0022716
0.0009129 -0.003381 0.24974 0.009472
2060000000 0.0864 -0.19133 -0.0042343 0.0030251 0.0028269 -0.00072711 0.00084928 0.0034484
0.0015471 -0.00050337 -0.00033023 0.0011066
-0.004231 0.0029946 0.23523 0.034168 0.0047196 0.0087252 0.0011325 -0.00073066
0.00045969 -0.0014777 0.00064756 -0.00021245
0.0028771 -0.00077044 0.0047965 0.0087074 -0.012508 -0.20959 -0.0017652 0.00056661
0.00079568 -0.0021342 0.0028425 0.00032009
0.00081438 0.0035 0.0011604 -0.00073086 -0.0018132 0.00040203 0.0083641 -0.17483
-0.0017245 0.0043833 0.00074626 0.0010341
0.0015877 -0.00056564 0.00053857 -0.0014804 0.0007369 -0.0021565 -0.0017322 0.0043917
0.22791 -0.046069 -0.0013301 -0.0044895
-0.00016361 0.0011661 0.00058421 -0.00012216 0.0028379 0.00040273 0.00091506 0.00081676
-0.0014076 -0.0043951 0.23542 -0.015153
2120000000 0.041386 -0.18241 -0.0033778 0.0062966 0.002316 -0.002791 0.0032309 0.0020629
0.00091939 -0.0015144 0.0010231 0.00020913
-0.0033922 0.0062871 0.21466 0.010803 0.0071972 0.0045591 0.0011114 -0.0013516
-0.0013017 -0.0019557 9.0457e-05 -0.0010093
0.0022346 -0.0027909 0.0072462 0.0045483 -0.040861 -0.19292 -0.00084042 0.0015564
-0.0015563 -0.001508 0.00068566 -0.0020968
0.003252 0.0019328 0.001048 -0.0013339 -0.00080582 0.0015557 -0.040095 -0.15744
-0.0021808 0.006241 0.0016268 0.0011865
0.00080367 -0.001684 -0.0012959 -0.0019881 -0.0014997 -0.0015493 -0.0022073 0.0062909
0.21388 -0.080533 -0.0050733 -0.0022581
0.00090446 0.00017535 5.6718e-05 -0.0010109 0.00066092 -0.0021877 0.0017443 0.001169
-0.005106 -0.0023306 0.21459 -0.030657
2180000000 0.0014345 -0.16993 -0.0019182 0.0096287 0.00044059 -0.0022644 0.002946 -0.00040654
0.00035537 -0.0013886 0.0013499 0.00011742
-0.0018942 0.0095364 0.19541 -0.0074757 0.0080721 0.0038645 -0.00086272 -0.001667
-0.0019642 0.00080217 -3.7937e-05 0.00025883
0.00049181 -0.0022308 0.0080921 0.0038145 -0.062144 -0.16927 0.0013863 0.0017682
-0.00089947 -0.00026217 0.00041726 -0.0018679
0.0031843 -0.00051104 -0.00091355 -0.0016556 0.001215 0.0017401 -0.076253 -0.13171
-0.00089414 0.0092902 0.0019928 9.7127e-05
0.00034949 -0.0014208 -0.002069 0.0007753 -0.0008951 -0.00026136 -0.00088107 0.0092417
0.18758 -0.11133 -0.0057921 0.0015598
0.0012581 0.00011841 -4.3568e-05 0.00026477 0.00031527 -0.0020241 0.0019177 -1.1266e-05
-0.0058112 0.0016498 0.1988 -0.045617
2240000000 -0.027612 -0.14521 0.0021309 0.010864 -0.00058917 -0.002877 0.0016059 -0.0024642
-0.0020431 -0.00094781 0.000607 -0.0018931
0.0021677 0.010912 0.17552 -0.012805 0.0087437 8.6123e-05 -0.00096562 -0.0003981
-0.0005435 0.0010975 -0.00076833 -0.00062059
-0.00055972 -0.0028971 0.0087599 3.5122e-05 -0.079859 -0.14478 0.0018547 -0.0016596
-0.0012459 1.5376e-05 -0.0023197 -0.0014447
0.0016658 -0.0024762 -0.0008969 -0.0003639 0.0019073 -0.0017105 -0.11041 -0.10332
0.0017188 0.010657 0.0016214 -0.00062007
-0.0019024 -0.00095021 -0.00052329 0.0010504 -0.0012088 -1.9738e-05 0.0017107 0.010693
0.15916 -0.1288 -0.0057775 0.0039703
0.00071741 -0.001821 -0.00080353 -0.00053492 -0.0023205 -0.0015245 0.0016268 -0.00044986
-0.0058288 0.0039173 0.17513 -0.056056
2300000000 -0.05434 -0.11862 0.0075263 0.0090546 -0.0014009 -0.0018636 -0.00046643 -0.0014741
-0.0013984 0.00083457 -0.0010792 -0.0006896
0.0074754 0.0089959 0.15608 -0.022231 0.008728 -0.0022634 -0.00082106 0.00059559
-0.00017132 0.00166 -3.0199e-05 0.00077078
-0.0013406 -0.0019131 0.00875 -0.0023409 -0.091746 -0.12102 -6.6145e-05 -0.0016925
5.3796e-06 0.001879 -0.0019044 0.00072524
-0.00056201 -0.0014304 -0.00087706 0.00060717 -0.00018285 -0.0017345 -0.13046 -0.068014
0.0059354 0.011044 0.00056202 -0.0018489
-0.0012934 0.00084729 -0.00013416 0.0016995 -2.8291e-05 0.0018105 0.0059511 0.011021
0.12426 -0.14948 -0.0038663 0.0073174
-0.0011404 -0.00073803 3.848e-05 0.00078833 -0.0018241 0.00066626 0.000776 -0.0019464
-0.0038096 0.0072688 0.15973 -0.057923
2360000000 -0.071587 -0.087776 0.010578 0.0085192 -0.0012278 -0.0014935 -0.0015701 -0.00078871
-0.00060137 0.0011606 -0.0015417 -0.00057749
0.010504 0.0084532 0.14639 -0.022324 0.0081252 -0.0052033 -0.00069274 0.00099084
0.0020645 0.00029119 0.00011158 -0.00017673
-0.0011365 -0.001489 0.0081552 -0.0052971 -0.10226 -0.099289 -0.0026428 -0.001037
0.001034 9.9857e-05 -0.0009104 0.0017367
-0.0014957 -0.00084478 -0.00061894 0.0010414 -0.0026206 -0.0010258 -0.14759 -0.035524
0.010245 0.010419 0.0013182 -0.0020345
-0.00044139 0.0010433 0.0020141 0.00028737 0.0010433 0.00018396 0.010232 0.010371
0.095182 -0.15022 0.00017764 0.008183
-0.001479 -0.00062626 0.00015434 -6.8914e-05 -0.00097607 0.0017918 0.0014052 -0.0019738
0.00011389 0.0081477 0.13683 -0.061942
2420000000 -0.079654 -0.059863 0.014131 0.0027878 -0.003212 -0.0011466 -0.00083466 0.0004423
0.0011752 0.0014037 -0.001395 0.0016803
0.014108 0.0028266 0.13013 -0.022347 0.0044868 -0.0070739 0.0013152 0.00096226
0.00074495 -0.0015585 -0.00013212 -0.00018857
-0.003158 -0.001113 0.0044377 -0.0071221 -0.11456 -0.078078 -0.0023008 0.0013727
-0.00015539 -0.00022887 0.00015406 0.0027212
-0.00084772 0.00052446 0.0013525 0.0010176 -0.0022905 0.0014345 -0.1561 0.0079022
0.014201 0.007369 -0.00039458 -0.0028615
0.0013533 0.001405 0.00079597 -0.0015014 -0.00013553 -0.00024994 0.014372 0.0072517
0.060755 -0.14972 0.001178 0.0089411
-0.0013097 0.0016273 -0.00017097 -0.00018904 0.00029867 0.0027813 -0.00045089 -0.0028178
0.0011599 0.0090249 0.11839 -0.056408
2480000000 -0.080608 -0.029949 0.013786 -0.0026325 -0.0016359 -4.4885e-05 -0.00032981 0.0014707
0.0018515 -0.00043619 9.8176e-06 0.0013052
0.013737 -0.0025911 0.13171 -0.024532 0.002637 -0.0090309 0.0012185 -6.1062e-05
-0.00062852 -0.0010044 -0.00018489 -0.00038121
-0.001587 -0.00010626 0.0025851 -0.0090805 -0.11823 -0.058938 -0.00067975 0.0034201
-0.00026157 -0.00077778 0.0019565 0.00090307
-0.00034476 0.0013792 0.0011252 -4.1832e-05 -0.00059201 0.0034479 -0.15834 0.044122
0.018043 0.00096842 -0.0014309 -0.0024492
0.0019377 -0.00046212 -0.00057555 -0.00102 -0.00031343 -0.00082504 0.017963 0.00099071
0.030958 -0.14228 0.0042922 0.0074953
0.00022032 0.0013646 -0.00012237 -0.00035902 0.001822 0.00092134 -0.0013483 -0.0023929
0.0044323 0.007316 0.098631 -0.053459
2540000000 -0.085442 -0.0018199 0.011493 -0.0063342 -0.0023405 0.0009385 0.0007506 0.00098209
9.2805e-05 -0.0019046 0.00088086 0.0015639
0.011506 -0.0063133 0.11815 -0.015461 -0.0013447 -0.0079469 0.00059662 -0.0014382
-0.0016332 -0.00022226 -0.0005109 0.00018
-0.0023393 0.00085111 -0.0014086 -0.0079429 -0.12482 -0.034764 0.002165 0.0024743
-0.0012097 -6.4039e-05 0.0017059 -0.00084441
0.00067715 0.00095083 0.00060974 -0.0014524 0.0020812 0.0024816 -0.15755 0.083776
0.017578 -0.0054762 -0.0021004 -0.0019183
4.518e-05 -0.001793 -0.0016379 -0.0001672 -0.0011411 -0.00012241 0.017647 -0.0057064
0.0061531 -0.12743 0.0067282 0.0063405
0.000999 0.0015358 -0.00050798 0.00016792 0.0017285 -0.00084958 -0.0021202 -0.0020023
0.0066229 0.0063066 0.083294 -0.038681
2600000000 -0.077896 0.022466 0.008385 -0.0097687 -0.0012775 0.0025256 0.00089043 -0.00040975
-0.0011789 -0.0011065 0.0017532 0.00047236
0.0084012 -0.0097129 0.11337 -0.031464 -0.0036496 -0.0061058 -0.0004357 -0.0007544
-0.00026348 0.0015976 -0.00021962 0.00069906
-0.0012795 0.0025654 -0.0037202 -0.0060778 -0.12915 -0.010459 0.0030589 -1.0594e-05
-0.00024139 0.0014399 0.0012342 -0.0017129
0.00084663 -0.00041307 -0.00041113 -0.00071567 0.0030489 -0.00010208 -0.14263 0.1167
0.01448 -0.011903 -0.0032633 0.00029228
-0.0012203 -0.0011293 -0.00023381 0.0016285 -0.00020923 0.0015034 0.014177 -0.011889
-0.020366 -0.11208 0.00861 0.0060026
0.0018203 0.00055828 -0.00020159 0.00077868 0.0012338 -0.0017123 -0.0033052 0.00029372
0.0086471 0.0058717 0.076036 -0.024177
2660000000 -0.073253 0.047803 0.0044081 -0.011602 -0.00013692 0.0011349 6.6054e-05 -0.00019117
-0.0026919 0.00038585 0.0013186 -0.00079042
0.0044306 -0.011584 0.11977 -0.027476 -0.0048768 -0.0043795 -0.0012282 -0.00034859
0.00013522 0.0016893 0.00045623 0.00079327
-0.00014141 0.0010497 -0.0049361 -0.0044115 -0.12911 0.0096159 0.0018838 -0.001868
0.00040758 0.00071922 -0.0010118 -0.0017791
3.5585e-05 -0.00010122 -0.001225 -0.00032376 0.0018737 -0.0018838 -0.1243 0.14804
0.0081691 -0.015831 -0.0024445 0.00079751
-0.0027438 0.00041315 0.00021547 0.0018524 0.00039034 0.00076366 0.0080964 -0.015979
-0.037385 -0.097162 0.010432 0.0018381
0.0012947 -0.00069894 0.00045791 0.00079685 -0.001045 -0.0017129 -0.0024419 0.00073844
0.010382 0.0019041 0.070649 -0.0045545
2720000000 -0.061741 0.067016 0.00012874 -0.011696 -0.00030579 0.0027986 -0.0002096 -0.00015646
-0.0021293 0.0020422 0.00048049 -0.0016704
0.00012499 -0.01164 0.10548 -0.030189 -0.0052227 -0.00094057 -0.0015184 0.00035023
0.0016553 0.00056218 0.00078769 -0.00017926
-0.00024405 0.0028484 -0.0052434 -0.00088725 -0.12311 0.039584 0.00019224 -0.0023582
0.0004802 0.00039144 -0.0013805 0.00070601
-0.00021669 -7.1509e-05 -0.0015435 0.00043131 0.00030788 -0.0025103 -0.091504 0.17878
0.0015293 -0.016333 -0.0014702 0.002172
-0.0020171 0.0021635 0.00163 0.00055309 0.00048873 0.00045012 0.0015204 -0.016462
-0.052062 -0.071966 0.012019 -0.00075552
0.00051743 -0.0016973 0.00087925 -0.00020091 -0.0014348 0.00066117 -0.0014349 0.0022971
0.011933 -0.00074926 0.075755 0.015262
2780000000 -0.04806 0.085107 -0.0042846 -0.01032 -9.548e-05 0.0010083 0.00061622 -0.00029802
0.001241 0.0025941 -0.00062535 -0.0019477
-0.0043048 -0.010298 0.10364 -0.042877 -0.0039844 0.00046056 -0.00016226 0.0015831
0.0016203 -0.000968 0.00010433 -0.00017582
-8.0553e-05 0.0010245 -0.0039789 0.0005062 -0.1213 0.069067 -0.0019709 -0.0015889
0.00030433 -0.00047958 -0.0004609 0.00066778
0.00054751 -0.00029548 -0.00016111 0.0016251 -0.0019202 -0.0014546 -0.063315 0.20036
-0.0051816 -0.015027 -0.00063973 0.0023287
0.0012113 0.0025246 0.0017152 -0.00094102 0.00026276 -0.00037181 -0.0053046 -0.014547
-0.066107 -0.046653 0.010233 -0.0051081
-0.0006754 -0.0018939 2.1135e-05 -0.00025677 -0.0005009 0.00087714 -0.00063293 0.0021934
0.010006 -0.0049215 0.079507 0.032729
2840000000 -0.033219 0.10138 -0.007317 -0.0072936 0.0013322 0.0020196 -8.1444e-06 -8.4799e-05
0.0014941 0.00092794 -0.001523 0.00033683
-0.0073175 -0.0073164 0.10135 -0.035223 -0.0031235 0.0015023 0.00037861 0.0006672
7.6595e-05 -0.001529 7.4841e-05 -9.2858e-06
0.0013421 0.0020178 -0.0030614 0.0015624 -0.1162 0.095607 -0.0012486 0.0004454
0.000242 0.00014966 0.0010575 0.0011568
-2.0003e-05 -0.0001521 0.00033796 0.00070446 -0.0012765 0.0003998 -0.027358 0.21701
-0.0092054 -0.010366 0.00015899 0.0011845
0.0015072 0.0010965 -8.6016e-05 -0.0014515 0.00031145 0.0001891 -0.0091812 -0.010515
-0.071896 -0.02247 0.0086386 -0.0068892
-0.0016172 0.00034606 7.7276e-05 2.2423e-05 0.00099828 0.0011123 9.5379e-05 0.001383
0.0086225 -0.0069929 0.094249 0.049222
2900000000 -0.018735 0.12054 -0.0088415 -0.0032669 0.0016219 0.00020807 0.00034233 -0.00076661
0.0023134 -0.0011251 -0.00085935 3.0295e-05
-0.0088502 -0.0032353 0.083398 -0.043304 -0.00075974 0.0026372 0.00088221 0.0003773
-0.00036101 -0.0014295 -0.00016927 4.6572e-05
0.0016139 0.00024672 -0.00072169 0.0026351 -0.098214 0.12853 -0.00090765 -0.00022628
-0.00037097 -0.0011123 0.0016404 -0.00047192
0.00034822 -0.00078208 0.00090699 0.00036044 -0.00093772 -0.0001205 0.0099336 0.22004
-0.01167 -0.0052578 0.00096895 0.0020895
0.0021644 -0.0011619 -0.00040551 -0.0014481 -0.00045947 -0.0011803 -0.011297 -0.0052241
-0.071996 0.0093262 0.0064566 -0.0098034
-0.00092941 4.269e-05 -0.0002431 0.00010557 0.0017607 -0.00050221 0.0011121 0.001782
0.0064513 -0.0097327 0.10889 0.054405
2960000000 0.001464 0.13244 -0.008705 0.00037367 0.0003848 0.001412 -0.00061641 -0.00080198
-0.00021374 -0.0016971 -0.00057031 0.00047885
-0.0087149 0.0003415 0.091441 -0.04271 -0.0004133 0.0010335 0.00094782 3.1598e-05
-0.0012389 -0.00085596 0.00036534 0.00045658
0.00050793 0.0014401 -0.00036202 0.00098807 -0.080545 0.15932 -0.00064769 0.00051997
-0.00038926 0.0007762 3.3098e-06 -0.0023601
-0.000756 -0.00084492 0.00095113 2.0144e-05 -0.00070393 0.0004333 0.051199 0.22766
-0.011285 0.00020418 0.0017382 0.00071367
-0.00048738 -0.0017427 -0.0013124 -0.00082624 -0.00032135 0.00072326 -0.011395 0.00028921
-0.063703 0.036222 0.0019864 -0.01127
-0.00064512 0.00058986 0.00045123 0.00040214 -4.3467e-05 -0.0023041 0.0017062 0.00084912
0.0021023 -0.011307 0.12777 0.065418
3020000000 0.019947 0.14766 -0.0065923 0.0036864 0.0014449 -0.00014526 -0.00097387 -0.00016444
-0.00056943 0.0002827 -8.7467e-05 0.00046206
-0.0065466 0.0036878 0.081059 -0.030908 -0.00019284 -0.00024962 0.00052667 -0.00092403
-0.0017237 0.00038483 0.00069678 -0.00024507
0.0014592 -0.00017372 -0.00019641 -0.00021073 -0.058706 0.1844 -0.00042084 0.00095948
0.00032682 0.00028233 -0.00085956 -0.0016687
-0.0010197 -1.7985e-05 0.0005694 -0.00087555 -0.00041019 0.00093582 0.090815 0.22149
-0.0086584 0.0034127 0.00086755 0.00041186
-0.00054611 0.00049944 -0.0016359 0.00032063 0.0004835 0.00054624 -0.0086491 0.0034465
-0.051375 0.062817 -0.00080634 -0.010628
-0.00013745 0.00047066 0.00063932 -0.00028406 -0.00073029 -0.0016555 0.00064289 0.00037866
-0.00086043 -0.010633 0.14774 0.062713
3080000000 0.046599 0.1564 -0.0046671 0.005888 0.0017235 2.1603e-05 -0.00069911 9.4828e-05
-0.00045866 0.00049525 4.7621e-05 0.00046722
-0.0047004 0.0058702 0.078252 -0.026222 -0.00036977 0.00019154 -0.00013407 -0.00035541
-0.00042804 0.0010612 -9.5133e-05 -0.00052332
0.0016398 -9.8274e-05 -0.00038823 0.00023375 -0.022242 0.20581 -0.000714 0.00026745
0.00035775 0.00064553 -0.0020477 -0.00070548
-0.00078762 3.6088e-05 -0.00011184 -0.00025994 -0.00063147 0.00023417 0.12455 0.21347
-0.0056423 0.007012 0.0021353 0.0003949
-0.00054335 0.00034532 -0.00038006 0.0010959 0.00043758 0.00059589 -0.0055173 0.0068781
-0.028736 0.091197 -0.0054809 -0.008987
-8.9288e-06 0.00052551 -6.1065e-05 -0.00059693 -0.0020889 -0.00059887 0.0020165 0.00047
-0.0054706 -0.0090464 0.16248 0.069443
3140000000 0.07477 0.16138 -0.0012644 0.0076155 0.0027261 -0.0013594 -0.0011402 0.0010599
0.0014536 0.00061712 0.00019741 1.9803e-05
-0.0012316 0.0076573 0.073748 -0.027098 -0.00091236 -5.6053e-05 0.00070017 -0.00032509
-4.9035e-05 0.0010098 0.00057091 -0.00045889
0.0027013 -0.0015571 -0.00095346 -6.3263e-05 0.019237 0.22741 7.5114e-05 0.0016807
0.0014591 -0.00043888 -0.0024732 0.00090873
-0.0011495 0.0011421 0.00066864 -0.00038105 1.2846e-05 0.0016274 0.16011 0.18913
-0.0013735 0.0072066 0.0010874 -0.0014323
0.0015607 0.00065138 6.2895e-06 0.0011029 0.0013909 -0.00031365 -0.0012733 0.0073639
-0.015289 0.1098 -0.0072985 -0.0057561
0.00022928 -3.6384e-05 0.00059173 -0.00038225 -0.0024883 0.00080057 0.0011797 -0.0016065
-0.0072937 -0.005724 0.18653 0.06136
3200000000 0.10752 0.17182 0.0038281 0.0066046 0.00088808 -0.0028935 2.8835e-05 0.0017524
0.00045519 -0.0018731 0.00026768 0.00047529
0.0038454 0.0066487 0.084871 -0.026203 -0.0012431 0.00031633 -0.00060439 -0.001064
0.00071935 0.0011863 -0.00027927 -0.0010831
0.00090636 -0.0028738 -0.0012453 0.00035823 0.064024 0.23213 0.0012205 0.00064939
-0.00018537 -0.0021624 -0.0015859 0.0024636
-5.4834e-05 0.0017942 -0.00054222 -0.0010348 0.0012661 0.00059676 0.18187 0.16656
0.001653 0.006568 0.00075557 -0.0013867
0.00056059 -0.0017452 0.00072643 0.0010273 -0.00030245 -0.0022766 0.0014401 0.006421
0.018793 0.12796 -0.0090738 -0.0020831
0.00019155 0.00032959 -0.00042412 -0.0010307 -0.0016088 0.002452 0.00059936 -0.0013869
-0.0089755 -0.0023094 0.20338 0.060738
3260000000 0.13878 0.16454 0.0041857 0.0032965 -0.00056984 -0.0026196 0.0011222 0.00068555
0.0001506 -0.0019308 -0.0001135 1.5641e-05
0.0042097 0.0032573 0.092434 -0.029358 -0.0020462 0.0019625 -0.00049928 -0.0001951
0.00086663 -0.00042274 -0.00098339 -1.3249e-05
-0.00060634 -0.0025451 -0.001985 0.0019844 0.11418 0.22865 0.00049479 -9.6799e-05
-0.00076644 -0.00098714 0.00038979 0.0019784
0.001098 0.00070129 -0.00046949 -0.00016915 0.00036433 -0.00010604 0.20835 0.12936
0.0038336 0.0050911 -0.00092697 -0.0018508
0.00013712 -0.0017356 0.00077434 -0.00054036 -0.00074076 -0.00094795 0.0038842 0.005141
0.041013 0.1369 -0.0069678 0.0024233
9.2794e-06 -6.6254e-05 -0.0010561 4.013e-06 0.00056931 0.0019416 -0.00083353 -0.0021165
-0.0069828 0.0027066 0.23225 0.051311
3320000000 0.17012 0.15975 0.0072295 0.0014858 -0.00047538 -0.0017983 0.00087684 0.00027842
-0.00173 -0.0012742 0.00015735 0.00016538
0.0071701 0.0014673 0.099824 -0.025015 0.00046862 0.0023997 -0.00048326 -0.00049339
-0.00020503 -0.00033029 -0.0004985 0.00022133
-0.00041397 -0.0018443 0.00046629 0.0023274 0.16252 0.22082 0.00046242 -2.9324e-05
-0.001175 -0.00029443 0.00029232 0.00077908
0.00077633 0.00036818 -0.00039659 -0.00044612 0.00037481 -6.5824e-05 0.2184 0.099502
0.0049581 0.002277 -0.0011238 -1.2643e-05
-0.0017365 -0.001413 -0.000262 -0.00026598 -0.0013233 -0.00018094 0.0047813 0.0022176
0.069224 0.13927 -0.0042133 0.0034748
0.0001651 8.9455e-05 -0.00047992 0.00017814 0.00029055 0.00086281 -0.0010576 0.00012076
-0.0043931 0.0032519 0.24885 0.038373
3380000000 0.20518 0.1428 0.0057943 -0.0019891 -0.0011554 0.00059489 0.00099946 0.00014644
-0.0016515 0.00074772 0.00042749 -1.7931e-05
0.005798 -0.0019735 0.11063 -0.033404 -6.9721e-05 0.0030483 -0.0010657 -0.00033478
-0.00018391 0.00012943 -0.001005 0.00056032
-0.0011745 0.00055392 -3.839e-05 0.0030058 0.20367 0.19868 0.00063832 -0.00053029
-0.0017919 0.00060019 0.0010418 0.0015528
0.0010144 0.00024376 -0.001215 -0.00033989 0.0007165 -0.00046336 0.23325 0.066424
0.0060547 0.0017968 -0.00046691 0.00033623
-0.001539 0.00079062 -1.2224e-05 0.00018103 -0.0018121 0.00061579 0.0060541 0.0016927
0.10734 0.13247 -0.0014757 0.004952
0.00026307 -0.00011198 -0.00091683 0.00054477 0.0010145 0.001533 -0.00030507 0.00032851
-0.0013056 0.0049089 0.27978 0.019968
3440000000 0.23692 0.12222 0.0047666 -0.0037731 -0.00073837 -0.0016305 0.00090219 -7.9875e-05
-0.0013588 0.0016308 0.00078073 0.0001677
0.0047849 -0.003736 0.10399 -0.037871 0.0030651 0.0022177 -0.00096267 0.0010563
8.5928e-05 0.00029274 0.00026298 0.00091683
-0.00068686 -0.0017053 0.0030356 0.0021595 0.24252 0.17157 -0.00014565 -0.00016636
6.4184e-05 0.0014193 0.0009786 0.00071767
0.00077994 -2.7988e-05 -0.0008786 0.0010456 -0.00021377 -6.6498e-05 0.23508 0.034131
0.0069627 -0.0013109 -0.00022061 0.00026557
-0.0013743 0.0014721 -6.4764e-07 0.00037225 0.00011599 0.0014386 0.0070691 -0.0015193
0.13306 0.12621 0.0020863 0.0032382
0.00091848 0.00012063 0.00021901 0.00096024 0.0010391 0.00061703 -0.00040501 0.00024553
0.0020949 0.0033532 0.29585 -0.00906
3500000000 0.27007 0.090593 0.0026241 -0.0048003 -0.0014498 0.0014996 0.00087371 -0.00067295
-0.00081113 0.001305 0.00065577 -0.00098282
0.0026192 -0.004787 0.11717 -0.061957 0.0032293 0.0013651 -0.00027702 0.00064719
0.00037367 -1.6645e-05 -9.1665e-05 0.0004167
-0.0014104 0.0015663 0.003231 0.0013409 0.2735 0.13746 0.00021477 -1.7222e-05
0.00011953 0.00079134 0.0019506 -8.0077e-05
0.00089716 -0.00074734 -0.00033569 0.00057485 0.0001003 -0.00022049 0.23978 0.0059822
0.0063457 -0.0041138 -0.00023233 -7.1266e-05
-0.00086659 0.0010521 0.00040674 -7.7215e-05 3.3401e-05 0.00073851 0.0062318 -0.0040116
0.17488 0.10339 0.0024155 0.0012025
0.00046459 -0.00091102 -5.4028e-05 0.00032845 0.0019256 2.3367e-05 -0.00027248 -2.9715e-05
0.0025275 0.0013316 0.31672 -0.036789
3560000000 0.28868 0.057099 0.00035933 -0.0062586 6.9733e-05 -0.0010386 0.00063389 0.00026021
0.0015748 0.0015874 -6.4568e-05 -0.001238
0.00026841 -0.0062701 0.11104 -0.067003 0.0057637 -0.0006452 0.00035822 0.00058022
0.00064305 -5.1497e-05 9.7089e-05 0.00042517
3.5072e-05 -0.00099183 0.0058028 -0.00075141 0.30035 0.095219 -1.8085e-05 -0.00026145
0.00044624 0.00046972 0.0012542 -0.0011085
0.00062343 0.00022596 0.0004474 0.0005659 -9.8082e-05 -0.00017305 0.22945 -0.029766
0.0051433 -0.0062092 -0.00031829 -0.00057029
0.0016319 0.0015925 0.00059031 -0.00014643 0.00058163 0.00055124 0.0051524 -0.0066939
0.19511 0.094475 0.0024557 -0.0012494
-0.00016387 -0.0010086 9.9399e-05 0.00031442 0.0014855 -0.0011908 -0.00015244 -0.0004001
0.0025724 -0.0014355 0.32917 -0.077285
3620000000 0.30618 0.019707 -0.0012279 -0.0038126 -0.0019583 -0.00031156 0.00033294 -0.0016683
4.6591e-05 0.00060676 -0.00041185 -0.00079683
-0.0012238 -0.0037611 0.11238 -0.095762 0.0041708 -0.0036108 0.0001831 0.00047951
-0.00010445 -0.00081531 0.00057907 0.00040286
-0.0019226 -0.00020212 0.0040925 -0.0035892 0.31409 0.051702 3.9384e-05 -0.00092736
6.5863e-05 0.00025001 0.00052217 -0.0010237
0.00033097 -0.0017129 0.00013766 0.00042354 9.4852e-05 -0.0010136 0.21909 -0.060239
0.00014879 -0.0077961 -0.00092451 0.0009123
-1.3679e-05 0.00053404 -0.00017909 -0.00087457 -0.00019684 0.00024353 6.4196e-06 -0.0073049
0.21806 0.059103 0.00072818 -0.0012426
-0.0005058 -0.00089203 0.00070608 0.00028075 0.00047142 -0.00089182 -0.0011327 0.00096447
0.00068152 -0.0011208 0.33202 -0.11039
3680000000 0.31098 -0.024426 -0.003769 -0.0040832 -0.001192 0.0017505 -0.0010726 -0.00025917
0.0013449 5.097e-05 -0.0010751 -0.00024051
-0.0036908 -0.0040984 0.10871 -0.1131 0.001743 -0.0046128 0.00066738 0.00027543
-0.00035533 -0.00066975 0.00082757 4.9424e-05
-0.0011539 0.0016978 0.0016497 -0.0046436 0.32577 0.0021624 -0.00081775 -0.00078364
0.00097526 0.00054567 0.00043347 -0.001697
-0.00095405 -0.00022913 0.00065606 0.00025061 -0.00093658 -0.00066851 0.20579 -0.093676
-0.00099906 -0.0064259 -0.0011732 0.0014515
0.0015582 -2.2631e-05 -0.00028081 -0.00052169 0.001054 0.00060264 -0.0011459 -0.0067588
0.23907 0.036418 -6.1541e-05 -0.0016151
-0.0012478 -0.00022505 0.0007753 0.00015325 0.00054112 -0.001859 -0.0011538 0.0014613
-3.8728e-05 -0.0015254 0.33221 -0.15607
3740000000 0.3132 -0.059394 -0.0032609 0.00010409 -0.002242 0.0025467 0.00011607 -0.00095399
-0.00069376 0.00010896 -0.00067903 0.00023883
-0.0032753 9.5954e-05 0.10016 -0.13422 0.001081 -0.0054678 0.00020683 -0.00012418
-0.00025156 -0.00020548 0.0005481 4.7777e-05
-0.0021634 0.0025537 0.00097015 -0.0053675 0.32958 -0.036137 -0.00075546 7.3055e-05
-0.00015323 2.7636e-06 -0.00035829 -0.0012672
8.7831e-05 -0.0009708 0.00014469 -0.00013049 -0.00067564 -6.3447e-05 0.18477 -0.11719
-0.002891 -0.0055437 0.00072706 0.0026907
-0.00064095 0.00016878 -0.00044813 -0.00014742 -0.00023344 -2.5009e-06 -0.00298 -0.0053682
0.24775 0.0026633 -0.00084371 -0.0016144
-0.00090842 0.00024016 0.00049303 0.0001435 -0.00035101 -0.0010484 0.00063451 0.002468
-0.00079413 -0.001713 0.31815 -0.19538
3800000000 0.30933 -0.10587 -0.0024201 0.00077436 0.00081707 0.0037925 -0.0012867 -0.0015676
0.0015901 0.0010251 -0.0012149 0.00035195
-0.0024028 0.00075436 0.090602 -0.14947 -0.00198 -0.0051259 0.00028416 0.00019778
-0.00095691 -0.00035875 0.0007839 -0.00010554
0.00084991 0.0037857 -0.0020014 -0.0051373 0.32659 -0.078755 -0.00076765 0.00050451
0.00074847 0.00021072 -0.00084097 -0.00061808
-0.0012954 -0.0016651 0.00041224 0.00014296 -0.00075804 0.0004836 0.17604 -0.14255
-0.003566 -0.0035506 0.0013944 0.0016229
0.0015173 0.0010321 -0.0009061 -0.00032279 0.00088956 -1.5762e-05 -0.0036018 -0.0035713
0.26351 -0.035482 0.0011798 0.00043317
-0.001188 0.00036821 0.00086525 -2.6216e-05 -0.0010392 -0.00078489 0.0015464 0.0018323
0.0011882 0.00045458 0.31222 -0.23707
3860000000 0.29772 -0.1374 -0.000852 0.0013089 0.0026371 0.0020122 -0.0019772 0.0010691
0.00082199 -0.0012705 -0.00046876 0.0014771
-0.0007901 0.0012398 0.071139 -0.16003 -0.0031795 -0.0051802 0.00064796 -0.00079955
-0.00074747 0.0012698 0.00061722 -0.00086637
0.002733 0.0019517 -0.0032881 -0.0051725 0.30734 -0.11914 -0.00066034 0.00088692
0.00017752 -0.0005389 -0.00074989 -0.00047172
-0.0021279 0.0011763 0.00060093 -0.00077825 -0.00075454 0.00082077 0.14814 -0.15844
-0.0029354 -0.003869 0.0018007 0.0011222
0.00096021 -0.0012271 -0.00075962 0.0013124 0.00020964 -0.00034354 -0.00301 -0.0036639
0.26237 -0.063894 0.00039316 -0.0014531
-0.00039462 0.0015614 0.00073119 -0.0010291 -0.00055589 -0.00043504 0.0018242 0.0011748
0.00065177 -0.0014123 0.28896 -0.27485
3920000000 0.28455 -0.17692 0.0017293 0.0003823 0.0037013 0.0023976 -1.0395e-06 0.00098162
0.00040672 0.00010013 0.00050644 0.00049569
0.001672 0.00038681 0.04496 -0.17618 -0.0049343 -0.0034605 -0.00049474 -0.00024754
0.00029701 0.00027096 -0.00017285 -0.00049773
0.0037649 0.002353 -0.0050549 -0.0033905 0.30105 -0.15166 0.00032138 0.0012323
0.0017911 -0.00099763 -0.00045625 -0.00020787
-7.7952e-05 0.00094981 -0.00038124 -0.00021337 0.00023459 0.0012173 0.12908 -0.16879
-0.0037372 -0.0031281 0.0023375 -0.00020239
0.00051823 -1.6965e-05 0.00026968 0.00022059 0.0017727 -0.00094577 -0.0037804 -0.0031232
0.25722 -0.11 0.00092203 -0.0013967
0.00078012 0.00034826 -0.00021134 -0.00047844 -0.00041596 -0.00027736 0.0023465 -0.00010807
0.00074945 -0.0013903 0.26809 -0.30302
3980000000 0.25788 -0.21346 0.0020015 -0.0029808 0.0048132 -0.00035965 4.0088e-05 0.0010999
0.0010459 -0.0017838 0.00051613 0.00035179
0.00205 -0.0029613 0.02314 -0.19091 -0.0057084 -0.0014108 0.00079419 0.00044247
0.00041604 0.00045414 1.5758e-05 -0.0011814
0.0048571 -0.00033681 -0.0057638 -0.001328 0.27338 -0.18248 0.0012844 7.3586e-05
-0.00074368 -0.001334 -0.00092445 -0.00052997
0.00018556 0.001004 0.0006839 0.0004236 0.0013846 1.8031e-05 0.093142 -0.19188
-0.0042786 -0.003313 0.0016557 -0.00096511
0.00088121 -0.0017023 0.00052497 0.00051517 -0.00076524 -0.0013415 -0.0043111 -0.0032499
0.2466 -0.14088 0.0014379 -0.0046465
0.00053148 0.00035319 -2.8318e-05 -0.0012822 -0.00084547 -0.00048732 0.0016335 -0.00094909
0.001607 -0.0046657 0.23396 -0.34171
4040000000 0.23114 -0.23898 -0.00033828 -0.0039625 0.0033667 -0.0027677 0.0002757 0.00031402
-0.00068137 -0.00082891 0.00071201 9.9659e-05
-0.00041923 -0.0039389 -0.002619 -0.19794 -0.0048114 0.00014286 0.00015806 -0.001022
1.5305e-05 0.0003153 -0.0014981 -0.00021618
0.0032366 -0.0028168 -0.0048453 0.00022967 0.25173 -0.21626 0.00013069 -0.00070011
-0.0008887 -0.00064481 -0.0011685 0.0003581
0.00030202 0.00035053 0.0001656 -0.0010633 0.00015732 -0.00045852 0.070676 -0.18572
-0.006091 -0.0019363 0.0015737 -0.00059004
-0.00064766 -0.00086999 7.7313e-05 0.00019612 -0.00063492 -0.00065746 -0.0064288 -0.001685
0.2362 -0.17231 -0.0011434 -0.0030409
0.00066635 2.775e-05 -0.0014354 -0.00021271 -0.0011211 0.00022941 0.0015655 -0.00063106
-0.0013607 -0.0031513 0.19743 -0.36009
4100000000 0.20179 -0.26346 -0.0032045 -0.0030106 0.0011428 -0.003442 -9.8265e-05 -1.4442e-06
0.00035936 -0.0013374 0.00065929 0.00013721
-0.00317 -0.0030429 -0.027113 -0.2027 -0.0047787 0.00091928 -0.00021113 -0.0003021
0.00067558 0.00018874 -0.00077559 0.00039922
0.0012107 -0.0035086 -0.0048231 0.00098799 0.23074 -0.24289 0.00025105 6.0661e-05
-0.00080042 -0.00038644 -0.0011716 0.00010838
-3.9644e-05 1.498e-05 -0.00023867 -0.00031958 0.00023269 -5.7604e-05 0.038019 -0.20078
-0.0063811 0.00041817 0.0014568 -0.0015198
0.000289 -0.0014288 0.00073258 0.00015707 -0.00075776 -0.00024604 -0.0061766 0.00057446
0.22255 -0.19822 -0.0014957 -0.0042023
0.00053724 0.00024329 -0.00063227 0.00034658 -0.0010409 0.00010513 0.0014533 -0.0016331
-0.0014776 -0.0041179 0.1651 -0.38739
4160000000 0.17259 -0.2812 -0.0036202 -0.0020266 -8.5831e-05 -0.0032745 0.00070614 -0.00010186
-0.0036366 -0.00054696 0.00055783 -0.00062187
-0.0035417 -0.002005 -0.05367 -0.19957 -0.004817 0.0026577 -0.00040641 -0.00028115
0.00031551 -0.00046632 -0.00097133 0.0004752
-9.3445e-05 -0.0032733 -0.0048052 0.0026583 0.19816 -0.25875 0.00040951 -3.0936e-05
-0.0010628 -0.00028559 -0.0012696 0.00075038
0.00076886 -0.00011719 -0.00037514 -0.00027139 0.00041314 -0.00014841 0.012614 -0.18817
-0.0049062 0.0014767 0.00099171 -0.0022606
-0.0036577 -0.00072152 0.00033936 -0.00050601 -0.0011154 -0.00033404 -0.0053062 0.0015148
0.19165 -0.23258 -0.0038003 -0.003298
0.00076714 -0.00077579 -0.0010349 0.00045221 -0.0011051 0.00075871 0.00096944 -0.0022763
-0.0037976 -0.0035662 0.11508 -0.39647
4220000000 0.14516 -0.29705 -0.0044851 -8.7121e-05 -4.8107e-05 -0.0038206 -0.00027624 -0.00015674
-0.0008946 0.0010004 0.00015049 -0.0011105
-0.0043934 -9.5501e-05 -0.089454 -0.18977 -0.0022752 0.0035305 -0.00012293 -0.00012416
5.2533e-05 0.00013063 -0.00043366 0.0010091
-2.145e-06 -0.0039013 -0.0022025 0.0035691 0.16968 -0.28546 6.8668e-05 -4.9764e-05
0.00037668 0.00045841 -0.00020405 0.0010924
-0.00037654 -0.0001429 -0.00016591 -9.4043e-05 0.00011825 9.049e-05 -0.01056 -0.18674
-0.0044983 0.002309 -0.00012723 -0.0022716
-0.00085513 0.00087269 -3.501e-05 0.00014973 0.0003459 0.0003712 -0.0042275 0.002307
0.17715 -0.25669 -0.0045839 -0.0029623
0.00020592 -0.00099012 -0.00047811 0.0009504 -0.00020621 0.0010837 -6.7846e-06 -0.0023029
-0.004659 -0.0027836 0.088433 -0.40935
4280000000 0.11482 -0.30705 -0.0029007 0.0015444 -0.0017761 -0.0044731 -0.00048716 0.00055375
-0.00036253 0.0012918 -0.00047956 -0.00025246
-0.0029211 0.0015179 -0.11533 -0.19537 -0.0027623 0.0029568 -0.00077074 -0.00031956
0.00024519 0.00022669 0.00052843 0.00066865
-0.0017027 -0.0043939 -0.0028075 0.003022 0.13991 -0.29348 0.00083321 -0.00025224
-0.001023 0.00088676 -0.00048401 0.00081795
-0.0004126 0.00050195 -0.00070226 -0.00032708 0.00086555 -0.00037871 -0.048744 -0.17233
-0.0043558 0.0023974 -0.00046943 -0.0023382
-0.00062668 0.0011421 0.00018624 0.00023441 -0.00075737 0.00088597 -0.0049861 0.0025972
0.13331 -0.28067 -0.0062414 -0.0011667
-0.0006807 -0.00030024 0.00063217 0.0004989 -0.00039816 0.00079344 -0.00062709 -0.0022766
-0.0060732 -0.0011943 0.037374 -0.41633
4340000000 0.087442 -0.31621 -0.0019465 0.0018053 -0.0023037 -0.0014288 0.00023769 0.00054389
-7.3056e-05 0.00087622 -3.7284e-05 -0.00097148
-0.0019206 0.001775 -0.13631 -0.16922 -0.001969 0.0039524 -0.00013379 0.00049899
-0.00019163 -0.00038145 0.00022419 0.00036435
-0.002449 -0.001554 -0.001896 0.003984 0.10376 -0.31021 -0.00028769 -0.0010661
0.0005449 0.00073774 0.0009011 0.0022409
0.00025543 0.00045088 -0.0001758 0.000524 -0.00035734 -0.00094659 -0.066751 -0.16935
-0.0043069 0.0036312 -0.0013217 -0.0024776
-7.5668e-05 0.00075346 -0.00019904 -0.00022921 0.00037728 0.00088002 -0.0038386 0.0037652
0.10807 -0.30459 -0.0044521 0.0012295
-5.4226e-05 -0.00099745 0.00030376 0.00028483 0.00073812 0.0022162 -0.0013587 -0.0025806
-0.0046309 0.0012436 0.0038957 -0.41066
4400000000 0.057786 -0.32248 -0.0010147 0.0013968 -0.0024805 -0.0016499 0.00078297 0.0013383
-1.9021e-05 0.00080494 -0.00013532 -0.00076206
-0.0010108 0.001461 -0.16505 -0.16041 -0.0012794 0.0039715 -0.00054718 0.00044231
0.00018899 -0.00058387 0.00039651 0.00047601
-0.0024073 -0.0015024 -0.0012176 0.0040367 0.07587 -0.31738 -0.00027548 -6.3988e-05
0.00040308 0.00023803 0.0010369 0.0014687
0.00085023 0.0013854 -0.00044319 0.00045212 -0.00012119 -0.00016927 -0.091148 -0.1566
-0.0030661 0.0051212 -0.0022234 -0.0015268
1.2808e-05 0.00070138 0.00015463 -0.00057993 0.00039415 0.00017664 -0.003187 0.0049121
0.077083 -0.31774 -0.0040631 0.00098929
-0.00021216 -0.00060305 0.00050942 0.000366 0.0012122 0.0013349 -0.0021208 -0.0014577
-0.0039088 0.0010431 -0.041498 -0.41629
4460000000 0.020956 -0.32318 -0.00063846 0.00049109 -0.0040415 -0.00098986 0.0015673 -0.00056576
-0.00039564 0.0012004 -0.0011633 -0.00039751
-0.0006907 0.00044921 -0.18775 -0.13169 -0.00057875 0.0045111 -0.00034964 0.00073491
-0.00034151 -0.00045544 0.00044085 -0.00047624
-0.0040754 -0.00093326 -0.00047174 0.0044833 0.049869 -0.32488 -0.00052357 -0.00051183
0.00048704 0.00062572 0.001851 0.00064045
0.0014783 -0.00060806 -0.00040518 0.0008098 -0.00060916 -0.00036309 -0.10537 -0.13531
-0.0017445 0.0058283 -0.0024683 -0.0008505
-0.00045124 0.0011202 -0.00043573 -0.00052839 0.00053881 0.00055503 -0.0016595 0.0058902
0.042202 -0.31441 -0.0041602 0.0026911
-0.0011465 -0.00044987 0.00046683 -0.00039908 0.0017035 0.00070262 -0.0025122 -0.00081829
-0.0043371 0.0028694 -0.081709 -0.39859
4520000000 -0.001836 -0.32399 -0.00029718 -0.00031934 -0.0035595 0.00018486 0.00078068 1.5369e-05
0.0017068 0.00017023 -0.00066694 0.0011019
-0.00032058 -0.00036226 -0.21213 -0.11484 0.00061418 0.0045537 0.00056853 0.00085948
-0.00042278 4.3034e-05 0.00038685 -0.00018443
-0.003591 0.00022942 0.00070502 0.0045726 0.019519 -0.32309 -0.0011047 0.00055037
0.00058543 -0.00044525 0.0017562 -0.0010162
0.00077076 -0.00011276 0.00055216 0.00088362 -0.0011501 0.00052262 -0.12241 -0.12628
-0.00060929 0.0054521 -0.0030604 -0.0003244
0.0018102 0.00014303 -0.00039215 3.3515e-05 0.0006315 -0.00045846 -0.0006102 0.0053913
-0.0056573 -0.32784 -0.0030496 0.0028098
-0.00073188 0.00098786 0.00034172 -9.5042e-05 0.0018578 -0.0010911 -0.0032774 -0.000266
-0.002987 0.0026713 -0.11034 -0.3969
4580000000 -0.039072 -0.31807 -0.0011748 -0.00075021 -0.0031334 0.0024709 0.00075057 -0.00045484
0.00018612 0.00015663 -0.00046457 0.00088948
-0.0011552 -0.00074499 -0.23143 -0.089415 0.00086024 0.0040603 0.0006244 -5.807e-05
-9.6288e-05 0.00029802 0.00019262 -0.00034509
-0.0031516 0.0025271 0.00091397 0.0040804 -0.012271 -0.32123 -0.00011419 0.00059424
-0.00024875 -0.00015423 0.0016126 -0.0010029
0.00075116 -0.00045759 0.00062692 -8.4044e-05 -6.301e-05 0.00064351 -0.13333 -0.10233
0.0017109 0.0054055 -0.0024955 0.0010548
5.5568e-05 0.00023646 -2.6078e-05 0.0003093 -0.00018997 -0.00029181 0.0019813 0.0052027
-0.032053 -0.33518 -0.0025067 0.0030618
-0.0004733 0.00083095 0.00019754 -0.00038371 0.0015695 -0.00096408 -0.0025039 0.0010901
-0.0027523 0.0032761 -0.15542 -0.36816
4640000000 -0.064936 -0.31194 -0.0024948 -0.0017012 -0.0031 0.0026024 0.00061008 -0.0015693
0.0014563 -0.00013053 6.0502e-05 0.0010025
-0.0025174 -0.0016731 -0.24227 -0.061187 0.0015373 0.0037599 0.00064617 0.00025837
-0.00012231 0.00028426 1.5034e-05 -0.00077454
-0.0030002 0.0026096 0.0015872 0.0037381 -0.036939 -0.31507 0.00025256 0.00085366
0.001003 0.00021947 0.0002855 -0.0020027
0.00051732 -0.0015059 0.00065111 0.0002582 0.00018113 0.00080801 -0.13916 -0.087609
0.0034796 0.0036726 -0.0023961 0.0017788
0.0014975 -0.00017435 -0.00019411 0.00037628 0.00092386 0.0003926 0.0032381 0.0037534
-0.065254 -0.32247 -0.002364 0.0040838
0.0001095 0.00090873 -4.4107e-05 -0.00080278 0.00028945 -0.0020032 -0.0024871 0.0018033
-0.0020113 0.0038634 -0.17511 -0.35816
4700000000 -0.092159 -0.30852 -0.0041279 -0.00015692 -0.0016837 0.0045754 -0.00096997 -0.00099005
0.0011791 -0.00053305 0.00082217 0.00059125
-0.0041233 -0.0001674 -0.2542 -0.04318 0.002521 0.0041205 0.00052828 -0.0005177
0.00027364 0.00050295 -0.00033073 -3.9058e-05
-0.0016101 0.0046184 0.0025648 0.0040571 -0.067231 -0.31024 -0.00014213 0.00037786
8.8835e-05 -0.00013041 0.00015242 -0.0014785
-0.00097323 -0.0009608 0.00054662 -0.00050401 -0.00011644 0.00036153 -0.15575 -0.067407
0.0030491 0.0017908 -0.001548 0.002427
0.001084 -0.00058545 0.00031545 0.00045068 -6.3869e-05 -0.00010623 0.0034255 0.001541
-0.10392 -0.31609 -0.0014559 0.0040407
0.00087864 0.00057371 -0.00032028 5.489e-05 0.00010705 -0.0014035 -0.0015937 0.0024759
-0.001633 0.0042673 -0.21832 -0.33009
4760000000 -0.1234 -0.29448 -0.0047746 0.0011605 0.00064516 0.0045766 -0.00067318 -0.00066803
0.00025377 -0.001256 0.00086159 -0.00033371
-0.0048134 0.0011085 -0.25132 -0.0011865 0.0029011 0.0032483 -1.57e-05 -0.00069212
0.00033366 0.00024658 0.00014886 -8.9663e-05
0.0007391 0.0045897 0.002974 0.0031804 -0.098493 -0.29636 0.00079873 0.00042838
0.0011237 0.000103 -0.0012244 -0.0011692
-0.00073991 -0.00064542 -5.5396e-05 -0.00067634 0.00079498 0.00041932 -0.15063 -0.050788
0.0024111 0.0010984 -0.00072428 0.0025793
0.00042468 -0.0012845 0.00034639 0.00021041 0.0011371 0.00017675 0.0023073 0.0011822
-0.137 -0.30186 -0.00050238 0.0042798
0.00078855 -0.0004132 0.0001189 -8.5217e-05 -0.0011543 -0.001226 -0.0006946 0.0026987
-0.000276 0.0041903 -0.23015 -0.30893
4820000000 -0.14971 -0.28097 -0.005113 0.0025334 0.0014404 0.002856 -0.00086379 -0.00048917
0.00031617 -0.0011173 0.00018101 -0.00035394
-0.0050921 0.0025225 -0.26346 0.021155 0.0041786 0.0035094 -7.8845e-05 -0.00033155
0.00034297 -7.5734e-05 -0.00020599 -0.00034487
0.0015448 0.0027746 0.004255 0.0034639 -0.12445 -0.29316 0.00042088 -0.00028809
0.00065177 -0.00058223 -0.00089277 -0.00029387
-0.00082733 -0.00048084 -6.3745e-05 -0.00035612 0.00044699 -0.00033459 -0.1657 -0.033644
0.0018944 -0.00020502 9.7119e-06 0.0029429
0.00038868 -0.00094193 0.00030581 -0.00011338 0.00071474 -0.00079465 0.001835 -0.00021651
-0.17745 -0.28487 -0.00050793 0.0031327
0.0002385 -0.00030095 -0.00010223 -0.00038656 -0.00084985 -0.00019623 3.9824e-05 0.0029666
-0.00067263 0.003082 -0.26735 -0.27884
4880000000 -0.18136 -0.26264 -0.0044109 0.0044119 0.001977 0.003171 -0.0014711 0.00012409
-0.00090435 -0.0010461 0.00044357 -6.3357e-05
-0.004417 0.0043933 -0.25577 0.061868 0.0048443 0.00178 -0.00037388 -0.0001403
-0.00014967 0.00016305 -0.00015917 0.00011167
0.0020308 0.0031246 0.0048389 0.001723 -0.14399 -0.2815 0.00045648 -0.00042073
-0.00018481 -0.0015357 -0.0007285 7.5185e-07
-0.001419 0.00011504 -0.00039159 -0.00014707 0.00046186 -0.00039324 -0.15935 -0.015357
0.00069227 -0.00026251 0.00097018 0.0024631
-0.00091535 -0.0010984 -0.00010714 0.00018627 -0.00014073 -0.0013183 0.00062146 -0.00014734
-0.20825 -0.27089 0.0005925 0.003192
0.00034831 -5.3858e-05 -0.00018706 9.6166e-05 -0.00067063 7.2426e-05 0.00085776 0.00251
0.00065043 0.0033059 -0.27978 -0.25052
4940000000 -0.20259 -0.24552 -0.003224 0.0065011 0.0028978 0.0013094 -0.00033686 0.00073717
-0.00096031 -0.00045982 8.6175e-05 -0.00071709
-0.003239 0.0064722 -0.26851 0.088244 0.0058372 0.0013297 -9.3219e-05 -0.00014294
0.00036106 -0.00030907 -0.00037571 0.00010732
0.0029219 0.0012938 0.005859 0.001222 -0.16438 -0.25795 0.00014506 -0.00042172
-0.00092742 -0.00014076 -0.00037913 0.00027521
-0.00032461 0.00084317 -9.6477e-05 -0.00014618 0.00020124 -0.00049488 -0.16692 -0.0052126
-0.00046101 0.00027534 0.0018198 0.0020532
-0.00088443 -0.00042062 0.00029782 -0.00029061 -0.0010374 -0.00033234 -0.00042044 0.00010466
-0.23262 -0.24401 6.636e-05 0.0027985
6.1616e-05 -0.00071727 -0.00040542 8.0341e-05 -0.00039666 0.00026002 0.0018498 0.0019637
0.00013573 0.0029563 -0.30404 -0.22433
5000000000 -0.2234 -0.22243 -0.00036974 0.0074433 0.0033125 0.0018806 -0.00021775 0.00064447
-0.0005268 0.00057538 -0.00015796 -0.00090083
-0.00038424 0.0074342 -0.25478 0.10522 0.0058867 -0.00076108 -0.00030999 -0.00010916
-0.00014135 -0.00061257 -0.00020036 -5.1832e-05
0.0033147 0.0018559 0.0058973 -0.00082647 -0.19439 -0.24462 -0.00055847 -0.00069243
-0.00051053 -0.00032453 -0.00034312 -0.00021153
-0.00011591 0.00065105 -0.00030592 -9.4778e-05 -0.00056662 -0.000733 -0.16112 0.018848
-0.00076489 0.0014411 0.0022765 0.001236
-0.00062085 0.00053805 -0.00018081 -0.00054272 -0.00059775 -0.00020926 -0.00079804 0.0015464
-0.26095 -0.22117 0.00033526 0.0035722
-0.00022421 -0.000935 -0.00023231 -4.9402e-05 -0.0003192 -0.00020961 0.0023424 0.0012543
0.00010665 0.0034636 -0.31619 -0.19065
5060000000 -0.24549 -0.19546 0.0017073 0.007106 0.0032091 -0.00039293 0.00011226 0.00056433
-0.00044673 -6.6467e-05 -0.00047911 -0.00031983
0.0017013 0.007111 -0.23881 0.14214 0.0051114 -0.0018429 -4.2609e-05 0.00022033
-0.00038653 4.5835e-05 -0.00038633 0.00026298
0.0032416 -0.00038829 0.0050966 -0.0019154 -0.20894 -0.22315 -0.00045449 0.0002534
-0.0010737 0.00026451 -0.0010349 1.3757e-05
0.00012306 0.00060166 -6.0525e-06 0.00021944 -0.00040209 0.00022996 -0.16348 0.026293
-0.00058246 0.0030856 0.001912 0.00055195
-0.00030916 -0.00017054 -0.00044746 -1.0334e-05 -0.00087467 0.00017413 -0.00041532 0.0029758
-0.27559 -0.19144 0.00088919 0.0033845
-0.00036751 -0.00031725 -0.00036084 0.0002868 -0.0010519 -8.8351e-05 0.0019291 0.00055571
0.00091349 0.0036048 -0.3295 -0.16216
5120000000 -0.26165 -0.17026 0.0033801 0.0061108 0.0028209 -0.00046152 0.00027789 0.0006305
-0.00014354 0.00083158 -0.00049954 0.00025555
0.0033501 0.0060983 -0.23364 0.16934 0.0048042 -0.0025628 5.5388e-05 0.00023918
-0.00012435 -5.8992e-05 7.2444e-05 0.00031723
0.0028593 -0.00056757 0.0048111 -0.0026559 -0.22304 -0.2081 -9.5602e-05 0.00017472
-0.00027997 0.0010752 -0.001316 0.00054566
0.00027515 0.00060791 8.1951e-05 0.00021808 -0.00010157 0.00019009 -0.15967 0.052492
0.0012389 0.0033495 0.002425 0.00028498
-0.00011342 0.00093993 -0.0001171 3.9482e-06 -0.00023749 0.0011266 0.0012048 0.0035658
-0.29137 -0.15807 0.0014266 0.0035775
-0.00055705 0.00025036 0.00010511 0.00033258 -0.0013074 0.00064819 0.002292 0.00027698
0.0014342 0.0034337 -0.34278 -0.12822
5180000000 -0.2785 -0.14058 0.0049757 0.0049273 0.0033791 -0.000937 0.00019783 0.00060397
-0.00016813 0.00026309 -0.00052167 0.00040783
0.0049937 0.0049087 -0.21244 0.19162 0.004281 -0.0037355 -0.00030904 -0.00022186
-8.4387e-05 -0.00017428 -6.2048e-05 0.00012537
0.0033792 -0.00099215 0.0041991 -0.0038018 -0.23454 -0.17283 -0.0003252 0.00070629
-4.4e-05 -0.00024618 -0.00035929 0.00095303
0.0003037 0.00062164 -0.00029293 -0.00022027 -0.00029713 0.00075349 -0.1591 0.061982
0.0026543 0.0040024 0.0022362 -0.00064845
-0.00010773 0.00010167 -0.00010458 -0.00015833 6.199e-05 -0.00021172 0.0027451 0.0038099
-0.30442 -0.11643 0.0024762 0.0038825
-0.00047398 0.00044463 -8.0486e-05 0.00010946 -0.00032405 0.00084808 0.0023864 -0.00072314
0.0025297 0.0038992 -0.34524 -0.096605
5240000000 -0.28819 -0.11344 0.0051204 0.0035741 0.0028598 -0.0026597 0.00068908 5.9897e-05
-0.00028686 -9.8384e-05 -4.8424e-05 0.00063676
0.0051042 0.0035979 -0.2012 0.23015 0.003292 -0.0046123 -4.1285e-05 0.00013324
-0.00019415 1.7907e-05 0.00019158 0.0003557
0.0028126 -0.0026434 0.0032148 -0.0046912 -0.25147 -0.14876 0.00041167 0.00024996
-0.00015938 0.00054746 2.7423e-05 0.0014141
0.00069288 1.9019e-05 -9.9303e-06 0.00011469 0.00038107 0.0002361 -0.15972 0.082663
0.0036195 0.0026665 0.0016292 -0.0012586
-0.0002698 -1.5159e-05 -0.00017162 1.2756e-05 -0.00032907 0.00062499 0.0036006 0.0027271
-0.31966 -0.074507 0.0033289 0.003056
2.2905e-05 0.00060554 0.00022889 0.00044882 9.3576e-05 0.0013939 0.0015455 -0.0012647
0.0032267 0.0029656 -0.35275 -0.063901
5300000000 -0.29417 -0.08433 0.006047 0.0020088 0.0018485 -0.0030902 0.00015624 -0.00030265
0.00038318 0.000715 0.00026786 0.00032468
0.0060168 0.0020373 -0.19398 0.23479 0.0022155 -0.0053619 -0.00013677 0.00020606
-2.841e-05 0.00039349 0.00024071 0.00025314
0.0018265 -0.0031054 0.0021446 -0.0053864 -0.26768 -0.12368 0.00027186 -0.00027826
0.00028912 0.00051113 0.00081828 0.00080983
0.0001933 -0.000351 -0.0001551 0.00022075 0.00031191 -0.00025779 -0.15218 0.091683
0.0052572 0.0019698 0.0013291 -0.0015162
0.00032097 0.00070391 -4.059e-06 0.00037533 0.00025591 0.00048928 0.0053693 0.0018706
-0.33152 -0.046572 0.0032525 0.0027924
0.00016484 0.00021356 0.00031842 0.00026272 0.00080783 0.00085845 0.0013716 -0.0014901
0.0034471 0.0026683 -0.34856 -0.02792
5360000000 -0.2952 -0.047921 0.0060079 0.00080077 0.00049711 -0.0037933 0.00038083 -3.2455e-05
0.00011756 0.00042265 0.00046396 -0.00015454
0.0060234 0.00082018 -0.15764 0.25656 0.00088191 -0.0056213 0.00010382 0.00027811
-6.2196e-06 5.0883e-05 0.00054557 -0.00011429
0.00043005 -0.003737 0.00078298 -0.0056191 -0.26809 -0.096835 0.00043297 0.00030966
0.00031916 0.00034755 0.00077342 0.00046559
0.00036288 -3.7399e-05 9.0857e-05 0.00025393 0.00035057 0.00034642 -0.15076 0.10998
0.0060315 -0.000397 0.00079626 -0.0019123
0.00011318 0.000456 8.8554e-06 4.6946e-05 0.00024294 0.00040664 0.0058645 -0.00041253
-0.32845 -0.0082466 0.0046025 0.0022671
0.0005247 -0.00023733 0.00056215 -8.0935e-05 0.00075396 0.00032429 0.00078221 -0.0019956
0.0044611 0.0023455 -0.34757 -0.00011671
5420000000 -0.29859 -0.024515 0.0060805 -0.001004 -0.00049932 -0.0037435 -2.1286e-05 -0.00017601
0.00065269 0.00045091 0.00024765 -0.00022399
0.0060653 -0.00098418 -0.13872 0.28415 5.7288e-05 -0.0055021 0.00010665 0.00012369
6.5102e-05 -2.0302e-06 0.00032433 -7.6358e-05
-0.00058917 -0.0037609 -3.805e-05 -0.0055233 -0.28479 -0.063535 -0.0001587 -0.00059409
0.00066545 0.00016705 0.00080814 3.6454e-06
-3.0447e-05 -0.00016765 0.00010717 0.0001457 -0.00024071 -0.0005383 -0.13964 0.1247
0.0049592 -0.0019976 0.00022149 -0.0016846
0.00066272 0.00045172 2.7036e-05 2.8913e-06 0.00061796 9.8047e-05 0.0051121 -0.0020101
-0.33232 0.021091 0.0047111 0.0009284
0.00025634 -0.00020525 0.00024304 -0.00012633 0.00080691 1.201e-05 0.00017361 -0.0016139
0.0047773 0.0010392 -0.3412 0.042075
5480000000 -0.29121 0.011753 0.0050522 -0.0018602 -0.0018566 -0.0029844 0.0003814 2.5232e-05
0.00091902 -9.3273e-05 -0.00012049 -4.9425e-05
0.0050366 -0.0018572 -0.12516 0.29226 -0.0015127 -0.005624 9.5638e-06 0.00019167
8.7574e-05 4.5646e-05 0.00019123 -0.00024637
-0.0018898 -0.0030043 -0.0016062 -0.0056075 -0.28938 -0.042021 -0.0001982 0.00015187
0.00054721 -0.00040548 0.00064864 -7.1362e-05
0.0003858 -1.0137e-05 1.4563e-05 0.0001581 -0.00025243 0.00017415 -0.13338 0.13556
0.0041115 -0.00332 -0.00024865 -0.0018299
0.00092224 -0.00015063 2.2552e-05 -8.0636e-06 0.00053753 -0.00038813 0.00404 -0.0034868
-0.32245 0.049765 0.0049743 0.00023367
-0.00010551 -9.6244e-05 0.00026434 -0.00024023 0.00076728 -8.7712e-05 -0.00011813 -0.0018737
0.0048036 0.00027914 -0.33256 0.063384
5540000000 -0.28886 0.036867 0.004241 -0.0025342 -0.0025837 -0.002006 0.00039628 -0.00029646
0.00028314 -0.0002395 -0.00030434 8.1007e-05
0.0042332 -0.0025289 -0.085136 0.31041 -0.0024419 -0.0049643 0.00040438 0.00011194
3.5798e-06 -0.00017656 -8.1702e-05 -0.00041989
-0.0026361 -0.0020003 -0.0025369 -0.0049418 -0.28905 -0.0211 0.00027338 -0.00016878
0.00028823 -6.2552e-05 0.00043424 -0.00020707
0.00033298 -0.00029099 0.00039301 0.00010412 0.00019019 -0.00015936 -0.12244 0.1573
0.0027156 -0.0039237 -0.00099373 -0.0019613
0.00022038 -0.000237 8.604e-06 -0.00017345 0.00030926 7.815e-06 0.0028033 -0.0039668
-0.30884 0.084357 0.0050037 -0.0011008
-0.00027281 6.5301e-05 -7.7168e-05 -0.00044136 0.00035686 -0.00015139 -0.0010361 -0.001894
0.0050461 -0.0010082 -0.32566 0.10507
5600000000 -0.27812 0.06526 0.0034645 -0.0035955 -0.0023891 -0.0017458 0.00037675 -0.00031957
0.00038929 -0.00025727 0.0002064 0.00043063
0.003489 -0.0035335 -0.082252 0.32505 -0.0035532 -0.0047672 0.00010881 -0.00018789
-5.0099e-05 -1.7115e-05 -0.00023827 -0.0002168
-0.0024041 -0.0016895 -0.003644 -0.0047287 -0.28852 0.011071 -2.1257e-05 1.66e-05
0.00031095 -0.00050551 0.0003279 -0.00048689
0.00035612 -0.00037421 9.5146e-05 -0.00019449 -1.5925e-05 4.0379e-05 -0.1147 0.15693
0.0018283 -0.0039073 -0.00098901 -0.0011101
0.00032245 -0.00034121 -9.6898e-05 -2.3841e-05 0.0003167 -0.00054983 0.0017911 -0.003976
-0.30024 0.11452 0.0044226 -0.0013834
0.0002955 0.00036674 -0.0002628 -0.00023521 0.00047735 -0.00052697 -0.00098043 -0.0010017
0.0043608 -0.0014102 -0.30404 0.11966
5660000000 -0.26785 0.086904 0.0031601 -0.0035877 -0.0034176 -0.0006368 -0.00033081 -0.00080078
-0.0001678 -0.0006166 0.00045264 -0.00014669
0.0031943 -0.0036155 -0.041838 0.31692 -0.0043945 -0.0031813 -2.8347e-05 -0.00015202
0.000128 6.8611e-05 -3.1478e-05 -9.9332e-05
-0.0034535 -0.00059504 -0.0044799 -0.0030945 -0.29037 0.034438 -0.00014984 0.00010056
-0.00044908 -0.00046315 0.00027297 -0.0011805
-0.00036063 -0.00078252 2.7524e-06 -0.00014456 -0.0001948 0.00014195 -0.099976 0.17707
0.00072622 -0.004143 -0.0012091 -0.00091624
-8.9338e-05 -0.00060236 0.00015511 6.8073e-05 -0.00034746 -0.000458 0.00070189 -0.0040672
-0.28685 0.14251 0.0040529 -0.0023838
0.00036757 -0.00018445 -4.2229e-05 -7.198e-05 0.00021485 -0.0010543 -0.0013754 -0.00091254
0.0041264 -0.0021797 -0.29641 0.15595
5720000000 -0.25369 0.10988 0.0027307 -0.0041044 -0.0029185 0.00079923 -0.00050147 -0.0002408
-0.00040067 -0.00010177 -0.00011044 -0.00042762
0.0027369 -0.0041185 -0.013701 0.34361 -0.0055088 -0.0028516 6.1069e-05 -4.4905e-05
-0.00025738 3.1856e-05 -0.00019691 0.000163
-0.0028843 0.00082563 -0.0055773 -0.002753 -0.28774 0.06603 0.0001095 0.00010463
0.00026829 0.00026241 -0.00010097 -0.00040213
-0.00050222 -0.00020565 5.6345e-05 -6.4439e-05 0.0001233 6.5816e-05 -0.084058 0.17941
-0.00025561 -0.0035521 -0.0017033 -0.00048295
-0.0004168 -0.00011221 -0.0002416 4.683e-05 0.00022992 0.00031158 -0.00027074 -0.0035793
-0.27583 0.16978 0.004229 -0.0032617
-0.00012881 -0.00042838 -0.00017463 0.00021012 -4.2241e-05 -0.00035852 -0.0015853 -0.00045981
0.0042646 -0.0033921 -0.26659 0.17413
5780000000 -0.23792 0.12678 0.0015983 -0.004793 -0.002549 0.0010221 -0.00077327 0.00011922
-0.00024646 -0.00036015 -0.00016053 -0.0001703
0.0016192 -0.0047929 -0.00076857 0.33871 -0.0059903 -0.00074149 -4.486e-05 -0.00017697
2.2569e-05 -0.00011069 -4.9493e-05 -0.00018075
-0.0024611 0.0010543 -0.0060148 -0.0006369 -0.28434 0.08267 -1.2332e-05 -5.7046e-05
9.637e-05 -0.00030432 -0.00049571 -0.0005594
-0.00080515 5.601e-05 -3.2024e-05 -0.00018316 -0.00013228 -1.3032e-05 -0.075278 0.19515
-0.00014726 -0.0030139 -0.0011629 6.8337e-06
-0.00031179 -0.00033635 1.2024e-05 -5.7043e-05 0.00015985 -0.00025552 -0.0002179 -0.0030006
-0.26621 0.19078 0.0031144 -0.00372
-0.00015034 -0.00016297 -8.3761e-05 -0.00020166 -0.0005481 -0.00064083 -0.0012908 -2.2246e-05
0.0031206 -0.0035601 -0.258 0.19619
5840000000 -0.2255 0.14851 0.00030703 -0.0054489 -0.002231 0.001142 -0.00014812 0.00026556
-0.00034121 0.0002235 -0.00037163 -0.00043269
0.00034623 -0.0054429 0.034436 0.34264 -0.0057966 0.00047861 -0.00018716 1.0918e-05
0.00019959 3.5341e-05 -0.00016393 0.00015711
-0.0021804 0.0011496 -0.0057948 0.00058718 -0.27833 0.10716 -0.00019827 1.7916e-05
-0.00014865 -0.00059567 -0.00058618 -0.00040078
-0.00013645 0.0002835 -0.00019436 2.8272e-05 -0.00013957 9.568e-06 -0.053101 0.19862
-0.00059253 -0.0034222 -0.0012921 0.00015411
-0.0003595 0.00025283 0.0002302 1.0845e-05 -0.00025584 -0.00066089 -0.00059656 -0.0035111
-0.24931 0.20082 0.0023842 -0.0037892
-0.00034566 -0.00036806 -0.00012983 0.00015423 -0.00047495 -0.00044509 -0.0012381 0.00020666
0.0023216 -0.0038219 -0.22309 0.22072
5900000000 -0.21147 0.16117 -0.0017645 -0.0055221 -0.0022982 0.0024243 -0.0001636 -1.7394e-06
0.00016247 -0.00020491 -6.7765e-06 0.00020773
-0.0017626 -0.0054832 0.055009 0.34348 -0.0050921 0.0018871 8.2646e-06 -1.8437e-05
-4.4527e-05 -0.00026661 -6.2968e-05 -9.1282e-05
-0.0022663 0.002502 -0.0050552 0.0019833 -0.26264 0.123 1.0066e-05 -0.00011777
-0.00038336 -0.00035155 -0.00079634 -1.9549e-05
-0.00017205 -2.7498e-05 1.1841e-05 -3.3987e-05 -3.2084e-05 -4.2132e-05 -0.045356 0.2092
-0.00076372 -0.0033798 -0.0011702 0.00040048
0.00027837 -0.00023401 1.3409e-05 -0.00026672 -0.00032771 -0.00038544 -0.00089387 -0.0034238
-0.22368 0.21718 0.0022484 -0.0049663
8.9769e-05 0.00022787 -0.000112 -7.5158e-05 -0.00073741 -7.6014e-05 -0.0011304 0.0003323
0.002229 -0.0050484 -0.20863 0.2312
5960000000 -0.19263 0.17403 -0.0029482 -0.0040398 -0.00073028 0.0027318 -0.00014793 0.00020676
-0.00028934 8.3994e-05 -9.7344e-05 0.00011486
-0.0029348 -0.0040314 0.08107 0.34266 -0.0041348 0.0020672 -0.00018913 4.514e-05
-2.1044e-05 6.9874e-05 9.2932e-05 0.00026337
-0.00071479 0.0027586 -0.0041204 0.0021377 -0.24904 0.14818 -6.4695e-05 -0.00017211
-0.00033346 0.00013103 -0.00031586 -0.00010089
-9.6248e-05 0.00024044 -0.00019523 1.7365e-05 -9.3316e-05 -0.00018866 -0.027448 0.2174
-0.0018359 -0.0032822 -0.00112 0.00071813
-0.00027701 0.000113 1.0198e-05 0.00010702 -0.00035158 0.00024226 -0.0018092 -0.0031276
-0.20393 0.23163 0.0003499 -0.0050115
-0.00010417 7.0464e-06 6.0262e-05 0.00025106 -0.00032857 -0.00013913 -0.0010457 0.0008669
0.00040685 -0.0050092 -0.18028 0.25824
6020000000 -0.17482 0.1905 -0.003781 -0.0030759 -0.00025402 0.0030048 -2.3588e-05 0.00052121
-0.00020567 0.00030033 -0.00016744 0.00041651
-0.0037707 -0.0030726 0.10883 0.33561 -0.0047159 0.0030334 -8.1167e-05 0.00011904
-0.00012773 0.00012939 -0.00021473 0.00023516
-0.00018802 0.0029574 -0.0046501 0.0031008 -0.23001 0.16121 -0.00033655 0.00026947
-0.00072633 -5.0387e-06 -0.00039875 0.00056764
-6.4907e-05 0.00052388 -4.5566e-05 0.00014884 -0.00029627 0.00016743 -0.020767 0.2138
-0.0025866 -0.0032538 -0.00067521 0.00074065
-0.00031561 0.00022373 -0.00014132 0.000142 -0.0007472 6.4395e-05 -0.0026465 -0.0033699
-0.17556 0.24627 2.8814e-05 -0.0047936
-0.0001598 0.0003666 -0.00022034 0.00015297 -0.00042458 0.00038403 -0.00065009 0.00072032
0.00014773 -0.0047763 -0.15405 0.25848
6080000000 -0.15455 0.199 -0.0040398 -0.00097864 0.0011306 0.0028318 5.6674e-05 4.7639e-05
5.9513e-05 0.00029023 0.00023833 2.561e-05
-0.0040629 -0.0009834 0.13083 0.33635 -0.0032124 0.0044733 -6.128e-05 3.8718e-06
-2.6483e-05 0.00020595 0.00017196 0.00028857
0.0012258 0.0028455 -0.0031564 0.0045592 -0.21251 0.18751 0.00023276 0.00018448
-0.00039588 0.00057835 -0.0002007 0.00024144
9.5282e-05 6.6777e-05 -7.4215e-05 -2.5241e-05 0.00024045 0.00018123 -0.0036803 0.22162
-0.0037047 -0.0024438 -0.00092858 0.0009598
0.00011251 0.00017324 -4.5524e-05 0.0001528 -0.00033507 0.0006835 -0.0038451 -0.002349
-0.1459 0.26343 -0.00096917 -0.0053802
0.00028742 2.9419e-05 0.00021831 0.00032614 -0.00016968 0.0003158 -0.00097524 0.0009468
-0.00096839 -0.00537 -0.13176 0.2796
6140000000 -0.13883 0.21316 -0.0035139 -0.0006573 0.0015808 0.0022701 8.5017e-05 -8.2249e-06
4.5454e-05 -0.00012928 0.00058671 -0.00020107
-0.0034975 -0.00064528 0.15636 0.3188 -0.0024191 0.005308 4.02e-05 7.4832e-05
0.00035946 6.4242e-05 0.00027688 0.000135
0.0015747 0.0022367 -0.0023275 0.0053677 -0.18911 0.20798 0.0003559 -8.1176e-05
9.7814e-05 0.00049524 -0.00017752 0.00062553
7.9679e-05 -2.3505e-06 3.8073e-05 6.8971e-05 0.00037807 -0.00013114 0.0083889 0.21367
-0.0045924 -0.0013928 -0.00042266 0.0013993
4.8117e-05 -5.746e-05 0.00043776 1.3543e-06 8.4559e-05 0.00059184 -0.0044668 -0.0013868
-0.12701 0.28429 -0.0028 -0.0043547
0.00056123 -0.00014835 0.00023502 9.7204e-05 -0.00021413 0.00060287 -0.00047993 0.0015221
-0.0025553 -0.0043504 -0.093823 0.27909
6200000000 -0.12244 0.21912 -0.0029254 -0.00021922 0.0021013 0.0013381 7.8401e-05 0.00033192
-0.00015867 0.00013879 -8.0052e-05 -0.00029136
-0.002921 -0.00021904 0.18538 0.31801 -0.00098482 0.0052634 3.3929e-05 0.00024511
0.00015334 1.3111e-05 5.475e-05 5.9049e-05
0.0021608 0.0012887 -0.00089198 0.0052899 -0.16963 0.2225 0.00013823 -0.00035331
0.00051225 2.9049e-05 0.00011906 0.00018517
0.00012474 0.00036329 7.9066e-05 0.00022552 0.00011222 -0.00034967 0.022474 0.22224
-0.0044423 -0.00014885 0.00024187 0.0012777
-0.00014187 0.00010169 5.6126e-05 5.0588e-06 0.00063077 4.7467e-05 -0.0046019 -0.00015884
-0.11456 0.29214 -0.0032933 -0.0037607
-0.00012029 -0.00038642 6.4553e-05 2.7946e-05 0.00018999 0.00017969 0.000232 0.0012929
-0.00341 -0.0037659 -0.080169 0.28991
6260000000 -0.10814 0.23233 -0.0030432 0.00070142 0.0020165 0.00075067 0.00031632 -5.8379e-05
8.5718e-05 0.00024158 -0.00013056 -9.3514e-05
-0.0030493 0.00070349 0.20196 0.30272 -0.00011595 0.0053587 2.4092e-05 -6.858e-05
-9.512e-05 -0.00010603 0.00023531 0.00019405
0.0020543 0.00073876 -1.9585e-05 0.0053614 -0.14867 0.24354 0.00010535 1.8798e-05
0.00036308 -5.5763e-05 0.00019861 0.0002669
0.00026255 -0.00011277 4.4231e-05 -6.4519e-05 7.5215e-05 -3.8788e-05 0.037371 0.21754
-0.0044248 0.0012024 0.00059266 0.0012108
8.3061e-05 0.0003571 -0.00011639 -0.00010703 0.00032471 -5.5491e-05 -0.0042846 0.0012668
-0.088904 0.29201 -0.0041833 -0.0026475
-0.00021155 -3.1926e-05 0.00023619 0.00013575 0.00021219 0.00029117 0.00055512 0.0012263
-0.0037893 -0.0026503 -0.035502 0.28981
6320000000 -0.092781 0.23631 -0.0025805 0.0013646 0.0022981 -0.0002955 4.2084e-05 0.00017329
-0.00039547 0.00039093 -0.00019274 0.00032758
-0.0025812 0.0013546 0.2282 0.29445 0.0017867 0.0056406 3.4622e-05 7.7723e-05
-4.0519e-05 -5.9739e-05 8.2961e-05 -4.5933e-05
0.0022639 -0.00039065 0.0018826 0.0056338 -0.13051 0.25361 -0.00019236 -0.00032111
0.00026728 1.0126e-05 0.00046587 0.00017007
7.0473e-05 0.00012194 7.0554e-05 8.852e-05 -0.00012111 -0.00028233 0.036581 0.21941
-0.0038136 0.0019751 0.00066029 0.00076743
-0.00041149 0.00031279 -7.6465e-05 -8.9507e-05 0.00031704 -0.00016252 -0.0039567 0.0019037
-0.064529 0.30327 -0.0044806 -0.0014124
-0.00021627 0.00026874 0.00011956 -0.00011474 0.0005151 0.00018712 0.00073485 0.0007895
-0.0047469 -0.001509 -0.025143 0.28951
6380000000 -0.073633 0.24263 -0.0019199 0.0018648 0.0017044 -0.0004529 5.5531e-05 -7.7615e-06
0.00030706 0.0002754 8.4821e-05 0.00026665
-0.0019333 0.0018346 0.2454 0.27534 0.002949 0.0042422 -0.0001066 -6.427e-05
-0.00018039 -0.00014123 -0.00010613 -0.00029448
0.0017424 -0.00051013 0.003032 0.0041911 -0.10261 0.26997 -0.00014381 0.00013994
0.00041399 -0.0001787 0.00044337 0.00018449
4.3617e-05 -4.5085e-05 -0.00012791 -8.3957e-05 -0.00016694 0.00018461 0.05737 0.20924
-0.0031436 0.0032908 0.00087042 0.00073843
0.00030905 0.00026124 -0.00017749 -0.00019502 0.00055466 -8.7839e-05 -0.0030186 0.0032769
-0.043404 0.29566 -0.0048149 -0.00024431
6.7183e-05 0.00020967 -6.3522e-05 -0.00030314 0.000484 0.00017949 0.00090714 0.00074212
-0.0045196 -6.9761e-05 0.015561 0.29199
6440000000 -0.051989 0.25449 -0.00089063 0.0023753 0.0018052 -0.00086976 0.00033163 -0.00011122
0.00030188 -0.00045651 -0.00021837 -0.00024752
-0.00088782 0.0023661 0.26544 0.26231 0.0032952 0.0030658 9.701e-05 -5.1769e-05
-7.6018e-05 4.9514e-06 -0.00014445 -0.00030313
0.0017668 -0.00085204 0.0033812 0.0029857 -0.086169 0.28558 -0.00014735 0.00027618
-0.00023959 1.3839e-05 0.00058573 -0.00039128
0.00032302 -0.00014202 0.00013217 -4.8141e-05 -0.00020792 0.00024845 0.059139 0.20624
-0.0018159 0.003976 0.00088852 0.00079486
0.00025852 -0.00044934 -0.00015085 1.836e-05 -0.00023457 8.9e-05 -0.0018546 0.0038573
-0.0025243 0.30225 -0.0042683 0.001216
-0.00021849 -0.00030093 -0.00013349 -0.00033534 0.0006145 -0.00037881 0.00089585 0.00069419
-0.004576 0.001061 0.02616 0.27715
6500000000 -0.032739 0.25519 -0.00023595 0.0019584 0.0013995 -0.00097224 0.00021493 -7.5188e-05
0.00015098 0.00018369 5.4053e-05 0.00033717
-0.00022553 0.0019882 0.29147 0.23613 0.003678 0.0025739 8.4346e-05 6.5871e-05
0.00011252 0.00013846 0.00015599 -0.00010935
0.001316 -0.0010015 0.0037424 0.002525 -0.073823 0.28297 -5.7319e-05 1.8584e-05
0.00013962 -0.00010231 -0.00010289 -0.00043112
0.00019571 -8.5962e-05 6.3595e-05 6.658e-05 2.724e-05 2.6094e-05 0.083715 0.20123
-0.00042903 0.0038474 0.0010492 0.00030105
0.00011858 0.00023225 0.00016935 0.0001814 5.9534e-05 -0.000207 -0.00041222 0.0040437
0.019773 0.30602 -0.0035026 0.0020424
-6.5724e-05 0.00040426 0.00022669 -3.2533e-05 6.8119e-06 -0.00047047 0.0010249 0.00039339
-0.003203 0.0021714 0.064041 0.27969
