# Supplementary material for: Early Detection of Alzheimer’s Disease via Machine Learning-Based Microwave Sensing: An Experimental Validation
Source: Sensors (Basel). 2025 Apr 25;25(9):2718. doi: 10.3390/s25092718 (PMC12074295; doi:10.3390/s25092718)
Supplement: Supplementary file 1 [file sensors-25-02718-s001.zip › measurements_paper_sensors/26 febbraio - PART1/set5/CSF_H_m10.s6p]

!Keysight Technologies,M9804A,MY58100912,A.14.10.03
!Date: Thursday, April 27, 2023 10:28:33
!Correction: S11(C  6-Port  ) 
!S12(C  6-Port  ) 
!S13(C  6-Port  ) 
!S14(C  6-Port  ) 
!S15(C  6-Port  ) 
!S16(C  6-Port  ) 
!S21(C  6-Port  ) 
!S22(C  6-Port  ) 
!S23(C  6-Port  ) 
!S24(C  6-Port  ) 
!S25(C  6-Port  ) 
!S26(C  6-Port  ) 
!S31(C  6-Port  ) 
!S32(C  6-Port  ) 
!S33(C  6-Port  ) 
!S34(C  6-Port  ) 
!S35(C  6-Port  ) 
!S36(C  6-Port  ) 
!S41(C  6-Port  ) 
!S42(C  6-Port  ) 
!S43(C  6-Port  ) 
!S44(C  6-Port  ) 
!S45(C  6-Port  ) 
!S46(C  6-Port  ) 
!S51(C  6-Port  ) 
!S52(C  6-Port  ) 
!S53(C  6-Port  ) 
!S54(C  6-Port  ) 
!S55(C  6-Port  ) 
!S56(C  6-Port  ) 
!S61(C  6-Port  ) 
!S62(C  6-Port  ) 
!S63(C  6-Port  ) 
!S64(C  6-Port  ) 
!S65(C  6-Port  ) 
!S66(C  6-Port  ) 
!S6P File: Measurement: :
# Hz S  RI   R 50
500000000 -0.32661 -0.0627 -0.010654 -0.0015691 -0.0087802 0.012006 -0.0045257 0.01118
0.013242 0.0060094 -0.0053578 0.0080001
-0.010627 -0.0015537 -0.408 -0.073922 0.0086509 -0.010593 0.00098073 0.011502
0.008283 0.0032651 0.00066823 0.013302
-0.0087783 0.012005 0.0086222 -0.010603 -0.25542 0.19145 0.0068604 0.0032115
-0.002278 0.0079258 0.0012412 0.012001
-0.0044366 0.011143 0.0010463 0.011524 0.0068769 0.0032018 -0.32547 0.042031
-0.020714 -0.004977 0.016425 0.0267
0.013175 0.006152 0.0083005 0.0031185 -0.002269 0.0079044 -0.020776 -0.0050737
-0.2129 -0.23958 -0.029487 0.0043696
-0.0052581 0.0079602 0.00074687 0.013347 0.0012667 0.012003 0.016462 0.026707
-0.029597 0.0046725 -0.26013 -0.14536
560000000 -0.31536 0.10561 -0.021121 -0.066955 -9.9101e-06 0.013409 0.0057891 0.011119
0.010329 0.0050156 0.01139 0.010792
-0.02107 -0.066887 -0.37113 0.089628 -0.039991 -0.039426 0.013587 0.0033657
-0.012856 -0.0054744 0.0047524 -0.0005763
6.8078e-05 0.013475 -0.040175 -0.039413 -0.18158 0.24186 -0.00020384 -0.0054536
0.017498 0.0065159 0.0078879 -0.0057543
0.0058025 0.011142 0.013597 0.0033589 -0.00015994 -0.005482 -0.30398 0.13098
0.0075176 -0.022343 0.0052411 -0.021726
0.010405 0.0053237 -0.013275 -0.0058574 0.017872 0.0065767 0.0073676 -0.022083
-0.3 -0.056219 0.010825 -0.051251
0.011412 0.010827 0.0047578 -0.00063827 0.0078796 -0.0057356 0.0052045 -0.021723
0.011367 -0.051238 -0.32965 0.005536
620000000 -0.2755 0.081314 -0.023636 0.0091366 0.0033438 0.0090474 0.0086405 -0.0047981
0.012026 -1.6571e-05 0.00078487 -0.0011165
-0.023611 0.0091175 -0.39925 0.035779 -0.019303 3.3113e-05 -0.0015654 -0.0025211
0.012345 -0.0049213 0.0010114 -0.0030471
0.0033678 0.0090138 -0.019342 8.0657e-05 -0.1548 0.25 -0.001083 -0.0054781
-0.0044497 -0.0026927 0.0091322 -0.0031763
0.0086197 -0.0048932 -0.0015839 -0.0025128 -0.0010765 -0.0054769 -0.26114 0.14068
-0.039199 -0.020969 0.01242 0.028755
0.01219 2.0718e-05 0.012469 -0.0050538 -0.0044164 -0.002595 -0.039443 -0.020583
-0.21516 -0.092383 -0.043933 0.01108
0.00084429 -0.0010909 0.00099867 -0.0031194 0.0091185 -0.0031852 0.012432 0.028701
-0.043236 0.011362 -0.24472 -0.033668
680000000 -0.24104 0.17407 -0.026362 -0.015252 0.0046829 0.0053663 0.0015593 -0.0070536
-0.0015891 -0.012101 0.0055105 -0.0063677
-0.02633 -0.015229 -0.39003 0.13737 -0.032519 -0.0018639 -0.0014637 -0.00017989
-0.0016627 -0.0093784 -0.0011967 -0.0019262
0.0046495 0.005348 -0.032573 -0.0017735 -0.10753 0.27329 -0.00083634 9.1186e-05
-0.0014285 0.00097282 -0.0029529 -0.0090261
0.0015303 -0.0070807 -0.0014446 -0.00017889 -0.00083383 8.9707e-05 -0.21888 0.19317
-0.022502 -0.0072301 -0.008243 -0.012386
-0.0016648 -0.012132 -0.001636 -0.0092656 -0.0015514 0.00091363 -0.022662 -0.0072091
-0.28246 0.0083046 -0.0053382 -0.0068368
0.0055404 -0.0064321 -0.0011708 -0.0019088 -0.0029346 -0.0090108 -0.0082042 -0.012371
-0.0055823 -0.0063725 -0.26122 0.072829
740000000 -0.19535 0.16713 -0.04102 0.026293 0.013052 -0.0034159 -9.4596e-05 -0.0045016
-0.0043968 -0.0019892 -0.0067062 0.0029192
-0.040961 0.026234 -0.33589 0.15729 -0.037063 0.034332 0.00016083 -0.0054325
-0.01292 0.006449 -0.0005966 -0.0051366
0.013073 -0.0034502 -0.037006 0.034471 -0.074314 0.27391 -0.0021457 0.0031368
-0.00095572 -0.0052043 -0.0022215 0.00092132
-0.00015202 -0.0045365 0.00017106 -0.0054666 -0.0021536 0.0031392 -0.20193 0.20002
-0.042865 -0.010418 0.021946 0.016803
-0.0044383 -0.0018506 -0.012947 0.0066175 -0.0009449 -0.0052514 -0.042817 -0.01044
-0.17987 0.044751 -0.04484 -0.0033429
-0.0067451 0.0029866 -0.00056689 -0.0051179 -0.0021963 0.00089783 0.021975 0.016822
-0.044624 -0.0034776 -0.25243 0.078629
800000000 -0.16629 0.21319 -0.022759 0.015831 0.0054513 -0.0102 -0.0042444 -0.0025533
-0.0041372 0.0011954 0.0040647 0.00037534
-0.022756 0.015804 -0.3447 0.22812 -0.008774 0.034177 -0.0021046 0.0019987
-0.00024019 0.0020549 0.00049104 0.0052709
0.0054134 -0.010219 -0.0086816 0.034261 -0.035907 0.29996 0.0011371 0.0011699
1.7122e-05 0.0030279 -0.0017824 0.00064634
-0.0043021 -0.0025628 -0.0021201 0.0020021 0.001136 0.0011625 -0.17343 0.22791
-0.029205 0.012645 0.014485 -0.010587
-0.0040758 0.0012375 -0.00012152 0.0020554 4.0878e-05 0.0030421 -0.029208 0.012803
-0.23372 0.065822 -0.018942 0.02093
0.0040622 0.00033471 0.00050064 0.0052909 -0.0017871 0.00065344 0.01449 -0.010611
-0.018816 0.021 -0.24924 0.12752
860000000 -0.1326 0.23457 -0.018664 0.030574 -0.0033322 -0.0099295 -0.0022023 0.00049185
0.0041857 0.0052993 -0.0032856 -0.0033025
-0.018672 0.030585 -0.29783 0.273 0.0073332 0.034194 0.00016589 0.0021778
0.003981 0.00028077 0.0034485 0.0001363
-0.0033752 -0.0099114 0.0074642 0.034238 0.01253 0.31005 -0.00066154 -0.00050266
0.0026822 -0.001925 0.0016567 0.0042248
-0.0022031 0.00051779 0.00019637 0.0021965 -0.00066181 -0.00049489 -0.13756 0.2397
-0.018391 0.017206 -0.0064223 -0.0092509
0.0041346 0.0052938 0.0040102 0.00021708 0.0026629 -0.0019605 -0.018502 0.017233
-0.179 0.1284 -0.026184 0.015882
-0.0033359 -0.0032599 0.0034341 0.00014385 0.0016643 0.0042366 -0.0064499 -0.0092359
-0.026441 0.015927 -0.19794 0.1772
920000000 -0.10949 0.25818 0.0042187 0.039295 -0.009224 -0.0043467 -0.0021142 0.0017936
0.00037284 0.0015784 0.0030375 -0.0013563
0.0041786 0.03926 -0.2714 0.29502 0.027778 0.022884 0.0012896 0.0011448
0.0069069 -7.1314e-05 0.0039952 -0.0030155
-0.0092658 -0.0043134 0.027901 0.02283 0.058859 0.31206 0.0016583 -8.1935e-05
0.0005865 -0.00025716 0.00086333 -0.0013755
-0.0021288 0.0017743 0.0012892 0.0011394 0.0016627 -8.5236e-05 -0.11363 0.25685
-0.012764 0.030771 0.004122 -0.0064263
0.00031496 0.0015159 0.0069789 -0.00015773 0.00057699 -0.00027853 -0.012697 0.030777
-0.17319 0.13143 -0.0034823 0.028884
0.0030391 -0.0013056 0.0039707 -0.0030135 0.00086138 -0.0013755 0.0041272 -0.0064363
-0.0035183 0.028997 -0.20845 0.19009
980000000 -0.063124 0.28039 0.016559 0.030794 -0.0091516 0.004741 0.0019679 0.0037471
0.0039069 -0.0011097 -0.0035972 -0.0027342
0.016525 0.030773 -0.21937 0.3326 0.032834 0.005342 0.0019835 -0.00028915
0.0017505 -0.0058537 -0.00054288 -0.002646
-0.0091432 0.0047586 0.03292 0.0052482 0.10537 0.30693 0.0004639 -0.0011761
0.00032647 -0.0016886 0.0014545 -0.00026194
0.0019855 0.0037469 0.0019798 -0.0002802 0.00046225 -0.0011729 -0.075182 0.2685
0.0065613 0.030319 -0.0097954 -0.0076495
0.0039508 -0.0011242 0.0017196 -0.0057981 0.00034633 -0.001656 0.0066077 0.030248
-0.14341 0.16835 0.0042549 0.020854
-0.0036517 -0.002737 -0.0005627 -0.00264 0.0014618 -0.00026978 -0.009799 -0.0075937
0.0042981 0.020758 -0.16669 0.23855
1040000000 -0.022048 0.29011 0.033056 0.020038 -0.00095112 0.0074779 0.002491 0.00076
0.00031934 -0.0034769 4.4299e-05 -0.0011551
0.033014 0.020039 -0.18431 0.34695 0.02954 -0.014126 0.0013898 -0.0017453
-0.0025196 -0.0022808 -0.0011643 -0.0028375
-0.00092562 0.0074709 0.029539 -0.014259 0.1519 0.29412 -0.00052322 -0.0013544
-0.0015415 -0.0010257 -0.00055959 -0.0010855
0.0024913 0.00074905 0.0014039 -0.0017462 -0.00052658 -0.0013543 -0.047967 0.27824
0.018342 0.019737 -0.0021898 0.0012893
0.00029403 -0.0033691 -0.0024665 -0.0022046 -0.0015416 -0.00096776 0.018411 0.019731
-0.11102 0.17805 0.0132 0.020476
4.3498e-05 -0.0012049 -0.0011986 -0.0028066 -0.0005644 -0.0010961 -0.0021747 0.0012792
0.013212 0.020447 -0.14605 0.25925
1100000000 0.022604 0.30059 0.036735 -0.002793 0.0035059 0.0040535 0.0024959 -0.0010139
-0.0023045 -0.003099 -0.0041064 -5.5489e-05
0.036682 -0.0027602 -0.14097 0.36681 0.015463 -0.027323 -4.0997e-05 -0.0017968
-0.0034236 -0.0008807 -0.0036298 -0.00053419
0.0035209 0.004038 0.015378 -0.027425 0.1982 0.27495 -0.0017078 0.00030749
-0.0015959 0.00070158 -0.001048 -0.0004981
0.0024887 -0.0010221 -5.3222e-05 -0.0017864 -0.0017122 0.0003072 -0.0077787 0.28359
0.024474 0.0068642 -0.0024802 -7.8457e-05
-0.0023454 -0.003112 -0.0034276 -0.00086372 -0.0015896 0.00069519 0.024524 0.006819
-0.093582 0.19532 0.01932 0.010182
-0.0040994 -3.6005e-05 -0.0036431 -0.0005183 -0.0010508 -0.00049728 -0.0024913 -5.9024e-05
0.019337 0.010153 -0.10137 0.29193
1160000000 0.073998 0.29724 0.025259 -0.019923 0.0033694 -0.0007202 -0.00011464 -0.0024817
-0.0041604 -0.00095319 -0.0011996 0.0041693
0.025238 -0.01988 -0.096816 0.37197 -0.0034449 -0.028513 -0.0015361 -0.0014111
-0.0026584 0.0024552 -0.0015341 0.0018016
0.0033792 -0.0007564 -0.0035639 -0.028527 0.24196 0.24516 -0.00059334 0.0016292
-0.00033399 0.0017506 -0.00092508 0.00029664
-0.00012853 -0.0024667 -0.0015323 -0.0014081 -0.00059434 0.0016253 0.03156 0.28078
0.021846 -0.0093407 -0.0035597 0.0051483
-0.0041112 -0.00094746 -0.0026414 0.0024754 -0.00030642 0.0017739 0.021882 -0.0093623
-0.057778 0.20664 0.019216 0.0015249
-0.0011933 0.0041663 -0.00153 0.0018305 -0.0009182 0.00028618 -0.0035501 0.0051499
0.01917 0.0015475 -0.053915 0.29557
1220000000 0.11774 0.28852 0.012204 -0.029897 -0.0011692 -0.0014927 -7.0096e-05 -0.001084
-0.0027012 0.0023077 0.0010626 0.0020784
0.012209 -0.029851 -0.052888 0.38647 -0.016441 -0.020965 -0.0024747 0.00050713
2.9157e-05 0.0029771 -0.00076827 0.0018696
-0.0011744 -0.0014895 -0.016559 -0.020907 0.28153 0.20695 0.00086627 0.0014439
0.00048581 0.0010947 0.00020017 0.00055241
-6.3451e-05 -0.0010996 -0.0024762 0.00051667 0.00086548 0.001442 0.071052 0.27265
0.011494 -0.016127 0.0023074 0.0015653
-0.002663 0.0023099 4.4796e-05 0.0029977 0.00050076 0.0011377 0.011497 -0.016164
-0.036454 0.21888 0.015242 -0.012274
0.0010875 0.0020579 -0.00076309 0.001885 0.00020858 0.00055409 0.0022951 0.0015731
0.015164 -0.012326 -0.024221 0.3145
1280000000 0.16826 0.26905 -0.0066083 -0.029108 -0.0019242 0.0015976 -0.00098872 -0.0019862
-0.0011379 0.0033568 0.0024807 0.001309
-0.0065811 -0.029073 -0.0062359 0.37872 -0.023384 -0.0081762 -0.00075076 0.0014337
0.001627 0.0017841 0.00062387 0.0019096
-0.0019195 0.0016153 -0.023472 -0.0080865 0.31317 0.16386 0.0013623 -0.00017289
0.0010184 0.00036969 0.00020905 0.00031189
-0.00097715 -0.001977 -0.00074959 0.001446 0.0013715 -0.00016544 0.1076 0.25698
0.002141 -0.01904 -7.3711e-05 0.00018337
-0.0011028 0.0033568 0.0016143 0.0017949 0.0010262 0.00037579 0.002104 -0.019061
0.00033134 0.22464 0.0041107 -0.014975
0.0024807 0.0013168 0.00062165 0.0019095 0.00020417 0.0003151 -7.5779e-05 0.00017697
0.0041554 -0.01497 0.024059 0.31791
1340000000 0.20584 0.23701 -0.016582 -0.020044 0.00032084 0.0041284 -0.0018559 -0.00072785
0.0015663 0.0027007 0.0018031 -0.0013639
-0.016557 -0.020047 0.033008 0.37186 -0.02068 0.0042755 -0.00022223 0.0019236
0.0017666 0.00092675 0.0011783 0.00076902
0.0003482 0.0041217 -0.020689 0.0043932 0.33634 0.11621 0.00079022 -0.00079772
0.00049987 -0.00041148 0.00015587 0.00019823
-0.0018437 -0.00071262 -0.00020291 0.0019264 0.00079047 -0.00079694 0.14085 0.23703
-0.007228 -0.016723 0.0010778 0.00036852
0.0015962 0.0026483 0.0017622 0.00088845 0.00052518 -0.0004399 -0.0072646 -0.016715
0.029699 0.22317 -0.0024094 -0.013891
0.0017673 -0.0013681 0.0011956 0.00075077 0.00016109 0.00020467 0.0010642 0.00036869
-0.0023851 -0.013823 0.061581 0.31472
1400000000 0.24041 0.20078 -0.023273 -0.008869 0.0046016 0.00306 -0.0020852 0.00075996
0.0025527 0.0010466 0.0003639 -0.001322
-0.023229 -0.0088751 0.071406 0.3603 -0.014141 0.012153 0.0012274 0.001352
0.0011734 -0.00058921 0.0011017 0.00024016
0.0046039 0.003051 -0.0141 0.012243 0.35025 0.0621 -1.0723e-05 -0.001373
0.00017363 -0.0002513 0.00048018 0.00031143
-0.0020869 0.00075514 0.0012243 0.0013378 -1.7463e-05 -0.0013674 0.17064 0.20874
-0.01351 -0.010358 -0.00094478 -0.00048543
0.0025933 0.0010587 0.0011613 -0.00059914 0.00016951 -0.00022909 -0.013539 -0.010332
0.063009 0.22237 -0.0092988 -0.0091408
0.00034642 -0.0013368 0.0011118 0.00023731 0.00048305 0.00029924 -0.00094812 -0.00048781
-0.0093124 -0.0091376 0.10742 0.30617
1460000000 0.26445 0.15789 -0.020701 0.0036505 0.0050688 -0.0015212 -0.0015058 0.0017145
0.002136 -0.00040384 -0.00016606 -0.00092188
-0.020683 0.0036222 0.10629 0.33899 -0.005304 0.014768 0.0016114 0.00029645
0.0010498 -0.0011891 0.0012408 -0.00051396
0.005049 -0.0015635 -0.0052355 0.01482 0.35709 0.0069399 -0.0010129 -0.0011114
0.0002945 -0.0001981 0.00062784 -0.00020562
-0.0015101 0.0017137 0.0016095 0.00030268 -0.0010191 -0.0011079 0.19777 0.18001
-0.014838 -0.0040732 -0.0010463 0.0018325
0.0021218 -0.00043585 0.001046 -0.0012144 0.00030178 -0.0002223 -0.014855 -0.0040538
0.092613 0.21101 -0.011315 -0.0033866
-0.00018287 -0.00091761 0.0012373 -0.00052001 0.00062474 -0.00020692 -0.0010593 0.0018408
-0.011306 -0.0034172 0.14074 0.28648
1520000000 0.27794 0.11713 -0.015569 0.0093967 0.0030955 -0.0037387 0.00013708 0.0026187
0.0023804 -0.0018153 -0.001029 -0.0001763
-0.015557 0.0093796 0.14064 0.32552 0.0020471 0.012093 0.0016695 -0.0006676
0.00018494 -0.0010413 0.00038983 -0.00092463
0.0030756 -0.0037531 0.0021196 0.012094 0.34955 -0.050068 -0.00075227 -0.00042772
0.00068885 -0.00096907 8.1754e-05 -0.00010937
0.00015474 0.0026065 0.0016598 -0.00068122 -0.00076003 -0.00041978 0.22173 0.14195
-0.01502 0.0014915 0.0013008 0.0020261
0.0023947 -0.0018191 0.0001841 -0.0010577 0.00071648 -0.00097397 -0.015036 0.0015178
0.12105 0.20086 -0.011582 0.001025
-0.0010393 -0.00016241 0.00039287 -0.00094421 7.9476e-05 -0.00010748 0.0013009 0.0020188
-0.011587 0.0009938 0.17472 0.26812
1580000000 0.28873 0.071637 -0.0091757 0.01314 -0.0011221 -0.0045268 0.0014713 0.0018577
-0.00018052 -0.0022218 -0.00022767 0.00041502
-0.0091771 0.013132 0.16895 0.30108 0.0052092 0.007054 0.00063075 -0.0014792
-0.00040997 -0.0011559 -0.00018388 -0.00072638
-0.0011425 -0.0045182 0.0052534 0.0070345 0.32875 -0.10779 -0.0014774 0.00030366
-0.00040205 -0.0012868 0.00030354 -0.00046432
0.0014696 0.0018577 0.00061362 -0.001491 -0.0014732 0.00028897 0.23638 0.10251
-0.012008 0.0068063 0.0020621 0.00083551
-0.00020347 -0.0022233 -0.00043777 -0.0011504 -0.00042625 -0.0012721 -0.011994 0.0068376
0.14641 0.18639 -0.0091763 0.0070379
-0.00019794 0.000407 -0.00018641 -0.00072433 0.00030488 -0.00046435 0.0020653 0.0008415
-0.0091512 0.0070134 0.20829 0.24281
1640000000 0.29216 0.030756 -0.0022973 0.012441 -0.0027063 -0.0020894 0.0027336 0.0010833
-0.00052828 -0.0017329 -0.00037769 0.00041552
-0.0023045 0.012429 0.19906 0.27688 0.0053568 0.0023244 -0.00046223 -0.001858
-0.00095541 -0.00062129 -0.00043666 -0.00067391
-0.0027138 -0.0020715 0.0053751 0.0022947 0.2994 -0.15678 -0.00078796 0.0011659
-0.0010341 -0.0011615 -0.00013327 -0.00040007
0.0027518 0.0010677 -0.00047394 -0.0018621 -0.00079389 0.0011655 0.24955 0.053117
-0.0080897 0.0082874 0.0024595 -0.00054708
-0.00055402 -0.0017386 -0.00096942 -0.0006086 -0.0010437 -0.0011617 -0.0080942 0.0083349
0.17061 0.16564 -0.004679 0.0092428
-0.00038644 0.00043059 -0.00043932 -0.00067031 -0.00012576 -0.0004029 0.0024583 -0.00055701
-0.0046963 0.009255 0.23474 0.21284
1700000000 0.28655 -0.014283 0.0013761 0.009977 -0.003194 0.00041762 0.0031279 -0.0012129
-0.0021253 -0.00073755 0.00056049 0.00045093
0.0013614 0.0099686 0.21812 0.24552 0.0027389 -0.0002554 -0.0014309 -0.00077365
-0.00084389 -0.00013825 -0.00080535 -0.0004518
-0.0032148 0.00043436 0.0027352 -0.00029057 0.25515 -0.1954 0.00012935 0.0016638
-0.0020838 -0.0002135 -0.00035504 -0.00079324
0.0031279 -0.0012241 -0.0014467 -0.00077058 0.00013641 0.0016506 0.24657 0.0026783
-0.0052858 0.0095708 0.0016582 -0.0020293
-0.0021084 -0.00071706 -0.00084957 -0.0001439 -0.0020649 -0.00019802 -0.005267 0.0095782
0.19019 0.14892 3.3575e-05 0.009363
0.00055159 0.0004399 -0.0008051 -0.00044759 -0.00036841 -0.00079218 0.0016526 -0.002036
5.0585e-05 0.0093445 0.25278 0.1794
1760000000 0.27584 -0.063117 0.004067 0.0069092 -0.0019693 0.0011758 0.0013411 -0.0034844
-0.0012579 0.00046845 0.00025358 -0.00049252
0.0040581 0.0069045 0.24463 0.20593 0.00021233 -0.0016381 -0.0012688 -7.6128e-06
-0.0011896 0.00098671 -0.00052872 0.00030868
-0.0019578 0.0011805 0.00020826 -0.0016459 0.20654 -0.2272 0.001127 0.0014524
-0.0012074 0.001377 -0.0012406 -0.00059164
0.0013033 -0.0034893 -0.0012783 -4.5402e-06 0.001141 0.0014603 0.23768 -0.04949
-0.0016824 0.0091099 -6.1658e-05 -0.0023797
-0.0012463 0.00051991 -0.001195 0.0010023 -0.0011955 0.0014251 -0.0016459 0.0090879
0.20734 0.11718 0.0039937 0.0070874
0.00026467 -0.00050366 -0.00052395 0.00031193 -0.001234 -0.00058585 -5.1867e-05 -0.0023788
0.0040121 0.0070974 0.2665 0.1423
1820000000 0.25263 -0.10102 0.0045978 0.003334 0.00026917 0.0022968 -0.00088553 -0.0030801
-0.0012864 0.00087419 -6.6059e-05 -9.7407e-06
0.0045794 0.0033382 0.25541 0.17619 -0.0019231 7.8819e-05 -0.0015303 0.00095606
-7.9597e-05 0.0012585 -0.00071111 0.00043941
0.00031292 0.0023006 -0.0019312 8.4648e-05 0.15689 -0.24199 0.0016665 0.00060958
-0.00029264 0.0024158 -0.0016459 0.000212
-0.00087289 -0.0030795 -0.0015121 0.000964 0.0016618 0.00062302 0.2075 -0.09738
0.00029749 0.007875 -0.0015724 -0.0016681
-0.0012352 0.00088398 -7.8902e-05 0.0012743 -0.00032718 0.0024017 0.00028871 0.0078818
0.22788 0.090856 0.0049239 0.0035084
-7.3392e-05 -1.0683e-05 -0.00070944 0.00044649 -0.0016255 0.00022229 -0.001587 -0.0016413
0.0049051 0.0035001 0.27021 0.10728
1880000000 0.21808 -0.1421 0.0025315 0.00088435 -0.00027186 0.0021856 -0.0028228 -0.0024072
-0.00024629 0.0016493 0.00030446 -0.00058232
0.0025263 0.00089149 0.26004 0.12974 -0.0038956 0.0028883 -0.00029599 0.001869
0.00065626 0.0013844 5.9455e-05 0.001023
-0.00024295 0.0021881 -0.0038819 0.0029125 0.10499 -0.24976 0.0020246 -0.0011158
0.0016628 0.0020096 -0.00094105 0.0015145
-0.0028437 -0.0023685 -0.00027864 0.0018577 0.0020436 -0.0011261 0.16659 -0.13756
0.001543 0.0056509 -0.0022131 0.00025346
-0.00021151 0.0016089 0.0006635 0.0013736 0.0016705 0.0020518 0.0015819 0.0056462
0.23488 0.061415 0.0054353 0.0015681
0.000291 -0.00059377 6.6343e-05 0.0010257 -0.00094235 0.001515 -0.0022097 0.00022252
0.0054243 0.0015523 0.27165 0.073435
1940000000 0.17919 -0.16842 0.00048066 -0.0009908 0.00173 0.0018688 -0.0040224 0.00026583
0.0010851 0.00093921 -0.00071677 -0.00078098
0.00047721 -0.00099375 0.26149 0.098521 -0.0019799 0.0057652 0.0010624 0.0014332
0.0020674 0.0003338 0.00094744 0.0002433
0.0017213 0.0018368 -0.0019424 0.0057864 0.061166 -0.24159 0.00049459 -0.0024023
0.0022753 0.00029177 0.00019856 0.0016299
-0.004045 0.00027424 0.0010706 0.0014195 0.00049749 -0.0024095 0.11377 -0.16847
0.0010916 0.0039336 -0.0013951 0.0011657
0.0010473 0.00094837 0.0020623 0.00028192 0.0022801 0.00028148 0.0011081 0.0039484
0.24167 0.024987 0.0043269 -0.0026002
-0.00072574 -0.00078084 0.00095078 0.00023437 0.00021178 0.0016193 -0.0013851 0.0011619
0.0043494 -0.0025507 0.26234 0.037649
2000000000 0.13346 -0.18353 -0.0032204 0.0009144 0.0029034 0.0011053 -0.0025636 0.003557
0.00085386 0.00041577 -0.00094307 0.00048751
-0.0032084 0.00089821 0.24812 0.063129 -0.0004314 0.0078293 0.001667 0.00037433
0.0011252 -0.0013982 0.00040844 1.6304e-05
0.0028982 0.0011065 -0.00036854 0.0078464 0.020116 -0.22735 -0.0015677 -0.0015346
0.0020439 -0.0010866 0.0015034 0.0013873
-0.0025654 0.0035785 0.001669 0.00034973 -0.0015852 -0.0015389 0.059731 -0.17802
-0.00080019 0.003293 -0.00016277 0.002117
0.00084466 0.00037333 0.0011088 -0.0014171 0.0019885 -0.0010903 -0.00081084 0.0032668
0.24003 -0.0081829 0.00076367 -0.0034211
-0.00093094 0.00049895 0.00041395 9.0929e-06 0.001512 0.0013972 -0.00017363 0.0020887
0.00072173 -0.0034187 0.24974 0.0094585
2060000000 0.086282 -0.19125 -0.0041902 0.002973 0.0028661 -0.00073452 0.00080838 0.0034295
0.0017666 -0.00054421 -0.00022376 0.0013149
-0.0041971 0.0029615 0.23505 0.034209 0.0047335 0.0087524 0.0011568 -0.00063825
0.00050642 -0.0015067 0.00054799 -0.00012426
0.0028831 -0.00076482 0.0048007 0.0087373 -0.012574 -0.20956 -0.0017486 0.0005683
0.00065035 -0.0022263 0.0027693 0.00046591
0.00078632 0.0034308 0.0011509 -0.00065591 -0.0017506 0.00054767 0.0082737 -0.17449
-0.0017826 0.0045163 0.00083999 0.0011362
0.0017775 -0.00057959 0.00051069 -0.0014886 0.00065042 -0.0021971 -0.0017737 0.004533
0.22764 -0.046278 -0.0012798 -0.0042858
-0.00023732 0.0013084 0.00054999 -0.00012262 0.0027651 0.00047686 0.00085053 0.0011529
-0.001342 -0.0043221 0.23504 -0.015593
2120000000 0.041491 -0.18219 -0.0034025 0.0062554 0.0023075 -0.0028657 0.003117 0.0020465
0.0007475 -0.00153 0.0010398 0.00022692
-0.0034085 0.0062505 0.21458 0.011029 0.0072253 0.0045196 0.0010378 -0.0013048
-0.0013329 -0.0019438 2.757e-05 -0.0010022
0.0023086 -0.0028721 0.0072751 0.0044821 -0.040614 -0.19262 -0.00072914 0.0017372
-0.001568 -0.0015505 0.00056978 -0.0021415
0.0031101 0.0020213 0.0010106 -0.0013332 -0.00072885 0.001719 -0.039765 -0.15727
-0.0020356 0.0064481 0.0015857 0.00092423
0.00069118 -0.0015311 -0.0013459 -0.0019739 -0.001557 -0.0015816 -0.0020123 0.0064312
0.21373 -0.080738 -0.0053513 -0.0023851
0.0010509 0.00021332 2.0156e-05 -0.0010118 0.00057123 -0.0021386 0.0015955 0.00090108
-0.0053161 -0.0023861 0.21418 -0.030641
2180000000 0.0015595 -0.16968 -0.0019071 0.0096242 0.00048772 -0.0021496 0.0032423 -0.00061013
0.00036922 -0.0014116 0.0012697 0.00012633
-0.0018977 0.0096234 0.19537 -0.0074168 0.0080375 0.0039277 -0.00089584 -0.0016377
-0.0021166 0.00078064 -1.9933e-05 0.0001358
0.00049752 -0.0021476 0.0080739 0.0038743 -0.062038 -0.16903 0.0012563 0.0015832
-0.00089522 -0.0002713 0.00045852 -0.0020845
0.0032335 -0.00062854 -0.0008794 -0.0016734 0.0012812 0.0015862 -0.076138 -0.13161
-0.00070742 0.0094909 0.0021078 0.00021099
0.000394 -0.001397 -0.0021011 0.00078509 -0.00092997 -0.00023981 -0.00066214 0.009505
0.18747 -0.11142 -0.0056436 0.0018278
0.0013162 0.000112 -1.8637e-05 0.00013798 0.00044498 -0.0020723 0.0021022 0.00018179
-0.0055969 0.0018012 0.19865 -0.04546
2240000000 -0.027498 -0.1451 0.0021511 0.010815 -0.00062314 -0.0028198 0.0015271 -0.0023906
-0.0020605 -0.00098631 0.00078544 -0.001803
0.0021427 0.010821 0.1754 -0.012578 0.0088176 6.0239e-05 -0.0008468 -0.00042147
-0.00041727 0.0011001 -0.00074786 -0.00056891
-0.00061823 -0.0028075 0.0088213 -4.1555e-06 -0.079771 -0.14481 0.0019099 -0.0016832
-0.0011476 1.8158e-05 -0.0024604 -0.0014334
0.0015 -0.0024152 -0.00082974 -0.00042056 0.0019587 -0.0016498 -0.11022 -0.10293
0.0019573 0.010794 0.0015874 -0.00078565
-0.0021003 -0.00094036 -0.00042454 0.001127 -0.0011588 -8.0666e-06 0.0019734 0.010806
0.15924 -0.12876 -0.0058689 0.0040657
0.00078393 -0.0018035 -0.00075074 -0.00055166 -0.0024523 -0.0014383 0.0016099 -0.00080308
-0.0058267 0.00407 0.17506 -0.055961
2300000000 -0.053911 -0.11844 0.0075323 0.0091441 -0.0012909 -0.0019871 -0.00040471 -0.0014703
-0.0012895 0.0007607 -0.0011407 -0.00059176
0.0075105 0.0091429 0.1561 -0.022049 0.008784 -0.0022427 -0.00076437 0.0006062
-0.00014727 0.0016346 -5.6833e-05 0.00080029
-0.0012945 -0.0019797 0.0087883 -0.0023102 -0.091625 -0.12092 -0.00020981 -0.001874
-0.00011612 0.0018383 -0.0018577 0.00084005
-0.00043944 -0.0014719 -0.00078776 0.00060858 -0.00016933 -0.0018729 -0.13045 -0.067524
0.0057748 0.011056 0.00056788 -0.0019982
-0.001265 0.00074135 -0.00010397 0.0015875 -6.6422e-05 0.0018139 0.0057819 0.011064
0.12412 -0.14963 -0.0036141 0.0073347
-0.0011621 -0.00061074 -6.4033e-05 0.00079764 -0.0018691 0.0008396 0.00049707 -0.0019773
-0.003702 0.0072801 0.15998 -0.057833
2360000000 -0.071375 -0.087888 0.010535 0.0084744 -0.0011747 -0.0014732 -0.0016096 -0.0007444
-0.00066622 0.0012024 -0.0015735 -0.00047805
0.010512 0.0084623 0.14628 -0.022246 0.0081571 -0.0052289 -0.00063714 0.0011141
0.001947 0.00032448 6.9817e-05 -3.3447e-05
-0.001193 -0.0014718 0.0081071 -0.0053046 -0.10217 -0.099265 -0.0026671 -0.0010383
0.00097976 0.00011745 -0.0009061 0.0017626
-0.0015985 -0.00073504 -0.00059416 0.0010878 -0.0026881 -0.0010239 -0.14787 -0.035517
0.010392 0.010225 0.0013575 -0.0021496
-0.00062345 0.0011745 0.0019733 0.00032002 0.00099911 0.00011378 0.010417 0.010157
0.095329 -0.15009 0.00056304 0.0083186
-0.0015699 -0.00048149 7.0283e-05 -3.3394e-05 -0.00093003 0.001743 0.0013005 -0.0021873
0.00059394 0.0083592 0.13689 -0.061637
2420000000 -0.079388 -0.059959 0.014175 0.0027233 -0.0031013 -0.0011088 -0.0008909 0.00051926
0.0011767 0.0014077 -0.001418 0.0017425
0.014136 0.0027491 0.13007 -0.022126 0.0045142 -0.0070376 0.0014084 0.00098691
0.00078392 -0.0015612 -3.7282e-05 -0.00022511
-0.0031344 -0.0010946 0.0044489 -0.0071058 -0.11462 -0.07792 -0.0024089 0.0013689
-9.6216e-05 -0.00016835 0.00016524 0.0028609
-0.00087647 0.0005037 0.0014333 0.00095598 -0.0024428 0.0013874 -0.15597 0.0081474
0.014264 0.0075455 -0.00039842 -0.0026491
0.0012126 0.0014537 0.00078736 -0.0015338 -0.00012681 -0.00019323 0.014336 0.0075429
0.060888 -0.14981 0.0012683 0.0088156
-0.0013946 0.0017564 -5.2874e-05 -0.00022047 0.00019321 0.0029074 -0.00037119 -0.002662
0.0013607 0.0088891 0.11843 -0.05595
2480000000 -0.080404 -0.030196 0.013767 -0.002576 -0.0016365 -0.00012419 -0.00048047 0.0014086
0.0018944 -0.00044397 0.00011597 0.0013735
0.01376 -0.0025801 0.13174 -0.024445 0.0025733 -0.0090074 0.0011849 -5.3762e-05
-0.00047079 -0.0010574 -0.00013395 -0.0002536
-0.0016638 -0.0001025 0.0024902 -0.0090495 -0.11805 -0.058966 -0.00065585 0.0033561
-0.00038147 -0.00081531 0.0018842 0.00093656
-0.00045243 0.0013861 0.0011944 -7.2667e-05 -0.00065486 0.003345 -0.15829 0.044175
0.017939 0.0008587 -0.0016997 -0.0022899
0.0019108 -0.00042156 -0.00049027 -0.0010021 -0.00031063 -0.00083705 0.017887 0.00084696
0.030478 -0.1424 0.0042913 0.0074923
0.00014457 0.0014056 -0.00011957 -0.0002488 0.0018857 0.00092292 -0.0017373 -0.0022714
0.0042858 0.0073914 0.09882 -0.05362
2540000000 -0.085711 -0.0019417 0.011529 -0.0063662 -0.0023586 0.00095417 0.0005765 0.00074791
-6.4781e-05 -0.0018858 0.00082271 0.0015307
0.011524 -0.0063556 0.11808 -0.015242 -0.0013699 -0.0079675 0.00068091 -0.0014713
-0.0015481 -0.00015793 -0.00051702 0.00019781
-0.0023523 0.00092786 -0.0014148 -0.0079635 -0.12491 -0.034649 0.0020947 0.0024369
-0.001018 -2.1828e-05 0.001894 -0.00070705
0.00056524 0.00080492 0.00063719 -0.0014835 0.0020637 0.0024627 -0.1576 0.083998
0.017471 -0.0054696 -0.0021354 -0.0020328
-9.3043e-05 -0.0019859 -0.0015806 -0.00013437 -0.0010937 -4.5217e-05 0.017485 -0.0055636
0.0062531 -0.12789 0.0069234 0.0062256
0.00090096 0.0015131 -0.00051792 0.00021544 0.0019296 -0.00074842 -0.0021794 -0.0020751
0.006981 0.0062807 0.083055 -0.038506
2600000000 -0.078108 0.022319 0.0083644 -0.0098328 -0.0013033 0.0026222 0.00074597 -0.000298
-0.0010307 -0.001257 0.0019272 0.00050211
0.0083771 -0.0098094 0.1135 -0.031373 -0.0036139 -0.0060604 -0.00042256 -0.00075047
-0.00018865 0.0015855 -0.00014877 0.00070641
-0.0012494 0.0026753 -0.0036817 -0.0060274 -0.12909 -0.010459 0.0030946 -7.689e-05
-0.000342 0.0013849 0.0011672 -0.0018171
0.0007524 -0.00030778 -0.00042064 -0.00073983 0.0030808 -3.3394e-05 -0.14229 0.11648
0.014073 -0.012297 -0.0032208 5.204e-05
-0.0011011 -0.0011858 -0.00018718 0.0016118 -0.00024768 0.001361 0.014064 -0.012346
-0.020724 -0.11241 0.0087046 0.0058075
0.0019146 0.00048298 -0.00015749 0.00070625 0.0011118 -0.00177 -0.0031838 2.2716e-05
0.0088107 0.0057957 0.075507 -0.024478
2660000000 -0.073437 0.047702 0.0043842 -0.011658 -0.00013187 0.0010583 6.2342e-05 -0.00010339
-0.0025585 0.00048596 0.0013137 -0.00065012
0.0043788 -0.011617 0.11972 -0.027433 -0.004905 -0.0043463 -0.001213 -0.00029831
0.00018186 0.0018134 0.00043579 0.00078089
-0.00011902 0.001056 -0.0049588 -0.0042932 -0.12899 0.0095211 0.0019192 -0.0018058
0.00035912 0.00093995 -0.0012108 -0.0016209
4.7517e-05 -7.1086e-05 -0.0011969 -0.00029026 0.0019561 -0.0018021 -0.12446 0.14778
0.0081584 -0.015521 -0.0024048 0.00080285
-0.0026775 0.00051154 0.00018374 0.0017777 0.00038119 0.0010447 0.0080854 -0.015524
-0.037372 -0.097334 0.010309 0.0015759
0.001357 -0.00063311 0.00044827 0.00077947 -0.0012005 -0.0015694 -0.0024458 0.00072114
0.010274 0.0016587 0.070785 -0.004483
2720000000 -0.061896 0.067163 7.844e-05 -0.011636 -0.00022459 0.0027575 -0.00033673 -1.1212e-05
-0.0020277 0.0020036 0.00052155 -0.0017552
0.00010777 -0.011615 0.10558 -0.029979 -0.0053008 -0.00095661 -0.0014739 0.00037272
0.0017005 0.00056742 0.00089112 -0.00019385
-0.00017756 0.002809 -0.0053 -0.00092353 -0.1228 0.039689 0.00033755 -0.0024596
0.0006084 0.00025584 -0.001313 0.00076158
-0.00030719 -1.2068e-05 -0.0014935 0.00040842 0.00031338 -0.0024754 -0.091424 0.17858
0.0013954 -0.016563 -0.0017037 0.0024326
-0.0020315 0.0020529 0.0017387 0.00051475 0.00055144 0.00025602 0.0014249 -0.016533
-0.0525 -0.071674 0.012062 -0.00053131
0.00046808 -0.0017598 0.0008863 -0.00019361 -0.0012665 0.00066774 -0.0017225 0.0024348
0.011992 -0.00054931 0.075635 0.01528
2780000000 -0.048334 0.085305 -0.0043488 -0.010317 -0.0001681 0.0011323 0.00050764 -0.00025027
0.0012604 0.0026732 -0.00074304 -0.0018559
-0.004323 -0.010305 0.10373 -0.042836 -0.0039718 0.00052708 -0.00014765 0.0015985
0.0016408 -0.00087014 9.7608e-05 -0.00014277
-0.00019835 0.0011247 -0.003997 0.0005633 -0.12149 0.068995 -0.0020347 -0.0014035
0.00044914 -0.00042796 -0.00055896 0.00070377
0.00045726 -0.00020269 -0.00015062 0.0015803 -0.0020072 -0.0013569 -0.06325 0.20025
-0.0051597 -0.014681 -0.0007627 0.0018609
0.0012486 0.0027144 0.0016424 -0.00088875 0.00038227 -0.00036481 -0.0052103 -0.014654
-0.066186 -0.046967 0.0099945 -0.0052942
-0.0007365 -0.0018489 8.6045e-05 -0.00012846 -0.00057326 0.00075086 -0.00063933 0.0018336
0.0099783 -0.0053704 0.079482 0.032862
2840000000 -0.03337 0.10159 -0.0073566 -0.0072564 0.0012702 0.0019703 -0.00015704 -0.00014417
0.0015087 0.0011682 -0.0015982 0.00017508
-0.0073394 -0.0072645 0.10133 -0.03509 -0.003135 0.0014575 0.00032958 0.00073192
-7.3959e-06 -0.0015024 0.00011856 7.8613e-06
0.0013179 0.0019374 -0.0031004 0.0014931 -0.11634 0.09584 -0.0010946 0.00043232
0.00029074 0.00037249 0.00094721 0.0010619
-0.00016054 -9.8665e-05 0.00032663 0.00073893 -0.0010826 0.00038968 -0.027312 0.21723
-0.0092957 -0.010401 0.00031374 0.0013689
0.0014134 0.0011548 1.03e-06 -0.0015597 0.00022689 0.00044174 -0.0093837 -0.010379
-0.072417 -0.022206 0.0086529 -0.0068222
-0.0015914 0.00021405 9.764e-05 4.0586e-06 0.00094192 0.0010798 0.00023358 0.0013559
0.0086124 -0.0068217 0.093442 0.049106
2900000000 -0.018583 0.12084 -0.008807 -0.0032692 0.001627 0.00024741 0.00038294 -0.00074802
0.0020902 -0.001088 -0.00082255 0.00016598
-0.008791 -0.003266 0.083465 -0.043282 -0.00078478 0.0026359 0.00083457 0.00027246
-0.00042515 -0.0013547 -0.00021029 9.7417e-05
0.0015836 0.00021478 -0.00076133 0.0026466 -0.098285 0.1285 -0.0010532 -1.8275e-05
-0.00025121 -0.001062 0.0016216 -0.00055221
0.00038938 -0.00076088 0.00082462 0.00027766 -0.0010796 -4.2073e-06 0.0096537 0.22004
-0.011592 -0.00503 0.0012456 0.001919
0.0020411 -0.0012374 -0.00044992 -0.0012771 -0.00022056 -0.0011825 -0.011536 -0.0050339
-0.071966 0.0091321 0.0064889 -0.0099956
-0.00077118 0.00012241 -0.00024123 8.6748e-05 0.0016638 -0.00051008 0.0012532 0.0018795
0.0064275 -0.0099268 0.10884 0.055088
2960000000 0.0013861 0.1326 -0.0086806 0.00034664 0.00036746 0.0014231 -0.00074681 -0.00091957
-0.00028284 -0.0016944 -0.00073761 0.00035796
-0.0087056 0.00032967 0.091316 -0.04263 -0.00032215 0.0010357 0.0010097 9.2322e-05
-0.0011584 -0.0008575 0.0004093 0.00038584
0.00040874 0.0014267 -0.0003365 0.0010518 -0.080643 0.15903 -0.0007683 0.00054698
-0.00047156 0.00080694 7.3143e-05 -0.0023352
-0.00068725 -0.00092147 0.0010086 7.6504e-05 -0.0007147 0.00054905 0.051169 0.22805
-0.011135 0.00024342 0.0016303 0.00063133
-0.00023902 -0.0016747 -0.0011649 -0.00086264 -0.00044777 0.00079991 -0.011116 0.00030123
-0.06389 0.036723 0.0016843 -0.011334
-0.0007465 0.00038434 0.00041386 0.00033805 3.7799e-05 -0.002355 0.0016103 0.00068579
0.0017529 -0.011363 0.12785 0.065715
3020000000 0.020064 0.1476 -0.006519 0.0036963 0.0013986 -0.00013037 -0.00091186 -0.00013334
-0.0007431 0.00020512 7.3257e-06 0.00064881
-0.0065141 0.0036837 0.08105 -0.030772 -0.0002755 -0.00021518 0.00049522 -0.00096203
-0.0017269 0.00034099 0.00071621 -0.00026666
0.0013532 -0.00016617 -0.00026205 -0.00023938 -0.058585 0.18463 -0.00036794 0.00096407
0.00034194 0.00022185 -0.00075975 -0.0018528
-0.00092034 -0.00010433 0.000485 -0.00096671 -0.00037506 0.00094546 0.090922 0.22151
-0.0089216 0.0036223 0.0008573 0.00055559
-0.00080018 0.00028092 -0.0017474 0.00040967 0.00032227 0.00041443 -0.0089649 0.0036475
-0.051643 0.062821 -0.00062164 -0.010445
-4.4328e-05 0.00066711 0.00072781 -0.00027643 -0.00077901 -0.0018723 0.00078411 0.00063548
-0.00070924 -0.010487 0.14809 0.062577
3080000000 0.046705 0.1564 -0.0047674 0.0058625 0.0017057 -7.9065e-05 -0.00067786 0.00010522
-0.0004049 0.0002192 -6.2166e-05 0.00048753
-0.0047807 0.0058472 0.078321 -0.02616 -0.00052627 0.00027059 -9.6146e-05 -0.00031382
-0.00046088 0.0011118 -9.2539e-05 -0.00067204
0.0017332 -3.5413e-05 -0.00055915 0.00025187 -0.022169 0.20585 -0.00074284 0.00014783
0.00068238 0.00071201 -0.0021534 -0.00069888
-0.00071175 0.00011146 -8.7443e-05 -0.0003112 -0.0008236 0.00020265 0.12458 0.21355
-0.0054161 0.0069019 0.0019564 0.0003372
-0.00040958 0.00016644 -0.00044794 0.0011301 0.00064456 0.00059424 -0.0053177 0.0068913
-0.028955 0.091452 -0.0053047 -0.009163
-5.6347e-05 0.00051152 -0.00013986 -0.00068038 -0.0022449 -0.00055832 0.0019853 0.00031903
-0.0053863 -0.0091567 0.16205 0.070107
3140000000 0.074761 0.16132 -0.0012025 0.0076042 0.0027666 -0.0013753 -0.0011609 0.0010565
0.0015606 0.00069362 0.00036853 9.7718e-06
-0.0012126 0.0076028 0.073716 -0.026969 -0.0010618 -2.5612e-05 0.00070707 -0.00036723
3.4749e-05 0.0010394 0.00044157 -0.00037347
0.0027289 -0.0014392 -0.0010504 -3.665e-05 0.019123 0.22724 0.0002456 0.0017312
0.0013209 -0.00047588 -0.0026749 0.00079196
-0.0011552 0.0010322 0.00071382 -0.00039105 0.00023211 0.0017864 0.16002 0.18929
-0.0012199 0.0073439 0.00095619 -0.0013195
0.0016111 0.00068236 1.0752e-05 0.0010645 0.0013267 -0.00060891 -0.0011713 0.0073328
-0.015715 0.11003 -0.0072739 -0.005905
0.00032515 2.2768e-05 0.00049899 -0.00037669 -0.0026302 0.00065437 0.00088033 -0.0013376
-0.0072556 -0.005847 0.18701 0.061568
3200000000 0.10735 0.17165 0.0037963 0.0066404 0.00082603 -0.0029668 8.6576e-05 0.0017424
0.00044307 -0.0017419 -2.2848e-05 0.00045976
0.0037785 0.0066166 0.084958 -0.026044 -0.0012757 0.00039537 -0.00061952 -0.00097912
0.00075269 0.0010855 -0.00027757 -0.0010535
0.00077708 -0.0029884 -0.0012299 0.00039761 0.063844 0.23219 0.0011553 0.00068295
-0.00010267 -0.0019757 -0.0016767 0.0024002
0.00010157 0.0017807 -0.00059329 -0.00096401 0.0012357 0.00055876 0.18192 0.16673
0.0017243 0.0064115 0.00082536 -0.001538
0.0004456 -0.0018227 0.00072489 0.0010696 -0.0001667 -0.0019489 0.0016868 0.0063997
0.018792 0.12777 -0.0088204 -0.0021692
3.2255e-07 0.00051958 -0.00035451 -0.0010508 -0.001623 0.002378 0.00074034 -0.0014466
-0.0086046 -0.0021375 0.2031 0.060682
3260000000 0.13847 0.16454 0.0042615 0.0033651 -0.00071761 -0.002615 0.0010515 0.00076171
0.00033329 -0.0017431 4.4985e-05 -0.00022746
0.0042229 0.0033621 0.092402 -0.029231 -0.0019929 0.0019309 -0.00043787 -0.00018002
0.00072035 -0.00055545 -0.000945 0.00013907
-0.00063215 -0.0026388 -0.001993 0.0019976 0.11374 0.2285 0.00039806 -0.00015797
-0.0010101 -0.001056 0.00029429 0.0020237
0.0011133 0.00072203 -0.00044781 -0.00022109 0.00032255 -0.00017671 0.20859 0.12924
0.0040365 0.0051907 -0.0008688 -0.0019946
0.00025418 -0.0017794 0.00079928 -0.0005173 -0.00083091 -0.0011146 0.0040391 0.0051411
0.041039 0.13746 -0.0072015 0.0028413
8.171e-05 -0.00024587 -0.00096328 0.00013879 0.00030166 0.0021346 -0.00076306 -0.0019617
-0.0072732 0.0025514 0.23232 0.051145
3320000000 0.16982 0.1597 0.0071735 0.0015419 -0.00041481 -0.0018124 0.00088095 0.00018521
-0.0018798 -0.0013206 0.00026895 0.00026773
0.0071491 0.001576 0.099976 -0.024821 0.00036883 0.002348 -0.00042583 -0.0004005
-0.00016461 -0.00029074 -0.00063954 0.00021237
-0.00042713 -0.0017887 0.00039296 0.002323 0.16218 0.22097 0.00033101 1.042e-05
-0.0012464 -8.1451e-05 0.00028574 0.00086072
0.00092681 0.0002157 -0.00044939 -0.00040003 0.00042106 1.1103e-05 0.21831 0.099429
0.0048425 0.0020174 -0.0011007 0.00022337
-0.0018323 -0.0013478 -0.00010853 -0.00027766 -0.0011836 -8.7332e-05 0.0048427 0.0020326
0.068666 0.13965 -0.0040113 0.0032329
0.00019827 0.00031177 -0.00057583 0.0002308 0.00030392 0.00092524 -0.0011684 0.00019172
-0.0041741 0.0033286 0.24882 0.039004
3380000000 0.205 0.14265 0.0058599 -0.001963 -0.0011346 0.00046566 0.0009923 0.00021615
-0.0016296 0.00078257 0.00016292 -0.00019288
0.0058305 -0.0019725 0.11055 -0.033347 -7.6736e-05 0.0030477 -0.0011538 -0.00040008
-0.00015051 0.00013911 -0.0007791 0.00058804
-0.001141 0.00049121 -4.9821e-05 0.0030586 0.20332 0.19861 0.0005797 -0.00056722
-0.0015056 0.00064586 0.0010086 0.0014653
0.00093025 0.0001952 -0.0011982 -0.00036942 0.00063033 -0.00055926 0.23326 0.066481
0.0062372 0.0017997 -0.00056358 0.00012119
-0.0014634 0.00091365 -0.00015346 7.3351e-05 -0.0016201 0.00056819 0.0062428 0.0018106
0.10706 0.1325 -0.0014194 0.0049426
1.1577e-05 -9.9025e-05 -0.00079046 0.00058053 0.0010129 0.0015057 -0.00061092 0.0001264
-0.0011465 0.0051452 0.2792 0.019845
3440000000 0.23673 0.12261 0.0047863 -0.0038291 -0.00084922 -0.0016768 0.00073702 -0.00013426
-0.0013483 0.0016385 0.00099138 0.00044957
0.0047781 -0.0038071 0.10398 -0.037725 0.0030282 0.0022011 -0.00083788 0.0010886
4.4141e-05 0.00031782 0.00019873 0.00091261
-0.0008445 -0.0017343 0.0030411 0.0021299 0.24214 0.17153 -0.00033994 -0.00017329
-3.0406e-05 0.0014148 0.0013673 0.00065346
0.00075246 -0.00013041 -0.00087097 0.0010978 -0.00032037 -0.00025359 0.23525 0.03423
0.0067373 -0.0017743 -3.7981e-05 0.00037164
-0.001397 0.0015885 3.5603e-05 0.00032616 -0.00010548 0.0014571 0.0067271 -0.0018254
0.13303 0.12738 0.0018829 0.0030821
0.0010596 0.00040467 0.00017785 0.00094885 0.0013485 0.00057246 -5.1189e-05 0.00049218
0.0020226 0.0029905 0.29553 -0.0084922
3500000000 0.26962 0.090743 0.0026875 -0.0047448 -0.0013077 0.001506 0.00093097 -0.00071789
-0.00085761 0.00093813 0.00075995 -0.00092061
0.0027249 -0.0047159 0.11723 -0.061947 0.0031805 0.0014668 -0.00033002 0.00052992
0.0004156 -6.9783e-05 -9.5371e-05 0.00045772
-0.0012963 0.0015482 0.0032349 0.0014296 0.27323 0.13792 0.00032121 -0.00019829
-0.00011934 0.00067943 0.0020118 0.00015755
0.00090812 -0.00071866 -0.00035824 0.00054733 0.00020327 -0.00014076 0.23973 0.006368
0.0064115 -0.0040733 -0.00045609 -0.00010094
-0.00084019 0.00098779 0.00037229 -0.00011018 0.00012789 0.00067399 0.0063776 -0.0040699
0.17489 0.10358 0.0025381 0.0016326
0.00074157 -0.0010592 -3.0932e-05 0.00049865 0.0019376 3.6645e-05 -0.00036376 -5.7673e-05
0.002446 0.0014304 0.31732 -0.036877
3560000000 0.28839 0.057442 0.00031455 -0.006292 0.00018908 -0.00089502 0.00061205 0.00031816
0.0015899 0.0016348 4.8672e-05 -0.001187
0.0002949 -0.006298 0.11105 -0.066829 0.0057885 -0.00067522 0.00031916 0.00053235
0.00066435 -0.00016923 4.5414e-05 0.00021173
0.00020865 -0.00075655 0.0058303 -0.00075319 0.30062 0.095746 -0.00015949 -0.00016212
0.00093732 0.00066628 0.0012937 -0.0013452
0.00053619 0.00033132 0.00032486 0.00052997 -5.1295e-05 -0.00016009 0.22961 -0.030265
0.0049271 -0.0064761 -0.00034712 -0.00046806
0.0017331 0.001742 0.00070056 -0.00012343 0.00083791 0.00034979 0.0049871 -0.0064499
0.19554 0.095131 0.0027325 -0.001597
1.8693e-05 -0.0011591 4.1273e-05 0.00021142 0.0011692 -0.0012315 -0.00035815 -0.0005642
0.0026387 -0.0014197 0.32865 -0.077134
3620000000 0.30614 0.020132 -0.0012166 -0.003822 -0.0019962 -0.00012922 0.00042207 -0.001626
4.5207e-05 0.00051558 -0.00051448 -0.0005947
-0.0012073 -0.0038344 0.11249 -0.095355 0.0042687 -0.0036718 0.00022147 0.00041069
-0.00012718 -0.00071218 0.00066412 0.00036805
-0.0021021 -3.9441e-05 0.004202 -0.0037058 0.31418 0.051774 0.0001334 -0.00096567
-0.00028704 -0.00015473 0.0003305 -0.00078448
0.00032369 -0.0017443 0.00023446 0.00039946 0.00026262 -0.00091243 0.219 -0.059641
0.0004238 -0.007494 -0.0009942 0.00092782
-0.00013903 0.00058254 -0.000201 -0.00073919 -0.00034448 2.8722e-05 0.00039428 -0.0075154
0.21795 0.059455 0.00066921 -0.0014531
-0.000529 -0.00060101 0.00072447 0.00034082 0.00045019 -0.00075295 -0.0011437 0.0009437
0.00080236 -0.0016057 0.33245 -0.11041
3680000000 0.31097 -0.024139 -0.003784 -0.0040669 -0.0010529 0.0017586 -0.00096351 -0.00032129
0.0013497 -5.9588e-06 -0.0011141 -0.00024671
-0.0037555 -0.004081 0.10882 -0.11298 0.0017547 -0.0046068 0.00060016 0.00030379
-0.00015336 -0.00072272 0.0006628 0.00018369
-0.0010572 0.0017446 0.0016927 -0.0046121 0.32542 0.002115 -0.00078539 -0.00059425
0.0010799 0.00055447 0.0004234 -0.001803
-0.0010339 -0.00022995 0.00063816 0.00032461 -0.00088664 -0.00061588 0.20594 -0.093805
-0.0011619 -0.0063203 -0.00095594 0.0011922
0.0013399 -5.5272e-06 -0.0002081 -0.0006846 0.0013572 0.00063305 -0.0012545 -0.0063634
0.23952 0.036638 0.00011917 -0.0017158
-0.0012266 -0.00032074 0.00068677 0.00016028 0.00034695 -0.0018131 -0.00094049 0.0012336
7.6076e-05 -0.0016376 0.33269 -0.15586
3740000000 0.31329 -0.058993 -0.0032735 2.4877e-05 -0.0022478 0.0026518 0.00011527 -0.00089029
-0.00072556 0.0003636 -0.00092121 0.00043358
-0.0032982 7.0427e-06 0.10026 -0.13392 0.00098318 -0.0054722 0.00030208 -0.00016751
-0.00042303 -0.0002004 0.00053798 -1.16e-05
-0.0022207 0.0026616 0.00097921 -0.0054743 0.32951 -0.035395 -0.00076963 -0.00019701
-0.00030269 7.9577e-05 -0.00035523 -0.0010391
7.8399e-05 -0.00088962 0.00032529 -0.00015325 -0.00080128 -3.8861e-05 0.18467 -0.11691
-0.00274 -0.0055176 0.00052885 0.0026834
-0.00072312 0.00037664 -0.00036432 -0.00015816 -0.00029726 -0.00017357 -0.0027666 -0.0054676
0.24832 0.0021018 -0.000932 -0.00097646
-0.00081024 0.00044052 0.00057118 3.838e-05 -0.00022919 -0.0010758 0.00060479 0.0026111
-0.0008754 -0.00095842 0.31921 -0.19552
3800000000 0.30949 -0.10569 -0.0023756 0.0007336 0.00076812 0.0038529 -0.00138 -0.0015678
0.001369 0.00096026 -0.0013044 0.00058065
-0.0023635 0.00072041 0.090758 -0.14938 -0.0018896 -0.0049983 0.00031666 0.00027031
-0.00072058 -0.00032173 0.00088775 5.0562e-05
0.00084654 0.0038948 -0.0020591 -0.0049769 0.32718 -0.078702 -0.00089196 0.00060018
0.00097995 3.7082e-05 -0.00080547 -0.00082416
-0.0014311 -0.001561 0.00032416 0.00031239 -0.00077201 0.00053581 0.17628 -0.14271
-0.0038989 -0.0035966 0.0016419 0.0016299
0.001501 0.00096421 -0.00090651 -0.00037192 0.00078388 0.00019294 -0.0039427 -0.0036528
0.2635 -0.035049 0.00125 -4.1553e-05
-0.0012239 0.0005367 0.00095314 1.2296e-05 -0.00075826 -0.0006848 0.0017233 0.0015831
0.0012825 -4.6029e-05 0.31176 -0.2366
3860000000 0.29767 -0.13703 -0.00086575 0.0013531 0.0029023 0.0020411 -0.0021355 0.001146
0.00079768 -0.0010784 -0.00059515 0.0012366
-0.00088191 0.0013082 0.071305 -0.15984 -0.0031339 -0.00528 0.00057869 -0.00075062
-0.00077718 0.0012522 0.00056577 -0.00090077
0.0028564 0.0020498 -0.0032064 -0.0051656 0.30734 -0.11902 -0.00064476 0.00087726
0.00024856 -0.00050888 -0.00046421 -0.00046588
-0.0020326 0.0011822 0.00058166 -0.00076642 -0.00065275 0.00083361 0.14808 -0.15795
-0.0027463 -0.0041251 0.0016989 0.0011248
0.00094571 -0.001173 -0.00071778 0.0012392 0.0003412 -0.00033742 -0.0026168 -0.0040031
0.26243 -0.064385 9.2511e-05 -0.0010412
-0.00072514 0.0014297 0.00051789 -0.00091198 -0.00051421 -0.00061813 0.0014889 0.0011123
0.0001277 -0.001193 0.28936 -0.27519
3920000000 0.28479 -0.17654 0.0017396 0.00039901 0.0036921 0.0024115 7.8318e-05 0.00095674
0.00048477 -4.8641e-05 0.00064681 0.00080529
0.001776 0.00039753 0.045207 -0.17603 -0.0050619 -0.003486 -0.00047597 -0.00012708
0.00031563 0.00014296 -0.0003074 -0.00059678
0.0037412 0.0024593 -0.0050942 -0.00346 0.30094 -0.15116 0.0001465 0.001237
0.0017785 -0.0010328 -0.00069423 -0.00016976
9.4608e-05 0.00089905 -0.00042024 -0.00011895 0.00025526 0.0012597 0.12923 -0.16891
-0.0039165 -0.0030829 0.0024373 -0.0001564
0.0004517 -3.6693e-05 0.00033116 5.0865e-05 0.0018404 -0.0011048 -0.0039727 -0.0030499
0.25714 -0.10984 0.00091705 -0.0020378
0.00080292 0.0006812 -0.00030003 -0.0004242 -0.00064187 -7.0772e-05 0.0023513 -0.00017097
0.0008971 -0.0017638 0.26849 -0.30219
3980000000 0.25849 -0.21314 0.002002 -0.0027832 0.0049699 -0.00047441 2.1016e-05 0.0011548
0.00096885 -0.0019458 0.00041078 0.00013847
0.0019995 -0.0027619 0.023374 -0.19095 -0.0057635 -0.001345 0.00074064 0.00048185
0.00039175 0.00041848 5.071e-05 -0.0011213
0.0049743 -0.00049582 -0.00582 -0.0013126 0.27372 -0.18223 0.0013926 -2.8745e-05
-0.00087297 -0.0011337 -0.00061098 -0.00054063
2.9108e-05 0.0011585 0.00069635 0.00038797 0.0012733 1.7326e-05 0.093044 -0.19159
-0.0040948 -0.0033518 0.0015186 -0.00092765
0.0010441 -0.0019592 0.00037057 0.00041071 -0.00098808 -0.0010787 -0.004202 -0.003348
0.24721 -0.14079 0.0015864 -0.0037551
0.00034139 7.0784e-05 0.00015534 -0.0012042 -0.00059135 -0.00067222 0.0016261 -0.00089158
0.0015237 -0.0039678 0.23473 -0.34212
4040000000 0.23126 -0.23873 -0.00033072 -0.0039639 0.0031415 -0.0025967 0.00015287 0.00034443
-0.0005334 -0.00097574 0.00082801 0.00019272
-0.00029532 -0.0039529 -0.0025168 -0.19775 -0.0046889 0.00019213 0.00019873 -0.00099096
0.00012213 0.00028918 -0.0014381 -0.00033852
0.0030979 -0.0027522 -0.004747 0.00032344 0.25199 -0.21643 0.00023115 -0.00054929
-0.00071125 -0.00053987 -0.00088739 0.00015685
0.0002763 0.00038215 0.00020254 -0.00099505 0.00028446 -0.00055682 0.07059 -0.18586
-0.0064559 -0.001867 0.0017566 -0.00054841
-0.00058166 -0.0010163 0.00016817 0.0003316 -0.00054823 -0.00043102 -0.0063326 -0.0017355
0.23521 -0.17287 -0.0014635 -0.0032213
0.00083938 0.00021428 -0.0015131 -0.0003756 -0.0012813 6.2257e-05 0.0017023 -0.00058165
-0.0014357 -0.0033293 0.19701 -0.35989
4100000000 0.20213 -0.2632 -0.0031801 -0.0029425 0.0011898 -0.0035528 -6.7859e-05 0.00013939
0.00063817 -0.001298 0.00039266 0.0001243
-0.0031734 -0.0029499 -0.026725 -0.2026 -0.0048445 0.00078915 -0.00019189 -0.0003388
0.00072054 0.00021436 -0.00073005 0.0002034
0.0011861 -0.0035411 -0.0047731 0.00089182 0.23055 -0.24263 0.00030081 -9.7454e-05
-0.00087109 -0.00041693 -0.001384 0.00034225
-0.00013359 1.9885e-05 -0.00016412 -0.00026203 0.00018206 -0.00013555 0.037872 -0.20055
-0.0058576 0.00048333 0.0010466 -0.0014442
0.00044677 -0.0013437 0.000636 0.00012469 -0.0008239 -0.0002933 -0.0058722 0.00044596
0.22286 -0.19861 -0.0013934 -0.004402
0.00059135 4.8745e-05 -0.00072347 0.00031379 -0.0011895 0.00032403 0.00089877 -0.0014722
-0.0015785 -0.0043627 0.16539 -0.3868
4160000000 0.17291 -0.28098 -0.0035438 -0.0020311 -4.2069e-05 -0.0033925 0.00066993 -0.00015487
-0.0035907 -0.00081217 0.00079023 -0.00077957
-0.0035217 -0.0020478 -0.053549 -0.19967 -0.0051434 0.0027885 -0.00028919 -0.00020351
0.00017688 -0.00056722 -0.0010941 0.00049126
-4.0251e-05 -0.0033925 -0.0051164 0.0027135 0.19815 -0.25793 0.00047931 -0.00012621
-0.0010924 -5.9704e-05 -0.0011503 0.00074471
0.00065838 -6.1386e-05 -0.00031107 -0.00026211 0.00047137 -0.00016017 0.012668 -0.18819
-0.0051188 0.0017809 0.0013866 -0.0021959
-0.0035813 -0.0008199 0.0002141 -0.00060075 -0.0011145 -0.00015231 -0.0050865 0.001755
0.19157 -0.23254 -0.0039733 -0.0033105
0.00061137 -0.00093807 -0.00098706 0.00057092 -0.0011355 0.00078297 0.0013369 -0.0021132
-0.0039489 -0.0031732 0.11509 -0.39596
4220000000 0.14558 -0.29691 -0.0044105 -0.00011523 1.684e-05 -0.0037037 -0.000359 -0.00029593
-0.00077356 0.0010143 0.00017673 -0.0012131
-0.0044263 -0.00010829 -0.089291 -0.18957 -0.0021231 0.0035571 -0.00013844 -0.00021066
-4.0811e-05 0.00014423 -0.00044415 0.0011695
-0.00018311 -0.0037881 -0.0022102 0.0037012 0.17035 -0.28556 1.7962e-05 -5.3063e-05
0.00036843 0.00048629 0.0001929 0.0015071
-0.00033977 -0.00019026 -0.00020459 -0.00016521 7.412e-05 0.00016456 -0.010376 -0.18666
-0.0044841 0.0021317 -0.00025253 -0.0023948
-0.00071269 0.0010095 -4.5478e-05 0.00019434 0.00035754 0.00048332 -0.0043808 0.0021896
0.17749 -0.25641 -0.0048002 -0.0030678
3.0614e-05 -0.0010705 -0.00044091 0.0010855 0.00017681 0.0010749 -0.00013825 -0.0024543
-0.0046721 -0.0030698 0.089261 -0.40942
4280000000 0.11509 -0.30697 -0.0028985 0.0016768 -0.0015163 -0.0044007 -0.0004102 0.00050695
-0.00067086 0.0014252 -0.00068247 -4.5762e-05
-0.0028894 0.0016943 -0.11502 -0.19542 -0.0027856 0.0028545 -0.00076262 -0.00031288
0.00023074 0.00021901 0.00072172 0.00047066
-0.0015749 -0.0042861 -0.0026293 0.0029396 0.13956 -0.29376 0.00082934 -0.00025828
-0.00078962 0.00069912 -0.00046885 0.00054262
-0.00052682 0.00051252 -0.00071706 -0.00028338 0.00092634 -0.00038105 -0.048772 -0.17246
-0.0043529 0.0025353 -0.00058111 -0.0020895
-0.00067094 0.0014225 0.00014297 0.00024849 -0.00094468 0.00076395 -0.0043132 0.0025724
0.13387 -0.28071 -0.0061228 -0.00086155
-0.00056064 -0.00011009 0.00063053 0.00044398 -0.00065952 0.00080868 -0.00066766 -0.0022519
-0.0061245 -0.0011502 0.037885 -0.41651
4340000000 0.087747 -0.31613 -0.0019303 0.0017779 -0.0024846 -0.0015985 0.00023938 0.00053801
-6.8778e-05 0.00069464 0.00013618 -0.0010398
-0.0019449 0.0017524 -0.13623 -0.1693 -0.0021236 0.0039534 -0.00011944 0.00056396
-0.00015545 -0.00041575 0.00014456 0.00032752
-0.0024929 -0.001543 -0.0020571 0.0038346 0.10372 -0.3095 -0.00026706 -0.0010445
0.00011829 0.00086343 0.00056647 0.0022179
0.0002164 0.00055463 -0.00014407 0.00055125 -0.00029342 -0.0010484 -0.066734 -0.16921
-0.0042189 0.0036428 -0.0012746 -0.0026376
0.00011966 0.00080471 -7.4371e-05 -0.00047115 0.0001529 0.00072088 -0.0041109 0.0035878
0.10789 -0.3046 -0.004586 0.0012436
2.2318e-05 -0.0011684 0.00015845 0.00033866 0.00085744 0.0023555 -0.0015459 -0.0024277
-0.0049547 0.0014696 0.0040904 -0.41032
4400000000 0.058277 -0.32224 -0.0010392 0.0013988 -0.0022954 -0.0014751 0.00076222 0.0013266
5.9342e-05 0.00069437 -0.00021684 -0.00076111
-0.0010588 0.0014243 -0.16482 -0.16046 -0.0012363 0.0040754 -0.0004118 0.0005225
0.0001876 -0.00055714 0.00039588 0.00047026
-0.0023693 -0.0014298 -0.0012982 0.0041248 0.076746 -0.31681 -0.00011057 -0.00031074
0.00033789 0.00038956 0.00090711 0.0015761
0.00086621 0.0012542 -0.00048302 0.00050303 -0.00028674 -0.0002252 -0.091083 -0.15684
-0.0031179 0.0048931 -0.0020265 -0.0015637
0.00014179 0.00063632 5.3536e-05 -0.00051575 0.00027325 0.00047697 -0.0031799 0.0049049
0.07727 -0.31765 -0.004317 0.00065621
-0.00029391 -0.00069276 0.00049793 0.0004045 0.0013357 0.001251 -0.001934 -0.0014247
-0.0041484 0.00072542 -0.041443 -0.41613
4460000000 0.021433 -0.3232 -0.0006709 0.00053183 -0.0039361 -0.001012 0.0014727 -0.00062435
-0.00044589 0.0011625 -0.0012389 -0.00032077
-0.00067568 0.00053006 -0.18754 -0.13185 -0.00054222 0.004315 -0.00041277 0.0007251
-0.00030729 -0.00042365 0.00060166 -0.00041444
-0.0040304 -0.00082392 -0.00033997 0.0044091 0.050228 -0.32492 -0.00060598 -0.00044405
0.00048701 0.00043894 0.0024549 0.00035294
0.0014129 -0.00067776 -0.00040265 0.00083393 -0.00033014 -0.00040501 -0.10534 -0.13528
-0.0018703 0.0058929 -0.0026594 -0.00098717
-0.00048566 0.0010772 -0.00025547 -0.00036655 0.0006798 0.0003239 -0.0016959 0.0059251
0.042565 -0.31442 -0.0047032 0.0031302
-0.0011079 -0.00026426 0.0005742 -0.00063424 0.0016989 0.00011285 -0.0026024 -0.0010516
-0.0044632 0.0029556 -0.080677 -0.39883
4520000000 -0.0013075 -0.32382 -0.0002914 -0.00036879 -0.0036674 0.00026788 0.00078019 -5.8429e-05
0.0018327 7.5675e-05 -0.00075273 0.00099741
-0.00032628 -0.00037774 -0.21191 -0.11506 0.00053449 0.0045472 0.00057876 0.00094518
-0.00042764 -3.9676e-05 0.00031312 -0.00028631
-0.0036796 0.00022962 0.00062465 0.0044236 0.019536 -0.32278 -0.0012245 0.00064151
0.00067432 -0.00089435 0.0014757 -0.0010839
0.00075753 -4.5016e-05 0.00065621 0.00085698 -0.0011705 0.00050943 -0.12229 -0.12625
-0.0006653 0.0054604 -0.0031843 -0.00010494
0.0018392 4.1036e-05 -0.00034523 -5.7605e-05 0.00047778 -0.00090077 -0.00049048 0.0054668
-0.0051586 -0.32784 -0.0022854 0.0031459
-0.00072502 0.00095319 0.00015251 -0.00016898 0.0015063 -0.00051826 -0.0032797 -0.0003031
-0.0024848 0.0028661 -0.11033 -0.39706
4580000000 -0.038456 -0.31816 -0.0012227 -0.00068579 -0.0032011 0.0024336 0.00071212 -0.00038527
1.9351e-05 0.00036793 -0.00030868 0.0007178
-0.001194 -0.00068531 -0.23117 -0.089631 0.00099401 0.0041369 0.00064384 -0.0001162
-0.00015323 0.00025172 0.00011393 -0.00037032
-0.0031391 0.0023831 0.00093046 0.0042464 -0.011671 -0.32092 5.4295e-05 0.00052856
-0.00047257 -4.703e-05 0.0013062 -0.0008422
0.00075684 -0.00044208 0.0006008 -0.00012673 -0.00017088 0.0006767 -0.1333 -0.10243
0.0020838 0.005206 -0.0024187 0.0010431
0.0001065 0.00030718 -0.00024436 0.00023562 -0.00050962 0.00014945 0.0018728 0.0050927
-0.032368 -0.33563 -0.0025081 0.0031674
-0.00047144 0.00068298 0.00023076 -0.00018479 0.0020067 -0.00094451 -0.0024892 0.0013427
-0.0025387 0.0034379 -0.15577 -0.36794
4640000000 -0.064601 -0.31191 -0.0025025 -0.0017277 -0.0029013 0.0026485 0.00068908 -0.0014278
0.0014336 -0.00023577 4.4719e-05 0.00099261
-0.0024857 -0.0016999 -0.24217 -0.06133 0.0014283 0.0038651 0.00061843 0.00031205
-0.00015009 0.00043637 -6.8e-06 -0.00061364
-0.0028027 0.0027902 0.0014888 0.0038018 -0.036364 -0.31501 0.00015149 0.00067825
0.00084141 0.00061666 0.00073525 -0.0017638
0.0005919 -0.0015042 0.00066601 0.00041215 0.00035841 0.00086304 -0.13923 -0.087412
0.0033153 0.0038764 -0.0025219 0.0016
0.001463 -0.00023323 -6.8728e-05 0.00048072 0.0012271 0.00031963 0.0033226 0.0039367
-0.064908 -0.32172 -0.0024836 0.0037147
0.00026112 0.0011193 3.7107e-05 -0.00086799 0.00042162 -0.002266 -0.0023757 0.0015678
-0.0023533 0.0037573 -0.17524 -0.35771
4700000000 -0.091672 -0.30866 -0.0040814 -0.00013127 -0.0016563 0.004564 -0.00095588 -0.00097845
0.0011773 -0.00048002 0.00086392 0.0005609
-0.0040807 -0.00017684 -0.25397 -0.043428 0.002484 0.0039396 0.00047698 -0.0005308
0.00026945 0.00041477 -0.00014349 -8.5594e-05
-0.0016272 0.0045292 0.0026338 0.0039089 -0.067161 -0.3103 -0.0002711 0.00055248
0.00025333 -8.0259e-05 0.00032489 -0.0016133
-0.00091445 -0.00098845 0.00053717 -0.00058218 -0.00013423 0.00031987 -0.15556 -0.067632
0.0031876 0.0016312 -0.0016386 0.0026534
0.0011181 -0.00050382 0.00033196 0.00038951 5.7663e-05 -0.00038572 0.0031864 0.0015607
-0.10333 -0.31633 -0.0012401 0.0042894
0.00093527 0.00046395 -0.00027275 -0.00012618 -0.00035461 -0.0014104 -0.0016008 0.0025657
-0.0010512 0.0040646 -0.21754 -0.32982
4760000000 -0.12295 -0.29464 -0.0048717 0.0011807 0.00076281 0.0047325 -0.00068624 -0.00057972
0.00052263 -0.001419 0.00081798 -0.00050844
-0.0048806 0.001169 -0.25126 -0.0015167 0.0029923 0.0032912 4.3411e-05 -0.00065136
0.00043241 9.7664e-05 -4.593e-05 -0.00011776
0.00072816 0.0046741 0.0029494 0.003225 -0.097821 -0.29625 0.00090067 0.00038097
0.0011448 8.3148e-05 -0.0016845 -0.0012787
-0.00071042 -0.00059862 1.843e-06 -0.00068813 0.00058356 0.00034726 -0.15078 -0.050889
0.0023292 0.0012133 -0.00066075 0.002644
0.00028691 -0.0015529 0.00034146 0.00014776 0.00077162 0.00047311 0.0022871 0.0011008
-0.13667 -0.30153 -0.00032243 0.0044426
0.00064395 -0.00038382 -3.1919e-05 7.3815e-05 -0.0011109 -0.00083614 -0.00080718 0.0026812
-0.00036445 0.0043123 -0.23017 -0.30949
4820000000 -0.14914 -0.28109 -0.005059 0.0025835 0.001533 0.0027219 -0.00081189 -0.00049724
0.00027638 -0.00074821 0.00022794 -0.00033716
-0.0050601 0.002543 -0.26332 0.020982 0.0041817 0.003537 -8.2218e-05 -0.00042615
0.00019502 3.2812e-05 -0.0002043 -0.00030044
0.0016131 0.0028277 0.0043097 0.0035198 -0.12399 -0.29314 0.00052716 -0.00038228
0.00050341 -0.00064187 -0.00096694 0.00013034
-0.00082088 -0.00048747 -8.9634e-05 -0.00037285 0.00057579 -0.00032033 -0.16556 -0.033431
0.0020069 -0.00028057 0.00012426 0.0029527
0.00029169 -0.00085787 0.0002641 5.4594e-05 0.00097271 -0.0007068 0.0019415 -0.00026209
-0.17711 -0.28487 0.00018533 0.0025679
0.00026851 -0.00036069 -7.5468e-05 -0.00037923 -0.00054554 -0.00044331 5.2552e-05 0.0030816
-0.00011923 0.0028278 -0.26795 -0.27862
4880000000 -0.18085 -0.2629 -0.0044193 0.0043622 0.0018825 0.0032084 -0.0014948 0.00016071
-0.00085406 -0.0010139 0.00036771 -6.7042e-06
-0.0044252 0.0043497 -0.25579 0.061455 0.0048752 0.001853 -0.00037696 -0.00013744
-2.8614e-05 0.0001939 -0.00011477 -3.7921e-05
0.0019391 0.003037 0.0048616 0.0017841 -0.14334 -0.2816 0.00038176 -0.00039785
-9.4876e-06 -0.0012247 -0.00046178 4.0154e-05
-0.0014829 0.00014648 -0.00035084 -0.00013786 0.00057556 -0.00038162 -0.15941 -0.015509
0.00052811 -0.00026005 0.0010146 0.0024461
-0.00087583 -0.00095628 -5.3582e-05 0.00015111 -0.00013235 -0.0015442 0.00055494 -0.00016399
-0.208 -0.27074 3.402e-05 0.0029459
0.00037288 -5.1791e-05 -0.0001644 -0.00016499 -0.00086832 -0.00030456 0.0011783 0.0023653
0.00023164 0.0030915 -0.27945 -0.25006
4940000000 -0.20223 -0.24586 -0.0032664 0.0064427 0.0028888 0.0013333 -0.00029894 0.00071004
-0.00080935 -0.0003919 0.00028737 -0.00096081
-0.003301 0.0064532 -0.26866 0.087955 0.0058178 0.0014397 -0.00013354 -0.00012929
0.00027176 -0.00042727 -0.00041077 6.4096e-05
0.0027944 0.0012551 0.0057788 0.0013082 -0.16414 -0.2577 0.0003147 -0.00047351
-0.0011144 -0.00056265 -0.00039787 -0.00016841
-0.00027631 0.00083922 -0.00010916 -0.00012949 0.00013171 -0.00056891 -0.16689 -0.0051055
-0.00038399 0.00014502 0.0017531 0.0020139
-0.00089524 -0.00040068 0.00019645 -0.00043662 -0.0014574 -0.00048332 -0.00028497 2.9108e-05
-0.23286 -0.24414 0.00011357 0.0032855
0.00016167 -0.0010171 -0.00051935 0.0001553 -0.00074189 0.00043653 0.0017348 0.0019274
0.00020051 0.0031666 -0.30357 -0.22468
5000000000 -0.2229 -0.22276 -0.00036054 0.0074811 0.0033361 0.0020228 -0.00014519 0.00067687
-0.00061552 0.00056327 -0.00035535 -0.00073875
-0.00038051 0.0074596 -0.25476 0.10492 0.0058572 -0.00075602 -0.00028635 -0.00014353
-0.0002184 -0.00056327 -0.00030875 -7.4162e-05
0.0032231 0.0019987 0.005937 -0.00086313 -0.19378 -0.24489 -0.00051665 -0.0007706
-0.00079343 -0.00053334 -0.00054942 -0.00016557
-0.00016273 0.00065031 -0.00034031 -9.5581e-05 -0.00050539 -0.00074209 -0.16108 0.018641
-0.0010907 0.0014497 0.002467 0.0012968
-0.00058322 0.00054451 -0.00021871 -0.00048256 -0.00051391 -1.3274e-05 -0.0010572 0.0014547
-0.26038 -0.22124 0.00031101 0.0035809
-0.00038929 -0.00062867 -0.00019653 1.0174e-05 -7.8981e-05 -7.2681e-05 0.0024677 0.0013104
-3.8666e-05 0.0032873 -0.316 -0.19114
5060000000 -0.24511 -0.19586 0.0017016 0.0070767 0.0030615 -0.00033534 0.00016974 0.0005216
-0.00040383 -8.759e-05 -0.0003681 -0.00036919
0.0016917 0.0070254 -0.23902 0.14179 0.0050416 -0.0019178 -3.5581e-05 0.00022893
-0.00042986 2.4837e-05 -0.00031984 0.00026029
0.0032639 -0.00056776 0.005087 -0.0020565 -0.20881 -0.22373 -0.00043094 0.00022731
-0.00096521 0.00070407 -0.0010866 0.00027083
0.00015477 0.00053842 -3.1428e-05 0.00023281 -0.00043204 0.00027776 -0.1635 0.026282
-0.0002236 0.0031022 0.001841 0.00044711
-0.000358 -0.00010815 -0.00038558 -1.376e-05 -0.00069743 0.00029302 -0.00031484 0.0030948
-0.27621 -0.19163 0.0010627 0.0031775
-0.0003899 -0.00040926 -0.00025556 0.00024351 -0.00089332 -0.00033331 0.0017901 0.00052875
0.0010147 0.0034787 -0.32964 -0.16251
5120000000 -0.2613 -0.17066 0.0033523 0.0061305 0.0030083 -0.00048992 0.0002345 0.00068817
6.6557e-05 0.00081648 -0.00046526 0.00040587
0.0033376 0.0061282 -0.23377 0.16907 0.0049416 -0.0025006 6.7648e-06 0.00023169
-1.2255e-05 3.8258e-05 0.00012642 0.000266
0.0028833 -0.00046774 0.0048086 -0.0025431 -0.22233 -0.20806 -0.00017941 0.00018407
-4.3843e-05 0.00082309 -0.00098407 0.00040707
0.00027546 0.00070877 7.6349e-05 0.00024137 -9.6951e-05 4.708e-05 -0.15945 0.052543
0.0010029 0.0032695 0.0025508 0.00035562
-4.0113e-05 0.0008532 -0.00011847 -2.4022e-05 -0.00048231 0.0006365 0.001072 0.0033515
-0.29153 -0.1579 0.00089847 0.0034386
-0.00042667 0.00028798 -9.8655e-06 0.00023468 -0.0015632 0.00065681 0.0026667 0.00029841
0.0012378 0.0034901 -0.34181 -0.12789
5180000000 -0.27798 -0.14095 0.0050261 0.0048911 0.0033934 -0.00092496 0.00021228 0.00056718
-0.00017328 0.00018872 -0.00051267 0.00036059
0.0050136 0.0049175 -0.21256 0.19123 0.0043095 -0.0039557 -0.00030945 -0.00025964
-0.00012145 -0.00025557 -4.9483e-05 0.00010461
0.003396 -0.00092548 0.0043578 -0.0039112 -0.23433 -0.17341 -0.0002573 0.00067264
-4.3321e-05 -0.00055496 -0.00035926 0.00079265
0.00019981 0.00056705 -0.00032009 -0.00025791 -0.00037678 0.00066223 -0.15926 0.061646
0.0027336 0.0038973 0.0021913 -0.00077312
-0.00015908 0.000251 -7.4286e-05 -0.00013216 -7.0458e-05 -0.00015799 0.0027674 0.0038433
-0.30436 -0.11666 0.0026769 0.0039246
-0.00051463 0.00044369 2.6784e-05 0.00017587 -0.00029412 0.0010046 0.0021512 -0.000839
0.0027497 0.0037565 -0.34514 -0.097055
5240000000 -0.28785 -0.11389 0.0051026 0.0035554 0.0027765 -0.0027203 0.00072725 9.979e-06
-0.00032237 2.233e-05 -1.6137e-05 0.00059989
0.0050853 0.0035593 -0.20149 0.22985 0.0031353 -0.0046069 -1.5813e-05 0.00011426
-0.00026645 3.8276e-05 0.00019081 0.00041683
0.0028484 -0.0027336 0.003164 -0.0048597 -0.25147 -0.14937 0.00038773 0.00015117
-0.00048349 0.00075246 -0.00021152 0.0014333
0.00072803 3.057e-05 7.288e-06 0.00013322 0.00046122 0.0002415 -0.15974 0.082576
0.0036335 0.0026043 0.0016881 -0.0012692
-0.00033401 6.0917e-05 -0.00024642 4.088e-05 -3.572e-05 0.00085412 0.0036509 0.0025341
-0.31964 -0.075159 0.0033039 0.0025844
7.4658e-05 0.00067555 0.0002657 0.00037085 0.00038526 0.0013691 0.0016264 -0.0012963
0.0029534 0.002658 -0.35281 -0.064192
5300000000 -0.29399 -0.084762 0.0060269 0.0020653 0.0019171 -0.0030331 0.00017991 -0.00030988
0.00029545 0.00074393 0.00019077 0.00035107
0.0059992 0.0020868 -0.19411 0.23454 0.0023281 -0.0052068 -0.00012199 0.00023806
1.103e-05 0.00036536 0.00022531 0.00027662
0.0017447 -0.0031138 0.002104 -0.0052404 -0.26722 -0.12356 0.00035876 -0.00026768
0.00040916 0.00053003 0.0010334 0.00094875
0.0001258 -0.00029733 -0.00011483 0.00025042 0.00032963 -0.00026098 -0.15213 0.091666
0.0053824 0.0019681 0.0014533 -0.0016227
0.00025418 0.00070812 -7.4715e-05 0.00034729 0.00015265 0.00025232 0.005369 0.001909
-0.3314 -0.0465 0.0033279 0.0027231
0.00014693 0.00028732 0.00021069 0.00024572 0.00046803 0.00077612 0.0014672 -0.0016188
0.0035805 0.0028869 -0.34852 -0.02847
5360000000 -0.29492 -0.048299 0.0060093 0.00082722 0.00057596 -0.0038036 0.00032863 -2.8802e-05
9.3462e-05 0.00038294 0.0003313 -7.4445e-05
0.0059833 0.0008386 -0.15788 0.25619 0.00096464 -0.0057552 5.9322e-05 0.00023254
-7.0108e-05 -5.5212e-05 0.00050362 -6.9521e-05
0.00043255 -0.0036719 0.00096175 -0.0056261 -0.26748 -0.097332 0.0004166 0.00035452
0.00030295 8.9739e-06 0.00072882 0.00035139
0.00039366 -6.0893e-05 8.8023e-05 0.00020296 0.00036205 0.00026173 -0.15091 0.10985
0.005972 -0.00028146 0.00059328 -0.0018342
0.00015467 0.00040669 -9.8219e-05 1.468e-05 1.7747e-05 0.00019603 0.0060083 -0.0002788
-0.32814 -0.0085243 0.0045303 0.0025345
0.00044318 -3.7405e-05 0.00048217 -5.9135e-05 0.00057296 0.00053231 0.00063858 -0.0018113
0.0045479 0.0023944 -0.3474 -0.00014733
5420000000 -0.29846 -0.02507 0.0060567 -0.0010217 -0.00050993 -0.0037531 -4.2206e-05 -0.00020358
0.00059573 0.00044325 0.00018543 -0.00031578
0.0060605 -0.00099802 -0.13904 0.28394 -4.5434e-05 -0.0055088 5.4661e-05 0.00016707
4.714e-05 7.8511e-05 0.00024619 -7.3083e-06
-0.00048308 -0.0037914 -1.5149e-06 -0.0056108 -0.28476 -0.064317 -0.00014001 -0.00050653
0.00059959 0.0001664 0.00083782 2.1763e-05
-3.5723e-05 -0.00015632 8.7871e-05 0.00018269 -0.00017229 -0.0004256 -0.13963 0.12452
0.0049781 -0.001956 0.00026928 -0.0017854
0.0007019 0.00040218 9.7295e-05 8.829e-05 0.0007829 0.00028523 0.0049709 -0.0020817
-0.33227 0.020749 0.0050985 0.0010983
0.00031735 -0.00031311 0.00037771 -6.5838e-05 0.0010802 -5.7201e-06 0.00020533 -0.0018044
0.0049324 0.0011195 -0.34117 0.041532
5480000000 -0.291 0.011148 0.0050481 -0.001869 -0.0018076 -0.0029623 0.00037326 1.3998e-06
0.001001 -0.00021302 -7.1664e-05 -6.8018e-05
0.0050387 -0.0018373 -0.12542 0.2921 -0.0014293 -0.0055041 2.6268e-05 0.00020164
0.00010607 -6.3048e-05 0.00030144 -0.00026739
-0.0019415 -0.0030038 -0.0017306 -0.0055322 -0.28927 -0.041997 -0.00025181 0.00014982
0.00051511 -0.00034731 0.00078636 -0.00021059
0.00035084 -2.2778e-05 -7.4252e-08 0.00020069 -0.00020266 0.00023977 -0.13357 0.13552
0.0042967 -0.0033102 -0.00014937 -0.0018225
0.00089854 -0.00023344 7.8259e-05 -9.1751e-05 0.00052491 -0.00038258 0.0042237 -0.0034775
-0.32218 0.04975 0.0045967 0.00011756
-0.00012643 -2.0984e-05 0.00022908 -0.00027928 0.00070815 -0.0001525 -0.00022409 -0.0018221
0.0047877 0.00039237 -0.33262 0.063319
5540000000 -0.28895 0.0364 0.0042234 -0.0025389 -0.0025432 -0.0020493 0.00033576 -0.00031672
0.0003246 -0.00015916 -0.00026612 6.3314e-05
0.0042212 -0.0025326 -0.08557 0.3102 -0.0023248 -0.0050435 0.00040374 0.00012022
3.9394e-05 -0.00012843 -0.00016953 -0.00036576
-0.0026163 -0.0019837 -0.0024744 -0.0048671 -0.2888 -0.02135 0.00029607 -0.00017075
0.00037429 -0.00012021 0.00040135 -0.0004317
0.00033852 -0.00028718 0.00042737 9.109e-05 0.00023009 -0.00016545 -0.12241 0.15728
0.002672 -0.0040538 -0.0009077 -0.0018803
0.00032301 -0.00020659 3.8181e-06 -0.00015081 0.00031457 -0.00025566 0.0026542 -0.0039328
-0.30872 0.084306 0.0050221 -0.00072691
-0.00029426 7.1029e-05 -9.554e-05 -0.00041475 0.0002063 -0.00040794 -0.0009084 -0.0018268
0.0050848 -0.0010189 -0.32565 0.10494
5600000000 -0.27803 0.064773 0.0035193 -0.0035682 -0.0023077 -0.0018173 0.00035727 -0.00036981
0.00028822 -0.00019715 0.00016403 0.00040265
0.0035218 -0.0035528 -0.082672 0.32491 -0.0036355 -0.0048621 0.00010258 -0.00020526
-0.00014755 1.8285e-05 -0.00023717 -0.00020533
-0.002248 -0.0016868 -0.0035787 -0.0048247 -0.28832 0.010289 -5.5564e-05 4.0563e-05
0.00025136 -0.00048596 0.000329 -0.0004256
0.00035054 -0.0003689 7.547e-05 -0.00019077 2.8624e-05 5.9422e-05 -0.11472 0.15675
0.0017258 -0.0037836 -0.0011702 -0.00099578
0.0002917 -0.00026107 -0.00017208 -1.6371e-05 0.00021399 -0.0003862 0.0018247 -0.0038048
-0.30005 0.11429 0.0044295 -0.0013872
0.00019051 0.00036608 -0.00022501 -0.00021159 0.00058769 -0.00042988 -0.0011059 -0.0010646
0.0041294 -0.0013917 -0.30394 0.11931
5660000000 -0.268 0.08637 0.0031293 -0.0035984 -0.0034997 -0.00059107 -0.00027408 -0.0007517
-4.584e-05 -0.00069502 0.00052581 -0.00028136
0.0031466 -0.0035916 -0.042333 0.31677 -0.0044547 -0.0030942 4.3116e-05 -0.00014033
3.9822e-05 -3.6983e-05 -1.661e-05 -0.00010291
-0.0035127 -0.00064165 -0.004575 -0.0031439 -0.2907 0.03404 -0.0001565 9.7226e-05
-0.00046771 -0.000563 0.00033339 -0.0010385
-0.00029133 -0.00073686 -1.5563e-05 -0.00010509 -0.00017192 0.00022254 -0.10012 0.17704
0.00072839 -0.0041176 -0.0012981 -0.00092504
-0.00012596 -0.00066439 0.00011555 -1.4034e-05 -0.00044884 -0.00044233 0.0006633 -0.0041806
-0.28669 0.14242 0.0041712 -0.0022592
0.00046581 -0.00033296 -0.00010686 -7.3219e-05 0.00013266 -0.00089474 -0.0013597 -0.00096288
0.0044238 -0.0019679 -0.2971 0.15546
5720000000 -0.2538 0.1095 0.0027765 -0.0041405 -0.0027871 0.00069173 -0.00047764 -0.00028507
-0.00049749 -0.00014926 -7.9577e-05 -0.00052378
0.0027768 -0.0041089 -0.014188 0.34364 -0.0054046 -0.0028299 8.2186e-05 -5.1137e-05
-0.00020218 0.00012266 -0.00031519 0.00013642
-0.0028442 0.00091936 -0.0055791 -0.0026549 -0.28764 0.065831 0.00022477 6.767e-05
0.00018532 0.00036256 0.000176 -0.00045724
-0.00048126 -0.0002796 4.0965e-05 -4.9433e-05 0.00012812 8.228e-06 -0.084266 0.17945
-0.0001847 -0.0034334 -0.0016096 -0.00028263
-0.00050701 -0.00013043 -0.00024381 1.7903e-05 0.00034898 0.00023229 -0.00022993 -0.0033681
-0.27613 0.16951 0.0039329 -0.0033822
-0.00018172 -0.00043293 -0.00031564 0.00018004 -5.1706e-05 -0.00038933 -0.0016919 -0.00024089
0.0042323 -0.0036368 -0.26647 0.17436
5780000000 -0.23801 0.12633 0.0016405 -0.0047993 -0.0025569 0.00099858 -0.00076507 0.00010483
-0.00025059 -0.00035277 -0.00013005 -0.00019086
0.0016516 -0.0048011 -0.0012528 0.33855 -0.006046 -0.00079333 -8.6845e-05 -0.00015021
-5.103e-06 -0.00011661 -6.8683e-05 -0.00016038
-0.0025503 0.0010537 -0.0059818 -0.00070278 -0.28426 0.082 -0.00015051 -5.7327e-05
0.00013119 -8.3459e-05 -0.00066261 -0.0007943
-0.00077298 0.00010527 -7.8575e-05 -0.00017631 -0.00011205 -0.00014512 -0.075262 0.19507
-0.00022851 -0.003053 -0.0012221 -0.00017283
-0.00028591 -0.00034727 -6.3107e-05 -4.1758e-05 1.3553e-05 -0.00030513 -0.00019829 -0.0030532
-0.26629 0.19051 0.0030504 -0.0035332
-8.3565e-05 -0.00029556 -8.4974e-05 -0.00013039 -0.00055918 -0.00067522 -0.0011449 -0.00011073
0.0028022 -0.0037753 -0.25775 0.19593
5840000000 -0.22576 0.14813 0.00036308 -0.0054604 -0.0022237 0.00099615 -0.00020584 0.00022875
-0.00034933 0.00022997 -0.00031922 -0.00035937
0.00038257 -0.0054416 0.033856 0.34264 -0.0058238 0.00047131 -0.00019224 3.8943e-05
0.00016455 -1.7483e-06 -0.00011506 0.00014307
-0.0020945 0.0011312 -0.005825 0.00055425 -0.27831 0.10647 -0.00017498 7.6294e-05
-0.00015099 -0.00084129 -0.00057037 -0.00019934
-0.00017229 0.00026124 -0.00021332 3.609e-05 -0.00019791 7.4102e-05 -0.053384 0.1985
-0.00062479 -0.0034247 -0.0013687 0.0002359
-0.00032904 0.00034035 0.00021025 -4.7654e-05 -0.00020621 -0.0006749 -0.00062828 -0.003453
-0.24949 0.20064 0.0026611 -0.004189
-0.00035311 -0.00024281 -8.755e-05 0.00013248 -0.00036707 -0.00032533 -0.0013017 0.00012995
0.0025696 -0.0037198 -0.22307 0.22027
5900000000 -0.21162 0.16083 -0.0017309 -0.0054892 -0.0020958 0.0025215 -0.00010934 3.9724e-05
0.00026843 -0.00018079 0.0001037 0.00020716
-0.0017554 -0.00548 0.054546 0.34358 -0.0050418 0.0019313 7.0237e-05 -2.1423e-05
-8.6498e-05 -0.00016969 -6.1764e-05 -0.00013414
-0.0023216 0.0025354 -0.0050798 0.0020386 -0.26294 0.12284 -8.2402e-05 -0.00014919
-0.00066696 -0.00039716 -0.0007004 -0.00025234
-9.9521e-05 5.1775e-05 3.7145e-05 1.5478e-06 -3.7469e-05 -0.00010142 -0.045463 0.20919
-0.0007439 -0.0035373 -0.0011146 0.00027866
0.00025922 -0.00016512 -4.9608e-05 -0.00024762 -0.00048646 -0.00026061 -0.00079171 -0.003567
-0.2236 0.21712 0.0017782 -0.0050537
0.00012223 0.0003632 -0.0001373 -8.7468e-05 -0.00083301 -7.1098e-05 -0.001183 0.00024639
0.002181 -0.0049994 -0.20905 0.23111
5960000000 -0.19282 0.17355 -0.0029788 -0.0040651 -0.00080346 0.00265 -0.00014713 0.00020144
-0.00030203 0.00012733 -0.00024295 5.8387e-05
-0.0029422 -0.0040581 0.080446 0.34268 -0.0041499 0.0020255 -0.00016179 4.2329e-05
7.4994e-05 9.1462e-05 2.1132e-05 0.00014732
-0.00064184 0.0027464 -0.0040954 0.002116 -0.24912 0.1476 -4.7827e-05 -0.00016881
-0.00038024 0.0003033 -0.00014186 -0.00029413
-0.00017493 0.0002281 -0.00017401 8.0229e-06 -3.2172e-05 -0.00018556 -0.027633 0.21718
-0.0018585 -0.0031751 -0.0010502 0.0010071
-0.00038411 0.00012261 1.4566e-05 0.00014963 -0.00030179 0.00011651 -0.0018031 -0.0031031
-0.2043 0.23116 0.00038378 -0.0048784
-0.00036304 1.5659e-05 8.4631e-05 0.00015603 -0.00024273 -0.00018547 -0.0010474 0.0010674
0.00027548 -0.005407 -0.18012 0.25837
6020000000 -0.17508 0.19027 -0.0037779 -0.00309 -0.00020226 0.0030455 -4.8347e-05 0.00057127
-0.00026506 0.00010072 -7.4205e-06 0.00024787
-0.0037878 -0.0030943 0.1082 0.33584 -0.0047102 0.002939 -4.2156e-05 0.00016251
-0.00017243 6.6764e-05 -0.00014649 0.00029555
-0.00010224 0.0029723 -0.0046003 0.0030775 -0.23029 0.16091 -0.00030129 0.0003034
-0.00044217 9.1876e-05 -0.00064353 0.00045077
-3.335e-05 0.00057584 -6.3564e-05 0.00015121 -0.00034361 0.00030853 -0.020886 0.21392
-0.0024195 -0.0033682 -0.0006698 0.00068695
-0.00025265 0.00025029 -0.00011354 6.1621e-05 -0.00063081 5.8441e-05 -0.0025032 -0.0033971
-0.17571 0.24613 -1.1295e-05 -0.0048305
3.1851e-06 0.0003098 -0.00011613 0.00022921 -0.00044357 0.00050002 -0.00060132 0.00068393
-0.00021932 -0.0045897 -0.15424 0.25827
6080000000 -0.15473 0.1986 -0.0040484 -0.00096061 0.0011055 0.0028421 5.8696e-05 3.5885e-05
7.8432e-05 0.00013182 0.00032656 0.00024625
-0.004036 -0.00096448 0.13034 0.33652 -0.0032731 0.0045032 -8.2938e-05 -1.4611e-05
3.2643e-05 0.00015304 0.00027397 0.00039864
0.0011998 0.0028286 -0.003182 0.0045342 -0.21286 0.18701 0.00023458 0.00019089
-0.00036869 0.00054274 -8.2105e-05 0.00031012
4.685e-05 2.5437e-05 -6.3975e-05 -1.7128e-05 0.00024432 0.00021649 -0.0037533 0.22144
-0.0038401 -0.0024025 -0.00096621 0.00098749
0.00013104 5.1186e-05 2.8425e-05 0.00012648 -0.00040742 0.00076875 -0.0037709 -0.0023724
-0.14613 0.26343 -0.00093955 -0.0055457
0.00035017 0.00011649 0.00025789 0.00029529 -0.0002575 0.0001766 -0.00097556 0.00096738
-0.00067285 -0.0053708 -0.13164 0.27913
6140000000 -0.13921 0.21282 -0.0035481 -0.0005996 0.0015714 0.0022742 7.0075e-05 4.4757e-05
0.00014809 -0.00013623 0.00054583 -0.00020346
-0.0035376 -0.00061384 0.15561 0.31908 -0.0024119 0.0052366 4.425e-05 4.0419e-05
0.00042189 6.2133e-05 0.00026274 -4.0083e-06
0.0016059 0.0021894 -0.0022279 0.0052961 -0.18947 0.20795 0.00034821 -8.669e-05
2.0611e-05 0.00075841 2.8908e-05 0.00066691
0.00011268 4.2338e-05 6.1514e-05 3.8336e-05 0.00042214 -0.00012324 0.0081327 0.21377
-0.0046185 -0.0014636 -0.00040868 0.0014506
0.000111 -0.00010015 0.00037055 3.1937e-05 0.00016136 0.00068335 -0.0046292 -0.0013867
-0.12743 0.28419 -0.0029054 -0.0040994
0.00054511 -0.00016041 0.0002723 0.00010931 -4.9198e-05 0.00048609 -0.00047794 0.0014582
-0.0028555 -0.0044421 -0.094468 0.27913
6200000000 -0.12267 0.21876 -0.0028983 -0.00021969 0.0020871 0.0013005 9.1003e-05 0.0003131
-0.00018581 0.00011747 -9.3217e-05 -0.00037147
-0.0028808 -0.00022012 0.18486 0.31835 -0.00092618 0.0052825 4.6988e-05 0.00023087
6.4432e-05 -7.9912e-05 4.0215e-05 0.00015322
0.0021679 0.0012993 -0.0008836 0.0053958 -0.17014 0.22233 0.00018696 -0.00041687
0.00067121 0.00028506 0.0002857 0.00011476
7.437e-05 0.00032189 5.1627e-05 0.00023014 0.00014844 -0.00038185 0.022436 0.22218
-0.0045556 -6.5503e-05 8.1887e-05 0.0012619
-0.00014696 0.00013118 5.9843e-05 -3.7854e-05 0.00060582 8.9709e-05 -0.004609 -9.8033e-05
-0.11472 0.29204 -0.0034628 -0.0037703
-4.5433e-05 -0.00032699 7.6057e-05 9.6426e-05 0.00020643 0.00024056 0.00014197 0.00129
-0.0038011 -0.0037667 -0.080063 0.28975
6260000000 -0.10849 0.23189 -0.0030982 0.00073452 0.0020905 0.00072554 0.00032951 -3.1917e-05
8.3364e-05 0.00029822 -0.00014612 -2.2558e-06
-0.0031004 0.00073487 0.20129 0.303 -0.00017952 0.0053359 1.6714e-05 -9.0976e-05
-7.7571e-05 -6.7394e-05 0.00019383 0.00016271
0.0020733 0.00068007 -1.6575e-05 0.0053609 -0.14893 0.24299 0.00012346 -1.9644e-05
0.00024254 -0.00032229 4.283e-05 0.00032338
0.00032817 -5.5554e-05 1.7113e-05 -7.2116e-05 8.6245e-05 -3.049e-06 0.037062 0.21756
-0.0043569 0.0011824 0.00057291 0.0012313
5.406e-05 0.00023415 -5.519e-05 -0.0001093 0.000213 -0.00020549 -0.0043644 0.0012815
-0.089093 0.29213 -0.0041135 -0.0025959
-0.00015844 -0.0001081 0.00028839 8.6731e-05 0.00029538 0.00036972 0.00061304 0.0012352
-0.0040477 -0.0025198 -0.035491 0.28962
6320000000 -0.093207 0.23612 -0.0026087 0.0013832 0.0022302 -0.00032327 -2.2656e-05 0.0001352
-0.00032474 0.00041992 -0.00028527 0.00035511
-0.0025903 0.0013563 0.22765 0.29488 0.001794 0.0056952 1.893e-05 6.41e-05
1.1998e-05 -8.986e-05 0.00026263 -9.7221e-05
0.0022623 -0.00040336 0.0019096 0.0056242 -0.13098 0.2532 -0.00017136 -0.00028895
0.00010004 -3.0117e-05 0.00059559 0.00039426
3.6128e-05 0.0001542 2.2037e-05 7.7929e-05 -0.00015108 -0.0002497 0.036431 0.21947
-0.0038897 0.0019611 0.00072227 0.000783
-0.00036606 0.00040136 -9.3703e-06 -0.0001093 0.0001744 8.047e-05 -0.0038462 0.0018825
-0.064891 0.30312 -0.004638 -0.0016665
-0.00029006 0.00032701 0.00015823 -0.00014295 0.00031148 0.00020724 0.00069024 0.00070115
-0.0045419 -0.0016496 -0.025241 0.28938
6380000000 -0.074061 0.24235 -0.0019427 0.0018754 0.0017243 -0.00039155 7.0636e-05 -4.6535e-05
0.00032554 0.00010356 6.2208e-05 0.0002135
-0.0019216 0.0018727 0.24494 0.27571 0.0029877 0.0042287 -9.8779e-05 -0.00010756
-0.0001959 -0.00019639 -0.00023285 -0.00034177
0.0016522 -0.00046901 0.0030171 0.0041615 -0.10324 0.26996 -0.00015784 0.00015353
0.00055931 -0.00012592 0.00070835 8.3791e-05
3.4967e-05 -1.548e-05 -0.00012445 -9.1971e-05 -0.00017691 0.00013417 0.057148 0.20926
-0.0031545 0.0032327 0.00092095 0.00068338
0.00023224 0.00015476 -0.00026129 -0.0001527 0.00045271 -0.00027531 -0.0031308 0.0032559
-0.043747 0.29564 -0.0046988 -0.00014367
4.2483e-05 0.00016048 -0.00020146 -0.00026112 0.00056799 -4.5345e-05 0.00085925 0.0007458
-0.0047978 -0.00023258 0.014928 0.29199
6440000000 -0.052576 0.25433 -0.00088301 0.0023549 0.0017402 -0.0008542 0.00037398 -0.00011861
0.0002334 -0.00040119 -5.2372e-05 -0.00016381
-0.00088514 0.0023537 0.26478 0.26281 0.0032877 0.0029329 9.9371e-05 -1.8434e-05
-0.0001784 5.4313e-06 -0.00015642 -0.00017569
0.0017823 -0.00086322 0.003379 0.0029032 -0.08666 0.28537 -0.00021901 0.0002561
-0.00043072 -0.0001837 0.00031455 -0.00049191
0.00037584 -0.00010561 8.612e-05 -3.5773e-05 -0.00017563 0.00031247 0.059019 0.20632
-0.0018482 0.0038544 0.00083431 0.00069079
0.00022248 -0.00039999 -0.00012659 1.7509e-05 -0.00045659 -8.9667e-05 -0.0018573 0.003908
-0.0028039 0.30226 -0.0043208 0.0014808
-0.000211 -0.00021782 -0.00012964 -0.00027028 0.00040429 -0.00024355 0.00087632 0.00070346
-0.004392 0.0015223 0.026058 0.27721
6500000000 -0.033368 0.25502 -0.00025279 0.0019876 0.0013375 -0.00097188 0.00018356 -3.412e-05
0.00015328 0.00015098 -0.00017583 0.00030022
-0.00026173 0.0019769 0.29106 0.23671 0.0036443 0.0026472 0.00012649 2.7504e-05
0.00022871 0.00011733 0.00021192 -0.00012023
0.0013634 -0.0010363 0.0037602 0.002555 -0.074244 0.28281 4.8606e-06 5.5892e-05
3.4789e-05 -0.00017901 -2.6992e-05 -0.00035876
0.00014696 -7.26e-05 0.0001081 1.278e-05 6.1143e-06 -7.3769e-06 0.083395 0.20131
-0.00042856 0.0039994 0.0011474 0.00041272
0.00010905 9.8341e-05 0.00020875 6.2788e-05 6.5361e-05 -0.00022156 -0.00036187 0.0040188
0.019742 0.30603 -0.0032031 0.0020466
-5.9398e-05 0.00023847 0.00029307 -0.00019232 -4.2326e-05 -0.0005103 0.0011832 0.00036607
-0.0032503 0.001982 0.064269 0.27966
