# Supplementary material for: Early Detection of Alzheimer’s Disease via Machine Learning-Based Microwave Sensing: An Experimental Validation
Source: Sensors (Basel). 2025 Apr 25;25(9):2718. doi: 10.3390/s25092718 (PMC12074295; doi:10.3390/s25092718)
Supplement: Supplementary file 1 [file sensors-25-02718-s001.zip › measurements_paper_sensors/26 febbraio - PART1/set5/CSF_H_m2.s6p]

!Keysight Technologies,M9804A,MY58100912,A.14.10.03
!Date: Thursday, April 27, 2023 10:28:33
!Correction: S11(C  6-Port  ) 
!S12(C  6-Port  ) 
!S13(C  6-Port  ) 
!S14(C  6-Port  ) 
!S15(C  6-Port  ) 
!S16(C  6-Port  ) 
!S21(C  6-Port  ) 
!S22(C  6-Port  ) 
!S23(C  6-Port  ) 
!S24(C  6-Port  ) 
!S25(C  6-Port  ) 
!S26(C  6-Port  ) 
!S31(C  6-Port  ) 
!S32(C  6-Port  ) 
!S33(C  6-Port  ) 
!S34(C  6-Port  ) 
!S35(C  6-Port  ) 
!S36(C  6-Port  ) 
!S41(C  6-Port  ) 
!S42(C  6-Port  ) 
!S43(C  6-Port  ) 
!S44(C  6-Port  ) 
!S45(C  6-Port  ) 
!S46(C  6-Port  ) 
!S51(C  6-Port  ) 
!S52(C  6-Port  ) 
!S53(C  6-Port  ) 
!S54(C  6-Port  ) 
!S55(C  6-Port  ) 
!S56(C  6-Port  ) 
!S61(C  6-Port  ) 
!S62(C  6-Port  ) 
!S63(C  6-Port  ) 
!S64(C  6-Port  ) 
!S65(C  6-Port  ) 
!S66(C  6-Port  ) 
!S6P File: Measurement: :
# Hz S  RI   R 50
500000000 -0.3269 -0.063371 -0.010248 -0.0012981 -0.0084177 0.011823 -0.0040609 0.012054
0.012876 0.0058661 -0.0049162 0.0087011
-0.010351 -0.0012997 -0.40786 -0.073869 0.0082414 -0.011195 0.0011111 0.011635
0.009159 0.0031524 0.00071103 0.013503
-0.0082672 0.011979 0.0083143 -0.011308 -0.25574 0.19148 0.0064274 0.003463
-0.0015133 0.0081511 0.00048806 0.012718
-0.0039142 0.012108 0.001046 0.011645 0.0063818 0.0035104 -0.32597 0.041966
-0.019606 -0.0052172 0.015798 0.02722
0.012795 0.0054058 0.0092017 0.0029382 -0.0014836 0.0081331 -0.019623 -0.0052201
-0.21433 -0.24056 -0.027902 0.0034427
-0.004466 0.0085856 0.0010292 0.013373 0.00041823 0.012771 0.016014 0.027123
-0.027769 0.0033923 -0.26033 -0.14465
560000000 -0.31454 0.10462 -0.021798 -0.067478 0.00056778 0.013083 0.0060222 0.010975
0.010359 0.0059281 0.010847 0.0095824
-0.021711 -0.067454 -0.36981 0.091276 -0.041468 -0.039404 0.013484 0.0039492
-0.013289 -0.0051874 0.0040066 -0.0013081
0.00060592 0.012929 -0.041696 -0.039487 -0.1807 0.241 -0.00053296 -0.0053602
0.017902 0.006075 0.0081568 -0.0056683
0.0061138 0.011021 0.01365 0.0041602 -0.00052881 -0.0054333 -0.30277 0.13222
0.007141 -0.021936 0.0057711 -0.020727
0.01079 0.0056669 -0.012601 -0.0052599 0.017591 0.0060354 0.0072507 -0.022116
-0.29844 -0.060612 0.010826 -0.050118
0.011122 0.010049 0.0036496 -0.00072992 0.0084485 -0.0058296 0.0055443 -0.020658
0.010021 -0.049131 -0.32981 0.0044147
620000000 -0.27487 0.082636 -0.023475 0.009095 0.0036328 0.0089719 0.0089956 -0.004855
0.01153 -0.00070684 0.0011223 -0.0017233
-0.023449 0.0090608 -0.39889 0.036139 -0.019081 0.00017604 -0.0015624 -0.0019884
0.011944 -0.0055146 0.00052301 -0.0030945
0.0036161 0.0089719 -0.019211 0.00026001 -0.15459 0.25001 -0.0015188 -0.0055896
-0.0037856 -0.0019538 0.0085466 -0.0034646
0.0089122 -0.0051195 -0.0016291 -0.0021312 -0.0014495 -0.0056936 -0.26274 0.14136
-0.038582 -0.02037 0.011504 0.02818
0.011413 -0.00034746 0.011935 -0.0053817 -0.0038615 -0.0019599 -0.038295 -0.020425
-0.21443 -0.095698 -0.043637 0.012053
0.0015822 -0.0016817 0.00061834 -0.0030731 0.008639 -0.0037413 0.011498 0.027887
-0.044295 0.012612 -0.24558 -0.033505
680000000 -0.24002 0.17517 -0.026336 -0.014778 0.0045175 0.0055425 0.001753 -0.0075538
-0.0015986 -0.01173 0.0060514 -0.0066061
-0.026323 -0.014823 -0.38979 0.13771 -0.032547 -0.001899 -0.0016529 -0.00011538
-0.0014031 -0.0092631 -0.00076341 -0.0020659
0.0044879 0.005459 -0.032579 -0.0018064 -0.10739 0.27342 -0.0011011 0.00028471
-0.0014028 0.0012564 -0.0029369 -0.0089784
0.001837 -0.0074272 -0.0017261 -0.00015485 -0.0011213 0.00027789 -0.2186 0.19344
-0.023127 -0.007644 -0.0088806 -0.011812
-0.0017238 -0.011931 -0.0014004 -0.0091919 -0.0013191 0.0012637 -0.02304 -0.0075957
-0.28232 0.0069942 -0.0054613 -0.0073935
0.0062676 -0.0060068 -0.00062781 -0.0018853 -0.0028988 -0.008965 -0.0089806 -0.0116
-0.0053535 -0.0075171 -0.26162 0.070575
740000000 -0.19491 0.16748 -0.041418 0.02651 0.01355 -0.0037594 -6.7647e-05 -0.0040635
-0.0029491 -0.002412 -0.0071853 0.0031001
-0.041432 0.026451 -0.33655 0.15749 -0.037415 0.034114 -2.1931e-05 -0.0055319
-0.012973 0.0068171 -0.0012762 -0.0053496
0.013442 -0.0038077 -0.037203 0.034318 -0.073978 0.27391 -0.0021193 0.0033524
-0.001115 -0.0052986 -0.001852 0.00082368
-5.952e-05 -0.004045 -0.0001733 -0.0054752 -0.0021185 0.0033691 -0.20203 0.20015
-0.043156 -0.0086735 0.022828 0.016036
-0.0029156 -0.0027622 -0.0132 0.0070626 -0.0010787 -0.0053358 -0.043222 -0.0086949
-0.17657 0.043061 -0.045131 -0.00023595
-0.0071806 0.0033942 -0.0012324 -0.0055268 -0.0019122 0.00077075 0.02284 0.016167
-0.044754 -0.00017687 -0.24952 0.075173
800000000 -0.16566 0.21307 -0.022537 0.015913 0.0055426 -0.010248 -0.0043136 -0.0025471
-0.004208 0.0015418 0.0045063 0.00072513
-0.022542 0.015869 -0.34456 0.22849 -0.008785 0.034241 -0.0021433 0.0020568
-0.00028221 0.0023221 0.00074549 0.005513
0.0054946 -0.010298 -0.0087092 0.034281 -0.035802 0.30016 0.0012671 0.0011994
-0.00011967 0.0031915 -0.0015326 0.00076387
-0.0043613 -0.0024603 -0.0021606 0.0021519 0.0012746 0.0011876 -0.1731 0.2282
-0.029307 0.012526 0.015778 -0.010038
-0.0039747 0.0015766 -4.6966e-05 0.0023237 -0.00010316 0.0031975 -0.029281 0.012544
-0.2343 0.065904 -0.019707 0.020388
0.0045004 0.00071451 0.00062545 0.0054635 -0.0015352 0.00080213 0.015645 -0.010041
-0.01958 0.020407 -0.24739 0.12944
860000000 -0.13221 0.23449 -0.018422 0.030673 -0.0033129 -0.0099077 -0.0018617 0.00088821
0.0043932 0.0049383 -0.0038652 -0.0028765
-0.018432 0.030619 -0.29765 0.27332 0.0073973 0.034162 0.00028273 0.00227
0.0042182 0.00045568 0.0030958 0.00022512
-0.0033367 -0.0099493 0.0075363 0.034177 0.012813 0.31023 -0.00040402 -0.00047762
0.0025033 -0.001818 0.00137 0.0042127
-0.001844 0.0009199 0.00016108 0.0022688 -0.0004144 -0.00047587 -0.13665 0.23998
-0.018561 0.017532 -0.0069568 -0.0095747
0.0043966 0.0050863 0.0040959 0.00050688 0.0025144 -0.0017966 -0.018568 0.017596
-0.17877 0.12734 -0.027213 0.015751
-0.0039825 -0.0032309 0.0032957 -0.00010355 0.0012936 0.0042166 -0.0069157 -0.0095661
-0.027063 0.01601 -0.19943 0.17702
920000000 -0.10902 0.25831 0.0043187 0.039446 -0.0091552 -0.0043414 -0.0018623 0.001682
0.00028768 0.0010388 0.0028787 -0.0012539
0.0042799 0.039377 -0.2711 0.29536 0.027853 0.022916 0.0013344 0.00097955
0.0068573 4.284e-05 0.0037607 -0.0029717
-0.0091766 -0.0043141 0.02796 0.022885 0.059158 0.31214 0.0016739 -7.5333e-05
0.00049519 -0.00036793 0.00078878 -0.0013639
-0.0018439 0.0016944 0.0013905 0.00099956 0.0016761 -7.124e-05 -0.11332 0.25685
-0.012759 0.03033 0.0044095 -0.0065567
0.00031994 0.0010519 0.0068988 0.00012928 0.00048496 -0.00037332 -0.012706 0.030387
-0.17287 0.13229 -0.0037595 0.02868
0.0031095 -0.0011559 0.0039328 -0.0028643 0.00084655 -0.0014273 0.0044329 -0.0066175
-0.0037831 0.028759 -0.20818 0.18906
980000000 -0.063176 0.28055 0.016423 0.030677 -0.0091271 0.0047238 0.0018924 0.0038505
0.0037511 -0.0015627 -0.0033548 -0.0026101
0.016395 0.03064 -0.21912 0.33283 0.032897 0.0053236 0.0019394 -0.00013418
0.0017782 -0.0060808 -0.00015623 -0.0027756
-0.0091102 0.004756 0.032956 0.0052189 0.10566 0.30708 0.00040331 -0.0011413
0.00031249 -0.0017297 0.0014391 -0.00029112
0.0019409 0.0037572 0.0019244 -0.00012761 0.00040475 -0.0011503 -0.075237 0.26835
0.0064222 0.030394 -0.0098613 -0.0080352
0.0037341 -0.0016567 0.0017983 -0.0061043 0.00029395 -0.001719 0.0064698 0.030416
-0.14398 0.16926 0.0052553 0.020886
-0.0033002 -0.0026668 -0.0001874 -0.0025922 0.0014508 -0.00029656 -0.0098575 -0.0080546
0.0052279 0.020899 -0.16792 0.23874
1040000000 -0.021967 0.28995 0.033096 0.019926 -0.00097788 0.0074706 0.0024509 0.00058398
0.00040249 -0.0033207 -7.0277e-05 -0.0014797
0.033021 0.019924 -0.18403 0.34688 0.029537 -0.014183 0.0013769 -0.0016737
-0.0023761 -0.0023495 -0.0011819 -0.0030004
-0.00094488 0.0074863 0.029505 -0.014305 0.15222 0.29412 -0.00056399 -0.00137
-0.0015224 -0.00094784 -0.00071616 -0.0011155
0.0024519 0.00062805 0.0013516 -0.0017055 -0.00055909 -0.0013757 -0.047712 0.27829
0.018367 0.019684 -0.0019814 0.0014385
0.00042659 -0.0033531 -0.0023806 -0.0022478 -0.0015319 -0.00093974 0.018409 0.019678
-0.11084 0.17822 0.01313 0.020441
-0.00014167 -0.0012689 -0.0012282 -0.0030184 -0.00068218 -0.0011048 -0.0019742 0.0014244
0.012996 0.020338 -0.14576 0.25943
1100000000 0.022687 0.30054 0.036606 -0.0027226 0.0035668 0.004011 0.0024878 -0.00090657
-0.0023178 -0.0031225 -0.0040347 -1.8934e-05
0.036565 -0.0027123 -0.14088 0.36705 0.01543 -0.027311 -8.9589e-05 -0.0017605
-0.0033494 -0.0010031 -0.0036507 -0.0005969
0.0035864 0.0040215 0.015327 -0.027405 0.19843 0.27495 -0.0016954 0.00030979
-0.0016932 0.00068382 -0.0010686 -0.00057622
0.0024782 -0.00092814 -0.00012569 -0.0017804 -0.001698 0.00030603 -0.0076698 0.28358
0.024345 0.0069773 -0.0025801 4.7172e-05
-0.0023467 -0.0031125 -0.0033392 -0.00096938 -0.0016807 0.0006966 0.024342 0.0069381
-0.094021 0.19496 0.019767 0.010512
-0.0041682 -0.00011766 -0.0037283 -0.00057146 -0.0010836 -0.00056959 -0.0026637 -3.0925e-06
0.019871 0.010337 -0.10208 0.29229
1160000000 0.074301 0.29746 0.025146 -0.019889 0.0034091 -0.00069159 -7.8822e-05 -0.0026006
-0.0039887 -0.00090711 -0.0014816 0.0041816
0.025147 -0.01986 -0.096444 0.3721 -0.0034048 -0.028477 -0.0016078 -0.0014957
-0.0026338 0.0024477 -0.0015496 0.0018447
0.0034077 -0.00069251 -0.0035572 -0.028506 0.24226 0.24508 -0.00057917 0.0016308
-0.00038145 0.001753 -0.0009971 0.00019656
-8.3408e-05 -0.0025319 -0.0016357 -0.0015037 -0.00057853 0.0016361 0.031721 0.28074
0.021905 -0.0095883 -0.0035701 0.0052621
-0.0039864 -0.00088066 -0.0026663 0.0025015 -0.00038141 0.0017755 0.0219 -0.0096484
-0.057635 0.20629 0.019033 0.0012232
-0.0013858 0.0041886 -0.0014655 0.001959 -0.0010213 0.00018067 -0.0035278 0.0052632
0.019167 0.0013461 -0.053826 0.29544
1220000000 0.11789 0.28843 0.012213 -0.029893 -0.0011603 -0.0015323 5.8598e-05 -0.0010363
-0.0028472 0.0022558 0.0011816 0.0018685
0.012215 -0.029878 -0.052674 0.38643 -0.016465 -0.020937 -0.0023972 0.0005053
-2.1742e-05 0.0029613 -0.00080109 0.0017766
-0.0011609 -0.0015176 -0.016585 -0.020878 0.28173 0.20686 0.00084559 0.0014532
0.00052006 0.0011076 0.00020556 0.00056363
5.5199e-05 -0.0010454 -0.0023777 0.00051213 0.00084741 0.0014492 0.071178 0.2726
0.011395 -0.016235 0.0020862 0.0015424
-0.0028605 0.0022569 4.0533e-06 0.0029865 0.00050955 0.0011017 0.01138 -0.016258
-0.036443 0.21846 0.015509 -0.012085
0.0012488 0.0018481 -0.00078865 0.0018838 0.00021008 0.0005977 0.0021288 0.0015776
0.015556 -0.012066 -0.024423 0.31414
1280000000 0.16849 0.26905 -0.0066402 -0.029131 -0.0018835 0.0016865 -0.001029 -0.0020527
-0.00099638 0.0032382 0.0025565 0.0013914
-0.0066254 -0.029104 -0.0060621 0.37873 -0.023399 -0.0081609 -0.00080909 0.0013805
0.0016052 0.001786 0.00064707 0.0020685
-0.0018919 0.0016871 -0.023479 -0.0080616 0.31338 0.16378 0.001347 -0.00011875
0.0010071 0.00033125 0.00035018 0.00038661
-0.0010387 -0.002039 -0.00082519 0.0013971 0.0013407 -0.00011735 0.10779 0.25678
0.0021448 -0.019018 -0.00013787 -2.0699e-05
-0.00097231 0.0032284 0.001636 0.0017709 0.0010115 0.00032472 0.0021383 -0.019018
0.00043168 0.22489 0.0042037 -0.015339
0.0025757 0.0013585 0.00066855 0.002073 0.00035165 0.00034185 -0.0001276 -1.6566e-05
0.0041782 -0.015394 0.024014 0.31847
1340000000 0.2061 0.23694 -0.016582 -0.02004 0.00025872 0.0041006 -0.001815 -0.0007011
0.0015402 0.002842 0.0017209 -0.0013652
-0.016564 -0.020026 0.033242 0.37183 -0.020687 0.004335 -0.0001756 0.001882
0.0017671 0.00091697 0.0011704 0.00082763
0.00028164 0.0040992 -0.020691 0.0044432 0.33661 0.11601 0.00077021 -0.00086992
0.00059695 -0.00055879 5.3302e-05 0.00031861
-0.0018202 -0.00072737 -0.00014526 0.0018785 0.000771 -0.00087542 0.14098 0.23695
-0.0074788 -0.01666 0.0010185 0.00039803
0.0015328 0.0027939 0.0017982 0.00090252 0.00060323 -0.0005547 -0.0074944 -0.016669
0.029309 0.2228 -0.0025707 -0.014188
0.0017665 -0.0013297 0.0011195 0.00084056 7.3107e-05 0.00032442 0.0010018 0.00042002
-0.0026611 -0.014174 0.061914 0.31514
1400000000 0.2406 0.20074 -0.023271 -0.0089093 0.0046129 0.0030862 -0.0021211 0.00072455
0.0025237 0.00098288 0.00043723 -0.0012152
-0.023252 -0.0089206 0.071542 0.36025 -0.014102 0.012158 0.0012098 0.0013564
0.0011333 -0.00056204 0.0012253 0.0002584
0.0046408 0.0030814 -0.014068 0.012256 0.35042 0.061955 -1.3217e-05 -0.0013128
0.00020869 -0.00014901 0.00038868 0.0002028
-0.0021156 0.00075046 0.0012183 0.0013651 -1.5204e-05 -0.0013063 0.17071 0.20858
-0.013623 -0.01045 -0.0010182 -0.00041334
0.0025351 0.00094975 0.0011274 -0.00060547 0.00021215 -0.0001614 -0.013646 -0.010424
0.062737 0.22227 -0.0092181 -0.0092986
0.00036101 -0.001273 0.001227 0.00023473 0.00036658 0.00021774 -0.00098255 -0.00045059
-0.009167 -0.0093168 0.1069 0.30617
1460000000 0.26473 0.15781 -0.020723 0.0036684 0.0050411 -0.0015599 -0.0014536 0.0016516
0.0020529 -0.00033678 -0.00021898 -0.00083057
-0.020701 0.0036639 0.10653 0.33904 -0.0053194 0.014745 0.0016245 0.0002973
0.0011592 -0.001223 0.0012692 -0.00055445
0.0050381 -0.0015795 -0.0052581 0.0148 0.35719 0.0067256 -0.0010026 -0.0011121
0.00031699 -0.00022489 0.0006636 -0.00032433
-0.0014438 0.0016372 0.0016248 0.00028111 -0.001001 -0.0011185 0.19787 0.18006
-0.014968 -0.0040376 -0.0010314 0.0018763
0.0020655 -0.00032509 0.0011601 -0.001228 0.00031787 -0.00020536 -0.014992 -0.0040269
0.092459 0.21082 -0.011556 -0.0034108
-0.00020233 -0.00082078 0.0012041 -0.0005351 0.00066524 -0.00029885 -0.0011014 0.001872
-0.011521 -0.0033958 0.14085 0.2862
1520000000 0.27817 0.11682 -0.015579 0.0093985 0.0030559 -0.0037836 8.3988e-05 0.002617
0.0022847 -0.0018451 -0.00098629 -0.00021784
-0.01557 0.0093978 0.14085 0.32543 0.0020142 0.012138 0.0016719 -0.00064133
0.00020593 -0.0010213 0.00038274 -0.0010087
0.0030373 -0.0038083 0.0020951 0.012141 0.3496 -0.050362 -0.00080954 -0.00040399
0.00061096 -0.00097912 0.00015572 -0.00014638
0.00010318 0.0026253 0.0016729 -0.00065599 -0.00081229 -0.00040471 0.22173 0.14178
-0.015138 0.0015404 0.0013185 0.0020544
0.0022781 -0.001873 0.00019039 -0.0010409 0.00061941 -0.00098895 -0.015141 0.0015774
0.12037 0.2007 -0.011492 0.0010459
-0.0010406 -0.00016695 0.00038077 -0.0010274 0.00013935 -0.00016188 0.0013716 0.002045
-0.011487 0.0011096 0.17451 0.26785
1580000000 0.28887 0.071458 -0.0091454 0.013185 -0.0011472 -0.0044781 0.0014847 0.0019409
-0.00014549 -0.0022314 -0.0002862 0.00043828
-0.0091378 0.013184 0.16908 0.30109 0.0052214 0.0070544 0.00064588 -0.001486
-0.00039149 -0.0011783 -0.00020529 -0.0007603
-0.0011639 -0.0044899 0.0052683 0.0070389 0.32875 -0.10793 -0.0014756 0.00027907
-0.00045194 -0.0013331 0.00026833 -0.00037709
0.0015089 0.0019448 0.00062679 -0.0015055 -0.0014787 0.00026648 0.23651 0.10249
-0.011969 0.0068637 0.0020842 0.00088166
-0.00016992 -0.0022187 -0.00038835 -0.0011832 -0.00046212 -0.00133 -0.011975 0.0068952
0.14611 0.18646 -0.0094738 0.0071273
-0.00027648 0.00040386 -0.00019014 -0.0007135 0.00026135 -0.00039063 0.0020413 0.00085463
-0.0095074 0.0070196 0.20827 0.24288
1640000000 0.29227 0.030354 -0.0023096 0.012455 -0.0027418 -0.0020946 0.0027766 0.0010969
-0.00050594 -0.0016922 -0.00037739 0.00046887
-0.0023044 0.012449 0.19933 0.27678 0.0052967 0.002351 -0.00043103 -0.0018516
-0.00092765 -0.00058063 -0.0004189 -0.0007324
-0.0027751 -0.002103 0.0053224 0.0023276 0.29928 -0.1569 -0.00072801 0.0012279
-0.001035 -0.001073 -8.6149e-05 -0.00045172
0.0027649 0.0010789 -0.00044725 -0.0018588 -0.00072822 0.0012386 0.24965 0.053132
-0.00808 0.0084116 0.0024829 -0.0006288
-0.00051866 -0.0017518 -0.00095431 -0.00056031 -0.0010445 -0.0010569 -0.0080691 0.008434
0.17022 0.16582 -0.0047005 0.0092734
-0.00042398 0.00045197 -0.00039581 -0.00074022 -0.00011484 -0.00045302 0.0024893 -0.00061238
-0.0046477 0.0092581 0.23449 0.21265
1700000000 0.28639 -0.014496 0.0013694 0.0099861 -0.0031857 0.00043784 0.0031509 -0.0012572
-0.0021143 -0.00078017 0.0005029 0.00045515
0.0013749 0.0099776 0.21817 0.24544 0.0027698 -0.00032331 -0.0014407 -0.00078841
-0.00083414 -0.00012744 -0.00081106 -0.00046401
-0.003199 0.00044478 0.0027589 -0.00033008 0.25517 -0.19565 9.0636e-05 0.0016302
-0.0021106 -0.00024029 -0.00031164 -0.00076354
0.0031598 -0.0012968 -0.0014435 -0.00078863 8.9198e-05 0.0016367 0.24646 0.0026608
-0.0052438 0.0096262 0.0017431 -0.0019741
-0.0021236 -0.00072698 -0.00084826 -0.00012711 -0.0021039 -0.00023264 -0.0052217 0.0096434
0.18986 0.14916 9.979e-05 0.0094789
0.00056614 0.00040582 -0.00081644 -0.00044884 -0.00031568 -0.00078753 0.0017599 -0.0020283
0.00010151 0.0095141 0.25237 0.17933
1760000000 0.27584 -0.063306 0.0040647 0.0069092 -0.0019894 0.0011403 0.0014169 -0.0034796
-0.0012761 0.00051394 0.00022028 -0.0005423
0.0040683 0.0068912 0.24484 0.20589 0.00023769 -0.0016728 -0.0012814 1.3095e-05
-0.001178 0.00098352 -0.00053388 0.00033023
-0.0019891 0.0011746 0.00021912 -0.0016561 0.20662 -0.2275 0.0010815 0.0014346
-0.0012066 0.0014385 -0.0013069 -0.00069178
0.0013737 -0.0034737 -0.0012983 9.4213e-06 0.0010737 0.0014282 0.23786 -0.049546
-0.0015088 0.009139 -0.00011644 -0.0024494
-0.0013036 0.00052384 -0.0011729 0.0010002 -0.0011879 0.0014626 -0.0014925 0.0091649
0.20715 0.1175 0.0040269 0.0071951
0.00023045 -0.00054151 -0.00053399 0.00032397 -0.0013267 -0.00075311 -0.00015666 -0.0024928
0.0040509 0.0072056 0.2663 0.14218
1820000000 0.25257 -0.10135 0.0046007 0.0032844 0.00025858 0.0022948 -0.00092659 -0.0030427
-0.0012694 0.00092055 6.9323e-05 -5.6566e-05
0.0045975 0.0032632 0.25559 0.176 -0.001922 6.9988e-05 -0.0014945 0.00092142
-3.5342e-05 0.0012741 -0.00072087 0.00044859
0.00027355 0.002311 -0.0019293 8.3301e-05 0.15672 -0.24207 0.0018078 0.00062618
-0.00027061 0.0024576 -0.0017809 0.00033493
-0.00095354 -0.0030298 -0.0014771 0.00094444 0.0018094 0.00063643 0.20769 -0.097384
0.00043899 0.0078799 -0.0015223 -0.0017029
-0.0012761 0.00093338 -9.4333e-06 0.001284 -0.00024742 0.0024609 0.00046005 0.0078962
0.22771 0.091089 0.0050447 0.0034801
3.8633e-05 -6.7463e-05 -0.00071194 0.00047367 -0.0017787 0.00037779 -0.0015183 -0.0017125
0.0050321 0.0034902 0.27031 0.10747
1880000000 0.21798 -0.14215 0.0025506 0.00086157 -0.00028286 0.0022172 -0.002907 -0.0023913
-0.00030114 0.0016886 0.00025815 -0.00066725
0.0025571 0.00085015 0.26012 0.12963 -0.0038879 0.0028163 -0.00036698 0.0018728
0.00057886 0.0013613 7.782e-05 0.00093519
-0.00028801 0.002247 -0.0038714 0.0028285 0.10488 -0.24984 0.0020633 -0.0011749
0.0017002 0.0019871 -0.0009831 0.0014832
-0.0029348 -0.0023895 -0.00035761 0.0018492 0.0020596 -0.0011749 0.16667 -0.13752
0.0017469 0.0056985 -0.0022746 0.0003176
-0.00026501 0.0016831 0.00055856 0.0013436 0.0016975 0.0020036 0.0017627 0.005729
0.2348 0.06192 0.0054796 0.0016327
0.00024296 -0.0006105 8.287e-05 0.00095968 -0.00094438 0.0015433 -0.0022871 0.0003123
0.0054961 0.0017053 0.27137 0.073672
1940000000 0.17918 -0.16857 0.00042856 -0.001006 0.0017117 0.0018052 -0.0039648 0.0002346
0.0010718 0.00093044 -0.00064836 -0.00074215
0.00042023 -0.0010184 0.26168 0.098295 -0.0019543 0.0057405 0.0010573 0.0014602
0.0019899 0.00038365 0.00088338 0.00025623
0.0017668 0.0017929 -0.001905 0.0057545 0.061134 -0.24176 0.00048192 -0.0024023
0.0022467 0.00030722 0.00016366 0.0015538
-0.003928 0.00024081 0.0010617 0.0014533 0.00048919 -0.0023993 0.11396 -0.16873
0.0012398 0.0037745 -0.001343 0.0014099
0.0010897 0.00089163 0.0019991 0.00033866 0.0022336 0.00030382 0.0012739 0.0037512
0.24175 0.025245 0.0044246 -0.0024685
-0.00072605 -0.00070892 0.00085965 0.00024514 0.00020687 0.0016076 -0.0013666 0.0013569
0.0044273 -0.002446 0.26242 0.037644
2000000000 0.13348 -0.1836 -0.0031727 0.00087753 0.0029633 0.0012047 -0.0025388 0.0036041
0.00086322 0.00054925 -0.00084417 0.000612
-0.0031626 0.00086641 0.24815 0.063025 -0.00037142 0.0078262 0.0016176 0.00033442
0.0011149 -0.0012944 0.00044803 0.00010751
0.0029872 0.0011793 -0.00032269 0.0078268 0.020072 -0.22755 -0.0016037 -0.0015274
0.0019914 -0.0010455 0.0015413 0.0014469
-0.0025136 0.0036308 0.001611 0.00032201 -0.0016071 -0.0015297 0.059847 -0.17818
-0.00083396 0.0033317 -0.0004517 0.0020327
0.00091096 0.0005768 0.0010544 -0.0013 0.0019986 -0.0010676 -0.0008137 0.0033516
0.24003 -0.0079424 0.00079431 -0.0034616
-0.00075636 0.00057223 0.00048488 9.6912e-05 0.0015572 0.0014883 -0.00037338 0.0020701
0.00079284 -0.0034173 0.24963 0.0093652
2060000000 0.086332 -0.19135 -0.0042217 0.0030254 0.002825 -0.00071753 0.00097255 0.0035233
0.0016317 -0.00053638 -0.00028714 0.0011749
-0.0042322 0.003003 0.23524 0.034191 0.0047501 0.0087237 0.0011725 -0.00070686
0.00050284 -0.0014827 0.00063508 -0.00017613
0.0027927 -0.00074112 0.0048286 0.0087342 -0.012531 -0.20941 -0.0017356 0.00049349
0.00075673 -0.0021747 0.0027684 0.00031659
0.0009576 0.0035087 0.0011831 -0.00072287 -0.0017517 0.00050102 0.00868 -0.17488
-0.0015407 0.0043369 0.00089945 0.0011063
0.0015925 -0.00057719 0.00050636 -0.001535 0.00077946 -0.0021601 -0.0014969 0.0043298
0.22796 -0.046117 -0.0012351 -0.0044047
-0.00034633 0.0011232 0.00063736 -0.00016283 0.0028302 0.00034126 0.00086114 0.001124
-0.0012862 -0.0044203 0.23538 -0.015331
2120000000 0.041529 -0.18251 -0.0033155 0.0063275 0.0023061 -0.002768 0.0031128 0.0021405
0.00087842 -0.0014342 0.0010347 0.00029522
-0.0033228 0.0063338 0.21465 0.010785 0.0071824 0.0045519 0.0010835 -0.0013085
-0.0012294 -0.0019391 7.5904e-05 -0.00098083
0.0022822 -0.0028173 0.0072577 0.0045009 -0.040804 -0.19283 -0.00083745 0.0016423
-0.001521 -0.0014717 0.00061104 -0.0021751
0.003103 0.0020691 0.001072 -0.0013341 -0.00085947 0.0016222 -0.040172 -0.1572
-0.0023021 0.0063808 0.0017306 0.00091463
0.00091129 -0.0014384 -0.0012903 -0.0019284 -0.001537 -0.0014727 -0.0023434 0.0064143
0.21384 -0.080629 -0.0050337 -0.0022523
0.0011858 0.00023555 8.1544e-05 -0.0009784 0.00064711 -0.0020878 0.0016103 0.0010668
-0.0050562 -0.0022504 0.21442 -0.03056
2180000000 0.0015223 -0.16979 -0.0018951 0.0095565 0.00045299 -0.0022113 0.0029388 -0.00046326
0.00020669 -0.001386 0.0012266 3.9268e-05
-0.0019212 0.0095601 0.19539 -0.0074835 0.0080809 0.0038351 -0.00091845 -0.0016121
-0.0020769 0.00083094 -7.0464e-06 0.0001527
0.00042713 -0.0022174 0.0081037 0.0038066 -0.062031 -0.1692 0.0013454 0.0016329
-0.00087281 -0.00024561 0.00047585 -0.0019738
0.0029938 -0.0004994 -0.00089314 -0.0016338 0.0013483 0.0016416 -0.07589 -0.13203
-0.00075595 0.009038 0.0019706 0.00026457
0.00018748 -0.0013681 -0.0020576 0.00085933 -0.00086703 -0.00027536 -0.00072359 0.0090293
0.18768 -0.11157 -0.0058313 0.0016599
0.0011675 0.00020826 -6.3402e-05 0.00024371 0.00040407 -0.0019248 0.001959 0.00015282
-0.0057902 0.0015257 0.19887 -0.0456
2240000000 -0.027584 -0.14526 0.0022276 0.010856 -0.00060379 -0.0028467 0.0016741 -0.002392
-0.0019984 -0.00099467 0.00068634 -0.0017596
0.0022103 0.010864 0.17562 -0.012795 0.0087441 8.3182e-05 -0.000937 -0.00042651
-0.00050923 0.0010752 -0.00080047 -0.0004967
-0.00062806 -0.0028413 0.0087635 2.3842e-06 -0.079838 -0.14474 0.0019915 -0.0015957
-0.0011886 5.0992e-05 -0.0022318 -0.0015379
0.0016414 -0.0023908 -0.00095438 -0.00036975 0.0019898 -0.0015983 -0.11014 -0.10286
0.0018008 0.010782 0.0017515 -0.00062095
-0.0020557 -0.00089436 -0.00055867 0.0011085 -0.0011817 5.6227e-05 0.0018022 0.010801
0.15926 -0.12879 -0.0058663 0.0037154
0.0007455 -0.0018969 -0.00074215 -0.00058982 -0.0022897 -0.0014828 0.001703 -0.0007526
-0.0057339 0.0038956 0.1748 -0.05602
2300000000 -0.05417 -0.11859 0.0074519 0.00901 -0.0014337 -0.0018253 -0.00047556 -0.0013521
-0.0013616 0.00089873 -0.0010429 -0.00079334
0.0074488 0.0090008 0.15603 -0.022225 0.0087305 -0.0022903 -0.00079734 0.00064941
-0.00014825 0.0017265 -1.7882e-06 0.00082036
-0.0014317 -0.0018561 0.0087489 -0.0023638 -0.091798 -0.12098 -9.5426e-05 -0.0017122
-2.4281e-05 0.0018592 -0.0018599 0.00084072
-0.00055388 -0.0013938 -0.00082654 0.00063055 -8.073e-05 -0.0016764 -0.13036 -0.06782
0.0059071 0.011018 0.0005665 -0.0020061
-0.0013855 0.00076102 -0.00012464 0.0016722 -4.2837e-05 0.0018933 0.0059763 0.011027
0.12397 -0.14968 -0.0037839 0.0073278
-0.0010746 -0.00082713 -8.1623e-06 0.00075224 -0.0019136 0.00075512 0.00062428 -0.0017696
-0.0038774 0.0073161 0.15998 -0.057935
2360000000 -0.071333 -0.087826 0.010525 0.0084515 -0.0011811 -0.0014813 -0.0014718 -0.00070587
-0.00066119 0.0011436 -0.0013887 -0.00043446
0.010542 0.008475 0.14631 -0.022302 0.0081447 -0.0051833 -0.0006622 0.00093856
0.0020241 0.00023867 9.6922e-05 -0.00011992
-0.0011943 -0.0014903 0.008109 -0.0052471 -0.10228 -0.099265 -0.0026147 -0.0010169
0.0010273 0.00017264 -0.0010181 0.0018329
-0.001508 -0.00080496 -0.00067065 0.00093851 -0.0026261 -0.0010191 -0.14777 -0.035533
0.010153 0.010285 0.0014044 -0.0020001
-0.00064675 0.0011343 0.002077 0.00027282 0.0010339 0.00015513 0.010206 0.010255
0.095117 -0.15048 0.00016338 0.0082732
-0.0014666 -0.00040072 0.00016268 -0.00013546 -0.00092112 0.0017949 0.0011838 -0.0020345
7.5831e-05 0.0082006 0.13674 -0.061882
2420000000 -0.079513 -0.059847 0.01416 0.002744 -0.003171 -0.0011801 -0.00087662 0.00057226
0.0012999 0.0014349 -0.0014623 0.0017187
0.014167 0.002774 0.13016 -0.022321 0.0044935 -0.0071157 0.0013067 0.0010749
0.00079755 -0.0015226 -0.00018592 -0.00014056
-0.0031873 -0.0011779 0.00444 -0.0071343 -0.11456 -0.078119 -0.0022295 0.0013606
-0.00010858 -0.00028509 0.00028691 0.0027361
-0.00081625 0.00055085 0.0013414 0.0010427 -0.0022204 0.0013696 -0.15604 0.0080695
0.014294 0.0075001 -0.0003092 -0.0027595
0.0013914 0.0014244 0.0008409 -0.0015081 -9.2678e-05 -0.0002871 0.014343 0.0073923
0.060963 -0.14968 0.0010956 0.009078
-0.0014252 0.0016587 -0.00014245 -0.00018843 0.00022874 0.0027292 -0.0003271 -0.0028885
0.0012347 0.0089536 0.11848 -0.056334
2480000000 -0.080664 -0.029967 0.013745 -0.0026141 -0.0017031 -0.00018069 -0.00044758 0.0014219
0.001863 -0.0004542 9.8819e-05 0.001307
0.013743 -0.0026059 0.13169 -0.024495 0.00266 -0.0090214 0.0011 -5.5977e-05
-0.00059311 -0.00099609 -0.00019878 -0.00043092
-0.0016891 -0.00013868 0.0025707 -0.0090391 -0.11815 -0.059043 -0.00059338 0.0034032
-0.00032955 -0.0008232 0.0019312 0.00097182
-0.00036548 0.0014682 0.0011182 -5.9153e-05 -0.00058171 0.0033926 -0.15826 0.044084
0.017965 0.00096483 -0.0015838 -0.002416
0.0018612 -0.00035019 -0.0006159 -0.0010096 -0.00032239 -0.00085168 0.017963 0.0009013
0.030625 -0.14216 0.0042798 0.0074378
4.4801e-05 0.0013347 -0.00016712 -0.00042353 0.0019117 0.00096113 -0.0015051 -0.0025116
0.0042236 0.007506 0.098651 -0.053573
2540000000 -0.085537 -0.0018002 0.01153 -0.0063229 -0.0023646 0.00090651 0.00074635 0.00089324
-7.0775e-06 -0.0017721 0.00086846 0.0014656
0.011536 -0.0063019 0.11816 -0.015356 -0.0013095 -0.0079253 0.00064425 -0.0014503
-0.0016204 -0.00011907 -0.00051091 0.00013124
-0.0023499 0.00091162 -0.0013983 -0.0079207 -0.12488 -0.034807 0.0021434 0.002401
-0.0011558 -0.00015746 0.00172 -0.00079171
0.00078784 0.0008938 0.0006415 -0.001465 0.0021474 0.0024306 -0.15731 0.083964
0.017663 -0.0055231 -0.0021933 -0.0018789
2.6565e-05 -0.0018627 -0.0015976 -0.00016917 -0.0011374 -0.00015643 0.017656 -0.0055859
0.0059649 -0.12734 0.0067756 0.0064841
0.00093012 0.0014443 -0.00050152 0.0001463 0.0017235 -0.0008279 -0.0021122 -0.0018339
0.0067317 0.0063575 0.083222 -0.038646
2600000000 -0.078026 0.0224 0.0083251 -0.0097944 -0.0012534 0.0026175 0.00092444 -0.00029574
-0.0010521 -0.0010951 0.0017898 0.00052169
0.0083026 -0.0097739 0.11341 -0.03143 -0.0036341 -0.006104 -0.00040942 -0.00079131
-0.00028021 0.0016233 -0.00024705 0.00071744
-0.001229 0.0026253 -0.0036807 -0.0060651 -0.12918 -0.010515 0.0030942 -1.8956e-05
-0.00020635 0.0013984 0.001195 -0.0016946
0.00092884 -0.0002857 -0.00042832 -0.00079428 0.0031026 -5.346e-05 -0.14254 0.11633
0.014166 -0.011901 -0.0033129 0.00031379
-0.0010584 -0.0010193 -0.00022744 0.0016415 -0.00015043 0.0014089 0.014103 -0.011969
-0.020628 -0.11204 0.008731 0.0061016
0.0017443 0.00052547 -0.00020688 0.00069712 0.0012601 -0.0017423 -0.0033454 0.00025556
0.0086536 0.0060414 0.076015 -0.024411
2660000000 -0.073269 0.04783 0.0043411 -0.011609 -0.00013837 0.0010862 5.343e-05 -0.00016444
-0.0027241 0.00027306 0.001249 -0.00073885
0.0043499 -0.011602 0.11978 -0.027442 -0.0048519 -0.0044039 -0.0012943 -0.00033704
0.00010697 0.0017703 0.00039588 0.00082097
-0.00015103 0.0010881 -0.0049137 -0.0043591 -0.12915 0.0095277 0.0018348 -0.0019763
0.00038968 0.00068515 -0.00094518 -0.001766
7.1e-05 -0.00013832 -0.0012922 -0.00033428 0.0018564 -0.001956 -0.1243 0.14812
0.0082425 -0.015831 -0.0022985 0.00086459
-0.0027617 0.00032 0.00016751 0.0017931 0.00044356 0.00068828 0.0082057 -0.015929
-0.037478 -0.097311 0.010268 0.0018171
0.0012518 -0.00076258 0.00042463 0.00078349 -0.0010089 -0.0017642 -0.0024439 0.00078027
0.010374 0.0018286 0.07045 -0.0046552
2720000000 -0.061901 0.067037 0.00015817 -0.011686 -0.00027761 0.0028149 -0.0002788 -0.00010291
-0.0019807 0.0021485 0.00048894 -0.0017479
0.00015782 -0.011694 0.10549 -0.03019 -0.005191 -0.00093315 -0.0015124 0.00038793
0.0016898 0.00054609 0.00080332 -0.00015727
-0.00027532 0.0028151 -0.0051898 -0.00086713 -0.12312 0.03961 0.00019082 -0.0024195
0.00047682 0.00041763 -0.0013788 0.00073042
-0.0002654 -0.00011893 -0.0015013 0.00040062 0.00020529 -0.0024186 -0.091643 0.17854
0.0014294 -0.016459 -0.0016929 0.0022266
-0.0018844 0.0022709 0.0016955 0.00055098 0.00052562 0.00039474 0.0014626 -0.016515
-0.052092 -0.071908 0.012031 -0.00075074
0.00050192 -0.0016759 0.00085575 -0.0001702 -0.0014249 0.00071734 -0.0015142 0.0023069
0.012066 -0.00065306 0.075953 0.015162
2780000000 -0.048038 0.085278 -0.0043037 -0.010309 -0.00015312 0.0010262 0.00066926 -0.00033649
0.0011073 0.0024334 -0.00063492 -0.001729
-0.0042848 -0.010306 0.10366 -0.042895 -0.003929 0.0004386 -0.00014973 0.0015038
0.0016432 -0.00097657 3.5112e-05 -0.00017497
-0.00016767 0.0010031 -0.0039544 0.00049439 -0.12133 0.069111 -0.0020253 -0.0014467
0.0004439 -0.00047424 -0.00047092 0.00090398
0.00065325 -0.000357 -0.00015641 0.0015228 -0.0020338 -0.0014535 -0.06299 0.20017
-0.0051873 -0.014723 -0.00061742 0.0022211
0.0011302 0.0024111 0.0016568 -0.00099861 0.00045647 -0.00045559 -0.0052415 -0.014719
-0.066008 -0.046643 0.010313 -0.0052679
-0.00066908 -0.0018344 5.6427e-05 -0.00018154 -0.00038315 0.00082816 -0.00068314 0.0023162
0.010131 -0.0052205 0.079315 0.032887
2840000000 -0.03332 0.10135 -0.0073644 -0.0072409 0.0012916 0.0020625 -0.0001101 -8.2243e-05
0.001523 0.0010241 -0.0015991 0.00033255
-0.0073634 -0.0072598 0.10142 -0.035214 -0.003155 0.0015184 0.0002809 0.00074043
7.4464e-05 -0.0014478 5.9959e-05 3.0855e-05
0.0012879 0.002054 -0.0031271 0.001556 -0.11612 0.095594 -0.0011241 0.0003604
0.00030048 0.00011111 0.00094457 0.0011116
-6.4942e-05 -0.00014235 0.0002765 0.00069579 -0.0011423 0.00038188 -0.027625 0.21724
-0.009136 -0.010363 0.00026295 0.0011873
0.0015951 0.0010784 5.0457e-05 -0.0014059 0.0003226 0.00012167 -0.0092063 -0.010315
-0.07196 -0.022351 0.0085337 -0.006658
-0.0015013 0.00039911 0.00010838 3.7042e-05 0.0010023 0.0011266 6.341e-05 0.001077
0.0086362 -0.0067527 0.093928 0.049489
2900000000 -0.018555 0.12071 -0.0088797 -0.003296 0.0015755 0.00022137 0.00030195 -0.00083112
0.0021704 -0.0011157 -0.00086349 6.1639e-06
-0.0088594 -0.0033002 0.083442 -0.043314 -0.00080789 0.0026412 0.00086632 0.00026488
-0.00041222 -0.0014498 -0.00021169 2.9446e-05
0.0016206 0.00016095 -0.00079726 0.0026261 -0.098211 0.12867 -0.00087749 -7.9647e-07
-0.00039669 -0.0010822 0.001702 -0.00058439
0.00030881 -0.00080772 0.00092823 0.00025074 -0.00088801 -1.3257e-05 0.0098804 0.22032
-0.011443 -0.0052573 0.0010742 0.0022103
0.0020711 -0.0010767 -0.0004367 -0.001455 -0.00041532 -0.0010763 -0.011455 -0.0052923
-0.07198 0.0092788 0.00644 -0.0098611
-0.00084948 8.3613e-06 -0.00025495 5.1285e-05 0.0016565 -0.00050804 0.0011195 0.0020379
0.0064597 -0.01008 0.10866 0.054245
2960000000 0.0015939 0.13243 -0.0087137 0.0003517 0.00042395 0.0013466 -0.00060966 -0.0008299
-0.0002796 -0.0017506 -0.00070827 0.00050389
-0.0086874 0.0003636 0.091468 -0.042721 -0.00046113 0.0010355 0.00099064 0.00013409
-0.0011849 -0.00082466 0.00044412 0.00038711
0.00045411 0.0013885 -0.00042576 0.00099973 -0.080581 0.15939 -0.00072479 0.00037928
-0.00043785 0.00079739 -1.6935e-05 -0.0024347
-0.00062663 -0.00081667 0.00099514 0.00017984 -0.00074481 0.00038934 0.050871 0.22774
-0.011215 0.0002437 0.0016994 0.00066982
-0.0002409 -0.001756 -0.0011698 -0.00081803 -0.00045638 0.00081614 -0.011206 0.00035985
-0.063844 0.036431 0.0018151 -0.011288
-0.00057805 0.00048144 0.00041536 0.00036962 -8.014e-05 -0.0023959 0.001566 0.00063357
0.0019519 -0.011009 0.12795 0.065689
3020000000 0.020159 0.14748 -0.0065995 0.0036435 0.0014132 -0.00012322 -0.0010676 2.7759e-05
-0.00052282 0.00033634 -2.5482e-05 0.0004806
-0.0065959 0.0036446 0.081032 -0.030882 -0.00024467 -0.00021585 0.00057756 -0.00090208
-0.0017558 0.0003568 0.00069261 -0.00019637
0.0013987 -0.00013542 -0.00024748 -0.00022577 -0.058535 0.18445 -0.00040378 0.0010099
0.00041825 0.00016292 -0.00079879 -0.001598
-0.0010921 -1.4208e-05 0.00057863 -0.00089527 -0.00039471 0.0010203 0.091311 0.22137
-0.0086539 0.0033747 0.0007832 0.00049389
-0.00048361 0.0003607 -0.0017393 0.0003482 0.0003691 0.00011102 -0.0085673 0.003342
-0.051486 0.062871 -0.00060743 -0.010625
-3.4772e-06 0.00048201 0.0007083 -0.00025219 -0.00085204 -0.0017248 0.00086058 0.0005743
-0.00078171 -0.010796 0.14788 0.06285
3080000000 0.046719 0.1563 -0.004684 0.0059079 0.001693 -6.2876e-05 -0.00070227 -1.336e-05
-0.00056136 0.00038735 -2.0163e-05 0.00052417
-0.0046916 0.0059074 0.078255 -0.026255 -0.00036586 0.0002688 -0.0001596 -0.000305
-0.00042612 0.0010938 -9.9225e-05 -0.00056985
0.0017219 -3.5198e-05 -0.0003695 0.00028422 -0.022169 0.20571 -0.00069067 0.00014662
0.00047145 0.00063453 -0.0020359 -0.0006126
-0.00071772 -2.8503e-05 -0.00018542 -0.0003031 -0.00071627 0.00018906 0.12421 0.21333
-0.005703 0.0071171 0.0022018 0.00044302
-0.00056928 0.00032661 -0.00037954 0.0010793 0.00052314 0.00058995 -0.005693 0.0072004
-0.028651 0.090866 -0.005646 -0.0089619
-6.9161e-05 0.0006058 -4.4363e-05 -0.00056784 -0.0020605 -0.00070242 0.0020814 0.0003235
-0.0056433 -0.0089456 0.16245 0.069775
3140000000 0.074779 0.16138 -0.0012688 0.0076101 0.002763 -0.0014149 -0.0010456 0.0011795
0.001495 0.00055833 0.00030322 1.2821e-05
-0.0012518 0.0075822 0.073765 -0.027065 -0.00098785 -1.7279e-05 0.00067813 -0.0003916
-3.3297e-05 0.00099532 0.00055332 -0.00045555
0.0027285 -0.001471 -0.001022 -2.5455e-05 0.019419 0.22729 -3.5278e-06 0.001575
0.001292 -0.00034617 -0.0024833 0.0010208
-0.0010381 0.0011932 0.00068458 -0.00041289 -1.241e-05 0.0015989 0.16029 0.18943
-0.0012669 0.0070261 0.00089329 -0.0014466
0.0016045 0.00051802 -6.1002e-05 0.0010214 0.001318 -0.00032711 -0.001231 0.0070011
-0.01542 0.1097 -0.0073899 -0.0056651
0.00024558 -8.1063e-05 0.00057672 -0.00047719 -0.0025661 0.00098337 0.0010558 -0.0013141
-0.0071351 -0.0058424 0.18671 0.061112
3200000000 0.10757 0.17167 0.0038361 0.0066626 0.00086156 -0.0028911 -8.9224e-05 0.0017432
0.0004837 -0.001896 0.00013059 0.0004365
0.0038338 0.0066501 0.084905 -0.026125 -0.0012021 0.00039382 -0.00059738 -0.0010186
0.0007019 0.0012191 -0.00024657 -0.0010089
0.00085247 -0.0028894 -0.0012122 0.000398 0.064105 0.23207 0.0011856 0.00062693
-0.00010042 -0.0021475 -0.0016271 0.002421
-6.4381e-05 0.0017117 -0.00061706 -0.00099511 0.001205 0.00062856 0.18165 0.16635
0.0014868 0.0065801 0.00087905 -0.0013283
0.00038988 -0.0018388 0.00071719 0.0011363 -0.00011028 -0.0021262 0.0013954 0.0066029
0.019008 0.128 -0.00904 -0.00231
0.00010995 0.00055881 -0.00026365 -0.001063 -0.0015845 0.0024968 0.00080437 -0.0013809
-0.0090635 -0.0019984 0.2039 0.060505
3260000000 0.13866 0.16443 0.0041585 0.0032575 -0.00057714 -0.0025128 0.0012228 0.00065827
0.00018431 -0.0018681 -0.00013472 4.2835e-05
0.0041529 0.0032411 0.092459 -0.029376 -0.0020379 0.0019689 -0.00043227 -0.00020629
0.00090836 -0.00050319 -0.00099976 -5.9639e-05
-0.00060899 -0.0025456 -0.0020421 0.0019837 0.11408 0.22864 0.00041231 -3.8552e-05
-0.00075728 -0.0009012 0.00056336 0.0020914
0.0012435 0.00066939 -0.00047273 -0.00021515 0.00039548 -7.5886e-05 0.20862 0.12957
0.003853 0.0051005 -0.00088076 -0.0019234
0.00018549 -0.0019534 0.00086131 -0.00053259 -0.00078675 -0.00090123 0.0039986 0.0050065
0.040759 0.13716 -0.0068738 0.0025222
-0.00016927 -1.839e-05 -0.00098497 5.1617e-05 0.00043369 0.002014 -0.00095807 -0.0018751
-0.0069212 0.0024434 0.23229 0.051514
3320000000 0.16992 0.15963 0.0071829 0.0014946 -0.00052102 -0.0018472 0.00069079 0.00033923
-0.0016823 -0.0014297 0.0001741 2.3846e-05
0.0071613 0.0015046 0.099872 -0.024991 0.00044408 0.0023731 -0.0004899 -0.00040362
-0.00017174 -0.00025939 -0.00056236 0.0001977
-0.0005052 -0.0018644 0.00046555 0.0023549 0.16251 0.22072 0.00038037 -1.0604e-05
-0.0012406 -0.00030123 0.00026578 0.00079912
0.00068639 0.00033965 -0.0004955 -0.00042481 0.00039332 -3.8507e-06 0.21807 0.099194
0.0048337 0.0021554 -0.0012228 -7.8524e-05
-0.0017597 -0.0015175 -0.00018669 -0.000206 -0.0012933 -0.00027848 0.0047751 0.0021832
0.069264 0.13953 -0.0043403 0.0035432
0.00018211 0.00014019 -0.00055826 0.00019196 0.00031138 0.00080928 -0.0011958 -8.9511e-05
-0.0042724 0.0034954 0.24886 0.038536
3380000000 0.20515 0.14272 0.0058124 -0.0019401 -0.0011115 0.00055236 0.00097495 0.00022203
-0.0016829 0.00095723 0.00029002 4.8616e-06
0.0058268 -0.0019408 0.11063 -0.033431 -0.00013798 0.0030085 -0.0010062 -0.00038855
-8.5629e-05 8.1007e-05 -0.00092596 0.00044714
-0.0011268 0.00056546 -8.2833e-05 0.0030304 0.20351 0.19878 0.00064881 -0.00059157
-0.0019164 0.00063925 0.0010139 0.0016835
0.00092175 0.00020662 -0.0010412 -0.00038148 0.00061766 -0.00061293 0.23344 0.066612
0.0060875 0.0017342 -0.00040209 0.00034387
-0.0015473 0.00092138 -7.5446e-06 7.3215e-05 -0.0019109 0.00068189 0.0061679 0.0016567
0.10733 0.13238 -0.0014337 0.0047499
0.0003777 5.3156e-06 -0.00093025 0.00049605 0.0010263 0.0015713 -0.00045213 0.00035583
-0.0012646 0.0049578 0.27933 0.019648
3440000000 0.23691 0.12234 0.0048321 -0.0037799 -0.00079535 -0.0017147 0.00078891 -4.3584e-05
-0.0014188 0.0014783 0.00078628 -9.6659e-05
0.0047645 -0.0037922 0.10397 -0.037806 0.0030647 0.002204 -0.00089923 0.0010993
7.9119e-06 0.00036823 0.00031915 0.0009647
-0.00078868 -0.0016723 0.0031217 0.0021706 0.24225 0.17152 -0.00020021 -4.8215e-05
0.00015427 0.001272 0.00085015 0.00059386
0.00074522 -0.00011132 -0.00089053 0.0011298 -0.00019007 -1.7938e-05 0.23489 0.033877
0.0070289 -0.0013744 -0.00024789 0.0001628
-0.0013269 0.0014839 -3.9252e-05 0.00037346 0.00016834 0.0012509 0.0069194 -0.0013945
0.13316 0.12631 0.0020996 0.0031065
0.00071881 6.4899e-05 0.0003059 0.00091469 0.0010744 0.00060181 -0.00032 0.00023315
0.0019176 0.0032966 0.29611 -0.0094646
3500000000 0.27007 0.09075 0.0025997 -0.0047399 -0.0014481 0.001481 0.00082517 -0.0007868
-0.00088288 0.0013177 0.0007394 -0.00088617
0.0026054 -0.0047583 0.11721 -0.061967 0.0032032 0.0013179 -0.00025311 0.00055153
0.00038892 -4.7397e-05 -9.045e-05 0.00033613
-0.0014232 0.001522 0.0032556 0.0012974 0.27339 0.13746 0.00016 -0.0001116
-2.8853e-05 0.00095583 0.0019754 -4.3207e-05
0.00082704 -0.00082791 -0.0002442 0.00056277 9.042e-05 -0.00016668 0.23991 0.0061507
0.0063584 -0.003992 -0.00016879 2.9236e-05
-0.00082938 0.0013056 0.00040017 -0.00012973 5.4215e-05 0.00090194 0.0064413 -0.0040693
0.17522 0.10379 0.0028568 0.0015012
0.0006747 -0.0010342 -0.00012762 0.00031672 0.0019134 -3.6792e-05 -0.00018457 -5.0059e-05
0.0025696 0.001216 0.31686 -0.036683
3560000000 0.28878 0.057099 0.00028036 -0.006191 -1.8426e-05 -0.0010573 0.00064958 0.00030682
0.0015308 0.0015539 -0.00017661 -0.0011583
0.00025208 -0.0061638 0.11105 -0.066992 0.0057767 -0.00059729 0.00032985 0.00055639
0.00064414 -0.00013581 0.00010831 0.00041745
-1.6077e-05 -0.0011242 0.0057816 -0.00066684 0.30036 0.095097 -0.00015114 -0.00010709
0.00055309 0.00050875 0.0013094 -0.00119
0.00061255 0.00031799 0.00033846 0.00055898 -0.00011722 -9.6068e-05 0.22957 -0.030224
0.0050862 -0.0063822 -0.00025101 -0.00048897
0.0016466 0.0015454 0.00062156 -0.00013032 0.00057429 0.00051153 0.0050555 -0.006437
0.19528 0.094137 0.0022155 -0.0012702
4.9479e-05 -0.0011385 0.00013009 0.00041034 0.0014233 -0.0011242 -0.00028113 -0.00063913
0.0025442 -0.0013576 0.3288 -0.077287
3620000000 0.30639 0.019897 -0.001233 -0.0038025 -0.0020767 -0.00035196 0.00028765 -0.0018311
1.6395e-05 0.0006173 -0.00051389 -0.00062484
-0.0012392 -0.0038132 0.11238 -0.095704 0.0041426 -0.0036281 0.00019174 0.00048309
-0.00017871 -0.00081271 0.00061922 0.00031315
-0.0020422 -0.00030549 0.0041532 -0.0036776 0.31405 0.051796 9.0634e-05 -0.0010291
-9.8223e-05 0.00026141 0.00056373 -0.00094518
0.00029603 -0.0017378 0.00020168 0.00045651 8.406e-05 -0.0010363 0.21886 -0.059916
5.981e-05 -0.0076133 -0.00099278 0.00078565
4.4732e-05 0.00054324 -0.0001094 -0.00083887 -8.4171e-05 0.00028128 8.752e-05 -0.0075991
0.21811 0.059568 0.00072255 -0.0015935
-0.00038779 -0.0006194 0.00069761 0.00031176 0.00055204 -0.00086174 -0.00087382 0.00097317
0.00062393 -0.0013129 0.33153 -0.11061
3680000000 0.31106 -0.02442 -0.0037706 -0.0040789 -0.0011801 0.0016388 -0.001034 -0.00019815
0.0012919 -4.2673e-05 -0.0011156 -0.00032849
-0.0037779 -0.0040818 0.10879 -0.11313 0.0017892 -0.0046628 0.000679 0.00021852
-0.00030097 -0.00069158 0.00092326 0.00018362
-0.0011574 0.0016458 0.0017592 -0.0046707 0.3256 0.0022243 -0.00095697 -0.00066131
0.00099052 0.00048607 0.00036356 -0.0016731
-0.0010243 -0.00022869 0.00066442 0.00024356 -0.00091894 -0.00065774 0.20589 -0.093841
-0.00095703 -0.0063353 -0.0012077 0.0014761
0.0013535 -8.6034e-05 -0.00029974 -0.00057442 0.00094823 0.00047143 -0.0010178 -0.0064545
0.23931 0.036017 2.5855e-05 -0.0016127
-0.0011436 -0.00030525 0.00084098 0.00022751 0.00046538 -0.0017978 -0.0012077 0.0013882
2.1292e-05 -0.0015034 0.33266 -0.15638
3740000000 0.31303 -0.059407 -0.0033169 0.00011687 -0.0022216 0.0024914 -4.6499e-05 -0.001037
-0.00085782 1.2377e-06 -0.00076973 0.00032399
-0.0032985 0.00010941 0.10019 -0.13425 0.0010599 -0.0054154 0.00021756 -5.2902e-05
-0.00026524 -0.00022403 0.00051105 8.5922e-05
-0.0022134 0.0025688 0.00098556 -0.0054328 0.32955 -0.036415 -0.00064893 -4.7441e-05
-0.00016615 2.5797e-05 -0.00023806 -0.001235
-9.0647e-05 -0.0010356 0.00021098 -6.38e-05 -0.000642 -2.7219e-05 0.18451 -0.11699
-0.0029453 -0.0053917 0.00068277 0.0025705
-0.0008828 -3.4561e-05 -0.00034743 -0.00018878 -0.00014553 -3.4222e-05 -0.0030184 -0.0052742
0.24783 0.0025914 -0.00063393 -0.0013696
-0.00074668 0.0002471 0.00050306 3.2855e-05 -0.00027034 -0.0012158 0.00073816 0.0027231
-0.0007257 -0.0015745 0.31818 -0.19524
3800000000 0.30939 -0.10589 -0.0024335 0.00074787 0.00084627 0.0038483 -0.0011697 -0.0015856
0.0017942 0.00083616 -0.001218 0.00030642
-0.0023896 0.00076617 0.090667 -0.14944 -0.0019477 -0.0051548 0.00028111 0.00013287
-0.0010279 -0.00037301 0.00080636 -2.0422e-05
0.00080014 0.0038152 -0.0019919 -0.0051494 0.32672 -0.078824 -0.00074031 0.00054067
0.0008042 0.00013306 -0.00091229 -0.0005585
-0.001133 -0.0015968 0.00029988 0.00010356 -0.00074546 0.00057 0.17612 -0.14282
-0.0034246 -0.0036258 0.0014267 0.0017181
0.0017845 0.0010095 -0.0010997 -0.00036772 0.00077769 0.00013776 -0.0033747 -0.0037256
0.26387 -0.035279 0.00084355 0.00036739
-0.0011543 0.00034953 0.0007702 -9.1561e-05 -0.00084695 -0.0006659 0.0013338 0.0016263
0.0012896 0.00070286 0.31244 -0.23687
3860000000 0.29767 -0.13751 -0.0008812 0.0013355 0.0026716 0.0020339 -0.0021269 0.0010802
0.00087509 -0.0013273 -0.00031209 0.0015955
-0.00088569 0.001356 0.071178 -0.1601 -0.0032048 -0.0051789 0.00062975 -0.00074751
-0.00070613 0.0012126 0.00054862 -0.0010281
0.0027211 0.001942 -0.0032718 -0.0051155 0.30728 -0.11919 -0.00079231 0.00088015
0.00014134 -0.00041697 -0.0006471 -0.00050467
-0.0020883 0.0010627 0.00067279 -0.00071392 -0.00077291 0.0008603 0.14806 -0.15808
-0.0029582 -0.0037791 0.0019584 0.00097721
0.00079599 -0.0014317 -0.00066054 0.001278 0.00021539 -0.00050445 -0.0029642 -0.0037393
0.26237 -0.063805 0.00041255 -0.0014901
-0.00043122 0.0014884 0.00061403 -0.0010143 -0.00068519 -0.0004121 0.0019856 0.0010896
0.00027156 -0.0016473 0.28882 -0.27512
3920000000 0.28456 -0.17714 0.0016571 0.00039174 0.0037194 0.0023692 -5.6655e-05 0.0010047
0.00045016 9.5825e-05 0.00061564 0.00043586
0.0016843 0.00039227 0.045028 -0.17623 -0.0049633 -0.0035103 -0.00043745 -0.00026337
0.0002757 0.00029728 -0.00012282 -0.00043923
0.0037463 0.0023261 -0.0050021 -0.003423 0.3009 -0.15178 0.00040823 0.0011644
0.0017761 -0.0010465 -0.0005076 -0.00011068
-4.7173e-05 0.0010588 -0.00044247 -0.0002343 0.00039261 0.0011976 0.12939 -0.16902
-0.0035749 -0.0032014 0.0020744 -7.064e-05
0.00057647 0.00019899 0.00024708 0.00020425 0.0016127 -0.00094199 -0.0035305 -0.003122
0.25742 -0.11028 0.0010732 -0.0012065
0.00056199 0.00061504 -9.7633e-05 -0.00048185 -0.00052753 -0.00025964 0.002104 -0.00011972
0.0011283 -0.0011971 0.26873 -0.30304
3980000000 0.25823 -0.21331 0.0019272 -0.0029001 0.0047797 -0.00034574 0.00011886 0.0010914
0.0010438 -0.0019338 0.00042269 0.00040336
0.0019485 -0.0029001 0.023101 -0.19098 -0.0056637 -0.0014036 0.00079374 0.00042765
0.00040637 0.0004494 -2.5987e-05 -0.0012495
0.0047878 -0.00039387 -0.0057015 -0.0013348 0.27322 -0.18268 0.0013326 8.1678e-06
-0.0007659 -0.0012813 -0.00094779 -0.00057045
5.4079e-05 0.0011046 0.00077199 0.0004695 0.0013219 1.5389e-05 0.092907 -0.19155
-0.0042528 -0.0033842 0.0017582 -0.00092619
0.00092871 -0.0021522 0.00057875 0.00042418 -0.00076493 -0.0012077 -0.0043181 -0.0034495
0.24674 -0.14068 0.0016742 -0.0047254
0.00049976 0.00025775 6.7458e-05 -0.0012062 -0.00092179 -0.00063429 0.0017177 -0.00090088
0.0015888 -0.0048785 0.23378 -0.3415
4040000000 0.23098 -0.23907 -0.00034526 -0.0039174 0.0032935 -0.002776 0.00027809 0.00026996
-0.00080412 -0.00071416 0.00066608 1.6787e-05
-0.00035034 -0.0039215 -0.0025977 -0.19791 -0.0048229 0.00015357 9.292e-05 -0.0011523
3.8609e-05 0.00027601 -0.0013815 -0.00024008
0.003294 -0.0027565 -0.0048202 0.00019962 0.25179 -0.21627 0.00020021 -0.00052982
-0.00066238 -0.00065045 -0.0012404 0.00037797
0.000341 0.00022802 0.00011684 -0.0011608 0.00017169 -0.00048129 0.0706 -0.18599
-0.0060486 -0.0017841 0.0015661 -0.00066608
-0.00066298 -0.00072427 2.3114e-06 0.00036648 -0.00074831 -0.00067298 -0.0059209 -0.0016739
0.23603 -0.1728 -0.0013974 -0.0029888
0.0007405 0.00014464 -0.0015005 -0.00030242 -0.0011378 0.00026985 0.0015612 -0.00060368
-0.0012696 -0.0029094 0.19754 -0.36008
4100000000 0.20174 -0.26333 -0.0031243 -0.0030215 0.0012117 -0.0034063 -0.00010761 3.0337e-05
0.00039557 -0.0016406 0.00060847 4.3686e-05
-0.0031257 -0.0030168 -0.027091 -0.20277 -0.0048363 0.00089276 -0.00019242 -0.00029189
0.00079969 0.00020675 -0.00075418 0.00034663
0.0012056 -0.0033913 -0.0048508 0.00095354 0.23064 -0.24298 0.00023475 -3.3602e-05
-0.00082432 -0.00036899 -0.0010759 0.00013807
-9.3035e-05 -3.1014e-06 -0.0002072 -0.00028144 0.00018592 -4.9348e-05 0.037886 -0.20062
-0.0063515 0.00031163 0.001209 -0.0014926
0.00027631 -0.0016579 0.00083162 0.00011532 -0.00076733 -0.00034177 -0.0062875 0.00026035
0.2226 -0.19828 -0.0014862 -0.0043849
0.00064906 0.00018777 -0.00066032 0.00033114 -0.0012158 0.00015533 0.001352 -0.0014484
-0.0015402 -0.004315 0.16484 -0.38708
4160000000 0.17253 -0.2814 -0.0036193 -0.0020154 -0.00018623 -0.0032557 0.00070221 -0.00025348
-0.0037677 -0.00061939 0.00060615 -0.00055681
-0.0036344 -0.0020059 -0.053623 -0.19962 -0.004834 0.0026429 -0.00038718 -0.0002474
0.00025386 -0.00047172 -0.0010148 0.00040912
-0.00017349 -0.0032874 -0.0048063 0.0027096 0.19812 -0.25882 0.00045359 -4.3742e-05
-0.0010095 -0.0002624 -0.0011551 0.00072162
0.00074392 -0.00025978 -0.00035955 -0.00028792 0.00044633 -1.2036e-05 0.012724 -0.18827
-0.0049841 0.0015906 0.0012111 -0.0024319
-0.0036921 -0.00055348 0.00019735 -0.00046009 -0.0011111 -0.0002348 -0.0050682 0.0016703
0.19162 -0.23253 -0.0039575 -0.0033197
0.00058359 -0.00063188 -0.0010776 0.00046364 -0.0011819 0.00075064 0.0009476 -0.0023672
-0.0039857 -0.0032804 0.11539 -0.3967
4220000000 0.14516 -0.29701 -0.0044141 -8.2994e-05 2.7288e-05 -0.0038763 -0.0003076 -0.00024671
-0.00084692 0.00086419 0.00019551 -0.0012272
-0.0043881 -0.00011424 -0.08944 -0.18975 -0.002249 0.0035528 -0.00013561 -0.00014253
-3.4689e-05 7.1843e-05 -0.00038892 0.0010933
-1.5915e-06 -0.0039017 -0.0021889 0.0035471 0.16961 -0.28529 6.7921e-05 5.2337e-05
0.00021709 0.0003888 -0.00022358 0.0011533
-0.00032374 -0.00020989 -0.0001706 -0.00013426 7.6399e-05 1.8744e-05 -0.010524 -0.18653
-0.0042858 0.0021179 -1.5146e-05 -0.0021426
-0.00087951 0.00091499 3.0114e-06 5.4107e-05 0.00027542 0.00038512 -0.004349 0.0021301
0.17688 -0.25698 -0.0048107 -0.002974
0.00019009 -0.0011157 -0.00042647 0.0010097 -0.00029126 0.0010766 -7.7725e-05 -0.0022456
-0.0046449 -0.0029932 0.08828 -0.40935
4280000000 0.11485 -0.30706 -0.0028573 0.0015766 -0.0017518 -0.0043963 -0.00051625 0.00056673
-0.00048994 0.0013285 -0.00057145 -0.00019849
-0.0028769 0.0015658 -0.1153 -0.19543 -0.002849 0.0029906 -0.00071286 -0.000343
0.00024603 0.00013274 0.00050871 0.00060352
-0.0017607 -0.0043645 -0.0027874 0.0030338 0.13975 -0.29344 0.00091715 -0.00028342
-0.00091359 0.00078478 -0.00044555 0.00084527
-0.00050923 0.00059108 -0.00070058 -0.00034 0.00091549 -0.00027925 -0.048723 -0.17236
-0.0047214 0.0025615 -0.00048034 -0.0024862
-0.00044672 0.0012723 0.00028981 0.00021711 -0.00084927 0.00086496 -0.0046207 0.0025152
0.13343 -0.28033 -0.0062225 -0.0012131
-0.00049348 -0.00012327 0.00050646 0.00051693 -0.00049231 0.0008506 -0.00044368 -0.0023317
-0.006248 -0.0010252 0.037498 -0.41635
4340000000 0.087533 -0.31619 -0.0019081 0.0018617 -0.0023624 -0.0014697 0.00024627 0.00049786
-0.00015189 0.00075717 -2.6639e-05 -0.00094504
-0.0019108 0.001887 -0.13633 -0.16919 -0.0019414 0.0038675 -0.00019283 0.00055311
-7.9202e-05 -0.00037647 0.00021393 0.00036611
-0.0024082 -0.0015013 -0.0018934 0.0039227 0.10387 -0.31029 -0.00034357 -0.0010918
0.00044302 0.00078265 0.00084005 0.0022091
0.00030669 0.00052616 -0.0002211 0.00057203 -0.00034888 -0.0011137 -0.066764 -0.16916
-0.0040246 0.0035603 -0.0014008 -0.002492
-6.5023e-05 0.00075097 -0.00016547 -0.00030219 0.00047594 0.00074319 -0.0040413 0.0036484
0.10773 -0.30493 -0.004583 0.0011158
-0.00010518 -0.00093961 0.00027471 0.00036039 0.00082449 0.0021504 -0.001362 -0.0024876
-0.0042756 0.0010946 0.0035734 -0.41068
4400000000 0.057782 -0.32243 -0.0010216 0.0013713 -0.0024197 -0.001524 0.00078067 0.0013144
-9.6051e-05 0.00074872 -0.00012244 -0.00072461
-0.0010176 0.001387 -0.16501 -0.16046 -0.0012317 0.0039577 -0.00039149 0.00053087
0.00017223 -0.00064564 0.00040081 0.00041094
-0.0024327 -0.0014514 -0.0012104 0.0039736 0.075784 -0.31723 -0.00018281 -9.5405e-05
0.00060104 0.00018591 0.0011577 0.0014129
0.00084017 0.0013556 -0.000381 0.00054208 -0.00016015 -0.00012003 -0.091001 -0.15694
-0.003113 0.0050429 -0.0021804 -0.0015142
-6.1477e-05 0.00062478 0.00010906 -0.00068419 0.00053769 0.00033129 -0.0029971 0.0050701
0.076983 -0.31751 -0.0040254 0.0010395
-4.4763e-05 -0.0008307 0.00040868 0.0004209 0.00097159 0.0013206 -0.0021699 -0.0015169
-0.0042238 0.0011514 -0.041437 -0.41641
4460000000 0.021062 -0.32328 -0.00071496 0.00050035 -0.0040332 -0.00094564 0.0015099 -0.0006032
-0.00041315 0.0011308 -0.001227 -0.00046041
-0.0007414 0.00050331 -0.1877 -0.13174 -0.00056988 0.0044077 -0.00040296 0.00076468
-0.00028573 -0.00048777 0.00041842 -0.00036184
-0.0040756 -0.00080151 -0.00049898 0.0044222 0.050016 -0.32488 -0.00051431 -0.00043211
0.00031667 0.00050226 0.0018795 0.00071231
0.0014848 -0.00053073 -0.00040122 0.00076972 -0.00056533 -0.00047006 -0.10546 -0.13527
-0.0017124 0.0059678 -0.002429 -0.00075356
-0.00034061 0.0011642 -0.00037501 -0.00045026 0.00030448 0.00058351 -0.0017045 0.0060252
0.042027 -0.31462 -0.0040404 0.0025816
-0.0012011 -0.00022734 0.00046296 -0.0004241 0.0018794 0.00057976 -0.0024572 -0.00080391
-0.0040235 0.0026681 -0.081431 -0.39853
4520000000 -0.0018177 -0.32389 -0.00031876 -0.0004141 -0.0035573 0.0001218 0.00065594 -2.944e-05
0.0017613 0.0001228 -0.0007253 0.0010583
-0.00033627 -0.00041765 -0.21207 -0.11485 0.000639 0.0046204 0.00058564 0.00087068
-0.00045589 4.8161e-05 0.00036477 -0.00012261
-0.0035837 0.00019275 0.00072727 0.0045933 0.019418 -0.323 -0.0011256 0.00059628
0.00076984 -0.00045799 0.0017964 -0.0010652
0.0006648 -8.2652e-05 0.00059481 0.00086712 -0.0010763 0.00061531 -0.12228 -0.12635
-0.00058356 0.0053747 -0.0030677 -0.00028051
0.0017812 6.2962e-05 -0.00046249 2.9772e-05 0.00073374 -0.00050398 -0.00050221 0.0054877
-0.0055442 -0.32758 -0.0028395 0.0028888
-0.00073493 0.0010653 0.00038914 -0.00014092 0.0018503 -0.00096975 -0.0030226 -0.00024683
-0.0031294 0.002614 -0.11025 -0.39665
4580000000 -0.038947 -0.31811 -0.0011534 -0.00073543 -0.0031553 0.0025246 0.00068583 -0.00037629
0.00014114 0.00020044 -0.00051728 0.00080829
-0.0011488 -0.00075295 -0.23142 -0.089419 0.00084575 0.0040655 0.00061765 -0.00010831
-4.714e-05 0.00024157 0.00019986 -0.00033673
-0.003171 0.0024804 0.00088142 0.0040729 -0.012406 -0.32137 -0.0001245 0.00058988
-0.00013763 -0.00018141 0.0015516 -0.0010355
0.00066408 -0.00035118 0.00059134 -0.00012826 -0.00014024 0.0005549 -0.13351 -0.10241
0.001754 0.0053376 -0.0025743 0.0010609
0.00031285 0.00030311 -7.0469e-05 0.00028549 -0.00020242 -0.00020305 0.0017048 0.0053245
-0.031877 -0.33544 -0.0024868 0.0032105
-0.00055867 0.00090584 0.00020024 -0.00027395 0.0015592 -0.00099525 -0.0025201 0.0010634
-0.002382 0.0031807 -0.15564 -0.36813
4640000000 -0.065002 -0.312 -0.0024816 -0.0017162 -0.0030009 0.0025983 0.00053936 -0.001588
0.0014695 -7.0559e-05 3.1623e-05 0.00086438
-0.0024659 -0.0017173 -0.24227 -0.061193 0.0015671 0.0037552 0.00072933 0.00028985
-0.00023402 0.00029724 4.8164e-05 -0.00080826
-0.0029564 0.0026515 0.0016824 0.0037274 -0.036849 -0.31504 0.00026115 0.00087768
0.00084445 0.00025776 0.0002904 -0.0020479
0.00062695 -0.0015605 0.00072706 0.00029502 0.00029557 0.0008631 -0.13909 -0.087584
0.0034153 0.0037283 -0.0024823 0.0015966
0.0014872 -0.00022644 -0.0001995 0.00025096 0.00096616 0.00017528 0.0034668 0.0037251
-0.065447 -0.32251 -0.0024669 0.0040544
0.00013684 0.00088435 1.1557e-05 -0.00080495 0.00032775 -0.0021322 -0.002424 0.001692
-0.0024387 0.0041164 -0.17507 -0.35837
4700000000 -0.092116 -0.30851 -0.004109 -8.0364e-05 -0.0016724 0.0046471 -0.00098197 -0.00091444
0.0012585 -0.00055111 0.0008729 0.00070016
-0.0041305 -0.00012967 -0.25419 -0.043204 0.0025156 0.0041115 0.00048159 -0.00051945
0.00026395 0.00042754 -0.00031901 6.693e-06
-0.0016496 0.0046375 0.0025751 0.0040777 -0.067146 -0.3102 -0.00015984 0.00043539
9.3403e-05 -7.2847e-05 0.00014419 -0.0013588
-0.00099219 -0.00087395 0.00045309 -0.00052022 -0.00017452 0.00038938 -0.15585 -0.067458
0.003189 0.0017388 -0.0015155 0.0024673
0.0012537 -0.000512 0.00028453 0.00050673 6.6016e-05 -2.0259e-05 0.0031729 0.0017312
-0.10376 -0.31641 -0.0012408 0.0038511
0.00088011 0.00064011 -0.00032486 3.2855e-05 0.00016898 -0.0014083 -0.0015552 0.0025002
-0.0014081 0.0040037 -0.21817 -0.3299
4760000000 -0.12329 -0.29443 -0.0048584 0.001152 0.00067442 0.0045643 -0.00074886 -0.000669
0.00015562 -0.0012064 0.00079428 -0.00040314
-0.0048238 0.0011361 -0.25131 -0.0012952 0.0028873 0.0032626 2.3428e-05 -0.00066899
0.00032597 0.00016619 0.00017939 -5.7911e-05
0.00077116 0.0046122 0.0029722 0.0032102 -0.098483 -0.29632 0.00084239 0.00039047
0.0011447 0.00015546 -0.0012062 -0.0011596
-0.00070142 -0.00068108 1.5146e-05 -0.00069781 0.0008698 0.00037882 -0.15067 -0.050873
0.0022884 0.0010671 -0.00072751 0.002626
0.00012165 -0.0013123 0.00030877 0.00015005 0.0011558 0.0001259 0.0022934 0.0011499
-0.13706 -0.30181 -0.00042925 0.0045794
0.0007989 -0.00041306 0.00015974 -0.0001272 -0.0012568 -0.0011947 -0.00068673 0.0026191
-0.00050698 0.0041711 -0.23037 -0.3087
4820000000 -0.14979 -0.28107 -0.0050519 0.0025376 0.0014695 0.0028864 -0.00079423 -0.00040869
0.00040206 -0.0010981 0.00014279 -0.00034324
-0.0050812 0.0025347 -0.26347 0.021191 0.0041756 0.0035161 -0.00013615 -0.00035493
0.00033317 -6.7662e-05 -0.00017783 -0.00035312
0.0014982 0.0028817 0.0042215 0.0034304 -0.1245 -0.29314 0.00037274 -0.00033478
0.00070052 -0.00072411 -0.00087289 -0.00035916
-0.0008175 -0.00047542 -0.00012621 -0.00035396 0.00037382 -0.00033872 -0.16568 -0.033511
0.0018946 -0.00025283 4.8576e-05 0.002913
0.00038293 -0.0010347 0.00032827 -4.247e-05 0.00065014 -0.00070747 0.0019027 -0.00025272
-0.17731 -0.28463 -0.00057462 0.0029921
0.00014851 -0.0003443 -0.00019371 -0.00033261 -0.00097047 -0.00028243 2.3525e-07 0.0029312
-0.00050576 0.0031621 -0.26724 -0.27889
4880000000 -0.18121 -0.2626 -0.0043877 0.0044456 0.0019406 0.0032002 -0.0014702 0.00016733
-0.00096942 -0.001029 0.00043651 -2.7288e-05
-0.0043986 0.0044288 -0.25584 0.061758 0.0047782 0.0018029 -0.0003724 -0.00015255
-0.00013163 0.00013003 -0.00016727 7.1504e-05
0.0020214 0.0031633 0.0048331 0.0017288 -0.14417 -0.2815 0.00043059 -0.00030222
-9.0031e-05 -0.0014084 -0.00064098 5.7765e-05
-0.0014444 0.00019845 -0.0003623 -0.00010808 0.00045165 -0.00029364 -0.15934 -0.015392
0.00066733 -0.00029134 0.00087328 0.0024798
-0.00098012 -0.0010811 -9.9767e-05 0.00012031 8.0339e-06 -0.0013956 0.00066956 -0.00025262
-0.20852 -0.27113 0.00067828 0.0033158
0.00043287 -2.1819e-05 -0.00015027 8.2101e-05 -0.00065172 -3.3083e-05 0.00094158 0.0023991
0.00059233 0.0032837 -0.27987 -0.25054
4940000000 -0.20263 -0.2455 -0.0032613 0.0065047 0.0028974 0.0013096 -0.00032029 0.00070961
-0.00095444 -0.00050286 -7.5544e-07 -0.00073226
-0.0032584 0.0064908 -0.26855 0.088189 0.005834 0.0013468 -8.361e-05 -0.00012669
0.00033288 -0.00031185 -0.00041363 0.0001004
0.0028912 0.00126 0.005862 0.0012615 -0.16439 -0.25797 9.4381e-05 -0.00043786
-0.00097725 -0.00023421 -0.00041296 0.00037726
-0.00035088 0.00074734 -0.00010878 -0.00013781 9.6472e-05 -0.0004306 -0.1669 -0.0052444
-0.00044166 0.00018058 0.0019619 0.0019391
-0.00093957 -0.00044791 0.00029431 -0.00029919 -0.0010091 -0.00015263 -0.00047319 0.00025079
-0.23251 -0.24386 0.00018127 0.0026682
3.2347e-05 -0.00071445 -0.00039594 0.00013106 -0.00042135 0.00034242 0.0017794 0.0019799
5.6973e-05 0.0026945 -0.30384 -0.22428
5000000000 -0.22334 -0.22238 -0.00040568 0.0074171 0.0032861 0.0018812 -0.0001644 0.00071176
-0.00052934 0.00049444 -0.00015426 -0.00088161
-0.00039141 0.007425 -0.25479 0.10518 0.0058982 -0.00074635 -0.00031155 -9.2867e-05
-0.00011999 -0.00055307 -0.00018915 -5.5081e-05
0.0033059 0.0018546 0.0058957 -0.00082947 -0.19441 -0.24461 -0.00056673 -0.00070531
-0.00048981 -0.00019615 -0.00034744 -0.00018036
-0.00015624 0.00069476 -0.00031442 -9.1301e-05 -0.00056317 -0.00069372 -0.16119 0.01893
-0.00083044 0.0014643 0.0023325 0.0013135
-0.00052417 0.00044353 -0.00013893 -0.0005856 -0.00047457 -0.0002921 -0.00077997 0.0014424
-0.26103 -0.2214 0.00018744 0.0037747
-0.00016842 -0.00086909 -0.00017307 -6.1788e-05 -0.00029241 -0.00016386 0.0024024 0.0012452
0.00021674 0.0036371 -0.31635 -0.19047
5060000000 -0.24545 -0.19548 0.0016826 0.0071131 0.0032706 -0.00038006 0.00011003 0.00053159
-0.000433 -2.4951e-05 -0.00046477 -0.00031425
0.0016925 0.0070952 -0.23884 0.14208 0.0051108 -0.0018389 -2.7636e-05 0.00019749
-0.00039132 1.5725e-05 -0.00040023 0.00026154
0.0032827 -0.00044348 0.0050852 -0.0019268 -0.20893 -0.22312 -0.00044661 0.00022441
-0.00094516 0.00025193 -0.0010036 -4.8332e-05
0.00015376 0.00055614 -1.77e-05 0.00019182 -0.00048753 0.00022101 -0.1635 0.026242
-0.0004902 0.0030376 0.0018871 0.00059797
-0.00042433 -5.2576e-05 -0.00041278 3.264e-05 -0.00097985 0.00030517 -0.00046498 0.002993
-0.2756 -0.19121 0.00099391 0.0032809
-0.00051101 -0.00027735 -0.00037828 0.00024434 -0.001075 1.3163e-05 0.0018468 0.00056597
0.00097493 0.0034103 -0.32959 -0.16224
5120000000 -0.26165 -0.17029 0.0033563 0.0060967 0.0028225 -0.00048485 0.00032204 0.00063915
-0.00014286 0.00086172 -0.00044997 0.00031885
0.003352 0.0061027 -0.23364 0.16929 0.0048479 -0.0026145 7.8034e-05 0.00026839
-7.9487e-05 -1.0179e-05 7.1551e-05 0.00031388
0.0027982 -0.00050812 0.0048139 -0.0026961 -0.22314 -0.20812 -9.7632e-05 0.00013522
-0.00034935 0.0010645 -0.0012106 0.0006166
0.00028612 0.00065873 7.9285e-05 0.00026066 -9.2514e-05 0.00015943 -0.15963 0.052471
0.0011633 0.0034537 0.0023008 0.00027809
-2.7487e-05 0.00074659 -2.1758e-05 7.9652e-06 -0.0002328 0.0010736 0.0012005 0.0034691
-0.29151 -0.1581 0.0014815 0.0035399
-0.00040726 0.00026593 0.00010916 0.00032788 -0.0013231 0.00056893 0.0023664 0.00036752
0.001501 0.00356 -0.3428 -0.12826
5180000000 -0.27826 -0.14056 0.004974 0.0049508 0.0033838 -0.0009271 0.00024764 0.00054379
-0.00023644 0.00033324 -0.00049466 0.00036391
0.004951 0.0049336 -0.21251 0.19154 0.0042587 -0.003762 -0.00029621 -0.00024426
-4.0668e-05 -0.0001828 -0.00012404 0.00013399
0.003366 -0.00095354 0.0042136 -0.0038285 -0.23453 -0.1727 -0.00030676 0.00071411
0.00012534 -0.00019272 -0.00037789 0.00099207
0.00021248 0.00049504 -0.00032135 -0.00023404 -0.00035316 0.00070893 -0.15914 0.061907
0.0026554 0.0039879 0.0022822 -0.00077547
-0.00021469 0.00041292 -9.0112e-05 -0.00015124 1.3119e-05 -7.9301e-05 0.0026704 0.0039189
-0.30439 -0.11626 0.0024872 0.0039528
-0.00050293 0.00038968 -9.2012e-05 0.00011605 -0.00039792 0.00094634 0.0022773 -0.00071625
0.0023539 0.0039698 -0.3453 -0.096616
5240000000 -0.28818 -0.11359 0.005128 0.0036167 0.0028528 -0.0026689 0.00068537 8.4036e-05
-0.00029333 -0.00019143 4.8992e-05 0.00066004
0.0051052 0.0035929 -0.20127 0.23013 0.0033006 -0.0046639 -6.3699e-05 9.6338e-05
-0.00023527 7.7703e-05 0.00022095 0.0003337
0.0028023 -0.0027028 0.0031942 -0.004719 -0.25152 -0.14875 0.00037853 0.00020195
-0.0003297 0.00061461 0.00010233 0.0013629
0.00068979 0.00010215 -6.0847e-05 0.00010109 0.00041633 0.00020571 -0.15975 0.082682
0.0037149 0.0026278 0.0016614 -0.0012266
-0.00026403 -0.00022488 -0.00018975 6.4169e-05 -0.00028985 0.00057636 0.003685 0.0026721
-0.3198 -0.074876 0.0032753 0.0030351
0.00012034 0.00063567 0.00023836 0.00032715 0.00014646 0.0013523 0.0016124 -0.0012342
0.0032895 0.0028294 -0.35287 -0.063806
5300000000 -0.2941 -0.08429 0.0060111 0.0020531 0.0018531 -0.0030893 0.00015181 -0.00038731
0.00038082 0.0007138 0.00016571 0.00023936
0.0060038 0.002062 -0.194 0.23478 0.0022629 -0.0053569 -0.00012879 0.00019106
-5.528e-05 0.00041239 0.0002852 0.00028458
0.0017952 -0.0031147 0.0021707 -0.0053988 -0.26767 -0.12362 0.00028463 -0.00033729
0.00036208 0.0005292 0.00074495 0.00077755
0.00017095 -0.00038528 -0.00012328 0.00019902 0.00029671 -0.00033603 -0.15223 0.091764
0.0052567 0.0020058 0.0013062 -0.0014371
0.00030749 0.0007424 -0.00010743 0.00042522 0.00032109 0.00043052 0.0052855 0.0019189
-0.33143 -0.046452 0.0031965 0.0027295
0.00026001 0.0002757 0.0002814 0.00027146 0.00084909 0.00085083 0.0013649 -0.001471
0.0033314 0.0028114 -0.34857 -0.028002
5360000000 -0.29508 -0.04801 0.0060281 0.00078897 0.00047364 -0.0037531 0.0003599 -6.4222e-06
0.00014743 0.00040991 0.00052866 -8.9354e-05
0.0060248 0.00081612 -0.15775 0.25648 0.00089133 -0.0056018 8.2219e-05 0.00025268
-3.4521e-05 8.5803e-05 0.00053971 -7.4004e-05
0.00045313 -0.0037556 0.00077843 -0.0056324 -0.26805 -0.096701 0.00039247 0.00027452
0.00027532 0.00039862 0.00081948 0.00031985
0.00037429 2.6522e-05 8.1202e-05 0.0002735 0.00038601 0.00030124 -0.15081 0.10994
0.0060818 -0.00046102 0.00076728 -0.0019181
0.00020007 0.00030944 -2.6857e-05 5.7258e-05 0.00030183 0.00051013 0.0060775 -0.00039815
-0.32841 -0.0085215 0.0045536 0.0022577
0.00053741 -8.2929e-05 0.00054821 -0.00010407 0.00064498 0.00038357 0.00074935 -0.0019109
0.0046259 0.0023111 -0.34766 -0.0001315
5420000000 -0.2986 -0.024647 0.0060939 -0.00098796 -0.00052481 -0.0037262 -5.3261e-05 -0.00016926
0.00066597 0.000505 0.00020938 -0.0002566
0.0060673 -0.00097733 -0.13876 0.28412 6.4644e-05 -0.0054686 0.00010208 0.00016404
5.5036e-05 -2.6153e-05 0.0003011 -6.2278e-05
-0.00060488 -0.0037447 -4.8573e-05 -0.0054905 -0.2847 -0.063564 -0.00022948 -0.00053844
0.00071216 8.3455e-05 0.0008014 -1.402e-05
-4.4332e-05 -0.00014063 9.8643e-05 0.00013335 -0.00023084 -0.00058112 -0.13961 0.12469
0.0049877 -0.0019976 0.00023449 -0.001788
0.00063229 0.00055895 3.5113e-05 -3.3794e-05 0.00069689 7.3803e-05 0.0049334 -0.002001
-0.33258 0.021172 0.0046763 0.0010206
0.00018395 -0.00022083 0.00030344 -9.5663e-05 0.00081179 -0.00010938 0.00017705 -0.0017414
0.004726 0.0010015 -0.34118 0.042171
5480000000 -0.29123 0.01164 0.0050474 -0.0018628 -0.0018752 -0.0030107 0.00032019 1.8114e-05
0.00089212 -8.1821e-05 -8.8454e-05 -7.3246e-05
0.0050364 -0.0018613 -0.12518 0.29223 -0.0015214 -0.0056601 3.1777e-05 0.00018387
6.5905e-05 1.1111e-05 0.00019414 -0.00018939
-0.001945 -0.0030085 -0.0016434 -0.0056358 -0.2893 -0.04197 -0.00027701 0.00014054
0.00047948 -0.00030945 0.0006346 -9.7873e-05
0.00029458 1.3292e-05 3.1248e-05 0.00019418 -0.0002882 0.00012627 -0.13341 0.1356
0.0041983 -0.0033804 -0.00018004 -0.0018464
0.00091232 -8.2485e-05 8.0222e-05 6.3326e-07 0.00044726 -0.00022754 0.004175 -0.0034324
-0.32239 0.049679 0.0049822 0.00035451
-0.00012429 -7.0515e-05 0.00020796 -0.00021986 0.00063948 -0.00019229 -0.00020115 -0.001853
0.0049608 0.00044726 -0.33261 0.063515
5540000000 -0.28894 0.036839 0.0042572 -0.0025043 -0.002595 -0.0020585 0.00035798 -0.00031711
0.00029633 -0.00021213 -0.00031656 5.5064e-05
0.0042686 -0.0025035 -0.085222 0.31036 -0.0024564 -0.0049686 0.00040752 0.00012882
3.1741e-05 -0.00012864 -8.8482e-05 -0.00043407
-0.0026025 -0.0019905 -0.0025411 -0.0049317 -0.28897 -0.021053 0.00027987 -0.00014307
0.00023755 -2.1922e-05 0.00031002 -0.00029596
0.00033972 -0.0002879 0.00038624 0.00013075 0.00028169 -0.00015451 -0.12248 0.15716
0.002599 -0.0039915 -0.0010051 -0.001914
0.00029984 -0.00021482 2.528e-05 -0.00016068 0.00026687 -0.00015703 0.0026265 -0.003975
-0.30882 0.084381 0.004682 -0.001111
-0.00037402 2.3246e-05 -8.6213e-05 -0.00038057 0.00034054 -0.00022148 -0.0010396 -0.0019045
0.0048632 -0.00104 -0.32559 0.10472
5600000000 -0.27809 0.065226 0.0034886 -0.0035929 -0.0024138 -0.0018017 0.00032181 -0.00030944
0.00037076 -0.00029941 0.00019955 0.00045605
0.0035085 -0.0035621 -0.082314 0.32503 -0.0035703 -0.0047773 0.00010916 -0.00019042
-0.00013536 -2.9755e-06 -0.00023653 -0.00022446
-0.0024398 -0.0017242 -0.0036647 -0.004728 -0.28854 0.011142 -1.5633e-05 5.7304e-05
0.00032863 -0.00061121 0.00047426 -0.00044216
0.00031907 -0.0003369 0.00011192 -0.00018425 -3.4583e-05 5.2718e-05 -0.11472 0.15691
0.00198 -0.0039223 -0.0009852 -0.001181
0.00044785 -0.00031427 -0.0001068 6.2123e-06 0.00030188 -0.00053413 0.001842 -0.0038899
-0.30034 0.11454 0.0045639 -0.0015182
0.00024126 0.00045144 -0.00025222 -0.00021428 0.0003727 -0.00047853 -0.00090671 -0.0011697
0.0044207 -0.0015417 -0.30411 0.11994
5660000000 -0.26786 0.086877 0.0031686 -0.0036004 -0.0033849 -0.00066231 -0.00028239 -0.00078309
-8.5481e-05 -0.00061084 0.00042225 -0.00018976
0.0031906 -0.0035957 -0.041921 0.31691 -0.0043851 -0.0031512 -2.4907e-05 -0.0001185
0.00016322 3.5907e-05 -1.7159e-05 -0.00010471
-0.0034115 -0.00054816 -0.0044656 -0.0030769 -0.29032 0.03439 -0.0001897 8.8915e-05
-0.00034451 -0.00037519 0.00021989 -0.0010925
-0.00028924 -0.00078917 -8.7554e-06 -0.00011103 -0.00017353 9.4349e-05 -0.099886 0.17711
0.00067024 -0.0041692 -0.0013659 -0.00096625
-0.00014497 -0.00058225 0.00012196 3.3199e-05 -0.00030816 -0.00039434 0.00065339 -0.0042139
-0.28663 0.14236 0.004143 -0.0022776
0.00045507 -0.00016889 -7.3165e-05 -7.1542e-05 0.00018305 -0.0012282 -0.0013139 -0.00090012
0.0041898 -0.0023254 -0.29649 0.15573
5720000000 -0.25366 0.1099 0.0027326 -0.0041072 -0.0028609 0.00074265 -0.00051904 -0.00026828
-0.00040789 -0.00011102 -0.00013714 -0.00037507
0.0027433 -0.004081 -0.013786 0.34363 -0.0055074 -0.0028482 9.7378e-05 -6.9058e-05
-0.00027558 1.2591e-05 -0.00021325 0.00017822
-0.0028555 0.00079462 -0.0055707 -0.002764 -0.28768 0.065922 0.0001222 4.4805e-05
0.00024338 0.00025438 -0.00013541 -0.00036202
-0.0005404 -0.0002491 6.9984e-05 -6.0098e-05 0.00012254 4.1538e-05 -0.084102 0.17944
-0.00019872 -0.0035518 -0.0015995 -0.00050332
-0.00038472 -0.00012366 -0.00028901 8.6705e-05 0.00014038 0.00031492 -0.00024766 -0.003577
-0.27601 0.16985 0.0041529 -0.0033209
-0.00011048 -0.00038662 -0.00021916 0.00016212 -0.000113 -0.00037511 -0.0016662 -0.0005069
0.0041729 -0.0032553 -0.26672 0.17416
5780000000 -0.23788 0.12675 0.0016186 -0.0048018 -0.0025026 0.0010121 -0.00075296 8.3026e-05
-0.00025883 -0.00033007 -0.00012282 -0.00022341
0.0016367 -0.0047971 -0.00079983 0.3387 -0.0060201 -0.00073331 -5.402e-05 -0.00016528
6.3985e-05 -2.6761e-05 -5.0183e-05 -0.00017974
-0.0025132 0.0010727 -0.006031 -0.0006121 -0.28427 0.082649 8.17e-06 -5.7066e-05
6.5889e-05 -0.00022414 -0.00057243 -0.00067408
-0.00075675 0.00010137 -5.2189e-05 -0.00019715 -1.7057e-05 -4.012e-05 -0.075262 0.19508
-0.00019123 -0.0031055 -0.0013943 -1.6952e-05
-0.00026568 -0.00030321 -1.5613e-05 -6.0563e-05 0.00014761 -0.00023861 -0.00016763 -0.003012
-0.2662 0.1906 0.0031292 -0.0036078
-0.0001506 -0.00021391 -8.6546e-05 -0.0001325 -0.00053372 -0.00062532 -0.0012802 -2.6428e-05
0.0031381 -0.0036467 -0.25786 0.19615
5840000000 -0.22548 0.14853 0.00031102 -0.0054386 -0.0021719 0.0011637 -0.00010686 0.00033429
-0.00039017 0.00016343 -0.00040326 -0.00034252
0.00031825 -0.0054399 0.034305 0.34266 -0.0058207 0.00047566 -0.00017057 5.0956e-06
0.00011157 -3.9427e-05 -0.00017976 0.00012552
-0.0021782 0.0012027 -0.0058308 0.00060258 -0.27832 0.10717 -0.00017622 5.2816e-05
-7.5339e-05 -0.00063471 -0.00053928 -0.00032826
-0.00010991 0.00029851 -0.00017459 7.6347e-06 -0.00017288 4.183e-05 -0.053197 0.1986
-0.00059338 -0.0034372 -0.0011823 0.00022237
-0.0004129 0.0001517 0.00017014 -2.5412e-05 -0.00012928 -0.00068052 -0.00067503 -0.0034639
-0.24944 0.20061 0.0023977 -0.0039171
-0.00034462 -0.00035464 -0.00017906 0.00015387 -0.00063374 -0.00033518 -0.0011205 0.00023981
0.0023615 -0.0038399 -0.22321 0.22084
5900000000 -0.21143 0.16117 -0.0017571 -0.0055198 -0.0022449 0.0023886 -0.00014166 -1.5138e-05
0.00017496 -0.00021824 1.0331e-06 9.7781e-05
-0.0017437 -0.0055154 0.055019 0.34349 -0.0050783 0.0018985 1.3439e-05 -1.2355e-05
7.6262e-05 -0.00029603 -0.00010771 -0.00012982
-0.002222 0.0024504 -0.0050393 0.0019719 -0.26265 0.1229 -5.2109e-05 -0.00011068
-0.0004368 -0.00022274 -0.00083535 -0.00010174
-0.00016357 -2.4195e-05 2.033e-05 -2.6265e-05 -7.0795e-05 -0.00010915 -0.045429 0.20919
-0.0007643 -0.0034603 -0.0012499 0.00027647
0.00022393 -0.0001448 2.7496e-05 -0.00024951 -0.00032617 -0.00021702 -0.00077575 -0.0034366
-0.22363 0.21718 0.0020695 -0.0048177
7.2967e-06 0.00017741 -9.7735e-05 -0.00016531 -0.00075804 -4.974e-05 -0.0011609 0.0003347
0.0022769 -0.0049687 -0.20857 0.23118
5960000000 -0.19258 0.17396 -0.0029254 -0.0040251 -0.00076815 0.0027231 -0.00011385 0.00022319
-0.00028212 0.00014218 -0.00016423 6.6673e-05
-0.0029211 -0.0040289 0.081011 0.34269 -0.004141 0.0020533 -0.00019829 1.9886e-05
-5.4041e-05 7.899e-05 7.096e-05 0.00025919
-0.0007302 0.0027298 -0.0041 0.0021313 -0.24909 0.14818 -7.6677e-05 -0.00019527
-0.00037981 0.00014447 -0.00028316 -8.4536e-05
-9.6718e-05 0.00021064 -0.00021067 2.2487e-05 -9.059e-05 -0.00019273 -0.027436 0.21733
-0.001893 -0.0032235 -0.0010284 0.00083679
-0.00031074 0.00010047 -2.0516e-05 0.00012596 -0.00044336 1.9003e-05 -0.0018949 -0.0032533
-0.20392 0.23164 0.00047537 -0.0050947
-0.00014038 8.0551e-05 0.00010016 0.0002002 -0.00023081 -2.3113e-05 -0.0010839 0.00082391
0.00031531 -0.0049955 -0.1804 0.25808
6020000000 -0.17481 0.19048 -0.0037777 -0.0030784 -0.00027226 0.0029741 -6.6166e-05 0.00053587
-0.00025747 0.00028156 -0.0001122 0.00038259
-0.0037647 -0.0030821 0.1087 0.33565 -0.0047079 0.0030548 -8.0667e-05 0.00014351
-0.00012245 0.00011354 -0.00019202 0.0001992
-0.000146 0.0029869 -0.0046467 0.0031364 -0.23005 0.16126 -0.00026659 0.00019455
-0.00084999 6.1568e-05 -0.00041123 0.00047147
-2.9556e-05 0.00050214 -6.343e-05 0.0001265 -0.00027166 0.00017598 -0.020732 0.2138
-0.0026165 -0.0032591 -0.00069672 0.00067651
-0.00023059 0.00023515 -0.00021003 0.00014714 -0.00075203 6.7377e-05 -0.0026373 -0.0031692
-0.17552 0.24618 -1.811e-05 -0.0049618
-0.00012104 0.00046986 -0.00021629 0.00019679 -0.00039312 0.00048073 -0.00072058 0.00068648
0.00017543 -0.0048685 -0.154 0.25862
6080000000 -0.15449 0.19896 -0.0040543 -0.00096709 0.0011594 0.0028382 8.471e-05 2.0279e-05
4.8221e-05 0.00017156 0.00023785 4.8562e-05
-0.0040214 -0.00098623 0.13077 0.33636 -0.0032178 0.0044588 -4.3881e-05 -1.6507e-05
-4.3914e-05 0.00017573 0.00021027 0.0002956
0.0012766 0.0028208 -0.003135 0.0045313 -0.21254 0.18752 0.00023936 0.00018058
-0.00031437 0.00056363 -0.00012919 0.00023675
7.323e-05 -5.3507e-06 -5.4483e-05 -1.1633e-05 0.00019669 0.00019243 -0.0036893 0.22163
-0.0036671 -0.0025122 -0.00099908 0.00098064
3.2734e-05 0.00022219 -4.2412e-05 0.00013791 -0.00042972 0.00062817 -0.003744 -0.0024973
-0.14603 0.26341 -0.00077487 -0.0052329
0.00026 -1.3786e-05 0.00020331 0.00027882 -0.00013587 0.00026866 -0.00093909 0.00096812
-0.00092359 -0.0052868 -0.13164 0.27955
6140000000 -0.13886 0.21314 -0.0035169 -0.0006002 0.0015668 0.0022626 9.5437e-05 5.8838e-05
-1.8345e-05 -8.1182e-05 0.00053469 -0.00018072
-0.0035108 -0.00060995 0.15624 0.3189 -0.0024421 0.0053123 2.8357e-05 5.0155e-05
0.00033269 4.0646e-05 0.00027586 0.00012275
0.0016176 0.0022549 -0.0023286 0.0053614 -0.18904 0.20799 0.00036162 -0.00014399
0.00014748 0.00063216 -0.00012309 0.00058576
7.7547e-05 4.1256e-05 3.8193e-05 4.1025e-05 0.00038195 -0.00014673 0.0084014 0.21374
-0.0046086 -0.0013676 -0.00043606 0.0014307
-5.0399e-05 -8.6733e-05 0.00039833 5.7515e-06 0.00016191 0.00061063 -0.0045536 -0.0013219
-0.12699 0.28439 -0.0029457 -0.0045453
0.0005477 -0.00024328 0.00026643 0.00013819 -0.00020679 0.0006662 -0.00043912 0.001395
-0.002717 -0.0044608 -0.093849 0.27911
6200000000 -0.12238 0.21908 -0.0029244 -0.00022782 0.0021173 0.0012877 7.883e-05 0.00031645
-0.00016995 6.7329e-05 -3.0162e-05 -0.00023642
-0.0029231 -0.00023376 0.18529 0.31808 -0.00099769 0.0052379 6.1428e-05 0.00019676
0.00015492 -5.0287e-05 7.3138e-05 0.00010217
0.0021366 0.0012629 -0.00089347 0.0052925 -0.16959 0.22256 0.00010738 -0.00032031
0.00053924 -1.813e-05 0.00021238 0.00017684
8.958e-05 0.00028374 6.6499e-05 0.0002056 8.3718e-05 -0.00035307 0.022506 0.22222
-0.0044879 -0.00021496 0.00019516 0.0013136
-0.00018155 0.0001329 0.00010197 7.3059e-05 0.00047719 1.0354e-05 -0.0045095 -0.00012989
-0.11457 0.29202 -0.0033553 -0.0037392
-2.0824e-05 -0.00029806 6.0335e-05 6.2791e-05 0.00022696 0.00010882 0.00027682 0.0012844
-0.0033304 -0.0037767 -0.079874 0.2897
6260000000 -0.10821 0.2323 -0.0030699 0.00074214 0.0020607 0.00075337 0.00030073 -7.7594e-05
0.00013202 0.00021338 -0.0001521 -7.1566e-05
-0.0030517 0.00073597 0.20189 0.3028 -9.0408e-05 0.0053609 1.4443e-05 -6.4563e-05
-9.9033e-05 -0.00011253 0.00021923 0.00010921
0.0020531 0.00069233 -9.0149e-07 0.0053758 -0.14872 0.24345 0.00010089 -3.4529e-05
0.00043485 -8.1034e-05 0.0001555 0.00026982
0.00028908 -4.5574e-05 4.6243e-05 -9.0893e-05 9.7107e-05 4.3446e-06 0.037365 0.21753
-0.0044024 0.0012527 0.00059826 0.0012109
0.0001161 0.00018199 -0.00019091 -0.00010584 0.00031347 -1.2935e-05 -0.0044162 0.0012489
-0.089111 0.29213 -0.0039741 -0.0026948
-0.0001329 -2.4525e-05 0.00024736 0.00011739 0.00028351 0.00026923 0.00054607 0.0011625
-0.0040329 -0.0026049 -0.035794 0.28991
6320000000 -0.092827 0.23628 -0.0025799 0.0013519 0.0022586 -0.00029673 2.6531e-06 0.00011802
-0.00032535 0.00036892 -0.00015321 0.00033927
-0.0025837 0.0013613 0.2281 0.29451 0.0017749 0.0056281 6.4188e-05 8.3966e-05
-3.484e-05 -0.00012755 0.00016059 -5.9985e-05
0.0022686 -0.00034339 0.0018898 0.0056267 -0.13059 0.25362 -0.00016601 -0.00029349
0.00025239 -4.4462e-05 0.00039465 0.00018265
4.0447e-05 0.0001123 5.7776e-05 8.0497e-05 -0.00016275 -0.00029702 0.03661 0.21936
-0.0038951 0.0019924 0.00072138 0.00081334
-0.00035563 0.00039662 5.4019e-06 -8.0773e-05 0.00022105 -0.00015088 -0.0038919 0.0019878
-0.064302 0.30325 -0.0048328 -0.0014343
-0.00013813 0.00040155 0.0001624 -3.6271e-05 0.0004374 0.00025654 0.00076303 0.00082856
-0.0046476 -0.0015144 -0.025012 0.2892
6380000000 -0.07373 0.24258 -0.0019267 0.0018451 0.0017488 -0.00046072 3.4251e-05 -6.7252e-05
0.00031143 0.00024206 5.5369e-05 0.000133
-0.0019485 0.0018249 0.24536 0.27543 0.0029535 0.0042374 -0.00014501 -7.0574e-05
-0.00019252 -0.00015193 -0.00017897 -0.00029285
0.0017415 -0.00048691 0.0030368 0.0041908 -0.10259 0.27001 -0.00011478 0.00016326
0.00044758 -0.00018226 0.00061486 0.00022571
5.3782e-05 -3.3044e-05 -0.00013679 -0.00010113 -0.00011225 0.00016869 0.057385 0.20931
-0.0031039 0.0032145 0.00087176 0.00067465
0.0003113 0.00024489 -0.00024491 -0.00014927 0.00052041 -0.00010402 -0.0030848 0.0032715
-0.043654 0.29577 -0.0046001 -8.1538e-05
7.6821e-05 0.00023331 -0.00010064 -0.00025145 0.00048255 0.00019796 0.00082962 0.0006978
-0.0046452 -0.00012286 0.015497 0.29217
6440000000 -0.051999 0.2545 -0.00086212 0.0023677 0.0017827 -0.00086241 0.00035929 -0.00013537
0.000317 -0.00045689 -0.00023466 -0.00030343
-0.00086249 0.0023643 0.26531 0.26239 0.003273 0.0030661 0.00012523 -3.9661e-05
-0.00010961 -4.5178e-05 -0.00011655 -0.00035246
0.0017793 -0.00086921 0.003349 0.0029957 -0.086208 0.28558 -0.00017921 0.00025892
-0.00030507 9.1293e-05 0.000585 -0.0003337
0.00033659 -0.00015285 0.00012625 -5.2051e-05 -0.00016366 0.00025877 0.059208 0.20613
-0.0018078 0.0039308 0.00091444 0.00076903
0.00022632 -0.00041247 -0.00011055 -3.149e-05 -0.00028048 5.7274e-05 -0.0018202 0.0039387
-0.0025614 0.30219 -0.004573 0.00096232
-0.00023827 -0.00024202 -0.00012122 -0.0003183 0.00049074 -0.00039213 0.00094614 0.00081193
-0.0043973 0.001092 0.026421 0.27695
6500000000 -0.032884 0.25521 -0.00024395 0.0019783 0.0013825 -0.00098808 0.00018603 -3.9465e-05
8.8692e-05 0.00012888 -1.3834e-05 0.00032245
-0.00024477 0.0019847 0.2914 0.23625 0.0036545 0.002586 8.8305e-05 7.7431e-05
0.00013168 0.00015377 0.00021727 -6.124e-05
0.001344 -0.00098264 0.0037278 0.0025104 -0.073922 0.28294 6.9049e-06 4.4426e-05
8.6701e-05 -0.00013368 -4.1538e-05 -0.00040478
0.00017211 -5.698e-05 9.0641e-05 6.6476e-05 -3.1669e-05 3.4096e-05 0.083604 0.20123
-0.0004292 0.0038797 0.0010617 0.00034288
9.2567e-05 0.00013319 9.9211e-05 0.00015767 0.00010621 -3.6635e-05 -0.00039282 0.0039528
0.019707 0.30595 -0.0031879 0.0023942
6.5448e-05 0.00030205 0.00019172 -0.00011935 -0.00010468 -0.00043306 0.001084 0.00022098
-0.0034235 0.0021838 0.063952 0.27986
