# Supplementary material for: Early Detection of Alzheimer’s Disease via Machine Learning-Based Microwave Sensing: An Experimental Validation
Source: Sensors (Basel). 2025 Apr 25;25(9):2718. doi: 10.3390/s25092718 (PMC12074295; doi:10.3390/s25092718)
Supplement: Supplementary file 1 [file sensors-25-02718-s001.zip › measurements_paper_sensors/26 febbraio - PART1/set5/CSF_H_m3.s6p]

!Keysight Technologies,M9804A,MY58100912,A.14.10.03
!Date: Thursday, April 27, 2023 10:28:33
!Correction: S11(C  6-Port  ) 
!S12(C  6-Port  ) 
!S13(C  6-Port  ) 
!S14(C  6-Port  ) 
!S15(C  6-Port  ) 
!S16(C  6-Port  ) 
!S21(C  6-Port  ) 
!S22(C  6-Port  ) 
!S23(C  6-Port  ) 
!S24(C  6-Port  ) 
!S25(C  6-Port  ) 
!S26(C  6-Port  ) 
!S31(C  6-Port  ) 
!S32(C  6-Port  ) 
!S33(C  6-Port  ) 
!S34(C  6-Port  ) 
!S35(C  6-Port  ) 
!S36(C  6-Port  ) 
!S41(C  6-Port  ) 
!S42(C  6-Port  ) 
!S43(C  6-Port  ) 
!S44(C  6-Port  ) 
!S45(C  6-Port  ) 
!S46(C  6-Port  ) 
!S51(C  6-Port  ) 
!S52(C  6-Port  ) 
!S53(C  6-Port  ) 
!S54(C  6-Port  ) 
!S55(C  6-Port  ) 
!S56(C  6-Port  ) 
!S61(C  6-Port  ) 
!S62(C  6-Port  ) 
!S63(C  6-Port  ) 
!S64(C  6-Port  ) 
!S65(C  6-Port  ) 
!S66(C  6-Port  ) 
!S6P File: Measurement: :
# Hz S  RI   R 50
500000000 -0.3278 -0.063183 -0.010492 -0.0012055 -0.0082017 0.012061 -0.004494 0.011557
0.012455 0.0053245 -0.0059236 0.0083376
-0.010667 -0.0011388 -0.40798 -0.073088 0.0082811 -0.011072 0.00094169 0.011331
0.0086677 0.0033843 0.00072344 0.013353
-0.0084332 0.012159 0.0085983 -0.011068 -0.25564 0.19155 0.0065005 0.0032331
-0.001879 0.0082301 0.00096596 0.012247
-0.0043284 0.011477 0.0012317 0.011946 0.0062997 0.0033233 -0.32543 0.041533
-0.020084 -0.0046262 0.016823 0.02625
0.012541 0.0060045 0.0084695 0.0027952 -0.0016137 0.008064 -0.019942 -0.0047538
-0.21278 -0.24125 -0.028592 0.0031344
-0.0051475 0.0085553 0.00097142 0.013746 0.00037083 0.012294 0.016697 0.025483
-0.029382 0.0046382 -0.25872 -0.1462
560000000 -0.31532 0.10391 -0.021463 -0.067871 0.00027736 0.013092 0.0058381 0.010738
0.01112 0.0046954 0.010996 0.0086993
-0.021917 -0.068043 -0.37015 0.090461 -0.041602 -0.039254 0.013081 0.0036977
-0.012303 -0.0042474 0.0042832 -0.0015621
0.00024348 0.013211 -0.041295 -0.039207 -0.18087 0.24102 -0.00045499 -0.0057021
0.017165 0.0067384 0.0078755 -0.0060142
0.0057418 0.010493 0.013383 0.0034022 -0.000321 -0.0052157 -0.30272 0.13178
0.0069918 -0.023173 0.0062666 -0.02156
0.011656 0.0048681 -0.0135 -0.0046101 0.017683 0.0057186 0.006459 -0.02221
-0.30126 -0.056096 0.010679 -0.050298
0.011315 0.0086723 0.0039653 -0.0017054 0.0083468 -0.0061365 0.0060109 -0.021343
0.013107 -0.051081 -0.32794 0.0040015
620000000 -0.27475 0.081394 -0.023325 0.0089825 0.0034639 0.0089785 0.0083237 -0.0041048
0.011129 -0.00015959 0.0014593 -0.00098619
-0.023368 0.0091309 -0.39877 0.03608 -0.019215 0.00010418 -0.0016612 -0.0022552
0.011705 -0.0049211 0.00049479 -0.0036536
0.0036294 0.008642 -0.019281 0.00013449 -0.1545 0.25003 -0.0011221 -0.0053157
-0.0040676 -0.0021736 0.0085474 -0.0032195
0.0084445 -0.0044346 -0.0017709 -0.0024294 -0.0010498 -0.00532 -0.26175 0.14204
-0.037723 -0.022615 0.01326 0.028965
0.011455 -0.00023686 0.012099 -0.0051421 -0.0041487 -0.0024545 -0.039253 -0.021783
-0.21808 -0.091894 -0.045996 0.011623
0.00084315 -0.0011304 0.0004409 -0.0036819 0.0088628 -0.003368 0.012237 0.02848
-0.042261 0.013021 -0.24613 -0.031097
680000000 -0.24044 0.17476 -0.026253 -0.014959 0.004434 0.0055662 0.0016087 -0.0072787
-0.0014064 -0.012164 0.004954 -0.0064203
-0.026183 -0.01483 -0.38972 0.13782 -0.032517 -0.0018835 -0.0016713 6.2826e-05
-0.0014471 -0.0096446 -0.00084533 -0.0019828
0.0045794 0.0055183 -0.032664 -0.0017987 -0.10743 0.27342 -0.00083705 0.00022184
-0.0014837 0.001099 -0.0032538 -0.0092971
0.0013387 -0.0075021 -0.001624 -0.00023196 -0.001046 0.00019529 -0.21809 0.19367
-0.022481 -0.007106 -0.0084288 -0.012091
-0.0022776 -0.011632 -0.001538 -0.0093416 -0.0013175 0.0010737 -0.022953 -0.0080032
-0.28332 0.0071744 -0.0052211 -0.007742
0.0061205 -0.0062637 -0.00027811 -0.0017457 -0.0029651 -0.0090258 -0.0082501 -0.011479
-0.0062559 -0.0072573 -0.25964 0.071499
740000000 -0.19478 0.1676 -0.041339 0.026669 0.013402 -0.0037542 -4.0795e-05 -0.0042862
-0.0037936 -0.0021884 -0.006889 0.0032197
-0.041243 0.026539 -0.33636 0.15713 -0.037145 0.034201 0.00010026 -0.0053374
-0.012388 0.006606 -0.00075403 -0.0052381
0.013601 -0.0037598 -0.037003 0.034296 -0.074139 0.27398 -0.0022321 0.0030919
-0.00089323 -0.0050276 -0.0019172 0.00062866
0.00020022 -0.0041261 -8.7463e-05 -0.0055971 -0.0021509 0.0032584 -0.20219 0.20028
-0.043236 -0.0095075 0.022224 0.016922
-0.0036706 -0.002102 -0.012488 0.0076632 -0.0011322 -0.0054722 -0.043009 -0.0092774
-0.17821 0.043607 -0.044986 -0.0020104
-0.0065875 0.0030998 -0.001015 -0.0053631 -0.0019769 0.00094271 0.022373 0.016905
-0.043874 -0.0015266 -0.25032 0.077516
800000000 -0.16601 0.21329 -0.02271 0.016019 0.0055639 -0.010209 -0.004538 -0.002576
-0.0042821 0.0016463 0.004263 0.00033321
-0.022712 0.015995 -0.34457 0.22845 -0.0088173 0.034307 -0.0021774 0.0020364
-0.00045072 0.0021995 0.00047636 0.0054317
0.0054711 -0.010216 -0.0086736 0.034337 -0.03576 0.30014 0.0012138 0.0011849
-9.3619e-05 0.003219 -0.001583 0.00075546
-0.0044164 -0.0025463 -0.0022343 0.0021398 0.0012494 0.0011684 -0.17337 0.22813
-0.029207 0.012466 0.015372 -0.010281
-0.0040003 0.001479 -0.00011031 0.0023976 -2.5762e-06 0.0033187 -0.029208 0.012576
-0.23441 0.065982 -0.019718 0.020698
0.0041129 0.00049236 0.00037594 0.0052854 -0.0015903 0.000687 0.015337 -0.010292
-0.019124 0.021058 -0.24822 0.12818
860000000 -0.13231 0.23459 -0.018409 0.030577 -0.0032825 -0.009819 -0.0020466 0.0006017
0.0045955 0.0050988 -0.0033732 -0.0032006
-0.018323 0.030539 -0.29778 0.27321 0.0074252 0.034182 0.00013055 0.002026
0.0043656 0.00029258 0.003449 0.00025441
-0.0033061 -0.0098923 0.0075408 0.034163 0.012804 0.31026 -0.00047467 -0.00050754
0.0028227 -0.0018939 0.0015437 0.0042138
-0.0021762 0.00075689 5.0309e-05 0.0020914 -0.00048723 -0.00042328 -0.13695 0.2398
-0.018298 0.017331 -0.0070506 -0.0096114
0.0044838 0.0050403 0.0040834 0.0004686 0.0026137 -0.0016851 -0.018732 0.017221
-0.17968 0.12734 -0.025882 0.016507
-0.0035455 -0.0031507 0.0037089 -3.0345e-05 0.0013892 0.0042576 -0.0070977 -0.0096449
-0.026763 0.015567 -0.19928 0.17701
920000000 -0.10917 0.25833 0.0043287 0.039486 -0.0092013 -0.0043191 -0.0019689 0.0017162
0.00050225 0.0016229 0.0027948 -0.0014528
0.0042976 0.039492 -0.27112 0.29543 0.027795 0.022897 0.0012843 0.0010743
0.0070993 0.00026077 0.003643 -0.0027559
-0.0092409 -0.0043011 0.027927 0.022912 0.059128 0.31215 0.0017257 -0.00014696
0.00058054 -0.00017283 0.00075077 -0.001224
-0.0018364 0.0017536 0.00127 0.0010616 0.001678 -5.9859e-05 -0.11352 0.25689
-0.01269 0.030478 0.0042147 -0.0066049
0.00027274 0.0013323 0.0069281 0.00018966 0.00045188 -0.0003235 -0.012835 0.030711
-0.17305 0.13189 -0.0040253 0.028977
0.0027484 -0.0011124 0.0036334 -0.0027918 0.00085292 -0.001397 0.0044163 -0.0065819
-0.003688 0.02892 -0.20796 0.18975
980000000 -0.063024 0.28048 0.016486 0.030637 -0.0091213 0.0046766 0.0019195 0.0038103
0.0037308 -0.0013667 -0.0033391 -0.0029633
0.016483 0.030627 -0.21922 0.33272 0.032871 0.005298 0.0018399 -0.00014274
0.0015595 -0.0059552 -0.00036613 -0.002651
-0.0090862 0.0047163 0.032944 0.0051614 0.10564 0.30706 0.00043309 -0.0011501
0.00024935 -0.0017052 0.0014028 -0.00029543
0.0020002 0.0038344 0.0018997 -0.00015587 0.00042114 -0.0011718 -0.07511 0.26844
0.0064611 0.030474 -0.0097553 -0.0079955
0.0038581 -0.0015495 0.0017661 -0.0061013 0.00023978 -0.0017479 0.0063739 0.030441
-0.1436 0.16882 0.0047518 0.020862
-0.0036611 -0.0027493 -0.000556 -0.0027876 0.0014281 -0.00023576 -0.0097615 -0.0080171
0.0048671 0.021123 -0.16747 0.23883
1040000000 -0.02183 0.29 0.03316 0.020027 -0.00092496 0.0074774 0.0024651 0.0005525
0.00040471 -0.0036203 -0.00014081 -0.0013389
0.03307 0.019977 -0.18406 0.34696 0.02954 -0.01418 0.001373 -0.0017022
-0.0023935 -0.0023833 -0.0011361 -0.0028597
-0.00088821 0.0075111 0.029503 -0.014257 0.15219 0.29413 -0.00056426 -0.0013381
-0.0014474 -0.0010273 -0.00060757 -0.0010991
0.0024534 0.00052955 0.0013788 -0.0017379 -0.00053604 -0.0013593 -0.047772 0.2783
0.018415 0.019542 -0.0020007 0.0014836
0.00044396 -0.0033908 -0.0023386 -0.0022692 -0.0015639 -0.00093191 0.018418 0.019488
-0.11045 0.17788 0.013148 0.02049
-0.00019758 -0.0013086 -0.0011862 -0.0028586 -0.00068251 -0.0010888 -0.0021205 0.0016218
0.012837 0.020081 -0.14615 0.25936
1100000000 0.022766 0.30056 0.036652 -0.002727 0.0035352 0.0040399 0.0025053 -0.00094216
-0.0023272 -0.0030978 -0.0040231 -0.00017315
0.0366 -0.002703 -0.14091 0.36708 0.015441 -0.027294 -6.0774e-05 -0.0018076
-0.0035137 -0.00091468 -0.0036289 -0.0006654
0.0035611 0.0040074 0.015323 -0.027404 0.19842 0.27496 -0.0017102 0.00031647
-0.001671 0.00074077 -0.0010564 -0.00046498
0.0024915 -0.00089033 -0.00011982 -0.0018 -0.001698 0.00035019 -0.0077112 0.28358
0.024456 0.0068529 -0.0025544 -0.00010833
-0.0023623 -0.0031294 -0.0034276 -0.00089321 -0.0016688 0.00071821 0.024424 0.0068877
-0.093901 0.19495 0.01989 0.01065
-0.00421 -3.5938e-05 -0.0037122 -0.00074014 -0.0010582 -0.00054681 -0.0025627 -7.1035e-05
0.02014 0.010745 -0.1017 0.29193
1160000000 0.074256 0.29748 0.025186 -0.019871 0.0033895 -0.00065974 -8.3685e-05 -0.002523
-0.0040454 -0.00082961 -0.0013369 0.0042214
0.025136 -0.019888 -0.096547 0.37206 -0.0034308 -0.028443 -0.0016536 -0.0015139
-0.0026448 0.0024786 -0.0015418 0.0021326
0.00338 -0.00068806 -0.0035779 -0.028458 0.24224 0.24509 -0.00055489 0.0016491
-0.00038281 0.0017737 -0.0009877 0.00020663
-0.00013306 -0.0025836 -0.0016099 -0.0015079 -0.00060943 0.0016476 0.031614 0.28078
0.022001 -0.0095158 -0.003645 0.005299
-0.0040484 -0.00084399 -0.002694 0.0024492 -0.00044381 0.0017984 0.021955 -0.0095539
-0.057783 0.20625 0.019206 0.0013007
-0.0011738 0.0043132 -0.0015092 0.002082 -0.00095077 0.00023171 -0.003698 0.0051685
0.019069 0.0013565 -0.05376 0.29536
1220000000 0.11789 0.28849 0.012183 -0.029898 -0.001185 -0.0015311 5.5309e-05 -0.0010856
-0.0028347 0.0023322 0.0012023 0.0019558
0.012212 -0.029862 -0.052695 0.38643 -0.016463 -0.020917 -0.002412 0.00051231
-3.4026e-06 0.0029683 -0.00081674 0.0017811
-0.0011823 -0.0015364 -0.016602 -0.020875 0.28172 0.2069 0.00086116 0.0014402
0.00048476 0.0010739 0.00018721 0.00058951
5.2193e-05 -0.0010634 -0.0024091 0.00054156 0.00084225 0.0014486 0.071156 0.2726
0.011422 -0.016161 0.0022105 0.0015233
-0.0028123 0.0023207 -2.3312e-05 0.0029665 0.0004934 0.0010623 0.011346 -0.016315
-0.036446 0.21843 0.015483 -0.012136
0.0012042 0.0018966 -0.00079887 0.0018277 0.00019967 0.00054693 0.0022468 0.0015932
0.015339 -0.012291 -0.024322 0.31443
1280000000 0.16845 0.26902 -0.0066217 -0.029152 -0.0018612 0.0016681 -0.00094332 -0.002047
-0.0010223 0.0033486 0.0025068 0.0013436
-0.0066308 -0.029095 -0.006072 0.37875 -0.023382 -0.0081639 -0.00085292 0.0013896
0.0015715 0.0018148 0.00061096 0.0020075
-0.0018803 0.0016608 -0.023463 -0.008062 0.31338 0.16378 0.001327 -0.00014629
0.0011118 0.00041192 0.00018438 0.00034404
-0.0010198 -0.0020469 -0.00079606 0.0014174 0.0013445 -0.00013591 0.10791 0.25686
0.0021766 -0.018969 -0.00026175 4.1431e-05
-0.0010252 0.0033331 0.001575 0.0018396 0.0010883 0.00035261 0.0021823 -0.018906
9.5934e-05 0.22498 0.0043106 -0.015479
0.0025916 0.0012048 0.00066408 0.0020847 0.00017143 0.00030161 -0.00029435 6.1115e-05
0.0043618 -0.01546 0.0239 0.31844
1340000000 0.20605 0.23695 -0.016564 -0.020044 0.00026591 0.0041191 -0.0018091 -0.0007326
0.0015932 0.0027324 0.0016555 -0.0013708
-0.016542 -0.020042 0.033253 0.37184 -0.02067 0.0043362 -0.00018064 0.0018963
0.0017444 0.0008876 0.0011918 0.00087289
0.00028992 0.0041181 -0.020709 0.0044453 0.33659 0.11603 0.00079975 -0.0008555
0.00053849 -0.00046859 0.00011139 0.00024161
-0.0018503 -0.00072427 -0.00020706 0.0018947 0.0007746 -0.00086275 0.14093 0.23704
-0.0074533 -0.016626 0.0010845 0.00044471
0.0016203 0.0027908 0.0018012 0.00085381 0.00057663 -0.0005536 -0.0073655 -0.016646
0.029483 0.22274 -0.0025938 -0.013987
0.0017068 -0.0013903 0.001165 0.00079477 8.3544e-05 0.00020028 0.0010383 0.00040642
-0.0026413 -0.013923 0.061916 0.3148
1400000000 0.24052 0.20065 -0.023275 -0.0089076 0.0046432 0.0030292 -0.0021267 0.00077723
0.0025411 0.001016 0.00037959 -0.0012715
-0.023256 -0.0088902 0.071564 0.36025 -0.014086 0.012128 0.0012231 0.0013906
0.0011824 -0.00054741 0.0011298 0.0002266
0.0046445 0.0030329 -0.014046 0.012227 0.35042 0.061944 -2.2578e-05 -0.0013683
0.0002197 -0.00015414 0.00038642 0.00021001
-0.0021174 0.00078263 0.0012288 0.001367 -3.8858e-06 -0.0013502 0.17058 0.2086
-0.013576 -0.010391 -0.0010601 -0.00042717
0.0024977 0.0010435 0.0011376 -0.00056965 0.0002178 -0.00015669 -0.013621 -0.010404
0.062712 0.22239 -0.0091231 -0.0094095
0.00033794 -0.0013394 0.0011506 0.00020867 0.00033805 0.00026595 -0.0010501 -0.00041214
-0.0090461 -0.009423 0.10692 0.30636
1460000000 0.2647 0.1578 -0.0207 0.003682 0.0050672 -0.00155 -0.0014912 0.0016453
0.0021314 -0.00040701 -0.00027144 -0.00082854
-0.020693 0.0036443 0.10654 0.339 -0.0053459 0.014722 0.0015847 0.00028339
0.0010736 -0.0012531 0.0012818 -0.00055545
0.0050545 -0.0015741 -0.0052366 0.014798 0.35715 0.0067083 -0.0010077 -0.0011002
0.00023014 -0.00020807 0.0006572 -0.00029152
-0.0014366 0.0016639 0.0015839 0.00028501 -0.0010249 -0.001084 0.19791 0.18005
-0.014924 -0.004034 -0.0010073 0.0018695
0.0021139 -0.0004244 0.0011107 -0.0012759 0.00024876 -0.00023497 -0.014886 -0.0039853
0.092431 0.21086 -0.011734 -0.0033082
-0.00016914 -0.00075186 0.0012227 -0.0005213 0.0006674 -0.0003347 -0.0011179 0.0018698
-0.011754 -0.0033054 0.14079 0.28624
1520000000 0.27806 0.11691 -0.015579 0.0093826 0.0030722 -0.0037788 9.4258e-05 0.0026191
0.0022362 -0.0018123 -0.0010029 -0.00025175
-0.015569 0.0093806 0.14084 0.32544 0.0020119 0.012121 0.0016767 -0.00062153
0.00018932 -0.0010347 0.00039164 -0.00096449
0.0030422 -0.0038094 0.0020705 0.012126 0.3496 -0.050312 -0.00082404 -0.00041187
0.00061545 -0.0010367 0.0001288 -1.0534e-05
8.1395e-05 0.0026189 0.0016663 -0.00064104 -0.00084616 -0.00039733 0.22174 0.14183
-0.015139 0.0016099 0.0013516 0.002101
0.0022921 -0.0018334 0.00023292 -0.0010033 0.00066992 -0.00097166 -0.015126 0.001575
0.1204 0.20071 -0.011478 0.00099357
-0.001049 -0.00029647 0.00035919 -0.0010308 0.00015616 -0.00012597 0.0013841 0.0020844
-0.011565 0.00094528 0.17462 0.26814
1580000000 0.28883 0.071515 -0.0091442 0.013179 -0.0011204 -0.0044961 0.0014973 0.0019111
-8.7517e-05 -0.0023048 -0.00029212 0.00045382
-0.0091504 0.01316 0.16902 0.30106 0.0052216 0.0070372 0.00062516 -0.0015147
-0.00038388 -0.0011954 -0.00019622 -0.00070133
-0.0011602 -0.004521 0.0052575 0.0070077 0.32875 -0.10793 -0.0014791 0.0002729
-0.00042639 -0.0013764 0.0002632 -0.00046285
0.0015448 0.0019144 0.00064729 -0.0015152 -0.0014867 0.00025528 0.23648 0.10253
-0.01204 0.0068349 0.0021543 0.00082481
-0.00019915 -0.0022823 -0.00039354 -0.0012018 -0.00049001 -0.0013612 -0.011985 0.0069139
0.1463 0.18644 -0.0095939 0.0071183
-0.00016059 0.00042485 -0.00016027 -0.00073829 0.00033058 -0.00042724 0.0021471 0.00076524
-0.0095612 0.007107 0.20832 0.24282
1640000000 0.29218 0.030492 -0.0023497 0.01246 -0.0027472 -0.002075 0.0027524 0.0010667
-0.00052468 -0.0017668 -0.0003341 0.00039838
-0.0023357 0.012449 0.19927 0.27677 0.0053071 0.0023534 -0.00043208 -0.0018698
-0.0009415 -0.0006001 -0.00039698 -0.00068939
-0.0027683 -0.0020509 0.0053074 0.002324 0.29928 -0.15689 -0.00074536 0.001182
-0.0010762 -0.0011227 -8.5445e-05 -0.00038338
0.0027643 0.0010764 -0.00045522 -0.0018435 -0.00071182 0.0012106 0.24967 0.053114
-0.0080041 0.0084045 0.0024717 -0.00065248
-0.00052972 -0.0017455 -0.0009466 -0.00059288 -0.0010222 -0.0010929 -0.0080338 0.0084473
0.17007 0.16585 -0.0046059 0.009237
-0.00035957 0.00051852 -0.00045292 -0.00070451 -0.00010747 -0.00042866 0.0024632 -0.00063658
-0.0045834 0.009287 0.23448 0.21284
1700000000 0.28649 -0.014455 0.0013758 0.0099732 -0.0031807 0.00045132 0.0031168 -0.0012556
-0.0021838 -0.0007793 0.00053946 0.00040593
0.0013654 0.0099811 0.21815 0.24543 0.0027509 -0.00031187 -0.0014393 -0.00079082
-0.00088578 -0.0001553 -0.00080027 -0.00045507
-0.0032196 0.00045054 0.0027559 -0.00032966 0.25517 -0.19563 0.00010912 0.0016493
-0.0020965 -0.0003517 -0.00031238 -0.0007272
0.0031413 -0.0012602 -0.0014487 -0.00076147 0.0001308 0.0016412 0.24649 0.0026549
-0.0053665 0.0096271 0.0017804 -0.0020119
-0.0021154 -0.00077083 -0.00085988 -0.00011548 -0.0021188 -0.00029316 -0.0053021 0.0095969
0.18987 0.14914 1.8737e-05 0.0095474
0.00050068 0.00040138 -0.00083371 -0.00042477 -0.00032351 -0.00073213 0.0018051 -0.0020219
3.7905e-05 0.0095441 0.25273 0.17939
1760000000 0.27592 -0.063235 0.0040823 0.0069339 -0.0020178 0.0012074 0.0014223 -0.0035027
-0.001256 0.00046226 0.00021296 -0.00046495
0.0040666 0.0069121 0.24477 0.20589 0.00017166 -0.0016474 -0.0012615 4.6325e-06
-0.0011715 0.00098081 -0.00054613 0.00028636
-0.001967 0.0011969 0.00017515 -0.0016214 0.20649 -0.22739 0.0010564 0.0014621
-0.0011728 0.0014867 -0.0012684 -0.00075885
0.0013723 -0.0034881 -0.001288 1.4064e-05 0.0010256 0.0014284 0.23779 -0.049474
-0.0015402 0.0091483 -0.00017122 -0.0024156
-0.0012553 0.00048029 -0.0011769 0.00096716 -0.0011602 0.0014514 -0.0015129 0.0091971
0.20713 0.11749 0.0039583 0.0072152
0.00023277 -0.00046189 -0.00056726 0.00028977 -0.0013379 -0.00071985 -0.00017201 -0.0024927
0.0040135 0.0071847 0.26623 0.1424
1820000000 0.25259 -0.10128 0.0046047 0.0032915 0.00026367 0.0023187 -0.00092574 -0.0030653
-0.0012478 0.00089084 5.2837e-07 -0.00011795
0.0045928 0.0032923 0.25556 0.17603 -0.001965 8.3355e-05 -0.0015103 0.0009496
-1.0772e-05 0.0013001 -0.00072538 0.00044047
0.00028051 0.0023157 -0.0019512 0.00010563 0.15663 -0.2421 0.0017614 0.00061134
-0.00020225 0.0024528 -0.0018151 0.00030773
-0.00095935 -0.0030845 -0.0015037 0.0009433 0.0017722 0.00065791 0.20771 -0.097409
0.00050904 0.0079274 -0.0015332 -0.0017166
-0.0012615 0.00090054 -1.514e-05 0.0012945 -0.00020037 0.00249 0.00049703 0.0078672
0.22778 0.091094 0.0050007 0.0034613
-1.7935e-05 -0.0001071 -0.00067446 0.00044302 -0.0017774 0.00031047 -0.0015531 -0.0016935
0.005029 0.0034695 0.27018 0.10737
1880000000 0.218 -0.1422 0.0025631 0.00084721 -0.00033364 0.0022293 -0.00278 -0.002376
-0.00031965 0.0017277 0.00033657 -0.00059923
0.0025238 0.00085418 0.26011 0.12966 -0.0038514 0.0028464 -0.00031461 0.0018404
0.00055953 0.0013488 0.00014662 0.00098778
-0.00028228 0.002222 -0.0038082 0.0028552 0.10501 -0.24979 0.0020146 -0.0012099
0.0016832 0.0019517 -0.0010083 0.0015075
-0.0028485 -0.0024071 -0.00031674 0.0018544 0.0019951 -0.0012676 0.16656 -0.13757
0.0015973 0.0056764 -0.0022833 0.00014202
-0.00023746 0.001677 0.00061043 0.0013412 0.0016423 0.0019743 0.0016726 0.0057018
0.23473 0.061845 0.0054988 0.0015769
0.00029645 -0.00060994 5.9257e-05 0.00098976 -0.00085727 0.0015102 -0.0022845 0.00019856
0.0054889 0.00154 0.27163 0.073571
1940000000 0.17918 -0.16862 0.0004569 -0.0010235 0.0017925 0.0017789 -0.0039889 0.00015914
0.0010476 0.00095388 -0.00066708 -0.00078457
0.0004479 -0.0010315 0.26165 0.098338 -0.0019247 0.0057651 0.0010545 0.001412
0.0020019 0.00033876 0.00095463 0.00024745
0.0017802 0.0018085 -0.0018823 0.0057905 0.061132 -0.24177 0.00045643 -0.0024604
0.0023086 0.00021981 0.00023576 0.0016062
-0.0039698 0.000243 0.0010402 0.0014366 0.0005283 -0.0024466 0.11407 -0.16857
0.001214 0.0038656 -0.0013531 0.0013555
0.0010779 0.00095145 0.0020079 0.00031506 0.0022931 0.00023226 0.0012902 0.0037933
0.24169 0.025236 0.0043587 -0.0024547
-0.00070382 -0.00071897 0.00086448 0.00030091 0.0001874 0.0016086 -0.0013584 0.0013502
0.0043821 -0.0024726 0.26231 0.037599
2000000000 0.13333 -0.1836 -0.0032113 0.0008931 0.002912 0.0012022 -0.00251 0.0036334
0.00092682 0.00038388 -0.0010006 0.00053139
-0.0031968 0.0008572 0.24815 0.063044 -0.00037805 0.0078197 0.0016536 0.00027078
0.0011553 -0.0013367 0.00043624 6.6466e-05
0.0029636 0.0012049 -0.00030295 0.0078355 0.020163 -0.22759 -0.0014788 -0.0015558
0.0020546 -0.0010919 0.001596 0.0014841
-0.0024382 0.0036912 0.0016067 0.00037025 -0.0015485 -0.001564 0.059663 -0.17819
-0.00077455 0.0032682 -0.00015893 0.0019706
0.00084372 0.00049983 0.0010109 -0.0013675 0.0020097 -0.0010644 -0.00079159 0.0032752
0.2401 -0.0078791 0.00084862 -0.0034207
-0.00081392 0.00063875 0.00042457 0.00014919 0.0015712 0.0014668 -0.00025783 0.0019646
0.00085658 -0.0033138 0.24973 0.009537
2060000000 0.086375 -0.19128 -0.0042603 0.0029428 0.0027679 -0.00075504 0.00084143 0.0034139
0.0015392 -0.00050996 -0.00035234 0.001214
-0.0042537 0.0030426 0.2352 0.034148 0.004746 0.0087377 0.0011628 -0.00064933
0.00053022 -0.0014896 0.00056413 -0.00013863
0.002794 -0.00079805 0.0048119 0.0086646 -0.012529 -0.20942 -0.0016173 0.00053231
0.00084843 -0.0021731 0.0027781 0.00042953
0.00081759 0.0033692 0.001162 -0.00068493 -0.0016781 0.00055027 0.00864 -0.17446
-0.0016418 0.0044176 0.00071098 0.0011412
0.0015954 -0.00059301 0.00053825 -0.0015159 0.00088004 -0.0021133 -0.0016482 0.0044295
0.22797 -0.046131 -0.0013653 -0.004412
-0.00026503 0.0011884 0.00062455 -0.00020125 0.0028523 0.00032459 0.00073974 0.0011166
-0.0014452 -0.0044384 0.23509 -0.015278
2120000000 0.041324 -0.18222 -0.0034197 0.0063471 0.0022612 -0.0027961 0.0031115 0.0020664
0.0008948 -0.0015667 0.001146 0.00017796
-0.0033756 0.0063286 0.21463 0.010843 0.0072013 0.0045173 0.001049 -0.001353
-0.0013116 -0.0019322 9.5097e-05 -0.00093996
0.0022166 -0.0027936 0.0072627 0.004519 -0.040846 -0.19283 -0.00093519 0.001561
-0.0016259 -0.0015227 0.00078768 -0.0021555
0.0031268 0.0019958 0.0011146 -0.0013297 -0.00084136 0.0016617 -0.040195 -0.15747
-0.0022261 0.0063265 0.0018026 0.00096492
0.00077626 -0.0015685 -0.0013236 -0.0019331 -0.0015938 -0.0015153 -0.0023046 0.0062671
0.21386 -0.080674 -0.0051707 -0.0024304
0.0010921 0.00014873 0.00011319 -0.00096334 0.00065617 -0.0021156 0.0016584 0.001095
-0.0051742 -0.0024064 0.21433 -0.030494
2180000000 0.0015724 -0.16974 -0.0018717 0.0095084 0.00050754 -0.0022815 0.0029891 -0.00054156
0.00021351 -0.0013752 0.0013674 0.00016889
-0.0018688 0.0095111 0.19537 -0.0075341 0.0080686 0.0038566 -0.00088446 -0.0016026
-0.0020369 0.00087803 -6.53e-06 0.00024054
0.00050495 -0.0022834 0.0081385 0.003858 -0.062068 -0.16919 0.0012946 0.0016944
-0.00094968 -0.00028905 0.00049289 -0.0021067
0.0030207 -0.00053853 -0.0010133 -0.0016024 0.0012931 0.0017613 -0.07597 -0.13177
-0.00067971 0.0091017 0.0020193 0.00015672
0.0002007 -0.0013885 -0.0020054 0.00082492 -0.00086137 -0.00024107 -0.00075992 0.0091298
0.18779 -0.11163 -0.0057958 0.0016737
0.0012509 0.00015575 -6.8461e-05 8.0601e-05 0.00037193 -0.0019728 0.001937 0.00015519
-0.0055599 0.001732 0.19879 -0.04534
2240000000 -0.027511 -0.14511 0.0022316 0.010821 -0.00059712 -0.0027903 0.0016605 -0.0024943
-0.0019819 -0.00088701 0.00072591 -0.001858
0.0021622 0.010784 0.17558 -0.012745 0.008704 4.3979e-05 -0.00090442 -0.00040434
-0.00050497 0.0010503 -0.0007013 -0.00058199
-0.00061609 -0.0028463 0.0087742 -2.0209e-05 -0.079861 -0.14469 0.0019959 -0.0016218
-0.001065 2.5533e-05 -0.0022901 -0.0014958
0.0016022 -0.0023319 -0.00089822 -0.00039526 0.0019738 -0.001593 -0.11028 -0.10311
0.0016331 0.010777 0.0015897 -0.00065415
-0.0020317 -0.00092694 -0.00049151 0.0011227 -0.001183 5.0126e-05 0.0017326 0.010837
0.15906 -0.1288 -0.0057467 0.0039319
0.00072706 -0.0018069 -0.00073697 -0.00048857 -0.0022683 -0.0015243 0.0017483 -0.00054458
-0.0058602 0.0039105 0.17507 -0.055881
2300000000 -0.05412 -0.11866 0.0075114 0.009031 -0.0013701 -0.0018589 -0.00052511 -0.0014421
-0.0012958 0.00073071 -0.00097086 -0.00075495
0.0074724 0.0089695 0.15609 -0.022231 0.0087455 -0.0022796 -0.00080135 0.0005911
-0.00022031 0.0016938 -0.00010931 0.00088931
-0.0013967 -0.0018428 0.0087226 -0.0023787 -0.091729 -0.12096 -0.00011412 -0.001817
3.3997e-05 0.0018851 -0.0017968 0.00084164
-0.0005635 -0.0014622 -0.00084588 0.00066605 -0.00011816 -0.0017546 -0.13055 -0.067793
0.0058175 0.010944 0.0006037 -0.002021
-0.0012566 0.00076921 -0.00013344 0.0016205 -3.2234e-05 0.0018866 0.0058459 0.010795
0.1243 -0.14993 -0.0037578 0.0073113
-0.00093087 -0.00063105 -2.5691e-05 0.00081001 -0.0018258 0.00076599 0.00064112 -0.0019722
-0.0037172 0.007337 0.15998 -0.05795
2360000000 -0.071186 -0.08789 0.010616 0.0084418 -0.0011651 -0.0015392 -0.0014504 -0.00080793
-0.00058312 0.0011345 -0.0016093 -0.00056261
0.010581 0.0084793 0.14636 -0.022392 0.0081246 -0.0052188 -0.0006919 0.0010323
0.0019538 0.00026861 6.5218e-05 -0.00016521
-0.0011634 -0.001501 0.0081045 -0.0053055 -0.10227 -0.099239 -0.0025613 -0.0011028
0.00093556 0.00019966 -0.00096542 0.0016154
-0.0014319 -0.00079878 -0.00065155 0.00093638 -0.0024979 -0.0010721 -0.14773 -0.035562
0.010263 0.010051 0.0013177 -0.0022612
-0.00055292 0.0012668 0.0020367 0.00031934 0.00096709 0.00025674 0.010256 0.010114
0.095185 -0.15054 0.00030533 0.0081897
-0.0014583 -0.00032776 0.00020866 -0.00012656 -0.001008 0.0018932 0.0013397 -0.0021021
0.00031044 0.0080868 0.13684 -0.061735
2420000000 -0.079447 -0.06002 0.014186 0.0028918 -0.0031656 -0.0011599 -0.00077055 0.00051731
0.0012707 0.00152 -0.0013014 0.0017613
0.014148 0.0027877 0.13011 -0.022257 0.004482 -0.0071071 0.0013667 0.0011315
0.00078666 -0.0015432 -0.00011091 -0.00013892
-0.0031834 -0.0011282 0.0044016 -0.0071388 -0.1146 -0.078089 -0.0021487 0.0013513
-8.2148e-06 -0.00022893 0.00022965 0.0029053
-0.00077554 0.0006105 0.0013027 0.0011058 -0.0022143 0.0013694 -0.15597 0.0079533
0.014367 0.0075759 -0.00043758 -0.0028281
0.0013727 0.0014237 0.00074509 -0.0015361 -0.00012664 -0.00024763 0.014609 0.0074254
0.060948 -0.14962 0.0010889 0.0089804
-0.0013618 0.001663 -0.00017779 -0.00013134 0.0003036 0.0028276 -0.00026855 -0.0027616
0.00095938 0.0090627 0.11853 -0.05632
2480000000 -0.080728 -0.030243 0.013672 -0.0026072 -0.0016146 -0.00010212 -0.00055965 0.0015096
0.0018081 -0.00037369 0.0001047 0.0013627
0.013729 -0.0026508 0.13165 -0.024505 0.002652 -0.0090056 0.0011536 -0.00010307
-0.00055868 -0.00098285 -0.00013226 -0.0003373
-0.0016525 -7.9605e-05 0.0025794 -0.0090049 -0.11814 -0.058942 -0.0006628 0.0034892
-0.00036769 -0.00083047 0.0018815 0.00095876
-0.00044014 0.0015232 0.001125 -8.9953e-05 -0.00061897 0.0034839 -0.15813 0.044235
0.017958 0.0010006 -0.0014903 -0.0023871
0.0018834 -0.00045159 -0.0004037 -0.001084 -0.00027058 -0.00080427 0.017885 0.00089622
0.030507 -0.14242 0.004236 0.0074606
9.7937e-05 0.0013182 -0.00012663 -0.00038074 0.001942 0.00088078 -0.0015489 -0.002522
0.0043659 0.007444 0.098613 -0.053676
2540000000 -0.085602 -0.001921 0.011489 -0.006305 -0.0023345 0.00089751 0.00075522 0.00081159
7.3016e-05 -0.0018381 0.001003 0.001555
0.011501 -0.006326 0.1181 -0.015337 -0.0013161 -0.0079601 0.00059048 -0.0014883
-0.0015356 -0.00011887 -0.00049641 0.00018916
-0.0023278 0.00096864 -0.0013626 -0.0079442 -0.12487 -0.034773 0.0020931 0.002479
-0.0010721 -0.00016233 0.0018585 -0.00082682
0.00062993 0.00090159 0.00062521 -0.0014367 0.002042 0.002452 -0.15719 0.083863
0.017538 -0.0055989 -0.0023411 -0.0019728
-4.8748e-05 -0.0018747 -0.0016681 -0.00014163 -0.0011634 -0.00015854 0.017381 -0.0056414
0.0058242 -0.12774 0.0070308 0.0063557
0.00097823 0.0015034 -0.00052305 0.00020927 0.0017906 -0.00084167 -0.0023739 -0.0018196
0.0069604 0.0062796 0.083368 -0.038538
2600000000 -0.078076 0.02239 0.0083447 -0.0097915 -0.0012979 0.0025427 0.00083609 -0.00036611
-0.0011586 -0.0011322 0.0019329 0.00066159
0.0083878 -0.0098004 0.11341 -0.031441 -0.0036483 -0.0061039 -0.00045237 -0.00080111
-0.00029749 0.0016026 -0.00022853 0.00079353
-0.0012893 0.0026107 -0.0037005 -0.0060196 -0.12915 -0.010467 0.0031821 4.8073e-05
-0.00024051 0.0015604 0.0011822 -0.0017826
0.00086432 -0.00039503 -0.00044376 -0.00080441 0.0030827 -6.5317e-05 -0.14281 0.1164
0.014133 -0.012035 -0.0033095 2.6237e-06
-0.0011422 -0.0011842 -0.00018049 0.0015792 -0.0001829 0.001482 0.014225 -0.01196
-0.020505 -0.11195 0.0085836 0.0059401
0.0017851 0.0005633 -0.00017713 0.00069809 0.0012012 -0.0017157 -0.0032167 0.00022577
0.0085124 0.0060089 0.075712 -0.024305
2660000000 -0.073328 0.047815 0.0043845 -0.011667 -0.00016858 0.001014 7.0251e-05 -0.00019651
-0.0026248 0.00045102 0.0013656 -0.00072052
0.0044007 -0.011622 0.11978 -0.027465 -0.0048475 -0.0043913 -0.0012368 -0.00036882
0.00024188 0.0017872 0.00049519 0.00077144
-0.00018689 0.0010913 -0.0049147 -0.0043278 -0.12915 0.0094919 0.001853 -0.0019393
0.00038102 0.00068455 -0.001181 -0.0016156
8.4811e-05 -0.00019411 -0.0012155 -0.00035053 0.0018605 -0.0019075 -0.12422 0.1481
0.0082341 -0.015824 -0.0023943 0.00087736
-0.0026646 0.00036582 0.00015588 0.0018539 0.0004024 0.00079719 0.0082382 -0.015899
-0.037358 -0.09745 0.010452 0.0018806
0.0012438 -0.00079299 0.00039407 0.00087997 -0.0010824 -0.0016837 -0.00249 0.0007856
0.010509 0.0017962 0.071056 -0.0048842
2720000000 -0.061879 0.067015 9.3855e-05 -0.011656 -0.00021769 0.0028427 -0.00032608 -5.2044e-05
-0.0022132 0.0020905 0.00051753 -0.0018029
0.00012607 -0.011664 0.10548 -0.0301 -0.0051776 -0.00094246 -0.0015125 0.00037153
0.0017258 0.00057457 0.00088798 -0.00018264
-0.00028262 0.0027939 -0.0051655 -0.00084032 -0.12309 0.039591 0.00014072 -0.0024253
0.00053498 0.00029675 -0.0013804 0.00065655
-0.00026369 -3.4887e-05 -0.00148 0.00035085 0.0001866 -0.0023689 -0.091596 0.17853
0.0014605 -0.016381 -0.0017689 0.0022724
-0.0019941 0.0022406 0.0016183 0.00051864 0.00055694 0.00039887 0.0013694 -0.016532
-0.052466 -0.071838 0.01194 -0.00060903
0.00053718 -0.001718 0.00079178 -0.00016573 -0.0014271 0.00056796 -0.0016668 0.0023524
0.011962 -0.0007291 0.075704 0.015277
2780000000 -0.047974 0.085308 -0.0043499 -0.010314 -0.00012841 0.00093942 0.00064972 -0.00028887
0.0012615 0.0024503 -0.0006692 -0.0018542
-0.0043216 -0.010334 0.10366 -0.042908 -0.0039214 0.00044285 -0.00011999 0.0015035
0.0016599 -0.0010049 9.7012e-05 -0.00014724
-8.1192e-05 0.00097437 -0.0039741 0.00049754 -0.12145 0.0691 -0.0019812 -0.0013763
0.00030266 -0.00044156 -0.00033751 0.00057839
0.00065117 -0.00035022 -0.00013652 0.0015416 -0.0019847 -0.001525 -0.063036 0.20038
-0.0052627 -0.014784 -0.00060761 0.0020166
0.001139 0.0024149 0.0015951 -0.00096724 0.00040208 -0.00037 -0.0052996 -0.014518
-0.065923 -0.04666 0.01024 -0.0051603
-0.00068926 -0.001787 9.1132e-05 -0.00013881 -0.00042621 0.00087395 -0.00062212 0.0020444
0.010275 -0.0051139 0.079641 0.032934
2840000000 -0.033172 0.10149 -0.0073648 -0.0072818 0.0013931 0.0020174 -0.00025398 -0.00017409
0.0013844 0.0011466 -0.0016056 0.00037747
-0.007331 -0.0072533 0.10141 -0.035191 -0.00316 0.0015146 0.00030489 0.00068983
2.5588e-05 -0.0015434 2.4876e-05 4.1163e-05
0.0013541 0.0019886 -0.0031244 0.0015436 -0.1162 0.095569 -0.0012564 0.00033248
0.00046517 0.00038019 0.00086213 0.0011745
-0.00013902 -0.00015444 0.00036642 0.00072114 -0.0012411 0.00038609 -0.027286 0.21713
-0.0089872 -0.010467 0.00018272 0.0011798
0.0015719 0.0011466 -4.1407e-05 -0.0014952 0.00025229 0.00034246 -0.0089602 -0.010483
-0.07218 -0.022605 0.0084237 -0.0072054
-0.0015059 0.00034684 4.8184e-05 1.9828e-05 0.00096348 0.0011518 9.2113e-05 0.0011415
0.0086061 -0.0071194 0.093877 0.049213
2900000000 -0.018665 0.12069 -0.0088704 -0.0032633 0.0016053 0.00023248 0.00044031 -0.00074397
0.0021968 -0.001208 -0.00095616 -2.5668e-05
-0.0088411 -0.0032682 0.083422 -0.043274 -0.00078354 0.0026274 0.00087381 0.00033278
-0.00029459 -0.0014172 -0.00022419 3.418e-05
0.0016398 0.0002248 -0.00071727 0.0025963 -0.098199 0.12858 -0.00089025 -0.00016284
-0.00046993 -0.0011076 0.0016592 -0.00035521
0.00041589 -0.00073538 0.00087375 0.00026955 -0.00081804 -0.00011726 0.0098411 0.22026
-0.011745 -0.0049869 0.0011752 0.0021632
0.0020742 -0.0010811 -0.00037914 -0.0014104 -0.00038058 -0.0011598 -0.011624 -0.0051192
-0.071817 0.0094869 0.006571 -0.0098629
-0.00097326 6.5325e-05 -0.00019671 2.367e-05 0.0016292 -0.00046605 0.0012206 0.0021051
0.0064239 -0.0098813 0.10919 0.054228
2960000000 0.0016831 0.13245 -0.0087286 0.0003511 0.00043597 0.0014428 -0.00061263 -0.00087672
-0.00024741 -0.0015803 -0.00070686 0.00048339
-0.0086964 0.00034561 0.091443 -0.042705 -0.00043378 0.0010344 0.00094466 0.00017263
-0.0011334 -0.00082509 0.00045602 0.00036036
0.0004508 0.0013704 -0.00039356 0.0010266 -0.080536 0.15946 -0.00080213 0.00045018
-0.00072254 0.00083522 5.3758e-05 -0.0024983
-0.00073652 -0.00084492 0.0010281 0.0001969 -0.00085622 0.00030659 0.051243 0.22789
-0.011048 9.9994e-05 0.0014482 0.00055661
-0.00021722 -0.0016664 -0.001227 -0.00077553 -0.00032695 0.00069358 -0.011051 0.0001792
-0.063767 0.036419 0.0016181 -0.011035
-0.00066687 0.00047086 0.0003963 0.0003674 6.5945e-05 -0.0025294 0.0015122 0.00052537
0.0014861 -0.011241 0.12753 0.06542
3020000000 0.020068 0.14752 -0.0065293 0.0036403 0.0013744 -3.6554e-05 -0.0010706 4.535e-06
-0.00056642 0.00040442 -0.0001948 0.00054464
-0.0065477 0.0036114 0.081041 -0.030847 -0.00023326 -0.00022473 0.00057646 -0.00086976
-0.001789 0.00029108 0.00079713 -0.00027824
0.0014718 -0.0001134 -0.00024569 -0.00017738 -0.058645 0.18459 -0.00040861 0.00098664
0.00062003 0.00040536 -0.00095 -0.0016699
-0.00090602 7.1972e-05 0.00052734 -0.00088934 -0.00031823 0.0010091 0.091117 0.22148
-0.00891 0.0034739 0.00076838 0.00056471
-0.00051094 0.00045266 -0.0017442 0.00032499 0.0006234 0.0004733 -0.0090545 0.0034779
-0.051601 0.062652 -0.00065888 -0.010894
-0.0001841 0.00053421 0.0007434 -0.00024538 -0.00080014 -0.0016288 0.00082789 0.00047671
-0.00030399 -0.010872 0.14771 0.063169
3080000000 0.046696 0.15625 -0.0046779 0.0058956 0.0016533 -7.9303e-05 -0.00069084 -3.7912e-05
-0.00044724 0.00019227 0.00015036 0.00033244
-0.0046825 0.0059071 0.0783 -0.02622 -0.00035372 0.00026934 -0.00015215 -0.00036739
-0.00034902 0.0011533 -0.00015554 -0.00051547
0.0016813 -3.8181e-05 -0.00035384 0.00025151 -0.022183 0.2058 -0.00068131 0.00015327
0.00039763 0.00057319 -0.0020618 -0.00031642
-0.00080331 5.2618e-05 -0.00022789 -0.00034548 -0.00074404 0.00012468 0.12435 0.2135
-0.0053721 0.0070879 0.00204 0.0003754
-0.00052048 0.00031653 -0.00036931 0.0011693 0.00026026 0.00056982 -0.0053061 0.0070966
-0.028598 0.090937 -0.005589 -0.0093869
-1.8832e-05 0.00041336 -8.3093e-05 -0.0005603 -0.0020459 -0.00065758 0.0021449 0.00038541
-0.0056746 -0.009274 0.16275 0.069823
3140000000 0.074813 0.16139 -0.0012631 0.0076647 0.0028377 -0.0014307 -0.0011637 0.0011787
0.0015708 0.00079868 0.00029119 0.00010339
-0.0012822 0.0076346 0.07381 -0.027088 -0.0009355 -5.9539e-05 0.00072261 -0.00040098
-6.3854e-05 0.00093595 0.00051435 -0.00049071
0.0027106 -0.0015132 -0.00097504 -2.1512e-05 0.019474 0.22717 1.2598e-05 0.0017459
0.0010997 -0.00051472 -0.0026135 0.0010306
-0.0010945 0.0011617 0.00071799 -0.00040537 9.7624e-05 0.0017063 0.15996 0.18936
-0.0013388 0.0069535 0.00083185 -0.0013317
0.0015729 0.00061243 -0.00011013 0.0010273 0.0012974 -0.00050546 -0.0012241 0.0069348
-0.015576 0.1099 -0.0073506 -0.0055625
0.00032956 -0.00012428 0.00054615 -0.00039711 -0.0027707 0.0008274 0.00090121 -0.001211
-0.0073323 -0.0057134 0.18675 0.061182
3200000000 0.10743 0.17157 0.0038492 0.0066339 0.00094301 -0.002848 8.3498e-06 0.0018694
0.00048092 -0.0020804 9.8413e-05 0.00027172
0.0038462 0.0066479 0.084931 -0.026121 -0.0012236 0.00030951 -0.0005823 -0.00090916
0.00070911 0.0011059 -0.00024321 -0.00088899
0.00084625 -0.0028196 -0.0012414 0.00032399 0.064184 0.23209 0.0011791 0.00061278
-0.0001319 -0.0019212 -0.0016268 0.0021512
1.9598e-05 0.0018668 -0.00063223 -0.0010392 0.0012021 0.00052458 0.18202 0.1665
0.001393 0.0066284 0.00056602 -0.001481
0.00036525 -0.0018777 0.00072364 0.0011659 -4.8846e-05 -0.0022056 0.0012696 0.0065131
0.019155 0.12792 -0.0086836 -0.0021077
7.8644e-05 0.00049131 -0.00029739 -0.0010869 -0.0014848 0.0025583 0.00072331 -0.0015562
-0.008813 -0.0022554 0.20315 0.060766
3260000000 0.13861 0.16438 0.0041909 0.0032769 -0.00056524 -0.002582 0.0011509 0.00058067
0.00030156 -0.0016591 0.00012119 5.8046e-05
0.0041807 0.0032635 0.092493 -0.029328 -0.0020048 0.0019247 -0.00055746 -0.00018583
0.00089281 -0.00048784 -0.0009909 -5.534e-05
-0.00059474 -0.0024921 -0.0020086 0.0019218 0.1141 0.22874 0.00042494 -0.00016063
-0.00061722 -0.00095591 0.00060599 0.0022624
0.0013173 0.00056236 -0.00047423 -0.00019838 0.00032862 -5.834e-05 0.20838 0.1293
0.0040404 0.0050674 -0.0006384 -0.001797
0.00021225 -0.0018551 0.00089546 -0.00046007 -0.00089676 -0.00093215 0.0040504 0.0051488
0.040449 0.13704 -0.0071336 0.0025678
-0.00010558 -9.613e-05 -0.00099482 4.4203e-06 0.00048323 0.0019526 -0.00082745 -0.0017929
-0.007115 0.0026218 0.2324 0.051704
3320000000 0.16994 0.15966 0.0072426 0.0014911 -0.00048608 -0.0019189 0.000814 0.00042169
-0.0017443 -0.0014172 0.00011974 0.00015782
0.0071933 0.0014505 0.099891 -0.024994 0.00045746 0.0023361 -0.00040445 -0.00046345
-0.00029405 -0.00029734 -0.0005454 0.0002335
-0.00053764 -0.0018248 0.00049827 0.0023788 0.16243 0.22091 0.00022859 -0.00011762
-0.0012991 -0.00043723 0.00040884 0.00098702
0.00085649 0.00035617 -0.00047702 -0.00041839 0.00042326 -6.2432e-05 0.21846 0.099477
0.0047791 0.0021648 -0.0012656 8.1556e-05
-0.0018783 -0.001405 -0.00022046 -0.00030223 -0.0011206 -0.00033328 0.0048534 0.0022011
0.06949 0.13953 -0.0046907 0.0034964
0.00024449 0.00026972 -0.00055811 0.00027722 0.00036015 0.0009065 -0.0013103 0.00016372
-0.0046309 0.0034238 0.2492 0.038326
3380000000 0.20514 0.14273 0.0058119 -0.001978 -0.0010682 0.00059398 0.0010532 0.00018638
-0.0016817 0.00070371 0.00034526 -2.5616e-06
0.0058404 -0.001953 0.1106 -0.033412 -0.00023407 0.0029906 -0.0011892 -0.00030329
-7.0929e-05 6.0346e-05 -0.00086088 0.00056329
-0.0010865 0.00063809 -0.00011116 0.0030323 0.20368 0.19862 0.00073726 -0.00068615
-0.0018662 0.00092799 0.0010853 0.001371
0.00092817 0.00023603 -0.001041 -0.00035295 0.00074449 -0.00069211 0.23313 0.066171
0.0063848 0.0017733 -0.00055287 0.00036722
-0.0015018 0.00080103 -0.00013184 0.00020255 -0.0018904 0.00072303 0.0062379 0.0015554
0.10708 0.13259 -0.0010259 0.0049474
0.00029772 -3.6604e-05 -0.00091025 0.00053386 0.0010132 0.0015598 -0.00035944 0.00031643
-0.0011099 0.0049154 0.27873 0.01993
3440000000 0.23682 0.1224 0.0047819 -0.0038447 -0.00071832 -0.0018396 0.00079622 7.0946e-05
-0.0014274 0.0015973 0.00076192 0.00012316
0.0047573 -0.0038001 0.10396 -0.037848 0.0030632 0.0021944 -0.00082553 0.0010967
0.00014326 0.00042882 0.00015389 0.00083144
-0.00073963 -0.0017093 0.0030758 0.0021977 0.24236 0.17151 -0.00010389 3.9941e-05
0.00043651 0.0011642 0.00078038 0.00068975
0.00087413 -9.9498e-05 -0.00092449 0.0011147 -0.0003043 0.0001047 0.23492 0.034164
0.0069192 -0.0015725 -0.00036608 6.8693e-05
-0.0014188 0.0014686 6.2155e-06 0.00033571 0.00025907 0.0013409 0.0070196 -0.0013126
0.13297 0.12671 0.0020248 0.0031607
0.00079186 0.00018587 0.00025654 0.00087392 0.0010119 0.00071246 -0.00038252 0.00013015
0.002207 0.0033198 0.29579 -0.0087705
3500000000 0.27002 0.090748 0.0026251 -0.0048279 -0.0014466 0.0014525 0.00073635 -0.00078264
-0.00094722 0.0010438 0.000739 -0.00097508
0.0026524 -0.004817 0.11716 -0.061958 0.0031889 0.0013599 -0.00024143 0.00058606
0.00044362 -7.5662e-05 -2.7381e-05 0.0001726
-0.0014806 0.0015687 0.0032007 0.0013448 0.2735 0.13741 4.5347e-05 -0.00016575
-0.00019362 0.00056269 0.0020766 0.00037642
0.00084689 -0.00069781 -0.00028505 0.0006182 0.00015448 -0.00024235 0.24009 0.0062071
0.0064379 -0.0039334 7.7529e-05 -0.00020774
-0.00090276 0.0011709 0.00046733 -0.0001234 3.5714e-06 0.00081063 0.006308 -0.0040429
0.17511 0.10362 0.0026179 0.0012017
0.0005956 -0.0010754 -8.4343e-05 0.00018685 0.0018345 1.7535e-05 -1.3766e-05 -6.454e-05
0.0024958 0.0012517 0.31672 -0.036879
3560000000 0.28871 0.057141 0.0003215 -0.006225 -7.9041e-05 -0.00099169 0.0007531 0.00017345
0.0016611 0.0017019 -3.7904e-05 -0.0012266
0.00034176 -0.0061557 0.11098 -0.066933 0.0057954 -0.00059922 0.00037811 0.00059264
0.000577 -0.00023522 2.3009e-05 0.00039244
-2.6201e-05 -0.0010336 0.0058311 -0.00070836 0.30045 0.095238 -0.00028349 -0.00017726
0.00048632 0.00076285 0.0014918 -0.0010891
0.00064188 0.00017412 0.00042462 0.00056935 -0.00014767 -0.00010293 0.22928 -0.03013
0.0052028 -0.0063036 -0.00073476 -0.00066753
0.0015466 0.0015847 0.00057171 -0.00021597 0.00040564 0.00046518 0.0051604 -0.0064972
0.19552 0.093923 0.00282 -0.00082607
-4.1562e-05 -0.0011567 0.00020386 0.00034003 0.0015266 -0.0011053 -0.0005831 -0.00049711
0.0025722 -0.00067546 0.32927 -0.077328
3620000000 0.30632 0.01997 -0.0012588 -0.0037721 -0.0020852 -0.00020336 0.00044554 -0.0017073
-2.6702e-06 0.00071727 -0.00054833 -0.00051537
-0.0012234 -0.0038123 0.11237 -0.095673 0.0041931 -0.0036957 0.00019495 0.00043753
-2.1634e-05 -0.00070631 0.00059242 0.00038652
-0.0020046 -0.00033283 0.0041411 -0.0037467 0.31413 0.051891 0.0003223 -0.00079191
5.1938e-05 9.9318e-05 0.0004058 -0.0011489
0.00040612 -0.0016853 0.0001985 0.00044049 0.00021779 -0.00097734 0.21912 -0.060196
0.00014177 -0.0075404 -0.00087162 0.0012414
-0.00012125 0.00052207 -4.2952e-05 -0.00082831 -0.00012436 0.0001081 0.00015196 -0.0072332
0.218 0.05979 0.0011578 -0.001596
-0.00054321 -0.00059128 0.00058282 0.00049755 0.00052016 -0.00098651 -0.00096013 0.0011303
0.00093791 -0.0017671 0.33143 -0.11053
3680000000 0.31105 -0.02431 -0.0037321 -0.0040619 -0.0010534 0.0015593 -0.0011944 -0.00017881
0.0014222 1.7873e-05 -0.0012388 -0.00020913
-0.0037139 -0.0040728 0.10876 -0.11304 0.0017642 -0.0045711 0.00068898 9.2807e-05
-0.00016955 -0.00063036 0.00074875 5.8656e-05
-0.001196 0.0015592 0.0016799 -0.0046448 0.32559 0.0021057 -0.0010034 -0.00071603
0.0010437 0.00018576 0.00036425 -0.0013866
-0.001058 -0.00028457 0.00075044 0.00024373 -0.00094387 -0.00072775 0.20593 -0.093728
-0.0011317 -0.0064191 -0.0012724 0.0011615
0.0014223 8.0634e-05 -0.00035538 -0.0004992 0.0010626 0.00061071 -0.0010719 -0.0066598
0.23939 0.036259 -0.00014266 -0.0017688
-0.0011223 -0.00015483 0.00093292 0.00017148 0.00053312 -0.0016725 -0.0012597 0.0011679
-8.1685e-05 -0.001553 0.33274 -0.15566
3740000000 0.31323 -0.059424 -0.0033473 9.0744e-05 -0.00219 0.0025244 0.00021071 -0.001045
-0.00068758 0.00010179 -0.00086728 0.00034112
-0.0033036 7.9393e-05 0.10017 -0.13411 0.0010349 -0.0054754 0.00025121 -6.1734e-05
-0.00029546 -0.00026938 0.00040996 6.2617e-05
-0.0021475 0.0024913 0.0010326 -0.0054583 0.32966 -0.036085 -0.00070614 1.9327e-05
-0.00036054 0.00012082 -0.00030658 -0.0011958
-1.7925e-05 -0.0010702 0.00022039 -0.0001024 -0.00070354 -4.1172e-05 0.18436 -0.11689
-0.0027437 -0.0052504 0.00075454 0.0028102
-0.0007755 4.6918e-05 -0.00034117 -0.00029749 -0.00012984 4.4302e-05 -0.0027784 -0.0053722
0.24849 0.0026515 -0.00078687 -0.0011665
-0.00059709 0.00014203 0.00043725 0.00015268 -0.000399 -0.0012899 0.00094917 0.0027728
-0.00074157 -0.0012752 0.31893 -0.19551
3800000000 0.30949 -0.10569 -0.0023385 0.00070866 0.00073559 0.0038173 -0.001365 -0.0017203
0.00154 0.0010171 -0.0015088 0.00026976
-0.0023925 0.00072304 0.090682 -0.1494 -0.0019214 -0.0051348 0.00033254 0.00017763
-0.00094978 -0.00017808 0.0010515 3.5481e-05
0.00086741 0.0038225 -0.0019578 -0.005055 0.32662 -0.078774 -0.00088029 0.00058345
0.0010353 0.00014315 -0.00067794 -0.00076333
-0.0012399 -0.0017172 0.00030372 0.00020734 -0.00071471 0.00065165 0.17621 -0.14294
-0.0036426 -0.0036708 0.0014805 0.0017683
0.0016192 0.0007572 -0.00090641 -0.00030318 0.00072986 2.6637e-05 -0.0037994 -0.0034359
0.26331 -0.035245 0.0012171 0.00043182
-0.0011879 0.0003108 0.00084309 -0.00011994 -0.00073431 -0.00070724 0.0013425 0.0014672
0.0013273 0.00034077 0.31223 -0.23688
3860000000 0.2977 -0.13743 -0.00081943 0.0013672 0.0027189 0.0020241 -0.001973 0.001154
0.00074871 -0.0011623 -0.00030671 0.0015124
-0.00081608 0.0013541 0.07116 -0.15998 -0.0031587 -0.0051632 0.0005554 -0.00072948
-0.00061202 0.0011629 0.00050962 -0.00092712
0.0027377 0.0019089 -0.0032669 -0.0051945 0.30737 -0.11906 -0.00062609 0.00079459
0.00024221 -0.00062891 -0.00091195 -0.00039748
-0.002065 0.0010786 0.0006639 -0.0008218 -0.00087141 0.0007498 0.14781 -0.15804
-0.0027962 -0.0039141 0.0019566 0.0010764
0.00097873 -0.001348 -0.00078651 0.0013039 0.00037481 -0.00034765 -0.0027355 -0.0038636
0.26259 -0.064057 0.00025537 -0.001645
-0.00035366 0.0014403 0.00053604 -0.00082617 -0.00071925 -0.00034157 0.001968 0.0011723
0.00026884 -0.001708 0.28916 -0.27488
3920000000 0.2847 -0.17713 0.0017046 0.00041351 0.0038029 0.0024349 -0.00011912 0.00099484
0.00020387 1.6824e-05 0.0007158 0.0006251
0.0017086 0.00039902 0.045053 -0.17628 -0.0049725 -0.003476 -0.00045362 -0.00024636
0.00031942 0.00015544 -0.00030679 -0.00044264
0.0037096 0.0024247 -0.0050485 -0.0033491 0.3008 -0.15188 0.00024649 0.00099299
0.0014849 -0.0011172 -0.00048078 1.3197e-05
-2.721e-05 0.0010361 -0.00042408 -0.00021471 0.00028736 0.0011841 0.12923 -0.16892
-0.0037596 -0.0029175 0.0021637 -0.00056149
0.00041912 -1.1574e-05 0.00026352 0.00022412 0.0016727 -0.0010931 -0.0037424 -0.0029292
0.25729 -0.10988 0.00061694 -0.001118
0.00056901 0.00047214 -0.00024712 -0.00055817 -0.00039145 -0.00012467 0.0021657 -0.00035012
0.00089133 -0.00091272 0.26877 -0.30318
3980000000 0.25819 -0.21327 0.0019214 -0.0029274 0.0048704 -0.00035398 -5.3945e-06 0.001084
0.0011693 -0.0018856 0.00011387 0.00026768
0.0019935 -0.0029053 0.023186 -0.19098 -0.0057278 -0.0013785 0.00075578 0.00048742
0.00042775 0.00052205 0.00030205 -0.0010992
0.0048665 -0.00035545 -0.0058136 -0.0012799 0.2733 -0.18242 0.001445 2.5269e-05
-0.00093401 -0.0010891 -0.000588 -0.00094439
0.0001764 0.0010869 0.00077726 0.00046887 0.0014094 -6.7209e-05 0.093175 -0.19163
-0.0039917 -0.0037595 0.0015895 -0.00072207
0.00090273 -0.0020088 0.00048207 0.00060318 -0.00096651 -0.0011748 -0.0043052 -0.0037299
0.24658 -0.14086 0.0016405 -0.004435
0.00039682 0.00032837 4.9218e-06 -0.0013224 -0.00093899 -0.00051169 0.0015874 -0.00088729
0.0018344 -0.0045022 0.23423 -0.34148
4040000000 0.23106 -0.23901 -0.00037414 -0.0039998 0.0033094 -0.0027709 0.00025136 0.00040269
-0.00087224 -0.00073597 0.00095006 0.00022507
-0.00041467 -0.0039919 -0.0025647 -0.19792 -0.0048536 0.00015634 0.00012688 -0.0010245
0.00016311 0.00022006 -0.0015246 -0.00042207
0.0032959 -0.0028103 -0.0048367 0.0002354 0.25185 -0.21642 0.00020694 -0.00049262
-0.00065937 -0.00083277 -0.0013419 0.00021546
0.0002631 0.0003553 0.00011057 -0.0010374 9.6164e-05 -0.00047527 0.070556 -0.18611
-0.0066232 -0.0014076 0.0017821 -0.00045612
-0.00073868 -0.00058498 1.3931e-05 0.00011309 -0.00072692 -0.00060577 -0.006446 -0.001266
0.23625 -0.17227 -0.001336 -0.0033527
0.00059672 5.1373e-05 -0.0014099 -0.00029056 -0.001208 0.00031073 0.001505 -0.00058252
-0.0016029 -0.0035937 0.19724 -0.36004
4100000000 0.20197 -0.26344 -0.0031388 -0.0029918 0.0012841 -0.0035757 -6.9601e-05 -0.00013844
0.00061747 -0.0016411 0.00049797 0.00017071
-0.0031353 -0.0030035 -0.02699 -0.20276 -0.004881 0.00095357 -0.0001249 -0.00028798
0.00068352 0.00027921 -0.00086693 0.00022604
0.0011484 -0.003456 -0.0047999 0.0010229 0.23051 -0.24282 0.00021213 -0.0001885
-0.0011365 -0.00047693 -0.0013779 0.00050417
-2.6464e-05 -0.00011103 -0.00023226 -0.00024777 0.0002431 -0.00014733 0.037611 -0.20048
-0.0057082 0.00025249 0.0010922 -0.0015823
0.0001896 -0.0017384 0.00081567 0.00030397 -0.00099702 -0.00035502 -0.0055221 0.00033294
0.22224 -0.19873 -0.0014759 -0.0043537
0.00063869 0.0002226 -0.00065878 0.0003102 -0.001068 0.00016424 0.0012196 -0.0012692
-0.0013083 -0.0040595 0.16526 -0.38699
4160000000 0.17262 -0.28134 -0.0035252 -0.0020506 -0.00017472 -0.0032311 0.00079206 3.628e-05
-0.0036656 -0.00067658 0.00055719 -0.00074606
-0.0035993 -0.0019892 -0.053655 -0.19959 -0.0048115 0.0026606 -0.00039561 -0.00024562
0.00025848 -0.00051133 -0.00097122 0.00051626
-0.00021652 -0.003312 -0.0047591 0.0027308 0.19814 -0.25873 0.00036646 -0.000136
-0.0010629 -0.00014348 -0.00089823 0.00077796
0.00082223 -9.2417e-05 -0.0003742 -0.00028353 0.00042756 6.8129e-05 0.012723 -0.18845
-0.0052783 0.0016035 0.0010892 -0.002379
-0.0037128 -0.00078264 0.00029168 -0.00038643 -0.0010632 -0.00033059 -0.0052981 0.001439
0.19143 -0.23215 -0.0039465 -0.0030422
0.00060024 -0.00056245 -0.00098408 0.00045621 -0.0012485 0.00066681 0.0010919 -0.0024057
-0.0036413 -0.0033699 0.115 -0.39656
4220000000 0.14511 -0.29702 -0.0044035 -1.7961e-05 7.2277e-05 -0.0039119 -0.00042446 -0.00026455
-0.00081081 0.0010591 0.0002898 -0.0011198
-0.0044114 -4.0483e-05 -0.089437 -0.18977 -0.0022312 0.0035352 -0.00010597 -0.00021126
2.4969e-05 0.00032542 -0.00037832 0.0009813
-1.3945e-05 -0.0038722 -0.0022187 0.0035408 0.16935 -0.28546 -1.2888e-05 0.00017308
0.0007573 0.00012923 -0.00030772 0.00090371
-0.00040226 -0.00028159 -0.00011472 -0.00012794 9.3959e-05 -5.6401e-05 -0.010501 -0.18673
-0.0041339 0.0022525 8.2415e-05 -0.0020109
-0.00071258 0.00082175 -7.5356e-05 0.00014218 0.00023709 0.00030807 -0.0043361 0.0024759
0.17723 -0.25693 -0.0040792 -0.0030227
0.00010433 -0.0012146 -0.00042127 0.0010557 -0.00017025 0.0010512 -4.5618e-05 -0.002169
-0.0045717 -0.0031324 0.088149 -0.40973
4280000000 0.11484 -0.30699 -0.0029557 0.0015803 -0.0017384 -0.004377 -0.00048704 0.00059929
-0.00041075 0.00097761 -0.00060256 -0.00013737
-0.0029185 0.0015395 -0.11523 -0.19548 -0.002761 0.0030383 -0.00066469 -0.00029636
0.00014047 0.00020886 0.00040509 0.00040932
-0.0017953 -0.0043038 -0.0027494 0.0029971 0.13984 -0.29338 0.00097153 -0.0004102
-0.0010283 0.0011447 -0.00074528 0.00086157
-0.00043047 0.00058774 -0.00075487 -0.00035466 0.00089222 -0.00023408 -0.048752 -0.17233
-0.0045708 0.0023194 -0.00053653 -0.0022533
-0.00052105 0.0013063 0.00032106 0.00026319 -0.00070503 0.00099902 -0.004283 0.0024882
0.13352 -0.28103 -0.0064006 -0.0013865
-0.00046801 -0.00017582 0.00050715 0.00053774 -0.00063084 0.00075521 -0.0007764 -0.0021413
-0.006322 -0.0011583 0.037352 -0.41612
4340000000 0.087505 -0.31616 -0.0018362 0.0018406 -0.002321 -0.0013726 0.0002997 0.00048456
-9.0802e-05 0.00079785 -0.00011949 -0.001065
-0.0018554 0.0018227 -0.13625 -0.16919 -0.0019404 0.0039147 -0.00017601 0.00055038
-7.4902e-05 -0.00034414 0.00040175 0.00048652
-0.0023603 -0.0014561 -0.0019191 0.0040028 0.10384 -0.3103 -0.0003474 -0.0010671
0.00072138 0.00067738 0.001064 0.0022783
0.00033158 0.00047545 -0.000151 0.00057004 -0.00033608 -0.00095351 -0.066638 -0.16903
-0.0042067 0.0035949 -0.0014339 -0.0025437
-6.6275e-05 0.00072005 -0.0001778 -0.00037969 0.00045253 0.00065771 -0.004127 0.0033593
0.10779 -0.30417 -0.0050404 0.0013945
-5.3891e-05 -0.0010064 0.00032175 0.00038326 0.0008458 0.0023141 -0.0013768 -0.0023733
-0.0043692 0.0012265 0.0042677 -0.41072
4400000000 0.057935 -0.32232 -0.0010229 0.0014265 -0.0024861 -0.0016288 0.00078696 0.0013031
8.3203e-05 0.00077323 3.4192e-05 -0.00083653
-0.0010468 0.0014005 -0.16498 -0.16046 -0.0012735 0.0040211 -0.00050476 0.00048862
0.00025194 -0.00067771 0.00047225 0.00034995
-0.0024102 -0.0015927 -0.0012393 0.0039959 0.075769 -0.31733 -0.00038895 -0.00013474
0.00054899 0.00017632 0.0009918 0.0010665
0.00082468 0.0013627 -0.00052145 0.00049194 -0.00025399 -0.00022462 -0.091065 -0.15687
-0.002915 0.0052115 -0.0022497 -0.0012391
-0.00014189 0.00079225 0.00029109 -0.00064838 0.00040163 0.0003837 -0.0032114 0.0051346
0.076944 -0.31785 -0.0036744 0.0010221
-8.3553e-05 -0.00084716 0.00042961 0.00045099 0.00091157 0.0013014 -0.0020064 -0.0015141
-0.0040726 0.00096811 -0.041449 -0.41652
4460000000 0.021074 -0.32315 -0.00067927 0.00051248 -0.0040407 -0.00094467 0.0015597 -0.00059222
-0.00042056 0.0011166 -0.0011394 -0.00044734
-0.00069025 0.00046945 -0.18766 -0.13176 -0.0005691 0.0044239 -0.00035995 0.0007905
-0.0005152 -0.00058373 0.00039357 -0.00037265
-0.0040391 -0.00086672 -0.0004914 0.0044333 0.0501 -0.32487 -0.00050065 -0.00047409
0.00041291 0.00064644 0.0016989 0.00051753
0.0014212 -0.00060638 -0.00032742 0.00075634 -0.00057723 -0.00045219 -0.10552 -0.1354
-0.0019809 0.0056971 -0.0024171 -0.00081414
-0.00034074 0.001007 -0.00033022 -0.00057114 0.00054637 0.00050451 -0.00186 0.0060364
0.042182 -0.31474 -0.0043184 0.002589
-0.0012112 -0.0003695 0.00049978 -0.00040351 0.0019132 0.00067452 -0.002654 -0.00088967
-0.004016 0.0030389 -0.081924 -0.39866
4520000000 -0.0016933 -0.32393 -0.00029305 -0.00038477 -0.003583 0.00011941 0.00062884 -4.9919e-05
0.0017877 0.00028004 -0.00092982 0.00097489
-0.00028996 -0.00033995 -0.21208 -0.11488 0.00068008 0.0045802 0.00062829 0.00089189
-0.00039364 -8.4075e-05 0.00028016 -1.2804e-05
-0.003561 0.0002365 0.00073143 0.0045655 0.019325 -0.32303 -0.00088028 0.0005248
0.00065452 -0.00068319 0.0017215 -0.00057084
0.00076925 -6.9389e-05 0.00060158 0.00089603 -0.0010618 0.0005115 -0.12234 -0.12618
-0.00059563 0.0055719 -0.0030354 -0.00039095
0.0017037 0.00011424 -0.0004825 1.3924e-05 0.00053854 -0.00045268 -0.00027735 0.0055148
-0.0047265 -0.32806 -0.0029954 0.0028227
-0.00072246 0.0010043 0.00040225 -0.00011708 0.0018595 -0.0010443 -0.0032232 -0.0002304
-0.0030604 0.0027109 -0.11018 -0.39658
4580000000 -0.038864 -0.31808 -0.0011472 -0.00076326 -0.0032404 0.0025063 0.00073993 -0.00041983
0.0001124 0.00030542 -0.00043225 0.0010673
-0.0011804 -0.00076819 -0.23137 -0.08949 0.00083767 0.0041131 0.00060704 -0.00010731
-5.4267e-05 0.00045645 0.00035014 -0.00043328
-0.0031482 0.002445 0.00090916 0.0040304 -0.01223 -0.32127 -0.00022379 0.00058264
-5.8325e-05 4.4107e-05 0.0019408 -0.0014649
0.00073283 -0.00038184 0.00057237 -8.9335e-05 -0.00019195 0.00057924 -0.13325 -0.10245
0.0020588 0.005242 -0.0025405 0.0011605
0.00016042 0.00029263 -8.3591e-06 0.00030946 -0.00012085 -2.0445e-06 0.0016838 0.0049932
-0.03246 -0.33568 -0.0023369 0.0036923
-0.00049408 0.0008704 0.00016807 -0.00035407 0.0015245 -0.001067 -0.0023345 0.0012343
-0.0027287 0.0032477 -0.15513 -0.36851
4640000000 -0.064924 -0.31189 -0.0025105 -0.001707 -0.00306 0.0025478 0.00058063 -0.0015571
0.0014261 -7.5424e-05 4.0425e-05 0.00073174
-0.0024848 -0.0017321 -0.24221 -0.061215 0.0015396 0.0037888 0.00077133 0.00028709
-0.000402 0.00028877 -0.00016011 -0.00083929
-0.0029535 0.0026153 0.0016223 0.003737 -0.036767 -0.31512 0.00025547 0.00080553
0.00059749 0.00023885 0.00025123 -0.0020282
0.00055147 -0.0015774 0.00074861 0.00027189 0.00036447 0.00091713 -0.13923 -0.087704
0.0032502 0.0037375 -0.002264 0.0017251
0.0015114 -0.00011894 -0.00029904 0.00029531 0.00084228 5.5774e-05 0.0031495 0.0039873
-0.065317 -0.32197 -0.0022205 0.003743
7.13e-05 0.0010012 -3.7059e-06 -0.00084106 0.00038471 -0.0020742 -0.0021838 0.001554
-0.0022292 0.0041323 -0.17516 -0.35818
4700000000 -0.09205 -0.30857 -0.0041285 -0.00016529 -0.0017201 0.0046658 -0.00095979 -0.00092744
0.001199 -0.00066288 0.00078555 0.0006582
-0.0041195 -0.00015892 -0.25412 -0.043251 0.0024643 0.0041036 0.00047434 -0.00047352
0.00032697 0.00056573 -0.00041948 0.00014435
-0.0015507 0.0046518 0.0025701 0.0041016 -0.067065 -0.31006 -8.5872e-05 0.00049544
7.1862e-05 2.3967e-05 -9.5538e-05 -0.0012669
-0.00096142 -0.00094597 0.00049349 -0.00051448 -0.00021778 0.00035197 -0.15604 -0.067413
0.0033133 0.0018964 -0.0017911 0.0023359
0.0012847 -0.00063245 0.00037467 0.00046074 8.629e-05 7.4451e-05 0.00345 0.0020531
-0.10353 -0.31659 -0.0012729 0.0041467
0.00090469 0.00060373 -0.00033494 3.4758e-05 9.3954e-05 -0.0014012 -0.0018642 0.0023739
-0.0011249 0.0040406 -0.21836 -0.32955
4760000000 -0.12314 -0.29452 -0.0048315 0.0011545 0.00059052 0.0045599 -0.00066101 -0.00055372
0.00044895 -0.0013716 0.00095356 -0.00033335
-0.0048213 0.0011662 -0.2512 -0.001265 0.0029302 0.0032424 6.4147e-05 -0.00071325
0.00030203 5.5549e-05 0.00020387 -0.00015687
0.00072569 0.0045798 0.0029763 0.0031858 -0.098383 -0.29631 0.00081985 0.00025616
0.0010462 0.00010958 -0.00099367 -0.0011094
-0.00073212 -0.00063416 2.3205e-05 -0.00064517 0.00083888 0.0003824 -0.15053 -0.05068
0.0024727 0.00098066 -0.00070145 0.002863
0.00024193 -0.0012399 0.00027489 0.00012871 0.0011196 0.00015006 0.0025427 0.0005966
-0.13702 -0.3013 -0.00039283 0.0040646
0.00086304 -0.00031294 0.00016293 -7.7241e-05 -0.0011425 -0.0011603 -0.00073638 0.0029076
-0.00058384 0.0041051 -0.22999 -0.30872
4820000000 -0.14957 -0.28099 -0.0050874 0.0025416 0.0015287 0.0028625 -0.00084241 -0.00060971
0.00043041 -0.00082197 0.00029103 -0.00039415
-0.0051318 0.0025494 -0.26344 0.021171 0.0041555 0.0034761 -0.00013253 -0.00038116
0.00034495 -9.0571e-05 -0.00023077 -0.0005167
0.0015135 0.0028291 0.0042577 0.0034161 -0.12452 -0.29313 0.00038825 -0.0004575
0.00056245 -0.00061032 -0.00096925 -0.0006668
-0.00084912 -0.00043118 -0.00012781 -0.00033674 0.0005547 -0.00032917 -0.16562 -0.033683
0.0017355 -2.9239e-05 5.1135e-06 0.0026923
0.00032407 -0.0010525 0.00039418 -3.3522e-05 0.00061526 -0.00070714 0.0016141 -4.9207e-05
-0.17701 -0.28492 -0.00029456 0.0033194
7.5752e-05 -0.00023285 -0.00024755 -0.00031356 -0.00089528 -0.0002106 3.089e-05 0.0027496
-0.00030601 0.0035436 -0.2675 -0.27915
4880000000 -0.18126 -0.26261 -0.0043889 0.0044341 0.0019494 0.0031852 -0.0014508 0.00015062
-0.0010467 -0.0010485 0.00027999 6.5932e-06
-0.0044319 0.0043881 -0.25579 0.061715 0.0048346 0.0018207 -0.00033632 -0.00010692
-6.4613e-05 0.00017066 -0.00019086 0.00012046
0.0020422 0.0031211 0.0048937 0.0017305 -0.144 -0.28159 0.00049372 -0.00025926
-9.8737e-05 -0.0017383 -0.00082801 0.00018637
-0.0014355 0.00014351 -0.00037227 -0.0001362 0.00043323 -0.00040566 -0.15948 -0.015346
0.00073355 -0.0003425 0.0011162 0.002535
-0.00091306 -0.001066 -0.00015075 0.0001397 -0.0001922 -0.0013816 0.00061051 -0.00017035
-0.20865 -0.27048 0.00073998 0.0029514
0.0004267 -3.7931e-05 -0.00017511 1.6847e-05 -0.00066894 2.8173e-05 0.0010815 0.0022682
0.0008089 0.0027329 -0.27992 -0.25034
4940000000 -0.20265 -0.24559 -0.0032468 0.006471 0.0028793 0.0012449 -0.00031135 0.00078536
-0.000971 -0.00050125 0.00024432 -0.00061951
-0.0032239 0.0064843 -0.26855 0.088142 0.005818 0.0013266 -7.1311e-05 -4.3783e-05
0.00036179 -0.0003361 -0.00027863 8.6745e-05
0.0029097 0.0013178 0.00589 0.0012296 -0.16419 -0.25793 0.00022307 -0.00032319
-0.001047 -0.00017082 -0.00043906 0.00045057
-0.00035442 0.00076523 -6.8614e-05 -0.00011032 8.4256e-05 -0.00034956 -0.1669 -0.0050822
-0.00041955 0.00016294 0.0017477 0.001941
-0.00095839 -0.00042141 0.00034424 -0.00026292 -0.00089083 -0.00016166 -0.00019222 0.00017547
-0.23239 -0.24388 -0.00021804 0.0032889
-7.7234e-05 -0.00074066 -0.0003614 0.0001003 -0.00060002 0.00031513 0.0016022 0.0018432
-0.00028894 0.0033328 -0.30409 -0.22436
5000000000 -0.22331 -0.22249 -0.00040988 0.0074538 0.0032591 0.0018765 -0.00015056 0.00065344
-0.00046269 0.00054231 -0.00012244 -0.00093577
-0.00040867 0.0074258 -0.2548 0.10515 0.0058969 -0.00070686 -0.00030318 -0.00015509
-0.00022295 -0.0004599 -0.00034921 -0.00012136
0.0033133 0.0018184 0.0059097 -0.00082058 -0.19437 -0.24441 -0.00065465 -0.00090049
-0.00054262 -9.7593e-05 -0.00016863 -0.00033058
-0.00015078 0.00062686 -0.00029653 -0.00011891 -0.00053361 -0.00074296 -0.16092 0.018671
-0.0009247 0.0015332 0.0023119 0.0013448
-0.00044731 0.00042285 -0.0001796 -0.00056633 -0.00056753 -0.00037361 -0.00088049 0.0013417
-0.26142 -0.22132 0.00033462 0.0034647
-0.00012174 -0.00086888 -0.00018576 -3.7141e-05 -0.00025747 -0.00013129 0.0021713 0.0014444
0.00039861 0.0035858 -0.31621 -0.19093
5060000000 -0.24542 -0.19552 0.001682 0.0071201 0.0032542 -0.00033381 9.7395e-05 0.00058702
-0.00047158 -9.9242e-05 -0.00057307 -0.00034587
0.0016967 0.0071074 -0.23884 0.14206 0.0051176 -0.0018343 -3.4468e-05 0.0001969
-0.00028605 -7.1965e-05 -0.00044398 0.00041178
0.0032642 -0.00042718 0.0050839 -0.0019215 -0.20892 -0.22317 -0.00043831 0.00030734
-0.00083789 9.1024e-05 -0.0013351 -8.9165e-05
7.0264e-05 0.00057 -2.0268e-05 0.00020641 -0.00041037 0.00018542 -0.16359 0.026176
-0.00055971 0.0032874 0.0019132 0.00053019
-0.00035828 5.0966e-05 -0.00037164 2.9537e-05 -0.00095288 0.00019835 -0.00072591 0.0031467
-0.27597 -0.19098 0.0010606 0.0033184
-0.00050898 -0.00024877 -0.00039754 0.00025943 -0.0010285 -8.0085e-05 0.002048 0.00054818
0.000938 0.0034111 -0.32973 -0.16246
5120000000 -0.2616 -0.17039 0.0033411 0.0060829 0.0028361 -0.00049007 0.0002882 0.00053975
-7.4933e-05 0.00092445 -0.00043709 0.00024631
0.0033646 0.0061011 -0.23372 0.16924 0.0047906 -0.0025779 8.5418e-05 0.00021159
-0.00017934 -5.226e-06 0.00017293 0.0003458
0.0028475 -0.00053142 0.004779 -0.0026793 -0.22327 -0.2082 -0.00014861 0.00019654
-0.00043071 0.00097498 -0.0010681 0.0010033
0.00030714 0.00064124 8.6663e-05 0.00023568 -0.00010246 0.00024495 -0.15954 0.052694
0.0010833 0.0032227 0.0023518 0.00029083
-0.00012843 0.00080772 -8.546e-05 -4.0563e-05 -0.00024206 0.0010657 0.0011909 0.003481
-0.29154 -0.1582 0.0012938 0.0034942
-0.00037323 0.00028747 0.00013724 0.00033988 -0.0013218 0.00047605 0.0025102 4.781e-05
0.0013012 0.0035583 -0.3426 -0.12819
5180000000 -0.2783 -0.14058 0.0049967 0.0049426 0.0033823 -0.00089977 0.00021974 0.00052367
-0.00013199 0.00023305 -0.00045289 0.00037432
0.0049468 0.0049761 -0.2125 0.19149 0.0042945 -0.0037608 -0.00031034 -0.00024189
2.5308e-05 -0.00022924 -1.7633e-06 -1.6474e-05
0.0033784 -0.00096661 0.0042631 -0.0038285 -0.23447 -0.17271 -0.00024907 0.00065178
0.00015865 -0.00016325 -0.00022201 0.00060456
0.00022 0.00056212 -0.00033 -0.00023811 -0.00033095 0.00068138 -0.15906 0.061816
0.0025718 0.0040977 0.0022779 -0.00072881
-6.1252e-05 0.00024087 -5.6488e-05 -6.3413e-05 -3.3625e-05 -9.1972e-05 0.0028601 0.00393
-0.30441 -0.1164 0.002493 0.0038387
-0.00048828 0.00043055 -9.1316e-05 0.00012483 -0.00039956 0.00096139 0.0021774 -0.00076205
0.0024771 0.0036642 -0.34516 -0.096666
5240000000 -0.28817 -0.11365 0.005138 0.003592 0.0028263 -0.0026326 0.00068624 0.00010757
-0.00041275 -7.1707e-05 7.4494e-05 0.00053007
0.0051297 0.0035931 -0.20126 0.23007 0.0033056 -0.0046597 -5.4819e-05 0.00012877
-0.00025092 9.3123e-05 0.00021624 0.00037404
0.0027645 -0.0026938 0.0032132 -0.0047016 -0.25154 -0.14875 0.0002622 0.00022654
-0.00029793 0.00060836 -0.00020196 0.0009544
0.00068717 0.00010379 -3.2909e-05 9.891e-05 0.00038944 0.0001484 -0.15963 0.082487
0.0037198 0.0025292 0.0016371 -0.0012382
-0.00037972 -0.00022107 -0.00021899 5.4909e-05 -0.0003417 0.00059125 0.0036232 0.0023018
-0.3199 -0.074725 0.0034471 0.0030347
6.1264e-05 0.00059539 0.00018446 0.00041347 0.00012906 0.0013283 0.0014843 -0.0010013
0.0034144 0.0028578 -0.35273 -0.064189
5300000000 -0.29401 -0.084369 0.0060189 0.0020569 0.0019007 -0.0030781 0.00013741 -0.00034244
0.00035392 0.00082049 0.00013833 0.00040334
0.0059834 0.00208 -0.19402 0.23473 0.0022244 -0.0053093 -0.00014899 0.00021266
-0.00010017 0.00037462 0.0001326 0.00046195
0.0018141 -0.0031489 0.0021881 -0.005391 -0.26763 -0.12362 0.00035123 -0.00020829
0.00010703 0.00066263 0.00051703 0.0013154
0.00011852 -0.00040775 -0.00014739 0.00020202 0.00029988 -0.00021025 -0.15209 0.0918
0.0052715 0.0020036 0.0013899 -0.0015765
0.00041198 0.00076072 -2.8623e-05 0.00036473 0.00033423 0.00060887 0.0051918 0.0020728
-0.33143 -0.046772 0.0033701 0.0024278
0.00014397 0.00025395 0.00026406 0.00024941 0.0007013 0.0007905 0.0015464 -0.0015684
0.0033614 0.0026679 -0.34841 -0.02811
5360000000 -0.2952 -0.048012 0.0060143 0.00083058 0.00053059 -0.0037501 0.00035485 1.5043e-05
2.9471e-06 0.00028253 0.00060939 -0.00025292
0.005984 0.00080424 -0.15778 0.2564 0.00090188 -0.005637 0.00011179 0.00027042
-0.00010853 3.7712e-05 0.0005252 -0.00011408
0.00041328 -0.003736 0.00077884 -0.0056449 -0.26786 -0.096704 0.00036021 0.00028506
0.00026316 0.00031359 0.0010138 0.00039878
0.00035587 -1.1418e-05 0.00011998 0.00025257 0.00039179 0.00023811 -0.15091 0.10994
0.0060889 -0.00029998 0.00073465 -0.001831
0.00011036 0.00034255 -1.5058e-05 9.1922e-05 -1.6886e-05 0.00040166 0.0061975 -8.9064e-05
-0.32845 -0.0082867 0.0044377 0.0024867
0.00050977 -8.4537e-05 0.00052497 -5.5814e-05 0.00087762 0.00038123 0.00074019 -0.0020214
0.0045945 0.0023815 -0.3478 -3.1498e-05
5420000000 -0.29857 -0.024767 0.0060408 -0.00099796 -0.00053215 -0.0037188 4.6882e-06 -0.00020188
0.00067073 0.00054149 0.00013116 -0.0001754
0.0060654 -0.0009743 -0.13883 0.28405 4.602e-05 -0.0054471 0.00012197 0.00011345
-9.4225e-06 2.9517e-05 0.00025801 -0.00020634
-0.00060755 -0.0037228 -6.1694e-05 -0.0054958 -0.28469 -0.063457 -0.00012909 -0.00043458
0.00067434 3.1786e-05 0.00091546 -0.00034494
-2.1855e-05 -0.00015805 0.00010986 0.00015325 -0.00011543 -0.00052831 -0.13954 0.12473
0.0050432 -0.0020135 0.00031249 -0.001784
0.00063811 0.0005302 2.7027e-05 -1.9277e-05 0.00075545 9.2874e-05 0.0050522 -0.0022477
-0.33233 0.021189 0.0050081 0.0011493
0.00022279 -0.00030608 0.00031551 -0.00011179 0.00090908 -7.758e-06 6.8304e-05 -0.0017369
0.0049249 0.0010816 -0.34107 0.042126
5480000000 -0.29117 0.011618 0.0050271 -0.0018623 -0.0018714 -0.0030044 0.00034299 -3.2324e-05
0.00089552 -7.3932e-05 -0.00016681 -5.1433e-05
0.005037 -0.0018498 -0.12523 0.29222 -0.0015453 -0.0056568 1.7338e-05 0.00019424
0.00014284 -4.2819e-05 0.00018453 -0.00011485
-0.0018966 -0.002984 -0.0016133 -0.0056236 -0.28941 -0.04205 -0.00018751 0.00013573
0.000692 -0.00020806 0.0003128 -3.9959e-05
0.00032201 -3.5682e-05 2.482e-05 0.00017795 -0.0001966 0.00020212 -0.1335 0.1354
0.0040901 -0.0032958 -0.00023928 -0.0018642
0.00091609 -9.6373e-05 4.1148e-05 1.027e-05 0.00058355 -0.00039366 0.0039703 -0.0034484
-0.32249 0.049776 0.0047845 0.00028031
-0.00012669 -2.5353e-05 0.00021123 -0.00019604 0.000607 -0.00018013 -0.00031029 -0.0017664
0.0048805 0.0004485 -0.33246 0.063212
5540000000 -0.28892 0.036772 0.0042333 -0.0025403 -0.0026063 -0.0020719 0.00027311 -0.00030693
0.00023791 -0.00022166 -0.00018284 0.00013321
0.004258 -0.0024983 -0.085301 0.31034 -0.00245 -0.0049827 0.00034916 0.00010046
2.1927e-05 -0.0001842 -2.8152e-05 -0.00043619
-0.0026283 -0.0019754 -0.0025222 -0.0049652 -0.28898 -0.02111 0.00029342 -0.00015828
0.00042089 -0.00016928 0.00034077 -0.00017444
0.00032427 -0.00027369 0.00041652 0.00013781 0.00028065 -0.00012847 -0.12255 0.15739
0.0027869 -0.0039345 -0.00094232 -0.0018405
0.00031973 -0.00022353 2.253e-05 -0.00014174 0.00019336 -4.0422e-05 0.0027228 -0.0037652
-0.30872 0.084268 0.0048751 -0.00095118
-0.00031019 5.6061e-05 -9.0979e-05 -0.00042878 0.00033618 -0.00028883 -0.00078592 -0.0018436
0.0048507 -0.0011152 -0.32577 0.10499
5600000000 -0.27809 0.065191 0.0034985 -0.0035841 -0.0024241 -0.00174 0.00038428 -0.00028917
0.00033197 -0.0002454 0.00019142 0.00042079
0.003505 -0.0035674 -0.082418 0.325 -0.0035848 -0.0047888 0.00013512 -0.00016402
-0.00020345 -5.3247e-06 -0.00021204 -0.0004272
-0.0024177 -0.0016961 -0.0036386 -0.0047143 -0.2885 0.011057 -8.1922e-05 7.0342e-05
0.0002082 -0.00050853 0.00071745 -0.00065815
0.00037127 -0.00033481 0.00011826 -0.00019151 -6.6176e-05 1.8149e-05 -0.11462 0.15688
0.0016549 -0.0040717 -0.00099413 -0.0012517
0.00034348 -0.00034128 -0.0001498 -2.3282e-05 0.00038149 -0.0004933 0.0018352 -0.0040464
-0.30022 0.11456 0.0043819 -0.001429
0.00020459 0.00041834 -0.00020611 -0.00026358 0.00049321 -0.00052609 -0.0010204 -0.0013531
0.0040951 -0.0014275 -0.30428 0.11973
5660000000 -0.26783 0.086797 0.0031794 -0.0036297 -0.00342 -0.00067551 -0.00031936 -0.00076444
-6.9255e-05 -0.0006306 0.00032682 -0.00022155
0.0031938 -0.0035939 -0.041972 0.31684 -0.0043834 -0.0031651 -1.9187e-05 -0.00012353
0.00015175 1.77e-05 -0.00012583 5.1083e-05
-0.0033969 -0.00063284 -0.0044937 -0.0031008 -0.29032 0.034387 -0.00014255 0.00018758
-0.00042943 -0.00031776 -1.9631e-05 -0.0010022
-0.0003292 -0.00077808 -2.3675e-05 -0.00010203 -0.00017261 0.00012168 -0.10002 0.17702
0.00092782 -0.0039997 -0.0013366 -0.00077076
-0.00011059 -0.0006129 0.00012454 4.5578e-06 -0.0004828 -0.00046575 0.00068371 -0.0041901
-0.28665 0.14291 0.0042364 -0.0020758
0.00046721 -0.00023329 -2.9834e-05 -7.282e-05 0.00024145 -0.0011603 -0.0014602 -0.00073693
0.0044522 -0.0020401 -0.29651 0.15587
5720000000 -0.25365 0.10985 0.0027352 -0.0041114 -0.0028479 0.00076409 -0.00052602 -0.00027746
-0.0003514 -0.00021574 -8.2842e-05 -0.00038893
0.0027233 -0.0040808 -0.013876 0.34361 -0.0055169 -0.0028467 6.9621e-05 -7.0642e-05
-0.00018661 6.2792e-06 -0.00017547 0.00030838
-0.0028883 0.00082984 -0.0055872 -0.0027631 -0.28767 0.065904 0.00016268 3.6507e-05
0.00048148 0.00021695 2.048e-06 -0.00019339
-0.00051053 -0.00027448 8.0664e-05 -6.0769e-05 0.00013599 2.8251e-05 -0.084065 0.17953
-0.00027278 -0.0036972 -0.0015376 -0.00054873
-0.00043129 -4.9511e-05 -0.00024636 6.6919e-05 0.00018881 0.00026803 -0.00041748 -0.0036362
-0.27596 0.16979 0.0041716 -0.0032243
-0.00016044 -0.00034269 -0.00026437 0.00018475 -0.00013715 -0.00031577 -0.0015713 -0.00045704
0.0042665 -0.0032408 -0.26647 0.17411
5780000000 -0.23791 0.12667 0.0016226 -0.0048028 -0.0025066 0.00099171 -0.00076913 0.00017108
-0.00032958 -0.00030633 -0.00011983 -0.0003094
0.0016229 -0.0048066 -0.00091 0.33868 -0.0060169 -0.00073169 -3.6348e-05 -0.0001746
7.9588e-06 -4.8399e-05 -1.8246e-05 -0.00027748
-0.0024846 0.00107 -0.0060224 -0.00062585 -0.28427 0.082576 -9.217e-05 -5.3648e-05
-0.00022469 -0.00021832 -0.00023149 -0.00084428
-0.00075009 0.0001565 -5.4437e-05 -0.00018542 -6.2275e-05 -8.2348e-05 -0.075212 0.19513
-0.00021555 -0.0028822 -0.0013449 -2.3613e-05
-0.00032091 -0.0003648 -2.199e-05 -4.9156e-05 -6.2365e-05 -0.00025489 -1.4488e-05 -0.0028485
-0.26612 0.19052 0.0032467 -0.0038622
-7.8074e-05 -0.00023854 -7.9578e-05 -0.0001908 -0.00045584 -0.00067672 -0.0011437 -6.3394e-05
0.0030148 -0.0038663 -0.25807 0.19609
5840000000 -0.22552 0.14844 0.00034188 -0.0054823 -0.0021843 0.0011058 -6.1618e-05 0.00030442
-0.00032733 0.00011788 -0.00035034 -0.00038566
0.00034781 -0.0054867 0.03428 0.34263 -0.0057791 0.00050712 -0.00016103 3.0779e-05
0.00017786 6.2919e-06 -0.00021286 0.00016698
-0.0021524 0.0011752 -0.0058242 0.00059461 -0.2784 0.10712 -0.0001691 4.4372e-05
-0.00011137 -0.00061219 -0.0005847 -0.00047388
-9.6537e-05 0.00029853 -0.00019124 7.1367e-06 -0.00016086 4.8343e-05 -0.053175 0.19855
-0.00050359 -0.0036161 -0.0011101 0.00028267
-0.0003029 0.00019342 0.00015618 -2.1228e-05 -1.9125e-05 -0.00060557 -0.00054619 -0.0036445
-0.24963 0.20081 0.0022728 -0.0039664
-0.00042995 -0.00029393 -0.00016129 0.00010235 -0.00058121 -0.00033369 -0.0012254 0.00019756
0.0023214 -0.0037998 -0.22317 0.22076
5900000000 -0.21146 0.16117 -0.001783 -0.0054771 -0.0022481 0.0024449 -0.00010317 1.5287e-05
0.00020965 -0.0001733 -1.8004e-06 0.00022108
-0.0017559 -0.0055057 0.054945 0.34349 -0.0050622 0.0018607 3.0732e-05 -1.8916e-05
-1.1702e-05 -0.00031193 -0.00011194 5.5742e-06
-0.0022553 0.0024517 -0.0050768 0.0019851 -0.26249 0.12289 -3.4386e-05 -0.00015546
-0.00022581 -0.0003357 -0.00093629 0.00010171
-0.0001141 -9.7958e-06 2.9952e-05 -6.3326e-05 -2.1188e-05 -9.6563e-05 -0.045465 0.20926
-0.00076851 -0.0033791 -0.0011394 0.00032661
9.3459e-05 -0.00014574 -1.4374e-05 -0.00026097 -0.00036778 -0.00034212 -0.00093639 -0.0032818
-0.22336 0.21715 0.0019554 -0.0048116
-3.8485e-05 0.00012393 -0.00014713 -7.5928e-05 -0.00072884 1.601e-05 -0.0011253 0.00046929
0.0021602 -0.0051238 -0.20827 0.23141
5960000000 -0.19258 0.1739 -0.0029398 -0.0040391 -0.00078013 0.0027387 -0.0002244 0.00022438
-0.00026605 9.8297e-05 -0.00011757 2.1918e-05
-0.0029094 -0.0040372 0.080925 0.34265 -0.0041593 0.0020621 -0.00023894 7.6016e-05
3.7711e-05 0.0001754 8.9921e-05 0.00019167
-0.00071889 0.0027392 -0.0041131 0.0021234 -0.24901 0.14809 8.4603e-05 -0.00019089
-0.00040476 9.7192e-05 -0.00013711 -7.0895e-05
-0.0001676 0.00019893 -0.00019087 6.0604e-05 -7.5331e-05 -0.00017123 -0.027385 0.21735
-0.0018578 -0.0033487 -0.00099221 0.00078463
-0.00018539 0.00017989 -3.9083e-05 7.0355e-05 -0.00034519 9.6414e-05 -0.0018687 -0.0032976
-0.20412 0.23155 0.00058259 -0.0052126
-0.0001318 9.0528e-05 9.5051e-05 0.00018325 -0.00023778 -0.000101 -0.00094525 0.0008896
0.00036305 -0.0051832 -0.18031 0.25799
6020000000 -0.17487 0.19042 -0.0037505 -0.0030861 -0.00020775 0.0029689 2.3163e-05 0.00052423
-0.00026916 0.00026723 -0.0002257 0.00030115
-0.0037793 -0.0030723 0.10865 0.33568 -0.0047319 0.0030399 -1.5841e-05 0.00010599
-0.00016766 0.00019032 -0.00023604 0.00013167
-0.00017827 0.0029973 -0.0046769 0.0031258 -0.22997 0.16128 -0.00032318 0.00022721
-0.00064202 8.8293e-05 -0.00039417 0.00056706
1.077e-05 0.00055702 -6.2692e-05 0.00012818 -0.00028961 0.00020446 -0.020796 0.21375
-0.0025703 -0.0031711 -0.00066489 0.0008042
-0.00031469 0.00022506 -8.9833e-05 0.00016798 -0.00071322 6.4992e-05 -0.0025219 -0.0032313
-0.17554 0.24606 -0.00024777 -0.0049003
-0.00017228 0.00041263 -0.00017953 0.00028774 -0.00045351 0.00042473 -0.0007147 0.00064453
-4.6951e-05 -0.0048133 -0.15434 0.25851
6080000000 -0.15455 0.19889 -0.0040429 -0.00095511 0.0011228 0.0028102 8.2958e-05 4.5319e-05
0.00013158 0.0002292 0.00027611 0.00011345
-0.004044 -0.00097725 0.13073 0.33637 -0.0032178 0.0044934 -6.2e-05 -2.4528e-05
5.3374e-05 0.00013298 0.00024197 0.00039066
0.0012419 0.0027995 -0.0031417 0.0045455 -0.21249 0.18753 0.00025739 0.00021784
-0.00023143 0.0007456 -0.00022611 0.00022881
5.0646e-05 3.4617e-05 -5.3957e-05 -4.0344e-06 0.00025815 0.00019116 -0.003656 0.22169
-0.0037359 -0.0025951 -0.00081134 0.0010023
6.6023e-05 0.00017937 -2.6661e-05 0.00016294 -0.00030619 0.0006331 -0.0038447 -0.0026157
-0.14609 0.26354 -0.0010023 -0.0054919
0.00020869 3.1441e-05 0.00017961 0.00031841 -0.00016821 0.00032452 -0.0008842 0.00089927
-0.00099783 -0.0055871 -0.13172 0.27967
6140000000 -0.13889 0.21307 -0.003513 -0.00062966 0.0015597 0.0022623 4.5968e-05 -1.384e-05
-3.2502e-05 -8.3444e-05 0.00051633 -0.00025776
-0.0034816 -0.00061976 0.15615 0.31889 -0.0024312 0.0052931 5.8289e-05 5.7705e-05
0.00034118 1.9098e-05 0.00029268 -2.511e-05
0.0015773 0.0022574 -0.0023254 0.0053491 -0.18912 0.20803 0.0004126 -8.5274e-05
-7.6301e-05 0.00072317 -0.00012122 0.00056101
0.00014623 3.8087e-05 3.4558e-05 7.9712e-05 0.00034608 -6.9171e-05 0.0083189 0.21364
-0.0046231 -0.0013226 -0.00053391 0.0014443
3.4093e-05 -4.8015e-05 0.00041452 -1.3291e-06 9.0892e-05 0.00060567 -0.0046138 -0.0012173
-0.12717 0.28413 -0.0025255 -0.0042832
0.00052485 -0.00015036 0.00029923 6.492e-05 -6.9162e-05 0.00061394 -0.00049624 0.001583
-0.0026192 -0.0044807 -0.093435 0.27882
6200000000 -0.12246 0.21905 -0.0029161 -0.00022417 0.0021364 0.0012731 0.00011765 0.0003267
-0.00019512 0.00012903 -0.00011729 -0.00038338
-0.0029194 -0.00020541 0.1852 0.31808 -0.00097065 0.0052833 4.284e-05 0.00025562
5.2936e-05 7.366e-05 7.3102e-05 8.4577e-05
0.0021359 0.0012488 -0.00086603 0.0052929 -0.16962 0.2225 0.00014667 -0.00036481
0.00075828 -3.772e-05 0.00016878 0.00032246
8.3468e-05 0.00033758 4.6341e-05 0.00022569 0.0001195 -0.00032496 0.022493 0.22232
-0.0043983 -0.00017353 0.00019251 0.0013313
-0.00014494 0.00010237 0.00010434 -1.2239e-05 0.00058086 -2.1451e-05 -0.0044929 -0.00028255
-0.11446 0.29207 -0.00384 -0.0039587
-2.9881e-05 -0.00032141 5.5621e-05 0.00011427 0.00019919 0.00025115 0.00026268 0.0012838
-0.0037386 -0.0036692 -0.080404 0.28951
6260000000 -0.1082 0.23217 -0.003043 0.00073882 0.0020199 0.00073857 0.00025739 -7.7496e-05
6.1075e-05 0.00024942 -5.9761e-05 -4.8941e-06
-0.0030404 0.00070253 0.2018 0.30278 -0.00012882 0.0053875 4.6292e-05 -8.0645e-05
-8.8653e-05 -0.00012194 0.00014902 0.00019132
0.0020231 0.00073779 -1.9276e-05 0.0053592 -0.1487 0.24349 0.00013472 -4.0447e-05
0.00030206 -6.8707e-05 0.00015843 0.00037191
0.0002982 -5.6782e-05 4.4335e-05 -7.9553e-05 0.00013069 -5.3401e-05 0.037386 0.21741
-0.0045452 0.0012808 0.0005211 0.0012169
8.9603e-05 0.00024453 -0.0001242 -9.3291e-05 0.00044424 -0.00014227 -0.0044644 0.0013166
-0.088888 0.29229 -0.0039526 -0.0026325
-0.00019875 -5.4298e-05 0.00019844 9.0363e-05 0.00017977 0.00025193 0.00055514 0.0012231
-0.0038816 -0.0026442 -0.035458 0.28981
6320000000 -0.092888 0.23623 -0.0025973 0.001361 0.0022652 -0.00030271 1.5588e-05 0.00015756
-0.0003352 0.00033928 -0.00011436 0.00024467
-0.0025916 0.0013411 0.22802 0.29457 0.0017731 0.0056675 2.8613e-05 7.1977e-05
-2.7578e-05 -0.00016461 0.00026905 -0.0001338
0.0022723 -0.0003492 0.0018599 0.0056141 -0.13053 0.25364 -0.00014069 -0.00023198
0.00040323 0.00012653 0.00039109 0.00026754
3.7614e-06 0.00012109 5.5796e-05 8.5727e-05 -0.00022349 -0.00027928 0.036412 0.21949
-0.0037472 0.0019472 0.00082988 0.00085323
-0.00041187 0.00045151 -3.7205e-05 -0.00011842 0.00027342 -7.4884e-06 -0.00383 0.0018998
-0.064753 0.3031 -0.0047161 -0.0016125
-0.0002015 0.00031232 0.0001238 -8.1868e-05 0.00044447 0.00015894 0.00076197 0.00081025
-0.0048258 -0.0016484 -0.024914 0.28962
6380000000 -0.0738 0.24257 -0.0018872 0.0018396 0.001738 -0.0004283 5.2471e-05 -2.9983e-05
0.00028231 0.00011837 0.00019477 0.00021956
-0.0019498 0.0018381 0.24527 0.27547 0.0029424 0.0042338 -9.1138e-05 -5.1131e-05
-0.00022883 -0.00015536 -4.9965e-05 -0.00027982
0.0017752 -0.00048665 0.003052 0.0041691 -0.10263 0.26992 -0.00021802 0.00012377
0.00062881 -0.00015649 0.00043482 0.00010003
5.7673e-05 -6.1112e-05 -0.00014934 -6.6823e-05 -0.0001491 0.0001751 0.057455 0.20922
-0.0032515 0.0032115 0.00078528 0.00066663
0.00029182 0.0001529 -0.00018036 -0.00016386 0.00041662 -0.00014598 -0.0031949 0.0032951
-0.043508 0.29572 -0.0045151 -0.00018423
0.00010884 0.00017381 -0.00010586 -0.00028487 0.00056921 0.0002351 0.00070644 0.00084395
-0.0046143 -0.00017218 0.015504 0.29229
6440000000 -0.052101 0.25442 -0.00084288 0.0023694 0.0017983 -0.00083826 0.00038622 -0.00015462
0.00045695 -0.00033737 -0.00037952 -0.00014777
-0.00087013 0.0023523 0.26522 0.26249 0.0032993 0.0030542 6.5868e-05 3.0052e-06
-6.1504e-05 -3.3248e-05 -0.00024636 -0.00026638
0.0017945 -0.00087379 0.0033675 0.0029869 -0.086216 0.28564 -0.00018472 0.0002791
-0.00052019 -0.00019641 0.00065347 -0.00033272
0.00037258 -0.00013254 0.00011615 -4.1166e-05 -0.00014376 0.00032702 0.059073 0.20617
-0.0017794 0.0039245 0.00093363 0.00074998
0.00031579 -0.00039067 -0.00013924 -4.9069e-05 -0.00030052 -9.7878e-05 -0.0016866 0.0039104
-0.0026692 0.30226 -0.004367 0.0011041
-0.00028315 -0.00030316 -0.00018559 -0.00033251 0.00053872 -0.0003783 0.0010006 0.00065805
-0.004395 0.0012742 0.026437 0.27662
6500000000 -0.032932 0.25515 -0.00025702 0.0020014 0.0013697 -0.00096706 0.00019247 -5.2983e-05
-1.5864e-05 0.00011824 -2.8126e-05 0.00032262
-0.00024625 0.0019816 0.29134 0.23632 0.0036658 0.0026354 9.8024e-05 2.0364e-05
0.00015846 0.00018814 0.00020957 -0.00015029
0.0013301 -0.0010034 0.0037349 0.0025126 -0.07389 0.28291 -1.907e-05 3.5963e-05
5.3869e-05 -0.0001717 1.4675e-05 -0.00044291
0.0001917 -8.6931e-05 6.3791e-05 4.2975e-05 -3.9222e-05 3.7215e-05 0.08364 0.20121
-0.00048402 0.0039403 0.0010199 0.00034467
3.5922e-05 0.00023271 0.00013862 0.00010493 7.8757e-05 -0.00020476 -0.00034365 0.0039739
0.020137 0.30603 -0.0032231 0.0021825
1.6295e-05 0.0002967 0.00022158 -0.0001421 -3.4002e-05 -0.00051199 0.001029 0.00024255
-0.0031639 0.0021414 0.064139 0.27989
