# Supplementary material for: Early Detection of Alzheimer’s Disease via Machine Learning-Based Microwave Sensing: An Experimental Validation
Source: Sensors (Basel). 2025 Apr 25;25(9):2718. doi: 10.3390/s25092718 (PMC12074295; doi:10.3390/s25092718)
Supplement: Supplementary file 1 [file sensors-25-02718-s001.zip › measurements_paper_sensors/26 febbraio - PART1/set5/CSF_H_m4.s6p]

!Keysight Technologies,M9804A,MY58100912,A.14.10.03
!Date: Thursday, April 27, 2023 10:28:33
!Correction: S11(C  6-Port  ) 
!S12(C  6-Port  ) 
!S13(C  6-Port  ) 
!S14(C  6-Port  ) 
!S15(C  6-Port  ) 
!S16(C  6-Port  ) 
!S21(C  6-Port  ) 
!S22(C  6-Port  ) 
!S23(C  6-Port  ) 
!S24(C  6-Port  ) 
!S25(C  6-Port  ) 
!S26(C  6-Port  ) 
!S31(C  6-Port  ) 
!S32(C  6-Port  ) 
!S33(C  6-Port  ) 
!S34(C  6-Port  ) 
!S35(C  6-Port  ) 
!S36(C  6-Port  ) 
!S41(C  6-Port  ) 
!S42(C  6-Port  ) 
!S43(C  6-Port  ) 
!S44(C  6-Port  ) 
!S45(C  6-Port  ) 
!S46(C  6-Port  ) 
!S51(C  6-Port  ) 
!S52(C  6-Port  ) 
!S53(C  6-Port  ) 
!S54(C  6-Port  ) 
!S55(C  6-Port  ) 
!S56(C  6-Port  ) 
!S61(C  6-Port  ) 
!S62(C  6-Port  ) 
!S63(C  6-Port  ) 
!S64(C  6-Port  ) 
!S65(C  6-Port  ) 
!S66(C  6-Port  ) 
!S6P File: Measurement: :
# Hz S  RI   R 50
500000000 -0.32799 -0.063042 -0.011051 -0.0017433 -0.0086827 0.011839 -0.0046854 0.011325
0.012172 0.0063728 -0.0059343 0.0084757
-0.011035 -0.001714 -0.40792 -0.073861 0.0086757 -0.010979 0.0011441 0.011321
0.0082878 0.0030135 0.00079174 0.013291
-0.0087183 0.011893 0.0086361 -0.010939 -0.25531 0.19149 0.0066649 0.003307
-0.0022435 0.0078482 0.0010118 0.0121
-0.0047189 0.011343 0.0011125 0.011367 0.0066783 0.0033189 -0.32517 0.041932
-0.019837 -0.0054765 0.016947 0.026361
0.01223 0.0062164 0.008333 0.0029837 -0.00219 0.0078608 -0.019844 -0.0054362
-0.21393 -0.24024 -0.028529 0.0032118
-0.0058489 0.0083799 0.00068403 0.013304 0.00092771 0.012167 0.017007 0.026276
-0.028596 0.0032177 -0.25885 -0.14585
560000000 -0.31546 0.10435 -0.021782 -0.06759 -0.00043642 0.01314 0.0062549 0.011016
0.010801 0.0048653 0.010841 0.0086716
-0.021767 -0.067465 -0.37059 0.089992 -0.04087 -0.039173 0.012779 0.0027325
-0.014135 -0.0052984 0.0040866 -0.0013077
-0.00042249 0.013086 -0.041012 -0.03915 -0.18149 0.24136 0.00016862 -0.0052124
0.018215 0.0060555 0.0077997 -0.0059959
0.0062336 0.011047 0.012847 0.0026713 0.00017355 -0.005188 -0.30342 0.13118
0.0066034 -0.021841 0.0063792 -0.021321
0.010871 0.0048978 -0.014104 -0.0052692 0.018277 0.0060765 0.0065092 -0.02188
-0.29853 -0.054947 0.010903 -0.050639
0.010918 0.0086263 0.0042002 -0.0013763 0.0077634 -0.0060107 0.0062863 -0.021432
0.010935 -0.050581 -0.32832 0.0044354
620000000 -0.275 0.081869 -0.02347 0.0091686 0.0035914 0.0089825 0.0086895 -0.0045232
0.011422 0.00012379 0.0014761 -0.0010831
-0.023443 0.009179 -0.39893 0.035887 -0.019249 -9.487e-05 -0.0016253 -0.0023708
0.012209 -0.0052972 0.00063604 -0.0037112
0.0035745 0.0089857 -0.019277 -3.574e-05 -0.15448 0.24981 -0.0010108 -0.005199
-0.0044655 -0.0026258 0.0085329 -0.0034264
0.0087291 -0.0044678 -0.0016148 -0.0023847 -0.0010027 -0.0051869 -0.26116 0.14186
-0.039219 -0.021322 0.012687 0.029346
0.011379 0.0001187 0.012246 -0.0053602 -0.0044336 -0.0026276 -0.039183 -0.02135
-0.21652 -0.093808 -0.045396 0.011167
0.0014504 -0.00098062 0.00061426 -0.0036908 0.0085507 -0.0033865 0.012815 0.029266
-0.045546 0.011367 -0.24699 -0.031729
680000000 -0.24074 0.17456 -0.02633 -0.015286 0.0046805 0.0052515 0.0013958 -0.0074494
-0.0019559 -0.011801 0.0047988 -0.006444
-0.0263 -0.015299 -0.38993 0.13767 -0.032554 -0.0018854 -0.0015461 -0.00023335
-0.0014474 -0.0095074 -0.00095348 -0.0020142
0.004717 0.0052507 -0.0326 -0.0018084 -0.10755 0.27347 -0.00075446 9.8528e-05
-0.0015529 0.00081923 -0.003205 -0.0094198
0.0014777 -0.0074908 -0.0015543 -0.00024041 -0.0007605 0.00011548 -0.21842 0.19355
-0.022504 -0.0075603 -0.0083709 -0.01226
-0.0019364 -0.011852 -0.0014742 -0.0095456 -0.001496 0.00080055 -0.022546 -0.0076024
-0.28197 0.0068814 -0.0049957 -0.0075271
0.0048813 -0.0064801 -0.00091386 -0.0020585 -0.0032046 -0.0093985 -0.0083399 -0.012257
-0.0050476 -0.0076682 -0.25938 0.071795
740000000 -0.19515 0.16722 -0.041336 0.026337 0.013352 -0.0035681 -5.2293e-05 -0.0044196
-0.0040322 -0.0023286 -0.0068287 0.0030703
-0.041313 0.026289 -0.33609 0.15713 -0.036995 0.034202 0.00027173 -0.0053611
-0.012143 0.006955 -0.00070061 -0.0051332
0.013369 -0.0035909 -0.036957 0.03435 -0.074196 0.27393 -0.0019999 0.0030234
-0.0010335 -0.0049757 -0.0018669 0.00064745
-3.9728e-05 -0.0044404 0.00023086 -0.0053631 -0.0019983 0.0030307 -0.20182 0.20021
-0.042957 -0.0095932 0.022332 0.016944
-0.0040029 -0.0023075 -0.012174 0.007022 -0.00099236 -0.0049192 -0.042922 -0.0095285
-0.17857 0.044486 -0.044903 -0.0024071
-0.006857 0.0031499 -0.00071084 -0.0051996 -0.0018833 0.00065157 0.022256 0.016926
-0.04497 -0.0022835 -0.25038 0.078048
800000000 -0.16606 0.21317 -0.022616 0.015996 0.0055141 -0.010231 -0.0045584 -0.0025463
-0.0040292 0.0017152 0.0042053 0.00052666
-0.022611 0.015975 -0.34463 0.22844 -0.0087839 0.03422 -0.002349 0.0019516
-0.0002158 0.0024279 0.00046142 0.0054645
0.0054454 -0.010275 -0.008705 0.034288 -0.035719 0.30015 0.0011343 0.0011403
-4.864e-05 0.0032426 -0.0016179 0.00083431
-0.0045785 -0.0025726 -0.0023267 0.0019462 0.0011294 0.0011415 -0.17322 0.22789
-0.029383 0.012819 0.01524 -0.010107
-0.004026 0.0017174 -0.0002539 0.0024552 -9.0921e-05 0.0032745 -0.029423 0.012876
-0.23435 0.066122 -0.019495 0.020367
0.0042564 0.00039968 0.00047725 0.0054682 -0.001621 0.00079884 0.015315 -0.010227
-0.019621 0.020473 -0.24834 0.12811
860000000 -0.13235 0.23459 -0.018665 0.030678 -0.0033168 -0.0098716 -0.0021265 0.0005673
0.0041271 0.0054188 -0.0034836 -0.0033672
-0.018657 0.030643 -0.2977 0.27302 0.0074006 0.034167 0.00031818 0.0021104
0.0040485 8.2365e-05 0.0034191 0.00011783
-0.0033492 -0.0098707 0.0075291 0.034192 0.012795 0.3102 -0.00051996 -0.00047341
0.002562 -0.0018421 0.0015293 0.0041904
-0.0020603 0.00057394 0.00035976 0.0021672 -0.00052036 -0.00047384 -0.13689 0.23978
-0.018793 0.017067 -0.0070997 -0.0098434
0.0041063 0.0053877 0.0040755 1.9997e-05 0.0025649 -0.0018665 -0.018748 0.017053
-0.17938 0.12736 -0.025937 0.016714
-0.0034122 -0.0032506 0.0034098 0.00011479 0.0015608 0.004227 -0.0071269 -0.0096665
-0.025863 0.016576 -0.19913 0.177
920000000 -0.10933 0.25828 0.0042675 0.039512 -0.0092786 -0.004275 -0.0020269 0.0017206
0.00035966 0.0015731 0.0028525 -0.001458
0.0042656 0.039494 -0.27145 0.29535 0.027718 0.022946 0.0012834 0.0010624
0.0070101 0.00025162 0.0036329 -0.0027538
-0.0092972 -0.0042516 0.027845 0.022889 0.059026 0.31211 0.0017159 -9.8495e-05
0.0004937 -0.00029629 0.00075393 -0.0013373
-0.0020539 0.0017394 0.0012816 0.0010716 0.0017165 -9.1543e-05 -0.11343 0.25703
-0.012784 0.030508 0.0043679 -0.0066555
0.00033722 0.0015677 0.0070117 0.00021714 0.00051609 -0.00028188 -0.012749 0.030551
-0.17313 0.13153 -0.0040476 0.028913
0.0028056 -0.0014899 0.0036168 -0.0028094 0.00073608 -0.0013011 0.0043031 -0.0066836
-0.0040643 0.02897 -0.20825 0.1899
980000000 -0.063004 0.28073 0.016517 0.030792 -0.0090933 0.0047428 0.001928 0.003834
0.0038424 -0.0013698 -0.0033807 -0.0029125
0.016476 0.030795 -0.21936 0.33266 0.032896 0.0052796 0.0019077 -0.00020443
0.0015679 -0.0059295 -0.00037938 -0.0026081
-0.0090831 0.004764 0.032965 0.0051873 0.10555 0.30702 0.00043061 -0.0011557
0.00033699 -0.0016947 0.0014078 -0.0002144
0.0019282 0.0037906 0.0018964 -0.00020185 0.00042641 -0.0011663 -0.075051 0.26838
0.0064614 0.030465 -0.0099255 -0.007941
0.0038427 -0.0013892 0.0014935 -0.0059629 0.00033654 -0.0016937 0.0065452 0.03047
-0.14367 0.1687 0.0048463 0.020691
-0.0033311 -0.0029228 -0.00035465 -0.0026157 0.0014383 -0.00023362 -0.0098727 -0.0078983
0.0047878 0.020701 -0.16697 0.23887
1040000000 -0.022002 0.2901 0.033092 0.02002 -0.00097032 0.0075023 0.0024256 0.00060847
0.00046094 -0.0034346 -0.00011088 -0.0012654
0.033049 0.020045 -0.18421 0.34699 0.029453 -0.014137 0.0013632 -0.0017595
-0.0023692 -0.0023092 -0.0011587 -0.0028658
-0.00095574 0.0074993 0.029465 -0.014267 0.15213 0.29412 -0.00054032 -0.0013423
-0.0015037 -0.00094347 -0.00058783 -0.0011076
0.0024539 0.00059918 0.0013843 -0.0017601 -0.00054488 -0.0013557 -0.047858 0.27838
0.018329 0.019677 -0.0019609 0.001457
0.00043891 -0.0034379 -0.0024325 -0.0022934 -0.0015027 -0.00093604 0.018366 0.019662
-0.11074 0.17795 0.013052 0.020595
-0.00012915 -0.0012717 -0.0011906 -0.0028146 -0.00060177 -0.0011178 -0.0019493 0.0014601
0.013066 0.020599 -0.14597 0.25932
1100000000 0.022826 0.30046 0.036691 -0.0027875 0.0035592 0.0039971 0.0025052 -0.00092835
-0.0024132 -0.003097 -0.0040589 -0.00022636
0.036664 -0.0027533 -0.14088 0.36698 0.015423 -0.027295 -3.605e-05 -0.0018
-0.0034474 -0.00091509 -0.0035899 -0.00071107
0.0035734 0.003985 0.015335 -0.027403 0.19836 0.27492 -0.0016922 0.00032712
-0.0016013 0.00076396 -0.0010588 -0.00050798
0.0024933 -0.00094367 -4.2637e-05 -0.0017986 -0.0016942 0.00032962 -0.0077081 0.28358
0.024359 0.0068961 -0.002604 -0.00010268
-0.0024315 -0.0031179 -0.0034654 -0.00091527 -0.0015997 0.000759 0.024416 0.0068764
-0.094254 0.19477 0.019922 0.010568
-0.0040336 -0.00018924 -0.0036126 -0.00067199 -0.0010646 -0.00047196 -0.0026117 -0.00010357
0.019911 0.010548 -0.1019 0.29196
1160000000 0.074214 0.29746 0.025168 -0.019917 0.003367 -0.0006578 -8.8642e-05 -0.0025637
-0.0040281 -0.00092102 -0.0012377 0.0042938
0.025175 -0.019857 -0.09652 0.37215 -0.0034119 -0.028475 -0.0016874 -0.0014513
-0.0025287 0.0024291 -0.0015224 0.00215
0.0033729 -0.00067838 -0.0035306 -0.028504 0.24223 0.24509 -0.00056729 0.0016345
-0.00038949 0.0017289 -0.00095977 0.00022909
-6.4433e-05 -0.0025609 -0.0016652 -0.0014583 -0.00056812 0.0016431 0.031664 0.28078
0.02199 -0.0094936 -0.0036065 0.0053255
-0.0040338 -0.00088792 -0.0025437 0.0024717 -0.00035784 0.0017417 0.022002 -0.0095263
-0.057701 0.2064 0.019212 0.0013485
-0.0012525 0.0042661 -0.0015296 0.0021914 -0.0009719 0.00023081 -0.0035567 0.0053162
0.019195 0.0013537 -0.053454 0.29529
1220000000 0.11793 0.28845 0.01222 -0.029927 -0.0011731 -0.0015111 3.9235e-05 -0.0010162
-0.0028071 0.0024227 0.0011718 0.0019883
0.012245 -0.029884 -0.052718 0.38651 -0.016451 -0.020949 -0.0024234 0.00051186
-8.642e-06 0.0030187 -0.00079714 0.0017647
-0.0011847 -0.0015151 -0.016576 -0.0209 0.28172 0.2069 0.00087304 0.0014379
0.00050053 0.0011346 0.00018015 0.00053771
2.4009e-05 -0.0010388 -0.0024345 0.00053616 0.00087247 0.0014461 0.071189 0.2726
0.011435 -0.01619 0.0021985 0.0015384
-0.0028085 0.0024371 -1.5128e-05 0.0030265 0.00048095 0.0011437 0.011424 -0.016206
-0.036353 0.21852 0.015406 -0.012153
0.0011924 0.0019832 -0.000811 0.0017925 0.00018468 0.00054309 0.0022022 0.001513
0.015453 -0.012156 -0.024285 0.31457
1280000000 0.16845 0.26899 -0.0065902 -0.029129 -0.001861 0.0016098 -0.00098918 -0.0020146
-0.0010777 0.003291 0.0024731 0.0012817
-0.0065759 -0.029104 -0.0060672 0.37879 -0.023411 -0.0081593 -0.00079806 0.0013995
0.001602 0.0018017 0.000628 0.0020098
-0.0018491 0.0016217 -0.023497 -0.008065 0.31339 0.1637 0.0013484 -0.00015858
0.0010393 0.00040106 0.00024851 0.00032728
-0.00098897 -0.0020024 -0.00077509 0.0014094 0.0013444 -0.00015777 0.10784 0.25678
0.002212 -0.018965 -0.00025711 9.4569e-05
-0.0010593 0.0033082 0.0016373 0.0017923 0.0010246 0.00040587 0.0021592 -0.018976
0.00041413 0.22499 0.0042194 -0.015487
0.0025024 0.0012802 0.00060723 0.0019893 0.00022794 0.00035191 -0.00026396 0.00010496
0.0042181 -0.015463 0.023923 0.31831
1340000000 0.20605 0.23694 -0.016568 -0.020066 0.00026499 0.0041174 -0.0018145 -0.00073185
0.0016104 0.0027985 0.0017478 -0.0013793
-0.016533 -0.02007 0.033204 0.37185 -0.02066 0.0043071 -0.00016418 0.00192
0.0017813 0.0008642 0.0012058 0.00085238
0.00027227 0.0041146 -0.020663 0.0044134 0.33651 0.11605 0.00078869 -0.00081606
0.00052305 -0.00042529 7.2843e-05 0.00024584
-0.0018449 -0.00072965 -0.00017137 0.001932 0.00078587 -0.00081552 0.14094 0.23703
-0.0074478 -0.016613 0.0010259 0.00041092
0.0016219 0.0027857 0.0017897 0.000857 0.00050873 -0.00047448 -0.0074864 -0.016599
0.029538 0.22264 -0.0025015 -0.01392
0.0016857 -0.0013791 0.0012109 0.00085041 7.4466e-05 0.00023522 0.0010477 0.00043035
-0.0025111 -0.013955 0.061855 0.31475
1400000000 0.24051 0.20068 -0.023274 -0.0089174 0.0046543 0.0030806 -0.0021156 0.00077628
0.0025212 0.0010104 0.00037787 -0.0013096
-0.023248 -0.0089154 0.071545 0.36026 -0.014102 0.012124 0.0012302 0.0013613
0.0011485 -0.00056444 0.0010901 0.00023323
0.0046678 0.0030594 -0.014074 0.01223 0.35038 0.061988 -4.208e-08 -0.0013685
0.00027902 -0.00016429 0.00042961 0.00025676
-0.0021011 0.00079092 0.0012373 0.0013525 -1.8866e-07 -0.0013598 0.17066 0.20868
-0.013559 -0.010378 -0.0010613 -0.00043538
0.0025238 0.00098683 0.0011366 -0.0005755 0.00027406 -0.00015764 -0.013589 -0.010354
0.062695 0.22227 -0.0092191 -0.0094824
0.00036626 -0.0012831 0.0011174 0.00022524 0.00042318 0.00021657 -0.0010757 -0.0004172
-0.0091975 -0.0094627 0.10701 0.30642
1460000000 0.26465 0.15777 -0.02069 0.0036487 0.0050708 -0.0015618 -0.0014832 0.0017152
0.0021706 -0.00040698 -0.00023189 -0.00081037
-0.020662 0.0036332 0.10648 0.33901 -0.0053351 0.014764 0.0015904 0.00028524
0.0010598 -0.0012134 0.0012653 -0.00059113
0.0050492 -0.0015876 -0.0052509 0.01482 0.35719 0.006842 -0.0010258 -0.0011121
0.00025398 -0.00021614 0.00067251 -0.00034282
-0.0014822 0.0017242 0.0015965 0.00028063 -0.0010308 -0.0011126 0.1979 0.18001
-0.014899 -0.0040373 -0.00098248 0.0018906
0.0021712 -0.00042738 0.0010698 -0.001244 0.00025096 -0.0002275 -0.014921 -0.0040039
0.092602 0.21076 -0.011669 -0.0032039
-0.00025707 -0.00080378 0.0012477 -0.00058145 0.00065695 -0.00031479 -0.0010047 0.0018767
-0.011682 -0.0032262 0.14062 0.28614
1520000000 0.27808 0.11687 -0.01559 0.0093711 0.0030487 -0.0037544 8.9187e-05 0.0026252
0.0022808 -0.001801 -0.0010209 -0.00028034
-0.015581 0.0093564 0.14081 0.32551 0.002021 0.012102 0.0016766 -0.00064066
0.0002033 -0.0010438 0.00037135 -0.00093617
0.0030268 -0.0037692 0.0020922 0.012107 0.34956 -0.050279 -0.00077718 -0.00043975
0.000655 -0.0010356 0.00016315 -5.4212e-05
0.00010886 0.0026315 0.0016833 -0.0006362 -0.00077724 -0.00044021 0.22173 0.14188
-0.015122 0.0015425 0.0013554 0.0020747
0.0022681 -0.001824 0.00019598 -0.0010375 0.00067522 -0.0010397 -0.015143 0.0015802
0.1204 0.20074 -0.011581 0.00091612
-0.0010058 -0.00026481 0.00038517 -0.00095319 0.00014968 -1.3583e-05 0.0013591 0.0020842
-0.01156 0.00094308 0.17477 0.26811
1580000000 0.28881 0.071569 -0.0091648 0.013171 -0.0011361 -0.0044835 0.0014961 0.0019028
-0.00013057 -0.0023 -0.00027088 0.00042864
-0.0091686 0.013152 0.16902 0.30106 0.0052136 0.0070347 0.00062882 -0.0014816
-0.00042145 -0.0011829 -0.0001753 -0.00072212
-0.0011639 -0.0044933 0.00526 0.007021 0.3288 -0.10787 -0.0014769 0.00025313
-0.00037722 -0.0013588 0.00030289 -0.00050308
0.0014981 0.0019001 0.00061437 -0.0014987 -0.0014789 0.00024976 0.23647 0.10252
-0.012014 0.0068833 0.0021199 0.00081777
-0.00013856 -0.0022928 -0.00042334 -0.0011964 -0.00039146 -0.001385 -0.012011 0.0069
0.1463 0.18641 -0.0095247 0.0071941
-0.00026841 0.00043843 -0.0001949 -0.00070849 0.0003052 -0.00048532 0.0021173 0.0008052
-0.0095668 0.0071464 0.20826 0.24275
1640000000 0.29224 0.0305 -0.0023072 0.012469 -0.002711 -0.0020801 0.0027245 0.0010476
-0.00054544 -0.0017362 -0.00038182 0.00041432
-0.002325 0.012456 0.19924 0.27684 0.005331 0.0023533 -0.00043487 -0.0018588
-0.0009571 -0.00058223 -0.0003963 -0.00068075
-0.002721 -0.0020573 0.0053548 0.002322 0.29932 -0.15686 -0.00081715 0.0011914
-0.0010773 -0.0010919 -9.3381e-05 -0.00035368
0.0027526 0.0010439 -0.00044764 -0.0018562 -0.0008159 0.0011853 0.24966 0.053008
-0.0080481 0.0083549 0.0025155 -0.0005619
-0.00057304 -0.0017302 -0.00095913 -0.0005722 -0.0010661 -0.0010692 -0.0080376 0.0083972
0.1702 0.1658 -0.0046485 0.0091658
-0.00036691 0.00044183 -0.0004061 -0.00068938 -0.00010264 -0.00036001 0.0024835 -0.000592
-0.0046158 0.009194 0.23467 0.21283
1700000000 0.2865 -0.014454 0.0013767 0.0099921 -0.0031998 0.00046612 0.0031215 -0.0011996
-0.0021676 -0.00079634 0.0005556 0.00046358
0.0013582 0.0099852 0.21817 0.24548 0.0027622 -0.00024118 -0.0014593 -0.00077639
-0.0008846 -0.00014617 -0.00081406 -0.00043887
-0.0031947 0.00048644 0.0027673 -0.0002753 0.25515 -0.1955 0.00015355 0.001662
-0.0021398 -0.00026649 -0.00034769 -0.00070076
0.0030762 -0.00124 -0.0014568 -0.00077554 0.00014966 0.0016547 0.24653 0.0026779
-0.0053539 0.0096431 0.0017783 -0.0020759
-0.0021646 -0.00078326 -0.00088581 -0.00012961 -0.0021156 -0.00028252 -0.0053362 0.0096505
0.18991 0.14911 5.5268e-05 0.0095967
0.00056191 0.00042181 -0.00080383 -0.0004274 -0.00034889 -0.00070101 0.001784 -0.0020733
4.8599e-05 0.0095691 0.25258 0.17933
1760000000 0.27591 -0.063267 0.0040709 0.0069313 -0.0018946 0.0012209 0.0013962 -0.0034932
-0.0012453 0.00050266 0.00020434 -0.00056616
0.004062 0.006928 0.24477 0.20591 0.00019602 -0.0016309 -0.0012576 6.9835e-06
-0.0011901 0.00096641 -0.00052846 0.00024352
-0.0018961 0.0012375 0.00018812 -0.0016362 0.20644 -0.22736 0.0010756 0.0015051
-0.0011456 0.0014591 -0.0011921 -0.00074339
0.0013922 -0.0035097 -0.0012633 2.1018e-05 0.0010586 0.0015067 0.23785 -0.049559
-0.0015384 0.0091663 -0.0002148 -0.0024285
-0.0012525 0.00051552 -0.0011855 0.00099185 -0.0011631 0.0014676 -0.0015186 0.009183
0.20714 0.11749 0.0039677 0.007145
0.00020544 -0.00053833 -0.00052741 0.00026093 -0.0012015 -0.00072626 -0.00021856 -0.0024026
0.0039738 0.0071761 0.26629 0.14231
1820000000 0.25262 -0.1013 0.004595 0.0032935 0.00020114 0.0023121 -0.0009228 -0.0030849
-0.0012354 0.00088027 7.8386e-06 -8.7518e-05
0.004583 0.0033008 0.25557 0.17606 -0.0019461 8.8825e-05 -0.0015015 0.00096913
-5.8033e-05 0.0013059 -0.00072747 0.00043648
0.0002085 0.0022943 -0.0019566 9.975e-05 0.15667 -0.24196 0.0016865 0.00065248
-0.0002933 0.0024524 -0.0018005 0.00024263
-0.00094599 -0.0030726 -0.0014938 0.00097193 0.0016867 0.00066034 0.20765 -0.097387
0.00046481 0.0078759 -0.0015004 -0.0016849
-0.0012186 0.00088721 -2.4607e-05 0.0013033 -0.0002952 0.0024597 0.00047015 0.0078748
0.22781 0.091095 0.0049767 0.0035404
1.0745e-05 -7.9786e-05 -0.00073206 0.00043968 -0.0018255 0.00026613 -0.0014747 -0.0016847
0.0049734 0.0035229 0.27013 0.10723
1880000000 0.21799 -0.14228 0.0025579 0.00085711 -0.00027235 0.002226 -0.0028456 -0.0024045
-0.00028703 0.0016043 0.0003519 -0.00054844
0.0025549 0.00085496 0.26011 0.12967 -0.0038596 0.0028574 -0.00032561 0.0017962
0.00058228 0.0013211 0.00012233 0.0010259
-0.00026252 0.0022393 -0.0038582 0.0028929 0.10506 -0.24972 0.0020866 -0.0012172
0.0017372 0.0020079 -0.00096897 0.0015209
-0.0028571 -0.0023792 -0.00032594 0.0018091 0.0020707 -0.0012159 0.16646 -0.13757
0.0016334 0.0057167 -0.0023158 0.00015403
-0.00026275 0.0016217 0.00060627 0.0013067 0.0017395 0.0019993 0.0016444 0.0057101
0.23476 0.061809 0.0054881 0.0015493
0.00032423 -0.00056154 0.00014391 0.001034 -0.00096604 0.0015316 -0.0022965 0.00015113
0.0054819 0.0015809 0.27159 0.073748
1940000000 0.17929 -0.1686 0.00049336 -0.0009781 0.0017528 0.0018422 -0.0039625 0.00022017
0.0010401 0.00099361 -0.00074665 -0.00079416
0.00049712 -0.00097133 0.26165 0.0984 -0.0019893 0.0057792 0.0010833 0.0014415
0.0020304 0.00034499 0.0009183 0.00025783
0.0017635 0.001847 -0.0019541 0.0057946 0.06108 -0.24167 0.00045212 -0.0024853
0.0022736 0.00025679 0.00020041 0.0016239
-0.0039977 0.00025139 0.0010788 0.0014427 0.00046846 -0.0024903 0.11412 -0.16868
0.0012784 0.0038006 -0.0014095 0.0013334
0.00103 0.00098775 0.0020278 0.00032163 0.0022866 0.00022386 0.0012819 0.0037968
0.24173 0.025124 0.0044225 -0.0024872
-0.00074 -0.00078605 0.00094547 0.00022915 0.00022392 0.0016028 -0.0013629 0.0013696
0.0044076 -0.0024956 0.26232 0.037521
2000000000 0.13331 -0.18366 -0.0032022 0.00085308 0.0029073 0.001155 -0.0025551 0.003609
0.00089639 0.00042158 -0.00095437 0.00055484
-0.0031969 0.00085017 0.24817 0.063032 -0.00034584 0.0077927 0.0016674 0.00030683
0.0011018 -0.0013235 0.00046609 8.1423e-05
0.0029136 0.0011372 -0.00028749 0.0078217 0.020014 -0.22753 -0.0015247 -0.0016617
0.0020124 -0.0010928 0.0016963 0.0014405
-0.0024976 0.0036164 0.0016852 0.00030473 -0.00152 -0.00166 0.059631 -0.17819
-0.00073234 0.0032804 -0.00024425 0.0020315
0.00090571 0.00042539 0.0010789 -0.0013302 0.0020022 -0.0010868 -0.00075455 0.003287
0.24013 -0.007918 0.00082175 -0.0033832
-0.00096185 0.00055773 0.00044639 8.926e-05 0.0016686 0.0014491 -0.00018477 0.0019679
0.00082098 -0.0033485 0.24975 0.0096347
2060000000 0.086316 -0.19129 -0.0042172 0.0029446 0.00275 -0.00071728 0.00080131 0.0035188
0.0015204 -0.00053458 -0.00036905 0.0012428
-0.0042104 0.0029498 0.23518 0.034199 0.0046624 0.008756 0.0011841 -0.00068894
0.00050761 -0.0014776 0.00056664 -0.00014326
0.0027507 -0.0007679 0.0047343 0.0087099 -0.01264 -0.20949 -0.0016159 0.00056888
0.00080952 -0.0021327 0.0027658 0.00043676
0.00080187 0.0034848 0.0011826 -0.00071447 -0.0016335 0.00056244 0.0086029 -0.17457
-0.0016727 0.0043901 0.00080211 0.0011846
0.0014919 -0.00058077 0.0004829 -0.0014971 0.00080411 -0.0021366 -0.0016567 0.0043717
0.22799 -0.046275 -0.0013271 -0.0043685
-0.00033103 0.0012449 0.00058394 -0.00014061 0.0027832 0.00041728 0.00078741 0.0011805
-0.0013358 -0.0044035 0.23491 -0.015378
2120000000 0.041445 -0.18226 -0.0033192 0.0062737 0.002251 -0.0029065 0.00314 0.0020918
0.00084228 -0.0015287 0.0011105 0.00029397
-0.0033189 0.0062533 0.21471 0.010861 0.0072646 0.0044755 0.0010548 -0.0013242
-0.0012901 -0.0019609 5.2198e-05 -0.00094784
0.0022454 -0.0029098 0.007323 0.0044434 -0.040706 -0.1929 -0.00090039 0.0017336
-0.0016081 -0.0015566 0.00061886 -0.0021212
0.0031586 0.0020419 0.0010685 -0.0013337 -0.00092105 0.001722 -0.040171 -0.15747
-0.0022355 0.0063015 0.0017598 0.0010074
0.00082414 -0.0015526 -0.0013002 -0.0019663 -0.0015923 -0.0015526 -0.0022683 0.0063343
0.21381 -0.08081 -0.0051717 -0.0025291
0.0011013 0.0002497 4.942e-05 -0.00093744 0.00065638 -0.0021082 0.00177 0.00098516
-0.0051747 -0.0024968 0.21446 -0.030712
2180000000 0.0017156 -0.16967 -0.0018439 0.0095847 0.00057305 -0.0022167 0.0029724 -0.00050058
0.00021366 -0.0013357 0.0013129 0.00015142
-0.0018527 0.0095934 0.19536 -0.0074449 0.0080721 0.0039719 -0.0008803 -0.0016251
-0.002044 0.00084932 -3.4772e-05 0.00026021
0.00056663 -0.0022168 0.0081114 0.0039033 -0.061943 -0.16906 0.0013385 0.0016096
-0.00082618 -0.00026869 0.00061711 -0.0021003
0.0029497 -0.00053085 -0.00091478 -0.0016202 0.0013551 0.0016107 -0.075803 -0.13182
-0.00060519 0.00915 0.0020247 0.0002421
0.00021788 -0.0013597 -0.0020516 0.00088449 -0.00083282 -0.00025453 -0.00058361 0.0090907
0.18776 -0.11148 -0.0056373 0.0018092
0.0013674 0.00017513 -4.9968e-05 0.00025647 0.00056613 -0.0021106 0.002037 0.00024179
-0.005677 0.0017124 0.19863 -0.045313
2240000000 -0.027484 -0.14503 0.0022215 0.010828 -0.00061787 -0.0027399 0.0016024 -0.0024294
-0.0020791 -0.0009821 0.00077684 -0.0018164
0.0022165 0.010828 0.17558 -0.012689 0.008725 2.4599e-06 -0.0008975 -0.00037742
-0.00047723 0.0010734 -0.00067315 -0.0005199
-0.00064702 -0.0027521 0.0087449 -7.716e-05 -0.079831 -0.14479 0.0019909 -0.0015137
-0.0011336 5.3259e-05 -0.0023735 -0.0014776
0.0015832 -0.0024541 -0.00090128 -0.00037051 0.0019804 -0.001534 -0.11047 -0.10299
0.0015521 0.010747 0.0016996 -0.000796
-0.0020958 -0.00096303 -0.00046394 0.001079 -0.0011269 9.8471e-05 0.0015802 0.010804
0.15918 -0.12887 -0.0057141 0.003954
0.00072145 -0.0018612 -0.00067243 -0.000517 -0.0023489 -0.0014612 0.0016273 -0.00076148
-0.0057255 0.0039657 0.17511 -0.055796
2300000000 -0.054009 -0.11848 0.0075384 0.0091105 -0.0012856 -0.0019047 -0.00051123 -0.0015032
-0.001206 0.00068897 -0.0010417 -0.00061665
0.0075176 0.0091146 0.15619 -0.022158 0.0087583 -0.0022316 -0.00084451 0.00058494
-0.00019904 0.0017034 -0.00010192 0.00084062
-0.001297 -0.0018836 0.008739 -0.0023141 -0.091553 -0.1209 -4.8031e-05 -0.0018424
1.7564e-05 0.0019252 -0.0018906 0.0007433
-0.00047409 -0.0014738 -0.00083309 0.00059686 -3.7414e-05 -0.0018286 -0.13033 -0.067816
0.0058512 0.010967 0.00058475 -0.0019289
-0.0011911 0.0007586 -0.00018683 0.0017028 5.2936e-06 0.0018975 0.0058988 0.010943
0.12421 -0.14984 -0.0038426 0.0073266
-0.0010552 -0.00059726 -0.00010166 0.0008839 -0.0018748 0.0007598 0.00063372 -0.001955
-0.0038532 0.0073046 0.15995 -0.058151
2360000000 -0.071574 -0.087755 0.01047 0.0084632 -0.0012845 -0.0014869 -0.0015371 -0.00064297
-0.00060552 0.0011299 -0.001542 -0.00056046
0.01046 0.0084762 0.14637 -0.02228 0.0080971 -0.0052566 -0.00058591 0.0010224
0.0019832 0.0003206 7.3914e-05 -6.3163e-05
-0.001286 -0.0015031 0.008074 -0.0053329 -0.10217 -0.099099 -0.0026728 -0.0010734
0.0010306 0.00011722 -0.00081092 0.0016692
-0.0015738 -0.00068669 -0.00058554 0.0010173 -0.0026664 -0.0010907 -0.14795 -0.035639
0.010215 0.009996 0.0013481 -0.0022297
-0.00058941 0.0011285 0.0019879 0.00030954 0.0010308 0.00010284 0.010279 0.0099348
0.095188 -0.15043 0.00032889 0.0081663
-0.0015297 -0.00061073 8.4826e-05 -7.406e-05 -0.00080251 0.0016828 0.0013158 -0.0022625
0.00029067 0.0081794 0.13694 -0.061773
2420000000 -0.079521 -0.059988 0.014168 0.0027695 -0.0032142 -0.0012044 -0.00078095 0.00060566
0.0012711 0.0015939 -0.0013947 0.0018024
0.014148 0.002766 0.13007 -0.022185 0.0045313 -0.0071193 0.0012847 0.0010989
0.00070944 -0.0014549 -4.195e-05 -0.00022249
-0.0032253 -0.0011893 0.0044818 -0.0071646 -0.11466 -0.078172 -0.0021779 0.00147
-0.00010341 -0.00017928 0.00016024 0.0028645
-0.0007857 0.00063788 0.001292 0.0011118 -0.0021684 0.0014762 -0.1558 0.0081408
0.014267 0.0076444 -0.00044591 -0.0027022
0.0012706 0.0015959 0.00067248 -0.0014871 -0.00011796 -0.00019246 0.014356 0.0076296
0.060793 -0.14986 0.0010994 0.008932
-0.0013434 0.0018389 -5.4227e-05 -0.00018512 0.00017984 0.0028834 -0.00040251 -0.0027382
0.0011039 0.008893 0.11828 -0.056328
2480000000 -0.080625 -0.030151 0.013713 -0.0025848 -0.0016592 -5.3923e-05 -0.0005887 0.0013613
0.0018364 -0.00050046 1.4294e-05 0.001388
0.013708 -0.0025693 0.13165 -0.024504 0.0025652 -0.0090267 0.0011866 -0.00010879
-0.00052842 -0.0010276 -0.00023204 -0.00032636
-0.0016584 -4.2595e-05 0.0025052 -0.0090657 -0.11811 -0.058872 -0.00069257 0.0034416
-0.00024544 -0.00085464 0.0018482 0.00093161
-0.00058827 0.0013467 0.0011668 -0.00011384 -0.00069411 0.0034416 -0.15821 0.044053
0.018039 0.00098 -0.0016417 -0.0024366
0.0018616 -0.00050323 -0.00053099 -0.0010105 -0.00027885 -0.00083215 0.018039 0.0008263
0.030525 -0.14236 0.0041775 0.0074182
-1.6283e-05 0.0013324 -0.00023374 -0.00033285 0.0018253 0.00090096 -0.0016138 -0.0023853
0.0041951 0.0074357 0.098806 -0.053461
2540000000 -0.085599 -0.0019793 0.011504 -0.0063269 -0.0024035 0.0009203 0.00063382 0.00083118
-8.7161e-06 -0.001805 0.0010871 0.0014471
0.011495 -0.0063011 0.11813 -0.01535 -0.0013428 -0.0079473 0.00063792 -0.0015008
-0.0016402 -0.00012832 -0.00041899 0.0002484
-0.0024059 0.00094098 -0.0013821 -0.0079468 -0.1249 -0.034769 0.0020288 0.0026284
-0.0010694 -4.255e-05 0.0018531 -0.00075816
0.00065159 0.00078657 0.0005984 -0.0015067 0.0020161 0.0026319 -0.15738 0.083988
0.017317 -0.0056939 -0.0021583 -0.0018739
-8.6976e-05 -0.0018583 -0.0016616 -0.00013301 -0.0010973 -4.595e-05 0.017315 -0.0057187
0.0058589 -0.12777 0.0071118 0.0063512
0.0011372 0.001473 -0.00039076 0.00021365 0.0019334 -0.0007727 -0.0022176 -0.0018948
0.0070729 0.0063663 0.083123 -0.038638
2600000000 -0.078177 0.022345 0.0084077 -0.0098721 -0.0013024 0.0026904 0.00081832 -0.00043468
-0.0010928 -0.0012493 0.0017532 0.00071369
0.0084063 -0.009845 0.1134 -0.031472 -0.0035964 -0.0060498 -0.00046804 -0.00073475
-0.00028177 0.0016016 -0.00022465 0.00067607
-0.0012877 0.00271 -0.0036662 -0.0060271 -0.12938 -0.010663 0.0031316 -0.00018752
-0.00033292 0.0013731 0.0011931 -0.0016487
0.00084892 -0.00037751 -0.00045822 -0.00076293 0.0031381 -0.00017343 -0.14267 0.11675
0.014161 -0.012008 -0.0033796 -6.4417e-05
-0.001081 -0.0012302 -0.0002539 0.0015815 -0.00035441 0.0013617 0.014068 -0.011986
-0.020385 -0.11212 0.0083321 0.0061488
0.001712 0.0007191 -0.00027313 0.00075074 0.0011555 -0.0016694 -0.0033269 -6.9826e-05
0.0084349 0.0060975 0.075787 -0.024332
2660000000 -0.073397 0.047731 0.0043301 -0.011592 -9.4466e-05 0.0010218 -1.0501e-05 -0.00012518
-0.002677 0.00050993 0.0013579 -0.00081025
0.0043446 -0.011582 0.11979 -0.027479 -0.0048209 -0.0042975 -0.001192 -0.00034057
0.00022602 0.0018182 0.00040263 0.00080467
-9.2903e-05 0.0010589 -0.0048745 -0.0042553 -0.12909 0.0096122 0.0019281 -0.0019577
0.0002827 0.00088211 -0.0011514 -0.0018186
5.93e-06 -0.00017312 -0.0012159 -0.00031911 0.0019266 -0.0019587 -0.12421 0.14786
0.0082458 -0.015811 -0.0024215 0.00096265
-0.0027032 0.00047162 0.00023274 0.0018376 0.00032258 0.0008788 0.008168 -0.015885
-0.037545 -0.097291 0.010574 0.0017284
0.0013927 -0.00076834 0.00044304 0.00079411 -0.0011192 -0.0017728 -0.0024546 0.00099298
0.01053 0.0018224 0.071127 -0.0047615
2720000000 -0.061822 0.06707 9.9104e-05 -0.011687 -0.00031671 0.0027566 -0.00027619 -5.3134e-05
-0.0021899 0.0019064 0.00055862 -0.0016763
0.00010964 -0.01166 0.10551 -0.030081 -0.0052622 -0.00094666 -0.0015861 0.00035444
0.0017067 0.000529 0.00088291 -0.00015732
-0.00024582 0.0027288 -0.0052763 -0.00088234 -0.12314 0.039519 0.00023744 -0.00235
0.0005265 0.00021988 -0.0013821 0.00086101
-0.00032899 -5.6428e-05 -0.0015632 0.00034466 0.00021415 -0.0023557 -0.091745 0.17876
0.0013841 -0.016383 -0.0016811 0.0021072
-0.0021744 0.0020143 0.001698 0.0005253 0.00053943 0.00021899 0.0013395 -0.016369
-0.052237 -0.071725 0.011782 -0.00075119
0.00056606 -0.0017394 0.0008838 -0.00015511 -0.0013835 0.00080545 -0.0016626 0.0021829
0.011845 -0.00074952 0.075806 0.015426
2780000000 -0.04809 0.085382 -0.0043652 -0.010333 -4.3569e-05 0.0010623 0.00052167 -0.00033263
0.0012611 0.0027155 -0.00075776 -0.0017808
-0.0043264 -0.010334 0.10368 -0.042918 -0.0039427 0.00045864 -8.7043e-05 0.0015622
0.0016524 -0.0008916 6.4421e-05 -0.00019993
-5.2098e-05 0.0010884 -0.003921 0.00050726 -0.12156 0.069039 -0.0020003 -0.001563
0.00043191 -0.00047994 -0.00023571 0.00067221
0.0005957 -0.00033273 -7.3277e-05 0.0015793 -0.0019767 -0.0015613 -0.062924 0.20031
-0.0051352 -0.014786 -0.00072092 0.0020818
0.0012831 0.0026053 0.0016358 -0.00096159 0.00044318 -0.0004399 -0.0051899 -0.014759
-0.066107 -0.04699 0.010322 -0.0050017
-0.00074013 -0.0017578 7.4678e-05 -0.00017344 -0.00025243 0.00063939 -0.00072908 0.0020122
0.010242 -0.004985 0.079708 0.032615
2840000000 -0.033225 0.10138 -0.007394 -0.0072223 0.0013005 0.0019051 -0.00011947 -3.8147e-05
0.0014051 0.00098321 -0.0015809 0.00031565
-0.0073867 -0.0072256 0.10143 -0.035109 -0.0031108 0.0014687 0.00029758 0.00072752
9.7237e-06 -0.0014703 1.8159e-05 2.0751e-05
0.0013319 0.0019014 -0.0031037 0.0014778 -0.11624 0.095464 -0.0012495 0.00037689
0.00024854 0.00030731 0.00095518 0.0010604
-0.00021511 -0.00010758 0.00030899 0.00073335 -0.0012598 0.00036457 -0.027339 0.21704
-0.0091866 -0.010484 0.00023728 0.0012245
0.0014046 0.0010508 -6.8161e-06 -0.0014924 0.00026428 0.00033293 -0.009216 -0.010469
-0.072077 -0.022271 0.0085615 -0.0072268
-0.0015621 0.00027656 -1.2122e-05 3.3941e-07 0.0009551 0.0010551 0.00027459 0.0013044
0.0086131 -0.0072333 0.09357 0.049377
2900000000 -0.018536 0.12086 -0.0088268 -0.0032555 0.0016376 0.00018364 0.00027886 -0.00069334
0.0021621 -0.0010078 -0.00091974 -5.2948e-05
-0.0088157 -0.0032648 0.083368 -0.04328 -0.00066264 0.0025721 0.00086321 0.00031624
-0.00033694 -0.0014147 -0.00016935 -3.1396e-05
0.0016374 0.00013599 -0.00063811 0.0026036 -0.098508 0.1285 -0.00082736 1.9157e-05
-0.00033762 -0.0011301 0.0014277 -0.0002918
0.00031511 -0.00068222 0.00087706 0.00026978 -0.00083461 3.9821e-05 0.0097965 0.22048
-0.011531 -0.004995 0.0010179 0.0021455
0.0021605 -0.0010654 -0.00034863 -0.00144 -0.00034887 -0.0011341 -0.011506 -0.0049232
-0.071962 0.0091808 0.0065764 -0.0098341
-0.00091172 -4.1683e-05 -0.00017187 -4.0969e-07 0.0014513 -0.00027401 0.0010451 0.0021346
0.006484 -0.0098632 0.10901 0.054545
2960000000 0.001673 0.1324 -0.0087195 0.00030577 0.0004209 0.0014111 -0.00073009 -0.00087859
-0.00027066 -0.0016172 -0.00064856 0.00032189
-0.0086985 0.00029846 0.091444 -0.04265 -0.00044008 0.001034 0.0010121 0.00011966
-0.0011582 -0.00082658 0.00047343 0.00039004
0.00043241 0.0014461 -0.00041328 0.00098956 -0.08034 0.15928 -0.00079193 0.00046186
-0.00060543 0.00068308 2.5486e-06 -0.0022184
-0.00071875 -0.00094877 0.00099657 0.00015876 -0.00080518 0.00045907 0.05141 0.22757
-0.011304 -3.5206e-05 0.0016092 0.00071138
-0.00034507 -0.0016508 -0.0011553 -0.00077513 -0.00061684 0.00063533 -0.011338 -4.2126e-05
-0.063931 0.036424 0.0015009 -0.011233
-0.00063553 0.00039355 0.00044859 0.00034168 8.7092e-05 -0.0022898 0.001498 0.00072204
0.0015979 -0.011076 0.12776 0.06528
3020000000 0.020037 0.14755 -0.0065405 0.0036904 0.0014473 -0.00013043 -0.00096033 -9.6098e-05
-0.00061779 0.00026848 -7.7913e-06 0.00067846
-0.0065478 0.0036743 0.080998 -0.03091 -0.00021691 -0.0002022 0.00054324 -0.00088241
-0.0017105 0.00038183 0.00070461 -0.00017463
0.0014725 -0.00010928 -0.00022238 -0.00018062 -0.058435 0.18433 -0.00048067 0.00091586
0.00052744 0.00046095 -0.00073749 -0.0018797
-0.00096527 -2.3466e-05 0.00054181 -0.00089583 -0.00045714 0.00091534 0.090892 0.22148
-0.0088621 0.0037136 0.00081237 0.00035662
-0.00057279 0.00034616 -0.0016935 0.00039923 0.00049361 0.0004232 -0.0087875 0.0038122
-0.051318 0.062556 -0.00065403 -0.010746
-5.2915e-05 0.00060549 0.00074488 -0.00017279 -0.00082712 -0.0018444 0.0008415 0.00040346
-0.0006072 -0.010902 0.14772 0.062798
3080000000 0.046785 0.15631 -0.0047097 0.0058632 0.0017035 -6.9077e-05 -0.00070636 6.1368e-05
-0.00041997 0.00025285 4.6251e-05 0.000374
-0.0047053 0.0058717 0.078282 -0.026201 -0.00039142 0.0002796 -0.00014523 -0.00033697
-0.00038667 0.001096 -9.472e-05 -0.00059467
0.0016714 -8.9768e-05 -0.00035699 0.00030924 -0.022144 0.20589 -0.00076009 0.00022028
0.00059929 0.00088121 -0.0024078 -0.00057484
-0.00068372 2.3341e-05 -0.00018572 -0.00034721 -0.00076377 0.00021116 0.12466 0.21365
-0.005293 0.00676 0.0018625 0.00057037
-0.00046188 0.0002257 -0.00037193 0.0011077 0.00061162 0.00089243 -0.0052844 0.0067318
-0.029066 0.090849 -0.0052996 -0.0090261
0.00010436 0.00040298 -9.4998e-05 -0.00053617 -0.0023207 -0.00048486 0.0018365 0.00046448
-0.0053631 -0.0090359 0.16235 0.070009
3140000000 0.074819 0.16125 -0.001225 0.0076585 0.0027482 -0.0013725 -0.0012152 0.0011406
0.0016892 0.0007559 0.0003525 3.4159e-05
-0.00124 0.0076615 0.073791 -0.027026 -0.0010502 -7.3714e-05 0.00071806 -0.0004179
-2.0653e-05 0.0010589 0.00051666 -0.00047259
0.0027475 -0.0014267 -0.0010659 -7.9046e-05 0.019116 0.22711 0.00026121 0.0015685
0.0011056 -0.00072934 -0.002603 0.0010054
-0.0012353 0.0011081 0.00072879 -0.0003942 0.00025809 0.0015776 0.16001 0.18921
-0.0015949 0.0071982 0.0011225 -0.0014762
0.001682 0.00080097 -1.5844e-05 0.0010104 0.0011373 -0.00072521 -0.001463 0.0072137
-0.015334 0.11019 -0.0076145 -0.0060065
0.00037185 1.6152e-05 0.00052705 -0.00047753 -0.0026389 0.0010396 0.001084 -0.0014137
-0.0075924 -0.0059899 0.18742 0.061372
3200000000 0.10741 0.17162 0.0037625 0.0066192 0.00098917 -0.0028269 1.0239e-05 0.0018508
0.00035443 -0.001925 1.9863e-05 0.00049006
0.0037699 0.006603 0.084964 -0.026098 -0.0013034 0.00030648 -0.00057766 -0.00092321
0.00072466 0.0010804 -0.00030083 -0.00087017
0.00092171 -0.0028242 -0.0013252 0.00032632 0.064214 0.2324 0.0011401 0.00046058
-0.0003597 -0.0019533 -0.0014163 0.0021871
4.2782e-05 0.0019042 -0.00065544 -0.00095063 0.0011945 0.00046692 0.18186 0.16655
0.0016321 0.0066439 0.00048751 -0.0015447
0.00037946 -0.0020357 0.00078146 0.001136 -0.00034634 -0.0020559 0.001631 0.0066353
0.019178 0.12777 -0.0088965 -0.0016869
3.8649e-05 0.00051157 -0.00038456 -0.00091084 -0.0014046 0.0022647 0.00047795 -0.0016397
-0.0088207 -0.0017152 0.20317 0.060234
3260000000 0.13871 0.16447 0.004214 0.003252 -0.0006672 -0.0025775 0.0011865 0.00067551
0.00040241 -0.0018401 -0.00013935 -0.00015458
0.004213 0.0032574 0.092441 -0.02932 -0.0018947 0.0020097 -0.00048082 -0.00025395
0.00083385 -0.00039731 -0.0008572 -9.0236e-05
-0.00067839 -0.0026475 -0.0019133 0.0020611 0.11411 0.22806 0.00025302 6.6912e-05
-0.00050763 -0.0008024 0.00017394 0.0021304
0.0011576 0.00059826 -0.00044838 -0.00019893 0.00023459 3.1305e-05 0.20868 0.12934
0.0037912 0.0049687 -0.000661 -0.0016645
0.00033231 -0.0017374 0.0008308 -0.00045152 -0.00062238 -0.00075284 0.0037993 0.0049124
0.040418 0.13706 -0.0068832 0.0023885
-2.4771e-05 -0.00014198 -0.0008409 -4.6509e-05 0.00030135 0.0021022 -0.00066806 -0.0015808
-0.0068794 0.0024708 0.23188 0.051839
3320000000 0.16986 0.15989 0.0072176 0.0015094 -0.0003956 -0.0018571 0.00093174 0.00035697
-0.0018864 -0.0013851 0.00043435 0.00012032
0.0071974 0.001525 0.09991 -0.024939 0.00044633 0.0023719 -0.00043588 -0.00042355
-0.00018781 -0.00029099 -0.00059889 0.00022866
-0.00045248 -0.0018836 0.00050766 0.0023619 0.16186 0.22083 0.00049677 -0.00017933
-0.0013199 -0.00040683 0.00027435 0.0011026
0.00087302 0.00039407 -0.00041126 -0.00045179 0.0004986 -0.00013541 0.21811 0.099281
0.0050515 0.0023717 -0.0013948 -4.8693e-05
-0.0018928 -0.0013772 -0.00023852 -0.00034936 -0.001284 -0.00037491 0.0050559 0.0023602
0.069303 0.13963 -0.0045723 0.0033679
0.00029625 0.00015039 -0.00050799 0.00025806 0.00031726 0.0010741 -0.0012609 -8.9675e-05
-0.0046339 0.0032799 0.24943 0.038404
3380000000 0.20499 0.14271 0.0058285 -0.0020021 -0.00099155 0.00066377 0.0010241 0.00018742
-0.0015668 0.00088178 0.00013236 -6.1718e-05
0.0058215 -0.0019661 0.11065 -0.033492 -0.00010426 0.0030723 -0.001057 -0.00033444
-0.00016455 4.1722e-05 -0.00086665 0.00061973
-0.00099376 0.00066663 -9.3016e-05 0.0030612 0.20393 0.19889 0.00060656 -0.00067272
-0.0019316 0.00061588 0.0012555 0.0014409
0.0010502 0.0001311 -0.0011613 -0.0003006 0.00064045 -0.00065325 0.23332 0.066449
0.0062303 0.0016115 -0.00027089 0.00034863
-0.0015824 0.00083357 -8.8708e-05 9.807e-05 -0.0018761 0.00062872 0.0062864 0.0016343
0.10731 0.13251 -0.0012996 0.0049909
0.00022473 -4.4037e-05 -0.00093094 0.00058615 0.0011448 0.0014175 -0.00045525 0.00030824
-0.0012295 0.0051504 0.27879 0.019502
3440000000 0.23688 0.12242 0.0048197 -0.0037871 -0.00080257 -0.0018769 0.00073895 -1.2131e-05
-0.0013149 0.0016514 0.00083309 -9.1196e-05
0.0047884 -0.0037866 0.10381 -0.037799 0.0031304 0.00236 -0.00096141 0.0010403
1.184e-05 0.00035386 0.00024479 0.000863
-0.00077181 -0.0018631 0.0031614 0.0023479 0.24242 0.17103 -0.00021172 -7.398e-05
0.00015003 0.0016221 0.0010845 0.00028821
0.00066316 -1.69e-05 -0.00083484 0.0010134 -0.00020977 -0.00010141 0.2351 0.034114
0.0068458 -0.00145 -0.0003896 -9.9889e-06
-0.0013879 0.0016895 -1.6228e-05 0.00031611 0.0002683 0.001668 0.0068372 -0.0015024
0.13276 0.12663 0.0023702 0.0035209
0.0008975 -7.7929e-05 0.00032452 0.00085403 0.00099383 0.00043878 -0.00031559 0.00017479
0.0023948 0.0033409 0.29549 -0.0089314
3500000000 0.26997 0.090807 0.0026476 -0.0048305 -0.0012944 0.0016383 0.00074123 -0.00079253
-0.00086808 0.0011504 0.00080828 -0.0010281
0.0026685 -0.0048474 0.1172 -0.06189 0.0032068 0.0012584 -0.00020786 0.00064033
0.00046424 -5.5899e-05 -4.8959e-05 0.00032813
-0.0013249 0.001673 0.003288 0.0012224 0.27291 0.13778 0.00022718 -0.00010962
0.00012713 0.00028091 0.0016698 0.00019746
0.00078477 -0.00083318 -0.00025306 0.00065667 0.0001982 -7.7205e-05 0.23982 0.0060988
0.0063543 -0.0040112 0.00017309 0.00014763
-0.00088196 0.0011976 0.00045202 -1.9886e-05 5.9528e-05 0.00027225 0.0063329 -0.0039877
0.17517 0.10375 0.0025303 0.00090513
0.00077054 -0.0010525 -1.7303e-05 0.00024681 0.0018382 0.00026177 0.000131 -0.00010889
0.0025121 0.00099313 0.31679 -0.036705
3560000000 0.28834 0.057276 0.00033308 -0.0062891 8.2625e-05 -0.0011046 0.00060017 0.00028479
0.0017081 0.0016194 -8.3311e-05 -0.0011547
0.00034897 -0.0062651 0.11102 -0.06699 0.005745 -0.0005652 0.00036741 0.00053456
0.00059225 -6.7152e-05 0.00010002 0.00016839
0.0001194 -0.0011061 0.0056899 -0.00062305 0.30106 0.0957 -3.5993e-05 -0.00029104
0.00042056 0.0003811 0.0015413 -0.0008255
0.00061752 0.00030617 0.00039533 0.00055309 6.8437e-06 -0.00027479 0.22966 -0.030021
0.0051922 -0.0063433 -0.00039853 -0.0007267
0.0017183 0.0015253 0.00063028 -0.00010066 0.00043483 0.00052323 0.0051875 -0.006449
0.1954 0.093857 0.0024475 -0.00066669
-5.8743e-05 -0.0011478 3.8339e-05 0.00029788 0.001474 -0.00092219 -0.00061787 -0.00065661
0.0024671 -0.0006558 0.32941 -0.077294
3620000000 0.30612 0.020026 -0.0011729 -0.0038008 -0.0020837 -0.0002016 0.00052305 -0.0017581
-0.00011309 0.00072354 -0.00050575 -0.00072379
-0.001166 -0.0037778 0.11233 -0.09559 0.0043348 -0.0034777 0.00018116 0.00048095
-0.00013647 -0.00099211 0.0005845 0.00058065
-0.0021323 -0.00019094 0.0042582 -0.0035281 0.31417 0.051227 0.00017548 -0.00084883
-0.00013726 0.0002952 0.00075408 -0.0012869
0.00046173 -0.001698 0.00017789 0.0004398 0.00015452 -0.00087937 0.21892 -0.060126
0.00028337 -0.0075285 -0.0011365 0.001163
-9.632e-05 0.00076471 -9.9235e-05 -0.0010337 -9.9962e-05 0.00025079 0.00025933 -0.0075052
0.2179 0.05949 0.00082069 -0.001642
-0.00056647 -0.00062364 0.00059609 0.00049736 0.00075317 -0.001289 -0.00096868 0.0011725
0.00097351 -0.0015738 0.33197 -0.11065
3680000000 0.31108 -0.024169 -0.0038296 -0.0041195 -0.0010522 0.0016248 -0.0010876 -0.00030796
0.0013411 -1.4926e-06 -0.0012337 -0.00020367
-0.0037973 -0.0041141 0.10891 -0.11296 0.0017334 -0.0046931 0.00066964 0.00018929
-0.00022077 -0.00058087 0.00080804 0.00013037
-0.0010105 0.0016561 0.0017443 -0.0047152 0.32565 0.0021011 -0.00085326 -0.00065542
0.0011327 0.00030868 0.00046013 -0.0015149
-0.0010236 -0.00026146 0.00067597 0.0001875 -0.00085104 -0.0006252 0.20587 -0.093796
-0.0012164 -0.0064469 -0.0012176 0.0013633
0.0014179 -1.3883e-05 -0.00024926 -0.00051121 0.0011624 0.00034264 -0.001308 -0.00643
0.23924 0.036299 0.00036842 -0.0016315
-0.0012775 -0.00018293 0.00083859 0.00011474 0.00035176 -0.0015552 -0.001275 0.0013214
0.00024143 -0.0017667 0.33206 -0.1558
3740000000 0.31305 -0.059496 -0.0032341 0.00016891 -0.0021941 0.0024842 0.00015608 -0.0011376
-0.00057831 0.00014234 -0.00093289 0.00035675
-0.0032277 0.00016566 0.10008 -0.13413 0.00097615 -0.0054479 0.00025782 -0.00013796
-0.00039046 -0.00024443 0.0005713 -2.2452e-05
-0.0021857 0.0025497 0.00085446 -0.005506 0.32976 -0.036045 -0.00072678 -4.2082e-05
-0.00030804 -0.00037556 -0.00072006 -0.00094551
0.00013269 -0.0011365 0.00025788 -0.00016449 -0.00069608 -1.6458e-06 0.18458 -0.11699
-0.0026895 -0.0053046 0.00076197 0.0026362
-0.00073991 0.00014762 -0.00029369 -0.00033497 -0.00033113 -0.00034346 -0.0025962 -0.0053229
0.24847 0.002422 -0.00091313 -0.0015638
-0.00087054 0.00041301 0.00053961 -1.7797e-05 -0.00066506 -0.00095929 0.00082306 0.0026838
-0.00090537 -0.0013645 0.31908 -0.19536
3800000000 0.30954 -0.10571 -0.0023858 0.0006433 0.00081758 0.0037149 -0.0013848 -0.0016851
0.0016029 0.0011428 -0.0013745 0.0003187
-0.002385 0.00066025 0.090673 -0.14938 -0.0017545 -0.0050332 0.00033492 0.00016107
-0.00099892 -0.00046201 0.00090797 0.00023336
0.00099505 0.0037205 -0.0018475 -0.0049575 0.32676 -0.079138 -0.00093389 0.00048547
0.00080792 0.0004159 -0.00054917 -0.00084532
-0.0013916 -0.0016901 0.00036039 0.00018663 -0.00092891 0.00046553 0.17608 -0.14285
-0.0037874 -0.0038996 0.0013319 0.0018733
0.0017636 0.0011718 -0.0010466 -0.00037326 0.00084102 0.00037842 -0.0039351 -0.0037812
0.26339 -0.035202 0.0010583 0.00044148
-0.0014342 0.00033176 0.00092604 0.00012443 -0.0005221 -0.00078072 0.0014015 0.001884
0.0010723 0.00036402 0.31232 -0.23707
3860000000 0.29776 -0.13738 -0.00087389 0.0013936 0.002911 0.0021868 -0.0020314 0.001117
0.0010075 -0.0012092 -0.00034589 0.0014447
-0.00087668 0.0014155 0.071384 -0.16 -0.0033136 -0.0053508 0.00062967 -0.00072344
-0.0007544 0.0012675 0.0005732 -0.0010475
0.0028111 0.0021955 -0.0033483 -0.005399 0.30738 -0.1191 -0.00069383 0.00071941
0.00031799 -0.000594 -0.00072502 -0.00051628
-0.0020409 0.0011705 0.00059186 -0.00072932 -0.00068548 0.00072644 0.14807 -0.15802
-0.0027341 -0.0038431 0.0021027 0.00096802
0.00085388 -0.0012608 -0.00065901 0.001194 0.000323 -0.00065053 -0.0027545 -0.0038579
0.26221 -0.064402 0.00024552 -0.0013977
-0.00025557 0.0014883 0.00050739 -0.00094126 -0.00069558 -0.00049299 0.0021492 0.00095449
0.00021891 -0.0014019 0.2893 -0.27488
3920000000 0.28459 -0.1769 0.0018 0.00033784 0.003728 0.0022814 -2.8317e-05 0.0010086
0.00025292 0.00012537 0.00075071 0.00074844
0.0017935 0.00032862 0.044985 -0.17621 -0.0049998 -0.0033896 -0.00050252 -0.00017891
0.00043306 0.00029441 -0.0002879 -0.00054344
0.003811 0.0022314 -0.0050831 -0.0033478 0.3009 -0.15145 0.00031121 0.0011441
0.0019035 -0.0011486 -0.00087437 -0.00020243
4.1758e-06 0.00093523 -0.00054558 -0.0001719 0.00033079 0.0011373 0.12912 -0.16915
-0.0038312 -0.0030681 0.002176 -0.00024793
0.00029857 0.00014545 0.00033728 0.0003211 0.0018454 -0.0011814 -0.0038169 -0.0030055
0.25754 -0.10977 0.00088162 -0.0015637
0.00071659 0.00069217 -0.00023038 -0.00057342 -0.00073904 -0.00010875 0.0020465 -0.00036499
0.00092324 -0.0015353 0.26838 -0.30282
3980000000 0.25838 -0.21342 0.0019033 -0.0029026 0.0049368 -0.00040144 0.0001417 0.0012146
0.0011034 -0.0020928 0.00010032 0.00011214
0.0019135 -0.0029004 0.023151 -0.19096 -0.0057271 -0.001234 0.00073382 0.00043124
0.00043859 0.00037343 0.0001514 -0.0011037
0.0049389 -0.00048692 -0.005782 -0.0011194 0.27363 -0.18248 0.0012286 -5.9072e-05
-0.0010974 -0.0012725 -0.00032843 -0.00049598
0.00012702 0.0013007 0.00078165 0.0004124 0.0012155 -9.0031e-05 0.092959 -0.19154
-0.0041153 -0.0033806 0.00166 -0.00082566
0.0011052 -0.0021249 0.0004777 0.00043219 -0.0010215 -0.0012301 -0.0041338 -0.0034598
0.24727 -0.14095 0.0015735 -0.0043823
0.00011184 0.00020502 0.00011852 -0.0010585 -0.00048685 -0.00071903 0.0017607 -0.0007185
0.0014063 -0.0044253 0.23404 -0.3416
4040000000 0.23077 -0.23915 -0.00038853 -0.0039436 0.0034119 -0.0024877 0.00031598 0.00034388
-0.0005665 -0.00076207 0.00078017 0.00030612
-0.00038286 -0.0039184 -0.002496 -0.19788 -0.0047196 3.7788e-05 0.00012503 -0.0010242
0.00015649 0.00035042 -0.0014845 -0.00032271
0.0032842 -0.0024566 -0.004689 0.000123 0.25152 -0.2166 0.00024356 -0.00054017
-0.00072337 -0.00059741 -0.001003 0.00018253
0.00031823 0.00033184 0.00012285 -0.0010762 0.00022756 -0.0005554 0.070578 -0.18612
-0.0061923 -0.00195 0.0016818 -0.00029659
-0.00068319 -0.00064308 2.4667e-05 0.00029367 -0.00073583 -0.00069651 -0.0062685 -0.0017807
0.23514 -0.17316 -0.0012673 -0.003207
0.00084213 0.00013601 -0.0014724 -0.00031678 -0.0011501 0.0002634 0.0016721 -0.00057362
-0.0011562 -0.0032151 0.19719 -0.36002
4100000000 0.20207 -0.26349 -0.0031618 -0.0030052 0.0011089 -0.0035879 -8.3033e-06 7.2382e-06
0.00040274 -0.0015539 0.00060122 0.00010414
-0.0031883 -0.0030006 -0.026924 -0.20275 -0.0049171 0.00098344 -0.00018645 -0.00030737
0.00073303 0.00015372 -0.00074207 0.0003004
0.0010546 -0.0036423 -0.0048891 0.0010006 0.23063 -0.24259 0.00023157 -0.00014793
-0.00077792 -0.00050141 -0.0012795 0.00021868
-1.4033e-05 -4.9704e-06 -0.00020534 -0.00026024 0.00026353 -0.00011345 0.037594 -0.20062
-0.0061829 0.00072496 0.0012671 -0.0017357
0.00047199 -0.0015862 0.0008824 0.00026267 -0.00080947 -0.00054844 -0.0060431 0.00065406
0.22277 -0.19782 -0.0013855 -0.0042905
0.0005728 0.00025063 -0.00079971 0.0002139 -0.0013575 0.00032312 0.0012768 -0.0015016
-0.0013557 -0.0044495 0.16527 -0.38749
4160000000 0.1725 -0.28134 -0.0036502 -0.0020114 -5.9042e-05 -0.0032857 0.0007273 -8.8303e-05
-0.0035131 -0.00065562 0.00062772 -0.00069828
-0.0036376 -0.0020021 -0.053677 -0.19965 -0.0048408 0.0027341 -0.0003796 -0.00024818
0.00012043 -0.00052058 -0.0010283 0.00040674
-7.5454e-05 -0.0032763 -0.0048174 0.0028112 0.19815 -0.25855 0.00053831 -0.00017167
-0.0012324 -0.00040963 -0.0014089 0.00089243
0.00071492 -6.4678e-05 -0.00035606 -0.00025988 0.00049864 -0.00014375 0.012605 -0.18842
-0.0050249 0.0015958 0.0010842 -0.0021239
-0.0036489 -0.00062023 0.00015787 -0.0006011 -0.0012584 -0.00020604 -0.0050063 0.0017027
0.19177 -0.23299 -0.0038516 -0.0033457
0.00060981 -0.00075503 -0.0010888 0.00048467 -0.0011931 0.0009617 0.0010586 -0.0023927
-0.0039931 -0.003114 0.11471 -0.39635
4220000000 0.14503 -0.2971 -0.0043964 6.4822e-05 0.00017545 -0.0037839 -0.00041785 -0.00027499
-0.00089837 0.00083917 0.00036915 -0.00096273
-0.0044025 2.5907e-05 -0.08926 -0.1897 -0.0022635 0.0033942 -0.00016152 -0.00016675
-7.3099e-05 0.00021925 -0.00042308 0.00096796
7.9956e-05 -0.0037892 -0.0021618 0.0034001 0.16971 -0.28548 0.0001466 0.00014065
0.00052884 0.00049528 -1.6903e-05 0.0011302
-0.00042262 -0.00026052 -0.00018684 -0.00014045 9.4132e-05 0.00015424 -0.010564 -0.1867
-0.0042896 0.0020505 0.00013065 -0.002097
-0.00070772 0.00090481 -0.000111 0.00026884 0.00057626 0.00048581 -0.0043646 0.0020593
0.17626 -0.25654 -0.0043865 -0.0029917
0.00018602 -0.00099912 -0.0003225 0.0010336 -9.9283e-05 0.00098816 0.00011293 -0.0019469
-0.0041553 -0.0030006 0.08869 -0.40952
4280000000 0.11505 -0.30685 -0.0029383 0.0014266 -0.0018507 -0.0045728 -0.00047678 0.00054148
-0.00060789 0.0015938 -0.00057901 -0.00028122
-0.0029294 0.0014147 -0.11537 -0.19553 -0.0028612 0.0030696 -0.00067469 -0.00036181
0.00030704 0.00018872 0.00048555 0.00045914
-0.0018606 -0.0046504 -0.002883 0.0030708 0.13966 -0.29293 0.00084406 -0.00031012
-0.00070588 0.00096356 -0.00048368 0.00072289
-0.00046505 0.00058031 -0.00068325 -0.00030778 0.00085996 -0.00031936 -0.048665 -0.17235
-0.0047325 0.0024535 -0.00070579 -0.0022689
-0.00061978 0.0013999 0.00034328 0.00019829 -0.00064247 0.00087679 -0.0046558 0.0025623
0.13396 -0.28057 -0.0061539 -0.0012368
-0.00043365 -0.00018083 0.0004475 0.00039686 -0.00061495 0.00072879 -0.0005928 -0.0023078
-0.0063676 -0.0012843 0.037332 -0.41614
4340000000 0.087577 -0.31617 -0.0019558 0.0017512 -0.0024104 -0.0014606 0.00026814 0.0005481
5.4796e-05 0.00054024 -8.9226e-05 -0.0010704
-0.0019487 0.0017716 -0.1363 -0.16919 -0.0019675 0.0039133 -0.00023759 0.00059704
-5.3237e-05 -0.00039189 0.00025184 0.00042197
-0.0023887 -0.0014378 -0.0019349 0.0040162 0.10402 -0.31018 -0.00032974 -0.0010188
0.00017131 0.00068873 0.00060672 0.002124
0.00023403 0.00053418 -0.00016346 0.00053748 -0.00035496 -0.0010218 -0.066768 -0.16918
-0.0040122 0.0035231 -0.0013742 -0.0024268
2.2312e-05 0.00074774 -0.00013325 -0.00041799 0.00012776 0.00077638 -0.0041231 0.0034545
0.10788 -0.30457 -0.004628 0.0011541
-8.3923e-05 -0.0011087 0.00028865 0.00037203 0.00084234 0.0021731 -0.0014824 -0.0024349
-0.0044929 0.001209 0.0037863 -0.41107
4400000000 0.057849 -0.32228 -0.0010235 0.0015012 -0.0022503 -0.0015712 0.00081519 0.0012772
-0.00015654 0.00081111 -0.00018672 -0.00078991
-0.0010517 0.0014758 -0.16495 -0.16049 -0.001231 0.0039437 -0.00041883 0.00048642
0.00015434 -0.00063038 0.00048895 0.00038986
-0.0023569 -0.0015331 -0.0011362 0.0039849 0.075952 -0.31754 -0.00028995 -0.00022837
0.00048043 0.00055739 0.0010565 0.0014217
0.00082639 0.0012844 -0.00047186 0.00050524 -0.00025898 -0.00024187 -0.091115 -0.15684
-0.0032561 0.005046 -0.0022312 -0.00144
-7.1601e-05 0.00064737 0.00017584 -0.00063718 0.00055827 0.00044226 -0.0031121 0.0050716
0.076792 -0.31767 -0.0040245 0.0011063
-0.00012123 -0.0006862 0.00052759 0.00048042 0.00096911 0.0013287 -0.0022039 -0.0013403
-0.0041625 0.0010777 -0.04155 -0.41602
4460000000 0.02116 -0.32314 -0.00066347 0.00044819 -0.0039243 -0.0010166 0.0014684 -0.00053665
-0.0004053 0.0010069 -0.0010983 -0.00033726
-0.00066764 0.0004583 -0.18769 -0.1318 -0.00077418 0.0044639 -0.00035596 0.0007227
-0.00036814 -0.00053356 0.00045079 -0.00043797
-0.0039701 -0.00090673 -0.00068232 0.0044271 0.050016 -0.32448 -0.0004213 -0.00048543
0.00044648 0.00062996 0.0018632 0.00017448
0.0014754 -0.00060337 -0.00030966 0.00076885 -0.00040643 -0.00049614 -0.10532 -0.13528
-0.0016643 0.0057675 -0.0026185 -0.00073165
-0.00036937 0.0010034 -0.00037835 -0.00052031 0.0002695 0.00059933 -0.0016683 0.0058492
0.04239 -0.31495 -0.0042959 0.0028073
-0.0011496 -0.00038412 0.00048507 -0.00044354 0.0019127 0.00024733 -0.0025795 -0.00077562
-0.0043093 0.0028306 -0.081323 -0.39915
4520000000 -0.0017721 -0.32392 -0.0003845 -0.00034065 -0.0036587 0.00028211 0.00068336 -5.7131e-05
0.0020569 0.00020566 -0.00096756 0.00082059
-0.00036076 -0.00034997 -0.21204 -0.11483 0.00079977 0.0044267 0.00058553 0.00087738
-0.00034889 -7.1656e-05 0.00027385 -9.1126e-05
-0.0036451 0.00029616 0.00085693 0.0044068 0.019376 -0.32325 -0.0012281 0.00047608
0.00082342 -0.00086673 0.0017208 -0.00065037
0.0006678 -6.4027e-05 0.00060903 0.0008123 -0.0012281 0.00045961 -0.1224 -0.12624
-0.00060306 0.005432 -0.0029897 -0.00032003
0.002066 0.00020566 -0.00040996 -0.00013892 0.00066355 -0.0008074 -0.00061284 0.0053997
-0.0055319 -0.32787 -0.0028351 0.002916
-0.00098403 0.00083043 0.00023651 -7.5555e-05 0.0017472 -0.00057879 -0.0030201 -0.00025213
-0.0026458 0.0028937 -0.11032 -0.39687
4580000000 -0.038872 -0.31816 -0.0011633 -0.00068094 -0.0031038 0.0024162 0.00067223 -0.00039461
-4.2823e-05 0.00037848 -0.00040609 0.00093811
-0.0011768 -0.00067216 -0.23126 -0.089467 0.00099482 0.0041438 0.00054026 -9.2687e-05
-0.00013871 0.00048463 0.00033137 -0.0002785
-0.0030343 0.0024828 0.001099 0.0041241 -0.012313 -0.32141 -0.00017095 0.00061823
-0.0002973 2.0997e-05 0.0017466 -0.0011612
0.00072445 -0.00042519 0.00053228 -9.5581e-05 -0.00015584 0.00062295 -0.13345 -0.1024
0.0019073 0.005385 -0.0025747 0.0010166
-2.3357e-05 0.00028829 -0.00012418 0.000482 -3.3946e-05 0.00014419 0.001975 0.0054216
-0.032054 -0.33574 -0.0025474 0.0034211
-0.00040685 0.0010641 0.00038476 -0.00025727 0.0018775 -0.0012564 -0.0024942 0.0010546
-0.0027445 0.00327 -0.15559 -0.36799
4640000000 -0.065056 -0.31191 -0.0024861 -0.0017052 -0.0030325 0.0024854 0.0005422 -0.0014622
0.0015947 -7.5924e-05 6.7931e-05 0.00083333
-0.0024693 -0.0017283 -0.24234 -0.061259 0.0013483 0.0039117 0.00078136 0.00026563
-0.0002678 0.00024861 -0.00010008 -0.00085248
-0.0030107 0.0025313 0.0013694 0.0038624 -0.036867 -0.31437 0.00025777 0.00078746
0.00070733 0.00032176 0.00048325 -0.0018104
0.00050698 -0.0015311 0.00078031 0.00025029 0.00027458 0.00079033 -0.13918 -0.087594
0.0033048 0.0038199 -0.0023951 0.0016955
0.0015879 1.1134e-05 -0.00026076 0.000292 0.00073448 9.8588e-05 0.0033504 0.0037337
-0.065344 -0.32194 -0.0023584 0.0037192
8.8189e-06 0.00079593 -0.00012878 -0.00094619 0.00033798 -0.0019326 -0.0024862 0.0017471
-0.0022202 0.0039948 -0.17488 -0.3579
4700000000 -0.092029 -0.30861 -0.0041818 -0.00012702 -0.0016692 0.0046606 -0.00093189 -0.0010157
0.001129 -0.00062539 0.00082752 0.0005683
-0.0041765 -0.00011179 -0.25413 -0.043152 0.002645 0.0041573 0.00051369 -0.00053331
0.00026234 0.00042887 -0.00033968 9.8258e-05
-0.0016077 0.0047175 0.002625 0.0041364 -0.06673 -0.31017 -0.00027709 0.00050404
0.00024156 -1.3592e-05 -1.547e-05 -0.0012784
-0.00094762 -0.00091089 0.00051826 -0.00057826 -0.00027703 0.00045861 -0.1558 -0.067458
0.0033594 0.0016861 -0.0017743 0.0023681
0.0012015 -0.00072589 0.00029412 0.0003998 2.1754e-05 -5.2744e-06 0.0033612 0.0017173
-0.10394 -0.3167 -0.0011872 0.0044723
0.00087646 0.00067307 -0.00044574 7.1516e-05 -6.1136e-05 -0.0012302 -0.0016183 0.0025053
-0.0011519 0.0041932 -0.21825 -0.33
4760000000 -0.12322 -0.29444 -0.0047598 0.001202 0.00079077 0.0047646 -0.00068745 -0.00054151
0.00039745 -0.00123 0.00084804 -0.00032145
-0.0047763 0.0011901 -0.25121 -0.0012599 0.0030833 0.0032205 2.4365e-05 -0.00066512
0.00039348 0.00028819 0.00014171 -9.8484e-05
0.00074936 0.0047701 0.0032076 0.0032872 -0.098 -0.29691 0.00073861 0.00036425
0.0010175 0.00024884 -0.0012487 -0.0011133
-0.0007078 -0.00057292 4.0943e-06 -0.00064569 0.00072864 0.00039597 -0.15073 -0.050822
0.0021349 0.0011972 -0.00059399 0.0027118
0.00034943 -0.0013561 0.00028075 0.00020987 0.00099685 0.00041055 0.0022512 0.0011268
-0.13685 -0.30095 -0.00026898 0.0039032
0.00079967 -0.00043602 0.00013151 -7.3508e-05 -0.0010839 -0.0010323 -0.00073755 0.0026061
-0.00037626 0.0040615 -0.23054 -0.30855
4820000000 -0.14955 -0.28104 -0.0050717 0.0025765 0.0016185 0.0027796 -0.00081851 -0.00039006
0.00033599 -0.00073094 0.00041293 -0.0003268
-0.0050802 0.002547 -0.26345 0.02116 0.0040962 0.0035489 -0.00010099 -0.00037343
0.00041735 -0.0001332 -7.2632e-05 -0.00046623
0.0016166 0.0027929 0.0041862 0.0034358 -0.12458 -0.29311 0.00055533 -0.00027702
0.00074308 -0.00070698 -0.00083728 -0.00038605
-0.00088771 -0.00037958 -0.00010407 -0.00034023 0.00053523 -0.00026099 -0.16569 -0.033413
0.0021322 -4.4804e-05 1.9635e-05 0.0027895
0.00030906 -0.00072017 0.00047159 -7.4634e-05 0.0009495 -0.00073643 0.0020695 -0.00010944
-0.17742 -0.28518 -0.00056441 0.0033064
0.00031005 -0.00025373 -7.2451e-05 -0.00047254 -0.00092001 -0.0005186 -5.7751e-05 0.0028654
-0.00043582 0.0031972 -0.26737 -0.27899
4880000000 -0.18122 -0.26266 -0.0044224 0.0044445 0.0018461 0.0031632 -0.001423 8.8963e-05
-0.00092714 -0.0010128 0.00037447 -0.00022184
-0.0044265 0.0044241 -0.25575 0.061738 0.0048766 0.0019502 -0.00036161 -0.00018568
-0.00017522 7.0016e-05 -0.00031993 0.0001276
0.0019286 0.0031017 0.0048071 0.0018376 -0.14426 -0.28101 0.00041226 -0.00031993
-0.00029655 -0.0015863 -0.00080006 8.5792e-05
-0.0013859 0.00012876 -0.00036868 -0.00022013 0.00040641 -0.00038846 -0.15931 -0.015412
0.0004075 -0.0005471 0.0009053 0.0024909
-0.00093224 -0.0010793 -0.00021657 5.7811e-05 -0.00047418 -0.0015735 0.00040959 -0.00052089
-0.20859 -0.27058 0.00056256 0.0032439
0.00040744 -0.00017993 -0.00030258 6.9655e-05 -0.00076223 0.00011052 0.0011051 0.0024473
0.00040798 0.0032956 -0.27989 -0.25023
4940000000 -0.2025 -0.24563 -0.0031389 0.0064248 0.0029498 0.0013105 -0.00037485 0.00089096
-0.0011034 -0.00053393 0.00014886 -0.00064084
-0.0031629 0.0064289 -0.26857 0.088106 0.0058102 0.0012312 -9.3353e-05 -2.9851e-05
0.00030907 -0.00031278 -0.00032354 7.6094e-05
0.0028566 0.001252 0.0058964 0.00125 -0.16437 -0.25784 0.00025156 -0.00037084
-0.0010825 -0.0004673 -0.00052192 0.00012911
-0.00034305 0.00078777 -0.00012939 -3.0377e-05 0.00024101 -0.00034226 -0.16701 -0.0051921
-0.00039104 0.00034574 0.0018468 0.0019909
-0.0011281 -0.00051763 0.00031525 -0.00029624 -0.0010867 -0.00028957 -0.00036882 0.00035099
-0.23263 -0.24392 0.00019003 0.0029654
9.3623e-05 -0.00067865 -0.00035933 0.00015239 -0.00055963 0.00024489 0.0017387 0.0019951
0.0003049 0.0030315 -0.30407 -0.22444
5000000000 -0.22325 -0.22252 -0.00041849 0.0074151 0.0032353 0.001897 -0.00013683 0.00065663
-0.00060588 0.00055688 -0.00021385 -0.00072144
-0.00041415 0.0073789 -0.25485 0.10516 0.0057372 -0.00070536 -0.00028944 -0.00017483
-8.4499e-05 -0.00067148 -0.00033848 -0.00015318
0.0032789 0.0018095 0.0057338 -0.00087075 -0.1946 -0.24449 -0.0005982 -0.0007455
-0.0006014 -0.00027168 -0.0002475 2.2686e-05
-0.00015063 0.00068841 -0.00029166 -0.00013558 -0.0005889 -0.00077084 -0.16106 0.018898
-0.00081121 0.001394 0.0023738 0.0012103
-0.00054117 0.00058295 -4.7824e-05 -0.00060023 -0.00045942 -0.00034993 -0.00083533 0.0013099
-0.26095 -0.22096 7.9067e-05 0.0035401
-0.00020286 -0.00073029 -0.00022064 -7.5994e-05 -0.00021971 -0.00015562 0.0024175 0.0012538
-3.5676e-05 0.0033054 -0.31627 -0.19094
5060000000 -0.24541 -0.19556 0.0016911 0.0071602 0.0032709 -0.00027814 8.8172e-05 0.00058285
-0.00029672 -0.00021286 -0.00057823 -0.0004927
0.0016809 0.0071787 -0.23889 0.14211 0.0052836 -0.0016674 -3.6006e-05 0.00021821
-0.00041297 1.3197e-05 -0.00038142 0.00034087
0.0032509 -0.00028453 0.0051682 -0.0017689 -0.20838 -0.22331 -0.00040891 0.00020602
-0.00082678 9.5232e-05 -0.0010508 -0.00020116
0.00015272 0.00055065 4.6393e-06 0.0001814 -0.00043025 0.00014841 -0.16355 0.026192
-0.00066489 0.003079 0.0017921 0.0006698
-0.00035263 -0.00019873 -0.00037306 8.2596e-06 -0.00089029 5.1875e-05 -0.00067769 0.0032487
-0.27624 -0.1914 0.0010712 0.0036044
-0.00053254 -0.00044539 -0.00043286 0.0002179 -0.0013084 -0.00016047 0.0017966 0.00057074
0.00099381 0.0038735 -0.32951 -0.16208
5120000000 -0.26158 -0.17042 0.0033853 0.0061392 0.0029425 -0.00045493 0.00026999 0.0006294
-0.00011823 0.00083825 -0.00050979 0.00039797
0.0033569 0.0061395 -0.23364 0.16924 0.0050288 -0.0026678 5.5387e-05 0.00023396
-0.00017451 4.5655e-05 0.00012411 0.00040921
0.0028996 -0.00048154 0.0050081 -0.0026211 -0.22225 -0.20858 -0.00020542 0.00016284
-0.00031897 0.0010355 -0.0012076 0.00073483
0.0002543 0.00058953 1.0559e-05 0.00025821 -0.00019122 0.00019283 -0.15959 0.052536
0.0010708 0.0033727 0.0024607 0.00018932
-0.00015261 0.00093145 -0.00018063 7.0794e-06 -0.00051089 0.0010837 0.001159 0.0032977
-0.29161 -0.15762 0.0012166 0.0035922
-0.00051429 0.00033624 5.2746e-05 0.00047395 -0.0011254 0.00084185 0.0024328 0.00029708
0.0014407 0.0035406 -0.34231 -0.12826
5180000000 -0.27827 -0.14071 0.0050311 0.0049194 0.0033802 -0.0010175 0.00021406 0.00059035
-0.00015358 0.00030697 -0.00038384 0.00046117
0.0049788 0.0049044 -0.21245 0.19144 0.0041559 -0.0039356 -0.00025963 -0.00030752
0.00011554 -0.00011982 1.9752e-05 -1.3758e-05
0.0034437 -0.0010514 0.0042108 -0.0040785 -0.2351 -0.1732 -0.00031152 0.00058117
0.0001443 -0.0002999 -0.00040499 0.0007483
0.00024953 0.00061053 -0.0002641 -0.0002478 -0.00025721 0.00059566 -0.15907 0.061918
0.0028204 0.004035 0.0022451 -0.00071997
-9.6098e-05 0.00030066 5.439e-05 -9.3727e-05 0.00028857 -0.0001919 0.0027627 0.0039412
-0.30444 -0.11659 0.0027005 0.0038322
-0.00040059 0.00047716 5.3484e-05 8.8948e-05 -0.00028194 0.00062653 0.0023167 -0.00081968
0.0026069 0.0036158 -0.34544 -0.09665
5240000000 -0.28817 -0.11359 0.0050756 0.0035493 0.002828 -0.0026632 0.00072729 4.2396e-05
-0.00018786 -6.3236e-05 6.5108e-05 0.00049153
0.0050984 0.0035925 -0.20135 0.23005 0.0032461 -0.0046348 -7.4927e-05 0.0001092
-0.00021516 -1.1591e-05 0.0001817 0.00036169
0.0027138 -0.002684 0.0031296 -0.004692 -0.2516 -0.14832 0.00037077 0.00023831
-7.439e-05 0.00067415 1.6863e-05 0.0011413
0.00070622 3.1622e-05 2.1634e-06 6.4657e-05 0.00037168 0.00021803 -0.15973 0.082647
0.0034081 0.0025956 0.0016933 -0.0011664
-0.00024576 -7.9263e-05 -0.00018778 1.1522e-05 -6.8588e-05 0.0004948 0.0035274 0.002714
-0.32019 -0.074934 0.0031219 0.0027671
0.00014167 0.00056243 0.00032765 0.00025202 -0.00011541 0.0010825 0.0015696 -0.0012068
0.0030803 0.0030194 -0.35279 -0.064057
5300000000 -0.29402 -0.08438 0.00604 0.0020671 0.0018658 -0.0031419 0.00014009 -0.00030767
0.00010911 0.00064447 0.00012423 0.00041805
0.0060379 0.0020789 -0.19394 0.23475 0.0022965 -0.0053675 -0.00014468 0.00021715
-8.0697e-05 0.00025044 0.0001277 0.00028751
0.0018077 -0.0031447 0.002246 -0.0053187 -0.26719 -0.12382 0.00022444 -0.00025677
8.6297e-05 0.00033935 0.00046708 0.001038
0.00013781 -0.00034113 -0.00017359 0.0002135 0.00022363 -0.00027748 -0.15212 0.09172
0.0054741 0.0019611 0.001303 -0.00167
0.00020441 0.00066921 -0.00011239 0.00022689 -1.4486e-05 0.00049054 0.0054384 0.0018228
-0.33133 -0.046501 0.003403 0.0026917
0.00015448 0.00041945 7.4155e-05 0.00036634 0.00045698 0.0011356 0.0014127 -0.0014965
0.0035438 0.0025774 -0.3485 -0.02808
5360000000 -0.29508 -0.048092 0.0060018 0.00082453 0.00046054 -0.0037284 0.00038112 -1.4459e-05
7.4465e-06 0.00043691 0.00056728 -0.00015354
0.0059648 0.00084009 -0.15784 0.25639 0.00084097 -0.0055089 0.00014363 0.00018271
-6.7567e-05 0.00011722 0.00048172 -4.4419e-05
0.00046048 -0.0037413 0.00078371 -0.0055754 -0.26794 -0.096778 0.00039833 0.00033637
-1.6657e-05 0.00048369 0.00078962 0.00042277
0.00040376 1.1624e-05 0.00016539 0.00024039 0.00040141 0.00035943 -0.15085 0.10998
0.0059545 -0.00041309 0.00073619 -0.0017084
5.1708e-05 0.00041321 -0.00010255 0.00011535 0.00017775 0.00067396 0.005878 -0.00036826
-0.32842 -0.0083251 0.0044978 0.0023388
0.00058886 -0.00017821 0.00052783 -3.865e-05 0.0008466 0.0004255 0.00079076 -0.0018967
0.0043974 0.0024287 -0.34752 1.429e-05
5420000000 -0.29853 -0.024653 0.0060397 -0.00097302 -0.00053707 -0.0036232 -7.9719e-05 -0.00019018
0.00072914 0.00033925 0.0001668 -0.00023075
0.0060676 -0.00096167 -0.13885 0.28406 0.00010651 -0.005468 8.4409e-05 0.00017437
8.1473e-05 -4.3563e-05 0.00025378 -0.00019603
-0.00055255 -0.0036853 -5.5943e-05 -0.0055117 -0.2847 -0.063613 -0.00023093 -0.00052281
0.00087845 4.6565e-05 0.0010795 -0.00023298
-4.4036e-05 -0.00019496 0.00010953 0.00014991 -0.00022632 -0.00053395 -0.13957 0.12472
0.0050271 -0.0018424 0.00035984 -0.0017942
0.00078514 0.0003799 0.00018572 -1.8092e-05 0.00091004 -0.0001491 0.0050643 -0.0019352
-0.33225 0.021163 0.0047953 0.0012341
0.00022989 -0.00018341 0.00037319 -0.00024264 0.00099816 -0.00028535 0.0001693 -0.0017435
0.0048518 0.0011106 -0.34126 0.042112
5480000000 -0.29122 0.011572 0.0050721 -0.0018578 -0.0018007 -0.002977 0.00030001 -5.901e-05
0.00080566 -0.00023514 -0.00025068 -0.00023038
0.0050593 -0.0018639 -0.12523 0.29224 -0.0014758 -0.005684 1.9533e-05 0.00021074
1.0838e-05 6.6874e-06 0.00024409 -0.00011085
-0.0018262 -0.0029109 -0.0016107 -0.0055832 -0.28941 -0.042241 -0.00028694 0.00016812
0.00047369 -0.00048544 0.00030653 -0.00028767
0.00033569 -8.0253e-05 4.018e-06 0.00017367 -0.00030143 0.00015758 -0.13349 0.13555
0.0041889 -0.0035245 -0.00036055 -0.0019588
0.00084114 -0.00021767 -5.3602e-05 -4.7136e-05 0.00025903 -0.00039307 0.0040202 -0.0035466
-0.3224 0.049903 0.0048241 -6.903e-06
-0.00014352 -0.0002209 0.00012022 -0.00021626 0.00022785 -5.642e-05 -0.0002129 -0.0018167
0.0046595 6.4926e-05 -0.33275 0.063379
5540000000 -0.28889 0.0367 0.0042121 -0.0025745 -0.0025972 -0.0021783 0.00033048 -0.00029581
0.00037707 -0.0001521 -0.00014965 0.00021201
0.0042336 -0.002582 -0.085357 0.31036 -0.0025794 -0.0051443 0.00037827 0.00011045
0.00010526 -0.00011531 -5.337e-05 -0.0004072
-0.0025932 -0.0020972 -0.0025356 -0.0050413 -0.28901 -0.021244 0.00030065 -0.00010223
0.00033739 -0.00010867 0.00028021 -0.000107
0.0002986 -0.00025456 0.00038757 0.00016503 0.00033302 -8.7547e-05 -0.12237 0.15727
0.0026095 -0.0038978 -0.0010149 -0.0017577
0.00028586 -0.00016088 3.1797e-05 -0.00010863 0.00031984 3.3708e-05 0.0026973 -0.0038214
-0.3087 0.084504 0.0047155 -0.00095578
-0.00025023 0.0002452 -5.9268e-05 -0.00032085 0.00033999 -0.00013533 -0.0010526 -0.0019347
0.00487 -0.00087525 -0.32572 0.10502
5600000000 -0.27809 0.065128 0.0034868 -0.0035392 -0.0023791 -0.0016602 0.00033547 -0.00039567
0.00035835 -0.00028143 0.00025357 0.00037604
0.0034807 -0.003525 -0.082452 0.32501 -0.0035869 -0.0046235 0.00010705 -0.00019404
-0.00016617 -7.0862e-05 -0.00020782 -0.00035528
-0.0024769 -0.0016481 -0.0036562 -0.0047361 -0.28849 0.01104 3.1579e-05 3.3573e-05
0.00035836 -0.00030399 0.00075124 -0.00053036
0.00033717 -0.0003811 0.00013525 -0.00021816 3.7722e-05 6.2917e-05 -0.11476 0.15685
0.0018435 -0.0038388 -0.00085984 -0.0011742
0.00040489 -0.00022329 -2.7336e-05 -1.1649e-05 0.00057582 -0.00043993 0.0018827 -0.0040495
-0.30033 0.11484 0.0043604 -0.00097516
0.00025421 0.00043945 -8.9682e-05 -0.00037003 0.00072875 -0.00073099 -0.00096665 -0.0011342
0.0043044 -0.0012307 -0.30422 0.12003
5660000000 -0.26794 0.086736 0.0031564 -0.0035921 -0.0034416 -0.0006162 -0.00027491 -0.00069511
-0.00020168 -0.0006282 0.00016659 -0.00014683
0.0031771 -0.0035779 -0.041985 0.31696 -0.0043579 -0.0030443 -3.5456e-05 -8.1014e-05
-5.0202e-06 5.3087e-05 -0.0002398 3.4895e-05
-0.0034688 -0.00052714 -0.0045308 -0.0029286 -0.29049 0.034663 -0.00025758 0.00018943
-0.00048574 -0.00057268 -0.00012514 -0.0011213
-0.00033178 -0.00069487 -6.8008e-05 -9.4574e-05 -0.00027721 0.00017044 -0.09993 0.17721
0.0007055 -0.0042758 -0.001514 -0.00090975
-0.00028515 -0.00060938 2.319e-06 9.9714e-06 -0.00060894 -0.00054005 0.00060353 -0.0040785
-0.28659 0.14255 0.0044479 -0.0022946
0.00019686 -0.00019343 -0.00024438 4.9291e-06 -0.00017724 -0.00095489 -0.0013524 -0.00088074
0.0041723 -0.0021747 -0.2965 0.15574
5720000000 -0.25365 0.10985 0.0027625 -0.0041409 -0.002821 0.00071956 -0.00053319 -0.00025598
-0.00044182 -4.962e-05 -4.4487e-05 -0.00040233
0.0027409 -0.00412 -0.013867 0.34359 -0.0054868 -0.0029606 7.0526e-05 -6.9944e-05
-0.00024251 0.00011349 -0.0002017 0.00029949
-0.0028393 0.00073506 -0.0055226 -0.0028255 -0.28747 0.065758 0.00014286 0.00010272
0.00011877 0.00021125 -0.00011534 -0.00023212
-0.00054196 -0.00027862 6.6031e-05 -5.1706e-05 0.00012261 0.00010956 -0.084015 0.17936
-0.0003291 -0.0035584 -0.0016054 -0.00048022
-0.00043733 -8.6547e-05 -0.0003137 0.00015588 5.4587e-05 0.00049796 -0.00028486 -0.0035608
-0.27624 0.16966 0.003819 -0.0035085
-0.00012172 -0.00043804 -0.00026986 0.00031973 -1.8718e-05 -0.00010084 -0.0017048 -0.00044292
0.0041217 -0.0033877 -0.26676 0.17424
5780000000 -0.23796 0.12669 0.0015777 -0.0047766 -0.0026034 0.0010424 -0.00075511 0.00012267
-0.00021944 -0.00033129 -4.7378e-05 -0.00025951
0.0015822 -0.0047596 -0.00098639 0.33869 -0.006072 -0.00073832 -6.3094e-05 -0.00018985
8.7861e-05 -6.1122e-05 3.3102e-05 -0.00025739
-0.0025734 0.00099173 -0.0060974 -0.00067589 -0.28451 0.082145 -3.8765e-05 -0.00018985
0.00033393 5.1509e-05 -3.642e-05 -0.00064832
-0.00072005 0.00013574 -5.6956e-05 -0.00018031 3.5677e-05 -0.0001811 -0.075274 0.19511
-2.7753e-05 -0.0029458 -0.0011263 -6.3552e-05
-0.00020688 -0.00031204 0.00013499 -9.7463e-05 0.00046566 -0.0001164 -7.0755e-05 -0.0030576
-0.2662 0.1908 0.0031594 -0.0034802
-7.7769e-05 -0.00022518 6.3483e-05 -0.00022718 -7.1215e-05 -0.00090226 -0.0011454 -8.1693e-05
0.0030546 -0.0036665 -0.25797 0.19616
5840000000 -0.22552 0.14841 0.00036237 -0.0054707 -0.0020886 0.0010525 -9.9183e-05 0.00029807
-0.00032921 0.00017642 -0.00040705 -0.00035409
0.00037766 -0.0055164 0.034266 0.34267 -0.0057497 0.00052086 -0.000151 3.063e-05
0.00011389 -4.8329e-05 -0.00022531 0.00014516
-0.002077 0.0011365 -0.0058354 0.00066045 -0.27828 0.10739 -0.00023457 0.00010979
-0.0003185 -0.00085783 -0.00064579 -0.00058825
-0.00011219 0.00028492 -0.00016989 1.1089e-05 -0.00025832 0.00010442 -0.053078 0.19869
-0.00069423 -0.0035634 -0.0013325 0.00019428
-0.0003768 0.00021961 0.00013765 -6.6543e-05 -0.00041125 -0.00083526 -0.0007341 -0.0034832
-0.2492 0.20065 0.0025295 -0.0042073
-0.00041843 -0.00033293 -0.00021789 0.00012961 -0.00071935 -0.00054399 -0.0012861 0.00023334
0.0024336 -0.0040891 -0.22304 0.22053
5900000000 -0.21142 0.16118 -0.0017479 -0.0054368 -0.0023049 0.0025372 -0.00011222 -2.7621e-05
0.0001938 2.1555e-05 -1.578e-05 0.00025653
-0.0017619 -0.0054434 0.054863 0.34351 -0.0050766 0.0018363 4.953e-05 7.5592e-06
-3.897e-05 -8.4683e-05 -0.00016675 9.0531e-05
-0.0023486 0.0025822 -0.0049716 0.0019999 -0.26229 0.12283 -6.8974e-06 -8.2913e-05
-0.00055591 -0.0002798 -0.0011443 7.5742e-05
-8.8797e-05 -9.4426e-06 1.8374e-05 4.7908e-05 -7.7338e-05 -4.9439e-05 -0.045413 0.20915
-0.00077198 -0.0033797 -0.0011123 0.00027877
0.0001801 -8.3449e-06 -9.8048e-05 -0.00013023 -0.00056204 -0.00016254 -0.00079416 -0.0033647
-0.22376 0.217 0.0016553 -0.0051634
-5.3948e-05 0.00025548 -0.0002146 4.5183e-05 -0.0010612 0.00022798 -0.001107 0.00041768
0.0017627 -0.0052119 -0.20868 0.23115
5960000000 -0.1926 0.17394 -0.0028925 -0.0040168 -0.00074444 0.0028121 -0.00018197 0.00022924
-0.00028736 0.00010545 -0.00010668 4.5701e-05
-0.0028877 -0.0040265 0.080934 0.34273 -0.0042143 0.0020997 -0.00022514 2.0812e-05
0.00011336 8.5536e-05 0.000137 7.5835e-05
-0.00073719 0.0028215 -0.0041782 0.0021236 -0.24923 0.14804 4.2346e-05 -0.00014173
-0.0003473 0.00033872 -0.00010956 9.9284e-05
-0.00018158 0.00023372 -0.0001815 -5.2085e-06 6.3539e-05 -0.00014066 -0.02739 0.21741
-0.0017977 -0.0032881 -0.0010602 0.00085853
-0.00023956 0.00012656 0.00011062 7.3062e-05 -0.00013295 0.00032518 -0.0017623 -0.0033581
-0.20412 0.23175 0.0005088 -0.00493
-9.516e-05 8.1372e-05 0.00015436 0.00017737 -3.7262e-06 -5.0739e-05 -0.00095935 0.00073517
0.00052925 -0.004923 -0.18038 0.25846
6020000000 -0.17486 0.19043 -0.0037669 -0.0030732 -0.00017883 0.0030277 -6.6626e-06 0.0005716
-0.00030553 0.00027986 -0.00025988 0.00027251
-0.0037283 -0.0030711 0.10863 0.33568 -0.0046868 0.0030626 -5.767e-05 0.00019
-0.00017575 5.5584e-05 -0.00017353 0.0001051
-8.9871e-05 0.0030401 -0.0046709 0.0031354 -0.2302 0.16145 -0.00032577 0.0003121
-0.00056529 -0.00020266 -0.0002996 0.00034204
-1.5547e-05 0.00059032 -5.8265e-05 0.00016109 -0.00037887 0.0002804 -0.020735 0.21382
-0.0026091 -0.0032715 -0.00058455 0.00071995
-0.00032803 0.0002778 -0.00013043 6.2325e-05 -0.00067033 -0.00020484 -0.0027464 -0.0032034
-0.1751 0.24601 6.5829e-05 -0.0050144
-0.00022514 0.00029997 -0.00014597 8.4978e-05 -0.00045477 0.00037993 -0.0007624 0.00078653
0.00010358 -0.0050297 -0.15384 0.2582
6080000000 -0.15454 0.19885 -0.0040849 -0.00094089 0.0010679 0.0027357 6.0124e-05 3.4394e-05
0.00011304 0.00014251 0.00025927 4.1291e-05
-0.0040501 -0.00096382 0.13066 0.33636 -0.0032635 0.0044158 -5.1564e-05 -5.0964e-05
6.0878e-06 0.00023827 0.0002496 0.00041218
0.0012249 0.0027312 -0.0031995 0.0045166 -0.21249 0.1875 0.00027767 0.00019562
-0.00059132 0.00057221 -0.00029452 0.00013067
-4.9931e-06 1.4386e-05 -4.9557e-05 -1.9405e-05 0.00026174 0.00016922 -0.0036572 0.22162
-0.0038323 -0.0025164 -0.00090736 0.00095416
0.00013003 0.00016866 -3.8468e-05 0.00020623 -0.00059955 0.0007631 -0.0038094 -0.0024296
-0.14644 0.26326 -0.0010679 -0.0057065
0.00028495 3.5559e-05 0.00020867 0.00037411 -0.00027871 0.00029231 -0.00082189 0.001024
-0.0010793 -0.0057024 -0.13176 0.27936
6140000000 -0.13897 0.21308 -0.0035294 -0.00061855 0.0015873 0.0022826 2.833e-05 -3.0939e-05
0.00017666 -4.6076e-05 0.00067637 -0.00018377
-0.0035279 -0.00061014 0.1561 0.31892 -0.0025196 0.0052217 -1.4317e-05 3.1664e-05
0.00049956 6.5691e-05 0.00043912 4.0983e-05
0.0015456 0.0022196 -0.0023784 0.005215 -0.18908 0.20769 0.00041985 -9.2447e-05
0.00023516 0.0009914 -3.4677e-05 0.00079273
8.1545e-05 -4.3852e-05 3.9941e-05 3.0708e-05 0.00046173 -6.9918e-05 0.0083908 0.21366
-0.0044706 -0.0013026 -0.00043224 0.0014956
0.00016663 -5.0731e-05 0.00051251 6.629e-05 0.00034826 0.00094009 -0.0045304 -0.0014105
-0.12719 0.2845 -0.0028244 -0.0042325
0.00054816 -0.00010717 0.00035978 6.539e-05 4.1052e-05 0.00069178 -0.00041518 0.0013665
-0.0028474 -0.0042414 -0.093705 0.27919
6200000000 -0.12251 0.21896 -0.0028872 -0.00019519 0.0021275 0.0012827 9.7392e-05 0.00036433
-0.00018808 0.00013045 -0.00011697 -0.00044437
-0.002886 -0.00023339 0.18521 0.31818 -0.00096688 0.0053856 6.1088e-05 0.00025879
4.0274e-05 -5.4811e-05 5.5438e-05 4.9756e-05
0.0021197 0.001287 -0.00093763 0.0054302 -0.16998 0.22255 4.3951e-05 -0.00031472
0.00053085 -0.00017088 0.0001381 0.00020955
6.8324e-05 0.00033636 5.1194e-05 0.00024829 4.7584e-05 -0.00036359 0.022522 0.22224
-0.0045328 -0.00018535 0.00027727 0.0011907
-0.00018637 0.00014215 8.7282e-05 -6.9133e-05 0.00042531 -0.00015136 -0.0045748 -7.3e-05
-0.11401 0.29203 -0.0034745 -0.0037735
-0.00010743 -0.00041749 0.0001595 7.0322e-05 0.00018245 0.00019339 0.00021998 0.0012838
-0.0032798 -0.0036524 -0.08012 0.2895
6260000000 -0.10829 0.23216 -0.0030378 0.00070708 0.0021579 0.00072505 0.00025701 -4.0692e-05
8.0513e-05 0.00023668 -0.00017219 9.0726e-05
-0.0030598 0.00072732 0.20182 0.30281 -1.1715e-05 0.0053657 5.8727e-05 -8.4691e-05
-0.00012109 -1.935e-05 0.00014439 0.00021313
0.0021681 0.0007541 0.00011737 0.005461 -0.14865 0.24381 0.00010731 -2.3371e-05
0.00027405 -0.00024224 0.0001156 0.00010208
0.00025224 -3.1587e-05 3.0974e-05 -5.1165e-05 8.1546e-05 -1.3656e-05 0.0373 0.21752
-0.0044742 0.0013161 0.00051861 0.0012269
0.0001353 0.00029523 -0.00013571 -3.1722e-05 0.00012938 -0.0002124 -0.0044252 0.001329
-0.089085 0.29191 -0.0039638 -0.0027845
-0.00017522 0.00010667 8.1424e-05 0.00016292 -4.5437e-07 0.0001176 0.00053226 0.0012558
-0.0040991 -0.003056 -0.035443 0.28983
6320000000 -0.092948 0.23622 -0.0025944 0.0013755 0.0022413 -0.00032372 2.8192e-05 0.00014025
-0.00035722 0.00039335 -0.00016538 0.00011335
-0.0026033 0.0013836 0.22797 0.29461 0.0016465 0.0055209 3.7687e-05 4.6667e-05
2.9978e-05 -0.00010098 0.00021349 -4.5005e-05
0.0022213 -0.00035381 0.0018649 0.0054599 -0.1305 0.2533 -0.00014975 -0.00029361
0.00016264 0.00012907 0.00028482 0.0004204
1.4679e-05 0.00010305 4.5492e-05 5.865e-05 -0.00011919 -0.00028859 0.036617 0.2194
-0.0038307 0.0019256 0.00074771 0.00088484
-0.00031475 0.00036904 1.9164e-05 -0.00010914 0.00018236 0.00026066 -0.0038319 0.001925
-0.064534 0.30354 -0.0047725 -0.0015128
-0.00013177 0.00014202 0.00023792 -8.0358e-05 0.00026842 0.00044785 0.00080074 0.00079862
-0.0048052 -0.0013394 -0.02487 0.28956
6380000000 -0.073802 0.2425 -0.0019199 0.0018217 0.0016997 -0.00054274 -1.116e-05 -3.3425e-05
0.00041258 8.8703e-05 0.00018505 0.00014612
-0.0019148 0.0018306 0.24529 0.27546 0.0029237 0.0043145 -0.00011024 -4.7303e-05
-0.00025356 -0.00026433 -0.00012975 -0.00032894
0.0017112 -0.00053866 0.0030041 0.0042105 -0.10269 0.26978 -0.00022219 0.00013001
0.00062036 -0.00022684 0.00067638 0.00013201
3.7966e-05 -5.0475e-05 -0.00011278 -8.0637e-05 -0.00021286 0.00011931 0.057354 0.20919
-0.0031916 0.0032767 0.00082867 0.00077306
0.00041022 0.00012301 -0.00026331 -0.00017577 0.00063702 -0.00030714 -0.0030883 0.0033489
-0.043376 0.29572 -0.0045427 -0.00011998
0.00027861 0.00023579 -5.6858e-05 -0.00023375 0.00071162 0.00015765 0.00085622 0.00076251
-0.0043971 -0.00017854 0.015449 0.29212
6440000000 -0.052189 0.25446 -0.00087336 0.0023363 0.0017537 -0.00077343 0.00034639 -0.00016037
0.00027707 -0.00039985 -0.00026038 -0.00022376
-0.00088861 0.0023276 0.26525 0.26243 0.0032652 0.0029985 0.00011142 -1.8439e-05
-0.00019454 5.6481e-05 -0.00019475 -0.00028774
0.0017594 -0.00084134 0.0033495 0.0029339 -0.086265 0.28549 -0.00013806 0.00026649
-0.0004208 -0.00020566 0.00067936 -0.00041457
0.00033581 -0.00017504 0.00011194 -2.0618e-06 -0.00017011 0.00027334 0.059157 0.20627
-0.0018126 0.0038178 0.0009335 0.00062345
0.00031084 -0.00041343 -0.00017688 1.3492e-05 -0.00039509 -0.00021427 -0.0018381 0.0038086
-0.0024416 0.302 -0.0042717 0.0012663
-0.000279 -0.00022494 -0.00026626 -0.00033436 0.00072129 -0.00054695 0.00090528 0.00060897
-0.0043825 0.0012761 0.02654 0.27714
6500000000 -0.033057 0.25516 -0.00024663 0.0020006 0.0013415 -0.00098465 0.00017696 -4.1437e-05
0.0001284 0.00021287 -3.6021e-05 0.0002667
-0.00024138 0.0019959 0.29129 0.23635 0.0036163 0.0025737 9.9143e-05 5.6573e-05
0.00014215 0.00011249 0.00022146 -0.00013422
0.0013708 -0.0009674 0.0037061 0.0025107 -0.073779 0.28307 4.9628e-05 3.6047e-05
-0.0002006 -0.00018556 -0.00015902 -0.00034527
0.00019602 -3.5999e-05 9.7369e-05 3.8354e-05 4.8503e-05 6.3539e-05 0.083654 0.20114
-0.00047634 0.0040174 0.0010453 0.00045212
6.0276e-05 0.00018564 0.0001046 0.00011747 -0.00010686 -0.00013382 -0.00036591 0.0040706
0.020011 0.30609 -0.0034308 0.0020753
-8.2514e-05 0.00026728 0.00018412 -0.00011115 -0.00015761 -0.00025312 0.0010566 0.00045923
-0.0034197 0.0020148 0.06434 0.27969
