# Supplementary material for: Early Detection of Alzheimer’s Disease via Machine Learning-Based Microwave Sensing: An Experimental Validation
Source: Sensors (Basel). 2025 Apr 25;25(9):2718. doi: 10.3390/s25092718 (PMC12074295; doi:10.3390/s25092718)
Supplement: Supplementary file 1 [file sensors-25-02718-s001.zip › measurements_paper_sensors/26 febbraio - PART1/set5/CSF_H_m5.s6p]

!Keysight Technologies,M9804A,MY58100912,A.14.10.03
!Date: Thursday, April 27, 2023 10:28:33
!Correction: S11(C  6-Port  ) 
!S12(C  6-Port  ) 
!S13(C  6-Port  ) 
!S14(C  6-Port  ) 
!S15(C  6-Port  ) 
!S16(C  6-Port  ) 
!S21(C  6-Port  ) 
!S22(C  6-Port  ) 
!S23(C  6-Port  ) 
!S24(C  6-Port  ) 
!S25(C  6-Port  ) 
!S26(C  6-Port  ) 
!S31(C  6-Port  ) 
!S32(C  6-Port  ) 
!S33(C  6-Port  ) 
!S34(C  6-Port  ) 
!S35(C  6-Port  ) 
!S36(C  6-Port  ) 
!S41(C  6-Port  ) 
!S42(C  6-Port  ) 
!S43(C  6-Port  ) 
!S44(C  6-Port  ) 
!S45(C  6-Port  ) 
!S46(C  6-Port  ) 
!S51(C  6-Port  ) 
!S52(C  6-Port  ) 
!S53(C  6-Port  ) 
!S54(C  6-Port  ) 
!S55(C  6-Port  ) 
!S56(C  6-Port  ) 
!S61(C  6-Port  ) 
!S62(C  6-Port  ) 
!S63(C  6-Port  ) 
!S64(C  6-Port  ) 
!S65(C  6-Port  ) 
!S66(C  6-Port  ) 
!S6P File: Measurement: :
# Hz S  RI   R 50
500000000 -0.32786 -0.062965 -0.011013 -0.0015152 -0.008616 0.011926 -0.0045015 0.011323
0.012162 0.006032 -0.0056074 0.0083449
-0.011006 -0.0015285 -0.40808 -0.073924 0.0085806 -0.010902 0.00099481 0.011447
0.0083414 0.003127 0.00056322 0.013273
-0.0086494 0.011898 0.0085799 -0.010972 -0.2554 0.1915 0.0066157 0.0033037
-0.0022053 0.008014 0.0009156 0.01218
-0.0048156 0.011305 0.0010986 0.011377 0.0066191 0.0033427 -0.32529 0.042002
-0.01992 -0.0053478 0.016748 0.026313
0.012221 0.0063123 0.0083449 0.0030922 -0.0021686 0.0079735 -0.019862 -0.0053031
-0.21357 -0.24011 -0.028691 0.003377
-0.0059523 0.0083408 0.00064686 0.013312 0.00085074 0.012227 0.016679 0.02632
-0.028733 0.0035879 -0.25925 -0.14624
560000000 -0.3155 0.10456 -0.021752 -0.067629 -0.00037345 0.013185 0.0057704 0.011268
0.01129 0.0050152 0.010806 0.0088001
-0.021727 -0.067416 -0.37062 0.090136 -0.040784 -0.039292 0.012913 0.0027229
-0.014207 -0.005064 0.0040891 -0.0014804
-0.00036873 0.013145 -0.041099 -0.039206 -0.18162 0.24143 3.3303e-05 -0.005151
0.018153 0.0060214 0.0078293 -0.0060358
0.0061718 0.010963 0.012717 0.0027743 0.0001663 -0.0052028 -0.30318 0.13099
0.0066592 -0.021913 0.0062034 -0.021409
0.010864 0.0047917 -0.01417 -0.0052598 0.018232 0.0062011 0.0064104 -0.021917
-0.29879 -0.055418 0.011238 -0.050216
0.010813 0.0087802 0.0040921 -0.0014135 0.0078731 -0.0061106 0.0062328 -0.021179
0.011532 -0.050231 -0.32836 0.0043383
620000000 -0.27493 0.08176 -0.023397 0.0091692 0.0036234 0.0089522 0.0088385 -0.0046839
0.011397 0.0002568 0.0016998 -0.0010485
-0.023404 0.009165 -0.39896 0.035943 -0.01929 -0.0001123 -0.0015821 -0.0023884
0.012185 -0.005363 0.00067186 -0.0035153
0.0036452 0.008927 -0.019308 -3.1689e-05 -0.15461 0.24983 -0.00099206 -0.0051906
-0.0044506 -0.0025841 0.0086671 -0.0032708
0.0087142 -0.0045069 -0.0015929 -0.0023931 -0.0010021 -0.0051841 -0.26109 0.14181
-0.039241 -0.021244 0.012659 0.029147
0.011635 0.00017196 0.012184 -0.0053295 -0.0044141 -0.0025511 -0.039313 -0.021034
-0.2166 -0.093737 -0.04557 0.011571
0.0015179 -0.0010559 0.00061864 -0.003686 0.0085622 -0.0034442 0.012495 0.02941
-0.045475 0.011542 -0.24655 -0.031691
680000000 -0.24065 0.17454 -0.026327 -0.015285 0.0046963 0.0052447 0.0013893 -0.0074731
-0.0019083 -0.011865 0.0047933 -0.0064129
-0.026303 -0.015276 -0.38993 0.13769 -0.032548 -0.0019207 -0.0015166 -0.00027595
-0.0013885 -0.0095031 -0.00078537 -0.0020829
0.0047001 0.0052431 -0.032623 -0.0018147 -0.10755 0.27342 -0.00075645 0.00011001
-0.0015465 0.00083369 -0.0032438 -0.009341
0.0014283 -0.0074313 -0.001587 -0.00025123 -0.00077988 8.3153e-05 -0.21842 0.19362
-0.02257 -0.0075664 -0.0084115 -0.012053
-0.0019836 -0.011836 -0.0014917 -0.0094888 -0.0015069 0.00080861 -0.022505 -0.0074929
-0.28189 0.0069825 -0.0051273 -0.0076762
0.004937 -0.0064038 -0.00091053 -0.0020077 -0.0031677 -0.0094189 -0.0082426 -0.012107
-0.005215 -0.0076142 -0.25995 0.071614
740000000 -0.19515 0.16725 -0.041389 0.026353 0.01333 -0.0036088 3.5235e-05 -0.0043939
-0.0041038 -0.0021809 -0.0068053 0.0032259
-0.04135 0.026312 -0.33603 0.15713 -0.036905 0.034181 0.0002521 -0.0054242
-0.011989 0.0069771 -0.00060962 -0.005345
0.013375 -0.0036409 -0.036922 0.034382 -0.074197 0.27397 -0.0019116 0.0030435
-0.0010975 -0.0050469 -0.0019144 0.00065508
-0.00011504 -0.0044314 0.00023795 -0.0054455 -0.001976 0.0030183 -0.20192 0.20015
-0.042884 -0.0094471 0.022341 0.016835
-0.0039521 -0.0022631 -0.012272 0.0071364 -0.0010674 -0.0049983 -0.042875 -0.0094046
-0.17826 0.043712 -0.044977 -0.0021627
-0.0069711 0.0031326 -0.00059368 -0.0053082 -0.0018016 0.00067548 0.022111 0.016767
-0.04498 -0.0018166 -0.25022 0.077898
800000000 -0.16613 0.21317 -0.0226 0.015947 0.0054732 -0.010241 -0.0045437 -0.0025674
-0.0039959 0.0017237 0.0042883 0.00044023
-0.022617 0.015923 -0.34454 0.22848 -0.0087986 0.034196 -0.0023241 0.0019521
-0.00024834 0.002373 0.00044261 0.0055285
0.0054788 -0.0103 -0.0086849 0.034299 -0.035728 0.30011 0.0011325 0.0011566
-3.6418e-05 0.0032419 -0.0016452 0.00082654
-0.004587 -0.0025815 -0.0023376 0.0019974 0.0011362 0.0011282 -0.17323 0.22791
-0.029332 0.012799 0.015192 -0.010306
-0.0040085 0.0017639 -0.00015768 0.0024386 -5.174e-05 0.0032359 -0.029293 0.012847
-0.23433 0.066207 -0.019504 0.020527
0.004333 0.00037054 0.00048865 0.005488 -0.0016019 0.00081511 0.015159 -0.010411
-0.019709 0.020642 -0.24831 0.12806
860000000 -0.13227 0.23456 -0.018633 0.03071 -0.0033309 -0.0098638 -0.0020997 0.00056103
0.0041673 0.0053064 -0.0033566 -0.0032604
-0.018653 0.030672 -0.29772 0.27299 0.0074353 0.034167 0.00028664 0.0021976
0.0041024 9.5722e-05 0.0034222 0.00017088
-0.0033468 -0.0098736 0.0075403 0.0342 0.01276 0.31021 -0.00059613 -0.00045937
0.0026105 -0.001864 0.0015281 0.0042124
-0.0020989 0.00060173 0.00031954 0.0021209 -0.00052139 -0.00044931 -0.13704 0.23972
-0.018679 0.017078 -0.0070137 -0.0095729
0.0041734 0.0053789 0.0040505 0.00012404 0.0025725 -0.0018442 -0.018665 0.017025
-0.17954 0.1273 -0.026024 0.016449
-0.0034056 -0.0031786 0.0033665 0.00018023 0.0015182 0.0041875 -0.0070799 -0.0095202
-0.026053 0.016415 -0.19917 0.17707
920000000 -0.10932 0.25826 0.0042588 0.039538 -0.0092795 -0.0042684 -0.0020318 0.001691
0.00031844 0.0016115 0.0028331 -0.0014594
0.0042539 0.039461 -0.27144 0.29534 0.027713 0.022947 0.0012381 0.0010039
0.0070128 0.00030609 0.0036588 -0.0028236
-0.0093134 -0.004249 0.027825 0.022889 0.058991 0.31213 0.001709 -0.00010231
0.00050302 -0.00025693 0.00076617 -0.0013001
-0.0020332 0.00172 0.0012605 0.001081 0.0017028 -0.00010234 -0.11342 0.25697
-0.012761 0.030497 0.0043011 -0.0066518
0.00034914 0.0015785 0.0069979 0.00023769 0.00048625 -0.00025763 -0.012668 0.030531
-0.17315 0.13185 -0.0038861 0.028942
0.0028241 -0.0014908 0.0036642 -0.0028513 0.00078213 -0.0013065 0.0042688 -0.0066578
-0.0038853 0.028937 -0.20822 0.18983
980000000 -0.063046 0.28073 0.01652 0.030791 -0.0091053 0.0047443 0.0019646 0.0037635
0.0038011 -0.0013225 -0.0033919 -0.0029091
0.016459 0.030741 -0.21934 0.33266 0.032919 0.0053016 0.0019532 -0.00019614
0.0014735 -0.0059014 -0.00040626 -0.002643
-0.0090766 0.0047766 0.03297 0.0051847 0.10553 0.30701 0.0004476 -0.0011803
0.00030937 -0.0017001 0.0013897 -0.00024395
0.0018931 0.0038056 0.0019079 -0.00016776 0.00043465 -0.001182 -0.075039 0.26841
0.00645 0.03042 -0.009875 -0.0079858
0.0038305 -0.0014248 0.0015153 -0.0059289 0.00031619 -0.001692 0.0064302 0.03043
-0.14362 0.16893 0.0048422 0.02076
-0.003354 -0.0028633 -0.00037737 -0.0026665 0.0014102 -0.00021537 -0.0099928 -0.0079729
0.0049068 0.020756 -0.1669 0.23924
1040000000 -0.021977 0.29011 0.033092 0.020003 -0.00099649 0.0074923 0.0024167 0.00061957
0.00047213 -0.0034861 -0.00011631 -0.0012807
0.033026 0.020016 -0.18415 0.34695 0.029496 -0.014153 0.0014026 -0.0017547
-0.0023821 -0.0022684 -0.001159 -0.0028249
-0.00095641 0.0075088 0.029476 -0.014263 0.15211 0.29411 -0.00054719 -0.0013363
-0.001508 -0.00095224 -0.00059318 -0.0010823
0.0024446 0.00057832 0.0013839 -0.0017636 -0.00053952 -0.0013524 -0.047882 0.27837
0.018291 0.019678 -0.001937 0.0014786
0.00047738 -0.003419 -0.0024027 -0.0022427 -0.0015183 -0.00093748 0.018333 0.019614
-0.11067 0.17796 0.013002 0.020629
-0.00012268 -0.0013037 -0.0011958 -0.0028046 -0.00058674 -0.0010641 -0.0019628 0.0014759
0.012968 0.020618 -0.14594 0.25932
1100000000 0.022773 0.3004 0.036715 -0.0027944 0.0035536 0.0039909 0.0024966 -0.00093786
-0.0023882 -0.0030778 -0.004031 -0.00023154
0.03666 -0.0027702 -0.14084 0.36694 0.015421 -0.027298 -6.4926e-05 -0.0017728
-0.0035196 -0.00090989 -0.0035925 -0.00070356
0.0035855 0.0039819 0.015321 -0.0274 0.19837 0.27491 -0.0017013 0.00033481
-0.001604 0.0007657 -0.0010667 -0.00046095
0.002483 -0.00095724 -4.2403e-05 -0.0017856 -0.001703 0.00032215 -0.0077029 0.28355
0.024407 0.006896 -0.0026224 -0.0001232
-0.002363 -0.0030972 -0.0034549 -0.00086712 -0.0015997 0.00075498 0.024478 0.0068285
-0.09402 0.19503 0.019907 0.010468
-0.004069 -0.00013213 -0.0035931 -0.00065613 -0.0010522 -0.00049542 -0.0026172 -0.00012651
0.019934 0.010467 -0.10174 0.29208
1160000000 0.074205 0.29748 0.025166 -0.019923 0.0033705 -0.00065747 -7.4155e-05 -0.0025524
-0.0040061 -0.00093266 -0.0012727 0.0042971
0.025158 -0.019886 -0.096486 0.37209 -0.0033913 -0.028471 -0.0016699 -0.0014785
-0.0025328 0.0024761 -0.001519 0.0021683
0.0033726 -0.00067093 -0.003552 -0.028496 0.24219 0.24509 -0.00058846 0.0016496
-0.00039501 0.0017292 -0.00096589 0.00021488
-5.528e-05 -0.0025791 -0.0016635 -0.0014536 -0.00057764 0.0016381 0.031662 0.28075
0.021943 -0.0094857 -0.0035511 0.0053064
-0.0040035 -0.00087866 -0.0025421 0.0024608 -0.00040148 0.0017696 0.021958 -0.0094961
-0.057655 0.2065 0.019202 0.0013667
-0.0012622 0.0042538 -0.0014807 0.0021658 -0.00091256 0.00024848 -0.0035724 0.0053151
0.019229 0.0014051 -0.053656 0.29528
1220000000 0.11786 0.28845 0.012217 -0.029929 -0.001184 -0.0015181 1.9364e-05 -0.0010319
-0.0028312 0.0024077 0.0011964 0.0019702
0.012224 -0.029888 -0.0527 0.38644 -0.016434 -0.020939 -0.002436 0.00050754
-5.9111e-05 0.0030178 -0.00081381 0.0017804
-0.0011957 -0.0015211 -0.016567 -0.020892 0.28169 0.20689 0.0008671 0.00144
0.00047713 0.0011459 0.00017753 0.00054922
2.6503e-05 -0.0010168 -0.0024231 0.0005338 0.00087904 0.0014508 0.071166 0.2726
0.011462 -0.016169 0.0022108 0.0015212
-0.0028065 0.0024124 -1.8847e-05 0.0030331 0.00049504 0.0011467 0.011431 -0.016198
-0.036238 0.21853 0.015496 -0.012168
0.0012138 0.0019728 -0.00082253 0.0017852 0.00017764 0.00056101 0.0022292 0.0015615
0.015408 -0.012148 -0.02424 0.31446
1280000000 0.16842 0.26898 -0.0066007 -0.029132 -0.0018779 0.0016163 -0.000952 -0.002003
-0.0010645 0.0032991 0.0024926 0.0012949
-0.0065726 -0.029113 -0.0060943 0.37876 -0.023408 -0.0081753 -0.00081006 0.0014111
0.0016171 0.0017991 0.00061665 0.0020304
-0.0018687 0.0016203 -0.023467 -0.0080644 0.3134 0.16379 0.0013578 -0.00014896
0.0010415 0.0003858 0.00023371 0.00035025
-0.00097948 -0.002016 -0.00079329 0.0014171 0.0013458 -0.00015797 0.10784 0.25678
0.0021846 -0.018974 -0.00027214 8.2613e-05
-0.0010432 0.0033176 0.0016134 0.0017693 0.0010543 0.00036946 0.002134 -0.018984
0.00057389 0.22506 0.0042166 -0.01542
0.0024652 0.0012834 0.00062693 0.0020321 0.00025145 0.00036506 -0.00028764 0.00010987
0.0042451 -0.015393 0.024051 0.31837
1340000000 0.20605 0.23698 -0.01658 -0.020041 0.00026407 0.0041011 -0.0018222 -0.0007549
0.0015646 0.0027913 0.0017035 -0.0013685
-0.016537 -0.020045 0.033213 0.3718 -0.020674 0.0042906 -0.00015134 0.0019217
0.0017853 0.00090035 0.0011891 0.00085667
0.00027727 0.0041106 -0.020706 0.0044096 0.33647 0.11607 0.00077828 -0.00081294
0.00051207 -0.00045413 6.7585e-05 0.00023007
-0.0018252 -0.00071896 -0.00015435 0.0019248 0.00077411 -0.00080859 0.14089 0.23706
-0.0074304 -0.01665 0.0010774 0.00042338
0.001613 0.0028017 0.0017892 0.00089129 0.00051605 -0.00043891 -0.0074426 -0.01664
0.029662 0.22273 -0.0025265 -0.013914
0.0016946 -0.0014005 0.0011926 0.00084724 7.2435e-05 0.0002193 0.0010918 0.0004124
-0.002525 -0.013872 0.061928 0.31477
1400000000 0.24049 0.20071 -0.023279 -0.0089127 0.0046316 0.0030676 -0.0021119 0.00079366
0.0025454 0.00098755 0.00033876 -0.0012944
-0.023244 -0.0089126 0.071547 0.36024 -0.014111 0.012137 0.0012403 0.0013696
0.0011257 -0.00057683 0.001121 0.00023773
0.0046767 0.0030533 -0.014076 0.012234 0.35038 0.06201 1.2126e-06 -0.0013659
0.00028227 -0.0001576 0.00039649 0.00022941
-0.0021038 0.00077601 0.0012386 0.0013601 -5.7721e-09 -0.0013677 0.17065 0.20866
-0.01358 -0.01036 -0.0010495 -0.00043515
0.00253 0.00097817 0.0011318 -0.00056911 0.00027089 -0.00016795 -0.013624 -0.010329
0.062878 0.22219 -0.0092221 -0.0093863
0.0003617 -0.0012824 0.0011307 0.00022538 0.00040857 0.00024302 -0.0010397 -0.00044103
-0.009253 -0.0094199 0.10706 0.30637
1460000000 0.26466 0.1578 -0.020681 0.0036404 0.0050568 -0.001562 -0.0014952 0.0017146
0.0021601 -0.00039977 -0.0002347 -0.00081332
-0.020655 0.0036252 0.10648 0.33899 -0.0053429 0.014759 0.0015868 0.00028583
0.0010802 -0.0012265 0.0012543 -0.00057691
0.0050491 -0.0015741 -0.0052677 0.014825 0.35719 0.0068624 -0.0010414 -0.0011145
0.00027061 -0.00024422 0.00066315 -0.00031444
-0.0014777 0.0017213 0.0015847 0.00027813 -0.0010182 -0.00111 0.19788 0.18
-0.014887 -0.0040651 -0.0010214 0.0018887
0.0021689 -0.00042808 0.0010783 -0.0012329 0.00026299 -0.00023218 -0.014897 -0.0040348
0.092734 0.21077 -0.011678 -0.0032352
-0.00026436 -0.00082263 0.0012412 -0.00057607 0.00065816 -0.00031634 -0.0010147 0.0018888
-0.011664 -0.0032253 0.14082 0.28618
1520000000 0.27807 0.11687 -0.015576 0.0093855 0.0030402 -0.0037675 9.0733e-05 0.0026203
0.0022864 -0.0018021 -0.0010149 -0.00024847
-0.015566 0.0093579 0.14079 0.32545 0.0020236 0.012104 0.0016765 -0.00064122
0.00021137 -0.0010306 0.00038367 -0.00095434
0.0030373 -0.0037734 0.0020983 0.012105 0.34954 -0.050294 -0.00079529 -0.00040216
0.00067824 -0.0010296 0.00014516 -3.4135e-05
0.0001044 0.0026117 0.0016712 -0.0006505 -0.00078555 -0.00040378 0.22174 0.14191
-0.015134 0.0015586 0.001359 0.0020906
0.0022733 -0.0018253 0.00019422 -0.0010335 0.00067013 -0.0010427 -0.015131 0.0015965
0.12047 0.20069 -0.011512 0.00095368
-0.0010355 -0.00025817 0.00040068 -0.0009628 0.00014322 -3.8309e-05 0.0013667 0.002079
-0.011515 0.00096687 0.17478 0.26814
1580000000 0.28881 0.071592 -0.0091566 0.013158 -0.0011313 -0.0044948 0.0014762 0.0019079
-0.0001701 -0.0023091 -0.00023674 0.00042403
-0.0091577 0.013151 0.16903 0.30105 0.0051963 0.0070298 0.00062006 -0.0014882
-0.00042416 -0.0012066 -0.00018579 -0.00069218
-0.0011469 -0.0044737 0.0052614 0.0070198 0.32875 -0.10791 -0.001463 0.00026213
-0.00038613 -0.001364 0.00029552 -0.00050156
0.0015057 0.0019035 0.00061409 -0.0014876 -0.0014692 0.00025683 0.23645 0.10251
-0.01203 0.0068766 0.0021345 0.00081261
-0.00015104 -0.0023028 -0.00043036 -0.0012002 -0.00037889 -0.0013452 -0.012019 0.0069166
0.14643 0.18633 -0.0095627 0.0071729
-0.00024203 0.00042892 -0.00019717 -0.00070686 0.00028895 -0.00050548 0.0021458 0.00080974
-0.0095804 0.0071597 0.20839 0.24269
1640000000 0.2922 0.030492 -0.0023142 0.012457 -0.0027137 -0.0020726 0.0027498 0.0010641
-0.00055994 -0.001731 -0.00037247 0.00041348
-0.0023328 0.012451 0.19922 0.27678 0.0053407 0.0023508 -0.0004427 -0.0018586
-0.00096137 -0.00057764 -0.00039912 -0.00068934
-0.0027251 -0.0020661 0.0053627 0.0023131 0.29933 -0.15684 -0.00079448 0.0011766
-0.0010621 -0.0011008 -9.5681e-05 -0.00035425
0.0027337 0.0010363 -0.00044263 -0.0018584 -0.00080947 0.0011579 0.24965 0.053028
-0.0080363 0.0083789 0.002488 -0.0005786
-0.00054706 -0.0017338 -0.00095404 -0.00057871 -0.0010705 -0.0010869 -0.0080118 0.0083944
0.17022 0.16581 -0.0045526 0.0091528
-0.00038187 0.00044397 -0.00041107 -0.00068688 -8.7957e-05 -0.00037697 0.0024864 -0.00058791
-0.0045715 0.0091751 0.23458 0.21285
1700000000 0.28647 -0.014463 0.001367 0.0099871 -0.0032157 0.00043932 0.0031086 -0.0012224
-0.0021317 -0.00078542 0.000521 0.00041219
0.0013602 0.009972 0.21813 0.24543 0.0027543 -0.00028499 -0.0014358 -0.00076533
-0.00088469 -0.00012284 -0.00079888 -0.00044957
-0.0032073 0.00047768 0.0027593 -0.00029057 0.25511 -0.19549 0.00013608 0.0016675
-0.0021419 -0.00026428 -0.0003422 -0.00071561
0.0031022 -0.0012136 -0.0014493 -0.00077492 0.00013063 0.0016413 0.24656 0.0026899
-0.0053271 0.0096214 0.0017909 -0.0020598
-0.0021702 -0.00075878 -0.0008752 -0.00012913 -0.0021145 -0.0002812 -0.0053039 0.0096417
0.19005 0.14904 3.6829e-05 0.0095824
0.00054813 0.00040734 -0.00079947 -0.00042984 -0.00034474 -0.00070482 0.0017973 -0.0020528
3.8252e-05 0.0095453 0.25272 0.17928
1760000000 0.27587 -0.063284 0.0040626 0.0069218 -0.0019243 0.0012396 0.0013769 -0.0035014
-0.0012511 0.00048072 0.00020832 -0.00049495
0.0040466 0.006928 0.24476 0.20588 0.00019268 -0.0016222 -0.0012678 1.4222e-05
-0.0011915 0.00097645 -0.00054696 0.00024614
-0.0019039 0.0012311 0.00019045 -0.001625 0.20648 -0.22738 0.0010512 0.0015328
-0.0011494 0.0014895 -0.0012103 -0.00074167
0.0013727 -0.003502 -0.0012632 2.0554e-05 0.0010668 0.0015402 0.23782 -0.049526
-0.0015496 0.0091693 -0.00018871 -0.0024156
-0.0012522 0.00050837 -0.0011779 0.00098356 -0.0011553 0.0014988 -0.0015393 0.0091844
0.20719 0.11743 0.003959 0.0071543
0.00019819 -0.00049645 -0.00054615 0.00025741 -0.0012 -0.00070239 -0.00019697 -0.0024229
0.003981 0.0071487 0.26626 0.14234
1820000000 0.25255 -0.10133 0.0046021 0.0032994 0.00025096 0.002279 -0.00090057 -0.0030811
-0.0012383 0.0009061 -1.8239e-05 -0.0001049
0.0045948 0.0032889 0.25553 0.17601 -0.0019032 5.8819e-05 -0.0015007 0.00096115
-7.0976e-05 0.0012869 -0.00072763 0.00042764
0.00024859 0.0023016 -0.0019291 7.6838e-05 0.15678 -0.24202 0.0017034 0.00059443
-0.00030751 0.0024539 -0.001798 0.00027814
-0.00094178 -0.0030822 -0.0014768 0.00095725 0.0016913 0.00060032 0.20767 -0.097376
0.00044304 0.0078745 -0.0014929 -0.0016842
-0.0012111 0.00088506 -3.8505e-05 0.0013064 -0.00030429 0.0024291 0.0004724 0.0078648
0.2278 0.09104 0.0049587 0.0034837
-2.1e-05 -9.0874e-05 -0.00072765 0.00044179 -0.0017988 0.00026483 -0.0015173 -0.0016597
0.0049095 0.0034555 0.27017 0.10719
1880000000 0.21795 -0.14224 0.0025595 0.00086114 -0.00025138 0.0022259 -0.0028486 -0.0024045
-0.00025356 0.0016202 0.00033549 -0.00053358
0.0025584 0.00086078 0.26008 0.12964 -0.0038811 0.0028494 -0.00031212 0.0018122
0.0005857 0.0013348 0.00013103 0.0010224
-0.00027 0.0022424 -0.0038728 0.00289 0.10498 -0.24975 0.002055 -0.0012119
0.0017292 0.002001 -0.00099194 0.0014939
-0.0028805 -0.0023717 -0.0003235 0.0018144 0.002076 -0.0012305 0.1665 -0.13762
0.0016627 0.0056791 -0.0022945 0.00015376
-0.00029303 0.0016235 0.00060874 0.0013261 0.0017449 0.0020295 0.0016707 0.0056937
0.23483 0.061727 0.0054973 0.0015814
0.00035127 -0.00057496 0.0001393 0.0010346 -0.00098258 0.0015869 -0.0022894 0.0001666
0.0054649 0.001585 0.27163 0.073615
1940000000 0.17928 -0.16856 0.00049261 -0.00098654 0.0017249 0.0018561 -0.0040054 0.00026757
0.0010022 0.00096268 -0.00072701 -0.00079428
0.00050137 -0.00098354 0.26162 0.098372 -0.001972 0.0057613 0.0010657 0.0014207
0.0020397 0.00031909 0.0009375 0.00025294
0.0017823 0.001828 -0.001933 0.0057935 0.061049 -0.2416 0.00048801 -0.0024732
0.0022985 0.0002372 0.00024181 0.0016184
-0.0039873 0.00023749 0.0010936 0.0014288 0.00047699 -0.0025019 0.11406 -0.16859
0.0012327 0.0038193 -0.0013696 0.0013547
0.001064 0.00098229 0.0020378 0.00031755 0.0022912 0.00022395 0.001242 0.0038184
0.24178 0.025068 0.0043572 -0.002494
-0.00074943 -0.00078389 0.00093943 0.00022745 0.000207 0.0015854 -0.0013698 0.0013228
0.0043953 -0.0024997 0.26231 0.037538
2000000000 0.1333 -0.18363 -0.0032218 0.00083126 0.0029023 0.0011326 -0.0025121 0.0036259
0.00083255 0.0004811 -0.001011 0.00054042
-0.0032008 0.00082769 0.24813 0.063026 -0.00036128 0.0078174 0.0016626 0.00033559
0.0010794 -0.0013387 0.0004716 8.7955e-05
0.0029015 0.0011021 -0.00029901 0.0078314 0.020028 -0.22749 -0.0015281 -0.0016771
0.0020015 -0.0011036 0.0016743 0.00146
-0.0025423 0.0036192 0.0016737 0.00030331 -0.0015138 -0.0016503 0.059711 -0.17816
-0.00076025 0.0033024 -0.00018534 0.0019922
0.00085902 0.00041122 0.0010906 -0.0013374 0.0020071 -0.0011102 -0.00075331 0.0033144
0.24013 -0.0080617 0.0008731 -0.0033634
-0.00093519 0.00057291 0.00047329 9.4394e-05 0.0016924 0.0014435 -0.00017788 0.0020593
0.00082313 -0.0033653 0.2497 0.0094914
2060000000 0.086322 -0.19127 -0.0042438 0.0029582 0.002761 -0.00076453 0.00074775 0.0034882
0.0015181 -0.00057335 -0.00031415 0.0012014
-0.0042448 0.0029477 0.23517 0.034166 0.0046667 0.0086969 0.0011934 -0.00072988
0.00050336 -0.0014663 0.00056675 -0.00015942
0.0027464 -0.0007225 0.004751 0.0087162 -0.01262 -0.20953 -0.0016637 0.00054861
0.0007999 -0.0021175 0.0027174 0.00039127
0.00082657 0.0035105 0.0011824 -0.00070353 -0.0016699 0.00056237 0.0085613 -0.17457
-0.0016364 0.0044085 0.00070473 0.0011742
0.0015195 -0.00055563 0.00048687 -0.0014942 0.00081854 -0.0021346 -0.0016385 0.0044155
0.22805 -0.046362 -0.001396 -0.0043962
-0.000383 0.0012075 0.00057758 -0.00014341 0.0027319 0.00047483 0.00074605 0.0012104
-0.0013949 -0.0043964 0.23499 -0.015418
2120000000 0.041402 -0.18224 -0.0033591 0.0062715 0.002255 -0.0028642 0.0031602 0.0021026
0.00081615 -0.0015158 0.0011528 0.00027367
-0.0033624 0.0062656 0.21462 0.010855 0.0072503 0.0044713 0.0010541 -0.0013232
-0.0012828 -0.0019769 5.1776e-05 -0.00091981
0.0021989 -0.0028973 0.0072595 0.004432 -0.040702 -0.19287 -0.00086727 0.0017345
-0.0016213 -0.0015464 0.0007073 -0.0020466
0.0031489 0.0020476 0.001047 -0.001341 -0.0008925 0.0017329 -0.040146 -0.15746
-0.0022765 0.0062963 0.0018997 0.00099113
0.00084275 -0.0015419 -0.0012973 -0.0019638 -0.0016398 -0.0015299 -0.0022693 0.0062716
0.2138 -0.0809 -0.0051495 -0.002473
0.0011433 0.00023476 6.4451e-05 -0.00097691 0.00059567 -0.0021621 0.0018514 0.00099233
-0.005158 -0.0025091 0.21437 -0.030727
2180000000 0.001695 -0.16971 -0.00184 0.0095773 0.00055884 -0.002172 0.0029946 -0.00053038
0.00024544 -0.0013209 0.0013225 0.00016781
-0.0018411 0.009551 0.19535 -0.0074527 0.0080612 0.0039567 -0.00085932 -0.0016149
-0.0020779 0.00086685 -1.6266e-05 0.00021856
0.00057373 -0.0021777 0.0081292 0.0038909 -0.062024 -0.16904 0.0013865 0.0016192
-0.00083055 -0.00024125 0.00053344 -0.0021297
0.0029872 -0.00052695 -0.00087492 -0.0015971 0.0013698 0.0016162 -0.075845 -0.13169
-0.00066027 0.0091614 0.0019708 0.00019886
0.00020472 -0.0013325 -0.0020488 0.00091074 -0.0008542 -0.00025855 -0.00062061 0.0091728
0.1877 -0.11159 -0.0056837 0.0017789
0.0013958 0.00016913 -4.209e-05 0.00024507 0.00058105 -0.0021192 0.0019308 0.00018485
-0.0057241 0.0018077 0.19872 -0.045443
2240000000 -0.027429 -0.14506 0.0022281 0.010852 -0.00062954 -0.0028274 0.0015621 -0.0024369
-0.002054 -0.0010304 0.00079379 -0.0017487
0.0022199 0.010826 0.17554 -0.012691 0.0087563 -3.5567e-05 -0.00085382 -0.00037718
-0.00046598 0.0011093 -0.00071359 -0.00052354
-0.00066845 -0.0027591 0.0087275 -8.7515e-05 -0.079683 -0.14475 0.0019437 -0.0015112
-0.0011193 9.787e-05 -0.0023764 -0.0014512
0.001571 -0.0024402 -0.00087258 -0.00039872 0.0019228 -0.0015465 -0.11046 -0.10304
0.0016087 0.010758 0.0016418 -0.0006607
-0.0021038 -0.00095867 -0.00043074 0.0010573 -0.001068 0.00012275 0.0016516 0.010749
0.15922 -0.12891 -0.005703 0.0039761
0.00072021 -0.0017959 -0.00064283 -0.00053752 -0.0023626 -0.0013769 0.0017364 -0.00071858
-0.0056952 0.0039874 0.17504 -0.055764
2300000000 -0.054025 -0.11842 0.0075691 0.009112 -0.0012723 -0.0019067 -0.00045119 -0.0014586
-0.0012562 0.00072782 -0.0010116 -0.00075094
0.0075422 0.0091182 0.15611 -0.022118 0.0087576 -0.0022543 -0.00087106 0.00057214
-0.00019641 0.0016515 -5.85e-05 0.0008709
-0.0013457 -0.0019276 0.0087254 -0.0022902 -0.09172 -0.12088 1.6069e-06 -0.0018179
-3.6974e-05 0.0019165 -0.0018293 0.00077046
-0.0004967 -0.0014956 -0.00085193 0.00065146 -7.419e-06 -0.001746 -0.13034 -0.067696
0.0057869 0.011026 0.0005792 -0.0020073
-0.0011873 0.00072605 -0.00022416 0.0016836 -9.2328e-05 0.0018769 0.0058311 0.011003
0.12408 -0.14999 -0.0038739 0.0072746
-0.0010318 -0.00067124 -0.00014639 0.00083877 -0.001886 0.00068924 0.00053063 -0.0019487
-0.0038331 0.0072193 0.16004 -0.058121
2360000000 -0.071542 -0.087763 0.010471 0.0084914 -0.0012525 -0.0014572 -0.0015726 -0.00067025
-0.00058971 0.0011727 -0.0015865 -0.00046215
0.010466 0.0084763 0.14634 -0.022295 0.0080918 -0.0052894 -0.0005985 0.0010444
0.0019584 0.00033661 6.6335e-05 -0.00010602
-0.0012344 -0.0014815 0.0080726 -0.0053414 -0.10217 -0.099121 -0.0026373 -0.0011458
0.0011063 7.8418e-05 -0.0008423 0.0016328
-0.0015722 -0.00058215 -0.00061349 0.0010226 -0.0026099 -0.0011335 -0.14789 -0.035651
0.010295 0.010019 0.0013033 -0.0021213
-0.0006253 0.0011107 0.0019768 0.00028231 0.0011092 0.0001292 0.010309 0.0099712
0.095152 -0.15057 0.00036946 0.0082498
-0.001573 -0.00049384 9.4292e-05 -9.8377e-05 -0.00082617 0.0017909 0.0012927 -0.0021815
0.00034602 0.0082182 0.13672 -0.061853
2420000000 -0.079503 -0.059945 0.014138 0.002702 -0.0031727 -0.0012463 -0.00075699 0.00066072
0.0012138 0.0015903 -0.0013271 0.0017608
0.014141 0.0027588 0.13006 -0.022247 0.0045838 -0.0070977 0.0013315 0.0010494
0.00073548 -0.0014688 -7.185e-05 -0.00018432
-0.0032367 -0.0011583 0.0044669 -0.0071611 -0.11455 -0.078186 -0.002294 0.0014906
-0.00015152 -0.00024278 0.00018729 0.0029365
-0.00076574 0.00059986 0.0013264 0.001059 -0.0023101 0.0014774 -0.15591 0.0081054
0.01431 0.007572 -0.00050054 -0.0026972
0.0013174 0.0015752 0.00071043 -0.0014738 -0.00012546 -0.00023672 0.014368 0.0075342
0.060895 -0.1499 0.0011227 0.0090239
-0.0013743 0.0017498 -0.00010391 -0.00020291 0.00021666 0.0028444 -0.00051679 -0.0026905
0.0010771 0.0088913 0.11843 -0.056044
2480000000 -0.080624 -0.030123 0.013704 -0.0025293 -0.0016815 -9.2577e-05 -0.00053937 0.0013371
0.0018548 -0.00046363 1.8574e-05 0.0013361
0.0137 -0.0025296 0.13161 -0.024467 0.002603 -0.0090735 0.0011952 -0.00010466
-0.00049993 -0.0010374 -0.00016827 -0.00035009
-0.0016768 -9.4848e-05 0.0025333 -0.0090978 -0.1182 -0.058803 -0.00057716 0.0034206
-0.00023224 -0.00079634 0.0018694 0.00097934
-0.00057112 0.0013799 0.0011837 -0.00011144 -0.00057142 0.0033885 -0.15813 0.044071
0.018069 0.00094605 -0.0015613 -0.0023959
0.0017939 -0.000506 -0.00051707 -0.0010559 -0.00022738 -0.00077517 0.018051 0.00082451
0.030337 -0.14238 0.0042154 0.007337
5.9778e-05 0.0013677 -0.00018877 -0.00033973 0.001863 0.0009057 -0.0015693 -0.0023721
0.0042141 0.0073385 0.098757 -0.053573
2540000000 -0.085612 -0.0020221 0.011506 -0.0063283 -0.0023273 0.00093379 0.00062383 0.00075198
-1.1742e-05 -0.0018623 0.0010963 0.0015222
0.011499 -0.006325 0.11812 -0.015321 -0.0013714 -0.0079781 0.00063516 -0.0015119
-0.0016496 -0.00011573 -0.00045304 0.00024254
-0.0023644 0.00097735 -0.0014324 -0.0079634 -0.12488 -0.034823 0.0020336 0.0025365
-0.0010762 -9.8636e-05 0.0019066 -0.00079229
0.00064579 0.00080784 0.00061109 -0.001518 0.0019764 0.0025625 -0.15742 0.083952
0.017404 -0.0056295 -0.0022332 -0.0019038
1.0667e-05 -0.0018601 -0.0016091 -8.1636e-05 -0.0011363 -9.2654e-05 0.017374 -0.0056867
0.0059239 -0.12774 0.0070706 0.0064284
0.0011057 0.0015122 -0.00044841 0.00022787 0.0018015 -0.00080339 -0.0022082 -0.0019393
0.0070016 0.0064411 0.083007 -0.038606
2600000000 -0.078109 0.022338 0.0084007 -0.0098881 -0.0013403 0.0027226 0.00086566 -0.00037106
-0.0010834 -0.0012967 0.0018105 0.00069976
0.0084013 -0.0098617 0.11338 -0.031453 -0.0035944 -0.0060021 -0.00048807 -0.00077435
-0.00025903 0.0015847 -0.00025835 0.00073474
-0.0012851 0.0027359 -0.0036576 -0.0060423 -0.12913 -0.010619 0.0031454 -0.0001073
-0.00033445 0.0013288 0.001176 -0.0017352
0.00083749 -0.0003876 -0.00048179 -0.00073622 0.0031924 -9.2107e-05 -0.14276 0.1167
0.014086 -0.011983 -0.0033186 -4.1037e-05
-0.0011217 -0.0012308 -0.00027688 0.0015927 -0.00030935 0.0012896 0.014051 -0.012037
-0.020533 -0.11205 0.0085272 0.0059184
0.0017893 0.00066655 -0.00017791 0.00071085 0.0013702 -0.0017705 -0.0033051 2.2452e-05
0.0084 0.0059739 0.075811 -0.024233
2660000000 -0.073348 0.047662 0.004335 -0.011562 -0.00014967 0.0010079 2.35e-05 -0.0001749
-0.0026069 0.00044165 0.0014616 -0.00074837
0.0043529 -0.011554 0.11979 -0.027451 -0.0048968 -0.0043331 -0.0012051 -0.00030454
0.00021908 0.0017613 0.00045109 0.00075875
-0.00014855 0.00095248 -0.0048998 -0.0042374 -0.12913 0.0095244 0.0019496 -0.0019505
0.00031027 0.00093335 -0.0011333 -0.0017752
-5.5407e-05 -0.00013943 -0.001212 -0.00032707 0.0020018 -0.0019908 -0.12418 0.14791
0.0082324 -0.015769 -0.0024623 0.00094574
-0.0026828 0.00048238 0.00024288 0.0017665 0.0003068 0.00097333 0.0081447 -0.015839
-0.037688 -0.097211 0.010424 0.0017377
0.0014014 -0.00079295 0.00039254 0.00080889 -0.0012583 -0.0018121 -0.002486 0.00091524
0.01053 0.0017793 0.07113 -0.0048148
2720000000 -0.061871 0.067062 9.123e-05 -0.011666 -0.00029483 0.0027905 -0.00030186 -6.5461e-05
-0.0021353 0.002005 0.00047747 -0.0017582
0.00013096 -0.01166 0.10551 -0.03009 -0.0052424 -0.00097724 -0.001587 0.00029147
0.0016888 0.00056394 0.00087549 -0.00013995
-0.00026215 0.0027944 -0.0052824 -0.00090797 -0.1232 0.039973 0.00017931 -0.002343
0.00056543 0.00022917 -0.0012881 0.00079694
-0.0002836 -4.406e-05 -0.0015936 0.00035537 0.00010071 -0.0023793 -0.091672 0.17871
0.0014901 -0.016426 -0.0016505 0.0022024
-0.00223 0.0019816 0.0016905 0.00052064 0.00057439 0.00023431 0.0014329 -0.016444
-0.052245 -0.071726 0.011861 -0.00073826
0.00053561 -0.0017937 0.0008936 -0.00016815 -0.0013499 0.00086537 -0.0016221 0.002223
0.011848 -0.0007595 0.075654 0.015398
2780000000 -0.048072 0.085328 -0.0043263 -0.01034 -0.00015098 0.0010362 0.0005579 -0.00033516
0.001136 0.0026417 -0.00072812 -0.0017511
-0.0043409 -0.010315 0.10367 -0.042894 -0.0039534 0.00047353 -9.0483e-05 0.0015695
0.0016647 -0.0009384 7.9928e-05 -0.00020356
-6.2553e-05 0.0010538 -0.0039591 0.00050832 -0.1216 0.068852 -0.002023 -0.0015497
0.00043055 -0.00046308 -0.00026421 0.00062029
0.0005338 -0.00034905 -7.2266e-05 0.0015598 -0.0021077 -0.0015181 -0.063053 0.20039
-0.0051875 -0.014789 -0.00066524 0.0020309
0.0013076 0.0026128 0.0016413 -0.00094612 0.00036613 -0.00046601 -0.0052226 -0.014783
-0.06611 -0.046873 0.010159 -0.005032
-0.00071101 -0.0017787 5.6241e-05 -0.00017158 -0.00021123 0.00067773 -0.00068648 0.0020339
0.010181 -0.0050272 0.079538 0.032808
2840000000 -0.033309 0.1014 -0.0073941 -0.0072543 0.0013218 0.0019635 -0.0001625 -4.8684e-05
0.0014809 0.00099637 -0.0016336 0.00036281
-0.0073331 -0.0072469 0.10142 -0.035167 -0.003111 0.0015323 0.00028022 0.00072306
-2.1588e-05 -0.0015041 -1.2283e-05 -7.4168e-06
0.0012825 0.001939 -0.0031048 0.0015241 -0.11625 0.095451 -0.0012378 0.00032675
0.00019539 0.00036444 0.00092771 0.0011186
-0.00014838 -2.979e-05 0.00027962 0.00073437 -0.0011819 0.00041071 -0.02722 0.21711
-0.0091473 -0.010527 0.00012281 0.0012996
0.0014405 0.0010527 -1.0835e-05 -0.0015146 0.00013124 0.00034674 -0.0091587 -0.010499
-0.072218 -0.022144 0.0086382 -0.007119
-0.0016534 0.00033335 5.6994e-05 7.946e-06 0.00091309 0.001013 0.00017061 0.0012851
0.0086061 -0.007127 0.093492 0.049337
2900000000 -0.018568 0.12078 -0.0088294 -0.0032938 0.0015513 0.00018944 0.00027971 -0.0007273
0.0021481 -0.0010056 -0.0008889 2.1433e-05
-0.0088214 -0.0032741 0.083356 -0.043242 -0.00071132 0.002552 0.00088099 0.00030794
-0.00032519 -0.0014027 -0.00023297 -3.9296e-05
0.0015879 0.00015092 -0.00067734 0.0025614 -0.098368 0.12863 -0.00087835 8.2765e-06
-0.00032443 -0.0011786 0.0014176 -0.00031477
0.0003003 -0.00070024 0.00084984 0.00029778 -0.00082368 -1.7398e-05 0.0097711 0.22037
-0.011559 -0.0050099 0.0011006 0.0021748
0.0021479 -0.0010626 -0.00034843 -0.0014074 -0.00022955 -0.0011827 -0.011589 -0.0049374
-0.071907 0.0091554 0.0064276 -0.0099357
-0.00084429 -5.075e-05 -0.00026812 -3.9007e-05 0.0014245 -0.00035585 0.0010706 0.0020695
0.0065244 -0.0098237 0.1093 0.054654
2960000000 0.0016123 0.13249 -0.0087382 0.00036325 0.00039113 0.001378 -0.00068333 -0.00088447
-0.00026906 -0.0016643 -0.00065759 0.0003905
-0.0087231 0.00030271 0.091376 -0.042707 -0.00042687 0.0010992 0.0010062 0.00015335
-0.0011505 -0.00084124 0.00054172 0.00036116
0.00047959 0.0013668 -0.00038583 0.001108 -0.08036 0.15913 -0.00080632 0.00050253
-0.00050501 0.0006469 3.3062e-05 -0.0023812
-0.00072293 -0.00091664 0.0010355 0.00015083 -0.00086311 0.00050369 0.051407 0.22772
-0.01127 -5.0815e-05 0.0014765 0.00059563
-0.00025454 -0.0016177 -0.0011471 -0.00081326 -0.00056176 0.00061702 -0.011251 -3.1547e-05
-0.064011 0.036391 0.0015402 -0.011
-0.00071173 0.00039834 0.00049256 0.00037876 0.00010145 -0.0024371 0.0014703 0.00066292
0.0015257 -0.011057 0.1275 0.065157
3020000000 0.020001 0.14765 -0.0065177 0.0036876 0.0013905 -0.00019623 -0.00095689 -3.3997e-05
-0.00053448 0.00032095 -0.00011507 0.0006626
-0.0065083 0.0036744 0.080978 -0.030894 -0.00025426 -0.00022733 0.00053128 -0.0008991
-0.0017586 0.00039743 0.00070461 -0.00015821
0.0013281 -0.00016674 -0.00019772 -0.00021835 -0.05847 0.18458 -0.00041955 0.00089659
0.00044283 0.00037783 -0.00081161 -0.0017516
-0.00096068 -6.1846e-05 0.00052605 -0.00090978 -0.00033247 0.00090641 0.09098 0.22143
-0.008831 0.0037318 0.00080412 0.00044091
-0.00064773 0.00034768 -0.0017199 0.00038578 0.00042562 0.00044542 -0.0088342 0.0037874
-0.051462 0.062658 -0.00057256 -0.010868
-7.3349e-05 0.00064101 0.00071622 -0.00020859 -0.00076596 -0.0017012 0.00082075 0.00039293
-0.00052027 -0.010804 0.14759 0.063068
3080000000 0.046773 0.15637 -0.0047339 0.005829 0.0016809 -3.4046e-05 -0.0007015 -9.3301e-06
-0.00051595 0.00022692 0.00015026 0.00035691
-0.0047157 0.0058397 0.078348 -0.026168 -0.000432 0.000181 -0.00015929 -0.00035717
-0.00035188 0.0010673 -7.3457e-05 -0.0006426
0.0016617 -6.9279e-05 -0.00046162 0.00018545 -0.022081 0.20599 -0.00078914 0.00020291
0.00050497 0.00083875 -0.002355 -0.00042592
-0.00070264 4.1353e-05 -0.00015786 -0.0003657 -0.00078339 0.00021352 0.12444 0.21363
-0.0053173 0.0068089 0.0019527 0.00042145
-0.00049956 0.00025808 -0.0003516 0.0011145 0.00050882 0.00082946 -0.0052984 0.0068567
-0.028976 0.090851 -0.0054226 -0.0091525
0.00013403 0.0003521 -0.00017395 -0.00060443 -0.0021443 -0.00067377 0.001894 0.00047908
-0.0053215 -0.0091513 0.16268 0.070043
3140000000 0.074889 0.16133 -0.0012504 0.0077208 0.0028338 -0.0014582 -0.0011705 0.0011457
0.0017305 0.00081893 0.00032853 -1.0654e-05
-0.0012436 0.0076539 0.073742 -0.027116 -0.0010311 -1.978e-06 0.00070212 -0.000409
-6.2216e-06 0.0010705 0.00041499 -0.00036551
0.0028129 -0.0014367 -0.0010451 1.1456e-05 0.019095 0.22711 0.0003102 0.0016097
0.0012759 -0.00074997 -0.0024605 0.00099142
-0.0012153 0.0011693 0.00074214 -0.00037741 0.00027556 0.0016578 0.16007 0.18933
-0.0015307 0.0071046 0.0010913 -0.00135
0.0017331 0.00080109 -5.2726e-06 0.00097749 0.0012265 -0.00070224 -0.0014529 0.0071011
-0.015392 0.1103 -0.0075361 -0.0059627
0.00027152 6.1186e-05 0.00054648 -0.00034413 -0.0028246 0.0010759 0.0011163 -0.0013212
-0.0075961 -0.0060078 0.1873 0.061368
3200000000 0.10754 0.17162 0.0037459 0.0065918 0.00088377 -0.0027912 3.2293e-05 0.0017886
0.0003677 -0.0019592 6.585e-05 0.00039337
0.0037411 0.0065932 0.084965 -0.026046 -0.0012625 0.00030903 -0.00060226 -0.00092627
0.00072776 0.0010802 -0.00028198 -0.00089695
0.00096578 -0.0028209 -0.0011936 0.00030127 0.064101 0.23221 0.0012045 0.00044083
-0.00041067 -0.0020367 -0.0014417 0.0020458
6.3979e-05 0.0018822 -0.00058054 -0.00093447 0.0012357 0.00046442 0.18187 0.1664
0.0015208 0.0067308 0.00054046 -0.00156
0.00030257 -0.0020092 0.00066923 0.001092 -0.0003458 -0.0020003 0.0015375 0.0066789
0.019245 0.12789 -0.0087463 -0.001643
0.00010759 0.0003781 -0.00027521 -0.00092249 -0.001393 0.0024215 0.00051443 -0.0015885
-0.0088595 -0.0016036 0.20303 0.06037
3260000000 0.13875 0.16456 0.0041913 0.0032597 -0.00080461 -0.0025571 0.0011954 0.00066781
0.00041808 -0.0018044 -2.7651e-05 -8.7958e-05
0.0042132 0.0032793 0.092458 -0.02928 -0.0019467 0.0019589 -0.00043908 -0.00021932
0.00080577 -0.00047532 -0.00084495 -5.4555e-05
-0.00069084 -0.0025416 -0.001958 0.0019491 0.11417 0.2285 0.00022572 -2.3462e-05
-0.00061144 -0.00062044 7.8212e-05 0.0020366
0.0012182 0.00062589 -0.00049247 -0.00022372 0.00021216 -8.7456e-05 0.20855 0.12941
0.0038711 0.0049797 -0.00078188 -0.0017223
0.00034283 -0.0018176 0.00081521 -0.00038304 -0.00061222 -0.00069656 0.003908 0.0049765
0.040309 0.13705 -0.0068227 0.0023966
-2.1003e-05 -1.5032e-05 -0.00095796 -0.00019066 0.00037717 0.0018208 -0.00078212 -0.0017173
-0.0066832 0.0025051 0.23193 0.052005
3320000000 0.16986 0.15977 0.0072252 0.0015025 -0.00039069 -0.0019687 0.00098891 0.00034531
-0.0018999 -0.0013966 0.00032047 0.00019437
0.0071883 0.0015077 0.099926 -0.024937 0.00042034 0.0024021 -0.00047992 -0.00048123
-0.00015195 -0.00023763 -0.00060866 0.00019184
-0.00043655 -0.001959 0.00052416 0.002393 0.16241 0.22061 0.0004609 -0.00011262
-0.0011478 -0.00043286 0.00040002 0.0013249
0.00094156 0.00037456 -0.00044603 -0.00045149 0.00047182 -6.56e-05 0.21828 0.099283
0.0049344 0.0023441 -0.0012409 -8.0163e-05
-0.0018198 -0.0013714 -0.00014436 -0.00031935 -0.0012435 -0.00030832 0.0049249 0.0023496
0.069338 0.13972 -0.0047681 0.0032651
0.00026766 0.00012163 -0.00066656 0.00030209 0.00010574 0.0011456 -0.001248 -6.926e-05
-0.0046751 0.0031303 0.24957 0.038395
3380000000 0.20511 0.14269 0.0058396 -0.0020011 -0.0010408 0.00069125 0.0010299 0.00012103
-0.0016851 0.00082879 0.00029399 -0.00015722
0.0057982 -0.0020172 0.11061 -0.033385 -4.2129e-05 0.0030338 -0.0010886 -0.00032637
-0.0001287 3.8349e-05 -0.00090193 0.00062788
-0.00092113 0.00069054 -5.1857e-05 0.0029462 0.20367 0.19878 0.00071026 -0.00074733
-0.0019585 0.00048909 0.0014025 0.0013821
0.0010466 0.0001465 -0.0010587 -0.0002855 0.0007296 -0.00071947 0.23321 0.066412
0.0062482 0.0016757 -0.00041321 0.00029473
-0.0015685 0.00083756 -0.00017937 1.7532e-05 -0.0018797 0.00047523 0.0063048 0.0016134
0.10738 0.13257 -0.0011708 0.005146
0.00020701 -7.0017e-05 -0.00087008 0.00068999 0.0012484 0.0016963 -0.00040852 0.00032909
-0.0013596 0.0050619 0.27882 0.019376
3440000000 0.23688 0.12248 0.0048113 -0.0037605 -0.0007381 -0.0018798 0.00068482 -2.5921e-05
-0.0012481 0.0016777 0.00078036 6.4811e-05
0.0048402 -0.0037837 0.10394 -0.037831 0.0030339 0.0023298 -0.0008793 0.0010307
1.3591e-05 0.00029195 0.00033449 0.00087359
-0.00083125 -0.0018519 0.0030902 0.0023478 0.24264 0.17165 -0.00024869 -4.0406e-05
6.8246e-05 0.001784 0.00082189 0.0001577
0.00076713 1.1411e-05 -0.00090681 0.001024 -0.00028739 -3.4371e-05 0.23513 0.034141
0.006887 -0.0014117 -0.00036268 0.00010057
-0.0013653 0.0016443 3.5398e-05 0.0003791 3.7139e-05 0.001627 0.0068192 -0.0014806
0.13294 0.12651 0.002317 0.0034334
0.00081806 6.3411e-05 0.00027415 0.00076301 0.0013514 0.00031803 -0.00036084 5.8571e-05
0.0023157 0.0036279 0.29538 -0.0088682
3500000000 0.26997 0.090664 0.002637 -0.0048194 -0.0013694 0.0015808 0.00084311 -0.00084356
-0.00099967 0.0011533 0.00082019 -0.0011234
0.0026292 -0.0048274 0.11716 -0.061947 0.003207 0.001335 -0.00025862 0.0006854
0.00050234 -1.9112e-05 -0.00011566 0.00033647
-0.0012384 0.0015911 0.0032582 0.0013096 0.27311 0.13754 0.00021032 -8.8041e-05
0.00029165 0.00036095 0.0017254 0.00041968
0.00071874 -0.00080675 -0.00023809 0.00066349 0.00023029 3.6737e-05 0.23984 0.0060693
0.0064306 -0.0040193 7.1986e-05 9.2634e-05
-0.00085006 0.0012122 0.00047193 -8.6733e-05 0.00017919 0.00037771 0.0064155 -0.0040239
0.17509 0.10373 0.0025437 0.00089038
0.00068389 -0.001131 -2.0432e-05 0.00039539 0.0015072 0.00016414 9.7061e-05 -3.5006e-05
0.0025926 0.00089886 0.31693 -0.036725
3560000000 0.28848 0.057316 0.00034038 -0.0063772 3.8977e-05 -0.00095067 0.00057501 0.00028311
0.0017431 0.0017327 -0.00016225 -0.0011522
0.00035704 -0.0063187 0.11102 -0.066836 0.0058111 -0.00054299 0.00037872 0.00052781
0.00060549 -0.00017587 8.7519e-05 0.00027479
-3.8763e-05 -0.0010485 0.0058302 -0.00076294 0.30068 0.095722 -1.3383e-05 -0.00021873
0.00035275 0.00031019 0.0017723 -0.001087
0.00056038 0.00026487 0.00043826 0.00054763 2.2287e-05 -0.00033415 0.22953 -0.029989
0.0051247 -0.0063401 -0.00054131 -0.00074166
0.0017763 0.0015947 0.00057384 -0.00015472 0.00036354 0.0004388 0.0051303 -0.0064094
0.19547 0.0941 0.0023541 -0.00067195
-5.6554e-05 -0.0011904 2.7716e-05 0.00025655 0.0016883 -0.00097487 -0.00054049 -0.0006915
0.0023025 -0.00080425 0.32952 -0.077192
3620000000 0.30616 0.019927 -0.0012747 -0.0037731 -0.0021065 -0.00016159 0.00046326 -0.0017314
-0.00015797 0.00069166 -0.00056469 -0.00067572
-0.0012229 -0.0038005 0.11246 -0.09561 0.004188 -0.0036006 0.00018686 0.00045648
-0.00013644 -0.0010108 0.00067773 0.00050547
-0.0020441 -0.00011423 0.0041992 -0.0036039 0.31437 0.051804 0.00018547 -0.00080209
-0.00015983 0.00025514 0.00056441 -0.0013852
0.00047928 -0.0016638 0.00014822 0.00044356 3.6759e-05 -0.00087803 0.21904 -0.060092
0.00033758 -0.0075026 -0.00097161 0.0010421
-9.6544e-06 0.00073429 -0.00013319 -0.00087822 -0.00018692 0.0002975 0.0002626 -0.0075622
0.21809 0.059353 0.00096049 -0.001487
-0.00064055 -0.00061789 0.00069548 0.0004314 0.000622 -0.0015322 -0.00092046 0.001118
0.00095436 -0.0014345 0.33173 -0.11078
3680000000 0.311 -0.024247 -0.0036711 -0.0040667 -0.00090576 0.0015872 -0.0011137 -0.00039375
0.0013158 -1.2144e-06 -0.0012431 -0.0002547
-0.0037505 -0.0040966 0.1088 -0.11302 0.0016568 -0.0045871 0.0007102 0.00020847
-0.00018402 -0.00050785 0.00084308 4.814e-05
-0.0010386 0.0015711 0.0016703 -0.0044872 0.32561 0.0018929 -0.00090136 -0.00075977
0.0013127 0.00037097 0.00031935 -0.0013855
-0.0010792 -0.00040133 0.00070491 0.00022446 -0.00078887 -0.00069744 0.20588 -0.093897
-0.0013306 -0.0065044 -0.0012558 0.0014113
0.0013285 6.9429e-05 -0.00020744 -0.00065109 0.00128 0.00035596 -0.0013631 -0.0064366
0.23903 0.036358 0.00036448 -0.0019814
-0.0012214 -0.00023036 0.00072799 6.9789e-05 0.00025905 -0.0013958 -0.0012494 0.0013347
0.0003344 -0.0017996 0.33215 -0.15544
3740000000 0.31305 -0.059369 -0.0033429 9.8957e-05 -0.0022793 0.002572 0.00013694 -0.0011168
-0.0005801 0.00025365 -0.0009416 0.00030928
-0.0033331 7.8384e-05 0.10013 -0.13406 0.0011636 -0.0055231 0.00028012 -0.00015917
-0.00036946 -0.00032318 0.00043866 8.7548e-05
-0.0022305 0.0026017 0.0009823 -0.0056 0.32917 -0.036074 -0.00071059 6.1272e-06
-0.00033455 -0.00050769 -0.00052379 -0.00072969
0.00018554 -0.0010298 0.00032183 -0.00017154 -0.00061196 3.6078e-05 0.18456 -0.11689
-0.0026083 -0.0052947 0.00080477 0.002736
-0.00061387 0.00018203 -0.00042271 -0.00025456 -0.00014218 -0.00062964 -0.0025957 -0.0053069
0.24878 0.0024404 -0.00098284 -0.0012403
-0.00088388 0.0003889 0.0005289 4.9105e-05 -0.00060824 -0.00075863 0.00069434 0.0027586
-0.0010824 -0.0014812 0.31913 -0.19547
3800000000 0.30955 -0.10572 -0.002433 0.0007001 0.00089955 0.0038466 -0.0013847 -0.0016909
0.001591 0.00097564 -0.0013725 0.00042715
-0.0024076 0.00068017 0.090631 -0.14933 -0.0019529 -0.004949 0.00032585 0.00020808
-0.0010085 -0.00044634 0.0010004 0.00017524
0.00086583 0.0037825 -0.0018243 -0.0049922 0.32719 -0.078721 -0.00091957 0.000548
0.00059901 0.00042444 -0.00032101 -0.001019
-0.0014043 -0.0017233 0.00029111 0.00020684 -0.0010083 0.00039336 0.17621 -0.14289
-0.0038012 -0.0037657 0.0013638 0.0016426
0.0017219 0.00096751 -0.00099326 -0.00028313 0.00062675 0.00048064 -0.0038843 -0.0037845
0.26331 -0.035335 0.0011283 0.00050183
-0.0013661 0.00033243 0.0010452 3.7487e-05 -0.00034675 -0.00093938 0.0014293 0.0017448
0.0010702 0.00048443 0.31263 -0.23713
3860000000 0.29759 -0.13729 -0.0008958 0.0012773 0.0026794 0.0021412 -0.0020791 0.0011469
0.00081005 -0.0012062 -0.00033676 0.0014309
-0.00087384 0.0014019 0.07129 -0.15997 -0.0033034 -0.0051937 0.00062235 -0.00071281
-0.00074609 0.0013208 0.00067443 -0.0010554
0.0029215 0.0020528 -0.0033788 -0.0052869 0.30741 -0.1191 -0.00066001 0.00076082
0.00056111 -0.00051878 -0.0010178 -0.00063897
-0.0019945 0.0011654 0.00062624 -0.00070297 -0.00061837 0.00083312 0.14799 -0.15787
-0.0027211 -0.0038916 0.0019565 0.001209
0.00093754 -0.0012242 -0.00065261 0.0011135 0.00038833 -0.00047212 -0.0027305 -0.0037737
0.26223 -0.064188 0.00026726 -0.0014512
-0.00031128 0.0014109 0.0004187 -0.0010078 -0.00081455 -0.00065509 0.0020211 0.0010504
0.0002473 -0.0012775 0.28914 -0.27512
3920000000 0.28459 -0.17679 0.001808 0.00041764 0.0037227 0.0024202 -5.6643e-05 0.00093911
0.00037372 0.00011055 0.00071322 0.00065202
0.0017446 0.00029108 0.045005 -0.17618 -0.00488 -0.0034102 -0.00048611 -0.00020736
0.00047335 0.00026863 -0.00032231 -0.0005079
0.0036006 0.0022289 -0.005075 -0.0033338 0.30085 -0.15185 0.00024464 0.0012226
0.0018315 -0.0014448 -0.00080024 7.2798e-06
-5.2376e-05 0.00097905 -0.00048161 -0.00021795 0.00031655 0.0011708 0.12925 -0.16918
-0.0039062 -0.0029673 0.0023669 -0.00039035
0.00045237 2.5927e-05 0.00030924 0.00025393 0.0018685 -0.001367 -0.0038553 -0.0030093
0.25751 -0.10981 0.00097136 -0.0016658
0.00075581 0.00059667 -0.00028525 -0.00038782 -0.00088696 3.1982e-05 0.0022004 -0.00039455
0.001082 -0.0017099 0.26828 -0.30249
3980000000 0.2582 -0.21341 0.0019505 -0.0028394 0.0050865 -0.00039649 0.00015447 0.0011983
0.0010524 -0.002061 0.00023468 0.00021388
0.0018998 -0.0029011 0.02319 -0.19102 -0.0058165 -0.0014522 0.00071403 0.00046276
0.00043093 0.0003414 9.3063e-05 -0.0010409
0.004941 -0.00036824 -0.0059135 -0.001213 0.27334 -0.1822 0.0012932 -9.4852e-06
-0.0011883 -0.0011204 -0.00041846 -0.00055613
0.00018249 0.0012334 0.0006933 0.00044173 0.001298 -5.91e-05 0.092874 -0.19159
-0.0041103 -0.0034477 0.0015374 -0.00078517
0.00097959 -0.0020065 0.00044603 0.00048015 -0.0012456 -0.0010811 -0.0041812 -0.0033837
0.24707 -0.14081 0.0012728 -0.004423
0.00020929 0.00025267 0.00028469 -0.0011913 -0.00049311 -0.00062203 0.0016321 -0.00072713
0.0013373 -0.004548 0.23457 -0.34132
4040000000 0.2308 -0.23899 -0.00030007 -0.0039808 0.0033012 -0.0025616 0.00026509 0.00038077
-0.00054531 -0.00081469 0.00083212 0.00018474
-0.00033455 -0.0039182 -0.002602 -0.1979 -0.0047739 0.00019921 0.00018516 -0.0010469
9.3062e-05 0.00041174 -0.0014729 -0.00041417
0.0034539 -0.00264 -0.0046445 0.00024868 0.25155 -0.21648 0.00020974 -0.00060184
-0.00064127 -0.00056077 -0.00096724 8.0327e-06
0.00028139 0.00034995 0.00014548 -0.0010133 0.00014973 -0.00051077 0.070694 -0.18609
-0.0061752 -0.0017526 0.0016047 -0.000494
-0.00058689 -0.00076529 0.00018651 0.00029024 -0.00071637 -0.00062253 -0.0062026 -0.001715
0.23559 -0.1731 -0.0012186 -0.0030962
0.00093346 0.00016404 -0.0016963 -0.00042277 -0.0010324 0.00010897 0.0017172 -0.00055378
-0.0013072 -0.0029092 0.19725 -0.36061
4100000000 0.20205 -0.26351 -0.0032222 -0.0030095 0.0012227 -0.0036795 -4.603e-05 -6.1643e-05
0.00044079 -0.0015558 0.00060021 0.00015817
-0.0031768 -0.0029676 -0.026982 -0.2026 -0.0049594 0.00092267 -0.00017339 -0.00032259
0.00080596 0.00011699 -0.00084472 0.00029037
0.0011064 -0.0035829 -0.0048476 0.0010362 0.23052 -0.2427 0.00016374 -0.00011751
-0.00087768 -0.00065442 -0.0016842 0.00039871
-4.5049e-06 2.7858e-05 -0.00021265 -0.00033972 0.00022306 -0.00015375 0.03756 -0.20077
-0.0062201 0.0004381 0.0013709 -0.001409
0.0004626 -0.0016206 0.00067612 0.00012453 -0.00080847 -0.00065184 -0.0061695 0.00050059
0.22233 -0.19811 -0.0012421 -0.004444
0.00058569 0.00028564 -0.00066915 0.00042316 -0.0015116 0.00039621 0.0012263 -0.0014103
-0.0012118 -0.0044528 0.16507 -0.38711
4160000000 0.17248 -0.28118 -0.0035903 -0.001965 -3.2544e-05 -0.0033342 0.0007356 -0.00018479
-0.0035198 -0.00062599 0.0007606 -0.00080076
-0.0035423 -0.0019485 -0.0537 -0.19954 -0.0049848 0.0028181 -0.00036696 -0.00023655
0.00021672 -0.00050258 -0.0010632 0.00048175
-8.7503e-05 -0.0033469 -0.0048329 0.0027689 0.19832 -0.2585 0.00063297 -0.00014651
-0.0011885 -0.00040859 -0.0012268 0.0010442
0.00070527 -9.8024e-05 -0.00041291 -0.00023311 0.0005268 -0.00013706 0.01261 -0.18837
-0.0050256 0.0018254 0.0010878 -0.0025432
-0.0035759 -0.00058122 0.00022763 -0.00049911 -0.0011598 -0.00029032 -0.0050395 0.0018148
0.19199 -0.23279 -0.0040573 -0.0032294
0.00056726 -0.00077844 -0.00098483 0.00037706 -0.0011819 0.00093384 0.0012144 -0.0023802
-0.0041142 -0.0032983 0.11493 -0.39637
4220000000 0.14505 -0.29707 -0.0044528 7.0279e-06 -0.0001223 -0.0039174 -0.00041727 -0.00025649
-0.00086098 0.00077623 0.00017018 -0.00087169
-0.0043865 1.1935e-05 -0.089359 -0.18973 -0.0022119 0.0034961 -0.00017054 -0.00016131
-0.00010698 0.0002894 -0.00032454 0.00093366
0.00010743 -0.0038674 -0.0022706 0.0034768 0.16962 -0.2855 2.9882e-05 7.2748e-05
0.00034975 0.00071052 0.00024342 0.00085711
-0.00040437 -0.00025085 -0.00012805 -0.00012532 -4.5552e-05 6.1443e-05 -0.010472 -0.18673
-0.0043281 0.0019858 -9.9047e-05 -0.0019428
-0.00087366 0.00086254 4.0642e-05 0.0002432 0.0004814 0.00047189 -0.0043123 0.0019867
0.17628 -0.25663 -0.0045102 -0.002915
0.00035176 -0.001014 -0.00056155 0.00093179 -0.00010636 0.0009978 -5.7489e-05 -0.0020597
-0.0043283 -0.0030134 0.088876 -0.40945
4280000000 0.11511 -0.30702 -0.0029783 0.0014494 -0.001695 -0.0042712 -0.00043479 0.00052113
-0.00056604 0.0015249 -0.00037704 -0.00028359
-0.0030111 0.0014749 -0.11528 -0.19548 -0.0026865 0.0030687 -0.00071297 -0.00033109
0.00038434 8.3451e-05 0.00046383 0.00037536
-0.0020322 -0.0043786 -0.0027776 0.0030928 0.13993 -0.29332 0.00079752 -0.00025547
-0.00078152 0.00061828 -0.00093651 0.00073064
-0.00047396 0.00053135 -0.00070306 -0.00033578 0.00084686 -0.00031281 -0.048687 -0.17237
-0.0048227 0.0024769 -0.00043242 -0.0022168
-0.0004022 0.0015067 0.00018707 6.4914e-05 -0.00084309 0.00095765 -0.0047833 0.0024041
0.13414 -0.28064 -0.0060834 -0.0012238
-0.00066109 -0.00032749 0.00057923 0.00056578 -0.00054445 0.00077671 -0.00060193 -0.0021816
-0.006135 -0.0013715 0.037277 -0.41654
4340000000 0.087578 -0.3162 -0.0018893 0.0017592 -0.0022645 -0.0014644 0.00021686 0.00057736
8.1187e-05 0.00056867 -0.00011868 -0.0010905
-0.0019779 0.0018367 -0.13636 -0.16925 -0.0019476 0.003816 -0.00020667 0.00057117
-0.00015666 -0.0003217 0.0001398 0.00047714
-0.0024094 -0.0013314 -0.0018965 0.0039698 0.10366 -0.31027 -0.00026786 -0.0010434
0.00022484 0.00068253 0.00069335 0.0025016
0.00026286 0.00053506 -0.0002468 0.00058694 -0.00035232 -0.00097696 -0.066841 -0.1692
-0.00411 0.0036529 -0.0014872 -0.002537
-9.0373e-05 0.00060068 -6.6352e-05 -0.00025694 0.00049379 0.00068212 -0.0041931 0.003694
0.10797 -0.30441 -0.0046257 0.00092546
-6.1197e-05 -0.00089741 0.00033649 0.00031677 0.00051958 0.0020678 -0.001329 -0.0025157
-0.0047205 0.0010617 0.0035576 -0.41076
4400000000 0.057933 -0.32239 -0.0010526 0.0014729 -0.0023964 -0.0016404 0.00086184 0.0013495
-0.00017935 0.00077874 -0.00015059 -0.00072557
-0.0010079 0.0014409 -0.16492 -0.16042 -0.001319 0.0039155 -0.00036043 0.00048718
0.00020685 -0.00072403 0.00052857 0.00053214
-0.0022269 -0.0016912 -0.0011402 0.0040202 0.075971 -0.317 -0.00015395 -0.00029469
0.0004244 0.00044662 0.0013385 0.0012749
0.00080833 0.0012853 -0.0003391 0.00053174 -0.00013885 -0.00020577 -0.091132 -0.15676
-0.0031136 0.0049108 -0.0022685 -0.0013252
-6.7918e-05 0.00078111 0.00029379 -0.00079275 0.00053897 0.0003692 -0.0030184 0.0049923
0.076791 -0.31762 -0.0042211 0.0011633
-0.00011382 -0.00099569 0.0003972 0.00039825 0.0011647 0.0013725 -0.002234 -0.0013702
-0.0041038 0.0010418 -0.04113 -0.4161
4460000000 0.021196 -0.3231 -0.00074108 0.00053732 -0.0041308 -0.0010285 0.0014179 -0.00065217
-0.00032025 0.0010945 -0.0011114 -0.00030397
-0.00066784 0.00047071 -0.18763 -0.13178 -0.00075104 0.0045681 -0.00041627 0.00071999
-0.00032433 -0.00052286 0.00058774 -0.00051471
-0.0039655 -0.0010065 -0.00060347 0.004428 0.050218 -0.324 -0.0006254 -0.00040623
0.00044594 0.00059528 0.0018549 2.2259e-05
0.0015018 -0.0006018 -0.00037642 0.00071747 -0.00061517 -0.00051683 -0.10528 -0.13538
-0.0018562 0.0057464 -0.0026182 -0.00070276
-0.00034059 0.00098829 -0.00049658 -0.00057394 0.00020624 0.00062391 -0.0018309 0.0057086
0.042235 -0.31489 -0.0041463 0.003143
-0.001218 -0.00041095 0.00042284 -0.00038319 0.0020505 0.00039921 -0.0026423 -0.00068281
-0.0042741 0.0030669 -0.08115 -0.39942
4520000000 -0.0017086 -0.32394 -0.00027876 -0.00034266 -0.0036645 0.00023878 0.0006888 1.7324e-05
0.0018885 0.00026507 -0.00086497 0.00080791
-0.00033016 -0.00034704 -0.21204 -0.11491 0.00084989 0.0046238 0.00061452 0.00093044
-0.0003891 -8.5473e-05 0.00016615 -9.0914e-05
-0.0036186 0.00034896 0.00082078 0.0044737 0.019587 -0.32301 -0.0011008 0.00056137
0.00072674 -0.00083365 0.0014459 -0.00073288
0.00065974 -5.4602e-05 0.00061279 0.00086878 -0.0012447 0.00051767 -0.12242 -0.12621
-0.00047911 0.0055512 -0.0029998 -0.00034406
0.00182 7.5743e-05 -0.0004345 -2.5191e-05 0.00074734 -0.00050871 -0.0004551 0.0055361
-0.0052079 -0.32771 -0.002661 0.0026588
-0.00088365 0.0010229 0.00030679 -7.6723e-05 0.0016314 -0.00091191 -0.0030052 -0.00027028
-0.0026638 0.0026379 -0.11065 -0.39683
4580000000 -0.038825 -0.31809 -0.0011492 -0.00073234 -0.00304 0.0024529 0.00071878 -0.00039243
-2.68e-06 0.00039534 -0.00051003 0.0009447
-0.00115 -0.0007448 -0.23129 -0.089472 0.00089072 0.0040626 0.00057736 -0.00016766
-0.0001798 0.0004228 0.00028454 -0.00019977
-0.0031475 0.0023283 0.00091397 0.0041823 -0.012321 -0.32154 -0.00017703 0.00044689
-0.00024807 6.9955e-05 0.0019768 -0.00086092
0.00070355 -0.00040395 0.00059187 -0.00011432 -1.4046e-05 0.00057442 -0.13348 -0.1024
0.0018953 0.0053624 -0.0025117 0.0010142
3.8292e-05 0.00041215 -9.9262e-05 0.00050964 2.2052e-05 -0.00016121 0.001961 0.0053502
-0.032314 -0.33565 -0.0029568 0.0032926
-0.00040995 0.00084152 0.00040133 -0.00027876 0.0015071 -0.0011971 -0.0024716 0.00093021
-0.0027567 0.0033435 -0.1554 -0.36759
4640000000 -0.065009 -0.31191 -0.0025085 -0.0016162 -0.0030435 0.0025813 0.00051319 -0.0015028
0.0014537 -0.00010643 0.00014705 0.00089605
-0.0024671 -0.0017115 -0.24216 -0.06124 0.0015422 0.003798 0.00071658 0.00029258
-0.00030701 0.00030452 -9.0472e-06 -0.00084758
-0.0029976 0.0026414 0.0015911 0.0037289 -0.036944 -0.31496 0.00018109 0.00091236
0.00062223 0.00017804 0.00060826 -0.0020447
0.00056063 -0.001506 0.00074726 0.00022377 0.00022006 0.00069261 -0.13914 -0.087659
0.0032318 0.003763 -0.002428 0.0016341
0.0015638 -0.00015347 -0.00028464 0.0002441 0.0004472 3.0334e-05 0.0033357 0.0036068
-0.065401 -0.32206 -0.0021442 0.0041197
2.7457e-05 0.00090156 -0.00014753 -0.00085918 0.00044929 -0.001701 -0.0025507 0.0017411
-0.0021785 0.0040688 -0.17472 -0.35805
4700000000 -0.092008 -0.30852 -0.0040892 -0.00014852 -0.0014673 0.0046072 -0.0009651 -0.00095156
0.0011829 -0.00062761 0.00091858 0.00062998
-0.0041103 -0.00010909 -0.25411 -0.043226 0.0026023 0.0041139 0.00056351 -0.00049675
0.0002604 0.00046275 -0.00038532 -4.7049e-05
-0.0015034 0.0045979 0.0026099 0.0041132 -0.066869 -0.30988 -0.00017316 0.00049435
0.00026076 0.00010978 -0.00016567 -0.0014348
-0.00099225 -0.00097652 0.00052411 -0.00049725 -0.00039687 0.0005533 -0.15588 -0.067399
0.003373 0.0018234 -0.0016617 0.0026364
0.0012095 -0.00067327 0.00028878 0.00042922 0.00014083 0.00038258 0.0032721 0.0018352
-0.10384 -0.31652 -0.00091219 0.0041343
0.00087114 0.00057277 -0.00033913 9.7379e-05 0.00025599 -0.0012723 -0.0015454 0.0026838
-0.0009387 0.0041151 -0.2182 -0.33029
4760000000 -0.12312 -0.2944 -0.004803 0.0012312 0.00060711 0.0045418 -0.00064437 -0.00059914
0.00030168 -0.0012463 0.00074904 -0.00039916
-0.0047407 0.0011138 -0.25119 -0.0012957 0.0028663 0.0031649 2.1088e-05 -0.00072679
0.00038592 0.00017426 9.962e-05 8.5634e-06
0.00083244 0.0045991 0.0031253 0.003254 -0.098194 -0.29705 0.00076611 0.00025429
0.0010102 0.00018623 -0.0012797 -0.00075854
-0.00067736 -0.00051651 1.3883e-05 -0.00067544 0.00090301 0.0003899 -0.15069 -0.050812
0.0022023 0.00099546 -0.00056464 0.0025098
0.00037491 -0.0012711 0.00037959 0.00021423 0.0011787 0.00034685 0.0023165 0.00098098
-0.13678 -0.30111 -0.00054471 0.003826
0.00099381 -0.00044355 0.00014767 -0.00016304 -0.0013012 -0.001528 -0.00055267 0.0025227
-0.00058381 0.004002 -0.23079 -0.30845
4820000000 -0.14952 -0.28103 -0.0050592 0.0025595 0.0014327 0.0028713 -0.00088914 -0.00042564
0.00039079 -0.00090531 0.00039255 -9.5461e-05
-0.0051082 0.0025478 -0.26347 0.021075 0.0040722 0.0037487 -0.0001342 -0.0003484
0.00039945 -7.4818e-05 -3.6502e-05 -0.00046252
0.0015721 0.0028397 0.0042154 0.0034683 -0.12442 -0.29253 0.00040938 -0.00025961
0.00079583 -0.00078715 -0.00066783 -0.0002303
-0.00083625 -0.00043544 -0.00014797 -0.00038969 0.00045326 -0.00040692 -0.16567 -0.033485
0.0020645 2.9475e-05 -0.00017889 0.002851
0.00041707 -0.00084556 0.00040137 -6.7302e-05 0.00063124 -0.00097237 0.0020394 -1.931e-05
-0.17721 -0.28537 -0.00047949 0.0034926
0.00028397 -0.00039005 -0.00020978 -0.00041019 -0.0011981 -0.00019728 -0.0002622 0.0028223
-0.00046893 0.0035877 -0.26718 -0.27863
4880000000 -0.18116 -0.26258 -0.0044222 0.0043674 0.0020831 0.0032134 -0.001398 0.00014596
-0.0009242 -0.0010158 0.00039513 -0.00036804
-0.0043763 0.0044024 -0.25572 0.061723 0.0049312 0.0019477 -0.00030569 -0.00019238
-0.00022082 0.00014962 -0.0003153 -4.056e-06
0.0019768 0.0031255 0.0049034 0.0018225 -0.14368 -0.28135 0.00047311 -0.00028528
-0.00037038 -0.0014029 -0.00072285 -0.00027182
-0.0014535 0.00012056 -0.00034008 -0.00020533 0.00036348 -0.00044002 -0.15938 -0.015346
0.00050771 -0.00062486 0.0011387 0.0026366
-0.0010669 -0.00093822 -0.00017015 8.0434e-05 -0.00048566 -0.0015379 0.00048223 -0.000574
-0.20869 -0.27043 0.00066724 0.0032531
0.00028579 -7.019e-05 -0.00027291 8.0288e-05 -0.00073494 5.3021e-05 0.0011359 0.0027449
0.00068742 0.0031936 -0.27949 -0.25072
4940000000 -0.20245 -0.24562 -0.0031579 0.0065106 0.0029078 0.0012692 -0.00039573 0.00083326
-0.0010417 -0.00048945 1.1886e-05 -0.00065558
-0.0031507 0.0063565 -0.2686 0.08808 0.0058526 0.0010591 -7.9807e-05 -9.0534e-05
0.00036365 -0.00035345 -0.00047534 0.00013507
0.0030039 0.0011583 0.0057813 0.001191 -0.16443 -0.25836 0.00025101 -0.0005874
-0.00099679 -0.00041168 -0.00089112 0.0001635
-0.00033988 0.00093408 -7.4291e-05 -4.5039e-05 0.00025949 -0.00034151 -0.1669 -0.0051993
-0.00047745 0.00040514 0.0018349 0.0017914
-0.0010474 -0.0003296 0.00038092 -0.00033504 -0.00092341 -0.00011364 -0.00042757 0.00050236
-0.23227 -0.24409 0.00022848 0.0029381
0.00025343 -0.00065272 -0.00045523 0.00010428 -0.00033222 0.00012407 0.0019835 0.0017189
9.6745e-05 0.0029974 -0.30456 -0.22453
5000000000 -0.22328 -0.22248 -0.00037374 0.0074364 0.0032946 0.001884 -0.00013792 0.00065266
-0.00062741 0.00035144 -0.00011076 -0.00068815
-0.00046041 0.0074367 -0.25477 0.10516 0.0059637 -0.00073963 -0.00029187 -0.00012029
-0.00012626 -0.00065307 -0.00017669 -3.1705e-05
0.0032557 0.0019558 0.0059427 -0.00081534 -0.19422 -0.24479 -0.00060679 -0.00078166
-0.00070877 -0.00044354 -0.00014614 0.00018609
-0.00016005 0.00060778 -0.00027095 -0.0001223 -0.0004769 -0.00082545 -0.16114 0.018853
-0.00077042 0.0013432 0.0022394 0.0013768
-0.00059784 0.0004799 -9.442e-05 -0.00063876 -0.0004208 -0.000547 -0.00072494 0.0012845
-0.2613 -0.22103 -9.1554e-05 0.0033855
-0.00023212 -0.00096122 -0.00026909 -0.0001922 -0.00052436 -0.00017953 0.0021721 0.001346
-3.0278e-05 0.0034656 -0.31621 -0.19049
5060000000 -0.24533 -0.19554 0.0016932 0.0071284 0.0032939 -0.00030283 6.6887e-05 0.00059965
-0.00027168 -0.00012529 -0.00061523 -0.00048425
0.0017657 0.007174 -0.23884 0.14206 0.0051004 -0.0017235 -2.1015e-05 0.00025822
-0.00038667 8.0937e-05 -0.00035594 0.00021557
0.0032403 -0.00032019 0.0050772 -0.0018216 -0.20867 -0.22293 -0.00035301 0.00033288
-0.0007074 0.00018578 -0.00082958 -0.00031001
5.6331e-05 0.00064944 -4.8734e-05 0.00023103 -0.00047752 0.00024252 -0.16348 0.026205
-0.00064168 0.0031318 0.0019113 0.00061599
-0.00046603 -0.00013171 -0.00040968 5.8798e-05 -0.00097465 0.00015949 -0.00070039 0.003125
-0.276 -0.19129 0.0010485 0.0037647
-0.00066022 -0.00020212 -0.00035313 0.00039842 -0.00094041 -2.1053e-05 0.0019156 0.00064863
0.0011914 0.003651 -0.32913 -0.16227
5120000000 -0.2615 -0.17038 0.0033505 0.0061383 0.002887 -0.00051331 0.00030631 0.00062821
-6.2753e-05 0.0008384 -0.00043884 0.00030487
0.0033341 0.0061183 -0.23369 0.1692 0.0049575 -0.0026727 3.7184e-05 0.00018637
-0.00010511 -5.3459e-05 -6.9131e-06 0.00040374
0.0029734 -0.00056165 0.0049551 -0.0026714 -0.22234 -0.20857 -0.00020517 7.582e-05
-0.00034557 0.0010198 -0.0015118 0.00054416
0.00030598 0.00056846 4.6906e-05 0.00019842 -0.00021168 0.00020391 -0.1596 0.052504
0.0011138 0.0034047 0.0024007 0.00018237
-0.00010338 0.00086316 -0.00015995 -4.337e-05 -0.00033089 0.0011929 0.0011951 0.0034476
-0.29157 -0.15769 0.0015159 0.003537
-0.00032 0.00018318 2.6695e-05 0.00034694 -0.0011576 0.00063829 0.0024543 0.00014532
0.0014208 0.00355 -0.34253 -0.12869
5180000000 -0.27827 -0.14069 0.0049791 0.0048848 0.0033096 -0.00094113 0.00020485 0.00055513
-0.00012137 0.00022442 -0.00048272 0.00050471
0.0049181 0.0049377 -0.21247 0.19148 0.0041424 -0.0038946 -0.00028547 -0.00028766
8.4252e-06 -0.00014231 -2.9248e-05 0.00010385
0.0033009 -0.00099249 0.0041753 -0.0040241 -0.23481 -0.17296 -0.00034632 0.00057955
0.00017004 -0.00043402 -0.00040396 0.0011064
0.00019015 0.0005791 -0.00028845 -0.00026898 -0.00016306 0.00060137 -0.15905 0.061962
0.0028119 0.0039243 0.0023702 -0.00070168
-1.1394e-05 0.00025071 6.1606e-05 -8.381e-05 0.00034107 -0.00032493 0.002838 0.0038957
-0.30441 -0.11656 0.0024924 0.003503
-0.00063743 0.00038187 4.2367e-05 2.2006e-05 -0.00038485 0.00057586 0.0023551 -0.00078203
0.0025374 0.0037197 -0.34569 -0.096646
5240000000 -0.2881 -0.1136 0.0051104 0.0035737 0.0027991 -0.0027396 0.00069854 8.964e-05
-0.00034236 -6.9171e-05 0.00014214 0.00064114
0.0051213 0.0035411 -0.20119 0.23007 0.0032976 -0.004634 -5.6976e-05 7.7779e-05
-0.00016429 2.3337e-05 0.00035065 0.00037708
0.0027747 -0.002773 0.0031673 -0.0047263 -0.25155 -0.14884 0.00033464 0.00027481
-0.00013153 0.00078724 0.00030053 0.001211
0.00074435 4.8914e-05 -5.3193e-05 4.8185e-05 0.00024365 0.00011492 -0.15972 0.082565
0.0034298 0.0026263 0.0015521 -0.0012555
-0.00043372 -0.00013359 -0.00023987 -4.8877e-05 -0.00032572 0.00053159 0.0033884 0.0026152
-0.3201 -0.074759 0.0029765 0.0031088
0.00010146 0.00060267 0.00022529 0.00036145 -0.00025242 0.0014347 0.001494 -0.0012371
0.0031459 0.0030213 -0.35259 -0.064004
5300000000 -0.29406 -0.084447 0.0060292 0.0020525 0.0019142 -0.0031488 0.0001744 -0.00033098
0.00029718 0.00070023 8.9572e-05 0.00031755
0.0060122 0.0020446 -0.19394 0.23476 0.002403 -0.0053587 -9.5812e-05 0.00022077
-1.0594e-05 0.00031348 0.00015947 0.00020778
0.0017905 -0.0031816 0.0022602 -0.005345 -0.26717 -0.12378 0.00038217 -0.00016855
0.00026214 0.00050665 0.00062621 0.0006337
0.00015446 -0.00029898 -7.676e-05 0.00024327 0.00031885 -4.5771e-05 -0.15215 0.091769
0.0054826 0.0019523 0.0014068 -0.0014663
0.00029447 0.00086028 7.4307e-06 0.00037832 6.7848e-05 0.00066443 0.0054796 0.0019323
-0.33137 -0.046747 0.003719 0.0025336
0.0002356 0.00038508 0.00024845 0.00028172 0.00097328 0.0010768 0.001378 -0.0014399
0.0035312 0.0024908 -0.34826 -0.028378
5360000000 -0.29506 -0.048086 0.0059457 0.00082878 0.00037262 -0.003738 0.00032355 -4.8066e-05
-3.075e-05 0.00037286 0.00055058 -0.00010404
0.0059732 0.00086097 -0.15777 0.25639 0.0007526 -0.0056277 0.00010763 0.00019927
-8.9203e-05 0.00010235 0.00044826 -8.9071e-06
0.00037195 -0.0037103 0.00077832 -0.0055766 -0.26806 -0.097041 0.00035356 0.00023522
-1.2867e-05 0.00044249 0.0004821 0.00047008
0.00035204 -3.0598e-05 0.00013077 0.00019958 0.00048634 0.00022664 -0.15082 0.10994
0.0059554 -0.00036476 0.00073729 -0.0019415
-1.2289e-05 0.00022978 -6.0145e-05 8.9767e-05 0.00043941 0.00035605 0.0059553 -0.00042449
-0.32826 -0.008148 0.0042211 0.002347
0.0004241 -0.00030082 0.00046675 -0.00016761 0.00074734 -1.7679e-05 0.00083413 -0.0019954
0.0043812 0.0025711 -0.3478 -0.00029641
5420000000 -0.29849 -0.024677 0.0060583 -0.00097498 -0.00050029 -0.0037016 -4.587e-05 -0.00018942
0.0006805 0.00042634 0.00018114 -0.00022718
0.0060647 -0.0009801 -0.1388 0.28408 6.8334e-05 -0.0054667 9.9982e-05 0.0001948
0.00010805 -4.3507e-06 0.00042517 -0.00015107
-0.00053272 -0.0036628 -0.00012011 -0.0055016 -0.28503 -0.063829 -0.00025846 -0.00049901
0.00081098 0.00017076 0.0012386 0.00010681
-8.4169e-05 -0.00015949 8.321e-05 0.00019302 -0.0003179 -0.00060615 -0.13958 0.12471
0.0050627 -0.0018925 0.00021872 -0.0016686
0.00064907 0.00043873 4.5456e-05 -7.1706e-05 0.00053768 -0.00013346 0.0050562 -0.0019681
-0.3322 0.021034 0.0048835 0.0011429
0.00012098 -0.00013634 0.00033082 -0.00012587 0.00065702 5.9483e-05 8.6301e-05 -0.0017709
0.0049475 0.0010701 -0.3413 0.042628
5480000000 -0.29118 0.01153 0.0050277 -0.0018535 -0.0017783 -0.0030022 0.00034952 -5.0403e-05
0.00085075 -0.00018463 -0.00012681 -0.00021913
0.0049913 -0.0018877 -0.12519 0.2922 -0.0014606 -0.0056816 1.5124e-05 0.00019466
1.4032e-05 5.6345e-05 0.00016088 -0.00024755
-0.0018442 -0.0029551 -0.0016398 -0.0056236 -0.28909 -0.042036 -0.0001896 0.00012573
0.00051148 -0.00042655 0.00059129 -0.00043598
0.00035215 -5.0757e-05 3.4343e-05 0.00019364 -0.00020785 0.00023688 -0.13349 0.13549
0.0040704 -0.0034838 -0.0001707 -0.0019038
0.00083893 -0.0001409 1.9058e-05 7.1353e-05 0.00051338 -0.0002808 0.0040416 -0.0035194
-0.32248 0.049909 0.0048372 7.3779e-05
-0.00011533 -3.0193e-05 0.00023849 -0.00018214 0.00068257 -6.0186e-06 -0.00019018 -0.0018032
0.0046753 0.0001545 -0.33229 0.063214
5540000000 -0.28892 0.036758 0.0042349 -0.0025373 -0.0026125 -0.0021085 0.00029497 -0.00025846
0.00030554 -0.00021178 -0.00026094 0.00026396
0.0041926 -0.002512 -0.085369 0.31029 -0.0024955 -0.0050706 0.00037016 0.00012583
5.034e-05 -0.00017002 -0.00011509 -0.00031892
-0.0026633 -0.0020407 -0.0025584 -0.0050176 -0.2888 -0.021331 0.00033727 -0.00019944
0.00033797 -0.00013455 0.00015176 -0.00030046
0.00028215 -0.00031061 0.00037547 0.00012918 0.0004202 -0.00018361 -0.12241 0.15733
0.0027079 -0.0038307 -0.001056 -0.0019238
0.00035598 -0.00026036 7.652e-05 -0.00016373 0.00053556 -1.3127e-05 0.0027329 -0.0038385
-0.30875 0.084521 0.0048165 -0.00096863
-0.00018864 9.4154e-05 -8.5452e-05 -0.00045173 0.00057453 -0.0005483 -0.00096052 -0.0019493
0.0049792 -0.00091056 -0.32595 0.10485
5600000000 -0.27809 0.065115 0.003466 -0.003548 -0.0023814 -0.001675 0.00034586 -0.00034618
0.0003473 -0.00018714 0.00024484 0.00046782
0.0034879 -0.0035114 -0.082389 0.32504 -0.0036106 -0.0047067 7.3243e-05 -0.00017115
-0.00018334 -6.397e-05 -0.00011021 -0.00023099
-0.0023477 -0.0016313 -0.0037095 -0.004668 -0.28866 0.011016 -5.7627e-05 9.5843e-05
0.00022365 -0.00043138 0.00063116 -0.00032343
0.00037189 -0.0003996 0.00010165 -0.00018268 -0.00014436 -4.2971e-05 -0.11472 0.15679
0.0018561 -0.0040408 -0.00098227 -0.001049
0.00033694 -0.00020892 -0.00023008 -3.9281e-05 0.00021529 -0.00073228 0.0017521 -0.0040783
-0.30007 0.11467 0.0043259 -0.001284
0.00011717 0.00046707 -0.00027129 -0.0002301 0.00027362 -0.00054303 -0.0010991 -0.0011161
0.0042664 -0.0015269 -0.30431 0.11993
5660000000 -0.26787 0.086763 0.0031637 -0.003596 -0.0034321 -0.00062657 -0.00028972 -0.00077926
-0.00015788 -0.00066798 0.00027854 -0.00034093
0.003159 -0.0035947 -0.041978 0.31688 -0.0044104 -0.0031259 -4.501e-06 -0.00015675
6.2233e-05 6.4221e-05 -0.00017477 -7.4164e-05
-0.0034469 -0.00062444 -0.0045367 -0.0030039 -0.29039 0.034535 -0.00018462 0.00011251
-0.00044879 -0.00042753 0.00021468 -0.0010555
-0.00028598 -0.00072801 -3.7079e-05 -0.00015241 -0.00017844 0.00023629 -0.10005 0.17719
0.00063029 -0.0041088 -0.0013639 -0.00093203
-0.00015908 -0.00046866 7.447e-05 4.532e-05 -0.00050875 -0.00032456 0.0006659 -0.0041388
-0.28681 0.1427 0.0042327 -0.0020629
0.00039845 -0.00014243 -0.00013655 -5.2229e-05 0.00024093 -0.00082921 -0.0013833 -0.00087198
0.0040704 -0.0019388 -0.29664 0.15584
5720000000 -0.25364 0.10984 0.0027193 -0.0041445 -0.0027775 0.00069745 -0.000538 -0.00025196
-0.00041538 -0.00011537 -0.00011 -0.0004568
0.0027733 -0.0041053 -0.013931 0.34353 -0.0054661 -0.0029046 4.3797e-05 -7.8107e-05
-0.00026183 4.8537e-05 -0.00034693 0.00016622
-0.0028178 0.00075918 -0.0054828 -0.0028292 -0.28764 0.065543 0.0001468 3.0115e-06
0.00024391 0.00027523 -9.9074e-05 -0.00066046
-0.00054962 -0.00023727 3.5081e-05 -0.0001034 0.00016449 1.9572e-05 -0.083916 0.17936
-0.00025497 -0.0035379 -0.001713 -0.00055264
-0.00036075 -0.00017778 -0.00021723 -2.7975e-05 0.00031568 0.00036981 -0.00026246 -0.0035421
-0.27616 0.16973 0.00411 -0.0034978
-5.0324e-05 -0.000534 -0.00030683 0.0001403 5.8326e-05 -0.00047168 -0.0016402 -0.00054593
0.0043255 -0.0034081 -0.26652 0.17429
5780000000 -0.23796 0.12674 0.0015744 -0.0047705 -0.0025256 0.0010289 -0.0007155 0.00015168
-0.00026994 -0.00033542 -3.3653e-05 -0.00022377
0.0016105 -0.0047597 -0.00093927 0.33867 -0.0060624 -0.00066644 -2.3274e-05 -0.00013615
-1.0208e-05 -4.5386e-05 1.8049e-05 -0.00014989
-0.0026219 0.0010716 -0.0061071 -0.00059865 -0.28445 0.082509 -5.4474e-05 -8.0102e-05
5.1975e-05 -0.00016709 -0.00048032 -0.00041821
-0.00075366 0.00018059 -3.232e-05 -0.00013676 -4.5004e-05 -9.648e-05 -0.07537 0.1951
-0.00014787 -0.0030753 -0.0011011 5.5798e-05
-0.00037325 -0.00037593 4.058e-06 -3.0526e-05 5.8041e-05 -0.00017895 -0.00013642 -0.0030179
-0.26607 0.1907 0.0029555 -0.0036623
-0.00028871 -0.00027109 -3.6731e-05 -9.3127e-05 -0.00054591 -0.00071955 -0.001178 -1.8308e-05
0.0029734 -0.0038611 -0.25812 0.19589
5840000000 -0.22556 0.14845 0.00036596 -0.0054777 -0.0021359 0.0011274 -8.8689e-05 0.00030923
-0.00026705 0.00028337 -0.00041016 -0.00037215
0.0003139 -0.0055013 0.034233 0.34262 -0.0058554 0.00042794 -0.00017065 3.0458e-05
0.00015489 1.5454e-05 -0.00015698 0.00015354
-0.0021802 0.0010868 -0.0058447 0.00064359 -0.27831 0.10709 -0.0001637 0.00016055
-0.0001561 -0.00063213 -0.00048907 -0.00031415
-6.7827e-05 0.00027324 -0.00015731 2.9257e-05 -0.00025725 0.00015697 -0.053064 0.19868
-0.00062874 -0.0035549 -0.001253 0.00012732
-0.00027475 0.00024089 0.0001471 -4.6098e-07 -0.00031168 -0.00071456 -0.00071308 -0.0035746
-0.24942 0.2005 0.0025981 -0.0038575
-0.0003079 -0.00033586 -9.9276e-05 0.00016046 -0.00056058 -0.00021519 -0.0012916 0.00016573
0.0024356 -0.0039904 -0.22317 0.22081
5900000000 -0.21148 0.16114 -0.0017824 -0.0054593 -0.0023701 0.0024115 -0.00012008 -3.1411e-05
0.00022069 -2.9992e-05 1.0598e-05 0.00025056
-0.0017673 -0.0054658 0.054816 0.34349 -0.0050885 0.0018923 1.0914e-06 -6.1379e-07
-2.4129e-05 -0.0002404 -0.00020405 -6.0925e-05
-0.0022005 0.0025657 -0.0050028 0.0019461 -0.26264 0.12289 -9.2171e-05 -0.00018192
-0.00049213 -0.00028448 -0.00087967 -0.00013356
-0.00013723 -2.6576e-05 1.9568e-05 1.3444e-05 -3.3526e-05 -0.00023742 -0.045417 0.20908
-0.00082427 -0.0033481 -0.0012799 0.00033068
0.00021231 -0.0001735 -4.9415e-05 -0.00024998 -0.00039438 -0.00041336 -0.00082866 -0.0033051
-0.22372 0.21723 0.0019696 -0.0053159
5.1546e-05 0.00013576 -0.00024478 -0.00013349 -0.00084305 -0.00024326 -0.001149 0.00038295
0.0018455 -0.0050535 -0.20843 0.23121
5960000000 -0.19258 0.17389 -0.0029394 -0.004047 -0.00075143 0.0027118 -0.00020142 0.00022725
-0.00036559 7.6192e-05 -0.00018944 8.4524e-05
-0.0029148 -0.0040469 0.080915 0.34262 -0.0041746 0.0020564 -0.00019854 2.3322e-05
-2.1318e-05 8.9082e-05 0.00010867 0.00019313
-0.00068093 0.0028222 -0.0041509 0.0021055 -0.2491 0.14812 -2.0642e-05 -8.8849e-05
-0.00042024 0.00011252 -0.0002194 -2.9004e-05
-0.00015435 0.00025378 -0.00019752 3.954e-05 -3.547e-05 -6.6658e-05 -0.027391 0.21743
-0.0017454 -0.0033319 -0.00089374 0.0008169
-0.0003006 0.00017381 -7.8725e-06 0.00011655 -0.00048566 0.00017995 -0.0017658 -0.0033295
-0.2042 0.23165 0.00016403 -0.0049259
-0.00020069 0.00011017 0.00014267 0.00029309 -0.00031166 -3.4591e-05 -0.00087385 0.00076621
0.00053297 -0.0049808 -0.18066 0.25838
6020000000 -0.17492 0.19045 -0.0037607 -0.0030898 -0.00021332 0.0030545 -1.2195e-05 0.0005476
-0.00023877 0.00027066 -0.00024983 0.00023801
-0.0037631 -0.0030816 0.10852 0.3357 -0.004651 0.0029617 -6.1115e-05 0.00014452
-9.7528e-05 0.0001151 -0.00011357 0.00012113
-7.4002e-05 0.0029707 -0.0046525 0.0030265 -0.22994 0.16113 -0.00026597 0.00031368
-0.00067254 5.379e-06 -0.00033663 0.00051506
9.1911e-06 0.00055333 -8.395e-05 0.00013354 -0.00028515 0.00029841 -0.020756 0.21373
-0.0026674 -0.0032754 -0.00069251 0.0007206
-0.00028933 0.00032385 -8.4093e-05 0.00011534 -0.00055882 -3.2441e-05 -0.0026651 -0.0032292
-0.17532 0.24595 9.9642e-05 -0.0047778
-0.00021136 0.00033348 -0.00010522 0.00014083 -0.00038654 0.0004469 -0.00069902 0.00075284
-7.8593e-05 -0.0049721 -0.15379 0.25837
6080000000 -0.15455 0.19885 -0.0040822 -0.00095785 0.0011537 0.0027462 6.3603e-05 4.0969e-05
0.00016966 0.00014492 0.000356 3.1677e-05
-0.0040381 -0.0009493 0.13065 0.33638 -0.0032578 0.0045002 -4.8275e-05 -2.5196e-05
3.6026e-05 0.00017708 0.00021007 0.00031288
0.001103 0.0027891 -0.0032059 0.004522 -0.2126 0.18733 0.00022937 0.00015727
-0.00039251 0.00070229 -0.00026618 5.2123e-05
8.9181e-05 2.9401e-05 -3.8392e-05 -2.4711e-05 0.00025135 0.00015088 -0.0036779 0.22164
-0.0038161 -0.0024231 -0.00087429 0.0009894
0.00010219 0.00013741 1.3773e-05 0.00019371 -0.00020526 0.00072226 -0.0038241 -0.0024643
-0.14652 0.26334 -0.00085893 -0.0057702
0.00029864 7.945e-05 0.00026415 0.00030626 5.4958e-05 0.00023541 -0.00087433 0.00098767
-0.0010362 -0.0056925 -0.13175 0.27933
6140000000 -0.13893 0.21305 -0.0034579 -0.00061615 0.0015708 0.0022744 6.7578e-05 9.3304e-06
0.00013545 -8.6416e-05 0.00050345 -0.00011995
-0.0034846 -0.00064527 0.15611 0.31892 -0.0023557 0.0052774 2.1524e-05 5.9179e-05
0.00040865 1.4502e-05 0.00036625 0.00014259
0.0016304 0.0022316 -0.0023635 0.0054076 -0.18922 0.20818 0.00039004 -3.4349e-05
0.00032331 0.00064803 -0.00011426 0.00064819
4.7662e-05 1.196e-05 3.9017e-06 6.5304e-05 0.00038233 -4.5418e-05 0.0083525 0.21367
-0.0044942 -0.0014041 -0.00043406 0.0014917
1.7347e-05 -0.00016072 0.00034579 6.803e-05 9.7532e-05 0.00075058 -0.0045094 -0.001285
-0.1271 0.28457 -0.0030175 -0.0043655
0.00043224 -0.00035602 0.00030098 0.00016579 -0.00027073 0.00070896 -0.00036661 0.0015024
-0.0027876 -0.0042377 -0.093735 0.2792
6200000000 -0.12251 0.21905 -0.0029501 -0.00021897 0.0021019 0.0012619 5.7733e-05 0.0003648
-0.00022218 0.00010464 -1.1003e-05 -0.00036312
-0.0029404 -0.00022794 0.18517 0.31811 -0.0010586 0.0052688 5.5602e-05 0.00025129
6.6292e-05 -1.3375e-05 0.00010542 0.00010835
0.0020929 0.0011889 -0.00087595 0.0052932 -0.16956 0.22249 3.7344e-05 -0.00033115
0.00040342 -3.0233e-05 0.00018148 0.00036249
0.00011444 0.00032747 5.6829e-05 0.0002226 4.2158e-05 -0.00036062 0.022528 0.22227
-0.0045369 -0.00013892 0.00031026 0.0012671
-0.00012821 0.00017962 7.8871e-05 -6.5053e-05 0.00051992 1.6028e-05 -0.0045578 -0.00016883
-0.11418 0.29189 -0.0034109 -0.0034677
-6.2773e-05 -0.00034375 8.1264e-05 4.2083e-05 0.00010232 0.00024812 0.00021316 0.0012117
-0.0033952 -0.0037761 -0.079856 0.28973
6260000000 -0.10825 0.23219 -0.0030841 0.00072706 0.0020923 0.00080029 0.00029113 -5.6654e-05
0.00011332 0.00023317 -0.00015864 -4.4634e-05
-0.0030493 0.00073715 0.20176 0.30283 -0.0001073 0.0053458 6.1703e-05 -8.2725e-05
-8.8637e-05 -9.7311e-05 0.00011095 0.00013826
0.0020875 0.00076393 -8.0296e-05 0.0053768 -0.14887 0.24341 9.6524e-05 -0.00010223
0.00032011 -0.00012907 0.00032238 0.00022331
0.00025579 -7.1732e-05 4.6497e-05 -5.6625e-05 9.0766e-05 -9.8172e-05 0.037294 0.21747
-0.0044264 0.0013431 0.00055029 0.0012624
9.3657e-05 0.00033144 -0.00015562 -8.6415e-05 0.00038669 -0.00026093 -0.0044144 0.0013961
-0.089085 0.29209 -0.0038841 -0.0029348
-0.00014566 5.9698e-05 0.00010768 0.00013048 0.00035193 0.00031383 0.00054248 0.0013019
-0.0040991 -0.0028363 -0.035421 0.28954
6320000000 -0.092959 0.2362 -0.002588 0.0013441 0.0023041 -0.00036037 4.1192e-05 0.00014465
-0.00038637 0.00041974 -0.00017956 0.0001882
-0.0025817 0.0013429 0.22799 0.29456 0.0018159 0.0056817 4.3995e-05 9.2837e-05
-5.561e-05 -0.00012697 0.00017978 -5.0928e-05
0.0022924 -0.00039185 0.0019485 0.0056244 -0.1306 0.25369 -0.00014663 -0.00027793
0.00028305 -7.7849e-05 0.00039035 0.0002222
7.5345e-05 0.00014215 4.4963e-05 9.3011e-05 -0.00020519 -0.00024733 0.036563 0.21949
-0.0038265 0.0019151 0.00072226 0.00085391
-0.00037554 0.00037248 -3.908e-05 -9.3322e-05 0.0002342 -0.0001559 -0.0038587 0.001917
-0.06452 0.30346 -0.004906 -0.0015418
-0.00019583 0.0001588 0.00014379 -4.3842e-05 0.00044706 -1.5313e-05 0.00070472 0.00081303
-0.0048306 -0.0013995 -0.025067 0.28972
6380000000 -0.073811 0.24253 -0.0018587 0.0018282 0.0016789 -0.00043971 1.8312e-05 -3.4726e-05
0.00040896 0.00010618 0.00029198 0.00025185
-0.0019187 0.0018079 0.24526 0.2755 0.0028775 0.0041435 -9.2551e-05 -6.0313e-05
-0.00024534 -0.00015647 -0.00012719 -0.00028659
0.0016994 -0.00056389 0.0029673 0.0041589 -0.10246 0.26983 -0.00024996 0.00017961
0.00041561 -0.00023282 0.00065503 8.7109e-05
1.3848e-05 -3.8835e-05 -0.00011199 -5.2408e-05 -0.00019662 0.0001638 0.057351 0.20917
-0.0031652 0.0033114 0.00086477 0.00083762
0.00032616 0.0001622 -0.00025847 -0.00026123 0.00039295 -8.5216e-06 -0.003119 0.003349
-0.043381 0.29562 -0.0044532 -0.00013644
0.00015221 0.00024989 -0.00013438 -0.0003856 0.00045057 0.00031219 0.00086297 0.00079474
-0.0043923 -0.0002342 0.0155 0.29223
6440000000 -0.052182 0.25445 -0.00088197 0.002425 0.0017714 -0.0008491 0.00034562 -0.00015488
0.00020398 -0.00035248 -0.00035955 -0.00023272
-0.00087295 0.0023675 0.26517 0.26249 0.0032529 0.0029909 9.3893e-05 -4.02e-05
-0.0001718 5.7787e-05 -0.00024777 -0.00025994
0.0017906 -0.00084018 0.0033229 0.0029352 -0.086229 0.28542 -0.00013504 0.0002524
-0.00038008 -8.1679e-05 0.00051122 -0.00026302
0.00038347 -0.00015691 9.5391e-05 -1.4642e-05 -0.00019403 0.00021898 0.059079 0.20628
-0.0017966 0.0038329 0.00093374 0.00055264
0.00022599 -0.00036239 -0.00017443 8.2472e-05 -0.00016321 -0.000185 -0.0017753 0.003816
-0.002493 0.30201 -0.0042457 0.001401
-0.00042136 -0.00015301 -0.00017582 -0.00029635 0.0005556 -0.00030329 0.00092134 0.00056056
-0.0043351 0.0011778 0.026522 0.27694
6500000000 -0.033084 0.25515 -0.00022651 0.0019719 0.0014163 -0.00089642 0.00021449 -6.8169e-06
7.3055e-05 0.00013438 -1.5586e-05 0.00032058
-0.00025106 0.0019652 0.29137 0.23631 0.0037259 0.0026509 9.864e-05 8.4803e-05
5.9943e-05 9.0266e-05 0.00027697 -0.00013721
0.0013169 -0.0010039 0.0037783 0.0026078 -0.074116 0.28287 -2.8495e-05 2.5907e-05
4.5473e-05 -0.00021963 -3.1318e-05 -0.00041045
0.0001973 -5.4737e-05 0.00013745 6.2097e-05 -5.4012e-05 4.147e-05 0.0837 0.20115
-0.00045221 0.0040153 0.00093707 0.00051386
7.0974e-05 0.00013744 9.05e-05 0.00017459 -3.5052e-05 -0.00044539 -0.0004293 0.0040349
0.020164 0.3061 -0.0033918 0.001795
-4.8189e-05 0.00027844 0.00010198 -6.814e-05 3.5339e-05 -0.00056854 0.00098375 0.00046706
-0.0033432 0.0019348 0.064105 0.27954
