# Supplementary material for: Early Detection of Alzheimer’s Disease via Machine Learning-Based Microwave Sensing: An Experimental Validation
Source: Sensors (Basel). 2025 Apr 25;25(9):2718. doi: 10.3390/s25092718 (PMC12074295; doi:10.3390/s25092718)
Supplement: Supplementary file 1 [file sensors-25-02718-s001.zip › measurements_paper_sensors/26 febbraio - PART1/set5/CSF_H_m6.s6p]

!Keysight Technologies,M9804A,MY58100912,A.14.10.03
!Date: Thursday, April 27, 2023 10:28:33
!Correction: S11(C  6-Port  ) 
!S12(C  6-Port  ) 
!S13(C  6-Port  ) 
!S14(C  6-Port  ) 
!S15(C  6-Port  ) 
!S16(C  6-Port  ) 
!S21(C  6-Port  ) 
!S22(C  6-Port  ) 
!S23(C  6-Port  ) 
!S24(C  6-Port  ) 
!S25(C  6-Port  ) 
!S26(C  6-Port  ) 
!S31(C  6-Port  ) 
!S32(C  6-Port  ) 
!S33(C  6-Port  ) 
!S34(C  6-Port  ) 
!S35(C  6-Port  ) 
!S36(C  6-Port  ) 
!S41(C  6-Port  ) 
!S42(C  6-Port  ) 
!S43(C  6-Port  ) 
!S44(C  6-Port  ) 
!S45(C  6-Port  ) 
!S46(C  6-Port  ) 
!S51(C  6-Port  ) 
!S52(C  6-Port  ) 
!S53(C  6-Port  ) 
!S54(C  6-Port  ) 
!S55(C  6-Port  ) 
!S56(C  6-Port  ) 
!S61(C  6-Port  ) 
!S62(C  6-Port  ) 
!S63(C  6-Port  ) 
!S64(C  6-Port  ) 
!S65(C  6-Port  ) 
!S66(C  6-Port  ) 
!S6P File: Measurement: :
# Hz S  RI   R 50
500000000 -0.32792 -0.063076 -0.011031 -0.0016772 -0.0087116 0.011881 -0.0049335 0.011262
0.012262 0.0061183 -0.0054291 0.0082277
-0.010993 -0.0016582 -0.40804 -0.073842 0.0086387 -0.010892 0.00092463 0.011291
0.0083964 0.002673 0.00096234 0.013242
-0.0086764 0.011899 0.0086324 -0.010895 -0.25536 0.19145 0.0065885 0.0033892
-0.0023704 0.0077799 0.00079511 0.012146
-0.0047532 0.011431 0.0011019 0.011343 0.0066387 0.0033006 -0.32552 0.041967
-0.019744 -0.0051938 0.016574 0.025831
0.012215 0.0063459 0.0083381 0.0029698 -0.0022218 0.0078642 -0.019783 -0.0055985
-0.21414 -0.2404 -0.028648 0.003443
-0.0059352 0.0084636 0.0007305 0.013236 0.00090967 0.012132 0.016556 0.026356
-0.028472 0.003547 -0.25933 -0.14644
560000000 -0.3156 0.10462 -0.021773 -0.067599 -0.0004608 0.013155 0.0062899 0.010957
0.010326 0.0049791 0.011163 0.009509
-0.021737 -0.067531 -0.37063 0.090034 -0.040779 -0.039207 0.01281 0.0026892
-0.01411 -0.0051579 0.0045815 -0.0010679
-0.00040836 0.013135 -0.040943 -0.039135 -0.18164 0.24136 0.00033868 -0.0051911
0.017917 0.0062826 0.0078127 -0.0058616
0.0062096 0.01088 0.012755 0.0027385 0.00024286 -0.0052695 -0.30333 0.13115
0.0065461 -0.021743 0.0060527 -0.020968
0.010868 0.0048099 -0.014119 -0.0051594 0.018153 0.0059462 0.006598 -0.021609
-0.29798 -0.056527 0.01113 -0.051196
0.010909 0.0087013 0.0041409 -0.0013407 0.007853 -0.0060452 0.0063818 -0.02144
0.010719 -0.051347 -0.328 0.004787
620000000 -0.27499 0.081898 -0.023424 0.0091854 0.003618 0.008971 0.0086357 -0.0043807
0.011487 -8.5009e-05 0.0014641 -0.0012009
-0.023424 0.0091559 -0.39895 0.035918 -0.019256 -9.3125e-05 -0.00165 -0.0024074
0.012197 -0.0052236 0.00071167 -0.0036374
0.0036378 0.0089712 -0.019291 -5.702e-05 -0.15456 0.24978 -0.0010612 -0.0052022
-0.0044911 -0.0024861 0.0084682 -0.0034725
0.0087758 -0.0044623 -0.0015749 -0.0023712 -0.00097823 -0.0052059 -0.26136 0.14175
-0.039042 -0.020861 0.012629 0.029111
0.011413 5.5531e-05 0.012161 -0.0053497 -0.0045089 -0.0026093 -0.039155 -0.02137
-0.21615 -0.093397 -0.044831 0.011736
0.001475 -0.0011342 0.00058954 -0.0036626 0.0085247 -0.0033288 0.012712 0.029212
-0.044884 0.011661 -0.24642 -0.031213
680000000 -0.24066 0.17452 -0.026308 -0.015281 0.0047277 0.0052304 0.0015535 -0.0075017
-0.001974 -0.011997 0.0053583 -0.0064076
-0.026262 -0.015287 -0.3899 0.13766 -0.032555 -0.0019191 -0.0015362 -0.00021085
-0.001533 -0.0095228 -0.00089223 -0.0020473
0.0047404 0.0052272 -0.032606 -0.0018241 -0.10756 0.27341 -0.00071489 0.00010867
-0.0015913 0.00089836 -0.00306 -0.0095013
0.00146 -0.0075042 -0.0015768 -0.00023885 -0.00076966 0.00011079 -0.21849 0.19358
-0.022357 -0.007234 -0.0085049 -0.011874
-0.0019954 -0.011821 -0.0015002 -0.0095277 -0.0015896 0.00083522 -0.022394 -0.0074937
-0.28191 0.0067472 -0.0050197 -0.0075487
0.0047742 -0.0064613 -0.00093535 -0.0020504 -0.003257 -0.009391 -0.0082335 -0.012356
-0.0051867 -0.0076199 -0.25962 0.071642
740000000 -0.19506 0.16729 -0.041397 0.026357 0.013363 -0.0036111 -6.4987e-05 -0.00445
-0.0039203 -0.0022178 -0.0069602 0.0031765
-0.041389 0.026359 -0.33606 0.15705 -0.036971 0.034238 0.00021652 -0.0054473
-0.011982 0.0070865 -0.0009368 -0.0051958
0.013376 -0.0036462 -0.036926 0.034387 -0.074259 0.27392 -0.0019878 0.0029865
-0.00097126 -0.0049753 -0.0019289 0.0006795
-4.4722e-05 -0.004372 0.00023711 -0.0054811 -0.0019898 0.0030057 -0.20177 0.2001
-0.043158 -0.0097072 0.02238 0.016727
-0.003965 -0.0023476 -0.012216 0.0070849 -0.0010713 -0.005009 -0.043001 -0.009537
-0.17808 0.044993 -0.044681 -0.0023938
-0.006861 0.0031277 -0.000614 -0.0052256 -0.001915 0.00067431 0.022363 0.01681
-0.044668 -0.0024644 -0.25061 0.077728
800000000 -0.16604 0.2132 -0.022591 0.015959 0.0054919 -0.010229 -0.0044818 -0.0025941
-0.0041136 0.0017597 0.0045725 0.00024469
-0.022585 0.01592 -0.34453 0.22844 -0.008784 0.034218 -0.002333 0.0019559
-0.00031524 0.0024878 0.00071824 0.0053726
0.0054656 -0.010258 -0.0086947 0.034296 -0.035756 0.3001 0.0011673 0.0011565
-7.4275e-05 0.0032404 -0.0015068 0.00080163
-0.004618 -0.002551 -0.0023255 0.0019948 0.0011216 0.001147 -0.17325 0.22793
-0.029224 0.012726 0.015201 -0.010051
-0.0040216 0.0017426 -0.0001621 0.0024213 -4.5142e-06 0.0032288 -0.029388 0.012802
-0.23454 0.066246 -0.019482 0.02046
0.0042244 0.00042091 0.00046782 0.0055028 -0.0015941 0.00078632 0.015286 -0.010145
-0.01958 0.020377 -0.24814 0.12842
860000000 -0.13236 0.23452 -0.018626 0.030668 -0.0032923 -0.0098824 -0.0021421 0.00061246
0.0042062 0.0053975 -0.0034161 -0.0031284
-0.018614 0.030631 -0.29768 0.27302 0.0073963 0.034175 0.00028252 0.0020568
0.0041468 5.9699e-05 0.0033671 0.0003028
-0.0033248 -0.0098837 0.0075275 0.034215 0.012713 0.31016 -0.00048617 -0.00050992
0.0025558 -0.0018634 0.0014262 0.004184
-0.0020631 0.00057349 0.00031186 0.0021218 -0.0005163 -0.00050079 -0.13686 0.2398
-0.018724 0.017067 -0.0067568 -0.0099036
0.0041684 0.0054085 0.0041078 7.905e-05 0.0025954 -0.0018134 -0.018896 0.017226
-0.17935 0.12694 -0.025972 0.016302
-0.0034056 -0.0032483 0.0033988 0.00016722 0.0015206 0.0041964 -0.0068933 -0.0097524
-0.025916 0.016302 -0.19934 0.17671
920000000 -0.10931 0.25824 0.0042869 0.039532 -0.0092574 -0.0042801 -0.0019807 0.0017396
0.00021154 0.001525 0.0029307 -0.0015917
0.0042725 0.03947 -0.2714 0.29532 0.027712 0.022955 0.0013001 0.001028
0.0069922 0.00024325 0.003748 -0.0028181
-0.0092846 -0.0042566 0.02784 0.022893 0.058987 0.31209 0.0017034 -8.0057e-05
0.00051136 -0.00028491 0.00072679 -0.0012864
-0.0020354 0.0017455 0.0012891 0.0010592 0.0017256 -9.0112e-05 -0.11356 0.25698
-0.012732 0.030639 0.0041835 -0.0065552
0.00034178 0.0015992 0.006985 0.0002511 0.00048427 -0.00028345 -0.012694 0.030578
-0.17301 0.13153 -0.0037779 0.028816
0.0028056 -0.0014952 0.003665 -0.0028177 0.00076558 -0.0012701 0.0041427 -0.0065744
-0.0038459 0.02885 -0.20813 0.19016
980000000 -0.063014 0.28075 0.01649 0.030811 -0.0091044 0.004752 0.0018554 0.0037664
0.0039396 -0.0014832 -0.0034524 -0.0027907
0.016449 0.030788 -0.21937 0.33263 0.032889 0.0052879 0.001854 -0.00019365
0.0015911 -0.0060102 -0.00048165 -0.0024834
-0.0090968 0.0047747 0.032967 0.0051908 0.10549 0.30699 0.00045585 -0.0011765
0.00033305 -0.0017165 0.0014108 -0.00023933
0.0019453 0.0038018 0.0019066 -0.00017914 0.00042426 -0.0011751 -0.075092 0.26846
0.0064492 0.030464 -0.0097586 -0.0079567
0.0037936 -0.0013957 0.0014982 -0.0059542 0.00034537 -0.0017061 0.0063888 0.03039
-0.14386 0.16859 0.0047531 0.020834
-0.0033811 -0.002962 -0.00038651 -0.0026267 0.0014076 -0.00023962 -0.00962 -0.0078958
0.004769 0.020767 -0.16716 0.23869
1040000000 -0.022047 0.29008 0.033087 0.020003 -0.00098593 0.0075116 0.0025283 0.00067251
0.0004718 -0.0033726 -7.5817e-06 -0.0014149
0.033023 0.019993 -0.18417 0.34699 0.029469 -0.014121 0.0013853 -0.0017071
-0.0023992 -0.0022448 -0.0010937 -0.002875
-0.00095833 0.007509 0.029481 -0.014259 0.15206 0.29412 -0.00055517 -0.0013314
-0.0014937 -0.00095103 -0.00060083 -0.0011075
0.0024163 0.00060623 0.0013757 -0.0017555 -0.00054159 -0.0013396 -0.047857 0.2783
0.018341 0.019815 -0.0019758 0.0014082
0.00044685 -0.0034946 -0.0024137 -0.0022928 -0.0015108 -0.00095208 0.018451 0.019751
-0.11082 0.17802 0.013132 0.020522
-0.00010153 -0.0012354 -0.0011824 -0.0028129 -0.00059041 -0.0010958 -0.0021734 0.0014317
0.013117 0.020441 -0.14601 0.25935
1100000000 0.022783 0.30042 0.036698 -0.0027716 0.0035646 0.0039938 0.0024886 -0.00096533
-0.0023234 -0.0031622 -0.0040905 -9.4255e-05
0.036654 -0.0027543 -0.14089 0.36696 0.015428 -0.027302 -5.5656e-05 -0.0018166
-0.003401 -0.00093383 -0.0036334 -0.00058941
0.0035728 0.0039798 0.015343 -0.027402 0.19831 0.27493 -0.001699 0.00033728
-0.0015948 0.00074003 -0.0010403 -0.00050103
0.0025075 -0.00096114 -4.4084e-05 -0.0018012 -0.0016951 0.0003337 -0.0077266 0.2836
0.024393 0.0068804 -0.0025976 4.1163e-06
-0.002403 -0.0030632 -0.0034758 -0.00089021 -0.0015875 0.00075919 0.024402 0.0068168
-0.094176 0.1951 0.019731 0.010438
-0.0040572 -0.00021724 -0.0035778 -0.00066963 -0.0010495 -0.00047526 -0.0025244 -2.8626e-05
0.019764 0.01045 -0.10181 0.29196
1160000000 0.074175 0.29747 0.025164 -0.019904 0.0033697 -0.00064735 -4.4904e-05 -0.0025163
-0.0040423 -0.00090796 -0.0012076 0.0041741
0.025139 -0.019867 -0.096541 0.37209 -0.0034242 -0.028494 -0.0015855 -0.0014117
-0.0025566 0.0025121 -0.0015013 0.0019972
0.0033637 -0.00066372 -0.0035461 -0.028511 0.24217 0.24511 -0.00057621 0.0016072
-0.00037012 0.0017252 -0.00093154 0.00023085
-9.094e-05 -0.002549 -0.0016531 -0.0014576 -0.00057971 0.0016356 0.031688 0.2808
0.021942 -0.009432 -0.0035022 0.0051761
-0.0040203 -0.00088141 -0.0025211 0.0024457 -0.00038587 0.0017468 0.021995 -0.0094165
-0.057738 0.20642 0.019236 0.0014898
-0.0011866 0.004287 -0.0015119 0.0021954 -0.00094037 0.00021284 -0.0035403 0.0051356
0.019236 0.0014118 -0.053944 0.29505
1220000000 0.11785 0.28845 0.012211 -0.029932 -0.0011819 -0.001512 -7.9625e-06 -0.001052
-0.0027532 0.0023891 0.0011894 0.0019493
0.012222 -0.029892 -0.052715 0.38647 -0.01645 -0.020956 -0.0024653 0.00050151
1.9883e-05 0.0030047 -0.00084455 0.0018316
-0.0011916 -0.0015036 -0.016573 -0.020902 0.28167 0.2069 0.00086377 0.0014551
0.00051175 0.0011383 0.00014856 0.00055743
2.3041e-05 -0.0010414 -0.0024271 0.00053415 0.00086781 0.0014479 0.071163 0.27255
0.011515 -0.016228 0.0022165 0.0016005
-0.0027811 0.0024233 -1.2398e-05 0.0030113 0.00049461 0.0011391 0.011519 -0.016191
-0.036263 0.21872 0.015326 -0.012172
0.0012058 0.0020106 -0.00081884 0.0017705 0.0001807 0.00055439 0.0021825 0.0015941
0.015341 -0.012124 -0.024189 0.31461
1280000000 0.16838 0.26899 -0.0065992 -0.029129 -0.001883 0.0016072 -0.00099734 -0.0019935
-0.0010453 0.0032874 0.0024373 0.0013349
-0.0065808 -0.029096 -0.0060842 0.37875 -0.023402 -0.008155 -0.0007947 0.0014302
0.0016187 0.0017933 0.00063785 0.0019775
-0.0018733 0.0016128 -0.023484 -0.0080627 0.31332 0.16377 0.0013847 -0.00013519
0.0010113 0.0003754 0.00026643 0.00032327
-0.00098268 -0.0019942 -0.00078793 0.0014157 0.0013539 -0.00014921 0.10775 0.25679
0.0021509 -0.018978 -0.00012635 3.7526e-05
-0.0010672 0.0033056 0.0016131 0.0017709 0.001054 0.00040779 0.0021127 -0.018994
0.00061364 0.22497 0.0042704 -0.015088
0.0024768 0.001275 0.00063442 0.0020225 0.00024209 0.00034052 -0.0001335 6.9165e-05
0.0042551 -0.015169 0.023834 0.31802
1340000000 0.206 0.23696 -0.016579 -0.020045 0.00027371 0.004112 -0.0018136 -0.00073794
0.0016057 0.0028825 0.0016776 -0.0014453
-0.016542 -0.020036 0.03317 0.37182 -0.02067 0.0043051 -0.00016912 0.0019136
0.0017646 0.00088021 0.0011877 0.00085426
0.00028287 0.0041116 -0.020685 0.0044124 0.33644 0.1161 0.00078075 -0.00080249
0.00053522 -0.00042437 6.6922e-05 0.00024917
-0.0018507 -0.00072018 -0.00015851 0.0019343 0.00079737 -0.00082542 0.14087 0.23704
-0.0073549 -0.016631 0.0010118 0.00045108
0.0016226 0.0027869 0.0017874 0.00086031 0.00053908 -0.0004207 -0.0074297 -0.016583
0.029664 0.22291 -0.0024769 -0.014031
0.0017075 -0.0013865 0.0011832 0.00085676 6.7289e-05 0.00022619 0.0010441 0.00042191
-0.002486 -0.014022 0.061907 0.31498
1400000000 0.24047 0.20072 -0.023278 -0.0089096 0.0046613 0.0030798 -0.0021255 0.0007635
0.0024891 0.00096604 0.00039654 -0.0012273
-0.023242 -0.0089136 0.071549 0.36025 -0.014106 0.01214 0.0012348 0.0013701
0.0011509 -0.00055949 0.0011348 0.00022843
0.0046751 0.0030503 -0.014074 0.012242 0.35034 0.062052 -1.338e-05 -0.0013648
0.00024823 -0.00016878 0.00042647 0.00023119
-0.0021137 0.00079153 0.0012411 0.0013595 -4.3556e-06 -0.0013656 0.17063 0.20869
-0.013572 -0.0104 -0.001015 -0.00047357
0.0025461 0.0010083 0.0011387 -0.00057903 0.00027478 -0.00016848 -0.013585 -0.010387
0.062924 0.22233 -0.0091432 -0.0091307
0.00035298 -0.0013162 0.001112 0.00022532 0.00041561 0.00024477 -0.0010452 -0.00043453
-0.009176 -0.0091911 0.10685 0.30614
1460000000 0.26462 0.1578 -0.020679 0.0036618 0.0050556 -0.0015639 -0.0014801 0.0017176
0.0021721 -0.00039376 -0.0002496 -0.00086249
-0.02066 0.0036308 0.10644 0.33897 -0.0053311 0.014772 0.0015922 0.00027011
0.0010587 -0.0011776 0.0012355 -0.00053487
0.0050479 -0.0015765 -0.0052627 0.01483 0.35719 0.0068765 -0.0010223 -0.0011302
0.00029544 -0.0002377 0.00061902 -0.00028868
-0.001479 0.0017136 0.0015922 0.00027816 -0.0010205 -0.0010898 0.1978 0.18001
-0.014869 -0.0040497 -0.001043 0.0018649
0.0021544 -0.00041342 0.0010689 -0.0012214 0.0002495 -0.00023278 -0.014917 -0.004051
0.092597 0.21084 -0.011497 -0.0033728
-0.00022561 -0.00080635 0.0012535 -0.00058624 0.00064841 -0.0003231 -0.0010231 0.0018986
-0.011525 -0.0033523 0.14086 0.28638
1520000000 0.27807 0.1169 -0.015577 0.0093841 0.0030646 -0.0037503 9.6182e-05 0.0026231
0.0022947 -0.0018196 -0.0009906 -0.00022669
-0.015568 0.0093643 0.14077 0.32545 0.002028 0.0121 0.0016873 -0.00066096
0.00021852 -0.0010427 0.00037487 -0.00095223
0.0030377 -0.0037624 0.002098 0.012111 0.34954 -0.050235 -0.0007733 -0.00041132
0.00064841 -0.0010324 0.00015087 -5.6435e-05
9.9988e-05 0.0026245 0.0016789 -0.00065048 -0.00075991 -0.00042978 0.22172 0.14199
-0.015142 0.0015051 0.0013367 0.0020586
0.0022707 -0.0018088 0.00019979 -0.0010361 0.00065229 -0.0010213 -0.015148 0.0015857
0.12064 0.20069 -0.011376 0.0010771
-0.00103 -0.00025928 0.00038595 -0.00095383 0.00015049 -3.8394e-05 0.0013289 0.0020451
-0.011422 0.0010753 0.17468 0.26813
1580000000 0.28882 0.071594 -0.0091522 0.013158 -0.0011233 -0.0045042 0.0014686 0.0019142
-0.00012908 -0.002235 -0.0003116 0.00039396
-0.0091529 0.013145 0.169 0.30105 0.0052152 0.0070357 0.00062978 -0.0014954
-0.00042387 -0.0011674 -0.00016599 -0.00072763
-0.0011381 -0.0044981 0.0052622 0.0070225 0.32875 -0.10783 -0.0014664 0.00024663
-0.00040188 -0.0013431 0.0002719 -0.00049061
0.0014994 0.0019086 0.00061475 -0.0014879 -0.001488 0.00025523 0.23646 0.1025
-0.012035 0.006844 0.0020978 0.00078962
-0.00016357 -0.0023136 -0.0004116 -0.0011987 -0.00038842 -0.0013854 -0.011994 0.0068615
0.14646 0.18637 -0.0094098 0.0069249
-0.00024471 0.00041728 -0.00019835 -0.00071376 0.00028386 -0.00049236 0.0020924 0.00083995
-0.0094179 0.0069548 0.20842 0.24293
1640000000 0.29221 0.030532 -0.002311 0.012454 -0.0027371 -0.0020848 0.0027404 0.0010553
-0.00054557 -0.0017228 -0.00032837 0.00042353
-0.0023207 0.012446 0.1992 0.2768 0.0053343 0.0023457 -0.00044542 -0.0018457
-0.00094609 -0.00059461 -0.00040557 -0.00069202
-0.0027462 -0.002073 0.005354 0.0023115 0.29934 -0.15677 -0.00082538 0.0012029
-0.0010619 -0.0010952 -0.00010201 -0.00038057
0.0027314 0.0010446 -0.00045246 -0.0018552 -0.00081718 0.0011887 0.2496 0.053101
-0.0080708 0.0083565 0.002488 -0.0005934
-0.00054639 -0.0017378 -0.00095645 -0.00058306 -0.0010475 -0.0011008 -0.0081148 0.0084309
0.17036 0.16573 -0.0045652 0.0091646
-0.00035742 0.00043068 -0.00040607 -0.00068849 -9.5067e-05 -0.00035757 0.0025112 -0.00064648
-0.0045632 0.0091769 0.23454 0.21284
1700000000 0.28648 -0.014419 0.0013703 0.0099776 -0.0031915 0.0004851 0.0030861 -0.001241
-0.0021325 -0.00079945 0.00054863 0.00044055
0.0013566 0.0099787 0.21814 0.24545 0.0027683 -0.00024754 -0.0014571 -0.0007887
-0.0009035 -0.00015547 -0.00075803 -0.00044511
-0.0031863 0.00049965 0.0027626 -0.00027212 0.25523 -0.19545 0.00016025 0.0016522
-0.0021531 -0.00026513 -0.00035759 -0.00071808
0.0030993 -0.0012249 -0.0014512 -0.00076893 0.00014021 0.0016548 0.24661 0.0026748
-0.0053741 0.0096288 0.001699 -0.0020295
-0.0021667 -0.00077088 -0.00087901 -0.00013767 -0.0021225 -0.00027355 -0.0053145 0.0096372
0.19012 0.14899 -9.9304e-06 0.0093889
0.00053851 0.00041111 -0.00080964 -0.00043711 -0.00033356 -0.00072347 0.0016794 -0.0020438
3.0275e-05 0.009427 0.25278 0.17933
1760000000 0.27585 -0.063263 0.0040693 0.0069207 -0.001908 0.0012034 0.001445 -0.0034734
-0.0012846 0.0005034 0.0002002 -0.00052818
0.004067 0.0069134 0.24473 0.20588 0.00018953 -0.0016314 -0.0012461 2.2525e-05
-0.0011844 0.00096834 -0.00054532 0.00026813
-0.0018913 0.0012229 0.00018171 -0.0016429 0.20646 -0.22734 0.0011019 0.0015029
-0.0011243 0.0014612 -0.0012005 -0.00074039
0.0013814 -0.003496 -0.0012602 2.3257e-05 0.0010699 0.0015088 0.23775 -0.049582
-0.0015246 0.0091818 -0.00019308 -0.0023828
-0.001237 0.00049949 -0.0011916 0.00098263 -0.0011434 0.0014385 -0.0015715 0.0091492
0.20723 0.11731 0.0039206 0.007069
0.00017258 -0.00049312 -0.00054843 0.00024806 -0.0012534 -0.00076856 -0.00012972 -0.002398
0.0039329 0.0070889 0.26628 0.14228
1820000000 0.25257 -0.10126 0.0045886 0.0032954 0.00019568 0.0023348 -0.00091786 -0.0030802
-0.0011844 0.00088506 3.5733e-06 -6.8466e-05
0.0045831 0.0032951 0.25552 0.17604 -0.0019434 8.198e-05 -0.0014958 0.00095551
-4.8158e-05 0.0012946 -0.00072415 0.0004414
0.00021077 0.0023342 -0.0019361 9.5793e-05 0.15675 -0.24197 0.0016911 0.00065397
-0.00036567 0.0024268 -0.0018271 0.00022519
-0.00097575 -0.0030625 -0.0014901 0.00096494 0.0017003 0.00065471 0.20769 -0.097353
0.00039275 0.0078843 -0.0014846 -0.0016547
-0.0012329 0.00088907 -3.8012e-05 0.0013071 -0.00030943 0.0024711 0.00047288 0.0079016
0.22785 0.09094 0.0048885 0.0034328
8.7017e-06 -0.00010454 -0.00071752 0.00045133 -0.0018066 0.00030957 -0.001516 -0.0016624
0.0049167 0.0034165 0.27023 0.10723
1880000000 0.21797 -0.14221 0.0025613 0.0008548 -0.0002735 0.0022038 -0.002835 -0.0023487
-0.00030602 0.0016255 0.00034924 -0.00055895
0.0025462 0.00085288 0.2601 0.12964 -0.0038705 0.0028678 -0.00032729 0.0017973
0.00062169 0.0013429 0.0001285 0.0010449
-0.00026577 0.0022083 -0.0038577 0.0028954 0.10511 -0.24973 0.0020542 -0.0012548
0.0017714 0.0019991 -0.0009719 0.0015457
-0.0028706 -0.0023734 -0.00031942 0.0018104 0.0020705 -0.0012166 0.16648 -0.13758
0.0016608 0.0057006 -0.0022276 0.00026872
-0.00027731 0.0016393 0.00061479 0.0013234 0.0017332 0.0019698 0.0016103 0.005641
0.23486 0.06152 0.0053847 0.0016051
0.00034312 -0.00055514 0.00013993 0.001019 -0.00099959 0.0015017 -0.0021965 0.00022214
0.0054149 0.0016076 0.2716 0.073588
1940000000 0.17929 -0.16857 0.00050482 -0.00097802 0.0017345 0.001847 -0.003978 0.00019986
0.0010456 0.00098508 -0.00069832 -0.00081081
0.00050025 -0.00097332 0.26158 0.098413 -0.001983 0.0057689 0.0010623 0.0014272
0.0020299 0.00032382 0.00094137 0.00023044
0.0017651 0.0018392 -0.001948 0.0057893 0.061061 -0.24162 0.00042766 -0.0024592
0.0022804 0.00024635 0.0002258 0.0015905
-0.0040062 0.00022664 0.0011036 0.0014316 0.00045851 -0.002487 0.11402 -0.16867
0.0012686 0.0038075 -0.0013325 0.001368
0.0010569 0.00097927 0.0020502 0.00032001 0.0023105 0.00023263 0.0012253 0.0038092
0.24161 0.025037 0.0042861 -0.0025173
-0.00070392 -0.00078181 0.00094269 0.00023774 0.00020738 0.0016088 -0.0013723 0.0014021
0.0043007 -0.002539 0.26234 0.037449
2000000000 0.13332 -0.18359 -0.0032026 0.00083661 0.0029068 0.0011625 -0.002571 0.0036832
0.00089084 0.00041767 -0.0009829 0.00051555
-0.0032092 0.00084074 0.24814 0.063033 -0.00035014 0.0078073 0.0016226 0.00032688
0.0011047 -0.0013363 0.00047555 6.486e-05
0.0029045 0.0011548 -0.00029902 0.0078221 0.019987 -0.22748 -0.0015484 -0.0016369
0.0020322 -0.0011029 0.0016688 0.0014085
-0.0025195 0.0036396 0.0016691 0.00032104 -0.0015168 -0.0016889 0.05971 -0.1781
-0.00073138 0.0033644 -0.00020529 0.0020234
0.00086493 0.0004059 0.0010965 -0.0013592 0.0020072 -0.0011128 -0.00068453 0.0033073
0.24013 -0.0080334 0.00075118 -0.0032458
-0.00098042 0.00053739 0.00047038 7.0588e-05 0.0016523 0.0014266 -0.00022293 0.0019992
0.00070975 -0.0032489 0.24977 0.0094417
2060000000 0.086319 -0.19125 -0.0042362 0.0029526 0.0027469 -0.00072446 0.00076189 0.0034441
0.0015651 -0.0005516 -0.00036765 0.0011996
-0.0042397 0.0029423 0.23512 0.034173 0.0046597 0.0087522 0.0011844 -0.00069627
0.00050001 -0.0014852 0.00053339 -0.00015664
0.0027392 -0.00075158 0.0047254 0.008727 -0.012565 -0.20951 -0.0016298 0.00056278
0.000806 -0.0021468 0.0027519 0.00043474
0.00080415 0.0035071 0.0011675 -0.00070629 -0.0016338 0.00060414 0.0085437 -0.17463
-0.0016774 0.004396 0.00079099 0.0010878
0.0015139 -0.00054603 0.00046281 -0.0014961 0.00078442 -0.0021655 -0.0016778 0.0043645
0.22787 -0.046387 -0.0014561 -0.0042913
-0.0003406 0.0012102 0.000574 -0.00017534 0.0027815 0.000417 0.00083506 0.0011635
-0.0014132 -0.0043221 0.2349 -0.015441
2120000000 0.041444 -0.18224 -0.0033479 0.0062602 0.0022609 -0.002894 0.0031985 0.0021188
0.00081987 -0.0015511 0.0011559 0.00033802
-0.0033534 0.0062614 0.21464 0.010871 0.0072516 0.0044701 0.0010873 -0.001348
-0.0012981 -0.0019399 5.3768e-05 -0.00095919
0.0022292 -0.0029073 0.0072957 0.0044306 -0.040731 -0.19287 -0.00087912 0.0016773
-0.0015937 -0.0015384 0.00063227 -0.0020661
0.0031579 0.0020727 0.0010647 -0.0013408 -0.00088372 0.0017062 -0.039976 -0.15732
-0.0021683 0.0063356 0.00175 0.0010494
0.00082272 -0.0015402 -0.0012949 -0.0019443 -0.0015976 -0.0015317 -0.0021568 0.0063821
0.21383 -0.080738 -0.0052021 -0.0023823
0.0011352 0.00025219 4.5996e-05 -0.00093831 0.00069013 -0.0021138 0.0017408 0.0010326
-0.0051793 -0.0023718 0.21423 -0.030741
2180000000 0.0017245 -0.16973 -0.0018192 0.0096 0.00056055 -0.0022022 0.0029669 -0.00055875
0.00019898 -0.001353 0.0013831 0.000127
-0.0018396 0.0095879 0.19535 -0.0074225 0.0080745 0.0039817 -0.00085306 -0.0016141
-0.0020776 0.0008392 -1.1858e-05 0.00024204
0.00055774 -0.0022303 0.0081099 0.0039246 -0.061968 -0.16906 0.0013935 0.0016496
-0.000856 -0.0002571 0.00054645 -0.0021413
0.002987 -0.00051848 -0.00090704 -0.0016312 0.0013566 0.001619 -0.075883 -0.13191
-0.00061431 0.0091809 0.0020152 0.00010383
0.00020385 -0.0013139 -0.0020448 0.000886 -0.00086365 -0.00027448 -0.00058359 0.0090714
0.18773 -0.11153 -0.0057203 0.0017594
0.0013768 0.00012554 -8.095e-06 0.00024443 0.00049366 -0.0021178 0.0020382 0.00016442
-0.005713 0.0018028 0.19872 -0.045364
2240000000 -0.027444 -0.145 0.0022454 0.010838 -0.0006661 -0.0027439 0.0016468 -0.0023658
-0.0020399 -0.00095551 0.00074114 -0.0017816
0.0022156 0.010816 0.1755 -0.012658 0.0087001 -6.9182e-06 -0.00088149 -0.00035781
-0.00046778 0.0011195 -0.00066008 -0.00053708
-0.00068252 -0.0027317 0.0087176 -7.1411e-05 -0.079805 -0.14478 0.0019941 -0.0015037
-0.0011003 5.6899e-05 -0.0023308 -0.0014776
0.0015755 -0.0024516 -0.00085051 -0.00036467 0.0019903 -0.0015066 -0.11041 -0.10297
0.001651 0.010712 0.0015783 -0.00073992
-0.0020761 -0.00094706 -0.00043362 0.0010934 -0.0011005 7.5337e-05 0.0015901 0.01085
0.15914 -0.12887 -0.0056375 0.0040818
0.00075638 -0.0018004 -0.00067473 -0.0005381 -0.0023148 -0.0014805 0.0015681 -0.00080777
-0.005618 0.0040459 0.17492 -0.055862
2300000000 -0.054002 -0.11843 0.0075469 0.0091435 -0.0012834 -0.0019422 -0.00055186 -0.0014683
-0.0011817 0.00076487 -0.0010004 -0.00066635
0.0075427 0.0091364 0.15615 -0.022135 0.0087416 -0.0022048 -0.00085757 0.00058257
-0.0002059 0.0016642 -0.00014041 0.00079715
-0.0012945 -0.0019373 0.0087251 -0.0022859 -0.09154 -0.12091 -5.7098e-06 -0.0017902
-1.8183e-05 0.0019522 -0.0018728 0.00079171
-0.0004872 -0.0014904 -0.0008699 0.00059109 -6.614e-07 -0.0018077 -0.1303 -0.067796
0.0058687 0.010987 0.00051415 -0.0018602
-0.0012234 0.0006704 -0.00017958 0.0016887 5.1529e-05 0.0019443 0.0059337 0.010928
0.12421 -0.14996 -0.003751 0.0072966
-0.0009746 -0.00066204 -0.00013808 0.00085017 -0.001846 0.0007749 0.00053123 -0.0019282
-0.0037844 0.0072677 0.15995 -0.058
2360000000 -0.071601 -0.08781 0.010493 0.0084557 -0.0012802 -0.0014871 -0.0015098 -0.00070923
-0.00060964 0.0011537 -0.0015007 -0.00056705
0.010485 0.0084531 0.14632 -0.022255 0.0080992 -0.00526 -0.00060909 0.001035
0.0019811 0.00030744 9.9725e-05 -6.2594e-05
-0.0012862 -0.0014684 0.0080727 -0.0053299 -0.10211 -0.099135 -0.0026736 -0.001036
0.001042 8.6522e-05 -0.00083356 0.0016564
-0.001522 -0.00063868 -0.00059476 0.0010352 -0.0026765 -0.0010307 -0.14797 -0.035626
0.010252 0.010015 0.0013151 -0.0022634
-0.00059608 0.0011615 0.0019727 0.00026385 0.0010242 9.4331e-05 0.010264 0.01004
0.095168 -0.15047 0.00043982 0.0081782
-0.0016006 -0.00054926 0.00011207 -9.9346e-05 -0.0009085 0.001608 0.0013267 -0.0022122
0.00044243 0.008197 0.13691 -0.06179
2420000000 -0.079503 -0.059982 0.014158 0.0027164 -0.0032296 -0.0011944 -0.00079175 0.00058111
0.0012132 0.0015918 -0.0014718 0.0017634
0.01413 0.0027476 0.1301 -0.022147 0.0045329 -0.0071681 0.0013348 0.0010547
0.00070438 -0.0014797 -7.7392e-05 -0.00019603
-0.003232 -0.0011718 0.0044823 -0.0072147 -0.11474 -0.078103 -0.0022239 0.0014408
-7.3293e-05 -0.00019962 0.00018755 0.0028637
-0.00080545 0.00065 0.0013194 0.0010621 -0.0022339 0.001441 -0.15568 0.0081518
0.014238 0.0075905 -0.00042752 -0.0026755
0.0012979 0.0015818 0.00065744 -0.0014724 -6.5545e-05 -0.00021455 0.014414 0.0075563
0.060778 -0.1499 0.0011691 0.0089137
-0.0012971 0.0018078 -8.6263e-05 -0.00020412 0.00020903 0.0028995 -0.00044505 -0.0027468
0.0011735 0.008873 0.1184 -0.056122
2480000000 -0.080624 -0.030127 0.013705 -0.0025513 -0.0016534 -0.00010746 -0.00056286 0.0013955
0.0018599 -0.00049628 5.656e-05 0.0014016
0.013706 -0.0025457 0.13162 -0.024497 0.0025581 -0.0090291 0.0011843 -9.3673e-05
-0.00051945 -0.00098866 -0.00019701 -0.00028274
-0.0016512 -9.7073e-05 0.0024865 -0.0090686 -0.11804 -0.058893 -0.00069069 0.0034367
-0.00024406 -0.00080756 0.0018485 0.00094827
-0.00060086 0.0013561 0.0011821 -0.00012505 -0.00063127 0.0034569 -0.15823 0.043963
0.017994 0.00098091 -0.0015847 -0.0023067
0.0018131 -0.00053205 -0.0005109 -0.001022 -0.00023705 -0.00079367 0.018002 0.0008561
0.030545 -0.14237 0.0044043 0.0073075
1.8506e-05 0.0014063 -0.00018996 -0.00030428 0.0018854 0.00094829 -0.0016477 -0.002315
0.0043418 0.0072619 0.098807 -0.053537
2540000000 -0.085621 -0.0020225 0.011542 -0.0063372 -0.0024066 0.00094163 0.00069175 0.00081407
-2.9086e-05 -0.0018408 0.0010603 0.0015008
0.011531 -0.0063262 0.11813 -0.015299 -0.0013244 -0.0079868 0.00062755 -0.0014602
-0.0016152 -0.00013501 -0.00043525 0.00022279
-0.0023773 0.0009479 -0.0013884 -0.0079701 -0.12488 -0.034603 0.0020871 0.0025903
-0.0010426 -3.7883e-05 0.00182 -0.00074983
0.00066784 0.00075373 0.00063258 -0.0014862 0.0020443 0.0025628 -0.15752 0.084096
0.017349 -0.0056109 -0.0021993 -0.0020038
-4.5405e-05 -0.0018237 -0.001638 -7.7762e-05 -0.0011025 -7.8678e-05 0.01734 -0.0056305
0.0058386 -0.12781 0.0070187 0.0063211
0.0010356 0.0014734 -0.00044496 0.00019659 0.0018195 -0.00079738 -0.0021921 -0.0020182
0.0070114 0.0063142 0.083137 -0.038437
2600000000 -0.078118 0.022331 0.0083767 -0.0098587 -0.0012799 0.0026858 0.0008373 -0.00036141
-0.0010095 -0.001236 0.0017337 0.00070231
0.0083806 -0.0098355 0.11342 -0.031434 -0.00361 -0.0060581 -0.00043182 -0.00077384
-0.00026162 0.0016326 -0.00023072 0.00071803
-0.0012718 0.002688 -0.0036741 -0.0060313 -0.12922 -0.01067 0.0030481 -0.00017043
-0.00034578 0.0013522 0.0012485 -0.0016836
0.00085013 -0.00035757 -0.00047494 -0.00075119 0.0031176 -0.00013897 -0.14262 0.11654
0.014063 -0.012086 -0.0032431 3.8701e-05
-0.0010446 -0.0012674 -0.0002659 0.0016051 -0.0002766 0.0014041 0.013994 -0.012063
-0.0204 -0.1121 0.0085354 0.0059804
0.0018352 0.00071648 -0.00023569 0.00071558 0.0012223 -0.0016832 -0.003293 7.7449e-05
0.0085197 0.0059804 0.07579 -0.024397
2660000000 -0.073407 0.047671 0.004348 -0.011595 -0.00017276 0.00098265 5.1354e-05 -0.00021132
-0.002712 0.00046315 0.0014109 -0.00075846
0.0043697 -0.011573 0.11978 -0.027467 -0.0048299 -0.0042844 -0.0012091 -0.00034575
0.00020442 0.0017498 0.00041526 0.00082184
-0.00017752 0.00099667 -0.0048698 -0.0042447 -0.1291 0.0094219 0.0019359 -0.001949
0.00031566 0.00089806 -0.0011332 -0.0018407
3.4035e-06 -0.00016482 -0.0012024 -0.00028737 0.0019363 -0.0020086 -0.12438 0.14786
0.0083429 -0.015701 -0.0024298 0.00084972
-0.0026473 0.0004857 0.0002905 0.0017582 0.00035811 0.00089487 0.0082343 -0.01582
-0.037587 -0.097389 0.01036 0.0016608
0.0014203 -0.00082299 0.00044529 0.00080399 -0.0011642 -0.0017497 -0.0024425 0.0008949
0.010362 0.0016958 0.071039 -0.0047661
2720000000 -0.061873 0.067087 9.7632e-05 -0.011671 -0.00027366 0.0028412 -0.00026023 -1.0352e-05
-0.0021859 0.0019388 0.0005511 -0.001784
0.00012742 -0.011668 0.10555 -0.030041 -0.0052938 -0.00093357 -0.0015637 0.00035884
0.0016801 0.00048995 0.00087293 -0.00014022
-0.00025144 0.0028063 -0.0052878 -0.00088742 -0.12311 0.039629 0.00023322 -0.0024333
0.00051984 0.00025743 -0.0013192 0.0008002
-0.0002671 -2.5008e-05 -0.0015924 0.00035725 0.00019476 -0.0023369 -0.091595 0.17884
0.0013458 -0.016395 -0.0017119 0.0022339
-0.0022176 0.0020326 0.0016402 0.00049818 0.00052596 0.00018995 0.0013938 -0.016451
-0.052242 -0.071689 0.011822 -0.00062456
0.00044482 -0.0017841 0.00091495 -0.00016479 -0.0012944 0.00070987 -0.0016966 0.0022496
0.011773 -0.0006651 0.07572 0.015223
2780000000 -0.04813 0.085329 -0.0043638 -0.010313 -7.6624e-05 0.0010566 0.00053884 -0.00031138
0.0012504 0.002704 -0.00070194 -0.0017214
-0.0043403 -0.010314 0.10371 -0.042914 -0.0039342 0.00046202 -0.00013105 0.0015407
0.0016415 -0.00091925 5.1886e-05 -0.00017201
-6.3763e-05 0.0010609 -0.0039462 0.00047661 -0.12155 0.068977 -0.0019802 -0.0014893
0.00048437 -0.00047729 -0.00030426 0.00058489
0.00056073 -0.0003503 -7.2851e-05 0.0015657 -0.0020042 -0.0015767 -0.063053 0.20019
-0.0051147 -0.01475 -0.00064844 0.0019954
0.001286 0.0026107 0.0016833 -0.00092606 0.00038253 -0.00041393 -0.0052744 -0.01473
-0.066186 -0.047132 0.010125 -0.0051552
-0.00069689 -0.0017816 4.5703e-05 -0.00018661 -0.00030327 0.00058895 -0.0006257 0.0019999
0.010165 -0.0050578 0.079516 0.032862
2840000000 -0.033345 0.10143 -0.0073569 -0.0072617 0.0012096 0.0019497 -0.00012515 -8.3315e-05
0.0013637 0.00096837 -0.0017121 0.00032842
-0.0073414 -0.0072658 0.10142 -0.035128 -0.0031229 0.0014365 0.00027561 0.00069163
1.7354e-05 -0.0014579 3.8532e-05 2.6281e-05
0.0012545 0.0019245 -0.0031148 0.0014724 -0.1164 0.09556 -0.0012783 0.00043949
0.00020791 0.00037829 0.00087623 0.0010953
-0.00014221 -6.1659e-05 0.000271 0.00072436 -0.0012284 0.00035572 -0.027415 0.21726
-0.0091226 -0.010364 0.00021637 0.0011787
0.0014306 0.0010644 -2.8068e-05 -0.0014898 0.00029287 0.00036807 -0.0090729 -0.01032
-0.072112 -0.022252 0.0085199 -0.0070381
-0.00169 0.00031363 1.3181e-05 3.3591e-05 0.00084007 0.0011468 0.00019479 0.0012576
0.0084658 -0.0070979 0.093724 0.049327
2900000000 -0.018575 0.12084 -0.0088333 -0.0032858 0.0015764 0.00021598 0.00029314 -0.00071774
0.0021211 -0.00093641 -0.00084571 -3.0042e-05
-0.008827 -0.0032834 0.083404 -0.043257 -0.00072774 0.0025628 0.00084311 0.00030135
-0.00034657 -0.0014176 -0.00019369 -5.7564e-05
0.0016155 0.00019726 -0.00069675 0.0025798 -0.098356 0.12865 -0.00083904 8.1435e-06
-0.00024264 -0.0010884 0.0014415 -0.00030365
0.0002958 -0.0006983 0.00086743 0.00031039 -0.00080137 5.0475e-05 0.0098444 0.22027
-0.011508 -0.0050013 0.0010569 0.0021496
0.0022072 -0.00096731 -0.00033923 -0.001425 -0.00036941 -0.0012314 -0.011618 -0.0050235
-0.071981 0.0091796 0.0064362 -0.0098522
-0.00091975 1.6715e-05 -0.00022111 -3.4813e-05 0.0016128 -0.00022864 0.0010789 0.0021403
0.0065009 -0.0097705 0.10903 0.054675
2960000000 0.0015835 0.13247 -0.0087043 0.00036851 0.00045875 0.0013571 -0.00067966 -0.00088637
-0.00024002 -0.0016874 -0.00069359 0.00039379
-0.0087013 0.00035311 0.091411 -0.042725 -0.00039886 0.0011144 0.0010406 0.00011536
-0.0011553 -0.00083433 0.00043557 0.00040063
0.00046274 0.0013457 -0.00040097 0.0011062 -0.080389 0.15911 -0.00077297 0.0004835
-0.00057409 0.00064677 0.00013518 -0.0023881
-0.00071672 -0.00089768 0.0010109 0.00013367 -0.00080947 0.00042674 0.051225 0.22772
-0.011319 7.4325e-05 0.0014941 0.00060898
-0.00026763 -0.0016699 -0.0011529 -0.00083937 -0.00067671 0.00079454 -0.011343 9.8388e-05
-0.063995 0.03633 0.0015886 -0.010885
-0.0006826 0.00037348 0.0004659 0.00040364 3.4677e-05 -0.002516 0.0015149 0.00062203
0.0016078 -0.011016 0.12754 0.065232
3020000000 0.020017 0.14764 -0.0065211 0.0036636 0.001286 -0.00015016 -0.00097493 -5.6188e-05
-0.00065689 0.00035698 -2.7189e-05 0.00056487
-0.0065232 0.0036607 0.080975 -0.030863 -0.00018646 -0.00023693 0.00050581 -0.0008973
-0.0017263 0.00035766 0.00074097 -0.00020205
0.0013349 -0.00016639 -0.00016714 -0.00022996 -0.058593 0.18432 -0.00043029 0.00093306
0.00046679 0.00040658 -0.00079581 -0.0018532
-0.0009784 -8.03e-05 0.00056463 -0.00089467 -0.00050279 0.00098464 0.091019 0.22136
-0.0087702 0.003667 0.0007445 0.00054141
-0.00062877 0.00038617 -0.0017514 0.00035973 0.0006553 0.00043793 -0.0087998 0.0036532
-0.051545 0.062729 -0.00052825 -0.010926
-8.6253e-05 0.00060046 0.00077863 -0.00020009 -0.00094805 -0.0017005 0.00073679 0.00046563
-0.00058073 -0.010812 0.14757 0.062968
3080000000 0.046803 0.1564 -0.0047348 0.0058514 0.0017006 -6.5486e-05 -0.00070896 3.6492e-05
-0.00040373 0.00018908 9.0995e-05 0.00041996
-0.0047306 0.0058474 0.078298 -0.026163 -0.00038364 0.00021029 -0.00010073 -0.00036092
-0.00043145 0.0010858 -0.00012674 -0.00061223
0.0017124 -7.0321e-05 -0.00037586 0.00020003 -0.02211 0.20593 -0.00085605 0.00029504
0.00067249 0.00078876 -0.0022949 -0.0004329
-0.00064664 1.3618e-05 -0.00018009 -0.00035509 -0.00076592 0.00022843 0.12449 0.21367
-0.0054537 0.0067876 0.0020074 0.00043084
-0.00051088 0.00018908 -0.0003501 0.0011146 0.00062383 0.00067825 -0.0053801 0.0067906
-0.029031 0.091019 -0.005373 -0.0090764
0.0001774 0.00041025 -0.00015489 -0.00061914 -0.0021206 -0.0002941 0.0018824 0.00049611
-0.0052659 -0.0091003 0.16263 0.070087
3140000000 0.074806 0.16138 -0.0012631 0.007649 0.0027686 -0.0014238 -0.0010944 0.0012103
0.0016833 0.00073802 0.00026509 6.7449e-05
-0.0012754 0.0076371 0.073767 -0.027037 -0.00102 -5.105e-05 0.00065996 -0.00039528
-1.7671e-05 0.0010999 0.00051827 -0.00046098
0.0027717 -0.0014283 -0.0010664 -5.8622e-05 0.018992 0.22724 0.00031594 0.0016121
0.001105 -0.00072798 -0.0026064 0.00088702
-0.0012015 0.0011811 0.00072833 -0.00040652 0.00033597 0.0015876 0.16002 0.18921
-0.0014544 0.0072273 0.00093335 -0.0014187
0.001719 0.0008033 -8.5869e-06 0.00107 0.00097673 -0.00063188 -0.0014118 0.0072098
-0.015529 0.11025 -0.0074103 -0.0058614
0.00027068 3.9347e-06 0.00049741 -0.0004243 -0.0025255 0.0008182 0.0010579 -0.001445
-0.0074948 -0.0059745 0.18708 0.061318
3200000000 0.10752 0.17164 0.0037734 0.0066113 0.00091581 -0.0027478 -0.00010031 0.0017747
0.00028609 -0.0018468 1.789e-05 0.00034581
0.0037547 0.0066104 0.084954 -0.026096 -0.0013332 0.00035096 -0.00053092 -0.00097167
0.00072033 0.0010798 -0.00024919 -0.0008705
0.00096474 -0.0027986 -0.0013264 0.00039559 0.064334 0.23233 0.0011538 0.00047944
-0.00018181 -0.0019345 -0.0015943 0.0021662
3.798e-05 0.0018312 -0.00062758 -0.00094175 0.0011057 0.00037699 0.18185 0.16657
0.001511 0.0065631 0.00058029 -0.001553
0.00033198 -0.0019173 0.00073459 0.0011131 -0.00022222 -0.0018884 0.0016058 0.0066157
0.019234 0.12793 -0.0088031 -0.0017389
9.0938e-05 0.00039186 -0.00026084 -0.00090803 -0.0017058 0.0021333 0.00045947 -0.0015405
-0.0088478 -0.0016999 0.20314 0.060411
3260000000 0.13876 0.16456 0.0042217 0.0032726 -0.00067171 -0.0026014 0.0012299 0.00070445
0.00046458 -0.0018102 -3.1737e-05 3.107e-07
0.0042062 0.0032464 0.092392 -0.029299 -0.0019356 0.0020455 -0.00050115 -0.00020691
0.0008561 -0.00041047 -0.00093603 -0.00014996
-0.00075358 -0.0025602 -0.0018963 0.0020586 0.11363 0.22797 0.00026921 -6.2988e-05
-0.00060207 -0.00081156 0.0003 0.0023009
0.001187 0.00067085 -0.00045602 -0.00019461 0.00030172 6.8597e-05 0.20862 0.12928
0.0037131 0.0049695 -0.00060484 -0.0017161
0.00038166 -0.0018557 0.00086494 -0.00044776 -0.00050151 -0.00098183 0.0036927 0.0049662
0.040259 0.1373 -0.006838 0.0024126
-7.2721e-07 1.7772e-05 -0.00097132 -6.0076e-05 0.00041324 0.0023789 -0.00054179 -0.001667
-0.0068001 0.002386 0.2321 0.052037
3320000000 0.16989 0.15984 0.0072273 0.0015076 -0.00043211 -0.001886 0.00081871 0.00036918
-0.0019356 -0.0013267 0.00020797 0.00012173
0.0072242 0.0015091 0.09992 -0.024915 0.00051435 0.002342 -0.00043441 -0.00046459
-0.00017884 -0.00029029 -0.00058058 0.00017465
-0.00047874 -0.0018895 0.00054666 0.0023435 0.16191 0.2211 0.0004708 -2.5268e-05
-0.0012978 -0.00032837 0.00025776 0.0011419
0.00097709 0.00032791 -0.00048215 -0.0004356 0.00054586 -0.00018992 0.2181 0.09945
0.0051305 0.0022516 -0.00138 3.4221e-05
-0.0018476 -0.0013647 -0.00017791 -0.00023613 -0.0014338 -0.00027218 0.0051455 0.0022142
0.069411 0.13957 -0.0046638 0.0032886
0.00026041 0.00013262 -0.00063185 0.00018065 0.00040429 0.0010867 -0.0014669 1.3197e-06
-0.0046506 0.0033708 0.24936 0.038564
3380000000 0.20509 0.14274 0.0058126 -0.0020283 -0.00096396 0.00065982 0.0010439 0.00010813
-0.00151 0.00086869 0.00023706 -0.0001859
0.0058051 -0.0020047 0.11058 -0.033449 -6.531e-05 0.0030193 -0.0010939 -0.00030474
-0.0001319 1.7568e-05 -0.0008471 0.00067462
-0.00093393 0.00063185 -5.9743e-05 0.0030192 0.20395 0.19868 0.00066496 -0.00073244
-0.0018725 0.00049122 0.0012114 0.0014259
0.0010625 0.00014817 -0.0010699 -0.00030972 0.00052544 -0.00068662 0.23345 0.066338
0.0061698 0.001646 -0.00038065 0.0002312
-0.0015988 0.00083928 -0.00016491 2.9941e-05 -0.001853 0.00066173 0.0060997 0.0016004
0.10722 0.13279 -0.0013119 0.0051574
0.00023141 -7.2252e-05 -0.00080962 0.00063907 0.0012085 0.0013744 -0.00033801 0.00034057
-0.0012454 0.0049873 0.27894 0.019386
3440000000 0.23688 0.12244 0.0047959 -0.0037952 -0.00078399 -0.0018084 0.00070984 4.5266e-05
-0.0014268 0.0015925 0.00073529 0.00013104
0.0047964 -0.0037917 0.10389 -0.037804 0.0031796 0.0022966 -0.00086218 0.0010756
4.3336e-05 0.00031029 0.00017937 0.00083816
-0.00078418 -0.001816 0.0031841 0.0022692 0.24212 0.1712 -0.00025465 -3.0459e-05
0.00014864 0.0017013 0.0009602 0.00030898
0.00066801 4.5478e-06 -0.00090232 0.0010471 -0.00019711 -3.3958e-05 0.23484 0.034183
0.0069509 -0.0014081 -0.00046833 0.00010485
-0.0013225 0.0016854 7.1609e-05 0.00037051 0.00040199 0.0015765 0.0070206 -0.0014419
0.13294 0.1267 0.0023081 0.0031743
0.00075665 -6.3517e-06 0.00017282 0.00087491 0.00076881 0.00047221 -0.00049361 -2.3159e-05
0.0022055 0.0033714 0.2954 -0.0085475
3500000000 0.26997 0.090715 0.0027067 -0.004804 -0.0012626 0.0015072 0.00079368 -0.00084093
-0.00084619 0.0012479 0.00079642 -0.0011966
0.0026904 -0.0048057 0.11722 -0.06192 0.0030554 0.0012921 -0.00025897 0.00062747
0.00045886 -5.3308e-05 -7.1447e-06 0.00036964
-0.0012657 0.0015176 0.0030806 0.0012662 0.27313 0.13804 0.00021913 -4.6708e-05
0.00017323 0.00023621 0.0017521 0.0003155
0.00076558 -0.00085034 -0.00026062 0.0006726 0.00024315 -0.00015159 0.24002 0.0062439
0.0063077 -0.0039553 0.00022066 -9.8086e-05
-0.00086212 0.0011769 0.00045018 -6.1218e-05 -0.00016709 0.00025251 0.0062266 -0.0040298
0.1752 0.10379 0.0024763 0.001084
0.00067277 -0.0011319 -1.2872e-05 0.00028577 0.0019618 0.00030091 0.00025409 -9.6037e-06
0.0025588 0.0010708 0.31695 -0.036772
3560000000 0.28843 0.057353 0.00033586 -0.006317 -3.4286e-05 -0.0010531 0.00063765 0.00026359
0.0016312 0.0016383 -4.892e-05 -0.0011317
0.00034785 -0.0063171 0.11095 -0.066988 0.0057754 -0.0005128 0.00039327 0.0006076
0.00059287 -0.00014336 5.1149e-05 0.00026418
-3.8386e-05 -0.0010963 0.0058048 -0.0005563 0.3012 0.095385 -4.372e-05 -0.00033753
0.00050228 0.00040084 0.0015819 -0.0009662
0.00054352 0.00026373 0.00041661 0.00054096 -0.00018855 -0.00029106 0.22946 -0.030098
0.0050812 -0.0064534 -0.00056633 -0.00076504
0.001763 0.0016735 0.00057589 -0.00019473 0.00049247 0.00063003 0.0051641 -0.0064442
0.1954 0.093989 0.0026119 -0.00069091
-7.1992e-05 -0.0012171 5.8258e-05 0.0003259 0.001596 -0.001044 -0.00055133 -0.00083296
0.0024294 -0.00071726 0.32924 -0.077385
3620000000 0.30617 0.020017 -0.0012204 -0.0038408 -0.0021008 -8.4756e-05 0.00041746 -0.001714
5.3851e-05 0.00077485 -0.00058214 -0.00063642
-0.001211 -0.003829 0.11242 -0.095552 0.0044556 -0.003609 0.00019635 0.00042196
-4.7612e-05 -0.00099453 0.00061395 0.00046192
-0.0020798 -5.5748e-05 0.004413 -0.0036757 0.31369 0.051235 9.4105e-05 -0.0008599
-0.00014243 0.00029447 0.00068685 -0.001452
0.00048951 -0.0016945 0.00018347 0.0004787 0.00026833 -0.00085552 0.21897 -0.059842
0.00031631 -0.0074626 -0.00098541 0.0012574
2.2122e-05 0.00070131 -9.6145e-05 -0.00090005 5.1473e-05 0.00011613 0.00023644 -0.0075998
0.218 0.05949 0.0010818 -0.0015256
-0.00063287 -0.00055696 0.00064421 0.00035419 0.00041911 -0.0013504 -0.00095237 0.0012756
0.0010502 -0.0014618 0.3318 -0.11066
3680000000 0.31101 -0.024224 -0.0037556 -0.0040964 -0.00093662 0.0015282 -0.0010149 -0.00037456
0.0011227 0.00013458 -0.0011524 -0.00023183
-0.0037616 -0.0040915 0.10889 -0.11295 0.0017031 -0.0046102 0.00069176 0.0002171
-0.00027849 -0.00056779 0.00091308 3.4724e-05
-0.00098314 0.0015617 0.0016623 -0.0046771 0.3257 0.0022805 -0.0008789 -0.00067629
0.0010519 0.00037733 0.00032708 -0.0014771
-0.0010948 -0.00036401 0.00069255 0.00021654 -0.00093147 -0.00071516 0.20584 -0.093912
-0.0011842 -0.0066138 -0.0012224 0.0012467
0.0013343 0.00010932 -0.00013132 -0.0005739 0.0010053 0.00029664 -0.0012225 -0.0064178
0.23927 0.036178 -1.9083e-05 -0.0018063
-0.0011916 -0.00022463 0.00075856 5.54e-05 0.00037224 -0.0014112 -0.0012055 0.0012052
-4.2592e-05 -0.001817 0.33247 -0.15542
3740000000 0.31298 -0.059349 -0.0033556 9.2457e-05 -0.0023153 0.0025019 0.0001271 -0.0010142
-0.00066501 0.00020051 -0.00082477 0.00037052
-0.0033373 8.59e-05 0.10016 -0.13403 0.0010365 -0.0054495 0.00023112 -0.00015497
-0.00032316 -0.00030281 0.00039901 -1.6095e-05
-0.0022204 0.002554 0.00093296 -0.0054856 0.32974 -0.03591 -0.00070064 -3.1074e-05
-0.00034749 -0.00022439 -0.00042762 -0.00089206
0.00012886 -0.0011204 0.0002441 -0.00014939 -0.00068531 -4.9217e-05 0.18453 -0.11686
-0.0027738 -0.0051377 0.00081032 0.0027742
-0.00052202 0.00022794 -0.00044274 -0.00033974 -0.00044958 -7.3743e-05 -0.0028604 -0.0052675
0.24855 0.0026621 -0.0008528 -0.0013772
-0.00091647 0.00024623 0.00046532 8.7657e-05 -0.00023059 -0.0010066 0.00078991 0.0027912
-0.00080519 -0.0012982 0.3191 -0.19554
3800000000 0.30951 -0.10563 -0.0023842 0.00059604 0.00077715 0.0038637 -0.0013326 -0.0017513
0.0016696 0.0009451 -0.0014342 0.0002842
-0.0023816 0.00062485 0.090745 -0.14936 -0.0017877 -0.0051561 0.00033188 0.00017161
-0.0010196 -0.00037416 0.0010224 0.00014808
0.00083497 0.0037509 -0.0018676 -0.005097 0.32654 -0.079058 -0.00092082 0.00050385
0.00084885 0.00036016 -0.00047249 -0.00085666
-0.0013644 -0.0016594 0.00030331 0.00018148 -0.00097162 0.00056443 0.17615 -0.14291
-0.0037151 -0.0039172 0.0014098 0.0017422
0.0016267 0.00092756 -0.0010301 -0.00024155 0.0009098 0.00023487 -0.0037535 -0.0037981
0.26317 -0.035537 0.0013133 0.00059348
-0.0013936 0.00042843 0.0010542 4.0064e-05 -0.00062571 -0.00095182 0.0014632 0.0017428
0.0012161 0.00047814 0.31232 -0.23692
3860000000 0.29766 -0.13722 -0.0008469 0.0013899 0.0029092 0.0020756 -0.0021506 0.0012261
0.00091675 -0.0012211 -0.00032959 0.0014923
-0.0008287 0.0013969 0.07125 -0.16008 -0.003395 -0.0052237 0.00061245 -0.0006943
-0.00061615 0.0012353 0.00052334 -0.00096762
0.0029234 0.0020787 -0.0034683 -0.0051553 0.30747 -0.11893 -0.00069014 0.00074279
0.00020639 -0.00051528 -0.00092171 -0.00064841
-0.0020723 0.0011612 0.00062634 -0.00074303 -0.00074951 0.00070227 0.14807 -0.15797
-0.002727 -0.0037811 0.0020119 0.0010502
0.00094329 -0.0012576 -0.00072185 0.0011669 0.00030839 -0.00057268 -0.0027938 -0.0037515
0.26235 -0.064146 0.00027605 -0.0017021
-0.00027373 0.0013962 0.0005735 -0.00095917 -0.0010077 -0.00043221 0.0020164 0.0010308
0.00029525 -0.0015726 0.28925 -0.27489
3920000000 0.28467 -0.1767 0.0017526 0.00032686 0.0035806 0.002293 -7.2058e-05 0.00085279
0.00024671 0.00016019 0.00070278 0.00059988
0.0017345 0.00033686 0.04497 -0.17616 -0.0049612 -0.00331 -0.00046229 -0.0002006
0.00039173 0.00024646 -0.00031727 -0.0004662
0.0035949 0.0022434 -0.0049903 -0.0032798 0.30117 -0.15147 0.00030632 0.0011965
0.0018614 -0.0012653 -0.00073919 0.00012989
-7.6732e-05 0.0009419 -0.00046145 -0.00016614 0.00032031 0.0011231 0.12917 -0.16896
-0.0038357 -0.0031147 0.0021836 -0.00039566
0.00045744 0.00016527 0.00042669 0.0002241 0.0016172 -0.0013356 -0.0038546 -0.0030864
0.25737 -0.10992 0.00083292 -0.0013512
0.00067688 0.00058058 -0.00033171 -0.00041324 -0.00054634 0.00016009 0.0021607 -0.00030701
0.00084828 -0.0014385 0.26856 -0.3028
3980000000 0.25837 -0.21329 0.0019019 -0.0029382 0.0048559 -0.00032817 0.00011464 0.0012503
0.0010348 -0.0020618 0.00021737 0.00026303
0.0019131 -0.0029616 0.023285 -0.19086 -0.0056386 -0.0013114 0.00066074 0.0004445
0.00045567 0.00041392 0.00016345 -0.0011186
0.0049011 -0.00041518 -0.0056651 -0.001257 0.27365 -0.18266 0.0012474 -6.4963e-05
-0.0010545 -0.001201 -0.00049171 -0.00088829
0.00020228 0.001205 0.00072596 0.00045803 0.0012288 -3.1731e-05 0.093129 -0.19156
-0.0040341 -0.0034638 0.0016326 -0.00065682
0.00089963 -0.0020632 0.00046873 0.00039586 -0.00091919 -0.00096193 -0.0039735 -0.0034806
0.24718 -0.1408 0.0012934 -0.0044761
0.00028286 0.00026439 0.00016192 -0.0011161 -0.00063599 -0.00097282 0.0016252 -0.00070003
0.0013678 -0.0044694 0.23436 -0.34153
4040000000 0.23082 -0.23893 -0.00035689 -0.0038932 0.0035679 -0.0026415 0.0002998 0.00035836
-0.0006004 -0.00083339 0.00086139 0.00031385
-0.00037481 -0.0038991 -0.0025507 -0.19794 -0.0047648 6.0257e-05 0.00019487 -0.001015
0.00018684 0.00031142 -0.0015324 -0.00039908
0.003451 -0.0025723 -0.0047823 7.9295e-05 0.25135 -0.21633 0.00027517 -0.00056917
-0.00078743 -0.00064104 -0.0011716 0.00016833
0.00033519 0.00033614 0.00013185 -0.0010122 0.00025071 -0.00051942 0.070482 -0.18613
-0.0063282 -0.0017982 0.0017766 -0.00066805
-0.00056876 -0.00068108 0.00017546 0.00035595 -0.00075381 -0.00083054 -0.006435 -0.0016902
0.23509 -0.17253 -0.0011839 -0.003376
0.0008577 0.00017839 -0.001564 -0.0003956 -0.0012112 0.00032186 0.0017647 -0.00066236
-0.0012392 -0.0033412 0.19732 -0.36024
4100000000 0.20216 -0.26347 -0.0031826 -0.002994 0.0011 -0.0036069 7.1413e-06 -2.3105e-05
0.00047578 -0.0014999 0.00051385 7.1156e-05
-0.0031483 -0.0029758 -0.026936 -0.20276 -0.0049126 0.00097703 -0.00024498 -0.00029652
0.00071469 0.0001836 -0.00075756 0.00031771
0.0010985 -0.0036724 -0.004958 0.0010593 0.23092 -0.24242 0.00021152 -0.00017773
-0.00068574 -0.00044846 -0.0014426 0.00041448
-5.8503e-06 2.3153e-05 -0.00018593 -0.000322 0.00018518 -0.00017903 0.037658 -0.20052
-0.0060479 0.00057424 0.0011945 -0.001377
0.00043889 -0.0016091 0.0008064 0.00013445 -0.00096707 -0.0004785 -0.0059139 0.00052151
0.22286 -0.19824 -0.0015143 -0.0043623
0.00055314 0.00014741 -0.00076862 0.00034229 -0.0012722 0.00036218 0.0011741 -0.0013914
-0.0015563 -0.0043615 0.16529 -0.38692
4160000000 0.17254 -0.28107 -0.0035847 -0.0019715 -0.00012238 -0.0032684 0.00071554 -0.00012036
-0.0036463 -0.00064169 0.00068117 -0.00074956
-0.0036095 -0.0019635 -0.053635 -0.1996 -0.0048564 0.0027591 -0.00038953 -0.00022299
0.00021895 -0.0004943 -0.0010603 0.00047902
-0.00018346 -0.003301 -0.0048078 0.0028735 0.19825 -0.25858 0.00047112 -8.9246e-05
-0.0012663 -0.00029247 -0.001095 0.0009738
0.00076476 -0.0002052 -0.00039008 -0.0002258 0.00055144 -0.00014333 0.012683 -0.18849
-0.0050714 0.0016778 0.0011124 -0.0024419
-0.0035868 -0.0005563 0.00013354 -0.0004644 -0.0012155 -0.00017208 -0.0051097 0.0016209
0.19146 -0.23268 -0.0038949 -0.0029992
0.00062414 -0.00083971 -0.0009816 0.00050865 -0.0011292 0.00091034 0.001167 -0.0024018
-0.0037978 -0.0031049 0.11494 -0.39664
4220000000 0.14507 -0.29708 -0.0044178 5.5376e-05 0.00021886 -0.0038232 -0.00043829 -0.00028654
-0.00084157 0.00089498 0.00024558 -0.0010036
-0.004425 4.0123e-05 -0.089272 -0.18977 -0.0022974 0.0033883 -0.00016385 -0.00015562
-6.0965e-05 0.0001541 -0.0003782 0.00092771
0.00013191 -0.003763 -0.0022369 0.0034327 0.16978 -0.28553 0.00011787 6.745e-05
0.0005041 0.00047601 -2.0586e-05 0.00090284
-0.0004401 -0.000253 -0.00016698 -0.00014686 0.00011484 3.1845e-05 -0.010608 -0.18659
-0.0044558 0.0020493 1.404e-05 -0.0018968
-0.00090123 0.00085154 1.605e-05 0.00028991 0.000578 0.00051798 -0.0043459 0.0023124
0.17677 -0.25617 -0.0042816 -0.0031292
0.0003223 -0.00086808 -0.00045208 0.00082811 -0.0001639 0.00085319 7.0104e-06 -0.0019736
-0.0044037 -0.0032041 0.088602 -0.40959
4280000000 0.11518 -0.30691 -0.0029984 0.0014497 -0.0019636 -0.0044253 -0.00052248 0.00060155
-0.00043223 0.0015778 -0.00055257 -0.00025947
-0.0029686 0.0014057 -0.11534 -0.19547 -0.002805 0.0030611 -0.00071348 -0.00035287
0.00036271 0.00022257 0.00045605 0.00044717
-0.0019884 -0.0044688 -0.0027457 0.0030957 0.13995 -0.29316 0.00079617 -0.00025387
-0.00067156 0.00078853 -0.0007924 0.00071007
-0.00047746 0.00060796 -0.00069458 -0.00036833 0.00087393 -0.00027034 -0.048552 -0.17243
-0.0045379 0.0025348 -0.00056749 -0.0023404
-0.00035195 0.0015682 0.00032689 0.00010825 -0.00074245 0.00066537 -0.0045877 0.0023354
0.13408 -0.28099 -0.0062073 -0.0011832
-0.00055711 -0.00036518 0.00046168 0.0004928 -0.0007111 0.00090054 -0.000656 -0.0022664
-0.0062689 -0.0011236 0.037181 -0.41638
4340000000 0.087661 -0.31615 -0.0019873 0.0018525 -0.0023571 -0.0014273 0.00026134 0.00045885
-0.00012649 0.00059306 1.2673e-05 -0.00097595
-0.0019862 0.0018146 -0.13629 -0.16923 -0.0019471 0.0039161 -0.00022172 0.00058274
-0.00010855 -0.00048604 0.00027397 0.00046979
-0.0024134 -0.0014506 -0.001904 0.0039263 0.10392 -0.3101 -0.00036258 -0.0010234
0.00013198 0.00069536 0.00086053 0.0024578
0.0002889 0.00052574 -0.00021123 0.00060219 -0.00034141 -0.0010112 -0.066793 -0.16914
-0.0042141 0.0035202 -0.0014186 -0.0025139
1.391e-05 0.00063641 -0.00020229 -0.00030727 0.00020225 0.00088088 -0.0042298 0.0036859
0.10809 -0.30417 -0.0048423 0.0010845
-0.00016512 -0.0010229 0.00030048 0.00047663 0.00094395 0.0022871 -0.0014477 -0.002461
-0.0047292 0.0011016 0.0040384 -0.41063
4400000000 0.057954 -0.32232 -0.0010146 0.0014602 -0.0022774 -0.0016552 0.00080513 0.0013049
3.2668e-05 0.00075318 -0.00017601 -0.00078832
-0.0010268 0.0014955 -0.16493 -0.16052 -0.0013067 0.0039315 -0.00041837 0.00049527
0.00027273 -0.00055987 0.00047262 0.00038566
-0.002262 -0.0015453 -0.0012526 0.003931 0.076026 -0.31729 -0.0002245 -0.00024322
0.00045952 0.0005429 0.0012302 0.0010954
0.00077631 0.0013014 -0.00041693 0.00053068 -0.00029742 -0.00020551 -0.091052 -0.15691
-0.0030692 0.005208 -0.0022451 -0.0012723
-0.00015392 0.00079588 0.00029265 -0.00068857 0.00056074 0.00041004 -0.0029905 0.0051122
0.076725 -0.31785 -0.0037262 0.0012223
-4.749e-05 -0.00080084 0.00045694 0.00033437 0.0011545 0.0010543 -0.0021838 -0.0013171
-0.0036414 0.0011325 -0.041281 -0.41651
4460000000 0.021334 -0.3231 -0.00074164 0.00042116 -0.0040426 -0.00099668 0.001492 -0.00060516
-0.00032595 0.0010467 -0.0010551 -0.00041626
-0.00071964 0.00041841 -0.18767 -0.13169 -0.00066017 0.0045683 -0.00035926 0.00075391
-0.00043079 -0.00054683 0.00046155 -0.00040716
-0.0040387 -0.00096787 -0.00060775 0.0046037 0.050453 -0.32426 -0.00046972 -0.00049127
0.00040146 0.00062071 0.0016807 0.00031639
0.0014801 -0.00059039 -0.00033597 0.00072628 -0.00040903 -0.00052053 -0.1053 -0.13522
-0.0017371 0.0055712 -0.0024424 -0.00071651
-0.00029843 0.0010721 -0.0005004 -0.00052007 0.00032571 0.00062105 -0.0018167 0.0057411
0.042601 -0.31492 -0.0043457 0.0027823
-0.0011708 -0.00048145 0.00049172 -0.00034975 0.0016503 0.00046737 -0.0025124 -0.00085148
-0.0045338 0.0028293 -0.081547 -0.39914
4520000000 -0.0016591 -0.32393 -0.00035395 -0.00031068 -0.0036092 0.00041644 0.00072613 -3.9129e-06
0.0019166 7.5039e-05 -0.00095038 0.00086368
-0.00036815 -0.00031598 -0.21197 -0.11484 0.00079381 0.0044488 0.00058872 0.00086063
-0.00049975 -1.1496e-06 0.00024871 -5.6173e-05
-0.0037099 0.00039861 0.00083033 0.0044429 0.019527 -0.32327 -0.0011667 0.00045346
0.00048633 -0.00072894 0.0016116 -0.00052045
0.00065285 -7.0321e-05 0.0005983 0.00086532 -0.0012034 0.00044773 -0.12235 -0.1263
-0.00056293 0.0056537 -0.003093 -0.00045139
0.0017893 6.7494e-05 -0.00045658 2.4973e-07 0.0005198 -0.00060178 -0.00047769 0.0055566
-0.0051407 -0.32778 -0.0026898 0.0028944
-0.00091874 0.0010003 0.00030017 -7.9624e-05 0.0017676 -0.00054027 -0.0030937 -0.00026453
-0.0026443 0.00288 -0.11049 -0.39674
4580000000 -0.038749 -0.31806 -0.0011417 -0.00072345 -0.0030386 0.0023717 0.00070148 -0.00043375
-3.0972e-06 0.00045936 -0.00043533 0.00094829
-0.0011258 -0.00070099 -0.23126 -0.089514 0.00090335 0.0040609 0.00057065 -0.00010205
-0.00014171 0.00045263 0.00035829 -0.00026454
-0.0030445 0.0024432 0.00096431 0.004094 -0.0123 -0.32132 -0.00017012 0.00061809
-1.8793e-05 5.1357e-05 0.0021311 -0.0011843
0.00067678 -0.00040319 0.00056708 -7.7511e-05 -0.00027814 0.00067566 -0.13344 -0.10242
0.0018252 0.0052181 -0.0025006 0.00123
-1.1209e-06 0.00048107 -1.1657e-05 0.00046732 6.458e-05 7.5098e-05 0.0017392 0.0053088
-0.032418 -0.33566 -0.0027415 0.0034207
-0.00032412 0.0009082 0.00030006 -0.00040853 0.0019175 -0.0013391 -0.0023874 0.001075
-0.0025875 0.0033045 -0.15506 -0.36794
4640000000 -0.064915 -0.31193 -0.0025038 -0.0016867 -0.0030713 0.0024402 0.00057553 -0.0014618
0.001533 -0.00018745 6.3833e-05 0.00089705
-0.0025083 -0.001725 -0.24224 -0.061218 0.0014471 0.0038581 0.0007619 0.00027144
-0.00020136 0.00014726 -5.7178e-05 -0.0008537
-0.0030499 0.002469 0.0015392 0.0038593 -0.036545 -0.31464 0.00031569 0.00078741
0.00081844 3.6268e-05 0.0004427 -0.0021521
0.00056192 -0.0015327 0.00076157 0.00022044 0.00031873 0.00078263 -0.13917 -0.087552
0.0033142 0.0038015 -0.0024207 0.0016959
0.0016089 -0.0001906 -0.00033902 0.00021817 0.00071469 1.3593e-05 0.0035009 0.0038163
-0.065101 -0.32207 -0.0020557 0.0040564
4.1917e-05 0.00087575 -0.00018033 -0.000826 0.00033421 -0.0020353 -0.002491 0.0017282
-0.002234 0.0039793 -0.17496 -0.35825
4700000000 -0.091901 -0.30845 -0.0041113 -9.8025e-05 -0.0015669 0.0046164 -0.00097638 -0.0010095
0.0013235 -0.0005696 0.00088667 0.00059562
-0.0041172 -0.00010614 -0.254 -0.043249 0.0026107 0.0040644 0.0004902 -0.00051163
0.00029981 0.00054465 -0.00040459 -3.2959e-05
-0.0014391 0.0046737 0.0026821 0.0040214 -0.066871 -0.31015 -0.00024434 0.00041194
0.00012323 5.481e-05 -0.00019922 -0.0013445
-0.00097242 -0.00095266 0.00050158 -0.00049387 -0.00025807 0.00044772 -0.15577 -0.067531
0.0033457 0.0017781 -0.0016829 0.0025116
0.0011922 -0.00067971 0.00039313 0.00048353 0.00027738 -1.9614e-05 0.0032154 0.001678
-0.1038 -0.31675 -0.0010646 0.004046
0.00085137 0.00061151 -0.00030737 8.3808e-05 -0.00014972 -0.0013151 -0.0016273 0.0025272
-0.0010957 0.0041814 -0.21826 -0.33
4760000000 -0.12308 -0.29444 -0.0047443 0.0011134 0.00065831 0.0046109 -0.00070198 -0.00058974
0.00028171 -0.0013127 0.00089812 -0.00036061
-0.0047383 0.001136 -0.25127 -0.0014227 0.0029298 0.0031841 4.7321e-05 -0.00066986
0.00040236 0.00018957 0.00016458 -3.3397e-05
0.0006933 0.004628 0.0029733 0.0031657 -0.098387 -0.29658 0.00076028 0.0004034
0.0010758 0.00026033 -0.0011492 -0.00082668
-0.00069496 -0.00057868 4.724e-05 -0.00069908 0.00071988 0.0003861 -0.15075 -0.05085
0.0021908 0.0010994 -0.00067842 0.0026265
0.00030562 -0.0012537 0.00037366 0.00017055 0.00096745 0.00017189 0.0023013 0.0011692
-0.13667 -0.30083 -0.00042337 0.0040804
0.00091732 -0.00036118 0.00011964 -0.00022939 -0.0011231 -0.0010838 -0.0006551 0.002652
-0.00028084 0.0039964 -0.23036 -0.30857
4820000000 -0.1494 -0.28104 -0.0051169 0.0025531 0.0015148 0.0027991 -0.00080149 -0.00043876
0.00049974 -0.00082279 0.00036656 -0.00026045
-0.0051126 0.0025288 -0.26348 0.021182 0.0041672 0.0036531 -9.5375e-05 -0.00035443
0.00040403 -5.2938e-05 -0.00018375 -0.0005388
0.0016022 0.0027792 0.0042084 0.003602 -0.12398 -0.29298 0.00055289 -0.00029156
0.00090076 -0.0006446 -0.00078512 -0.00054801
-0.00081929 -0.00038405 -0.00013394 -0.00035638 0.00057454 -0.00039421 -0.16557 -0.033427
0.0019742 4.0273e-05 -5.3449e-05 0.002858
0.00044989 -0.00088702 0.0004036 -0.00011142 0.00090263 -0.00079865 0.0018848 -6.0339e-05
-0.17694 -0.28494 -0.0004234 0.0032809
0.00035695 -0.00023841 -0.00024323 -0.00043822 -0.0010684 -0.00048273 3.8854e-05 0.0028015
-0.00050245 0.0032265 -0.26715 -0.27878
4880000000 -0.18109 -0.26259 -0.0044016 0.0044592 0.0019869 0.0032272 -0.0014622 0.0001408
-0.00094873 -0.0010298 0.00023866 -0.00028937
-0.0044111 0.0044573 -0.25568 0.061635 0.0050834 0.0018067 -0.00035337 -0.00021017
-0.00021685 5.4995e-05 -0.00025703 6.8389e-05
0.0019877 0.0032211 0.0051136 0.0017422 -0.14376 -0.28155 0.0003821 -0.00034925
-0.00041796 -0.0016513 -0.00085241 -3.0847e-06
-0.0014036 9.6902e-05 -0.00034277 -0.00017215 0.00047074 -0.00025416 -0.15928 -0.015432
0.00064213 -0.00058917 0.001058 0.0024923
-0.00096941 -0.0011209 -0.00017586 0.00011915 -0.00029747 -0.0014972 0.00065451 -0.00054435
-0.20868 -0.27085 0.00065391 0.0033409
0.00013046 -0.00029147 -0.00018684 9.9326e-05 -0.00063503 8.2755e-05 0.00093259 0.0024387
0.00048999 0.0033418 -0.27986 -0.25079
4940000000 -0.2024 -0.24562 -0.0031062 0.0063963 0.0030367 0.001154 -0.00037274 0.00084377
-0.0010972 -0.00052908 4.9875e-05 -0.00058292
-0.0031237 0.0064046 -0.26861 0.08799 0.0056843 0.0011514 -0.00010492 1.8641e-06
0.00033477 -0.00025242 -0.00040073 0.00017895
0.0030481 0.0011915 0.0057214 0.0010959 -0.16464 -0.25818 0.00027329 -0.00037607
-0.0011192 -0.00027242 -0.00066249 0.00034704
-0.00038265 0.00084268 -0.00010578 -2.3174e-05 0.00026665 -0.00042926 -0.16697 -0.0052004
-0.00056324 0.00030354 0.0018085 0.0019875
-0.0010455 -0.0004369 0.00034437 -0.00023948 -0.001082 -0.00022041 -0.00055223 0.00027502
-0.23233 -0.24361 2.36e-05 0.0028278
8.6993e-05 -0.00056541 -0.00036596 6.2079e-05 -0.00055658 0.00017121 0.0018757 0.0020083
0.0001184 0.0029143 -0.30424 -0.22429
5000000000 -0.22322 -0.22252 -0.00041836 0.0074377 0.0032441 0.001875 -0.00017345 0.00069906
-0.00046914 0.00056092 -0.00010409 -0.00080474
-0.00042633 0.0074049 -0.25482 0.10517 0.0057326 -0.00062282 -0.00025366 -0.00019732
-0.00010099 -0.00063471 -0.00023182 -0.00012795
0.0032924 0.0018295 0.0057452 -0.0007033 -0.19448 -0.24429 -0.00051633 -0.00075155
-0.00048458 -0.0003133 -5.3854e-05 -0.00017059
-0.00010358 0.00067766 -0.00029255 -0.0001679 -0.00053472 -0.00077041 -0.16101 0.018837
-0.00073177 0.0014534 0.0022865 0.0012184
-0.00053515 0.00052187 -0.00019753 -0.00067451 -0.00058272 -0.00033998 -0.00077247 0.0014328
-0.26104 -0.22135 7.461e-05 0.0035931
-6.1562e-05 -0.00092969 -0.00031993 -4.2748e-05 -0.00028482 -0.00019858 0.0023751 0.0011667
3.7547e-05 0.0034836 -0.31622 -0.19072
5060000000 -0.24525 -0.19564 0.0017564 0.0071528 0.0032061 -0.00026159 8.9111e-05 0.00059437
-0.00032189 -0.00021261 -0.00058419 -0.00049192
0.0017271 0.007164 -0.23886 0.14199 0.0053469 -0.0018252 -5.1488e-05 0.0002393
-0.00039231 -9.2714e-06 -0.00041036 0.00023284
0.0032234 -0.0003286 0.0053141 -0.0019283 -0.20829 -0.22354 -0.00047217 0.00021113
-0.00085055 4.6942e-06 -0.001245 -0.00045212
9.2753e-05 0.00057004 -3.0102e-05 0.00021097 -0.00036672 0.00028449 -0.16357 0.02622
-0.00066781 0.0030739 0.0018842 0.00069321
-0.00032565 -0.00027176 -0.00038989 4.8856e-05 -0.00079027 3.5553e-05 -0.00060716 0.0030426
-0.27582 -0.19119 0.0011824 0.003603
-0.00071926 -0.00039264 -0.00037092 0.00035478 -0.0011976 -0.00021026 0.0018299 0.00064913
0.0011569 0.0035507 -0.32922 -0.16251
5120000000 -0.26149 -0.17046 0.0033396 0.0061249 0.0029774 -0.00048261 0.00027505 0.00063131
-7.8981e-05 0.00091019 -0.00044754 0.00025653
0.0033397 0.0061282 -0.23379 0.16914 0.0048983 -0.0026685 6.658e-05 0.00020264
-0.00019804 3.4032e-05 7.7964e-05 0.00042074
0.0029774 -0.00049846 0.0048767 -0.0027255 -0.22237 -0.20871 -0.00026485 9.2269e-05
-0.00051227 0.0010605 -0.001429 0.000929
0.00031445 0.00062764 9.372e-05 0.00021836 -0.00023469 0.0001573 -0.15956 0.052503
0.0011066 0.0033297 0.0024009 0.00017646
-9.7844e-05 0.00091283 -0.00014286 2.3054e-05 -0.0005275 0.0011043 0.0010774 0.0032919
-0.29157 -0.15796 0.001405 0.0034735
-0.00040534 0.0003058 0.00010796 0.00028562 -0.0012371 0.000866 0.0024334 0.00015083
0.0013779 0.0035699 -0.34264 -0.12853
5180000000 -0.2782 -0.14075 0.0049209 0.0049251 0.0033448 -0.00094589 0.00022558 0.0005975
-0.0001158 0.00025514 -0.00041861 0.00037681
0.0049317 0.0049115 -0.21255 0.19148 0.0042146 -0.0037142 -0.00026258 -0.00027608
5.8084e-05 -0.00012508 4.3769e-05 4.4598e-05
0.0033728 -0.0010232 0.0041641 -0.0038146 -0.23479 -0.17296 -0.00023546 0.00074167
0.00027176 -0.00012731 -0.0002003 0.00082852
0.00021021 0.00060102 -0.00032121 -0.00029298 -0.00035756 0.0005963 -0.15918 0.061873
0.0027254 0.0039705 0.0022868 -0.00079467
-5.297e-05 0.00025179 5.3826e-05 -0.00017885 0.00027035 -0.00025878 0.0027648 0.0040407
-0.30431 -0.11653 0.0023996 0.0036933
-0.00045792 0.00034614 -5.3246e-05 1.2317e-05 -0.00048451 0.00080038 0.0022988 -0.00069351
0.0024617 0.0036725 -0.34542 -0.096476
5240000000 -0.28809 -0.11362 0.0051813 0.00359 0.0029593 -0.0026829 0.00064623 5.7667e-05
-0.00032288 -7.8687e-05 7.6048e-05 0.00065757
0.0051685 0.003603 -0.20124 0.22995 0.0033556 -0.0047086 -7.819e-05 6.0663e-05
-0.00023909 1.8239e-05 0.00020516 0.00037148
0.0028676 -0.0027266 0.0032865 -0.0048016 -0.25118 -0.14887 0.00036912 0.0001734
-0.00010147 0.00056386 7.9895e-05 0.0010968
0.00069637 1.9043e-05 -6.4799e-05 8.6221e-05 0.00036304 0.00019042 -0.1597 0.082654
0.0035763 0.0027028 0.0016197 -0.0012316
-0.00034863 -0.00012799 -0.00026133 4.9078e-05 -0.00013155 0.00058939 0.0036512 0.0025709
-0.32008 -0.075107 0.003145 0.0031858
3.8922e-05 0.00061157 0.00023111 0.00047308 -1.0908e-05 0.0012464 0.0015921 -0.0013148
0.0031319 0.0030932 -0.35253 -0.063964
5300000000 -0.29391 -0.084542 0.0060463 0.002011 0.0018821 -0.0032158 0.00015175 -0.00025749
0.00021581 0.00075759 0.00015911 0.00037216
0.0060291 0.0020192 -0.1941 0.23469 0.0022101 -0.0054086 -0.00015532 0.00023081
-0.00011079 0.00033522 0.00017509 0.0003314
0.0018484 -0.003222 0.0021236 -0.0054314 -0.26761 -0.12406 0.00023916 -0.00020148
-4.9224e-05 0.0004077 0.00045861 0.0010545
0.00016749 -0.00028444 -0.00013418 0.00025239 0.00025946 -0.00016616 -0.15218 0.091632
0.005296 0.0018663 0.0014213 -0.001465
0.00025609 0.00077926 -3.902e-05 0.00036914 0.00011249 0.00054981 0.0052158 0.0018864
-0.33136 -0.046533 0.0036183 0.0025417
0.00020168 0.00035572 0.00030567 0.00029167 0.00074141 0.001066 0.0013151 -0.0014529
0.0035563 0.0025613 -0.34831 -0.028438
5360000000 -0.29505 -0.048205 0.005945 0.00083968 0.00037119 -0.0037146 0.00033551 -2.7696e-05
5.7719e-05 0.00039626 0.00060768 -0.00026436
0.0059302 0.00084774 -0.15786 0.25635 0.0007892 -0.0055033 0.00012543 0.00020586
-1.1329e-05 6.7048e-05 0.0004882 -2.6043e-05
0.0003549 -0.0037232 0.00070888 -0.0055153 -0.26795 -0.096705 0.0003915 0.000313
0.00016221 0.00064414 0.00076803 0.00039851
0.00034909 -2.2854e-05 0.00011492 0.0001674 0.00041264 0.00025012 -0.1509 0.10992
0.0059744 -0.0002174 0.00074544 -0.0019068
7.3414e-05 0.00037713 -9.0378e-05 5.8689e-06 0.00024616 0.00054109 0.0060487 -0.0002874
-0.32846 -0.0086497 0.0044048 0.0024444
0.00059493 -0.00026105 0.00038643 -0.00011762 0.0006853 0.00023793 0.00082734 -0.0018612
0.0044585 0.002501 -0.34788 -0.00011218
5420000000 -0.29843 -0.024735 0.0060601 -0.00098494 -0.00045415 -0.0035244 -4.8023e-05 -0.00018024
0.00062346 0.00028435 0.00017346 -0.00019543
0.0060616 -0.00095498 -0.13883 0.28402 0.00011553 -0.0054221 7.382e-05 0.00013332
4.8297e-05 -8.1344e-05 0.00030911 -0.00022248
-0.00050446 -0.003515 5.2273e-05 -0.0054429 -0.28462 -0.063605 -0.00023334 -0.00058175
0.00083747 -6.6086e-05 0.0010359 -0.00014864
-7.22e-05 -0.00018186 6.269e-05 0.00019549 -0.00028583 -0.00052707 -0.13954 0.1247
0.0050887 -0.0020187 0.00020791 -0.0016954
0.00066091 0.00036726 -2.2777e-05 -6.5327e-05 0.00065359 -3.4534e-05 0.0049945 -0.0020592
-0.33223 0.021189 0.0049027 0.0011084
0.00013605 -0.00023994 0.00025948 -0.00011124 0.00080843 -6.6026e-05 0.00019393 -0.0017278
0.0048509 0.00096948 -0.34096 0.042497
5480000000 -0.29115 0.011453 0.0050364 -0.0018548 -0.0017239 -0.0029742 0.00030232 -5.2711e-05
0.00078352 -0.00015929 -0.00027073 -0.00012186
0.005064 -0.0018621 -0.12526 0.29217 -0.0014854 -0.0056793 -3.2966e-06 0.00023857
-4.5676e-05 0.00011415 0.00015284 -0.00013927
-0.0017785 -0.0029418 -0.0015517 -0.0056943 -0.28925 -0.042234 -0.00034113 0.00019363
0.00029619 -0.00042942 0.00017187 -0.00021294
0.00030936 -4.2987e-05 4.6543e-05 0.00020953 -0.00026836 0.00026378 -0.13357 0.13545
0.0040252 -0.0034375 -0.00021241 -0.0018356
0.00075599 -0.00017004 9.5429e-05 0.00015352 0.00032512 -0.00016683 0.0040372 -0.0034362
-0.3224 0.049515 0.0047102 0.00017287
-0.00021666 -4.9741e-05 0.00026397 -0.00011394 0.00037882 0.0001029 -0.00025618 -0.001865
0.0046737 0.00023153 -0.33237 0.063108
5540000000 -0.28895 0.036632 0.0042118 -0.0025306 -0.0026299 -0.002078 0.00032498 -0.0002791
0.0003043 -0.00014294 -0.0001737 0.00023433
0.0042206 -0.0025341 -0.085411 0.31031 -0.0025654 -0.0050219 0.0004079 0.00014188
0.00011877 -0.00013901 -2.2565e-05 -0.00039201
-0.0026505 -0.0020851 -0.0026653 -0.0049984 -0.28906 -0.021356 0.00031803 -6.2967e-05
0.00035215 4.0902e-05 0.00040876 -0.0001772
0.00033165 -0.00027821 0.00038277 9.605e-05 0.00037749 -0.00016116 -0.12242 0.15726
0.0027652 -0.0037933 -0.0010137 -0.0018768
0.000361 -0.0001747 0.00012353 -0.00021219 0.0004944 -0.00010128 0.0027332 -0.0038951
-0.30891 0.084425 0.0048084 -0.0010022
-8.9379e-05 0.00020226 -4.6836e-05 -0.00048923 0.00040288 -0.00047595 -0.00099307 -0.0018154
0.0047903 -0.0010521 -0.32596 0.1048
5600000000 -0.27805 0.065039 0.0035042 -0.0035433 -0.0023853 -0.0016844 0.00036826 -0.00039906
0.00039205 -0.00033683 0.00017177 0.00040532
0.0034966 -0.0035316 -0.08242 0.32504 -0.0035377 -0.0046572 9.8018e-05 -0.00021987
-0.00010288 -9.4777e-05 -0.00023209 -0.0003343
-0.0024348 -0.0016615 -0.0036403 -0.0045717 -0.28856 0.011041 1.5838e-05 -2.3582e-05
0.00054512 -0.0005264 0.0006295 -0.00046668
0.00034451 -0.00040606 8.6518e-05 -0.00018109 -6.9051e-05 2.0978e-05 -0.11477 0.1568
0.0019057 -0.0041177 -0.00099503 -0.0011455
0.00034187 -0.00028291 -0.00022549 -7.9916e-05 0.000371 -0.00060681 0.0018539 -0.0040161
-0.30001 0.11478 0.0043465 -0.0014991
0.0001904 0.00044895 -0.00027938 -0.00029582 0.00046476 -0.00049457 -0.00096567 -0.0011891
0.0043646 -0.0014096 -0.30429 0.11981
5660000000 -0.26794 0.086554 0.0031398 -0.0036281 -0.0034076 -0.00072099 -0.00031809 -0.00068067
-0.00020531 -0.00054859 0.00027925 -0.00023668
0.0031645 -0.003604 -0.042088 0.31682 -0.0043274 -0.003196 -2.8649e-05 -0.00012361
1.9203e-05 7.7331e-05 -0.00017662 3.3084e-05
-0.0034585 -0.00064386 -0.0044116 -0.003099 -0.2901 0.034253 -0.00023394 9.8772e-05
-0.0005833 -0.00055075 3.6864e-05 -0.0010071
-0.00030658 -0.00073259 -2.1821e-05 -0.00010135 -0.00019414 0.00016704 -0.10002 0.17716
0.00065033 -0.0040554 -0.0013835 -0.00082215
-0.00019141 -0.00063153 8.3711e-05 0.00015348 -0.00056746 -0.00032575 0.00063409 -0.0040988
-0.28678 0.1423 0.0041483 -0.0020105
0.0002002 -0.00029711 -9.4412e-05 8.0364e-05 0.00011112 -0.00085047 -0.0013709 -0.00084122
0.0041424 -0.0021014 -0.29644 0.15574
5720000000 -0.25366 0.10976 0.0027314 -0.0041069 -0.0028838 0.00073061 -0.00050775 -0.00023219
-0.0004097 -0.00011444 -0.00010139 -0.00052232
0.002729 -0.0041043 -0.013977 0.34363 -0.0055702 -0.0029149 5.2189e-05 -8.8312e-05
-0.00017103 7.2392e-05 -0.00025488 0.00018163
-0.0028355 0.00078632 -0.0056214 -0.0027825 -0.2879 0.06557 0.00012133 8.4219e-05
0.00010354 0.00039779 -4.9491e-05 -0.00035113
-0.00053592 -0.00023458 5.0289e-05 -7.8762e-05 0.00013593 6.4715e-05 -0.084046 0.17941
-0.00016344 -0.0035954 -0.0015899 -0.00051644
-0.00039825 -8.3344e-05 -0.00018769 1.0485e-05 0.00032346 0.00038927 -0.00018916 -0.003586
-0.27632 0.16994 0.0042107 -0.0034077
-9.3532e-05 -0.00048389 -0.00028128 0.0001599 0.00010262 -0.00058028 -0.0015973 -0.00047084
0.0041307 -0.0033559 -0.26645 0.17398
5780000000 -0.23796 0.12662 0.0016197 -0.0047492 -0.0025918 0.0011529 -0.00076515 8.7423e-05
-0.00025012 -0.00032105 -9.7334e-05 -0.00033759
0.0016166 -0.0047402 -0.00097454 0.3387 -0.0060611 -0.00059422 -8.0514e-05 -0.0001784
1.0512e-05 -0.00014519 -5.8787e-05 -0.00019305
-0.0025721 0.0011389 -0.0060457 -0.00047974 -0.28484 0.082448 1.9176e-05 -0.00014532
0.00031262 -0.00019005 -0.00039121 -0.00070981
-0.00073226 0.00017173 -6.1953e-05 -0.00014161 -0.00010673 -0.00011826 -0.075268 0.19505
-0.0001217 -0.0030635 -0.001248 -4.5375e-05
-0.00021857 -0.00034234 -3.7833e-05 -5.763e-05 4.6022e-05 -0.00034866 -0.00014866 -0.0030072
-0.26593 0.19059 0.0030509 -0.0038222
-0.00010627 -0.00035538 -0.00011812 -0.00015762 -0.00062039 -0.00079434 -0.0012352 -9.0016e-05
0.0031166 -0.0037267 -0.25822 0.19603
5840000000 -0.2256 0.14832 0.00032594 -0.0055159 -0.002085 0.0010335 -7.6291e-05 0.00032116
-0.00034796 0.00024792 -0.00034222 -0.00029104
0.00038009 -0.0055175 0.034194 0.34258 -0.0056797 0.0004746 -0.00015056 7.194e-05
0.00010237 7.1839e-05 -0.00020298 0.0002125
-0.0020359 0.0010857 -0.0056727 0.00055114 -0.27794 0.10711 -0.00021972 0.0001387
-0.00034365 -0.00071545 -0.00060433 -0.00041667
-9.1568e-05 0.00026742 -0.0001486 5.8163e-06 -0.00011036 0.00010968 -0.053254 0.19864
-0.00071877 -0.0034621 -0.0012448 0.00033195
-0.00033046 0.0002361 0.00021282 0.00010207 -0.00024167 -0.00056943 -0.00068378 -0.0034919
-0.24961 0.20041 0.0022776 -0.0039195
-0.00036632 -0.00033222 -7.0172e-05 0.00027512 -0.00061957 -0.00031195 -0.0012346 0.00035252
0.0022843 -0.0040241 -0.22319 0.22076
5900000000 -0.21143 0.16103 -0.001748 -0.0055173 -0.0021645 0.0024273 -0.00012029 -7.1172e-06
0.0001586 -9.0094e-05 1.2842e-06 0.00024495
-0.0017348 -0.0054932 0.054758 0.34355 -0.0051462 0.0018208 -2.2823e-06 2.8072e-05
-1.4681e-05 -0.0002269 -0.0001491 -1.5195e-05
-0.0021321 0.0024975 -0.0051332 0.0019309 -0.26248 0.12257 -0.00011493 -0.00010574
-0.000585 -0.00020838 -0.00098077 0.00010999
-0.00012969 -4.2619e-06 3.3878e-05 1.4465e-06 -3.3361e-05 -0.00012084 -0.045404 0.20919
-0.00078531 -0.0034063 -0.0011558 0.00025458
0.00024789 -5.3068e-05 6.3936e-06 -0.00022333 -0.00036369 -0.00012058 -0.00083088 -0.0034151
-0.22371 0.21733 0.001883 -0.0049098
9.0749e-05 0.0002983 -6.0007e-05 -3.6728e-05 -0.00072302 0.00019766 -0.0011533 0.00020057
0.0018766 -0.0048752 -0.2085 0.23113
5960000000 -0.19265 0.17384 -0.0029387 -0.0040513 -0.00080106 0.0027473 -0.00016628 0.00022949
-0.00026434 0.00010497 -0.00026031 4.5829e-05
-0.0029003 -0.004051 0.080823 0.34265 -0.0041662 0.0021064 -0.00019255 -1.5838e-05
3.1288e-05 3.2096e-05 8.6184e-05 0.00010339
-0.00076291 0.0027946 -0.0041469 0.0021796 -0.24922 0.14801 8.1633e-05 -0.00010528
-0.00022532 0.00025958 -0.00012925 1.325e-05
-0.00016534 0.00023019 -0.00022225 4.0019e-05 -2.9894e-05 -0.00013983 -0.027467 0.21725
-0.0017538 -0.0033836 -0.0010179 0.00081288
-0.0003686 0.00012153 -0.00011199 3.6184e-05 -0.00016095 6.259e-05 -0.0017517 -0.0033209
-0.20397 0.23147 0.00051654 -0.0051423
-0.000214 8.4026e-05 -3.8849e-05 0.0001229 -0.00011407 -0.00014161 -0.0010384 0.00087853
0.00053948 -0.0051067 -0.18044 0.25816
6020000000 -0.17495 0.19037 -0.0037465 -0.003083 -0.00010619 0.0029621 -3.3303e-05 0.00053923
-0.00030378 0.00023067 -0.00021453 0.00022774
-0.0037246 -0.0030669 0.10845 0.33575 -0.0046672 0.0029866 -8.718e-05 0.00014813
-0.00014751 0.00012179 -0.00017306 0.0001431
-9.6864e-05 0.0030053 -0.0046491 0.0031009 -0.23006 0.16131 -0.00036163 0.00025498
-0.00070461 -0.00018775 -0.00051106 0.00039388
-2.4474e-05 0.00056569 -7.0816e-05 0.00018075 -0.00027941 0.00031139 -0.020815 0.21389
-0.002687 -0.0032029 -0.00066191 0.00073385
-0.00033435 0.00025361 -0.00015259 0.00018994 -0.00089767 3.4999e-05 -0.0026733 -0.0032446
-0.1756 0.24601 -0.00017231 -0.0048305
-0.00038833 0.00029915 -0.00024797 0.00025878 -0.00060904 0.00061215 -0.00061336 0.00070534
-0.00019252 -0.0048364 -0.15404 0.25851
6080000000 -0.15453 0.19881 -0.004054 -0.00095306 0.0010904 0.0027405 6.9749e-05 3.2232e-05
0.00012946 0.00016917 0.00026417 9.9244e-06
-0.004041 -0.00097011 0.13057 0.33644 -0.0033008 0.0043737 -3.4123e-05 -2.1609e-05
3.4304e-05 0.00022885 0.00027813 0.00035331
0.0011743 0.0027123 -0.0032237 0.0044777 -0.21241 0.1873 0.00022653 0.00020315
-0.00047567 0.00077734 -0.00012072 0.00018133
7.4191e-05 2.5158e-05 -4.498e-05 -4.2807e-05 0.00026787 0.00015425 -0.0036741 0.2216
-0.0037536 -0.0024866 -0.00086436 0.001018
0.00010978 0.00017714 8.1133e-05 0.00011869 -0.00034208 0.00086686 -0.0038405 -0.0023977
-0.14636 0.26351 -0.0010783 -0.0056311
0.00029203 8.7653e-05 0.00030466 0.00027367 -0.00012765 0.00025449 -0.00091171 0.0010298
-0.00098713 -0.0055308 -0.13179 0.27932
6140000000 -0.13903 0.213 -0.0034933 -0.00063336 0.0015713 0.0022617 3.6163e-05 -2.8095e-05
9.631e-05 -0.00018384 0.00056189 -0.00025926
-0.0035046 -0.00060091 0.15599 0.31898 -0.0025385 0.0053063 5.7212e-06 3.615e-05
0.00046342 -2.0523e-05 0.00037782 7.0778e-06
0.0015964 0.0022289 -0.002417 0.0053712 -0.18944 0.20758 0.00042102 -5.8067e-05
0.00029065 0.00087446 -3.7584e-05 0.00061589
2.8852e-05 -3.7539e-05 -2.628e-05 5.7609e-05 0.00035732 -0.00011744 0.0082989 0.21371
-0.004582 -0.001382 -0.00041673 0.0014799
0.0001278 -0.00018597 0.00037724 -6.8681e-05 0.00042525 0.00063028 -0.0045041 -0.001417
-0.12717 0.28422 -0.0027888 -0.0042485
0.00050845 -0.00028184 0.00029051 -3.6257e-05 -1.0609e-05 0.00043934 -0.00038072 0.0014653
-0.0027895 -0.0043555 -0.093878 0.27898
6200000000 -0.12255 0.21894 -0.0029063 -0.00022575 0.0021054 0.0011873 0.00013357 0.00033324
-0.00019254 0.00018192 -8.8752e-05 -0.00037754
-0.0029034 -0.00023864 0.18509 0.31819 -0.00094099 0.0052957 6.9524e-05 0.00025184
1.1567e-05 -1.9402e-05 4.1565e-06 9.6384e-05
0.0021555 0.0011469 -0.000828 0.0052881 -0.16991 0.22267 6.7756e-05 -0.00032792
0.00031697 -4.437e-05 1.8968e-05 0.0002501
9.9867e-05 0.00032806 6.999e-05 0.00025901 9.4294e-05 -0.00028305 0.022486 0.22225
-0.0044695 -6.8132e-05 0.00020615 0.0012845
-0.0001851 0.00010948 6.0433e-06 4.8391e-05 0.00032312 0.00010403 -0.0046049 -6.1757e-05
-0.1146 0.29195 -0.0035744 -0.0038731
-0.00011432 -0.00038439 1.8081e-05 0.00016094 6.2076e-05 0.00029264 0.00021192 0.0012576
-0.00367 -0.0036995 -0.080144 0.28947
6260000000 -0.10837 0.23212 -0.0030684 0.00075221 0.0020567 0.00074223 0.00025504 -4.2037e-05
9.1387e-05 0.00031077 -0.00016142 3.7868e-05
-0.0030696 0.00074079 0.20163 0.30288 -0.00010434 0.0053086 4.1076e-05 -5.3607e-05
-3.1776e-05 -7.1794e-05 0.00019234 0.00014389
0.0020701 0.00073093 -2.6765e-05 0.0053136 -0.14866 0.24356 0.00011883 -3.4703e-05
0.00027146 -7.9252e-05 0.00015487 0.00033381
0.00026249 -4.4342e-05 5.3059e-05 -0.00011212 0.00016049 -4.1507e-05 0.037314 0.21748
-0.0044831 0.0012453 0.00057153 0.0011859
9.345e-05 0.00025635 -4.9633e-05 -8.8488e-05 0.0002362 1.7714e-05 -0.0044168 0.00129
-0.089041 0.29209 -0.0040191 -0.00265
-0.00018167 -1.3923e-05 0.00023185 0.00018676 8.4016e-05 0.00050999 0.0005787 0.0011744
-0.0038652 -0.0027069 -0.035385 0.28982
6320000000 -0.093027 0.23617 -0.0025815 0.0013813 0.0022821 -0.00032816 4.5796e-05 0.00014368
-0.0003975 0.00033551 -0.00018994 0.00013701
-0.0025818 0.0013798 0.22792 0.2947 0.0016976 0.0056688 6.0312e-05 6.9346e-05
-2.5834e-06 -0.0001764 0.00026361 -0.00014396
0.0022468 -0.00039654 0.0017885 0.005648 -0.13079 0.2533 -0.000178 -0.00026574
0.00021997 9.5216e-05 0.00040838 0.00037346
3.2332e-05 0.00012387 2.0536e-05 8.488e-05 -0.00019491 -0.00032482 0.036499 0.21944
-0.0038586 0.0019845 0.00078424 0.00084805
-0.00031106 0.00035648 -6.0246e-05 -0.00018178 0.00035531 7.7173e-05 -0.0038506 0.0019415
-0.064602 0.30332 -0.0047311 -0.0015443
-0.00015022 9.5772e-05 0.00015865 -0.00024503 0.00057615 0.00034025 0.00075582 0.00086971
-0.0048248 -0.0016105 -0.025108 0.2897
6380000000 -0.073876 0.24252 -0.00195 0.0018394 0.0017303 -0.00059908 3.2462e-05 -8.1917e-05
0.00034268 0.00016069 0.00018914 0.00022052
-0.0019499 0.0018153 0.24519 0.27551 0.0030379 0.0042653 -0.00014953 -6.7965e-05
-0.00029805 -0.00014964 -0.00016262 -0.00029729
0.0017033 -0.00061587 0.0031297 0.0041999 -0.10278 0.2699 -0.00018167 0.00014271
0.00049616 -0.00033217 0.00068371 0.000166
-5.2343e-06 -5.7926e-05 -9.8696e-05 -6.9825e-05 -0.00022485 0.00017299 0.057344 0.20928
-0.0031247 0.0032743 0.00085296 0.00076371
0.00040087 0.00013992 -0.00023575 -9.4567e-05 0.0003234 -0.00031947 -0.0031561 0.0032663
-0.043649 0.29576 -0.004564 -0.00017114
0.00029367 0.00023012 -0.0001717 -0.00022241 0.0005283 -8.754e-06 0.00083713 0.00071161
-0.0045775 -7.3267e-05 0.01548 0.29213
6440000000 -0.052348 0.25442 -0.00087616 0.0023691 0.0017822 -0.00076448 0.00035604 -0.00012339
0.00019307 -0.00040131 -0.0003874 -0.00018399
-0.00086217 0.0023431 0.26505 0.26257 0.003299 0.0030596 8.8018e-05 -2.7862e-05
-0.0001624 -1.5208e-05 -0.00016058 -0.00027239
0.0017952 -0.00078602 0.0033904 0.0030053 -0.086396 0.28539 -0.00015187 0.00027064
-0.00034102 -6.8263e-05 0.00063464 -0.00043129
0.00038713 -0.00017323 0.00010619 -3.6046e-05 -0.00016086 0.00025853 0.059056 0.2062
-0.0018617 0.0038499 0.00089876 0.00062492
0.0002335 -0.00031239 -0.00019662 0.00012375 -0.00033692 -0.00013314 -0.0017917 0.0039238
-0.0025857 0.30198 -0.0042033 0.0012019
-0.00041448 -0.00010583 -0.00016324 -0.00018545 0.00053408 -0.00042325 0.0009364 0.00064769
-0.0040708 0.0010911 0.026586 0.27687
6500000000 -0.033107 0.25513 -0.0002275 0.002007 0.0013374 -0.0010264 0.00021988 -6.0203e-05
0.00013683 0.00018329 8.5811e-05 0.00029978
-0.00025767 0.0019934 0.29127 0.23647 0.0035835 0.0026391 0.00011187 7.0666e-05
4.6292e-05 0.00015577 0.00012029 -0.0001194
0.0013312 -0.0010274 0.0036848 0.0025905 -0.073934 0.28288 -1.3848e-05 2.2061e-05
1.0191e-07 -0.00015797 -0.00016074 -0.00038195
0.00019305 -3.6309e-05 9.8044e-05 6.5937e-05 2.8465e-05 1.9297e-05 0.083592 0.20122
-0.00041359 0.0039561 0.00099376 0.00042358
0.00010352 0.00012361 9.5604e-05 0.00010179 6.5183e-05 -0.00011905 -0.00041392 0.0039085
0.019938 0.30619 -0.0033636 0.0020911
1.0385e-05 0.0002739 0.00019593 -0.00016146 -4.7801e-05 -0.00031328 0.00098612 0.00032519
-0.003485 0.0020633 0.063991 0.27977
