# Supplementary material for: Early Detection of Alzheimer’s Disease via Machine Learning-Based Microwave Sensing: An Experimental Validation
Source: Sensors (Basel). 2025 Apr 25;25(9):2718. doi: 10.3390/s25092718 (PMC12074295; doi:10.3390/s25092718)
Supplement: Supplementary file 1 [file sensors-25-02718-s001.zip › measurements_paper_sensors/26 febbraio - PART1/set5/CSF_H_m7.s6p]

!Keysight Technologies,M9804A,MY58100912,A.14.10.03
!Date: Thursday, April 27, 2023 10:28:33
!Correction: S11(C  6-Port  ) 
!S12(C  6-Port  ) 
!S13(C  6-Port  ) 
!S14(C  6-Port  ) 
!S15(C  6-Port  ) 
!S16(C  6-Port  ) 
!S21(C  6-Port  ) 
!S22(C  6-Port  ) 
!S23(C  6-Port  ) 
!S24(C  6-Port  ) 
!S25(C  6-Port  ) 
!S26(C  6-Port  ) 
!S31(C  6-Port  ) 
!S32(C  6-Port  ) 
!S33(C  6-Port  ) 
!S34(C  6-Port  ) 
!S35(C  6-Port  ) 
!S36(C  6-Port  ) 
!S41(C  6-Port  ) 
!S42(C  6-Port  ) 
!S43(C  6-Port  ) 
!S44(C  6-Port  ) 
!S45(C  6-Port  ) 
!S46(C  6-Port  ) 
!S51(C  6-Port  ) 
!S52(C  6-Port  ) 
!S53(C  6-Port  ) 
!S54(C  6-Port  ) 
!S55(C  6-Port  ) 
!S56(C  6-Port  ) 
!S61(C  6-Port  ) 
!S62(C  6-Port  ) 
!S63(C  6-Port  ) 
!S64(C  6-Port  ) 
!S65(C  6-Port  ) 
!S66(C  6-Port  ) 
!S6P File: Measurement: :
# Hz S  RI   R 50
500000000 -0.32722 -0.063174 -0.010584 -0.002108 -0.0088208 0.011584 -0.0043096 0.01158
0.012234 0.0062712 -0.0050631 0.0083777
-0.010514 -0.0020281 -0.40806 -0.074561 0.0083168 -0.011041 0.0014359 0.011471
0.0083482 0.0028901 0.0012808 0.013139
-0.0087592 0.011556 0.0082739 -0.011022 -0.25556 0.19165 0.0066348 0.00311
-0.0023025 0.0079856 0.00085682 0.012062
-0.0043235 0.011656 0.0013461 0.011449 0.0065744 0.0032005 -0.32547 0.041677
-0.019574 -0.0052225 0.016462 0.026037
0.012236 0.0060161 0.008255 0.0028257 -0.0023326 0.0079628 -0.01973 -0.0053793
-0.21438 -0.24017 -0.028287 0.0036361
-0.0053703 0.0083334 0.00091583 0.013318 0.00075757 0.012184 0.016565 0.026025
-0.028312 0.0035543 -0.25928 -0.14611
560000000 -0.31548 0.10507 -0.021515 -0.067406 -0.00029431 0.013325 0.0064548 0.011487
0.010677 0.0049924 0.010957 0.0094341
-0.021393 -0.067302 -0.3702 0.090084 -0.040794 -0.039152 0.013121 0.0029454
-0.014376 -0.0051224 0.0043915 -0.00073163
-0.00017148 0.013413 -0.040962 -0.039122 -0.18156 0.24142 0.0003467 -0.0050879
0.017945 0.0063891 0.0076553 -0.0057015
0.0063333 0.011423 0.013056 0.0029112 0.00033856 -0.0050552 -0.30354 0.13116
0.0063359 -0.021656 0.0060527 -0.020867
0.010666 0.004825 -0.014314 -0.0052464 0.01796 0.0057289 0.0060632 -0.021663
-0.29879 -0.056962 0.010331 -0.051415
0.011114 0.009481 0.0046016 -0.0012809 0.0078915 -0.0058931 0.0059624 -0.021092
0.010646 -0.051368 -0.32859 0.0051526
620000000 -0.27519 0.081652 -0.02345 0.0092212 0.0035485 0.0089642 0.0088684 -0.004578
0.011274 -0.00019331 0.0014342 -0.0015476
-0.023424 0.0091656 -0.39896 0.03588 -0.019241 -5.4647e-05 -0.0017139 -0.002269
0.012178 -0.0052554 0.00080036 -0.0037586
0.0036483 0.0089758 -0.019253 2.5673e-05 -0.15458 0.24979 -0.0010214 -0.0053676
-0.0045649 -0.0023447 0.0083917 -0.0036433
0.0087915 -0.004727 -0.0016843 -0.0022805 -0.0010725 -0.0053103 -0.26105 0.14148
-0.039025 -0.020586 0.012571 0.029263
0.011658 -2.8861e-05 0.012245 -0.0053106 -0.0044665 -0.0025955 -0.039161 -0.021093
-0.21634 -0.093876 -0.044559 0.011821
0.0015003 -0.0013305 0.00069914 -0.0035837 0.0084687 -0.0034477 0.012998 0.029157
-0.044573 0.012047 -0.24676 -0.03126
680000000 -0.2409 0.1743 -0.026295 -0.015219 0.0047581 0.0052683 0.0018048 -0.0071467
-0.0018028 -0.011896 0.0051092 -0.00639
-0.026284 -0.015214 -0.38998 0.13751 -0.032554 -0.001916 -0.001667 -0.00015259
-0.0015323 -0.0095996 -0.0010882 -0.0021016
0.0047131 0.0052751 -0.032617 -0.0018432 -0.10755 0.27341 -0.00074355 0.00013934
-0.0015042 0.00082218 -0.0031059 -0.0094697
0.0017751 -0.0071119 -0.0015689 -0.00023505 -0.00072755 9.1368e-05 -0.2192 0.19315
-0.022318 -0.0072951 -0.0081389 -0.012029
-0.0018446 -0.012004 -0.0016257 -0.0095395 -0.0016333 0.00084008 -0.022634 -0.0070214
-0.28202 0.0067525 -0.0053633 -0.0079258
0.0054186 -0.0063485 -0.0010404 -0.0021472 -0.0031568 -0.009464 -0.0087135 -0.011634
-0.0052677 -0.0079245 -0.25992 0.071794
740000000 -0.19523 0.16721 -0.041267 0.026316 0.01337 -0.0035481 -9.246e-05 -0.0042142
-0.0040703 -0.0022643 -0.00689 0.0032009
-0.041238 0.02621 -0.33608 0.15726 -0.037047 0.034177 -0.00019267 -0.0056235
-0.011971 0.0070368 -0.0011726 -0.0051044
0.013364 -0.0035849 -0.036985 0.034383 -0.074279 0.27396 -0.0019589 0.0029426
-0.00096836 -0.004743 -0.0019332 0.00057214
-0.00016204 -0.004282 -0.00010245 -0.0056134 -0.0019641 0.0029943 -0.20138 0.20004
-0.043058 -0.009587 0.022327 0.01659
-0.0039257 -0.0021934 -0.012158 0.0070971 -0.00089059 -0.0049266 -0.042928 -0.0099385
-0.17746 0.044675 -0.044741 -0.0021198
-0.0069576 0.0032151 -0.00090416 -0.0051729 -0.001948 0.00071898 0.022366 0.016548
-0.04486 -0.0020837 -0.25087 0.077396
800000000 -0.16601 0.21299 -0.022642 0.015894 0.0054914 -0.010319 -0.0044389 -0.0024905
-0.0038724 0.0018951 0.0045355 0.00018647
-0.022579 0.015895 -0.3446 0.22844 -0.008756 0.034195 -0.0021821 0.0020037
-0.00020468 0.0024312 0.00061115 0.0053826
0.0055179 -0.010286 -0.0086793 0.034259 -0.035732 0.30008 0.0011649 0.0012278
-5.3756e-05 0.0032385 -0.0013927 0.00090828
-0.0044962 -0.0025287 -0.002152 0.0019503 0.0011856 0.0011554 -0.17354 0.22791
-0.029264 0.012819 0.01533 -0.0099231
-0.0040274 0.0019031 -0.00021335 0.0024463 2.5449e-05 0.0032655 -0.029333 0.012942
-0.23411 0.066174 -0.019837 0.020389
0.0045673 0.00021224 0.00066812 0.0053084 -0.0015219 0.00078505 0.015153 -0.0098553
-0.019813 0.020369 -0.24771 0.12885
860000000 -0.13245 0.23462 -0.018621 0.03068 -0.0033071 -0.009892 -0.0022045 0.00056675
0.0041627 0.0054799 -0.0034166 -0.0031088
-0.018698 0.030645 -0.2978 0.27304 0.0074149 0.034219 0.00012717 0.0021233
0.004129 0.0002261 0.0032386 0.00028289
-0.0033685 -0.0098969 0.0075317 0.03426 0.012677 0.31015 -0.00053937 -0.00056372
0.0025624 -0.0018015 0.0013985 0.0041502
-0.0021569 0.00056892 0.00023877 0.0021492 -0.00049103 -0.00052677 -0.13671 0.2398
-0.018745 0.017016 -0.0067969 -0.0099549
0.0043032 0.0053343 0.004114 0.0001612 0.0025381 -0.0018438 -0.018586 0.017087
-0.17936 0.12713 -0.025926 0.016361
-0.0034391 -0.0032004 0.0034603 0.00022286 0.0014826 0.0041635 -0.006908 -0.01002
-0.025898 0.016351 -0.19941 0.17658
920000000 -0.10927 0.25825 0.0042972 0.039464 -0.0092419 -0.004261 -0.0019258 0.0017474
0.00023851 0.0015798 0.0028608 -0.0017386
0.0042541 0.039415 -0.27146 0.29523 0.027725 0.022945 0.0013091 0.001057
0.0069165 0.00022637 0.0036391 -0.0028849
-0.0092528 -0.0042659 0.027848 0.022894 0.058964 0.31211 0.001759 -9.697e-05
0.00043546 -0.00031695 0.00081197 -0.0013532
-0.0019962 0.0018207 0.0013111 0.0010567 0.0017215 -8.7326e-05 -0.11354 0.25702
-0.012682 0.030502 0.0042715 -0.0064575
0.00028099 0.0015416 0.0069952 0.00023387 0.00050045 -0.00029838 -0.012735 0.030569
-0.17313 0.13171 -0.0040284 0.028632
0.0029734 -0.0015575 0.0037154 -0.0028361 0.0007286 -0.0012899 0.0043184 -0.0064692
-0.0039897 0.028591 -0.20767 0.19016
980000000 -0.063082 0.28068 0.016496 0.0308 -0.0091371 0.0047522 0.0018469 0.0037349
0.0039034 -0.0013483 -0.0032442 -0.0028169
0.01651 0.030762 -0.21937 0.33256 0.032912 0.0053151 0.0018671 -0.00019034
0.0015831 -0.0059484 -0.00031949 -0.0024692
-0.0090946 0.0047955 0.032976 0.0052066 0.10546 0.30698 0.00041116 -0.0011802
0.00037315 -0.001683 0.0013415 -0.00022275
0.0017956 0.0037018 0.0018271 -0.00018372 0.00042379 -0.0011657 -0.075151 0.26842
0.0063839 0.030503 -0.009726 -0.0081261
0.003858 -0.0014637 0.0015689 -0.0059766 0.00034318 -0.0016769 0.0065459 0.030513
-0.14382 0.16858 0.0049725 0.020817
-0.0035164 -0.0027965 -0.00043869 -0.0024931 0.0014301 -0.0002296 -0.0098248 -0.0080155
0.0049805 0.020837 -0.16751 0.23865
1040000000 -0.022032 0.28995 0.033085 0.020049 -0.00097839 0.0075016 0.002533 0.00072663
0.00040372 -0.0033849 -4.2902e-05 -0.0013576
0.033012 0.020029 -0.18425 0.34693 0.029516 -0.01414 0.00139 -0.0017101
-0.0023823 -0.0023297 -0.0011349 -0.0028511
-0.00096294 0.0074866 0.02949 -0.01425 0.15202 0.29412 -0.00054104 -0.0013344
-0.0015062 -0.0009443 -0.00060786 -0.0011148
0.0025591 0.00068524 0.0014316 -0.0017137 -0.00055253 -0.0013332 -0.047855 0.27842
0.018262 0.019747 -0.0020251 0.0015959
0.00047747 -0.0033122 -0.0024165 -0.0022328 -0.0014954 -0.00092571 0.018264 0.019723
-0.11088 0.17786 0.012959 0.020448
2.6353e-05 -0.0014045 -0.0011303 -0.0028985 -0.00060305 -0.0010916 -0.0019586 0.0014555
0.012899 0.020468 -0.1457 0.25949
1100000000 0.022699 0.30047 0.036703 -0.0027939 0.0035087 0.0039976 0.0025379 -0.0009628
-0.0022681 -0.0031473 -0.0041578 -0.00010026
0.036656 -0.0027678 -0.14092 0.36688 0.015434 -0.027304 -1.8883e-05 -0.0018395
-0.003393 -0.00093484 -0.0036162 -0.00059859
0.003552 0.0039906 0.015349 -0.027408 0.19828 0.27496 -0.0017024 0.00031689
-0.0015881 0.00074336 -0.0010499 -0.000488
0.0024751 -0.00097191 -6.819e-05 -0.0018312 -0.00168 0.00031858 -0.0078034 0.28358
0.024345 0.0068903 -0.0025782 -0.00012483
-0.0023123 -0.0031144 -0.0034388 -0.00090158 -0.0015887 0.00074581 0.024423 0.0068442
-0.094291 0.19504 0.019811 0.010471
-0.0040656 -3.9797e-05 -0.0036311 -0.00056529 -0.0010378 -0.00051354 -0.0026347 -8.5557e-05
0.019829 0.010471 -0.10212 0.29191
1160000000 0.074185 0.29737 0.0252 -0.019914 0.0033744 -0.00065122 -8.7231e-05 -0.0024734
-0.0041047 -0.00092991 -0.0011975 0.0041185
0.025214 -0.019871 -0.096572 0.37206 -0.0033854 -0.028524 -0.001576 -0.0014096
-0.0025544 0.0024923 -0.001535 0.0020344
0.003375 -0.00069034 -0.0035384 -0.028529 0.24213 0.24512 -0.00056901 0.0016392
-0.00037803 0.0017539 -0.0009213 0.00023354
-6.6989e-05 -0.0025073 -0.0015859 -0.0014319 -0.00058516 0.0016295 0.031658 0.28085
0.021874 -0.009416 -0.003621 0.0053052
-0.004087 -0.00079873 -0.0025357 0.0024833 -0.00037303 0.0017445 0.021869 -0.0094422
-0.057825 0.20638 0.019144 0.0015004
-0.0011878 0.0041532 -0.0015377 0.0020129 -0.00092995 0.00023314 -0.0034622 0.005241
0.019128 0.0015457 -0.053371 0.29514
1220000000 0.11788 0.28853 0.012224 -0.029968 -0.0011625 -0.0015055 2.2125e-05 -0.0010296
-0.0027591 0.0023167 0.0012331 0.002033
0.012251 -0.029877 -0.052795 0.38643 -0.016441 -0.020946 -0.0024147 0.00048973
-4.9942e-06 0.0029919 -0.00081533 0.0017833
-0.0011796 -0.0014852 -0.01657 -0.02091 0.28166 0.20692 0.00086032 0.0014286
0.00051442 0.0011226 0.00013934 0.00055246
1.9276e-05 -0.0010487 -0.0024541 0.00049163 0.00086456 0.0014185 0.071138 0.27259
0.01147 -0.016191 0.0022175 0.0015005
-0.0027882 0.0023542 3.5934e-05 0.0030508 0.00049833 0.001123 0.011504 -0.016181
-0.036275 0.21882 0.015388 -0.012091
0.0011992 0.0019605 -0.00083242 0.0018302 0.00016118 0.00055518 0.002202 0.0015248
0.015393 -0.012067 -0.024448 0.31458
1280000000 0.16829 0.26897 -0.0066221 -0.029093 -0.0018894 0.0016275 -0.00098969 -0.0020424
-0.0010215 0.0032981 0.0024341 0.0012884
-0.0065932 -0.02909 -0.0061013 0.37877 -0.023423 -0.0081577 -0.00083087 0.0014074
0.0016091 0.0017546 0.00065365 0.0020445
-0.0019023 0.0016169 -0.02349 -0.0080625 0.3133 0.16376 0.001362 -0.00011855
0.0010171 0.00036818 0.00032881 0.00027918
-0.0010121 -0.0020542 -0.0007869 0.0014436 0.0013759 -0.00013269 0.10779 0.25681
0.0021669 -0.018973 -0.00012788 0.00011093
-0.00099727 0.003331 0.0016101 0.0017557 0.0010334 0.00038503 0.0021117 -0.018985
0.00060399 0.22498 0.0041411 -0.015147
0.0024357 0.0013524 0.00060625 0.0019824 0.00026888 0.00028797 -6.5524e-05 0.00013164
0.004092 -0.015137 0.023953 0.31794
1340000000 0.20598 0.23701 -0.01655 -0.020085 0.00024915 0.0041041 -0.0018287 -0.00072478
0.0015529 0.0029002 0.0017933 -0.0014297
-0.016491 -0.020034 0.033062 0.37185 -0.020677 0.0043195 -0.00015448 0.0019078
0.0017806 0.00089501 0.0011946 0.00082544
0.00027488 0.0041096 -0.020682 0.004429 0.33641 0.11614 0.00077037 -0.00082932
0.00052907 -0.00042612 6.2199e-05 0.00025361
-0.0018062 -0.00075027 -0.00018134 0.0019177 0.00077305 -0.00079379 0.14084 0.23707
-0.0073437 -0.016563 0.0010044 0.00043651
0.0015409 0.0028534 0.001817 0.00087101 0.00051117 -0.00044286 -0.0073331 -0.016567
0.029573 0.22298 -0.0024973 -0.013972
0.0016804 -0.0014381 0.001199 0.00084663 6.7818e-05 0.00024149 0.0010286 0.00045591
-0.0024385 -0.013988 0.061902 0.31495
1400000000 0.24044 0.2007 -0.023293 -0.0088504 0.0046813 0.0030678 -0.00212 0.00074137
0.0025592 0.00095686 0.00038128 -0.0012646
-0.023272 -0.0088991 0.071529 0.36026 -0.014124 0.012135 0.0011959 0.0013572
0.0011316 -0.00057738 0.0011371 0.00025356
0.0047103 0.003074 -0.014096 0.012233 0.35034 0.062086 -8.822e-07 -0.0013369
0.00025065 -0.0001901 0.00048309 0.00024692
-0.0021341 0.00075877 0.0012471 0.0013646 -2.4094e-05 -0.0013917 0.17068 0.20869
-0.013528 -0.010371 -0.00098604 -0.00046649
0.0025656 0.00095434 0.0011195 -0.00056488 0.00029237 -0.00013988 -0.013572 -0.010354
0.062912 0.22242 -0.0091944 -0.0092239
0.00037292 -0.0012596 0.0011348 0.00021614 0.00042134 0.00024814 -0.00098678 -0.00045738
-0.0092059 -0.0092212 0.10697 0.30613
1460000000 0.26461 0.15781 -0.020688 0.0036107 0.0050523 -0.0015765 -0.0015235 0.0017108
0.0021199 -0.00037735 -0.00026232 -0.00085918
-0.020632 0.0036197 0.10636 0.33903 -0.0053404 0.0148 0.0015878 0.00028002
0.0010801 -0.0011826 0.0012295 -0.00053445
0.0050545 -0.0015825 -0.0052681 0.01484 0.35717 0.0069081 -0.0010135 -0.0011405
0.00032602 -0.00022275 0.00060648 -0.00025992
-0.0014867 0.0017142 0.001583 0.00028014 -0.0010312 -0.0010991 0.19776 0.18002
-0.014878 -0.0041149 -0.00099176 0.0018593
0.002116 -0.00041229 0.0010855 -0.0012083 0.00027425 -0.0002442 -0.014893 -0.0040523
0.092555 0.21093 -0.011454 -0.0033674
-0.00022875 -0.00085845 0.0012448 -0.00055702 0.00063811 -0.00030924 -0.00098473 0.0018667
-0.011409 -0.003379 0.14079 0.28648
1520000000 0.27805 0.11692 -0.015564 0.0093942 0.0030909 -0.003749 0.00011742 0.0025965
0.0023101 -0.0018366 -0.0010136 -0.00023753
-0.015577 0.0093681 0.14073 0.3255 0.0020174 0.012106 0.0016798 -0.00067862
0.00020989 -0.0010387 0.00038335 -0.00093536
0.0030675 -0.0037815 0.00209 0.012127 0.34956 -0.050182 -0.0007433 -0.00040585
0.00064051 -0.0010293 0.00014859 -9.5234e-05
0.00011604 0.0025945 0.0016867 -0.0006631 -0.00077207 -0.00041756 0.22175 0.14195
-0.01507 0.0015217 0.0013423 0.0020493
0.0022525 -0.0018407 0.00020315 -0.0010069 0.00068045 -0.0010143 -0.015074 0.0015329
0.12075 0.20079 -0.011472 0.0011034
-0.0010299 -0.00022778 0.0003629 -0.00095028 0.0001467 -4.7242e-05 0.0013394 0.0020383
-0.011461 0.0010844 0.17471 0.268
1580000000 0.28879 0.071647 -0.0091832 0.013168 -0.0011241 -0.0045165 0.0014802 0.0018973
-0.00014325 -0.0022234 -0.00034228 0.00039154
-0.0091427 0.013146 0.169 0.30109 0.0052193 0.0070559 0.0006214 -0.0014886
-0.00043609 -0.0011642 -0.00019304 -0.00073071
-0.0011472 -0.0044897 0.0052769 0.0070321 0.32877 -0.10783 -0.0015055 0.00022836
-0.00037574 -0.0013346 0.00025245 -0.00048314
0.0014634 0.0019291 0.00059569 -0.0014967 -0.0015004 0.00023278 0.23636 0.1025
-0.012011 0.0067859 0.0020742 0.00082972
-0.00015379 -0.0022663 -0.00042841 -0.0011992 -0.00038963 -0.0014064 -0.012011 0.0068202
0.14659 0.1864 -0.0093956 0.0069754
-0.00028772 0.00042486 -0.00017662 -0.0007188 0.0002663 -0.00048405 0.0020958 0.00085138
-0.0094173 0.006983 0.20846 0.24295
1640000000 0.29218 0.030568 -0.0023076 0.012465 -0.0027358 -0.0020879 0.0027538 0.0010576
-0.00052998 -0.0017272 -0.00035825 0.00041818
-0.0023192 0.012455 0.19915 0.27686 0.0053352 0.0023359 -0.0004274 -0.0018489
-0.00095077 -0.00059158 -0.00039382 -0.00071116
-0.0027555 -0.0020739 0.0053596 0.0023133 0.29931 -0.15678 -0.00078303 0.001202
-0.001056 -0.0010903 -7.9376e-05 -0.00038858
0.0027517 0.0010212 -0.00045443 -0.0018556 -0.00082494 0.0012101 0.24964 0.053104
-0.008081 0.0083696 0.002504 -0.00064255
-0.00056237 -0.0017125 -0.00094697 -0.00057554 -0.0010421 -0.0010885 -0.0080593 0.0083693
0.17043 0.16577 -0.0045608 0.0091445
-0.00034227 0.00039431 -0.00041491 -0.0006915 -9.7169e-05 -0.00037388 0.0024989 -0.00064002
-0.0045429 0.0091302 0.23463 0.21278
1700000000 0.28649 -0.014333 0.0013607 0.010001 -0.0032068 0.00047021 0.0030834 -0.0012298
-0.0021524 -0.00078772 0.00055214 0.00046418
0.0013588 0.009964 0.21808 0.24548 0.0027628 -0.00025179 -0.0014518 -0.00077001
-0.0009082 -0.00016284 -0.00077212 -0.00044853
-0.0032294 0.00049565 0.0027715 -0.00027123 0.25521 -0.19547 0.00012662 0.0016532
-0.0021495 -0.00027483 -0.00033585 -0.00071006
0.0030487 -0.0012118 -0.0014639 -0.00077531 0.00015441 0.0016259 0.24652 0.002666
-0.0053458 0.0095416 0.0017387 -0.0019646
-0.0021539 -0.00076112 -0.00091403 -0.00017397 -0.0021331 -0.0002842 -0.005379 0.0095788
0.19023 0.14895 4.9171e-05 0.0094226
0.00056027 0.0004498 -0.00075517 -0.00045209 -0.00032449 -0.00072624 0.0017193 -0.0020138
1.757e-05 0.0094368 0.25273 0.17933
1760000000 0.27585 -0.063281 0.0040719 0.0069161 -0.0018886 0.0011771 0.0013786 -0.0034684
-0.0012476 0.00048726 0.00014825 -0.00052809
0.0040656 0.0069101 0.24471 0.20592 0.00019541 -0.0016093 -0.0012799 1.8565e-05
-0.0012001 0.0009753 -0.00056216 0.00026531
-0.0018885 0.0011913 0.000185 -0.0016161 0.20641 -0.22721 0.0010768 0.0015099
-0.0011234 0.0014456 -0.0012397 -0.00075922
0.0014316 -0.0034933 -0.0012578 2.9608e-05 0.0010738 0.0015063 0.23783 -0.049532
-0.0015904 0.009176 -0.00021748 -0.0024769
-0.0012404 0.00051055 -0.0011953 0.0009906 -0.0011268 0.00146 -0.0015124 0.0091834
0.20725 0.11727 0.0038873 0.0070451
0.00014443 -0.00052127 -0.00055436 0.00027432 -0.0012694 -0.00077188 -0.0002258 -0.0024612
0.0039337 0.0070294 0.26629 0.14228
1820000000 0.25263 -0.10125 0.0046068 0.0032937 0.00021986 0.002362 -0.00089696 -0.0030766
-0.0012029 0.00088139 3.9578e-05 -0.00011997
0.004585 0.0033005 0.25548 0.1761 -0.0019343 9.028e-05 -0.001495 0.00097312
-4.4502e-05 0.0013223 -0.0007168 0.0004529
0.0002305 0.0023483 -0.0019466 9.5171e-05 0.15677 -0.24192 0.0016384 0.00065726
-0.00035671 0.0024462 -0.0018314 0.0002454
-0.00097634 -0.0030696 -0.0014886 0.000964 0.001682 0.00065397 0.20762 -0.097365
0.00043883 0.0078315 -0.0015164 -0.0016183
-0.0012108 0.00087977 -4.5629e-05 0.001313 -0.00035272 0.0024315 0.00039504 0.0078175
0.22793 0.090827 0.0049026 0.0034595
3.033e-05 -0.0001116 -0.00071542 0.00045659 -0.0018008 0.00026973 -0.001472 -0.0016211
0.0048789 0.0034671 0.27027 0.10719
1880000000 0.21799 -0.14225 0.0025623 0.00086281 -0.00023586 0.0022391 -0.002854 -0.0023217
-0.00031189 0.0016314 0.00032656 -0.00055235
0.0025623 0.00086011 0.26007 0.12966 -0.0038775 0.0028565 -0.00035519 0.0018275
0.00058043 0.0013545 0.00013232 0.0010354
-0.00023422 0.002228 -0.0038688 0.0028839 0.10512 -0.24974 0.0021 -0.0011756
0.0017316 0.0020134 -0.00098628 0.0015396
-0.0028568 -0.0023251 -0.00034837 0.0018055 0.0020634 -0.0012238 0.16644 -0.1375
0.001588 0.0057486 -0.0022505 0.00020326
-0.00030594 0.0016539 0.0006075 0.0013529 0.0017326 0.0020046 0.0016132 0.0057502
0.23483 0.061539 0.0053829 0.0015595
0.0003311 -0.0005875 0.0001382 0.0010291 -0.0010024 0.0015446 -0.0022667 0.00021033
0.0054223 0.0015321 0.27159 0.073607
1940000000 0.17932 -0.1686 0.00049479 -0.00099388 0.0016753 0.0018581 -0.0038992 0.00016992
0.0010784 0.00098762 -0.00070104 -0.00080173
0.00049073 -0.00099515 0.26161 0.098451 -0.0019606 0.0057431 0.0010878 0.001422
0.0020582 0.00032391 0.00093363 0.00024518
0.0017179 0.0018771 -0.0019346 0.0057737 0.061107 -0.24169 0.00043649 -0.0024631
0.002299 0.00026658 0.00020985 0.001621
-0.0039768 0.00021924 0.0011214 0.0014357 0.00045325 -0.0024611 0.11405 -0.16866
0.0012269 0.0038084 -0.0014175 0.0014587
0.0010802 0.00098176 0.0020621 0.00031033 0.0022974 0.00022655 0.0011964 0.0037591
0.24156 0.024963 0.0042484 -0.0024858
-0.00068576 -0.00079144 0.00093727 0.00023925 0.00022042 0.0016054 -0.0013025 0.0014004
0.0042495 -0.0024888 0.26238 0.037414
2000000000 0.13327 -0.18352 -0.0032106 0.0008228 0.0029245 0.0011203 -0.0025649 0.0036747
0.00090132 0.00044732 -0.00097527 0.00053246
-0.0032169 0.00082703 0.24809 0.063077 -0.00039253 0.0078065 0.0016661 0.00035896
0.001106 -0.0013446 0.00046922 6.0116e-05
0.0028943 0.0010885 -0.00033337 0.0078261 0.019999 -0.22749 -0.0015304 -0.0016069
0.002033 -0.0010864 0.0016409 0.0013793
-0.0025369 0.0036572 0.0016422 0.00033898 -0.0015414 -0.0016444 0.059697 -0.17809
-0.0007627 0.0033273 -0.00019192 0.0019955
0.00089704 0.00038553 0.0010985 -0.0013568 0.002035 -0.0010844 -0.00073638 0.0033301
0.24002 -0.0081097 0.00072648 -0.0033248
-0.00094717 0.00054139 0.00049178 2.8082e-05 0.001632 0.0013944 -0.00020488 0.0019716
0.00073465 -0.0033346 0.24973 0.0095309
2060000000 0.086266 -0.19129 -0.0042441 0.0029951 0.0028137 -0.00071749 0.00074922 0.0034858
0.0015139 -0.00055631 -0.00034278 0.0011487
-0.0042463 0.0029537 0.23512 0.034204 0.004692 0.0087991 0.0011898 -0.00070944
0.00049481 -0.001512 0.0005495 -0.00014703
0.0027943 -0.00076799 0.004765 0.0087834 -0.012581 -0.20945 -0.0016779 0.0005829
0.00076606 -0.0021364 0.00285 0.00043591
0.00083532 0.0034763 0.0012076 -0.00067714 -0.0016038 0.00062534 0.0085232 -0.17451
-0.0017259 0.0044247 0.00081019 0.0011788
0.0015623 -0.00055194 0.00049444 -0.0014751 0.00080166 -0.0021514 -0.0017332 0.0044485
0.22775 -0.046346 -0.0014002 -0.0042558
-0.00037729 0.0012092 0.00051817 -0.00014867 0.0027774 0.00043711 0.00089056 0.0011555
-0.0014061 -0.0042625 0.23486 -0.015497
2120000000 0.041477 -0.18218 -0.0033659 0.0062591 0.002238 -0.0029409 0.003177 0.0020954
0.00084753 -0.0015389 0.0011551 0.00032504
-0.0033457 0.0062561 0.21465 0.010926 0.007248 0.0044636 0.0010487 -0.0013184
-0.0013347 -0.0019481 5.6059e-05 -0.00096199
0.0022519 -0.0029377 0.0072834 0.0044199 -0.040787 -0.19284 -0.00092108 0.0016813
-0.0016727 -0.001493 0.00060895 -0.0020712
0.0031577 0.0020749 0.0010197 -0.0013629 -0.00093059 0.0016453 -0.039833 -0.15745
-0.0021508 0.0063397 0.0017235 0.00097072
0.00085447 -0.0015479 -0.0013353 -0.0019583 -0.0016333 -0.0015532 -0.0020991 0.0063501
0.21365 -0.080655 -0.0052631 -0.0023829
0.0011854 0.00030698 7.5149e-05 -0.00097377 0.00068123 -0.0021236 0.0016972 0.0010017
-0.0052557 -0.0024258 0.21427 -0.030809
2180000000 0.0016845 -0.16969 -0.0018449 0.0096267 0.00056491 -0.0021737 0.002999 -0.00052587
0.00019043 -0.0013429 0.0013128 0.00011914
-0.0018552 0.009611 0.19535 -0.0073693 0.0080609 0.0039429 -0.00086765 -0.0016676
-0.0020597 0.00085181 -2.3845e-05 0.00025785
0.00055556 -0.0021741 0.00811 0.0038979 -0.061977 -0.16906 0.0013916 0.0016325
-0.00086323 -0.00028351 0.00053921 -0.0021269
0.0029346 -0.00057013 -0.00085369 -0.0016293 0.001395 0.0016498 -0.076003 -0.13177
-0.00065709 0.0091771 0.0020427 0.00014287
0.00014134 -0.0013181 -0.0019911 0.0009083 -0.00081925 -0.00024293 -0.00064129 0.0091963
0.18761 -0.11153 -0.0056528 0.001792
0.0013597 9.5325e-05 8.1071e-06 0.0002648 0.00047609 -0.0020744 0.0021328 0.00015342
-0.0056274 0.0018129 0.19862 -0.045375
2240000000 -0.027446 -0.14499 0.002218 0.010815 -0.0006284 -0.0027795 0.0016831 -0.0024209
-0.0019587 -0.00092402 0.00077057 -0.0017369
0.0022074 0.010798 0.17552 -0.01264 0.0087253 4.0623e-06 -0.00090281 -0.00036492
-0.00047035 0.0011262 -0.00067101 -0.00055218
-0.00068638 -0.0027433 0.0087377 -7.472e-05 -0.079799 -0.14473 0.0019848 -0.0014794
-0.0011257 7.8711e-05 -0.0023387 -0.0014919
0.0016211 -0.0023931 -0.00094728 -0.00034855 0.0019891 -0.0015496 -0.11023 -0.10302
0.0016775 0.010682 0.0015697 -0.00078976
-0.0020424 -0.00090645 -0.00051555 0.0011123 -0.0011101 4.361e-05 0.0017192 0.010773
0.1591 -0.12875 -0.0057172 0.0040747
0.00074373 -0.0017552 -0.00068467 -0.00059735 -0.0023041 -0.001481 0.0014486 -0.00069198
-0.0057413 0.0040472 0.175 -0.055871
2300000000 -0.053946 -0.11847 0.0075619 0.0091258 -0.0012712 -0.0019694 -0.00053538 -0.0014289
-0.0012442 0.00075728 -0.0010388 -0.00065145
0.007512 0.0091361 0.15618 -0.022088 0.0087577 -0.0022364 -0.00081436 0.00051384
-0.00019327 0.0016754 -0.00012009 0.00080278
-0.0012944 -0.0019175 0.0087525 -0.0023003 -0.091509 -0.12094 -5.2464e-05 -0.0017606
-7.6712e-06 0.0019613 -0.0018994 0.00072055
-0.0005277 -0.0014218 -0.00083575 0.00058353 2.424e-06 -0.0018092 -0.13047 -0.067819
0.0059269 0.010993 0.00057341 -0.0019143
-0.0012403 0.00071956 -0.00016017 0.0016894 6.3078e-05 0.0019751 0.0059562 0.010964
0.12425 -0.14983 -0.0036728 0.0072529
-0.0010273 -0.00072604 -0.00012887 0.00085323 -0.0018747 0.00077556 0.00066775 -0.0018956
-0.003656 0.0072629 0.15983 -0.058098
2360000000 -0.071512 -0.087741 0.010524 0.0084786 -0.0012555 -0.0014718 -0.0015329 -0.00072196
-0.00063828 0.0011313 -0.0015771 -0.00057088
0.010501 0.0084636 0.1463 -0.02224 0.0081153 -0.0052681 -0.0005921 0.0010489
0.0019727 0.00024795 8.365e-05 -0.00011544
-0.0013 -0.0014867 0.0080742 -0.0053387 -0.10207 -0.099155 -0.0027181 -0.0010532
0.0010606 9.6612e-05 -0.00087425 0.0016301
-0.0015416 -0.00067539 -0.0006044 0.0010336 -0.002735 -0.00105 -0.14792 -0.03561
0.010224 0.0099234 0.0012881 -0.0022629
-0.00059845 0.0012118 0.0019568 0.00025315 0.00094688 6.2743e-05 0.010296 0.00992
0.09526 -0.15039 0.00039355 0.0082231
-0.0015337 -0.00055383 9.5493e-05 -0.00012207 -0.0008762 0.001585 0.0012004 -0.0022301
0.00036659 0.0082246 0.13692 -0.061769
2420000000 -0.079463 -0.059927 0.014182 0.0027436 -0.0032499 -0.0011839 -0.00086455 0.00059986
0.0012283 0.0016315 -0.0014346 0.0018005
0.014174 0.002761 0.13011 -0.022161 0.0045044 -0.0071721 0.0013643 0.0010591
0.00071561 -0.0014374 -9.1444e-05 -0.00019502
-0.0032714 -0.0011683 0.0044636 -0.0072118 -0.11469 -0.078051 -0.0022033 0.0015002
-4.1982e-05 -0.00025832 0.00017005 0.0029302
-0.00086536 0.00057302 0.0013596 0.0010499 -0.0022017 0.0014281 -0.15571 0.0080886
0.014303 0.0076511 -0.00041054 -0.0026239
0.001268 0.001541 0.00070039 -0.0014809 -4.2616e-05 -0.00028324 0.014395 0.0075805
0.060925 -0.14984 0.0011971 0.0088729
-0.0013682 0.0017815 -0.00011529 -0.0001823 0.00022732 0.0029241 -0.00036729 -0.0026731
0.0012052 0.0088565 0.11839 -0.056156
2480000000 -0.080638 -0.030185 0.013703 -0.0025562 -0.0016043 -0.00013514 -0.00053895 0.0013786
0.0017752 -0.00048219 3.4263e-05 0.001405
0.013681 -0.0025466 0.13163 -0.02446 0.0025841 -0.0090147 0.0011847 -8.4318e-05
-0.00049958 -0.00099899 -0.00019292 -0.00027435
-0.0016285 -7.133e-05 0.0025014 -0.0090317 -0.11801 -0.058902 -0.00064786 0.0033728
-0.00024902 -0.00082093 0.0019297 0.00090827
-0.00056856 0.0014277 0.0011416 -0.0001185 -0.00065155 0.0034433 -0.1584 0.044029
0.017917 0.00082448 -0.0015892 -0.0024
0.0018685 -0.00050686 -0.00055442 -0.0010604 -0.00020467 -0.00075417 0.0179 0.00084676
0.030533 -0.14246 0.0043482 0.0073535
8.6329e-05 0.001413 -0.00015929 -0.00028928 0.0019182 0.00093233 -0.0016698 -0.002344
0.0043132 0.0074116 0.098833 -0.053539
2540000000 -0.085686 -0.0020341 0.011534 -0.0063331 -0.0024224 0.00090702 0.00069872 0.00088759
2.1687e-05 -0.0018694 0.00098068 0.0014748
0.011535 -0.0063224 0.11812 -0.015282 -0.001348 -0.0079964 0.00066417 -0.001471
-0.001634 -0.000107 -0.00043341 0.00021336
-0.0024404 0.00093066 -0.001423 -0.0079984 -0.12492 -0.034655 0.0020192 0.0025958
-0.0010481 -9.1302e-05 0.0017974 -0.00077505
0.00069867 0.00079401 0.00064426 -0.0015274 0.00212 0.0026126 -0.1575 0.08403
0.017347 -0.0054808 -0.0021687 -0.0019935
-2.009e-05 -0.0018266 -0.0015953 -8.5649e-05 -0.0010449 -5.8387e-05 0.017284 -0.0056276
0.006057 -0.1278 0.0070251 0.0062372
0.00099834 0.0014977 -0.00043569 0.00023416 0.0017886 -0.0008084 -0.0021402 -0.0019909
0.0070157 0.0062134 0.08309 -0.038311
2600000000 -0.078104 0.022283 0.008336 -0.0098906 -0.0012222 0.0027098 0.00078954 -0.00037305
-0.0010398 -0.0011506 0.0018406 0.00071949
0.0083595 -0.009838 0.11343 -0.031399 -0.0036209 -0.0060739 -0.00049742 -0.00074201
-0.00027864 0.0015938 -0.00022969 0.00067114
-0.0012007 0.0027055 -0.0036749 -0.0060621 -0.12924 -0.010612 0.0031246 -0.00018853
-0.00029681 0.0014242 0.0012313 -0.0016946
0.00083787 -0.00028092 -0.00044176 -0.00077318 0.0030264 -0.00013379 -0.14266 0.11657
0.013998 -0.012087 -0.0032766 1.894e-05
-0.001039 -0.0011902 -0.00027269 0.0016002 -0.00039492 0.0014498 0.013889 -0.012123
-0.020625 -0.1121 0.0085019 0.0059736
0.0018262 0.0006608 -0.00021097 0.00070328 0.0012478 -0.001705 -0.0033059 8.0734e-06
0.0085148 0.0059771 0.075751 -0.024349
2660000000 -0.073344 0.047702 0.004418 -0.011589 -0.0001715 0.00097279 0.00010314 -0.00017287
-0.0026541 0.00042471 0.0013877 -0.00072689
0.0043884 -0.011584 0.11977 -0.027494 -0.0047887 -0.0042744 -0.0011968 -0.00032575
0.00021438 0.0017979 0.00043843 0.00082101
-0.00015757 0.00097434 -0.004835 -0.0042388 -0.12906 0.0094251 0.0019352 -0.0019202
0.00031542 0.00090693 -0.0012064 -0.001782
6.2254e-05 -0.00023542 -0.0012223 -0.00036183 0.0019705 -0.0019728 -0.1243 0.14783
0.0083188 -0.01566 -0.0024056 0.00085399
-0.002688 0.00047422 0.0002269 0.0017095 0.00042303 0.00088079 0.0082016 -0.015798
-0.037534 -0.097362 0.010353 0.001656
0.0014079 -0.00073396 0.0004674 0.00084643 -0.001211 -0.0017007 -0.0023611 0.00083914
0.010344 0.0016233 0.071089 -0.0048797
2720000000 -0.061898 0.067059 7.7672e-05 -0.011658 -0.0002982 0.0028489 -0.0003307 -7.7501e-05
-0.0022359 0.0019977 0.00052888 -0.0018181
0.0001112 -0.011642 0.10555 -0.03001 -0.0053003 -0.0009488 -0.0015382 0.00040672
0.001695 0.00046486 0.0008899 -0.00011596
-0.00026506 0.0028178 -0.0053287 -0.00088633 -0.12304 0.039688 0.00017592 -0.0024366
0.00050391 0.00022426 -0.0013157 0.00080642
-0.00028912 -1.2549e-05 -0.0015082 0.00043133 0.00019636 -0.0024594 -0.091645 0.17892
0.0013616 -0.016389 -0.0017779 0.0021953
-0.0022106 0.0020302 0.001672 0.00046949 0.00040594 0.0001974 0.0013001 -0.016388
-0.052212 -0.071754 0.011705 -0.00056421
0.00049341 -0.0017889 0.00088964 -0.00016666 -0.001205 0.00071888 -0.0017798 0.0021881
0.011705 -0.0005819 0.075725 0.015372
2780000000 -0.048129 0.085374 -0.0043425 -0.010341 -0.00010692 0.0010713 0.00061418 -0.00031174
0.0012428 0.0026597 -0.00071029 -0.0017379
-0.0043506 -0.010338 0.10368 -0.042915 -0.0039587 0.00045324 -0.00014206 0.001506
0.001682 -0.00087746 9.4795e-06 -0.00018591
-5.4228e-05 0.0010724 -0.0039502 0.00048562 -0.12153 0.068907 -0.0020048 -0.0014693
0.00044797 -0.00049347 -0.00028571 0.00062041
0.00053043 -0.00038559 -0.00014493 0.00151 -0.0019736 -0.0014612 -0.062891 0.20016
-0.0051038 -0.014684 -0.0007315 0.0022212
0.0012938 0.0026154 0.0016548 -0.00094567 0.00046955 -0.00041678 -0.0052478 -0.014774
-0.066053 -0.046946 0.010263 -0.0051229
-0.00069603 -0.0017301 6.2791e-05 -0.0001787 -0.00039443 0.00055797 -0.00066637 0.002136
0.010246 -0.0051111 0.079461 0.0328
2840000000 -0.033443 0.1015 -0.0073295 -0.0072238 0.0011618 0.0019216 -0.0002155 -0.00011147
0.0013327 0.0010298 -0.0016722 0.00025548
-0.0072773 -0.0072238 0.10137 -0.035139 -0.0030592 0.0014583 0.00030038 0.00073104
2.3378e-05 -0.0014786 6.2502e-05 2.5225e-05
0.0011765 0.0019367 -0.0030699 0.0014919 -0.11643 0.095591 -0.0012419 0.00042012
0.000248 0.00038975 0.00084754 0.0011127
-9.6924e-05 -6.9274e-05 0.00032458 0.00072261 -0.0013037 0.00038708 -0.027618 0.2174
-0.0090477 -0.010375 0.00025492 0.001042
0.0013103 0.0010366 -2.3664e-07 -0.0014919 0.0003201 0.00040875 -0.0091022 -0.010251
-0.07209 -0.022484 0.0083498 -0.0070602
-0.0016867 0.00028449 4.8179e-05 7.1644e-05 0.00085766 0.0011566 0.00019672 0.0010833
0.0083642 -0.0070704 0.09381 0.049364
2900000000 -0.018563 0.12083 -0.0088339 -0.0032722 0.0016533 0.00016932 0.00036983 -0.00071272
0.0021327 -0.00097438 -0.00084473 -2.1269e-06
-0.0088339 -0.0032582 0.083408 -0.043218 -0.00072313 0.0025621 0.00083776 0.00026792
-0.00038747 -0.0014079 -0.0002125 -2.283e-05
0.0016209 0.00016348 -0.00070795 0.0025721 -0.098389 0.12856 -0.00093977 0.00013775
-0.00022473 -0.0011142 0.0015684 -0.00032416
0.0002973 -0.0006826 0.00082616 0.00027871 -0.00084463 6.2332e-05 0.010031 0.22028
-0.011529 -0.005047 0.00099664 0.0022046
0.0021706 -0.0010153 -0.00035104 -0.0014079 -0.00031942 -0.0011578 -0.011532 -0.0050856
-0.071758 0.0091992 0.006494 -0.0097972
-0.00085318 5.871e-05 -0.0002191 -1.9099e-05 0.0015798 -0.0002927 0.0010585 0.0022033
0.0065059 -0.0097679 0.10908 0.054718
2960000000 0.0015916 0.13256 -0.0086854 0.00035273 0.00038606 0.0013974 -0.00069869 -0.00091879
-0.00031822 -0.0016673 -0.00070329 0.00034581
-0.0086721 0.0003246 0.091382 -0.042705 -0.00036955 0.0011043 0.00099154 0.00013868
-0.001098 -0.00083131 0.00040624 0.00037813
0.00040986 0.0013408 -0.00036326 0.0011404 -0.080417 0.15915 -0.00073679 0.00040342
-0.0006644 0.00067166 0.00010795 -0.0024091
-0.00073175 -0.00092166 0.00099359 0.0001351 -0.00075865 0.00042779 0.051056 0.22776
-0.011218 0.00016207 0.0014887 0.00053228
-0.00026057 -0.0016578 -0.0011557 -0.00082288 -0.00061967 0.00076017 -0.011277 0.00022942
-0.063978 0.036149 0.0015423 -0.010937
-0.00073722 0.00036938 0.00043585 0.00039699 3.0331e-05 -0.0025703 0.0015322 0.0005215
0.0015295 -0.010991 0.12748 0.06545
3020000000 0.019952 0.14768 -0.0065148 0.0036774 0.0013148 -0.00017466 -0.00097725 -7.2276e-05
-0.00067409 0.00030653 -3.6696e-05 0.00058744
-0.0064867 0.003649 0.080989 -0.030814 -0.00019657 -0.00024078 0.0005318 -0.00092054
-0.0017353 0.00034947 0.00077447 -0.00018801
0.0013199 -0.00019542 -0.00020462 -0.00025623 -0.058589 0.18429 -0.00048244 0.00093172
0.00050693 0.00049353 -0.00088877 -0.0017938
-0.00096405 -3.3695e-05 0.00055028 -0.00087357 -0.00043204 0.00092342 0.091151 0.22146
-0.0088193 0.003663 0.00076102 0.00050056
-0.00068128 0.000384 -0.0017556 0.00039482 0.0005599 0.00037596 -0.0087843 0.0035714
-0.051491 0.062587 -0.00063132 -0.010908
-2.3409e-05 0.00062765 0.00079096 -0.00024674 -0.00091444 -0.0016391 0.00070668 0.00051846
-0.00059745 -0.010858 0.14752 0.06304
3080000000 0.046804 0.15638 -0.0047162 0.0058496 0.0016886 -7.1425e-05 -0.00065479 7.8233e-05
-0.00049363 0.00015654 8.2998e-05 0.000417
-0.0047532 0.0058488 0.078312 -0.026181 -0.00040254 0.00025953 -0.0001279 -0.00035222
-0.00037571 0.0010724 -0.00017202 -0.00063823
0.0017328 -8.8497e-05 -0.00039679 0.00023383 -0.022102 0.20582 -0.00084826 0.00027169
0.00067345 0.00080308 -0.0022192 -0.00038264
-0.00068886 0.0001415 -0.00016715 -0.00041297 -0.0008603 0.00036162 0.12435 0.21349
-0.0054429 0.006839 0.0020957 0.00048047
-0.00042708 0.00015862 -0.0003601 0.0011008 0.00073663 0.00067241 -0.0054792 0.0069818
-0.029006 0.091055 -0.0052517 -0.009221
0.00010578 0.00037417 -0.00023474 -0.00057003 -0.0021862 -0.00039538 0.0021256 0.00039309
-0.0052878 -0.0091762 0.16252 0.070102
3140000000 0.074861 0.16132 -0.0012369 0.0076017 0.0027684 -0.001469 -0.0011317 0.0011162
0.0016406 0.00077631 0.00031887 -2.2733e-05
-0.0012391 0.0076229 0.073751 -0.026997 -0.0010274 -3.2219e-05 0.00067465 -0.00039753
-3.9593e-05 0.001064 0.00052813 -0.00042466
0.0027548 -0.0014249 -0.0010365 -3.4087e-05 0.018946 0.22718 0.00035675 0.0016592
0.0010875 -0.00070453 -0.0025284 0.00084398
-0.0011553 0.0011734 0.00071325 -0.00037308 0.00023948 0.0015234 0.16004 0.18936
-0.0013969 0.0072899 0.00088175 -0.0014452
0.0016507 0.00077774 -1.4349e-05 0.001 0.0010103 -0.0006023 -0.0012619 0.0071084
-0.015571 0.11001 -0.0075371 -0.0057263
0.00023633 7.6743e-05 0.00054463 -0.00042911 -0.0025411 0.00078287 0.0008126 -0.001317
-0.0075373 -0.0058182 0.18706 0.06129
3200000000 0.10752 0.1717 0.0038057 0.0066104 0.00092642 -0.0027585 -9.3687e-05 0.0018474
0.00029763 -0.0019272 0.00016701 0.0004471
0.0037617 0.0066087 0.084971 -0.026052 -0.0013406 0.00033186 -0.00053052 -0.00093829
0.00070851 0.0010418 -0.00023212 -0.00091737
0.00089073 -0.0027633 -0.0013321 0.00036073 0.06423 0.23225 0.0011157 0.00044387
-0.00023782 -0.0018559 -0.0016923 0.0021182
1.7964e-05 0.0018579 -0.00057802 -0.00098452 0.0011717 0.00039383 0.18184 0.16649
0.0015665 0.0064594 0.00058757 -0.0014622
0.00024965 -0.0018741 0.00073037 0.0011739 -0.00015745 -0.0019681 0.0015511 0.0066316
0.019024 0.12792 -0.0085337 -0.0019093
6.9667e-05 0.00031306 -0.00020928 -0.00097158 -0.0016917 0.0021681 0.00057148 -0.0016424
-0.0086337 -0.001838 0.20288 0.060717
3260000000 0.13872 0.16453 0.0041523 0.0033079 -0.00065332 -0.0025256 0.0012751 0.00065086
0.00050818 -0.0017934 -0.00015268 -6.7525e-07
0.0042091 0.0032805 0.092426 -0.029307 -0.0019083 0.0019752 -0.0005364 -0.00026281
0.00079837 -0.00032952 -0.00096927 -9.2381e-05
-0.00063309 -0.0025646 -0.0019174 0.0019868 0.11363 0.22804 0.0002887 7.9147e-05
-0.00050349 -0.00092409 0.00036232 0.0023438
0.0012413 0.00062877 -0.00052606 -0.00019261 0.00036017 0.00012953 0.20862 0.12944
0.003732 0.00502 -0.00056343 -0.0018067
0.00036957 -0.0018797 0.00088022 -0.00043518 -0.00048524 -0.0010456 0.003854 0.0049123
0.040196 0.13717 -0.0071311 0.0024079
3.0557e-05 9.1967e-05 -0.0010622 -5.5615e-05 0.00044456 0.0024257 -0.0006703 -0.0016837
-0.0070305 0.0023875 0.23227 0.052005
3320000000 0.1699 0.15986 0.0071957 0.0014371 -0.00047048 -0.0018261 0.00078305 0.00041431
-0.0018429 -0.0013094 0.00037098 6.4431e-05
0.007177 0.0014983 0.099956 -0.024866 0.00049233 0.0023437 -0.00041884 -0.00049343
-0.00016729 -0.00032877 -0.00063306 0.00021514
-0.00042598 -0.0018377 0.00049852 0.0023352 0.16198 0.22115 0.0005028 -0.00018899
-0.0013442 -0.00032002 0.00038519 0.001124
0.00092331 0.00035371 -0.00047802 -0.00046473 0.00052981 -0.00020182 0.21806 0.099403
0.0050558 0.0022016 -0.0013719 4.9685e-05
-0.001877 -0.0013151 -0.00018535 -0.00027596 -0.0014688 -0.00026826 0.0050229 0.0022692
0.069478 0.13973 -0.0045678 0.0033737
0.00021973 8.0197e-05 -0.00058501 0.00022448 0.00030689 0.0011256 -0.0012501 -2.223e-05
-0.0046377 0.003345 0.24924 0.038474
3380000000 0.20516 0.14289 0.005885 -0.0019745 -0.0010665 0.00053397 0.0010667 4.7512e-05
-0.0015217 0.00082434 0.00014982 -3.1979e-05
0.0058243 -0.00204 0.11056 -0.033421 -6.9692e-05 0.0029795 -0.0010692 -0.00032303
-0.00016182 7.3978e-05 -0.00079691 0.00065915
-0.0010765 0.0006437 -1.026e-05 0.0029977 0.20394 0.19864 0.00060337 -0.00067946
-0.0019094 0.0005013 0.0012379 0.0013572
0.0010147 9.3904e-05 -0.0010185 -0.00035979 0.00052091 -0.00063971 0.23346 0.066462
0.0061975 0.001785 -0.00044596 0.00023622
-0.0015174 0.00082475 -0.00023448 9.7367e-05 -0.0017865 0.00065223 0.0063074 0.001673
0.10708 0.13251 -0.0013129 0.005109
0.00019144 -7.2981e-05 -0.00077011 0.00056227 0.0012735 0.0013085 -0.00055468 0.00032151
-0.0013331 0.0051044 0.27884 0.019544
3440000000 0.23672 0.12244 0.0047889 -0.0037615 -0.00079136 -0.0018835 0.00065805 0.0001217
-0.0014092 0.0016233 0.00080852 6.9635e-05
0.0048069 -0.003754 0.10389 -0.037771 0.0031501 0.0023575 -0.00089868 0.0010777
-8.1753e-06 0.00031442 0.00013204 0.00080932
-0.00078268 -0.0018646 0.0032088 0.0022534 0.24214 0.17118 -0.00027914 -0.00010377
0.00019551 0.0016972 0.00092772 0.00033207
0.00078384 0.00010386 -0.00090612 0.0011394 -0.00017541 -9.555e-05 0.23496 0.034152
0.0068787 -0.0015301 -0.00047104 7.1344e-05
-0.0013641 0.0015425 8.6247e-05 0.0003567 0.00026279 0.0014778 0.0068206 -0.001569
0.13287 0.12689 0.0023039 0.0031366
0.00081758 0.00014667 0.00010865 0.00092389 0.00082409 0.00046868 -0.00037106 4.4837e-05
0.0023318 0.0031711 0.29561 -0.0084662
3500000000 0.2701 0.090689 0.0027169 -0.0047868 -0.0012644 0.0015752 0.00086665 -0.00092244
-0.00090928 0.0012604 0.00068808 -0.0010359
0.0026658 -0.0047565 0.11725 -0.061872 0.0030995 0.0013073 -0.0002594 0.00065229
0.00048744 -0.00012166 3.8338e-05 0.00037664
-0.0012612 0.001524 0.0030886 0.0013168 0.27312 0.13797 0.00031053 -9.1777e-05
0.00012126 0.00021249 0.001746 0.00028417
0.00070826 -0.00089882 -0.00024942 0.0005989 0.00025731 -0.00015524 0.23993 0.0062482
0.0063211 -0.0038809 0.00018653 -0.00015339
-0.00079667 0.0012952 0.00038889 -0.00012915 -0.00014417 0.00028676 0.0064698 -0.0038952
0.17517 0.10384 0.0024035 0.0011549
0.00065089 -0.0011759 8.062e-05 0.00034116 0.0019865 0.00025998 4.8209e-05 -0.00024034
0.0022972 0.0011377 0.31713 -0.036735
3560000000 0.28842 0.057443 0.0002449 -0.0062493 -1.6798e-05 -0.0010308 0.00064437 0.00036893
0.0016573 0.0016825 1.7567e-05 -0.0011385
0.00032442 -0.0062902 0.111 -0.066975 0.0057601 -0.00052538 0.00039335 0.00058717
0.00059013 -9.514e-05 -2.7631e-06 0.00021888
1.1139e-05 -0.0010371 0.0057567 -0.00057991 0.30104 0.09541 -0.00020246 -0.00033301
0.00048869 0.00052797 0.0016557 -0.00098293
0.00068067 0.00032989 0.00043316 0.00052462 -0.00020393 -0.00033156 0.22963 -0.030109
0.0051792 -0.0065832 -0.00058959 -0.00073214
0.0016851 0.0016255 0.00060315 -0.0001034 0.00049127 0.0005482 0.0050124 -0.0066303
0.19515 0.094033 0.0026864 -0.00049529
-1.6077e-05 -0.0010977 1.0265e-05 0.00032318 0.0016606 -0.0009984 -0.00043843 -0.00060245
0.002647 -0.0005072 0.32906 -0.077473
3620000000 0.30624 0.020027 -0.0012089 -0.0038978 -0.0021107 -0.00012954 0.00039113 -0.001732
3.7537e-05 0.00077192 -0.0005963 -0.00061291
-0.0012206 -0.0038175 0.11244 -0.095472 0.0044404 -0.003644 0.00016556 0.00043696
-5.6223e-05 -0.00092647 0.00069027 0.0004527
-0.0021269 -8.2797e-05 0.0044281 -0.0037943 0.31369 0.051383 0.00018081 -0.00081031
-4.4316e-05 0.00027169 0.00049758 -0.0014383
0.00037935 -0.0017575 0.00020256 0.00051748 0.00023345 -0.00081491 0.21895 -0.059821
0.00021449 -0.007359 -0.00087553 0.0013348
0.00013979 0.00066983 -5.225e-05 -0.00090803 -0.0001524 0.00016192 0.00032867 -0.0073594
0.21816 0.059732 0.00097683 -0.0018562
-0.0005941 -0.00055397 0.00062418 0.00032252 0.00044343 -0.0014099 -0.00102 0.0011958
0.00089163 -0.0017122 0.3319 -0.11038
3680000000 0.31103 -0.024253 -0.0037593 -0.0041133 -0.00097954 0.0015661 -0.0010163 -0.00035122
0.0011937 9.7061e-05 -0.0011457 -0.00022862
-0.0037535 -0.0041394 0.10892 -0.11298 0.0017107 -0.0046154 0.00066514 0.00024898
-0.00026675 -0.0005638 0.00078352 -9.2142e-06
-0.00097286 0.0015134 0.0016506 -0.0046053 0.32577 0.0022502 -0.00094456 -0.0007383
0.00096981 0.00036173 0.00042816 -0.0014672
-0.0010118 -0.00035029 0.00061373 0.00017337 -0.00094624 -0.00069283 0.20595 -0.09394
-0.0010534 -0.0065456 -0.0012963 0.0011883
0.0011753 0.00018308 -0.0002052 -0.00052303 0.001051 0.00040066 -0.0012039 -0.0066383
0.23937 0.036374 -7.0023e-05 -0.0015775
-0.0011743 -0.00028308 0.0007803 -1.9363e-05 0.00038457 -0.0014937 -0.0012302 0.0013884
5.3744e-05 -0.0017402 0.33259 -0.15571
3740000000 0.31303 -0.059271 -0.0033371 8.1428e-05 -0.0023481 0.0025039 5.2219e-05 -0.0010353
-0.00062226 9.0141e-05 -0.00088788 0.00044422
-0.0032965 8.5286e-05 0.10012 -0.13398 0.0010013 -0.0054327 0.00030867 -0.00015901
-0.00034554 -0.00030146 0.00043381 1.4697e-05
-0.0023208 0.0025479 0.00095198 -0.0053826 0.32976 -0.035884 -0.00067123 -5.3229e-05
-0.00041221 -0.00024955 -0.00032664 -0.00087033
9.0773e-05 -0.00099954 0.00033158 -0.00014193 -0.00077028 -7.286e-05 0.18447 -0.11686
-0.0027783 -0.0051007 0.00077685 0.0027117
-0.00052769 0.00013022 -0.00050982 -0.00031845 -0.00039797 -0.00015094 -0.0028486 -0.0051217
0.24858 0.0024748 -0.00095768 -0.0013097
-0.00088211 0.0003607 0.00047997 0.00016561 -0.00031418 -0.0010133 0.00067681 0.0025663
-0.001032 -0.0012537 0.31912 -0.19562
3800000000 0.30962 -0.10558 -0.002467 0.00060929 0.00079144 0.0038004 -0.0012503 -0.0017204
0.0015771 0.0011471 -0.0013169 0.00022488
-0.0024255 0.00061991 0.090826 -0.14928 -0.0017534 -0.0051405 0.00026928 0.00020251
-0.00098108 -0.00037112 0.00098943 9.3916e-05
0.0008623 0.0038766 -0.0018479 -0.0052013 0.32656 -0.078924 -0.00089991 0.00057458
0.00084604 0.00033023 -0.00059151 -0.00086417
-0.0013063 -0.0016536 0.00022349 0.00025459 -0.00089071 0.00055504 0.17628 -0.14295
-0.0037368 -0.0039024 0.0014498 0.001798
0.001575 0.000904 -0.00083816 -0.00029902 0.00092922 0.00030829 -0.0037456 -0.0039005
0.26336 -0.0355 0.0012796 0.00050372
-0.0013468 0.00041409 0.00095481 -7.4284e-05 -0.00059454 -0.00088186 0.0015646 0.0019372
0.0013504 0.00049384 0.31221 -0.2367
3860000000 0.29777 -0.13718 -0.00083105 0.0013626 0.0029318 0.0020604 -0.0019876 0.0011454
0.00096958 -0.0012231 -0.00032444 0.0015349
-0.00083718 0.0013777 0.071235 -0.16002 -0.0033484 -0.005155 0.00060735 -0.0007457
-0.00067535 0.0012693 0.00054415 -0.0009981
0.0029421 0.0019954 -0.0034401 -0.0050943 0.30738 -0.11902 -0.00074665 0.00067928
0.00021649 -0.00057776 -0.00084364 -0.00051016
-0.0021161 0.0011748 0.00063547 -0.00078372 -0.00073792 0.00071383 0.14796 -0.158
-0.0026322 -0.0037869 0.0019873 0.0010642
0.0010201 -0.0012566 -0.00072296 0.0012639 0.00018472 -0.00055627 -0.0028401 -0.0036533
0.26221 -0.063938 0.00015737 -0.0017988
-0.00037227 0.0014464 0.0005857 -0.00094067 -0.00093546 -0.00049958 0.0019566 0.00088163
0.00020127 -0.001708 0.2895 -0.2747
3920000000 0.28467 -0.17672 0.0017523 0.00030481 0.003591 0.0023755 -9.1016e-05 0.0009012
0.00029755 0.00020345 0.00063145 0.00052424
0.0017137 0.00029355 0.044981 -0.17608 -0.0049401 -0.0033867 -0.00046023 -0.0001614
0.00040893 0.00024455 -0.00027168 -0.00043627
0.0036188 0.0023044 -0.0049829 -0.0032856 0.30108 -0.15146 0.00025705 0.0012305
0.0018807 -0.001314 -0.00064222 9.4321e-05
-2.3666e-05 0.00093594 -0.00042037 -0.00020193 0.00027227 0.001221 0.12934 -0.16899
-0.0039359 -0.0029514 0.0021027 -0.00039952
0.00032521 0.00015056 0.00035666 0.00014004 0.0017036 -0.0012675 -0.0037779 -0.0030045
0.25769 -0.11017 0.00088087 -0.001288
0.00069789 0.0006004 -0.00028897 -0.00037454 -0.00059912 0.00015039 0.0022303 -0.00027832
0.00082132 -0.0014072 0.26844 -0.30282
3980000000 0.2584 -0.21329 0.0018282 -0.0028607 0.0049279 -0.00034183 0.00024361 0.0011957
0.00098151 -0.0020951 0.00033017 0.00034589
0.001901 -0.0029081 0.023405 -0.19096 -0.005694 -0.0013707 0.00069864 0.00048958
0.00045649 0.0004268 0.00013937 -0.0010945
0.0049224 -0.00041108 -0.0057119 -0.0013208 0.27364 -0.18241 0.0012443 -6.7125e-05
-0.0010996 -0.0011099 -0.00048799 -0.00091864
0.00016902 0.0011642 0.00071153 0.00048802 0.0012427 -2.1772e-05 0.092955 -0.19156
-0.0038794 -0.0034935 0.0016424 -0.00066569
0.0009847 -0.002034 0.00048966 0.00043776 -0.0010206 -0.0010479 -0.0041023 -0.0035164
0.24707 -0.14089 0.0014886 -0.0044293
0.00020156 0.0003232 0.00018628 -0.0011073 -0.00055565 -0.00092687 0.0016384 -0.0007208
0.0015428 -0.0043527 0.23442 -0.34144
4040000000 0.23085 -0.23884 -0.00030443 -0.0039487 0.0035041 -0.0026842 0.00022467 0.00046936
-0.00053727 -0.00082062 0.00083046 0.00027144
-0.00028608 -0.0039456 -0.0025847 -0.19791 -0.0047674 0.0001164 0.00015694 -0.0010706
0.00012778 0.00032527 -0.0013938 -0.00039725
0.0034591 -0.002738 -0.0048002 0.00017823 0.25155 -0.2163 0.00024489 -0.00055833
-0.00067738 -0.00065627 -0.0012464 0.00020004
0.00028879 0.0003798 0.00019512 -0.0010059 0.00025636 -0.00058002 0.070692 -0.18606
-0.0065021 -0.0017479 0.001841 -0.00072827
-0.00056597 -0.000674 0.00018366 0.00024826 -0.00072732 -0.00059068 -0.0063537 -0.0015844
0.23522 -0.17249 -0.0013713 -0.0034535
0.00095471 0.00011989 -0.0015761 -0.00041277 -0.0013045 0.00012465 0.0018368 -0.00070685
-0.0012479 -0.0034657 0.19764 -0.36006
4100000000 0.20224 -0.26347 -0.0032259 -0.0030116 0.0010921 -0.003522 1.5911e-05 -0.00011537
0.00041521 -0.0015337 0.00057582 0.00020212
-0.003234 -0.0029509 -0.026815 -0.20271 -0.0048418 0.0010111 -0.00020595 -0.00027828
0.00074251 0.00017266 -0.00080861 0.00031765
0.00099447 -0.0035487 -0.0048152 0.0010528 0.2309 -0.24244 0.00021149 -0.00010349
-0.00078467 -0.00048143 -0.0013596 0.00027629
1.6608e-05 -0.00010213 -0.00022796 -0.00030541 0.00020442 -0.00011493 0.03765 -0.20073
-0.0059164 0.00060855 0.0010829 -0.0013894
0.00045145 -0.0016341 0.00071983 0.00018798 -0.00092286 -0.00061716 -0.005949 0.00058741
0.223 -0.19849 -0.0014889 -0.0041794
0.00042756 0.00019096 -0.00070843 0.00028127 -0.0013308 0.00039464 0.0010425 -0.0014179
-0.0015173 -0.0042938 0.16534 -0.38704
4160000000 0.17258 -0.28101 -0.0035418 -0.001952 -9.0522e-05 -0.0032777 0.00078621 -3.672e-05
-0.0036289 -0.00062027 0.00070675 -0.00081919
-0.0035702 -0.001983 -0.053652 -0.19959 -0.0048857 0.0027758 -0.00038891 -0.00027069
0.00014417 -0.00048171 -0.0010411 0.00045057
-0.00012795 -0.0033037 -0.0048535 0.0028593 0.19829 -0.25843 0.00052232 -0.00018745
-0.0012658 -0.00024197 -0.0011986 0.00097147
0.00072986 -9.3903e-05 -0.00037805 -0.00023098 0.0005629 -0.00020421 0.012692 -0.18825
-0.0050757 0.001566 0.0012143 -0.0024595
-0.0035635 -0.00049432 0.0001482 -0.0004354 -0.001269 -0.00019052 -0.005009 0.0017158
0.19127 -0.23244 -0.0037071 -0.003035
0.00062289 -0.00081394 -0.00097321 0.00055819 -0.0011328 0.00093798 0.0011759 -0.0024655
-0.003813 -0.0030709 0.11479 -0.3966
4220000000 0.14509 -0.29701 -0.004414 6.002e-05 0.00020012 -0.0038039 -0.00042886 -0.00031468
-0.00095671 0.00083221 0.00036772 -0.00098978
-0.0043957 5.3965e-05 -0.089218 -0.18979 -0.0022629 0.0034249 -0.00011693 -9.3483e-05
1.468e-05 0.00022825 -0.00043434 0.0009191
0.00012528 -0.0038682 -0.0022331 0.0034479 0.16981 -0.28553 0.00016103 9.4852e-05
0.00055316 0.00043055 -0.00011187 0.0010102
-0.00041552 -0.00031354 -0.00018182 -0.00011364 0.00013755 7.2683e-05 -0.010432 -0.18674
-0.0044227 0.0020745 4.0261e-05 -0.0019203
-0.00096465 0.0008947 6.4091e-05 0.00025131 0.00056323 0.00032674 -0.0044159 0.0020264
0.1768 -0.25633 -0.0044059 -0.0033336
0.00034708 -0.0010705 -0.00049375 0.00083383 -0.0001413 0.00099924 4.7099e-05 -0.0018997
-0.0042543 -0.0032521 0.088556 -0.40921
4280000000 0.1151 -0.30697 -0.0029949 0.0015405 -0.0019317 -0.0043597 -0.00046059 0.00060718
-0.00027457 0.0015884 -0.00070738 -0.00036148
-0.0029585 0.0014814 -0.11525 -0.19552 -0.0027699 0.0029721 -0.00070761 -0.00039101
0.00031273 0.00019537 0.00046456 0.00044877
-0.0019699 -0.0043189 -0.0027373 0.003049 0.14002 -0.29333 0.00089582 -0.00023057
-0.00070691 0.00068106 -0.0005438 0.00086895
-0.00050109 0.00066903 -0.0007048 -0.00038386 0.00086637 -0.00026435 -0.048723 -0.17237
-0.0046043 0.0025701 -0.0005077 -0.0024215
-0.0002238 0.0014738 0.00033931 8.5169e-05 -0.00079124 0.00076019 -0.0045551 0.0026382
0.13412 -0.28088 -0.0063682 -0.0011476
-0.00077783 -0.00030663 0.00047212 0.00053764 -0.00071291 0.00079882 -0.00063905 -0.0024321
-0.0064885 -0.0011866 0.037694 -0.41626
4340000000 0.087601 -0.31615 -0.0019431 0.0018536 -0.0023492 -0.0014087 0.00027703 0.00048607
-9.5091e-05 0.00056582 -3.8555e-05 -0.00098955
-0.0019639 0.0018696 -0.1363 -0.16924 -0.0020389 0.0038854 -0.00021251 0.0006348
-0.00016631 -0.00045932 0.00032307 0.00049449
-0.002416 -0.0013879 -0.0019723 0.0039523 0.10384 -0.30997 -0.00035045 -0.0010588
9.5101e-05 0.00090603 0.00076859 0.0021498
0.00028757 0.00050284 -0.0002193 0.00059521 -0.00028807 -0.0010248 -0.06667 -0.1691
-0.0041782 0.0034268 -0.0014234 -0.0025439
-0.00016645 0.00064853 -0.00020016 -0.00024485 0.00024187 0.00089652 -0.0042163 0.0034381
0.10818 -0.30451 -0.0047944 0.0013693
4.2689e-05 -0.00092002 0.00034905 0.00045829 0.00092661 0.0022541 -0.0014072 -0.0024638
-0.0048714 0.0012535 0.0040439 -0.41089
4400000000 0.057982 -0.32241 -0.0010057 0.0014596 -0.0023445 -0.0016948 0.00090395 0.0013231
-4.1719e-05 0.00079509 -8.3374e-05 -0.00078765
-0.0010406 0.0014362 -0.16488 -0.16055 -0.0012838 0.0039855 -0.00045792 0.00045162
0.00023211 -0.00053398 0.00041943 0.00032589
-0.0023245 -0.0016825 -0.0012125 0.0039509 0.076053 -0.31713 -0.00024526 -0.00027623
0.00052334 0.00034404 0.0012208 0.0012068
0.00077403 0.0013392 -0.00040677 0.00051634 -0.00031416 -0.00021342 -0.091205 -0.15687
-0.0031597 0.0052738 -0.0021668 -0.0013042
8.2136e-05 0.00077087 0.0003004 -0.00070232 0.00051874 0.00034761 -0.003162 0.0053325
0.076849 -0.3176 -0.0036649 0.00091421
-0.00022949 -0.00092107 0.00039665 0.00029362 0.0011396 0.0011242 -0.0022235 -0.001397
-0.0036219 0.0010581 -0.041497 -0.4162
4460000000 0.021343 -0.32308 -0.00074221 0.0004158 -0.0040431 -0.00095981 0.0014017 -0.00053474
-0.00034536 0.0010198 -0.001143 -0.0004888
-0.00070839 0.00042242 -0.18759 -0.13177 -0.00065526 0.0045714 -0.0003562 0.00075856
-0.00037244 -0.00061444 0.00045434 -0.00036909
-0.0040058 -0.00091264 -0.00058769 0.0045947 0.050611 -0.32428 -0.00043032 -0.00047959
0.0003888 0.00060014 0.0016648 0.00038769
0.0014898 -0.00054907 -0.00035372 0.00073371 -0.00041724 -0.0005661 -0.10526 -0.13521
-0.0017878 0.0054418 -0.0024501 -0.00078723
-0.00029619 0.0010726 -0.00050971 -0.00047406 0.00042253 0.00062239 -0.0016538 0.005482
0.042674 -0.31472 -0.0046932 0.0028645
-0.0011288 -0.00049928 0.00046004 -0.0003305 0.0016453 0.00038679 -0.0024804 -0.00069945
-0.0045741 0.0027731 -0.081376 -0.39901
4520000000 -0.0016278 -0.32392 -0.00034193 -0.0002947 -0.0036468 0.0004492 0.00076838 -7.615e-05
0.0018857 0.00012175 -0.00086964 0.0010152
-0.00033182 -0.00031599 -0.21194 -0.11489 0.00076174 0.0044454 0.00055297 0.00085884
-0.00055411 2.6171e-07 0.00030191 -9.2331e-05
-0.0035656 0.00047669 0.00082852 0.0044484 0.019735 -0.32328 -0.0011558 0.00053414
0.00055443 -0.00073722 0.0017284 -0.00055772
0.00066518 -7.3349e-05 0.00058362 0.00081057 -0.0011716 0.00057317 -0.12234 -0.12631
-0.00057514 0.0056905 -0.003162 -0.00031296
0.001757 8.831e-05 -0.00046375 9.3937e-05 0.00058723 -0.00066225 -0.00064942 0.0056295
-0.0052244 -0.32788 -0.0024882 0.002996
-0.0009036 0.0010365 0.00028764 -0.00011695 0.0017635 -0.00056404 -0.003161 -0.00033763
-0.0026254 0.00293 -0.1104 -0.39678
4580000000 -0.038677 -0.31812 -0.0011123 -0.00070749 -0.0030326 0.0023818 0.00068424 -0.00041472
-0.000113 0.00041485 -0.00053098 0.00082336
-0.0011234 -0.00071169 -0.23132 -0.089652 0.00091459 0.004105 0.00058831 -6.8994e-05
-7.2811e-05 0.00044889 0.00034986 -0.00040303
-0.0029817 0.002334 0.00097857 0.0040277 -0.012131 -0.32137 -0.00026234 0.00059627
-5.2981e-06 0.00019722 0.0017848 -0.0012753
0.00073701 -0.00041204 0.00061974 -5.6204e-05 -0.00025561 0.00062586 -0.13348 -0.1024
0.0018386 0.0051487 -0.0023602 0.0011465
0.00010137 0.00047629 5.4909e-06 0.00038609 -9.8749e-05 1.9623e-05 0.0019251 0.0052809
-0.032429 -0.33562 -0.0026741 0.0032869
-0.00044838 0.00082819 0.00029946 -0.00047905 0.0018479 -0.0012456 -0.0024281 0.001145
-0.0026279 0.0034296 -0.15537 -0.36815
4640000000 -0.064843 -0.31188 -0.0025262 -0.0016491 -0.0030138 0.0025368 0.0006249 -0.0014642
0.0015222 -0.0001949 0.00019065 0.00096596
-0.0025024 -0.0016718 -0.24219 -0.061267 0.0015293 0.0038111 0.00071402 0.00026997
-0.00023378 0.0001958 -0.00012119 -0.00075868
-0.0030364 0.0026203 0.0015753 0.0038054 -0.036585 -0.31482 0.0002361 0.00081582
0.0007685 1.5189e-05 0.00049495 -0.0019593
0.00054057 -0.0014673 0.00073342 0.0002072 0.0002084 0.00081305 -0.13915 -0.087483
0.003235 0.0038844 -0.0025184 0.0017548
0.0015133 -0.00021757 -0.00031264 0.00020234 0.00074263 0.00014905 0.0033339 0.0038276
-0.064938 -0.32203 -0.0021951 0.0041373
9.4684e-05 0.00092181 -0.0001549 -0.00075686 0.00042876 -0.0019614 -0.0024194 0.0017774
-0.0021731 0.0040319 -0.17476 -0.35809
4700000000 -0.091893 -0.30853 -0.0041438 -8.6286e-05 -0.0015549 0.0046126 -0.0010513 -0.0010429
0.001259 -0.00051531 0.0007699 0.0005913
-0.0041353 -0.00011336 -0.2539 -0.043357 0.002567 0.003977 0.00051256 -0.00047614
0.00026274 0.00049224 -0.00030755 1.3695e-05
-0.0015395 0.0046301 0.0026401 0.0039435 -0.067037 -0.31032 -0.00025624 0.00050326
0.00018677 -3.2191e-05 5.9958e-05 -0.001457
-0.0010362 -0.0010035 0.0005066 -0.00048378 -0.00024291 0.00049595 -0.15573 -0.067598
0.0033353 0.0017077 -0.0017228 0.0025229
0.0012765 -0.00067858 0.00039638 0.00049069 0.00032021 -1.4019e-05 0.0032068 0.0016827
-0.10385 -0.31671 -0.001006 0.0041375
0.00084617 0.00057552 -0.00029374 7.9344e-05 -1.9327e-05 -0.0015023 -0.001693 0.0025056
-0.0010418 0.0040816 -0.21799 -0.32992
4760000000 -0.12303 -0.29442 -0.0047425 0.0010771 0.00064168 0.0045245 -0.00062303 -0.00052996
0.00035724 -0.0012932 0.00098387 -0.00028643
-0.0047843 0.0010706 -0.25133 -0.0014454 0.0028862 0.0032103 3.732e-05 -0.00067602
0.0004761 0.00016152 0.00010703 -0.00015112
0.0007347 0.004587 0.0029236 0.0032275 -0.098484 -0.2964 0.00076326 0.00032523
0.00098958 0.00020008 -0.0012402 -0.0010653
-0.00067563 -0.00056554 2.8957e-05 -0.00071809 0.00076244 0.00036129 -0.15076 -0.05081
0.0022391 0.0011545 -0.00065301 0.0026553
0.00028755 -0.0012502 0.00040005 0.00012719 0.0010251 4.4424e-05 0.0023761 0.0011723
-0.13635 -0.30088 -0.00036237 0.0040896
0.00104 -0.00042754 6.689e-05 -0.00019934 -0.0012275 -0.0010841 -0.00068245 0.0027319
-0.00045065 0.0041684 -0.23039 -0.30884
4820000000 -0.14942 -0.28119 -0.0051222 0.0025594 0.0015351 0.0028796 -0.00082443 -0.0004448
0.00038796 -0.00081738 0.00021297 -0.00034461
-0.0050968 0.0025562 -0.26345 0.021129 0.0041486 0.003769 -7.9874e-05 -0.00038838
0.00036755 -5.3878e-05 -0.00018261 -0.00050291
0.0016036 0.0027912 0.0041942 0.0036449 -0.12377 -0.29273 0.00057324 -0.00037201
0.00089982 -0.00070445 -0.0010438 -0.00049205
-0.00077198 -0.00044346 -0.00011718 -0.0003368 0.00051866 -0.00039244 -0.16553 -0.033469
0.0019975 -9.8871e-05 -3.2553e-05 0.0028356
0.00042162 -0.0010017 0.00041471 -0.00012501 0.00082766 -0.00076388 0.0019183 -0.00016872
-0.17718 -0.28523 -0.00034875 0.0031891
0.0003068 -0.00038904 -0.00023897 -0.00043934 -0.0010922 -0.00037814 9.3933e-06 0.0027468
-0.00025208 0.0032276 -0.26711 -0.27866
4880000000 -0.18104 -0.26265 -0.0043908 0.0044221 0.0019514 0.0032022 -0.0014145 0.00016826
-0.00091768 -0.0010699 0.00024257 -0.0001935
-0.0044237 0.0044546 -0.25569 0.061532 0.0051419 0.0017642 -0.00033555 -0.00018172
-0.00020539 9.2375e-05 -0.00015343 9.365e-05
0.0020262 0.0031662 0.005123 0.0016371 -0.14336 -0.28173 0.00043364 -0.00029141
-0.0003494 -0.0014768 -0.00058757 7.4362e-05
-0.0014601 0.00012801 -0.00030554 -0.00022133 0.0004811 -0.00028735 -0.15936 -0.015484
0.00056204 -0.00038101 0.00094882 0.0025476
-0.00094271 -0.00099572 -0.00021801 0.0001148 -0.00032154 -0.0014077 0.00063041 -0.00034824
-0.20816 -0.27062 0.0004624 0.0034652
0.00018684 -4.4426e-06 -0.00024575 -3.0447e-07 -0.00059973 1.5707e-05 0.00091206 0.0025575
0.00039648 0.003308 -0.27947 -0.25067
4940000000 -0.20236 -0.24561 -0.0031566 0.0063511 0.0030124 0.0011244 -0.00038707 0.00086849
-0.00098853 -0.00042865 0.00014474 -0.00065256
-0.0031449 0.0063516 -0.26866 0.087991 0.0056545 0.0011956 -7.978e-05 -1.2057e-05
0.00036055 -0.0002308 -0.00039234 3.7523e-05
0.0030162 0.0010714 0.0057288 0.0011503 -0.16478 -0.25824 0.00033824 -0.00043235
-0.0011815 -0.00024872 -0.00060956 0.00010426
-0.00029546 0.00086855 -8.7985e-05 1.0234e-05 0.000284 -0.00047777 -0.16688 -0.0051725
-0.00042795 0.00018619 0.0018931 0.0019674
-0.0010985 -0.00046961 0.00041918 -0.00028551 -0.0010781 -0.00030054 -0.00057614 0.00017946
-0.23256 -0.24407 0.00012192 0.0027102
0.00021618 -0.00065585 -0.00031046 5.3772e-05 -0.00066616 0.00017757 0.0019414 0.0019265
6.3813e-05 0.0028643 -0.30407 -0.22439
5000000000 -0.22322 -0.22258 -0.00040849 0.0074768 0.0032844 0.0019353 -9.8565e-05 0.00067094
-0.00058318 0.00058934 -0.0001767 -0.00085691
-0.0004439 0.0074217 -0.25476 0.10513 0.0057657 -0.00058774 -0.00029798 -0.00020408
-0.00016478 -0.00060423 -0.00036575 -8.5757e-05
0.003244 0.0019078 0.0058117 -0.00069077 -0.19432 -0.24436 -0.00052446 -0.00077439
-0.0005144 -0.00037099 -0.00030646 -9.1798e-05
-0.00012049 0.00066194 -0.00032008 -0.00017374 -0.00051598 -0.00081956 -0.16106 0.018806
-0.0009248 0.0014827 0.0022736 0.0011267
-0.0005131 0.00054261 -0.00024776 -0.00055654 -0.00069125 -0.00034367 -0.00079373 0.0015372
-0.26081 -0.22124 -3.2244e-05 0.0035749
-0.00025382 -0.00094927 -0.00035985 -3.9409e-05 -0.00031899 -0.00013693 0.002248 0.0011778
2.0852e-05 0.0035974 -0.31638 -0.1908
5060000000 -0.24521 -0.19563 0.001763 0.0071445 0.0032185 -0.00026588 4.4077e-05 0.00054809
-0.00025155 -0.00029499 -0.00062078 -0.00042224
0.0017041 0.007167 -0.23893 0.14187 0.0053275 -0.0019175 -2.7737e-05 0.00027736
-0.00037532 -2.4723e-05 -0.00033527 0.00033142
0.0031582 -0.00029761 0.0052457 -0.0020319 -0.20827 -0.22354 -0.00044942 0.00028511
-0.00085722 7.9509e-05 -0.0010437 -0.00017167
7.0784e-05 0.00058306 9.3333e-06 0.00020409 -0.00040681 0.00030142 -0.1635 0.026227
-0.00057024 0.0030643 0.0019173 0.00072266
-0.00039596 -0.00031361 -0.00038543 -1.2376e-05 -0.00077685 0.00017787 -0.00059627 0.0029896
-0.2762 -0.19134 0.0012449 0.0034019
-0.0006254 -0.00027848 -0.00031268 0.00031288 -0.0010682 -0.00017268 0.0019246 0.00072981
0.0013149 0.0034466 -0.32916 -0.16229
5120000000 -0.26148 -0.17053 0.0033268 0.0060914 0.0029456 -0.00050846 0.00034997 0.00062119
-0.00012957 0.00087087 -0.00047844 0.00026966
0.0033148 0.0061019 -0.23382 0.16912 0.004822 -0.0027062 4.9205e-05 0.00020022
-0.00024 3.7298e-05 0.00014859 0.00026118
0.00298 -0.00053806 0.0047616 -0.0027148 -0.22254 -0.20872 -0.00019498 0.00014605
-0.00054391 0.00098386 -0.0011714 0.00073361
0.00035674 0.00058858 0.00010367 0.00022943 -0.00016494 0.0001203 -0.15961 0.052501
0.0010834 0.0033285 0.00241 0.00018039
-0.00010423 0.0008898 -0.00010114 2.8039e-05 -0.00044229 0.0010636 0.0010703 0.0034449
-0.29126 -0.15803 0.0013529 0.0035582
-0.0004562 0.00020545 0.00012952 0.00027406 -0.0011827 0.0006491 0.002359 0.00021465
0.0012474 0.003471 -0.34249 -0.12868
5180000000 -0.27823 -0.14076 0.0049093 0.0049348 0.0033142 -0.0009198 0.00018139 0.00056649
-6.122e-05 0.00025113 -0.00046685 0.00029842
0.0049101 0.0049519 -0.21254 0.1914 0.0041997 -0.0036809 -0.00029137 -0.00030771
6.9201e-05 -0.00013722 -7.6902e-05 -4.8409e-05
0.0033307 -0.00096583 0.0042233 -0.0038031 -0.23485 -0.17286 -0.00031608 0.00062251
0.00030178 -0.00017042 -0.0005974 0.00063168
0.00021773 0.00062842 -0.00032698 -0.00028635 -0.00035485 0.00058608 -0.15907 0.061881
0.002756 0.0039461 0.0022763 -0.0007552
-2.3446e-05 0.00016153 2.276e-05 -0.00019249 0.00020644 -0.00040313 0.0028158 0.0039135
-0.3045 -0.11659 0.0025769 0.0036454
-0.00054378 0.00032824 -0.00013316 8.7562e-06 -0.00059688 0.00074394 0.0023792 -0.00077248
0.0024732 0.0037192 -0.34535 -0.096698
5240000000 -0.28801 -0.11365 0.0051346 0.0035758 0.0028917 -0.0027022 0.00065077 7.9529e-05
-0.00034605 -8.2521e-05 -3.775e-05 0.00064091
0.0051641 0.0035552 -0.20134 0.2299 0.0033427 -0.0046696 -7.6583e-05 9.8272e-05
-0.00026685 -4.6552e-07 0.00018591 0.00052789
0.0029434 -0.0028016 0.0032631 -0.0047574 -0.25113 -0.14878 0.00033219 0.00017878
-6.411e-05 0.00055762 -0.00010769 0.0013537
0.00068635 3.9134e-05 -7.2685e-05 0.00010587 0.00028576 0.00022469 -0.15969 0.082589
0.0034915 0.002706 0.0015977 -0.0012687
-0.00039622 -7.4284e-05 -0.00025444 5.8359e-05 -0.00021327 0.00066426 0.0034975 0.0026946
-0.31977 -0.074901 0.0030435 0.0031265
4.7861e-05 0.00065351 0.00022499 0.00050539 -6.6e-05 0.0014075 0.0015341 -0.0012433
0.0031781 0.0031697 -0.35262 -0.064034
5300000000 -0.29391 -0.084633 0.0060219 0.0020248 0.0019065 -0.003178 0.00019782 -0.00032509
0.00020982 0.00081782 0.0002 0.00033295
0.0060192 0.0020115 -0.19407 0.23469 0.0022024 -0.0053605 -0.00012013 0.00022823
-9.3583e-05 0.00039098 0.00023601 0.00028554
0.0017577 -0.00326 0.0021052 -0.0053937 -0.26749 -0.12417 0.00029279 -0.00019836
-6.3789e-05 0.00047726 0.0007367 0.0011209
0.00018276 -0.00031033 -0.00011797 0.00021424 0.00030851 -0.00019973 -0.15218 0.091684
0.0053548 0.0018995 0.0014118 -0.001442
0.00033479 0.00085491 -2.2675e-05 0.0003854 0.00016108 0.00066537 0.0053601 0.0018634
-0.33156 -0.046605 0.0036072 0.0025591
0.00026013 0.00036212 0.00028714 0.00027264 0.00084051 0.0010609 0.00153 -0.0014303
0.0035486 0.0025586 -0.3482 -0.028374
5360000000 -0.29504 -0.048277 0.005981 0.00086116 0.00035368 -0.0037041 0.00032906 -1.2139e-05
8.8995e-05 0.00040852 0.00059996 -0.00029187
0.0059501 0.00085962 -0.15793 0.25633 0.00080351 -0.0054933 8.8179e-05 0.0001899
-6.6867e-06 3.1262e-05 0.00041712 -5.4282e-05
0.00031496 -0.0037157 0.00074725 -0.0055137 -0.26794 -0.096802 0.00044184 0.00025782
0.00024271 0.00057957 0.00073191 0.00020307
0.00033677 -1.7249e-05 6.1647e-05 0.00019296 0.00044038 0.00022269 -0.15084 0.10985
0.0059835 -0.00022552 0.00077991 -0.0019107
2.8828e-05 0.00031848 -5.0409e-05 1.2347e-05 0.00022291 0.00044853 0.0059689 -0.00031704
-0.32829 -0.008569 0.0045046 0.0024718
0.00052231 -0.00040083 0.00042408 -5.5584e-06 0.00062722 0.00019889 0.00072035 -0.001957
0.0045357 0.0025269 -0.34779 -0.00024851
5420000000 -0.29839 -0.024817 0.0060569 -0.001001 -0.00040179 -0.0035774 -4.1853e-06 -0.00015406
0.00059863 0.00039801 0.0001561 -0.00016286
0.0060418 -0.0009507 -0.13892 0.284 0.00019333 -0.0054455 7.6785e-05 0.00017645
5.5894e-05 -4.8161e-05 0.00020984 -7.1358e-05
-0.00046986 -0.0035369 6.6061e-05 -0.0055146 -0.28447 -0.063727 -0.00029226 -0.00056602
0.00078775 -2.8909e-05 0.00084614 -2.0492e-05
-2.4261e-05 -0.00013028 0.00011132 0.00017728 -0.00029989 -0.00047774 -0.13967 0.12471
0.005074 -0.0020071 0.00016172 -0.0016836
0.0006018 0.00039633 2.7725e-06 -2.5277e-05 0.00066622 -2.7884e-05 0.0050299 -0.0020291
-0.33239 0.021146 0.0049478 0.0010481
0.0001631 -0.00019088 0.000253 -0.00010417 0.00088536 2.8774e-05 0.00020395 -0.0016283
0.004837 0.0011008 -0.34105 0.042237
5480000000 -0.29116 0.01146 0.0050049 -0.0018319 -0.0017552 -0.0030696 0.00025807 -4.2067e-05
0.0007853 -0.00010724 -0.00021446 -2.4595e-05
0.0050186 -0.0018184 -0.12536 0.29213 -0.001493 -0.0057598 1.6451e-05 0.000225
-4.2319e-05 0.00010449 0.00033009 -0.0001476
-0.0017907 -0.0029789 -0.0016398 -0.0057162 -0.28928 -0.042389 -0.00026631 0.00026734
0.00023456 -0.00041889 0.00046953 9.5659e-05
0.00029869 -5.2567e-05 2.5312e-05 0.00019129 -0.00021628 0.00026334 -0.1335 0.13548
0.0039667 -0.0033465 -0.00021436 -0.0018313
0.00076069 -1.9216e-05 0.00015054 0.00010914 0.00043133 -0.00012499 0.0039588 -0.0033767
-0.32221 0.049459 0.0046239 0.00030569
-0.00023069 1.1069e-05 0.00033557 -0.00017963 0.00056154 0.00016957 -0.00023372 -0.001866
0.0046808 0.00028236 -0.33242 0.063243
5540000000 -0.28891 0.03661 0.0042177 -0.0024925 -0.0026232 -0.0020427 0.00037671 -0.00028046
0.00034665 -0.00019873 -8.1575e-05 0.00011173
0.0042289 -0.0024897 -0.085599 0.31028 -0.0026038 -0.0049984 0.00040834 0.00011866
0.00016883 -0.00014384 -4.7732e-05 -0.00054713
-0.0026258 -0.002014 -0.0026583 -0.0049187 -0.2892 -0.021381 0.00035494 -0.00016192
0.00049674 7.7373e-05 0.00053155 -0.00051772
0.00031681 -0.00029073 0.00039494 0.00011655 0.000314 -0.00017389 -0.12247 0.15723
0.002755 -0.0038646 -0.0010165 -0.0018865
0.00040021 -0.00023336 6.9432e-05 -0.00024754 0.00053661 -0.00018407 0.0027112 -0.0038247
-0.30891 0.084391 0.004951 -0.0010127
-8.3746e-05 8.7166e-05 -0.00012276 -0.00053897 0.00046395 -0.00055355 -0.0010184 -0.0018727
0.0048373 -0.0010841 -0.32589 0.10479
5600000000 -0.2781 0.064985 0.0034906 -0.0035531 -0.002416 -0.0016892 0.00034515 -0.00037487
0.00034308 -0.00031831 0.00010959 0.00044124
0.0035149 -0.0035378 -0.082467 0.325 -0.0035406 -0.00464 7.6346e-05 -0.00020135
-0.00015657 -8.3645e-05 -0.00035368 -0.00030064
-0.0023726 -0.0017108 -0.0035887 -0.0046001 -0.28867 0.011073 -7.571e-05 9.2284e-06
0.00046013 -0.00049036 0.00031918 -0.00055799
0.000356 -0.00036361 0.00010092 -0.00018094 -8.1941e-05 6.4464e-05 -0.1148 0.15681
0.0017869 -0.0040655 -0.0010294 -0.0011576
0.00028037 -0.00029926 -0.00024979 -3.0088e-05 0.00019571 -0.00059778 0.0018082 -0.0041532
-0.30001 0.1146 0.0043327 -0.0015053
0.00013621 0.00049117 -0.00033635 -0.00023511 0.00030629 -0.00049567 -0.0010216 -0.0011238
0.0042335 -0.0014257 -0.30427 0.11961
5660000000 -0.26792 0.086545 0.0031307 -0.0036003 -0.0033903 -0.00070503 -0.00026263 -0.00072736
-0.00012101 -0.00056835 0.00034687 -0.00018568
0.0031332 -0.0036017 -0.042218 0.31679 -0.0043332 -0.0031614 -9.1598e-06 -8.3691e-05
2.1237e-05 0.00010418 -8.4732e-05 0.00014815
-0.003457 -0.00068273 -0.0044441 -0.0031926 -0.28992 0.034298 -0.00023728 0.00016278
-0.00065479 -0.0004207 3.0747e-05 -0.0007363
-0.00030338 -0.00074413 -7.3409e-06 -0.00010147 -0.00016658 0.00017094 -0.10003 0.1771
0.00070336 -0.0039438 -0.0013148 -0.00079196
-0.0001046 -0.00060008 0.00018417 0.00010654 -0.00061786 -0.00015323 0.00060346 -0.0039514
-0.28691 0.14242 0.004126 -0.0020343
0.00031859 -0.00017165 2.2282e-05 5.7314e-05 0.00015464 -0.00067622 -0.0013445 -0.00081547
0.0042065 -0.0019996 -0.29656 0.15565
5720000000 -0.25374 0.10972 0.0027392 -0.0041376 -0.0028743 0.00075339 -0.00051297 -0.00026673
-0.00040254 -0.0001122 -5.7129e-05 -0.00054145
0.0027315 -0.0041116 -0.014039 0.34361 -0.0055572 -0.0029119 6.6348e-05 -9.1534e-05
-0.00015806 9.7449e-05 -0.0002345 0.00012033
-0.0028864 0.00082768 -0.0055635 -0.0027519 -0.28774 0.065548 0.00016692 8.0525e-05
0.00023199 0.00049576 0.00019738 -0.00040661
-0.00049281 -0.0002624 8.7899e-05 -0.00010518 0.00018041 6.6381e-05 -0.084147 0.17937
-0.00015127 -0.0036329 -0.0016248 -0.00054743
-0.00043398 -0.00011559 -0.00019393 5.3387e-05 0.00047539 0.00042626 -0.00012027 -0.0036202
-0.27616 0.16985 0.0041482 -0.0032778
-0.0001454 -0.00053651 -0.000258 0.00017766 0.00018611 -0.00056101 -0.0016572 -0.00054333
0.0042456 -0.0034329 -0.26667 0.17415
5780000000 -0.23788 0.12656 0.0016527 -0.0047729 -0.0025239 0.0011038 -0.00077824 0.00015544
-0.00031626 -0.00033152 -0.00011302 -0.00033849
0.0016275 -0.0047297 -0.0010439 0.33865 -0.0059957 -0.00061295 -9.1353e-05 -0.00013878
1.166e-05 -0.00012928 -0.00014039 -0.00017977
-0.0024556 0.0011865 -0.0059834 -0.00057833 -0.28475 0.082381 -8.5904e-05 -0.00017239
0.00029469 -0.00035766 -0.00047904 -0.00088458
-0.00076061 0.00018287 -5.4467e-05 -0.00014369 -0.00015903 -0.00019876 -0.075336 0.19501
-0.00016571 -0.0030737 -0.001268 -4.731e-05
-0.00026976 -0.00039084 1.5843e-05 -6.4271e-05 0.00011439 -0.00040234 -0.00019702 -0.0030579
-0.26593 0.19048 0.0031628 -0.0038289
-0.00021245 -0.00030939 -9.3821e-05 -0.00017309 -0.00056915 -0.00076539 -0.0012519 -1.5463e-05
0.002982 -0.0038303 -0.25796 0.19613
5840000000 -0.22561 0.14837 0.00030774 -0.0055049 -0.0021928 0.0010033 -9.2327e-05 0.00028368
-0.00032324 0.00015664 -0.00029024 -0.00039825
0.00035165 -0.0054742 0.033959 0.34258 -0.0056798 0.00039906 -0.00015012 4.4333e-05
9.54e-05 4.6409e-05 -7.7074e-05 0.00027825
-0.0021762 0.0010732 -0.0057645 0.00044095 -0.27802 0.10695 -0.00015508 0.00013307
-0.0003701 -0.00068736 -0.00058425 -0.00045524
-0.00010676 0.00029439 -0.00015387 2.5125e-05 -0.00012253 0.00010919 -0.053245 0.19871
-0.00066221 -0.0033738 -0.0012088 0.0002831
-0.00030867 0.00014734 0.0001844 4.363e-05 -0.00030034 -0.00061001 -0.00068839 -0.0034124
-0.24954 0.20037 0.0021944 -0.0038126
-0.0003462 -0.00037237 -5.8051e-05 0.00018485 -0.00060696 -0.00039606 -0.0012381 0.00026618
0.002347 -0.0037579 -0.22335 0.22048
5900000000 -0.21147 0.16095 -0.0017521 -0.0055107 -0.0021697 0.0024512 -0.00015705 2.4101e-05
0.00021071 -0.00010046 7.6823e-07 0.00028747
-0.001717 -0.0055302 0.054699 0.34361 -0.0052007 0.00181 3.6157e-05 2.2477e-05
1.5562e-05 -0.00019375 -9.1962e-05 -6.4225e-05
-0.0021282 0.0024183 -0.005186 0.002019 -0.26258 0.1225 -5.1543e-05 -0.00011419
-0.00051348 -0.00018757 -0.00076163 0.00016112
-0.00014149 -2.0794e-05 2.3521e-05 -2.7073e-05 -3.9522e-05 -0.00015321 -0.045441 0.20909
-0.00070672 -0.0034506 -0.0011843 0.00032477
0.0002337 -0.00010219 5.6319e-05 -0.00024834 -0.00037304 -0.00013352 -0.00075029 -0.0034369
-0.22368 0.2174 0.0020686 -0.0048727
0.00010156 0.00023405 -4.5624e-05 -4.231e-05 -0.00060085 0.00012368 -0.0011355 0.00030916
0.0020265 -0.0048854 -0.20849 0.23134
5960000000 -0.19273 0.17379 -0.0029383 -0.0040348 -0.00078124 0.0027699 -0.000173 0.00024265
-0.00032561 0.00013989 -0.00019619 3.7315e-05
-0.0029335 -0.0040179 0.08073 0.34266 -0.0041724 0.0021662 -0.00021755 1.3532e-05
1.5303e-06 4.3141e-05 -4.5646e-05 9.4529e-05
-0.00074677 0.0027443 -0.0040847 0.0022133 -0.24938 0.14802 1.9332e-05 -0.00017896
-0.00016378 0.00019189 -0.0001816 -0.00017109
-0.00017971 0.00022141 -0.0002047 5.4866e-05 -2.2591e-05 -0.00013265 -0.027586 0.21731
-0.0018646 -0.0033685 -0.0010251 0.00089279
-0.00032249 0.00018054 -0.0001278 0.00013894 -0.00027441 4.9953e-05 -0.0018628 -0.0033458
-0.20396 0.23127 0.00031317 -0.0051372
-0.00017695 8.7158e-05 -8.2795e-05 0.00016084 -0.00031064 -0.00017461 -0.001057 0.00086392
0.00043654 -0.005255 -0.18054 0.25801
6020000000 -0.17492 0.19035 -0.0037535 -0.003086 -9.2574e-05 0.0030028 -5.7733e-05 0.00053719
-0.00027068 0.00023975 -0.00030442 0.00026288
-0.0037514 -0.0031075 0.10835 0.33582 -0.0046583 0.0029863 -7.7102e-05 0.00015458
-0.00017996 0.00012349 -0.00024356 0.00018816
-6.3937e-05 0.0029651 -0.0046187 0.0030938 -0.23008 0.16138 -0.00032245 0.00031817
-0.00086857 -0.0001776 -0.00065075 0.00054911
-3.3932e-05 0.00054242 -4.903e-05 0.00016279 -0.00026672 0.0003518 -0.020782 0.21383
-0.0025851 -0.0031587 -0.00064991 0.00072077
-0.00030489 0.00029464 -0.00010234 0.00018389 -0.00089937 5.992e-05 -0.0026151 -0.0031491
-0.17574 0.24587 5.9942e-05 -0.0048714
-0.00029834 0.00038114 -0.00014597 0.00032514 -0.00062117 0.00064395 -0.00063918 0.00073436
-0.00011808 -0.0047377 -0.15393 0.2584
6080000000 -0.15461 0.19877 -0.0040536 -0.00097988 0.0010645 0.0027946 9.7235e-05 3.0724e-05
0.00015434 0.00010757 0.00032145 9.8866e-05
-0.0040636 -0.00096697 0.13053 0.33644 -0.0032861 0.0043805 -4.0502e-05 -4.2306e-05
9.8884e-05 0.00016977 0.00036815 0.00037861
0.0010922 0.0028239 -0.0032291 0.0044872 -0.21242 0.1872 0.00027095 0.0001815
-0.00042984 0.00089677 -0.00013174 0.00029312
0.00010873 1.2295e-05 -7.6583e-05 -2.3177e-05 0.00027239 0.0001544 -0.0037855 0.22153
-0.0037633 -0.0024993 -0.00085034 0.00097063
0.00010442 8.5074e-05 5.1864e-05 7.8864e-05 -0.00037347 0.00089351 -0.0037303 -0.0025001
-0.14648 0.26357 -0.0010651 -0.0055727
0.00031541 1.3305e-05 0.00028636 0.00021112 -0.00014695 0.00028909 -0.00082422 0.00095396
-0.00095398 -0.0055083 -0.13187 0.27908
6140000000 -0.13902 0.213 -0.0035132 -0.0006329 0.0015834 0.0022303 3.6563e-05 -1.062e-05
8.6018e-05 -9.8652e-05 0.0005071 -0.0003371
-0.003515 -0.00063568 0.15591 0.31903 -0.002485 0.0053172 -1.4221e-05 5.5802e-05
0.00043656 -5.0933e-05 0.00032342 -4.5306e-05
0.0016386 0.0021917 -0.0023444 0.0054093 -0.18953 0.20758 0.00041336 -0.00011606
0.00034932 0.00076275 0.00014904 0.0004405
1.238e-05 1.292e-05 1.8626e-06 6.7637e-05 0.00036365 -0.00014683 0.0082557 0.21372
-0.0045648 -0.0013924 -0.00046011 0.0015145
7.5299e-05 -9.4745e-05 0.00029911 -1.3671e-05 0.00039631 0.00053713 -0.0046465 -0.0013339
-0.12719 0.28404 -0.0026792 -0.0043568
0.00042425 -0.00023194 0.00020236 1.533e-05 2.9306e-05 0.000384 -0.00052853 0.0015675
-0.0027537 -0.0044474 -0.093931 0.2791
6200000000 -0.12252 0.219 -0.0029288 -0.00022304 0.0020819 0.0012159 0.0001504 0.00035509
-0.00019265 0.00013095 -0.00010796 -0.00041361
-0.0028863 -0.00022465 0.185 0.31826 -0.00094121 0.005251 6.935e-05 0.00026152
-2.646e-06 4.7614e-06 -2.0108e-05 0.00010708
0.0020537 0.0012322 -0.00087253 0.0052356 -0.16991 0.2226 8.6995e-05 -0.00028503
0.00025058 -3.9905e-05 9.2965e-05 0.00023758
0.00012632 0.00033557 7.1621e-05 0.00026576 0.00012919 -0.0002674 0.02241 0.22222
-0.0045673 -5.8689e-05 0.00028741 0.0012695
-0.00022299 0.00015566 2.0816e-05 4.0608e-05 0.00029791 0.00011048 -0.0044628 -2.3785e-06
-0.11471 0.29191 -0.0036411 -0.0036714
-0.00015945 -0.000402 7.0291e-05 0.00014113 0.00010434 0.00026134 0.00037917 0.0013184
-0.0036604 -0.0036872 -0.080056 0.28951
6260000000 -0.10839 0.23211 -0.0030564 0.00073892 0.0020295 0.00075736 0.00024609 -6.8681e-05
8.7744e-05 0.00029808 -0.0001639 5.611e-07
-0.0030545 0.00072273 0.20159 0.30295 -0.00014464 0.0053559 5.7438e-05 -8.0123e-05
-3.8937e-05 -8.6907e-05 0.00018365 0.00014474
0.0020918 0.00074366 -4.9403e-05 0.0053422 -0.14874 0.24354 0.00016115 -2.8385e-05
0.00028108 -4.3986e-05 2.7604e-05 0.00041095
0.00027034 -6.9815e-05 3.7645e-05 -0.00010143 0.00017156 9.21e-06 0.037198 0.21751
-0.004443 0.0013184 0.00046 0.0011997
0.00011105 0.0003004 -7.2676e-05 -0.0001359 0.00025149 -2.7389e-05 -0.0045155 0.0013031
-0.089282 0.29206 -0.0038994 -0.0028078
-0.00010648 7.094e-05 0.00022864 0.00014017 8.6029e-05 0.00045036 0.00038217 0.0011636
-0.0038507 -0.0027876 -0.035482 0.28945
6320000000 -0.093018 0.23615 -0.0025674 0.0013846 0.0022946 -0.00031853 7.4049e-05 0.0001509
-0.00032399 0.00041095 -0.00017945 0.00012891
-0.0025557 0.0013782 0.2278 0.29482 0.0017276 0.0056715 3.1048e-05 5.3984e-05
7.7775e-06 -0.00018837 0.0002655 -0.00019548
0.0022869 -0.00036095 0.001856 0.0057113 -0.13096 0.25331 -0.00014055 -0.00027042
0.00026393 0.00011607 0.00050351 0.00043404
4.3988e-05 0.00017568 1.2064e-05 6.6306e-05 -0.00016182 -0.00028557 0.036397 0.21943
-0.0038249 0.0018697 0.00085501 0.00086853
-0.00040027 0.00028751 -3.2281e-05 -0.00015833 0.00033131 0.0001706 -0.0037742 0.0019561
-0.064523 0.30338 -0.0050002 -0.0015398
-0.00024801 8.5359e-05 0.00015153 -0.00023031 0.00054612 0.00041183 0.00088639 0.00088741
-0.0047978 -0.0015486 -0.025484 0.28972
6380000000 -0.073869 0.24243 -0.0019644 0.0018838 0.0017607 -0.00058964 3.8486e-05 -1.2275e-05
0.00028189 0.00016692 0.00017195 0.00028831
-0.0019591 0.0018582 0.2451 0.27557 0.0030483 0.0042834 -0.000102 -6.164e-05
-0.00027733 -9.0558e-05 -0.00020964 -0.00025445
0.0016614 -0.00061562 0.0031756 0.0041381 -0.10278 0.26987 -0.00020869 0.00014211
0.00040016 -0.00037584 0.0005768 -4.012e-05
4.8486e-05 1.1774e-05 -0.00010145 -7.7369e-05 -0.00020874 0.00015338 0.057323 0.20928
-0.0031814 0.0033182 0.00086171 0.00071526
0.00037713 0.00012524 -0.00021758 -0.00012815 0.00030006 -0.00034293 -0.003225 0.0033126
-0.043723 0.29553 -0.0043612 2.1461e-06
0.00021963 0.00016863 -0.00013534 -0.00025115 0.00051886 -3.031e-05 0.00083176 0.00067706
-0.0044882 -0.00021476 0.015654 0.29228
6440000000 -0.052312 0.25445 -0.00089041 0.0023692 0.0017805 -0.00080392 0.00039764 -0.00012451
0.00028688 -0.00037528 -0.00040189 -0.0001781
-0.00088051 0.0023849 0.26498 0.26267 0.003305 0.0030407 7.1188e-05 -4.1731e-05
-0.00020129 -3.5122e-05 -0.00014111 -0.00020925
0.0017581 -0.00085777 0.0033524 0.0029815 -0.086377 0.28542 -0.00017045 0.00027281
-0.00032102 -3.3123e-05 0.00054589 -0.00046547
0.00036154 -0.00017471 0.00010111 -5.8498e-05 -0.00018143 0.00028777 0.058943 0.20624
-0.0018233 0.0038102 0.00083493 0.00066188
0.00032585 -0.0002829 -0.0001223 0.00011121 -0.00041394 -0.0001365 -0.0017511 0.0039098
-0.0028055 0.30209 -0.0044167 0.001034
-0.00023307 -2.889e-05 -5.7037e-05 -0.00016656 0.00048724 -0.00050172 0.00089534 0.00065781
-0.0042494 0.0011732 0.026291 0.27668
6500000000 -0.033169 0.25508 -0.00023957 0.0020178 0.0013427 -0.00099818 0.00020934 -5.0013e-05
5.94e-05 0.00019436 1.2655e-05 0.00027561
-0.00025784 0.0020063 0.29123 0.23659 0.0036159 0.0026507 0.00011144 6.2286e-05
8.1958e-05 0.00014658 0.00021567 -0.0001316
0.0013279 -0.00098756 0.0037487 0.0026249 -0.073982 0.28274 3.5172e-05 2.0248e-05
6.4755e-05 -0.00010512 -3.6315e-05 -0.00032664
0.00015747 -4.9083e-05 0.0001005 6.7949e-05 2.0809e-05 2.4847e-06 0.083556 0.20132
-0.00043892 0.0039901 0.0010572 0.00037533
0.00010189 0.00011566 7.2765e-05 0.00011207 0.00013649 -0.00019096 -0.00046998 0.0038795
0.019919 0.30626 -0.0033374 0.0021356
-8.5091e-05 0.00018557 0.00013203 -0.00014615 2.8769e-05 -0.00033737 0.00099762 0.00033969
-0.0034525 0.0021064 0.063961 0.27983
