# Supplementary material for: Early Detection of Alzheimer’s Disease via Machine Learning-Based Microwave Sensing: An Experimental Validation
Source: Sensors (Basel). 2025 Apr 25;25(9):2718. doi: 10.3390/s25092718 (PMC12074295; doi:10.3390/s25092718)
Supplement: Supplementary file 1 [file sensors-25-02718-s001.zip › measurements_paper_sensors/26 febbraio - PART1/set5/CSF_H_m8.s6p]

!Keysight Technologies,M9804A,MY58100912,A.14.10.03
!Date: Thursday, April 27, 2023 10:28:33
!Correction: S11(C  6-Port  ) 
!S12(C  6-Port  ) 
!S13(C  6-Port  ) 
!S14(C  6-Port  ) 
!S15(C  6-Port  ) 
!S16(C  6-Port  ) 
!S21(C  6-Port  ) 
!S22(C  6-Port  ) 
!S23(C  6-Port  ) 
!S24(C  6-Port  ) 
!S25(C  6-Port  ) 
!S26(C  6-Port  ) 
!S31(C  6-Port  ) 
!S32(C  6-Port  ) 
!S33(C  6-Port  ) 
!S34(C  6-Port  ) 
!S35(C  6-Port  ) 
!S36(C  6-Port  ) 
!S41(C  6-Port  ) 
!S42(C  6-Port  ) 
!S43(C  6-Port  ) 
!S44(C  6-Port  ) 
!S45(C  6-Port  ) 
!S46(C  6-Port  ) 
!S51(C  6-Port  ) 
!S52(C  6-Port  ) 
!S53(C  6-Port  ) 
!S54(C  6-Port  ) 
!S55(C  6-Port  ) 
!S56(C  6-Port  ) 
!S61(C  6-Port  ) 
!S62(C  6-Port  ) 
!S63(C  6-Port  ) 
!S64(C  6-Port  ) 
!S65(C  6-Port  ) 
!S66(C  6-Port  ) 
!S6P File: Measurement: :
# Hz S  RI   R 50
500000000 -0.32707 -0.063425 -0.010954 -0.0019002 -0.0089445 0.011791 -0.0042559 0.011835
0.012702 0.0060139 -0.0051142 0.0086778
-0.011125 -0.0020724 -0.40749 -0.074034 0.0085969 -0.011007 0.0013002 0.011561
0.0082569 0.0030281 0.00098351 0.013259
-0.0089617 0.011751 0.0085988 -0.011119 -0.25546 0.19144 0.0066549 0.0032229
-0.002298 0.0079033 0.0010229 0.012131
-0.0038469 0.011713 0.0016724 0.011366 0.0065234 0.0031315 -0.32599 0.0411
-0.020095 -0.0049402 0.016217 0.025397
0.012579 0.0059298 0.008232 0.0031053 -0.0022588 0.0079219 -0.020032 -0.0047874
-0.21404 -0.24021 -0.028842 0.0041482
-0.0046631 0.0086465 0.0013178 0.013135 0.0009966 0.012191 0.01608 0.025539
-0.028927 0.0040928 -0.25967 -0.14683
560000000 -0.31534 0.10468 -0.021204 -0.067332 -0.00022341 0.013455 0.0059643 0.010992
0.010258 0.0052276 0.011218 0.0097016
-0.021196 -0.067335 -0.37081 0.089997 -0.040476 -0.039518 0.013046 0.0033273
-0.014042 -0.0052202 0.0045421 -0.0011797
-0.00030805 0.013344 -0.040808 -0.039416 -0.18152 0.24174 -9.2522e-05 -0.0054036
0.017821 0.0066291 0.0076658 -0.0057578
0.0063755 0.011403 0.01317 0.0032312 2.6697e-05 -0.0054056 -0.30325 0.1317
0.0067695 -0.021959 0.0057268 -0.02099
0.010542 0.0050412 -0.014112 -0.0051934 0.017857 0.0066882 0.0067391 -0.022211
-0.29926 -0.057574 0.010388 -0.051441
0.010938 0.009342 0.0045593 -0.00069175 0.0077279 -0.0058445 0.0058143 -0.020978
0.010525 -0.051593 -0.32825 0.004358
620000000 -0.27515 0.081794 -0.023585 0.0091513 0.0036361 0.0089219 0.0087372 -0.0048821
0.011412 0.0001815 0.0013211 -0.0012614
-0.023528 0.0090637 -0.39901 0.035891 -0.019245 3.2168e-05 -0.0015739 -0.0024189
0.012221 -0.005104 0.00083517 -0.003509
0.0037377 0.008897 -0.019229 9.9865e-05 -0.15467 0.24995 -0.0014041 -0.0054344
-0.0042736 -0.0021567 0.0087263 -0.0033699
0.0090399 -0.0048223 -0.0015535 -0.0021899 -0.0014125 -0.0053921 -0.26155 0.14157
-0.039038 -0.021045 0.012312 0.029238
0.011339 -0.00033098 0.012228 -0.0054332 -0.0042352 -0.0021421 -0.038746 -0.021057
-0.21594 -0.092943 -0.043943 0.01192
0.0014338 -0.0012234 0.00082328 -0.0035158 0.0087126 -0.0032279 0.012136 0.029397
-0.044061 0.011912 -0.24601 -0.031884
680000000 -0.24071 0.17435 -0.026229 -0.015169 0.0047966 0.0053131 0.0016316 -0.0074869
-0.0019548 -0.011951 0.0054423 -0.0065577
-0.026232 -0.015174 -0.39 0.13751 -0.032547 -0.001882 -0.0013451 -0.0002777
-0.0016403 -0.0093639 -0.00081726 -0.002144
0.0048049 0.005289 -0.032627 -0.0017845 -0.10762 0.27334 -0.00084729 3.0286e-05
-0.0016988 0.00091967 -0.0029259 -0.0093774
0.0015328 -0.0075398 -0.0015113 -0.00026244 -0.00085999 1.0028e-05 -0.21921 0.19368
-0.022552 -0.0071613 -0.0079852 -0.012103
-0.0019555 -0.011832 -0.0016296 -0.0093331 -0.0015209 0.00091709 -0.022513 -0.0072917
-0.28192 0.0071347 -0.0053711 -0.0076067
0.0052103 -0.0064925 -0.0010892 -0.0020682 -0.0029114 -0.0093235 -0.0079406 -0.012203
-0.0053105 -0.0076732 -0.26064 0.071576
740000000 -0.19493 0.16746 -0.041108 0.026253 0.013325 -0.0034537 -8.6738e-05 -0.0043073
-0.0038096 -0.0021485 -0.0068189 0.0032803
-0.040949 0.026109 -0.33611 0.15724 -0.036943 0.034408 7.1006e-06 -0.0053377
-0.011961 0.0071896 -0.0011552 -0.0053495
0.013424 -0.0035419 -0.036919 0.034428 -0.074349 0.27388 -0.0020713 0.0030886
-0.0010028 -0.0048402 -0.0018469 0.00060426
0.00025148 -0.0042226 -0.00011504 -0.0053871 -0.0020763 0.0031231 -0.2019 0.20008
-0.04306 -0.0096504 0.022427 0.016876
-0.0040064 -0.0023667 -0.011943 0.0070033 -0.00089979 -0.004841 -0.043026 -0.0094779
-0.17754 0.044626 -0.044971 -0.0016686
-0.006529 0.0031993 -0.0013857 -0.0054134 -0.0019196 0.0005719 0.022425 0.016843
-0.044972 -0.0017185 -0.25081 0.077133
800000000 -0.16588 0.21282 -0.022524 0.01583 0.0055277 -0.010395 -0.0044646 -0.002667
-0.0042179 0.0017935 0.0043943 2.7545e-05
-0.022528 0.015796 -0.34445 0.22832 -0.0087446 0.034185 -0.00222 0.0020118
-0.00014781 0.0023341 0.00071587 0.0053842
0.0055909 -0.010439 -0.0086303 0.034256 -0.035792 0.3 0.001186 0.0011282
-3.0345e-05 0.0032531 -0.0015611 0.00073916
-0.0045437 -0.0025579 -0.0021895 0.0020018 0.0011847 0.0011111 -0.17317 0.22808
-0.029202 0.012618 0.015227 -0.010167
-0.0038952 0.0018707 -0.0001436 0.0023753 -4.0391e-05 0.0033143 -0.029284 0.012628
-0.23417 0.066182 -0.019557 0.02048
0.0044501 0.00023417 0.00068157 0.0054482 -0.0016239 0.00076213 0.015212 -0.010196
-0.01954 0.020471 -0.24819 0.1285
860000000 -0.13245 0.23454 -0.018733 0.030694 -0.0033593 -0.0099113 -0.0022592 0.00070287
0.0045153 0.0052037 -0.0032067 -0.0031915
-0.018651 0.030664 -0.29782 0.2732 0.0073243 0.034235 0.00023684 0.0022062
0.0041405 0.00022862 0.0033785 0.00020504
-0.0033459 -0.0098733 0.0074507 0.034274 0.012579 0.3101 -0.00057155 -0.00048323
0.0025875 -0.0019138 0.00147 0.004114
-0.0021068 0.00063419 0.0001605 0.0021978 -0.00056821 -0.00049501 -0.13721 0.23982
-0.01857 0.017102 -0.0065652 -0.0098448
0.004184 0.0054113 0.0040817 0.00012543 0.0025963 -0.0019681 -0.01857 0.01711
-0.17949 0.12717 -0.026018 0.015958
-0.0032533 -0.0033114 0.0032657 0.00029174 0.0014461 0.0040999 -0.0066086 -0.0098281
-0.025999 0.015886 -0.19938 0.17676
920000000 -0.10928 0.2583 0.0042469 0.039446 -0.0092913 -0.0043391 -0.0019583 0.001593
0.00022608 0.0014914 0.0028258 -0.0014875
0.0042636 0.039491 -0.27136 0.29521 0.027737 0.022951 0.0012696 0.0010089
0.0069759 0.00024454 0.003705 -0.0029806
-0.0092845 -0.0043155 0.027853 0.0229 0.058888 0.31209 0.0016846 -0.00013599
0.000497 -0.00023142 0.00089516 -0.0012899
-0.0019315 0.0016565 0.0013065 0.00094118 0.0016876 -0.00014613 -0.11352 0.25686
-0.012718 0.030557 0.0041116 -0.0064994
0.0004197 0.001681 0.0069799 0.00024633 0.00051351 -0.00020365 -0.012695 0.030592
-0.1731 0.13206 -0.0037357 0.028855
0.0028187 -0.0015827 0.0035627 -0.0029766 0.00086239 -0.0012802 0.0041139 -0.0065137
-0.0037539 0.028822 -0.2083 0.19008
980000000 -0.063124 0.28059 0.016489 0.030764 -0.0090681 0.0046981 0.0019502 0.0038991
0.0038673 -0.0013852 -0.0034005 -0.0027295
0.016414 0.030833 -0.21934 0.33261 0.032903 0.0052825 0.0019278 -0.00012663
0.0015985 -0.0060234 -0.00041743 -0.0025573
-0.009072 0.0047884 0.032993 0.0051908 0.10545 0.30694 0.00046012 -0.0011487
0.00033717 -0.0016919 0.00145 -0.00026469
0.0019188 0.0039167 0.001939 -9.5169e-05 0.00046701 -0.0011357 -0.075106 0.26847
0.0063644 0.030427 -0.0097959 -0.0079914
0.0038835 -0.0013512 0.0015751 -0.005988 0.00032112 -0.001739 0.006427 0.030395
-0.14385 0.1688 0.0048254 0.021106
-0.003317 -0.0029532 -0.00036379 -0.0027103 0.0014219 -0.00025446 -0.0098092 -0.0079844
0.0047972 0.021113 -0.16744 0.23888
1040000000 -0.022054 0.29008 0.033127 0.020034 -0.00097497 0.0074963 0.0024427 0.00059056
0.00039896 -0.0033793 -2.4016e-05 -0.0014205
0.03305 0.020053 -0.18429 0.34697 0.029493 -0.014125 0.0014471 -0.0016902
-0.0023799 -0.0022527 -0.0011516 -0.0028498
-0.00098143 0.0074746 0.029503 -0.014257 0.15198 0.2941 -0.00056713 -0.0013588
-0.0014695 -0.00093404 -0.00062588 -0.0010578
0.0025244 0.00062125 0.0014151 -0.0016938 -0.00056791 -0.0013438 -0.047899 0.27831
0.018248 0.019734 -0.0020725 0.0014672
0.00046427 -0.0033578 -0.002388 -0.0022586 -0.0014831 -0.00092234 0.018329 0.019698
-0.11077 0.17779 0.013005 0.020368
-7.7321e-05 -0.0014813 -0.0011303 -0.0028459 -0.0006386 -0.0010647 -0.0020577 0.0014898
0.012997 0.020421 -0.14609 0.25953
1100000000 0.022709 0.30042 0.036704 -0.0027846 0.0035332 0.0040195 0.0024604 -0.00093512
-0.0022905 -0.0031469 -0.0039714 -2.1666e-05
0.036669 -0.0027675 -0.14095 0.36692 0.015448 -0.027299 -4.1972e-05 -0.0017857
-0.0033926 -0.00090076 -0.0035761 -0.00052531
0.0035591 0.0040079 0.015367 -0.027402 0.19823 0.27494 -0.0016803 0.00027664
-0.0016047 0.00070173 -0.00103 -0.00053889
0.0024496 -0.00096099 -4.3799e-05 -0.0018235 -0.0016846 0.00028945 -0.0077421 0.28357
0.024455 0.0069255 -0.0025895 -0.00013041
-0.0022658 -0.0031165 -0.0033858 -0.00089986 -0.0016071 0.00071019 0.024497 0.0068832
-0.094056 0.19523 0.019776 0.01043
-0.0040623 -0.00010143 -0.0036336 -0.00059681 -0.0010275 -0.00052658 -0.002587 -0.00013318
0.019769 0.010446 -0.10165 0.29176
1160000000 0.074132 0.29743 0.025187 -0.019946 0.0033775 -0.00067689 -5.0374e-05 -0.0025606
-0.0040641 -0.00087847 -0.0013948 0.0041644
0.025205 -0.019864 -0.096627 0.37202 -0.0034281 -0.028475 -0.0015791 -0.0014473
-0.0026621 0.0024694 -0.0015877 0.0020245
0.0033946 -0.00070202 -0.0035366 -0.028497 0.24206 0.24513 -0.00058365 0.0016438
-0.00034276 0.0017927 -0.00095991 0.00018835
-4.9758e-05 -0.0025321 -0.0015767 -0.0014505 -0.00056486 0.001653 0.031618 0.28074
0.021941 -0.0094637 -0.0035561 0.0051925
-0.0040109 -0.00092317 -0.0026149 0.0025179 -0.000359 0.0018005 0.02191 -0.0095077
-0.057757 0.20656 0.019215 0.0014429
-0.0013573 0.0042389 -0.0015509 0.0019989 -0.0009576 0.00020239 -0.0035316 0.0052104
0.019211 0.001456 -0.054125 0.2952
1220000000 0.11778 0.28845 0.012201 -0.029905 -0.0011632 -0.0015088 1.6791e-06 -0.0010359
-0.0027509 0.0022943 0.0012886 0.0018821
0.012222 -0.029868 -0.052817 0.38647 -0.016459 -0.020955 -0.0024388 0.00049368
2.8888e-05 0.0029718 -0.00080706 0.0018002
-0.001151 -0.0015005 -0.016569 -0.020914 0.28159 0.20692 0.00084964 0.0014196
0.00053746 0.0011533 0.0002209 0.00058597
-2.1744e-05 -0.0010292 -0.0024408 0.00051996 0.00084857 0.0014111 0.071066 0.27261
0.011468 -0.016171 0.0022088 0.001581
-0.0027507 0.0022727 5.3178e-05 0.0029522 0.00051224 0.0011477 0.011415 -0.016196
-0.036266 0.21862 0.015405 -0.012063
0.0012829 0.0018983 -0.00080386 0.0017585 0.00020537 0.00058069 0.0022023 0.0016025
0.015377 -0.012083 -0.024116 0.31455
1280000000 0.16832 0.26899 -0.0066135 -0.029121 -0.0019257 0.0016043 -0.00098177 -0.0020311
-0.00099638 0.0033173 0.002426 0.0014295
-0.0066061 -0.029079 -0.006193 0.37872 -0.023379 -0.008179 -0.00080517 0.0014033
0.00162 0.0017422 0.00059167 0.0020932
-0.0019161 0.0016149 -0.023453 -0.008059 0.31322 0.16381 0.0013639 -0.00012041
0.001012 0.00037079 0.00026903 0.00036028
-0.00098091 -0.0020112 -0.00081772 0.0013885 0.0013607 -0.00012814 0.10774 0.25684
0.002151 -0.018963 -0.00015575 1.0269e-05
-0.00098812 0.0032962 0.0016364 0.0017371 0.0010269 0.00039156 0.0021293 -0.018972
0.00071775 0.22519 0.004157 -0.015259
0.0024819 0.0013489 0.00064714 0.0021021 0.00026186 0.00034569 -0.00014484 -9.0634e-06
0.0041509 -0.01522 0.023876 0.31815
1340000000 0.20596 0.23706 -0.016568 -0.020053 0.00031923 0.0041316 -0.0017919 -0.0007244
0.0015608 0.0027647 0.0016836 -0.0014085
-0.016534 -0.02005 0.033054 0.37183 -0.02069 0.0042916 -0.00015931 0.0019222
0.0017368 0.0009099 0.0011752 0.00082319
0.00032191 0.0040936 -0.020722 0.0044016 0.33643 0.11614 0.00077299 -0.00083198
0.0005833 -0.00048728 7.1044e-05 0.000297
-0.0018297 -0.00073899 -0.00015158 0.0019302 0.00076579 -0.0008254 0.14082 0.23702
-0.0073257 -0.016603 0.0010407 0.00041631
0.0015649 0.0028254 0.0017494 0.00088881 0.00056915 -0.00048775 -0.0073632 -0.016591
0.029549 0.22295 -0.0025175 -0.013964
0.0017145 -0.0014089 0.0011543 0.00079899 8.4581e-05 0.00026877 0.0010342 0.0004353
-0.002525 -0.01394 0.061854 0.31507
1400000000 0.24043 0.20074 -0.02325 -0.0088768 0.0046273 0.0030803 -0.0021059 0.00080004
0.0025431 0.0009481 0.00037066 -0.0012672
-0.023211 -0.0088763 0.071501 0.36025 -0.014127 0.012154 0.0012393 0.0013612
0.0011265 -0.00056707 0.0011564 0.00026845
0.0046844 0.003082 -0.014072 0.012244 0.3503 0.062085 -3.2804e-05 -0.0013382
0.00025268 -0.00014365 0.00042639 0.00020269
-0.0020949 0.00078299 0.001218 0.0013605 -2.6626e-05 -0.0013486 0.17065 0.20871
-0.01354 -0.010374 -0.00098771 -0.00044777
0.0025457 0.00094324 0.0011311 -0.00057609 0.00020913 -0.00014974 -0.013555 -0.010342
0.06304 0.22241 -0.0091118 -0.0092529
0.00033972 -0.0012352 0.0011679 0.0002402 0.00041784 0.00020515 -0.00099057 -0.00045844
-0.0090815 -0.009255 0.1069 0.30613
1460000000 0.26457 0.15781 -0.020725 0.0036315 0.0050976 -0.0015291 -0.001478 0.001692
0.0021679 -0.0003743 -0.00027001 -0.00090252
-0.020725 0.0036266 0.10633 0.339 -0.005315 0.014779 0.001616 0.00028766
0.0011011 -0.0012317 0.0012382 -0.00051153
0.0050686 -0.0015589 -0.0052434 0.014837 0.35713 0.0069143 -0.0010014 -0.0011194
0.00022746 -0.00023774 0.00059609 -0.00020888
-0.0015044 0.0017 0.0016258 0.00027338 -0.0010231 -0.0011137 0.19776 0.18001
-0.014855 -0.0040733 -0.001058 0.0018529
0.0021211 -0.00041965 0.0010859 -0.0012105 0.0002869 -0.0002627 -0.014847 -0.0040499
0.092632 0.21089 -0.011475 -0.0033124
-0.00027651 -0.00087663 0.0012207 -0.00052281 0.00057856 -0.00022081 -0.0010593 0.0018642
-0.011491 -0.0032921 0.14083 0.28638
1520000000 0.27801 0.11704 -0.015555 0.0093762 0.0030857 -0.0037826 0.00011228 0.0026164
0.002245 -0.0018172 -0.00095936 -0.00020806
-0.015548 0.0093561 0.14071 0.32552 0.0020197 0.012109 0.00168 -0.00066824
0.00021382 -0.0010016 0.00039068 -0.00098652
0.0030687 -0.0037968 0.0020965 0.012112 0.34949 -0.050171 -0.00077454 -0.0004245
0.00067977 -0.0010118 0.0001019 -8.2923e-05
0.00011952 0.0025948 0.0016762 -0.00066252 -0.00078039 -0.00041632 0.22169 0.14197
-0.015128 0.0014797 0.0013622 0.0020749
0.0022542 -0.0018464 0.00021711 -0.0010361 0.00063542 -0.0010169 -0.015129 0.0015339
0.12073 0.20081 -0.011378 0.0010992
-0.0010145 -0.00018038 0.00040002 -0.00096806 0.00011386 -7.9702e-05 0.0013426 0.002072
-0.011361 0.0010848 0.17458 0.26814
1580000000 0.28877 0.071579 -0.0091794 0.013166 -0.0011327 -0.0045197 0.0014861 0.0018851
-0.00013556 -0.0022458 -0.00028469 0.00040249
-0.0091861 0.013156 0.16894 0.30105 0.0052217 0.0070301 0.00061046 -0.0014961
-0.0004143 -0.001196 -0.00017206 -0.00069576
-0.0011611 -0.0044814 0.0052728 0.0070084 0.32872 -0.10781 -0.0015059 0.00023423
-0.00044205 -0.0013869 0.00029517 -0.00039515
0.0014936 0.0019165 0.00061168 -0.0015077 -0.0014845 0.00025016 0.2364 0.10255
-0.012023 0.0068131 0.0020799 0.00080043
-0.00015344 -0.0022799 -0.00041538 -0.0011593 -0.00040339 -0.0013307 -0.012003 0.0068388
0.14671 0.18636 -0.0094305 0.0070138
-0.00031054 0.00039116 -0.00019283 -0.00069921 0.00027418 -0.00043343 0.0020841 0.00078219
-0.0094626 0.0070223 0.2085 0.24293
1640000000 0.29217 0.030665 -0.00231 0.012459 -0.002714 -0.0020822 0.0027323 0.0010889
-0.00056731 -0.0017335 -0.00035438 0.00041394
-0.0023255 0.012451 0.1991 0.27685 0.005342 0.0023334 -0.00043964 -0.0018435
-0.00094451 -0.0005997 -0.00039846 -0.00069066
-0.0027244 -0.0021039 0.0053593 0.0023037 0.29936 -0.15679 -0.00077946 0.0012018
-0.0010694 -0.0011055 -6.3643e-05 -0.00040051
0.002781 0.0010372 -0.00044217 -0.001841 -0.00079627 0.0011851 0.2496 0.053121
-0.0080484 0.0083227 0.0024972 -0.00061159
-0.00059489 -0.0017171 -0.00095529 -0.00058033 -0.0010667 -0.0011123 -0.0080573 0.0083392
0.1704 0.16573 -0.0045486 0.0091499
-0.00036894 0.0004001 -0.00039904 -0.0007123 -7.7916e-05 -0.00038623 0.0025091 -0.00062187
-0.0045435 0.0091386 0.23455 0.2129
1700000000 0.28646 -0.014332 0.0013581 0.00999 -0.0031989 0.00046391 0.003132 -0.0012434
-0.0020613 -0.00077008 0.00047357 0.0004719
0.0013641 0.0099841 0.21811 0.24549 0.0027448 -0.00026884 -0.0014667 -0.00077487
-0.00090394 -0.00017185 -0.00080537 -0.00047345
-0.0031819 0.00051642 0.0027661 -0.00028794 0.25516 -0.19547 0.00012883 0.0016515
-0.0021002 -0.00027797 -0.00035039 -0.00072026
0.003095 -0.0012244 -0.001469 -0.00077243 0.00013315 0.0016379 0.24654 0.0027068
-0.0053779 0.009602 0.0017415 -0.0019959
-0.002083 -0.00080194 -0.0009087 -0.00015881 -0.0021129 -0.00024561 -0.005337 0.009647
0.19029 0.14897 1.2607e-05 0.0094322
0.00051838 0.0004858 -0.00078684 -0.00044151 -0.00034106 -0.00070905 0.0017213 -0.0020178
-3.2287e-06 0.0094316 0.2528 0.17937
1760000000 0.27585 -0.063173 0.0040506 0.0069162 -0.0019616 0.0011564 0.0013836 -0.0034437
-0.0012541 0.00048321 0.00028784 -0.00051836
0.0040305 0.0069208 0.24464 0.20592 0.00021147 -0.0016227 -0.0012735 2.5299e-05
-0.001198 0.00098994 -0.00052818 0.00031612
-0.0019692 0.0011902 0.00019343 -0.0016427 0.20653 -0.22726 0.0010649 0.0014929
-0.0011619 0.001516 -0.0012816 -0.00065587
0.001351 -0.003515 -0.0012525 1.5846e-05 0.0010749 0.001508 0.23781 -0.049547
-0.0015454 0.0091558 -0.00022462 -0.0023693
-0.0012604 0.00050701 -0.0012125 0.0009842 -0.0012092 0.0015055 -0.0015266 0.0091392
0.20737 0.11723 0.0039063 0.0070987
0.000221 -0.00054922 -0.00054416 0.00030848 -0.0012837 -0.00067459 -0.00021216 -0.0023574
0.0039156 0.0070976 0.26641 0.14223
1820000000 0.25261 -0.1012 0.004609 0.0033114 0.00026529 0.0023472 -0.0009041 -0.0030799
-0.0012252 0.00084277 -1.1027e-05 -6.7735e-05
0.0045828 0.0032974 0.25545 0.17613 -0.0019446 6.5047e-05 -0.0014972 0.00094355
-3.5818e-05 0.001304 -0.00074201 0.00044297
0.00026542 0.0023406 -0.0019384 7.8969e-05 0.15683 -0.24195 0.0017063 0.00063786
-0.0003417 0.0023972 -0.0017977 0.00027012
-0.00086595 -0.0030503 -0.0014753 0.00097004 0.0016876 0.00064663 0.20765 -0.097231
0.00031592 0.0078794 -0.0015095 -0.0017212
-0.0012006 0.00086192 -3.8049e-05 0.0013145 -0.00031602 0.0024297 0.00033362 0.0079289
0.22791 0.090825 0.0049227 0.0033913
5.6326e-06 -8.7637e-05 -0.00071717 0.00044941 -0.0017772 0.000256 -0.0015425 -0.0017363
0.0049309 0.003391 0.27024 0.10733
1880000000 0.21803 -0.14225 0.0025608 0.00081692 -0.00027437 0.0022158 -0.0028942 -0.0023821
-0.00029764 0.0016426 0.00035206 -0.00058718
0.0025513 0.00083057 0.26005 0.12968 -0.003865 0.0028624 -0.00032507 0.0018091
0.00061208 0.0013532 0.00011093 0.0010153
-0.00025451 0.0022158 -0.0038494 0.0028829 0.10504 -0.24979 0.0021001 -0.0012207
0.0016998 0.0020259 -0.00095073 0.001587
-0.0029142 -0.0023554 -0.00031274 0.0018205 0.0020917 -0.0012422 0.16651 -0.13756
0.0016233 0.0057193 -0.002291 0.00032021
-0.00028906 0.0016699 0.00060328 0.0013528 0.0017075 0.0020027 0.00166 0.0056903
0.2349 0.061421 0.0053921 0.0016082
0.00035778 -0.00063725 0.00013336 0.0010194 -0.00096302 0.0016327 -0.0022741 0.00033942
0.0053971 0.0015976 0.27155 0.073522
1940000000 0.17925 -0.16847 0.00046874 -0.00097818 0.0017359 0.0018409 -0.0039841 0.0002536
0.0010869 0.0009872 -0.0007014 -0.00078162
0.0004692 -0.0009835 0.26152 0.098474 -0.0019613 0.0057467 0.00106 0.0014384
0.0020505 0.00031399 0.00092705 0.00020751
0.0017267 0.0018152 -0.0019228 0.0057735 0.0611 -0.2416 0.00043641 -0.0024764
0.0022961 0.0002158 0.00023823 0.0015617
-0.0039225 0.00024169 0.0010667 0.0014169 0.00045309 -0.0024509 0.11401 -0.16857
0.0012419 0.0038103 -0.0013141 0.0013098
0.0010797 0.00095702 0.0020387 0.00031216 0.0022724 0.00024892 0.0012346 0.0037927
0.24161 0.024965 0.0042286 -0.0025389
-0.00070287 -0.00078951 0.00093854 0.00020289 0.00021623 0.0015536 -0.0013084 0.0012926
0.0042371 -0.0025084 0.26238 0.037582
2000000000 0.13334 -0.18359 -0.0032341 0.00086589 0.0029008 0.0011778 -0.0025734 0.0036604
0.00086822 0.00045712 -0.00095381 0.00053278
-0.0032076 0.00084755 0.24808 0.063123 -0.00037727 0.0078263 0.0016678 0.00032303
0.0011203 -0.0013378 0.00045313 7.1076e-05
0.0028751 0.001171 -0.00032438 0.0078266 0.020082 -0.22737 -0.0015847 -0.0016411
0.0020239 -0.0010743 0.0015244 0.0014734
-0.0025722 0.0036844 0.0016857 0.00032977 -0.0015539 -0.0016531 0.059752 -0.178
-0.00080961 0.0033525 -0.00021002 0.0020203
0.00083233 0.00050474 0.0010869 -0.0013572 0.0020101 -0.0011034 -0.00077576 0.0033842
0.24007 -0.0082131 0.00066422 -0.0032429
-0.0009771 0.00050902 0.00044837 8.0129e-05 0.0015594 0.0014325 -0.0001737 0.0020514
0.00066731 -0.0032662 0.24967 0.0093937
2060000000 0.086252 -0.1912 -0.0042388 0.0029846 0.0027843 -0.00075158 0.00082169 0.0035074
0.0015878 -0.00055474 -0.00032582 0.0011902
-0.0042159 0.0029678 0.2351 0.034259 0.0047129 0.008774 0.0012268 -0.00067146
0.0005129 -0.0014906 0.00055022 -0.00012156
0.0027627 -0.00075579 0.0047908 0.0087513 -0.0126 -0.20956 -0.0015983 0.00058909
0.00077929 -0.0021578 0.0027936 0.00039628
0.00078698 0.0034826 0.0011822 -0.00067067 -0.0016166 0.00058714 0.008576 -0.17452
-0.0016902 0.0044831 0.00082009 0.0011217
0.0015363 -0.00063891 0.00047828 -0.001504 0.00079644 -0.0021804 -0.0016707 0.0044342
0.22775 -0.046395 -0.0014262 -0.0043748
-0.00026199 0.0011708 0.00053871 -0.0001389 0.0027472 0.00042082 0.00079459 0.0010997
-0.0014071 -0.0043665 0.23493 -0.015345
2120000000 0.04154 -0.18212 -0.0033542 0.0062904 0.0022859 -0.0028774 0.0031006 0.0020959
0.000826 -0.0015652 0.0011026 0.00017138
-0.0033595 0.0062903 0.21459 0.011019 0.0072387 0.0045214 0.0010213 -0.0013181
-0.0013283 -0.0020126 8.7451e-05 -0.0010131
0.0022687 -0.0028784 0.0072698 0.0044873 -0.040773 -0.19274 -0.00091475 0.0016553
-0.0016082 -0.0015954 0.00067201 -0.0021212
0.0031923 0.0021314 0.0010312 -0.0013323 -0.00090488 0.0016883 -0.040012 -0.1574
-0.0021542 0.0062369 0.0016756 0.0010557
0.00079221 -0.0014987 -0.001355 -0.0019841 -0.0016115 -0.0015747 -0.0021457 0.0063104
0.21374 -0.080794 -0.0051783 -0.0023021
0.0011131 0.00024445 9.6704e-05 -0.00096919 0.00067396 -0.002095 0.0016733 0.0010937
-0.0051879 -0.0023362 0.21435 -0.030638
2180000000 0.0016801 -0.16963 -0.0018324 0.0095872 0.0005016 -0.0021687 0.0029116 -0.00052651
0.0002059 -0.0013485 0.0013868 0.00011219
-0.0018427 0.0095793 0.19535 -0.0073961 0.0080737 0.0039379 -0.00091346 -0.0016565
-0.002085 0.00090133 -4.9576e-05 0.00019782
0.00045334 -0.0021712 0.0081381 0.0038651 -0.061912 -0.16906 0.0013237 0.0016466
-0.00085911 -0.00020487 0.00041781 -0.0020335
0.002883 -0.00054014 -0.00091193 -0.0016579 0.0013523 0.001623 -0.075875 -0.13181
-0.00071972 0.009208 0.0021176 5.6391e-05
0.00019827 -0.0013676 -0.0020948 0.00092479 -0.00084678 -0.00017689 -0.00071079 0.0091954
0.1876 -0.11152 -0.0057571 0.001858
0.0012564 0.0001112 -5.7639e-05 0.00022697 0.00044646 -0.002099 0.0021189 1.6159e-05
-0.0057707 0.0018931 0.19871 -0.045389
2240000000 -0.027486 -0.145 0.0021799 0.010885 -0.00057971 -0.0027665 0.0015914 -0.0024184
-0.0020531 -0.00097566 0.0008028 -0.0018035
0.0021777 0.010872 0.17547 -0.012591 0.0087615 3.1718e-05 -0.0009431 -0.00038521
-0.00052149 0.0011128 -0.0006725 -0.00053735
-0.0006249 -0.0027823 0.0087573 -3.4788e-05 -0.079794 -0.14483 0.0020171 -0.0015413
-0.0011849 5.5037e-05 -0.0022547 -0.001477
0.0016826 -0.002375 -0.00093678 -0.00042012 0.001967 -0.0015359 -0.11019 -0.10299
0.0017512 0.010765 0.0015956 -0.00071607
-0.0019792 -0.00093186 -0.00047327 0.0011036 -0.0011954 6.2438e-05 0.0017658 0.010817
0.15906 -0.12885 -0.0056778 0.0041082
0.00080062 -0.0017609 -0.00068597 -0.00055398 -0.0023108 -0.0014303 0.0016502 -0.0007278
-0.0056485 0.0040978 0.17487 -0.055916
2300000000 -0.053858 -0.1185 0.007586 0.0091169 -0.0013703 -0.0018694 -0.00048912 -0.0013974
-0.0012954 0.0007859 -0.0010817 -0.00076921
0.0075947 0.0091123 0.15614 -0.022072 0.008766 -0.0022371 -0.00082838 0.00065015
-0.00021733 0.0016792 -0.00015589 0.00080473
-0.0013705 -0.001818 0.0087711 -0.0022937 -0.091576 -0.12097 2.9499e-05 -0.0018389
8.3266e-05 0.0019038 -0.0018811 0.00068569
-0.00048784 -0.0014365 -0.00084412 0.00060595 7.5077e-05 -0.0018041 -0.13041 -0.067838
0.0058876 0.010921 0.00050746 -0.0019639
-0.0013157 0.00081298 -0.00021725 0.0016915 8.4769e-05 0.0019003 0.0059218 0.01092
0.12429 -0.14987 -0.0037021 0.0072105
-0.0010791 -0.00066562 -0.00010873 0.00081099 -0.0018289 0.00072466 0.0004606 -0.001984
-0.0037205 0.0072176 0.1598 -0.057898
2360000000 -0.071409 -0.087707 0.010544 0.0084663 -0.0012335 -0.0015295 -0.0014916 -0.00068583
-0.00063197 0.0011281 -0.0014996 -0.00058894
0.010498 0.0084757 0.1463 -0.022217 0.0081104 -0.0052307 -0.00064099 0.0010092
0.0019657 0.00030195 7.6854e-05 -0.00011655
-0.0012908 -0.0015202 0.0080752 -0.0052992 -0.10216 -0.099267 -0.0027004 -0.00097775
0.00099735 9.0001e-05 -0.00096293 0.0016979
-0.0015657 -0.00070963 -0.00060566 0.00099398 -0.0027041 -0.0010588 -0.14788 -0.035606
0.01029 0.0098879 0.0012799 -0.0021767
-0.00057904 0.001099 0.0019307 0.00021526 0.0010506 0.0001088 0.010325 0.0098685
0.095251 -0.15056 0.0003815 0.0082354
-0.0016098 -0.00053161 8.7064e-05 -0.0001438 -0.0008955 0.0016963 0.001294 -0.0021899
0.00036238 0.0082285 0.13702 -0.061866
2420000000 -0.079552 -0.059902 0.014158 0.0027725 -0.0031248 -0.0010988 -0.00083969 0.00062219
0.0012411 0.0015757 -0.0014614 0.0017515
0.014148 0.002792 0.13009 -0.022103 0.0044856 -0.0070531 0.0012792 0.0010678
0.00069412 -0.0015433 -0.00013617 -0.00016423
-0.0031247 -0.0011379 0.0044419 -0.0071336 -0.11458 -0.077886 -0.0022043 0.0014158
-5.7888e-05 -0.00023823 0.00025934 0.0029602
-0.00082436 0.00055931 0.0012802 0.0010846 -0.0022276 0.0014456 -0.15585 0.0080211
0.014373 0.0075886 -0.0004763 -0.0027879
0.0011963 0.0015764 0.00069201 -0.0015027 -0.00012524 -0.00024665 0.014435 0.0075224
0.060948 -0.14981 0.0011408 0.0089204
-0.0014286 0.0018073 -0.00012836 -0.00018445 0.00020595 0.0029731 -0.00042762 -0.0027825
0.0011373 0.0089041 0.11835 -0.056214
2480000000 -0.080619 -0.030217 0.01375 -0.0026217 -0.0016408 -0.00013234 -0.00064315 0.0013645
0.0017749 -0.00052032 0.00016844 0.0013142
0.01372 -0.0026112 0.13167 -0.024446 0.0025965 -0.0090456 0.0011932 -0.00010674
-0.00052141 -0.0010266 -9.6583e-05 -0.00031124
-0.0016502 -0.00016061 0.0025338 -0.0090557 -0.11802 -0.058856 -0.0007452 0.0034436
-0.00022023 -0.00085735 0.0018993 0.00084819
-0.00063397 0.0013688 0.0011596 -9.5157e-05 -0.00067861 0.0034352 -0.15824 0.04409
0.017935 0.00078482 -0.0015757 -0.0024296
0.0018594 -0.00054102 -0.00054916 -0.0010164 -0.00024837 -0.00077942 0.017959 0.00075475
0.030513 -0.14257 0.0044071 0.0073188
0.00014542 0.0013969 -0.00013434 -0.00026791 0.0018934 0.00085923 -0.0015915 -0.0024091
0.0044064 0.0073218 0.09852 -0.053525
2540000000 -0.085647 -0.0019847 0.01149 -0.0063431 -0.0023808 0.00095964 0.00073653 0.00088084
-6.1252e-05 -0.0018181 0.001062 0.0015223
0.011506 -0.0063001 0.11811 -0.015252 -0.0013985 -0.0079221 0.00060999 -0.0015346
-0.0016163 -0.00013746 -0.00042732 0.00020958
-0.0023532 0.00099934 -0.0014471 -0.0079052 -0.12486 -0.034782 0.0021309 0.0025179
-0.0011452 -5.9044e-05 0.0017863 -0.00084686
0.00066632 0.00081451 0.00058673 -0.0015589 0.0021085 0.0025032 -0.15745 0.084073
0.017275 -0.005504 -0.002191 -0.0019128
-6.8005e-05 -0.0018919 -0.0016335 -0.00014515 -0.0011419 -0.00013091 0.017314 -0.0055169
0.0059266 -0.12778 0.007116 0.0062576
0.0010074 0.0015697 -0.00042814 0.00025034 0.0018318 -0.00084529 -0.0022151 -0.0018861
0.0071315 0.0062185 0.083358 -0.038366
2600000000 -0.078094 0.022279 0.0083673 -0.0098683 -0.0012485 0.0026255 0.00084691 -0.00034456
-0.0010703 -0.0012032 0.0017604 0.00051055
0.0083591 -0.009821 0.11345 -0.031348 -0.0036167 -0.006083 -0.00046175 -0.00072498
-0.00026479 0.0016318 -0.00028458 0.00073502
-0.0013216 0.0026784 -0.0037105 -0.0060999 -0.12917 -0.010467 0.003149 -3.0799e-05
-0.00030004 0.0013711 0.0012263 -0.0016165
0.00081877 -0.00034696 -0.00043659 -0.0007328 0.003083 -4.2277e-05 -0.14262 0.11666
0.014175 -0.012046 -0.0032943 2.5563e-05
-0.0010823 -0.0012037 -0.00024449 0.001607 -0.00028645 0.0013661 0.014116 -0.012128
-0.02049 -0.11208 0.0083688 0.0059247
0.0018016 0.00049551 -0.00026883 0.00071347 0.0012011 -0.0016511 -0.0032484 -5.21e-06
0.008356 0.005921 0.075654 -0.02438
2660000000 -0.073441 0.047717 0.0043727 -0.011592 -0.0001745 0.00099191 8.3767e-05 -0.00014439
-0.0027072 0.00047064 0.0015186 -0.00071117
0.0044055 -0.011589 0.11972 -0.027425 -0.0048676 -0.0043124 -0.0011837 -0.00037898
0.00011288 0.0017214 0.00048191 0.00079672
-0.00014996 0.0010032 -0.0048719 -0.0042929 -0.12907 0.0095658 0.00189 -0.0019023
0.00048223 0.00086814 -0.001043 -0.0015682
0.00011706 -0.00019671 -0.0012275 -0.00033273 0.0019851 -0.0019289 -0.1244 0.1479
0.0082181 -0.015709 -0.0023914 0.00098631
-0.0026811 0.00040497 0.00017997 0.0017416 0.0004551 0.00093032 0.0081594 -0.01569
-0.037656 -0.097243 0.010432 0.0016509
0.0013411 -0.0006746 0.00050801 0.00081234 -0.0011508 -0.0015482 -0.002409 0.00092451
0.010435 0.0016798 0.070795 -0.0047161
2720000000 -0.061978 0.067064 0.00013791 -0.011661 -0.0002197 0.0027762 -0.00022935 -0.0001095
-0.0021605 0.0020493 0.00047085 -0.0017815
0.00011173 -0.011663 0.10557 -0.029963 -0.0052708 -0.00092591 -0.0015335 0.00038975
0.0016758 0.00056375 0.00088387 -0.00014788
-0.00026491 0.0027621 -0.0052522 -0.00085271 -0.12282 0.039765 0.00021362 -0.0024155
0.00030913 0.0002998 -0.0014261 0.00044086
-0.0002653 -5.2786e-05 -0.0015334 0.00039252 0.00019963 -0.0024262 -0.091511 0.17886
0.0015054 -0.016318 -0.0017207 0.0021263
-0.0021226 0.0020932 0.0016641 0.00048343 0.00041446 0.00025417 0.0014678 -0.016416
-0.052212 -0.071953 0.011685 -0.00061097
0.00051903 -0.0018345 0.00086864 -0.00014996 -0.0012799 0.00049857 -0.0017244 0.0021708
0.011739 -0.00058616 0.075636 0.015438
2780000000 -0.048142 0.085336 -0.0043527 -0.010343 -9.8026e-05 0.0011022 0.0005559 -0.00029538
0.0012678 0.0025841 -0.00062675 -0.0017442
-0.0043222 -0.010323 0.10371 -0.042844 -0.0039751 0.00048711 -0.00014926 0.001581
0.0016386 -0.0010018 8.1753e-05 -0.00017213
-0.0001032 0.0010345 -0.004003 0.0004855 -0.12153 0.068892 -0.0018582 -0.0014331
0.00048107 -0.00027146 -0.0005096 0.00084992
0.00053895 -0.00037105 -0.00012947 0.0015558 -0.0019466 -0.0013824 -0.062901 0.20022
-0.0052109 -0.014838 -0.00056219 0.0021256
0.0012286 0.0026308 0.0016589 -0.00096415 0.00032939 -0.00036161 -0.0052824 -0.014788
-0.06619 -0.046876 0.010329 -0.0051659
-0.00075655 -0.0017057 5.3331e-05 -0.0001548 -0.00055756 0.00078214 -0.00059826 0.0021065
0.010308 -0.0051688 0.07955 0.032918
2840000000 -0.033402 0.10152 -0.0073442 -0.0072731 0.0012476 0.0020002 -7.8335e-05 -0.00015803
0.0013979 0.0011474 -0.0016128 0.0003646
-0.007346 -0.0072586 0.10136 -0.035068 -0.0030851 0.0014171 0.00029722 0.00072678
1.7816e-05 -0.0014865 4.7229e-05 4.9132e-05
0.0012314 0.0020047 -0.0030872 0.0014657 -0.11639 0.095769 -0.0012902 0.00038965
0.00031819 0.00030143 0.0010438 0.001112
-0.00011267 -7.7255e-05 0.00029241 0.00070386 -0.0011512 0.00035547 -0.027431 0.21733
-0.0089999 -0.010364 0.00022905 0.001033
0.0014482 0.0010601 -1.0613e-06 -0.0015271 0.00029266 0.00033778 -0.0090268 -0.010424
-0.072031 -0.022426 0.0083213 -0.0070199
-0.0016032 0.000372 2.2567e-05 3.6131e-05 0.00098919 0.0011853 0.00017744 0.0010745
0.0083263 -0.0069979 0.093749 0.04916
2900000000 -0.018568 0.12079 -0.0088574 -0.0032824 0.0016482 0.00023497 0.00035033 -0.00069195
0.0021694 -0.0010018 -0.0007657 -0.00011086
-0.0088526 -0.0032951 0.083469 -0.043237 -0.00080073 0.0026316 0.00084101 0.0003222
-0.00029362 -0.0014474 -0.00025333 0.00012885
0.0016692 0.0002504 -0.00073957 0.0026318 -0.098145 0.12851 -0.00080931 2.0523e-05
-0.00051721 -0.0011389 0.0017378 -0.00064018
0.00033885 -0.00075605 0.00084047 0.00031488 -0.00089946 -2.464e-05 0.0098815 0.22034
-0.011601 -0.0050858 0.00106 0.0021994
0.0020374 -0.0010188 -0.00030743 -0.0013861 -0.00046649 -0.0012849 -0.011622 -0.0050057
-0.072109 0.0091921 0.0064957 -0.0096791
-0.00076197 -1.2112e-05 -0.00026328 7.3623e-05 0.0017955 -0.00051106 0.0011093 0.0021428
0.0065474 -0.0096085 0.10925 0.054347
2960000000 0.0016352 0.13253 -0.0087102 0.00034621 0.00033765 0.0013308 -0.00076801 -0.00085749
-0.00016119 -0.0016839 -0.00077423 0.00055595
-0.0086887 0.00032129 0.091375 -0.042596 -0.00032224 0.00104 0.00098158 8.7403e-05
-0.0011674 -0.00087271 0.0004449 0.00031995
0.00045649 0.0013957 -0.00035049 0.0010132 -0.080697 0.15908 -0.00069728 0.00045845
-0.00045206 0.00078722 -0.00018983 -0.0023151
-0.00067934 -0.00089385 0.0010071 8.0882e-05 -0.00077468 0.00053427 0.051068 0.22774
-0.011148 0.0001875 0.0015464 0.000557
-0.00022242 -0.0016907 -0.0012069 -0.00080661 -0.00045105 0.00079687 -0.01121 0.00012144
-0.064215 0.036224 0.0017513 -0.011053
-0.00078175 0.0004886 0.00048665 0.00030772 -0.00025977 -0.0024564 0.0015524 0.00062446
0.0018258 -0.011133 0.12741 0.065879
3020000000 0.020008 0.14773 -0.0065106 0.0036605 0.0013579 -8.3714e-05 -0.00096324 -8.7582e-05
-0.00051179 0.00041022 -0.00012064 0.00060082
-0.0065594 0.0036414 0.081017 -0.030786 -0.00021736 -0.0002218 0.00053567 -0.00086459
-0.0017519 0.00041803 0.00071511 -0.00017481
0.001323 -9.0356e-05 -0.00022009 -0.00022312 -0.058849 0.18449 -0.00044093 0.00089419
0.00052481 0.00030595 -0.00067374 -0.0016386
-0.0010078 -6.6773e-05 0.00052793 -0.00085838 -0.00036655 0.00085481 0.090924 0.22146
-0.0088564 0.0035635 0.00068777 0.00050372
-0.00064633 0.00044334 -0.0017222 0.00040364 0.00050142 0.00049618 -0.0087784 0.0037218
-0.051514 0.062775 -0.00068075 -0.010799
-5.2701e-05 0.00056688 0.00070073 -0.00020388 -0.00068415 -0.0016763 0.00067993 0.00038712
-0.00077658 -0.010745 0.1479 0.063171
3080000000 0.046796 0.15639 -0.0047488 0.0058926 0.0016815 -1.4576e-05 -0.00063944 9.4095e-05
-0.00044434 0.0003711 -1.9639e-06 0.00032924
-0.0047562 0.0058906 0.078341 -0.026192 -0.00050198 0.0002175 -0.00015236 -0.00037942
-0.00043377 0.0010433 -0.00013538 -0.00048019
0.0017093 -0.00010247 -0.00046399 0.00022838 -0.022048 0.20604 -0.00064581 0.00046496
0.00053528 0.00058864 -0.0019972 -0.00059076
-0.00066854 0.00015679 -0.00013699 -0.00037663 -0.00083691 0.00041239 0.12463 0.2134
-0.0055374 0.0068926 0.0020909 0.00045605
-0.00040545 0.00011718 -0.0003733 0.0010325 0.00057938 0.0006075 -0.0056272 0.0068337
-0.028951 0.091153 -0.0055543 -0.0092046
8.933e-05 0.00043558 -0.00016506 -0.00051306 -0.002084 -0.00059689 0.002078 0.00053116
-0.0055172 -0.009197 0.16269 0.069755
3140000000 0.074716 0.16141 -0.0012448 0.0075725 0.0028089 -0.0013969 -0.0010695 0.0011376
0.0016287 0.00058926 0.00018981 0.00027405
-0.0012709 0.0075816 0.073725 -0.02694 -0.0010259 -2.3954e-05 0.00072603 -0.00037139
-4.6531e-05 0.0010417 0.00062379 -0.00048566
0.0028421 -0.0013986 -0.0010207 -1.4845e-05 0.019353 0.22703 7.985e-05 0.0014009
0.0011539 -0.0002996 -0.0028171 0.00064913
-0.001125 0.0010842 0.0007154 -0.00038322 0.00016669 0.0015136 0.15989 0.18941
-0.0013077 0.007249 0.00088858 -0.0014299
0.001577 0.00080418 -1.5989e-05 0.0010588 0.0010727 -0.00046657 -0.0012609 0.0072899
-0.015425 0.11014 -0.0072847 -0.0057068
0.00017418 2.6363e-06 0.0006277 -0.00047071 -0.0026949 0.00073992 0.00087452 -0.0015069
-0.0072931 -0.0056827 0.18689 0.061631
3200000000 0.10761 0.17164 0.0037616 0.0066293 0.00085836 -0.0027833 -8.9018e-05 0.0018703
0.00036845 -0.0017686 8.8851e-05 0.00030526
0.0037878 0.0066201 0.084956 -0.026075 -0.0012077 0.00034376 -0.00054746 -0.00098175
0.00077925 0.0011885 -0.00025458 -0.00096646
0.00068529 -0.0027994 -0.0012164 0.00038036 0.063679 0.23207 0.0010252 0.00056677
-8.1856e-05 -0.0020496 -0.0017831 0.0023481
-0.00011274 0.0017576 -0.00053494 -0.00094204 0.0011689 0.00046827 0.18198 0.16657
0.0015922 0.0065033 0.0005962 -0.0014283
0.00040892 -0.0018717 0.00071449 0.0011813 -0.00024013 -0.0019552 0.0016648 0.0063939
0.018885 0.12787 -0.0086567 -0.0021232
0.00015481 0.00046515 -0.000328 -0.00097218 -0.0016241 0.0022606 0.00053317 -0.0012734
-0.0086665 -0.0021743 0.20353 0.06086
3260000000 0.1386 0.16464 0.0041785 0.0032783 -0.00066024 -0.0026665 0.0012008 0.00062038
0.0002866 -0.0018585 7.4742e-07 7.1787e-06
0.0042023 0.0032799 0.092475 -0.029213 -0.0020501 0.0018707 -0.00052125 -0.00016284
0.00087074 -0.00047519 -0.00095986 5.2581e-05
-0.00068612 -0.0024944 -0.0019568 0.001928 0.11389 0.22861 0.00046509 -6.1506e-05
-0.0010128 -0.001083 0.00076017 0.0024037
0.0012462 0.00074256 -0.00056642 -0.00017876 0.00034799 -5.9755e-05 0.20845 0.12932
0.0036358 0.0051261 -0.00069066 -0.0019144
0.00027116 -0.0017781 0.00089524 -0.00046686 -0.00070738 -0.0011385 0.0037123 0.0051945
0.040605 0.13742 -0.0071765 0.0026391
-4.0913e-05 -0.0001111 -0.00094812 5.5764e-05 0.00042604 0.0023774 -0.00063152 -0.001957
-0.0071221 0.0026342 0.23218 0.051581
3320000000 0.16998 0.15971 0.0072536 0.0015242 -0.00029995 -0.0018738 0.00080765 0.00031462
-0.001724 -0.0012871 0.00024426 6.7499e-05
0.0071951 0.0015068 0.099897 -0.024805 0.00041598 0.00231 -0.00043351 -0.00045361
-0.00023316 -0.00034275 -0.00052471 0.00029885
-0.00045619 -0.0018792 0.00049409 0.0022915 0.16218 0.22076 0.00034854 -0.00017647
-0.001211 -0.00011878 0.00033058 0.00067594
0.00076794 0.00030948 -0.00040135 -0.00047343 0.00040569 -7.5231e-05 0.21814 0.099415
0.0052195 0.0021432 -0.001375 0.00010165
-0.001782 -0.0012563 -0.00018389 -0.00036186 -0.0013152 -0.00025573 0.0051712 0.002023
0.069195 0.13951 -0.0043729 0.0034678
0.00031305 6.1008e-05 -0.00059624 0.00032989 0.00044237 0.00090936 -0.0013774 0.00013478
-0.0043274 0.0034621 0.24888 0.03832
3380000000 0.20499 0.14289 0.005788 -0.0019624 -0.0011584 0.00063076 0.0010053 0.0002088
-0.0016986 0.00062242 0.00033236 2.9871e-05
0.0058119 -0.0019536 0.11063 -0.033399 -4.7199e-05 0.002991 -0.0010679 -0.00036991
-0.00012407 0.00017978 -0.00092208 0.00056864
-0.0010608 0.00065504 -2.1943e-05 0.0030133 0.20339 0.19865 0.000499 -0.00057741
-0.0016443 0.00062763 0.00090375 0.0013116
0.0011009 0.00021821 -0.0010922 -0.000374 0.00059337 -0.00070229 0.23337 0.06636
0.006078 0.0016346 -0.00042468 0.00032803
-0.0015701 0.00071159 -0.00020206 0.00014894 -0.0017471 0.00066837 0.006075 0.0017343
0.10704 0.13269 -0.0012161 0.0049845
0.00014294 -6.2471e-05 -0.00085667 0.00053939 0.0011245 0.0013078 -0.00044411 0.00028813
-0.0012513 0.0049208 0.2791 0.019797
3440000000 0.23672 0.12244 0.0048611 -0.0037915 -0.00085222 -0.0017772 0.0007541 7.7048e-06
-0.0014774 0.0017789 0.0010526 8.8918e-05
0.004856 -0.0037524 0.1039 -0.037731 0.0029888 0.0022059 -0.00087669 0.0010988
8.9397e-05 0.00020703 0.00015002 0.00097097
-0.00081226 -0.0018377 0.003067 0.0021552 0.24249 0.17157 -0.0002245 -0.000103
-1.3185e-05 0.0013093 0.0011179 0.00086323
0.00065552 -3.4373e-05 -0.00087441 0.0011374 -0.00021206 -4.783e-05 0.23504 0.03418
0.0070137 -0.0014618 -0.00047219 1.8187e-05
-0.001421 0.0017185 0.00016296 0.00030155 0.00017432 0.0013021 0.0069634 -0.0016216
0.13291 0.12684 0.0019085 0.0032794
0.00099423 -8.8903e-06 0.00010217 0.00096777 0.0010316 0.00065279 -0.00042743 0.00019068
0.0019507 0.0033343 0.29605 -0.0088401
3500000000 0.26998 0.090794 0.0027331 -0.0047439 -0.0014081 0.0015012 0.00071814 -0.00069778
-0.00081707 0.0011138 0.00056893 -0.0010693
0.002711 -0.0047383 0.11718 -0.061863 0.0032517 0.0014387 -0.0002439 0.00064051
0.0003632 4.029e-05 5.9208e-05 0.0002702
-0.0013871 0.0014329 0.003279 0.0014053 0.27308 0.13775 0.00015264 -0.00016864
-1.7513e-05 0.00065092 0.0020928 7.9919e-06
0.00084833 -0.00085975 -0.00021256 0.00064445 0.00019089 -9.9116e-05 0.23992 0.0063434
0.006344 -0.003954 -2.7992e-05 8.7689e-05
-0.00093575 0.0011058 0.00041073 -4.8237e-05 0.00012576 0.00056578 0.0063455 -0.0039009
0.17527 0.10377 0.0027757 0.0012622
0.00063897 -0.00098007 4.5901e-05 0.00032921 0.0018701 0.00010043 2.7581e-05 -2.7276e-05
0.0027123 0.0011232 0.31638 -0.036922
3560000000 0.28834 0.057343 0.00031866 -0.0062444 0.00022956 -0.00082591 0.00062038 0.00030054
0.0017235 0.0016583 9.8393e-05 -0.001025
0.00033655 -0.0062741 0.11101 -0.066889 0.0057169 -0.00072286 0.00037911 0.00049239
0.00062197 -0.00016553 5.9245e-05 0.00037001
4.0601e-05 -0.0009038 0.0057548 -0.00079453 0.30044 0.095667 -0.00016856 -0.00012575
0.00070469 0.00057076 0.0013561 -0.0013499
0.00062353 0.00038499 0.0003827 0.00055341 -0.00010781 -0.00024458 0.22951 -0.029935
0.0051666 -0.0063691 -0.00059534 -0.00074602
0.0018557 0.001445 0.0006141 -8.8647e-05 0.00039617 0.00041062 0.0051536 -0.0065115
0.1953 0.094034 0.0027234 -0.00098343
-9.7019e-05 -0.00097598 7.3053e-05 0.00032194 0.0015477 -0.0011881 -0.00067923 -0.0006051
0.0027103 -0.00094792 0.32904 -0.076915
3620000000 0.30616 0.020093 -0.0012286 -0.0038131 -0.0020794 -7.228e-05 0.00035755 -0.0016976
8.1639e-05 0.00063 -0.000478 -0.00069616
-0.0012405 -0.0037964 0.1124 -0.095499 0.0042994 -0.0036012 0.00022791 0.00052509
8.6164e-05 -0.00086317 0.00051849 0.00024055
-0.0020714 -0.00013995 0.0042951 -0.0036965 0.31418 0.051574 0.00019906 -0.00095465
-0.00028993 -0.00020118 0.00035457 -0.00075943
0.00040456 -0.001799 0.00018825 0.00048339 9.3673e-05 -0.00082922 0.21895 -0.059898
0.00029758 -0.0076833 -0.00086787 0.0010878
-8.571e-07 0.00084025 3.2268e-05 -0.00086204 -1.2525e-05 8.6306e-05 0.00029637 -0.0075208
0.21817 0.060031 0.00076904 -0.0015062
-0.0005615 -0.00067319 0.00056402 0.00026943 0.00038952 -0.0010665 -0.00092234 0.0010452
0.000824 -0.0015356 0.33233 -0.11064
3680000000 0.31106 -0.024226 -0.0037471 -0.0041339 -0.0010473 0.0017101 -0.0010789 -0.00029134
0.0014399 4.294e-05 -0.0013133 -0.00016355
-0.0037316 -0.0040812 0.10891 -0.11297 0.0018129 -0.0045751 0.00066129 0.00022996
-0.00024942 -0.00059368 0.00077818 0.00012787
-0.0009157 0.0016249 0.0016919 -0.0045246 0.32547 0.0019931 -0.00080616 -0.00062045
0.0010118 0.00037308 0.00047973 -0.0014094
-0.0010569 -0.00024643 0.00065591 0.0002163 -0.00087262 -0.00059843 0.20595 -0.09368
-0.0010533 -0.0063571 -0.0012382 0.0012354
0.0013613 0.00010002 -0.00030708 -0.00057574 0.0012117 0.00036948 -0.0010804 -0.0065342
0.23951 0.035944 -4.3774e-05 -0.0015104
-0.001237 -0.00029184 0.00074346 0.00014699 0.00025746 -0.0014933 -0.001258 0.0012662
6.4713e-06 -0.0015294 0.33251 -0.15568
3740000000 0.31315 -0.059217 -0.003259 0.00011589 -0.0023096 0.002584 0.00017268 -0.00099168
-0.00067506 0.00014195 -0.00075382 0.00029589
-0.0033191 9.1689e-05 0.10014 -0.13395 0.0010361 -0.005607 0.00027379 -0.00015837
-0.0003641 -0.00026672 0.00048241 0.00018538
-0.0022969 0.0027399 0.00096661 -0.0056192 0.32926 -0.035722 -0.00089739 -2.4346e-05
-0.00018832 0.00020458 -1.0234e-05 -0.0014106
7.9511e-05 -0.0010679 0.000293 -0.00016339 -0.00074542 -5.211e-05 0.1845 -0.11692
-0.0027815 -0.0054187 0.0007992 0.0027899
-0.00066841 7.1628e-05 -0.00037392 -0.00027869 -0.00043507 -0.00016312 -0.0028046 -0.0052793
0.24828 0.0026211 -0.00068309 -0.0013083
-0.00085631 0.0004235 0.00047831 7.6226e-05 -4.631e-05 -0.0010875 0.00082203 0.0026575
-0.00069326 -0.0012589 0.31891 -0.19548
3800000000 0.30955 -0.10573 -0.0024485 0.00069909 0.00096846 0.0039665 -0.0013045 -0.001713
0.0015905 0.00099734 -0.0013459 0.00025278
-0.0023955 0.00073997 0.090833 -0.14925 -0.0019642 -0.0049519 0.00030517 0.00025894
-0.00096359 -0.00025704 0.0010278 -3.8171e-06
0.0010715 0.0037943 -0.0020338 -0.0050941 0.32704 -0.078731 -0.00087495 0.00057209
0.0011418 2.0397e-05 -0.00091473 -0.00096568
-0.0013028 -0.0017221 0.00030787 0.00027626 -0.00091463 0.00042823 0.17621 -0.14278
-0.0036844 -0.0037458 0.0013962 0.0015672
0.0016744 0.0011258 -0.00097965 -0.00030356 0.00091328 0.00046152 -0.0037163 -0.0037838
0.26358 -0.035348 0.0011177 0.00032497
-0.0014317 0.00028687 0.00096117 -1.1377e-05 -0.00054164 -0.00098875 0.0013911 0.0017022
0.001096 0.00033406 0.31253 -0.23661
3860000000 0.29783 -0.13689 -0.0008779 0.0013024 0.0026815 0.002184 -0.0020786 0.0011005
0.00083977 -0.0011884 -0.00044361 0.0016056
-0.00090553 0.00127 0.071269 -0.15988 -0.0030732 -0.0052757 0.00064749 -0.00073986
-0.00065062 0.0011461 0.00041974 -0.00099555
0.0026302 0.0021144 -0.0031951 -0.0051152 0.30736 -0.11909 -0.00075156 0.00085284
2.8244e-05 -0.00058425 -0.00083281 -0.00031638
-0.0021323 0.0012524 0.0005888 -0.00072515 -0.00075002 0.00089818 0.14808 -0.15795
-0.0027309 -0.003738 0.0018716 0.0011896
0.00085597 -0.001162 -0.00072604 0.0012081 0.00033247 -0.00050658 -0.0028551 -0.0036984
0.26251 -0.064234 0.00039994 -0.0014863
-0.00029275 0.0014018 0.00052543 -0.00099803 -0.00098479 -0.00068416 0.0019715 0.0012073
0.00044044 -0.0014987 0.28907 -0.27519
3920000000 0.28465 -0.1768 0.0017172 0.00034154 0.0037444 0.0022601 -4.5684e-05 0.00096583
0.00041228 -9.3865e-05 0.00054992 0.00061806
0.001731 0.000408 0.045188 -0.17602 -0.0051096 -0.0035042 -0.00048202 -0.00024121
0.00021726 0.00025912 -0.00011734 -0.00044049
0.003757 0.0024338 -0.0049752 -0.0033858 0.30091 -0.15106 0.0002892 0.0010795
0.0016491 -0.00079245 -0.00011258 0.0001254
-5.3272e-05 0.00086687 -0.00046699 -0.00024321 0.00043671 0.0011601 0.1291 -0.16911
-0.0038017 -0.0030894 0.0023085 -0.00048265
0.00049191 3.9733e-05 0.0003116 0.00022219 0.0015093 -0.0013221 -0.0037961 -0.0031534
0.25721 -0.10995 0.00076185 -0.0011279
0.0005371 0.00065695 -0.00011519 -0.0004656 -0.00048599 0.00036512 0.0022404 -0.00046971
0.00075424 -0.0012407 0.26902 -0.30257
3980000000 0.25848 -0.21331 0.0019507 -0.0028266 0.005031 -0.00036678 8.7728e-05 0.0011396
0.0010659 -0.001876 0.00043869 8.5548e-05
0.0019901 -0.0028317 0.023414 -0.19096 -0.0057761 -0.0013397 0.00072861 0.00039245
0.00042759 0.00044229 9.8876e-05 -0.0010241
0.0049001 -0.00039046 -0.0058099 -0.0013136 0.27352 -0.18237 0.001271 6.5763e-05
-0.0008184 -0.0011556 -0.00074616 -0.00092016
0.00018179 0.0011313 0.00076028 0.00049947 0.0012856 -6.4649e-05 0.0931 -0.19149
-0.0040312 -0.0034371 0.0016388 -0.00075456
0.00084746 -0.0017839 0.00041702 0.00036314 -0.0011108 -0.0010076 -0.004054 -0.0032939
0.24714 -0.1409 0.0015697 -0.004535
0.00062409 0.0002106 1.3728e-05 -0.0010899 -0.00044248 -0.00081871 0.001627 -0.00069887
0.0016461 -0.0045217 0.23421 -0.34159
4040000000 0.23101 -0.23873 -0.00031032 -0.0040274 0.003199 -0.0026061 0.00024069 0.00036748
-0.00054012 -0.00071806 0.00085016 0.00025513
-0.00033441 -0.003999 -0.0025217 -0.19787 -0.0046607 0.00017454 0.00018453 -0.00096568
0.00028065 0.0002511 -0.0014768 -0.00044888
0.0032078 -0.0027615 -0.0048175 0.00025013 0.25169 -0.21642 0.00037067 -0.00064728
-0.00081972 -0.0010519 -0.001385 0.00029139
0.00018414 0.00042498 0.00017637 -0.001067 0.00016878 -0.0004958 0.070821 -0.18603
-0.0063589 -0.0018341 0.0016708 -0.00055984
-0.00052023 -0.00094172 0.00011687 0.00024077 -0.00051968 -0.00058975 -0.0064373 -0.0018644
0.23579 -0.1725 -0.0014919 -0.0034372
0.00070765 0.00010625 -0.0013608 -0.00028362 -0.001266 0.00010986 0.0015883 -0.00052074
-0.0016267 -0.0033755 0.19727 -0.36008
4100000000 0.20217 -0.26327 -0.0031875 -0.0029189 0.0011926 -0.0036056 2.727e-05 -6.3045e-05
0.00035769 -0.0016149 0.00058751 0.00027458
-0.0031787 -0.0028826 -0.026696 -0.20266 -0.0049252 0.00091758 -0.00020253 -0.00036837
0.00070852 0.0001787 -0.0008283 0.00016169
0.001134 -0.0034267 -0.0047515 0.00099021 0.23055 -0.24252 0.00018706 -0.00013104
-0.00095505 -0.00040183 -0.0016722 0.00046668
6.1353e-06 -0.00016328 -0.00018652 -0.00026341 0.00030187 -9.9654e-05 0.037687 -0.20056
-0.0058924 0.00047491 0.0011267 -0.0013998
0.00050091 -0.0015672 0.00072429 0.00029677 -0.00078045 -0.00072228 -0.0060103 0.00056834
0.22219 -0.19836 -0.0013334 -0.0041784
0.00053636 0.00030992 -0.00077938 0.00011752 -0.0017604 0.00037473 0.0012704 -0.0014639
-0.0012709 -0.0041477 0.16531 -0.38703
4160000000 0.17259 -0.28099 -0.003521 -0.0019884 -8.0084e-05 -0.0033056 0.00065558 -7.4334e-05
-0.0035253 -0.00063603 0.00055158 -0.00083915
-0.0035455 -0.0020165 -0.053512 -0.19964 -0.0049129 0.0027873 -0.00037738 -0.00017263
9.7817e-05 -0.00035404 -0.00093504 0.00073307
-0.00014815 -0.0032604 -0.0048724 0.0027843 0.1983 -0.25832 0.00034888 -0.00012882
-0.0011565 0.00024454 -0.00035688 0.00098566
0.00065285 -0.00011654 -0.00034286 -0.0002565 0.00043001 -0.00031535 0.012746 -0.18831
-0.0051808 0.0015534 0.0010486 -0.0023542
-0.0037801 -0.00069715 0.00021432 -0.00065404 -0.0016384 -0.00025639 -0.0051146 0.0015744
0.1915 -0.23246 -0.0040329 -0.0030705
0.00078583 -0.00060945 -0.0010361 0.00064086 -0.00059127 0.0013317 0.00099425 -0.0022717
-0.0038524 -0.003167 0.11551 -0.39631
4220000000 0.14544 -0.29707 -0.0043897 5.9946e-06 2.8585e-05 -0.0037201 -0.0003306 -0.00027504
-0.00087108 0.00092809 0.00036068 -0.0011077
-0.0044123 -4.8446e-05 -0.089141 -0.1897 -0.0021787 0.0035028 -0.00017186 -9.0876e-05
0.00014909 0.00016269 -0.00028152 0.00082665
-0.00012313 -0.0038896 -0.0022137 0.0035346 0.16992 -0.28549 0.00027307 5.0539e-06
0.00066897 -7.3213e-05 -0.00060973 0.00070135
-0.00033117 -0.00031838 -0.00015154 -0.00019618 2.8574e-05 0.00024807 -0.010535 -0.18669
-0.0043055 0.0022262 9.1038e-05 -0.0020632
-0.00072518 0.00094926 -6.2061e-05 0.00026888 0.00075518 0.00055307 -0.0042759 0.0022507
0.1771 -0.2564 -0.0045004 -0.0031605
0.00016177 -0.0012915 -0.00041685 0.0010413 -0.00013898 0.00066073 0.0001023 -0.002299
-0.0046314 -0.0030579 0.088337 -0.40941
4280000000 0.11509 -0.30686 -0.002965 0.001584 -0.0015956 -0.0044841 -0.00042025 0.00058159
-0.00040261 0.0013065 -0.00067795 -3.1572e-05
-0.0030029 0.0016111 -0.11508 -0.19551 -0.0028546 0.0029113 -0.00069274 -0.00041486
0.00024896 0.00018796 0.00043382 0.00039443
-0.0017369 -0.0043069 -0.0027253 0.0030065 0.13954 -0.29342 0.00080503 -0.00040866
-0.0010328 0.00074865 -0.00087084 0.00088527
-0.00048889 0.00064232 -0.00079907 -0.00031782 0.00094331 -0.00031351 -0.048612 -0.17236
-0.0045427 0.0023396 -0.00056415 -0.0022505
-0.00027765 0.001293 0.00028116 0.0002717 -0.00055684 0.00069307 -0.0046136 0.0023019
0.13375 -0.28113 -0.0062465 -0.0013132
-0.00073855 -0.00017449 0.0006448 0.00035208 -0.001022 0.00058064 -0.00065533 -0.0020121
-0.0063147 -0.001072 0.037407 -0.41635
4340000000 0.087768 -0.3161 -0.0018781 0.0018479 -0.0025865 -0.0014127 0.00026287 0.00055477
-0.00010994 0.00063732 5.9053e-05 -0.0010621
-0.0018478 0.001864 -0.13627 -0.16921 -0.0020916 0.0040815 -0.00019752 0.00060721
-0.00022002 -0.00044251 0.00025487 0.00055244
-0.0023939 -0.0014445 -0.0020213 0.0040233 0.10401 -0.30974 -0.00041474 -0.00099227
0.00032011 0.0010448 0.0011642 0.0026149
0.00023761 0.00046024 -9.8169e-05 0.00064586 -0.0003147 -0.0011919 -0.066661 -0.16916
-0.0042831 0.0035826 -0.0013692 -0.0026099
-0.00033353 0.00068374 -5.2377e-06 -0.00050934 0.00016847 0.00055098 -0.004153 0.0035984
0.10794 -0.30391 -0.0047785 0.0014893
0.0001948 -0.0010219 0.00016515 0.00045854 0.00079702 0.0027541 -0.0013081 -0.0026706
-0.0044702 0.001378 0.0046022 -0.41079
4400000000 0.058115 -0.32239 -0.0010328 0.0014208 -0.0022975 -0.0015856 0.00077148 0.0013042
-0.00014694 0.00074644 -0.00031035 -0.00068887
-0.0010452 0.0013786 -0.16478 -0.16053 -0.0010898 0.0039179 -0.00039649 0.0005586
0.00036223 -0.000515 0.00060709 0.00044556
-0.0025271 -0.0015831 -0.0011486 0.0039366 0.076499 -0.31733 -0.00011175 -8.11e-05
0.00077616 0.00027158 0.0012136 0.0007609
0.00085899 0.0013392 -0.00049066 0.00046122 -0.00028214 -0.00017763 -0.091091 -0.15676
-0.0029841 0.0052149 -0.0022479 -0.0012976
0.00012626 0.00068548 2.4058e-05 -0.00062039 0.00043912 0.00060576 -0.002971 0.0052328
0.076819 -0.31788 -0.003881 0.0013507
-0.00034778 -0.00089088 0.00044914 0.00056324 0.0014803 0.0010345 -0.0022403 -0.001396
-0.0038772 0.00093877 -0.041322 -0.41659
4460000000 0.021263 -0.32316 -0.00074126 0.0004428 -0.0040678 -0.0010469 0.0014708 -0.00064439
-0.00032486 0.00095379 -0.0011879 -0.0005033
-0.00072046 0.0004946 -0.18758 -0.13186 -0.00072865 0.0044496 -0.00037891 0.00072696
-0.00044215 -0.00054716 0.00039813 -0.00056793
-0.0038929 -0.00094225 -0.00058897 0.0045304 0.050091 -0.32459 -0.0005815 -0.00067057
0.00026132 0.00050501 0.001456 0.00044748
0.0014668 -0.0006701 -0.00041709 0.00082637 -0.00042202 -0.00030656 -0.10513 -0.1353
-0.0015772 0.0055684 -0.0022904 -0.00090859
-0.00029591 0.001032 -0.00041382 -0.000488 0.00063273 0.00060291 -0.0015895 0.0055742
0.042669 -0.31492 -0.004458 0.002367
-0.0011262 -0.00041158 0.00060092 -0.00052092 0.0015304 8.3852e-05 -0.0025567 -0.00084201
-0.0047652 0.0028079 -0.081714 -0.39891
4520000000 -0.0014675 -0.32392 -0.00033834 -0.00030468 -0.003736 0.00033858 0.00072391 -3.6472e-05
0.0017669 0.00027765 -0.00086021 0.0010826
-0.00029465 -0.00034125 -0.21192 -0.11498 0.00063938 0.0045767 0.00054159 0.00087363
-0.00047097 9.2739e-05 0.00020603 2.0203e-05
-0.003649 0.00034251 0.00069185 0.0044553 0.019801 -0.32276 -0.0012698 0.00059199
0.00053799 -0.00040968 0.0016753 -0.00058389
0.00073235 8.102e-06 0.00060911 0.00087635 -0.0010977 0.00043367 -0.12235 -0.1263
-0.00077629 0.0055922 -0.0032285 -0.00029852
0.001905 0.00017264 -0.00028251 7.3222e-05 0.00046422 -0.0008085 -0.00081325 0.0056394
-0.0050783 -0.32766 -0.0029163 0.0030052
-0.0008024 0.0010372 0.00018132 -0.0002908 0.0014215 -0.00063956 -0.0030738 -0.00019678
-0.0026823 0.0030852 -0.11019 -0.39644
4580000000 -0.038639 -0.31813 -0.001173 -0.00074547 -0.0031333 0.0024826 0.00069038 -0.00038039
6.2595e-05 0.00042202 -0.00068947 0.0009327
-0.0011784 -0.0007159 -0.23116 -0.089636 0.0010254 0.0041296 0.00062828 -0.00012313
-4.7244e-05 0.00034765 0.00029446 -0.00044169
-0.0031459 0.0023746 0.00093925 0.004142 -0.01151 -0.3212 -4.6393e-05 0.00067232
1.043e-05 -4.2153e-06 0.0020324 -0.0010547
0.00076103 -0.00046293 0.00060028 -0.0001525 -0.00023364 0.00058932 -0.13335 -0.10239
0.0019241 0.0053161 -0.0023953 0.0010699
6.541e-05 0.00042394 -0.00013162 0.00022604 -0.00034244 4.4726e-05 0.0020886 0.0053
-0.032097 -0.33527 -0.0024568 0.0033126
-0.00059211 0.00066913 0.00017759 -0.00033116 0.0020205 -0.00084425 -0.002427 0.00092372
-0.0024034 0.0030005 -0.15511 -0.36812
4640000000 -0.064776 -0.31197 -0.002438 -0.0016279 -0.002868 0.0024556 0.00060234 -0.0015494
0.0014505 -0.00024679 0.00014641 0.00076435
-0.0024892 -0.001638 -0.24213 -0.061483 0.0013711 0.0036689 0.00075138 0.00030615
-0.00015551 0.00022446 -4.2733e-05 -0.00078558
-0.002815 0.0028274 0.0015546 0.0036575 -0.036874 -0.31515 0.00036605 0.00077855
0.00080082 -8.2879e-05 0.00039045 -0.0023291
0.00054974 -0.0014593 0.00063534 0.00030068 0.00018161 0.00088775 -0.13913 -0.087589
0.0034864 0.0037907 -0.0023799 0.0016309
0.0015551 -0.00015349 -0.00031174 0.00043023 0.00084695 0.00033898 0.0033667 0.0037413
-0.064769 -0.32232 -0.0021619 0.0038447
0.00021475 0.00097111 7.0746e-05 -0.00071242 0.00064137 -0.0022403 -0.0025633 0.001652
-0.0025985 0.0039889 -0.17519 -0.35841
4700000000 -0.091764 -0.30855 -0.0041428 -0.00018312 -0.0017708 0.0046335 -0.0010107 -0.00097232
0.0012149 -0.00060351 0.00071547 0.00069268
-0.0040977 -0.0001993 -0.25395 -0.043393 0.0024717 0.0041214 0.00048761 -0.00054636
0.00013392 0.00053994 -0.00040921 2.3164e-05
-0.0014811 0.0045253 0.0025393 0.0039746 -0.066998 -0.30996 -0.00041221 0.00044273
-0.00024417 6.9086e-05 -0.00027756 -0.001065
-0.0010498 -0.001042 0.0006002 -0.00051167 -8.9311e-05 0.00037889 -0.15572 -0.067589
0.0031275 0.0016367 -0.0017055 0.0023988
0.001196 -0.0006523 0.0003728 0.00043433 9.2407e-05 -0.00027485 0.0031754 0.0016086
-0.10411 -0.3166 -0.0013294 0.0039698
0.00078341 0.0005572 -0.0003605 -0.00013629 -0.00041673 -0.0014556 -0.0016082 0.002578
-0.0010764 0.0042507 -0.21834 -0.32946
4760000000 -0.12305 -0.29456 -0.0047856 0.0012127 0.00070601 0.0047383 -0.00065912 -0.00065505
0.00032372 -0.001374 0.00087921 -0.00042962
-0.0047876 0.0012018 -0.25117 -0.0015137 0.0031291 0.003245 -1.7383e-06 -0.00065192
0.0003529 0.000188 0.00013102 -9.2859e-06
0.00082648 0.0046759 0.0030525 0.0032447 -0.097763 -0.29638 0.00084923 0.00044869
0.0012717 0.00031499 -0.00093619 -0.0012257
-0.00063833 -0.00056847 -1.5664e-05 -0.00073896 0.00069082 0.00035981 -0.15077 -0.050783
0.0023435 0.0012374 -0.00068896 0.0026126
0.00039778 -0.0012616 0.00036848 5.5947e-06 0.0010923 0.00039415 0.0023716 0.0012664
-0.13662 -0.30101 -0.00049984 0.0045012
0.00097572 -0.00039563 -5.2433e-05 -3.4251e-05 -0.0011226 -0.0010186 -0.00067028 0.0025788
-0.00034563 0.0043228 -0.23003 -0.30897
4820000000 -0.14939 -0.28119 -0.0050587 0.0025257 0.0016098 0.0027413 -0.00080562 -0.00048417
0.00048704 -0.00090691 0.00012252 -0.00040147
-0.005068 0.0025527 -0.26337 0.020961 0.0041404 0.0035259 -9.6727e-05 -0.00038022
0.00034925 -0.0001154 -0.0002357 -0.00049671
0.0015493 0.0028347 0.0042879 0.0034388 -0.12388 -0.29326 0.00043566 -0.000387
0.00067212 -0.00078775 -0.00098033 -0.00042567
-0.00080671 -0.00047176 -0.0001443 -0.00033388 0.00049333 -0.00031259 -0.16546 -0.033532
0.0018629 -0.00019682 5.3705e-05 0.0029259
0.00032387 -0.00094442 0.0003315 -2.3019e-05 0.0007614 -0.00067543 0.0019155 -0.00034142
-0.17659 -0.2852 -0.00014721 0.0027279
0.000243 -0.00042632 -0.00016147 -0.00033847 -0.00077495 -0.00033486 3.9274e-05 0.0028292
-0.000492 0.002668 -0.26704 -0.27925
4880000000 -0.18096 -0.26279 -0.0043974 0.0043716 0.0018613 0.0031418 -0.0014529 0.00016941
-0.00097705 -0.00093588 0.00045373 -3.6565e-05
-0.0043759 0.0043685 -0.25577 0.061413 0.0047195 0.0018662 -0.00034284 -0.00020482
-0.00014145 5.652e-05 -0.00030968 3.1759e-05
0.0020263 0.003114 0.0048524 0.001586 -0.14395 -0.2816 0.00041201 -0.00039274
-0.00025695 -0.001722 -0.0010378 -1.0615e-05
-0.0014084 0.00020818 -0.00026609 -0.00015031 0.00058726 -0.00045042 -0.1594 -0.015474
0.00069555 -0.00050014 0.0010486 0.0023512
-0.00085191 -0.00099883 -5.4181e-05 0.00022288 -0.00017772 -0.0015769 0.00058621 -0.00037287
-0.20836 -0.27097 0.00048245 0.0032767
0.00041661 -0.00013422 -0.00013028 -0.00010115 -0.0009778 -0.00017272 0.00089224 0.0024382
0.00036466 0.0033692 -0.27984 -0.25061
4940000000 -0.20228 -0.24575 -0.0032231 0.0064231 0.0029436 0.00135 -0.00031091 0.00082935
-0.00092016 -0.00049483 8.09e-05 -0.0006991
-0.0032107 0.0063964 -0.26861 0.087952 0.0058787 0.0015072 -7.2264e-05 -9.4448e-05
0.00044248 -0.00030145 -0.00035847 0.00016441
0.00293 0.0011342 0.0058265 0.0013986 -0.16418 -0.25749 0.00024422 -0.00048724
-0.00098221 -0.00015753 -0.0002619 0.00052248
-0.00030765 0.00081302 -0.00011014 -9.6731e-05 0.0001378 -0.00038806 -0.16681 -0.0051407
-0.00056691 0.0003367 0.0017823 0.0020227
-0.00094436 -0.00045554 0.00034645 -0.0004115 -0.0012399 -0.00025889 -0.00048624 0.00024192
-0.23265 -0.24357 -6.7712e-05 0.002976
0.0001338 -0.00077878 -0.00055621 9.8593e-05 -0.00055069 0.00056292 0.002026 0.0020207
0.00012873 0.0030298 -0.30386 -0.22407
5000000000 -0.22316 -0.22267 -0.00037353 0.0074371 0.0033529 0.0019001 -0.00015922 0.00063513
-0.00045211 0.00051209 -0.00019562 -0.00093054
-0.00040969 0.0074502 -0.25471 0.10498 0.0059209 -0.00076927 -0.00032803 -0.00017206
-0.00019527 -0.00056965 -0.00025941 -0.00016695
0.0032485 0.0018335 0.0060403 -0.00077641 -0.19379 -0.24473 -0.00056164 -0.0008557
-0.00056584 -0.00022882 -0.00030668 -0.0004128
-0.00019446 0.00066721 -0.00031873 -0.00012556 -0.00050123 -0.00078561 -0.16108 0.01872
-0.00079503 0.0015122 0.002323 0.0012835
-0.00054418 0.00052936 -0.00022848 -0.00052512 -0.00068133 -0.00036584 -0.00080426 0.0015811
-0.26039 -0.22148 0.00025823 0.0036682
-0.00027565 -0.00073522 -0.0002533 5.6298e-05 -0.00025968 -0.00021075 0.0023204 0.0011439
0.00014352 0.003416 -0.31599 -0.19117
5060000000 -0.24514 -0.19571 0.0017823 0.0071142 0.0032024 -0.00043696 0.00011949 0.00066389
-0.00038403 -7.0256e-05 -0.00068304 -0.00023596
0.0017483 0.0071657 -0.23898 0.14168 0.0050388 -0.0019358 -2.7005e-05 0.00025556
-0.00040709 -2.2427e-06 -0.00044658 0.00035766
0.0034082 -0.00031347 0.0051174 -0.0021373 -0.20871 -0.22387 -0.00037786 0.00030078
-0.00096404 0.00010295 -0.0014167 -7.1586e-05
0.00014592 0.00063441 -1.899e-05 0.00022705 -0.00037877 0.00019932 -0.16346 0.026294
-0.00055646 0.0029807 0.0019681 0.00056155
-0.00028373 -0.00018965 -0.00033177 1.2448e-05 -0.00078845 0.00016322 -0.00059035 0.0029385
-0.27595 -0.19146 0.0010779 0.0030602
-0.00053433 -0.00047873 -0.00030793 0.0002734 -0.0011678 -0.00014595 0.0018538 0.00055868
0.00082917 0.0031556 -0.32959 -0.16245
5120000000 -0.26134 -0.17059 0.003322 0.0061092 0.0027436 -0.00041371 0.00031244 0.00061188
-0.00011382 0.00089526 -0.00042336 0.00019571
0.0033422 0.0061094 -0.23381 0.16908 0.0048481 -0.0024772 5.3542e-05 0.00021438
-9.8285e-05 -2.5427e-05 0.00014592 0.00038974
0.0028527 -0.0006043 0.0047027 -0.0025425 -0.22306 -0.20792 -8.4509e-05 0.00012683
-0.00021474 0.00095383 -0.00093402 0.00082242
0.00029334 0.00058685 2.4149e-05 0.00014972 -0.00019945 0.00016227 -0.15957 0.052427
0.0011004 0.0033797 0.0023349 0.00024238
-7.2219e-05 0.00086479 -0.00018857 -9.4883e-06 -0.00050981 0.0011695 0.0011347 0.0035022
-0.29155 -0.15798 0.0011061 0.0037801
-0.00045488 0.00022507 -1.262e-05 0.00029601 -0.0011455 0.00083203 0.0023924 0.00025477
0.0012599 0.0038686 -0.34228 -0.12801
5180000000 -0.27809 -0.14085 0.0049855 0.0049446 0.0034246 -0.0010096 0.00023746 0.00055587
-0.00010675 0.00017781 -0.00049795 0.0004204
0.0049363 0.0049236 -0.21255 0.19126 0.0043799 -0.0038651 -0.0002898 -0.00026374
-1.2482e-05 -0.00017104 -1.4511e-05 -4.5061e-05
0.003354 -0.00095544 0.0043437 -0.0037594 -0.2343 -0.17291 -0.00029322 0.00072139
2.2626e-05 -0.00023707 -0.00021614 0.00075968
0.00024309 0.00064136 -0.00031682 -0.00021123 -0.00029514 0.00070957 -0.15914 0.061868
0.002673 0.0040503 0.0023346 -0.00059666
-0.00014962 0.00019247 -3.5567e-05 -0.00017997 0.00029383 -0.00030101 0.0027686 0.0039508
-0.30417 -0.11643 0.0026878 0.0036513
-0.00045764 0.00045957 -7.8524e-05 0.00011177 -0.00021615 0.00079283 0.0023833 -0.00074097
0.0026899 0.0036324 -0.34512 -0.097201
5240000000 -0.28792 -0.11379 0.0051248 0.0035515 0.0029027 -0.0027429 0.00063923 5.8597e-05
-0.00036576 -9.4713e-05 1.5781e-05 0.00054063
0.0051345 0.0036005 -0.20144 0.22984 0.0032672 -0.0047214 -8.1516e-06 0.00012223
-0.00031491 3.9891e-05 8.9253e-05 0.00043639
0.0028391 -0.0026723 0.0032613 -0.004833 -0.25114 -0.14945 0.00033455 0.00021415
-0.00022447 0.00063657 -0.00028456 0.0011316
0.00068352 5.8646e-05 -3.7904e-05 8.0635e-05 0.00046448 0.00011318 -0.15974 0.082511
0.0036225 0.0025948 0.0015611 -0.0013491
-0.0003048 -3.77e-06 -0.00022172 -1.2071e-05 -0.00015759 0.00057157 0.0035394 0.0026195
-0.31971 -0.075524 0.0033795 0.0027885
4.7297e-05 0.0006058 0.00019708 0.00035592 -8.3483e-05 0.0011283 0.0015025 -0.0012228
0.0030758 0.0027466 -0.35294 -0.064442
5300000000 -0.29396 -0.084599 0.0060278 0.0020393 0.0018534 -0.0030767 0.00016281 -0.00034778
0.00032104 0.00077938 0.00017585 0.0003898
0.0060362 0.0020878 -0.19409 0.23454 0.002226 -0.0053433 -9.4478e-05 0.00021129
4.5473e-05 0.0003572 0.00031031 0.00038854
0.0018149 -0.0031117 0.0021045 -0.0053686 -0.26768 -0.12391 0.00038745 -0.00026703
0.00029425 0.00053185 0.00071226 0.0012451
0.00017115 -0.0003377 -0.00017577 0.00022956 0.00024515 -0.00017091 -0.15212 0.091661
0.0053133 0.0019607 0.0013778 -0.0014702
0.00032175 0.00075219 -5.4395e-05 0.00032859 9.9597e-05 0.00050752 0.0053657 0.0019086
-0.3315 -0.046346 0.0030968 0.0025929
0.00020074 0.00026764 0.00020704 0.00036621 0.00068532 0.0012133 0.0014482 -0.0014907
0.0033556 0.0027948 -0.34845 -0.028079
5360000000 -0.29497 -0.048341 0.0060146 0.00086969 0.00051814 -0.0036356 0.00036744 -1.4332e-05
0.00010439 0.00029579 0.00068651 -0.00014201
0.0059639 0.00087729 -0.15793 0.25625 0.00093612 -0.00551 8.1317e-06 0.00022204
-8.699e-05 -0.0001111 0.00057257 -0.00013203
0.00040819 -0.003669 0.00086092 -0.0054728 -0.26763 -0.096883 0.00022834 0.0002213
0.00033656 8.5421e-06 0.0012045 0.00027944
0.00030664 8.223e-07 0.00013514 0.00024414 0.000493 0.00031286 -0.15098 0.10982
0.0059978 -0.00024305 0.00070834 -0.0018418
2.2335e-05 0.00034649 -1.8162e-05 0.00011733 0.00038162 0.00057611 0.0059784 -0.0002996
-0.32828 -0.0085262 0.0048242 0.002798
0.00056178 -0.00014142 0.00049068 -1.1489e-05 0.0011255 0.00040279 0.00068845 -0.0018441
0.0048232 0.0024725 -0.34713 -0.00015561
5420000000 -0.29847 -0.024882 0.0060767 -0.00099215 -0.00038569 -0.0037564 -4.1108e-05 -9.4233e-05
0.00057832 0.00044734 0.00012958 -0.00020245
0.0060772 -0.00097589 -0.13899 0.28389 0.00017559 -0.0055699 0.00010558 0.00016978
-1.5625e-05 5.3576e-05 0.00020332 -0.00017532
-0.00058696 -0.0036825 4.2013e-05 -0.0055439 -0.2844 -0.063805 -0.00013134 -0.00044523
0.00060974 0.00020184 0.0008324 -0.00029246
2.9595e-06 -0.00013403 0.00010773 0.00015882 -0.00018841 -0.00052875 -0.13959 0.12468
0.0050627 -0.0020092 0.00034499 -0.0017195
0.00074253 0.00050604 7.3885e-05 -1.4743e-05 0.00087833 -7.2621e-05 0.0050535 -0.002039
-0.3323 0.021191 0.0049207 0.00080962
0.00023557 -0.00019586 0.00031228 -0.00010419 0.00099913 -0.0002886 0.00024567 -0.0017174
0.0047819 0.00091171 -0.34131 0.041625
5480000000 -0.29112 0.011366 0.0050237 -0.001843 -0.0018441 -0.0030033 0.00037782 -6.7516e-05
0.00094005 -0.00013788 -1.4601e-05 -8.6745e-05
0.0050161 -0.0018185 -0.12548 0.29206 -0.0015989 -0.0056666 3.4633e-05 0.00018681
0.00014851 1.1945e-05 0.00024488 -0.00010874
-0.0018497 -0.0029939 -0.0016972 -0.0057025 -0.2892 -0.042587 -0.00016856 0.00013344
0.00070991 -0.00016236 0.00049291 6.9252e-05
0.00031972 -7.692e-05 -1.8808e-05 0.00021018 -0.00030139 0.00018328 -0.13357 0.13538
0.004101 -0.0033598 -0.00030613 -0.001951
0.0008251 -9.1795e-05 8.3681e-05 -7.0296e-05 0.00033399 -0.00033552 0.0041014 -0.003411
-0.3224 0.04941 0.0047297 0.00023136
-7.1879e-05 -2.3411e-05 0.00019819 -0.00023236 0.00041579 1.685e-05 -0.00029079 -0.0018861
0.0047902 0.00039448 -0.33274 0.063168
5540000000 -0.28893 0.036539 0.0042292 -0.00254 -0.0025942 -0.0020432 0.00027613 -0.00025916
0.00025904 -0.00023027 -0.00029175 0.00012089
0.0042377 -0.0025127 -0.085629 0.31022 -0.0024866 -0.0049763 0.00032708 0.0001256
4.2805e-05 -0.00029784 -3.8901e-05 -0.00039474
-0.0025794 -0.0019987 -0.0026033 -0.0049104 -0.28928 -0.021253 0.00029499 -0.00026616
0.00057855 -0.00027594 0.00050722 -2.7682e-05
0.00028776 -0.00026909 0.00040131 0.00015591 0.0003512 6.0231e-05 -0.12252 0.15728
0.0027479 -0.0039339 -0.00093626 -0.0017525
0.00025545 -0.0002658 -2.8422e-05 -7.3102e-05 0.00026036 2.254e-05 0.0026832 -0.0039485
-0.3088 0.084415 0.0048235 -0.0008769
-0.00027169 7.2951e-05 -0.00016411 -0.00032346 0.00043025 -2.2103e-05 -0.00098879 -0.0018672
0.0049989 -0.0011812 -0.32544 0.10492
5600000000 -0.278 0.064958 0.003502 -0.0035519 -0.002318 -0.0017362 0.00035202 -0.00029428
0.00026882 -0.0003363 0.00028517 0.00040246
0.0035299 -0.003565 -0.082584 0.32491 -0.0034768 -0.0047918 0.00012199 -0.00016456
-0.00021156 1.4499e-05 -0.00027324 -0.00036092
-0.0023766 -0.0016964 -0.0035943 -0.0046882 -0.28814 0.010823 -4.5666e-05 0.00012644
8.6878e-05 -0.00055876 0.00050936 -0.00078715
0.00034933 -0.00037023 0.00010424 -0.0002175 -3.0729e-05 1.9095e-06 -0.11484 0.15682
0.0017669 -0.0039131 -0.0010123 -0.0011966
0.00034329 -0.00025461 -5.8332e-05 -2.3791e-05 0.00051848 -0.000494 0.0018014 -0.0039388
-0.30003 0.1144 0.0044561 -0.0014007
0.0001877 0.00048641 -0.00019365 -0.00029589 0.0006303 -0.00066671 -0.0010349 -0.0010992
0.0041946 -0.0014203 -0.3042 0.11928
5660000000 -0.2679 0.086522 0.0031628 -0.0035993 -0.0033949 -0.00061432 -0.00025595 -0.00077289
-6.614e-05 -0.00055127 0.00028191 -0.00020801
0.0031316 -0.0035684 -0.042313 0.31674 -0.0043916 -0.0032509 6.339e-06 -0.00014951
0.0001876 4.826e-05 -7.2202e-05 6.7921e-07
-0.0035151 -0.00062665 -0.0044463 -0.0031518 -0.29021 0.033898 -0.0001304 0.0001336
-0.00051492 -0.00028402 6.9848e-05 -0.001196
-0.00027001 -0.00073325 -1.1857e-05 -0.00013106 -0.00019295 5.7447e-05 -0.10004 0.17708
0.00085791 -0.0041182 -0.0012389 -0.00091061
-9.564e-05 -0.00061947 0.00011736 -3.0759e-05 -0.00049031 -0.00065539 0.00077403 -0.0041522
-0.28675 0.14242 0.0042546 -0.0023232
0.00047701 -0.00026644 -2.0763e-05 -9.6998e-05 0.00010851 -0.0013012 -0.0012861 -0.00089918
0.0042711 -0.0021283 -0.2966 0.15562
5720000000 -0.2537 0.10966 0.0027168 -0.0041148 -0.0028376 0.00079087 -0.0004995 -0.00027203
-0.00038645 -0.00019516 5.5131e-05 -0.00041137
0.0027823 -0.0041287 -0.014203 0.3436 -0.0055538 -0.0028219 2.3485e-05 -8.6145e-05
-0.00014243 3.0429e-05 -0.0001845 0.000331
-0.0028014 0.00089512 -0.0056009 -0.0028087 -0.28794 0.065674 0.00015346 -5.3364e-05
0.00051638 0.0003626 -8.1988e-05 -0.00015509
-0.00051879 -0.00025898 4.295e-05 -3.0878e-05 0.00014261 0.00017437 -0.084105 0.17937
-0.00020059 -0.0035638 -0.0015703 -0.00042383
-0.00048227 -7.8907e-05 -0.00034708 9.2115e-05 1.6251e-05 0.00042438 -0.00020807 -0.0035476
-0.27606 0.16978 0.0040515 -0.0030948
-0.00015719 -0.00044081 -0.00036109 0.00027325 -0.00016516 -0.00017431 -0.0016 -0.00052862
0.0043032 -0.0032347 -0.26665 0.17435
5780000000 -0.23793 0.12646 0.0016334 -0.0047497 -0.0025419 0.0010221 -0.00077612 0.00015488
-0.00032747 -0.00032076 -0.00016688 -0.00032724
0.001616 -0.0047628 -0.0012138 0.33864 -0.0059807 -0.00072445 -2.2243e-05 -0.00013141
-8.8767e-05 -8.0918e-05 -4.6835e-05 -0.00030798
-0.0025338 0.0010396 -0.0060093 -0.00063373 -0.28442 0.08224 -9.2861e-05 9.0555e-06
-4.6908e-06 -0.00030478 -0.00038242 -0.00065876
-0.00076336 0.00010069 -3.7285e-05 -0.00018964 -6.1492e-05 -0.00014377 -0.07537 0.19512
-0.00023746 -0.0029391 -0.0012074 -4.2986e-07
-0.00031859 -0.00036066 0.00010026 -2.1284e-05 0.00016531 -0.00010607 -0.00025956 -0.0029788
-0.26626 0.19033 0.003178 -0.0037856
-0.00021527 -0.00030656 1.4844e-05 -0.00014685 -0.00039102 -0.00055372 -0.0011823 3.428e-05
0.0030073 -0.0038665 -0.25782 0.19589
5840000000 -0.22568 0.14824 0.00030957 -0.0054544 -0.0022301 0.001131 -7.7663e-05 0.00029221
-0.00045447 0.00025107 -0.00043841 -0.00037372
0.00032642 -0.0054572 0.033867 0.34263 -0.0057681 0.00043652 -0.00014263 8.3193e-06
0.0001856 1.8499e-05 -0.00010861 0.00017875
-0.0022636 0.0010543 -0.0057993 0.00059249 -0.27833 0.10692 -0.00020052 0.00017169
-0.00051564 -0.0007456 -0.0006679 -0.00057624
-0.00013846 0.00029767 -0.00017984 9.1444e-06 -0.00020679 -9.4655e-05 -0.053217 0.19852
-0.00057237 -0.003544 -0.00122 0.00012285
-0.00036822 0.00016717 0.00022074 -4.3678e-05 3.1268e-05 -0.00092723 -0.00064912 -0.0034953
-0.24969 0.20053 0.0024056 -0.0040827
-0.00037447 -0.00042391 -0.00010071 0.00013651 -0.00048605 -0.00060457 -0.0013561 0.00022281
0.002235 -0.0038684 -0.22328 0.2203
5900000000 -0.21154 0.1609 -0.0017442 -0.0055359 -0.0023523 0.0023294 -0.00016952 -8.2634e-06
0.00025547 -0.00027427 8.7405e-05 0.00021051
-0.0017219 -0.0055224 0.05465 0.34353 -0.0050833 0.0018463 -1.2786e-05 -1.2184e-05
1.6458e-05 -0.00027202 -9.8749e-05 9.2856e-06
-0.0022471 0.002492 -0.0050673 0.0019977 -0.26263 0.12249 -5.5764e-05 -0.00021454
-0.00025256 -0.00024865 -0.00094999 1.7616e-05
-0.00014293 -2.0275e-05 1.6703e-05 1.6501e-05 -9.0121e-05 -1.9948e-05 -0.045592 0.20914
-0.00082615 -0.0034363 -0.0011159 0.00035589
0.00021243 -0.00013214 -0.00011757 -0.00029323 -0.00056081 -0.00029206 -0.00076476 -0.0034374
-0.22349 0.21698 0.0020039 -0.0050022
5.4771e-05 0.00020508 -0.00019263 -7.5752e-05 -0.00099775 -6.307e-05 -0.0010405 0.00026091
0.0021125 -0.005007 -0.20845 0.23116
5960000000 -0.19277 0.17372 -0.0029136 -0.0040397 -0.00069453 0.0027568 -0.00017672 0.00022189
-0.00031915 0.00014252 -0.00015153 -7.3047e-06
-0.0029232 -0.0040414 0.08055 0.3427 -0.0041751 0.0021091 -0.00019558 4.2811e-05
-2.0844e-05 0.00011372 9.35e-05 0.00016127
-0.00072491 0.0027406 -0.0041403 0.0021485 -0.24923 0.14771 -7.7105e-05 -0.00014943
-0.00029861 -5.0141e-05 -0.00011745 -8.215e-05
-0.00016794 0.00022448 -0.00017764 3.284e-05 5.9522e-05 -0.00010744 -0.027454 0.21728
-0.0018023 -0.0033341 -0.00096443 0.00087025
-0.00033371 0.00020974 -2.2679e-05 0.0001893 -0.00036852 0.00024817 -0.0018835 -0.0033133
-0.20411 0.23139 0.00046267 -0.0048733
-0.00022424 8.278e-05 1.195e-05 0.00024437 -0.00022324 -1.3891e-05 -0.0010436 0.0008363
0.00050606 -0.0050968 -0.18043 0.25836
6020000000 -0.17498 0.19034 -0.0037531 -0.0030739 -0.00021113 0.0030119 -1.8966e-05 0.00053045
-0.00025606 0.00028725 -0.00022341 0.0003376
-0.0037472 -0.0030782 0.10821 0.33582 -0.0047308 0.0030104 -4.4879e-05 0.00012697
-0.00017124 0.00017754 -0.00017696 0.00018132
-0.00022889 0.0030344 -0.0047242 0.0030999 -0.23007 0.16116 -0.00021808 0.00027889
-0.00076111 8.3157e-06 -0.00045473 0.0003897
-3.7934e-05 0.00056652 -5.7368e-05 0.0001292 -0.00027327 0.00017791 -0.020934 0.2138
-0.0025733 -0.0032108 -0.0006441 0.0007448
-0.00032329 0.00017624 -5.0901e-05 9.9697e-05 -0.00052456 2.3944e-05 -0.002563 -0.0031954
-0.17575 0.24589 6.7196e-05 -0.0050399
-0.00024837 0.000301 -3.5606e-05 0.00021941 -0.00034428 0.00044385 -0.00063223 0.00077083
-0.00017681 -0.0049731 -0.15392 0.2581
6080000000 -0.15461 0.19869 -0.0040349 -0.00094085 0.0011733 0.0028504 3.8666e-05 7.218e-05
0.00012637 0.00014975 0.00031552 4.7463e-05
-0.0040538 -0.00095128 0.13042 0.33649 -0.003234 0.0045394 -7.3217e-05 -2.1455e-05
7.2232e-05 0.000156 0.00022882 0.00044742
0.0012102 0.0028424 -0.0032595 0.0046138 -0.21291 0.18729 0.00025044 0.00015181
-0.00040994 0.00083324 -0.00031567 0.00026656
8.5864e-05 3.0225e-05 -8.3092e-05 -3.423e-06 0.00021807 0.00015655 -0.0037649 0.2216
-0.0037968 -0.0025263 -0.00089072 0.0009643
8.3108e-05 0.00012016 -7.316e-05 6.2833e-05 -0.00037836 0.00054697 -0.0038613 -0.0025542
-0.14619 0.2634 -0.00098255 -0.0055675
0.00019858 -6.1375e-06 0.00013628 0.00024579 -0.00029508 0.00013005 -0.00085912 0.00096835
-0.00092155 -0.0055627 -0.13208 0.27927
6140000000 -0.13908 0.21295 -0.0035114 -0.00064816 0.0016053 0.0022001 5.8459e-05 -9.3873e-06
2.7581e-05 -0.00014069 0.00045055 -0.00025741
-0.0035393 -0.00061026 0.15568 0.31904 -0.0024827 0.0052355 5.3973e-06 3.9235e-05
0.00033007 -6.4737e-06 0.00031773 -3.429e-05
0.001509 0.0022213 -0.0022568 0.0053125 -0.18939 0.20774 0.0003723 -0.00013078
0.0002695 0.00059921 -7.7423e-05 0.0006708
4.7866e-05 -5.3267e-05 1.8029e-05 7.2344e-05 0.00042426 -7.554e-05 0.0081587 0.21371
-0.0045441 -0.001371 -0.00037814 0.0015038
0.00012364 -6.7183e-05 0.00041373 4.3096e-05 0.00015423 0.0008187 -0.0045315 -0.0013062
-0.1274 0.28406 -0.0027695 -0.0043668
0.00051567 -0.0001907 0.00029287 6.7546e-05 -0.00012131 0.00066723 -0.00041348 0.0014496
-0.0027086 -0.0043512 -0.093905 0.27895
6200000000 -0.12263 0.2189 -0.0029135 -0.00021462 0.0020176 0.001281 7.2448e-05 0.00035867
-0.00017229 0.00012567 -2.9216e-05 -0.00042659
-0.0029067 -0.00022956 0.18486 0.31833 -0.00097549 0.0053334 8.8202e-05 0.0002249
9.3169e-05 -3.8523e-06 7.0788e-05 0.00015535
0.0020748 0.0011842 -0.00096911 0.0052738 -0.16996 0.2223 0.00012023 -0.00031701
0.00047832 6.0911e-05 0.00043148 0.00021449
0.00014948 0.00032408 5.3971e-05 0.00022069 0.00013412 -0.00041179 0.02247 0.22231
-0.0045388 -0.000126 0.0002057 0.0012075
-0.00024733 0.00016625 0.00015822 1.8945e-06 0.00057429 7.7309e-05 -0.0045886 -8.4483e-05
-0.11443 0.29202 -0.0034484 -0.0035923
-8.8788e-05 -0.0003485 0.00015056 0.00015654 0.00040867 0.00027949 0.000182 0.0012885
-0.0035432 -0.0036859 -0.080224 0.28962
6260000000 -0.10833 0.23202 -0.0030391 0.00076854 0.0021992 0.00082759 0.00028183 -5.2211e-05
0.00012136 0.00026986 -0.00019081 0.00010302
-0.0030129 0.00072141 0.20136 0.30297 -0.0001543 0.0053884 2.552e-05 -0.00010285
-6.9195e-05 -0.00017136 0.00017858 0.00012834
0.0020562 0.00081299 -5.8337e-05 0.0053659 -0.14895 0.24324 0.00014876 -4.5076e-05
0.00026175 -0.00011826 0.00022924 0.00022283
0.00024313 -5.664e-05 2.0556e-05 -8.2008e-05 4.5055e-05 -7.2394e-05 0.037124 0.21745
-0.00445 0.0013412 0.00048409 0.0012563
7.8841e-05 0.00029592 -0.00010923 -0.00014303 0.00046425 -0.00016845 -0.004399 0.0013276
-0.089249 0.29198 -0.0039491 -0.0028891
-0.00024604 2.4796e-05 0.00017266 6.3302e-05 0.00037979 0.00023659 0.00055552 0.0012756
-0.0039867 -0.0029111 -0.035558 0.28934
6320000000 -0.093127 0.23608 -0.0026281 0.0013458 0.0022559 -0.00036501 6.7345e-06 0.00016331
-0.0004376 0.00036266 -0.00017199 0.00016908
-0.0026067 0.0013677 0.22763 0.29483 0.0017849 0.0055693 4.6071e-05 8.4778e-05
-3.3242e-05 -0.00011077 0.00016843 -0.00010361
0.0022741 -0.00038177 0.0019548 0.0056169 -0.13083 0.2536 -0.00023521 -0.00026953
0.00022288 9.2795e-05 0.00051081 0.00028398
5.7589e-05 0.00011341 3.6065e-05 7.4185e-05 -0.00020012 -0.00033093 0.036449 0.21956
-0.0038965 0.0019157 0.00079525 0.00079904
-0.00035523 0.00040965 -7.9507e-05 -7.0045e-05 0.00016715 1.7516e-05 -0.0039236 0.0019556
-0.064857 0.30347 -0.004859 -0.0014637
-0.00018143 0.00022281 9.7928e-05 -8.7377e-05 0.00043554 0.00028199 0.00075581 0.00082803
-0.0049056 -0.0013195 -0.025155 0.28974
6380000000 -0.073913 0.24239 -0.0019328 0.0018123 0.0016655 -0.00052448 6.049e-05 1.7265e-05
0.00033605 0.00012404 0.00022542 0.00022155
-0.0018985 0.0018593 0.24493 0.27567 0.0029098 0.0042142 -0.00010091 -7.6179e-05
-0.00019855 -0.00017906 -5.1107e-05 -0.00030633
0.0016573 -0.00049405 0.0030702 0.0041072 -0.10273 0.26975 -0.00017684 0.0001508
0.00057382 -0.00015373 0.00050528 0.00029067
1.8875e-05 -4.8283e-05 -0.00012008 -7.9756e-05 -0.00010105 0.00013716 0.057195 0.2092
-0.0032023 0.0032728 0.00078675 0.00069655
0.00045303 0.00017297 -0.00018982 -0.00017901 0.00040086 2.38e-05 -0.0031357 0.0033261
-0.043586 0.29566 -0.0045675 -0.00028658
0.00026807 0.00024267 -4.6883e-05 -0.0002077 0.00047525 0.00030873 0.00082342 0.00074672
-0.0044402 -0.00025668 0.015247 0.29192
6440000000 -0.052424 0.25432 -0.00088791 0.0023948 0.0017676 -0.00081598 0.00031318 -0.00011981
0.00031003 -0.0004588 -0.00019177 -0.00015424
-0.00089278 0.0023732 0.26483 0.26275 0.0033121 0.0030127 9.1052e-05 -1.7059e-05
-0.00011479 2.7747e-05 -0.00017109 -0.00017261
0.0018731 -0.00080743 0.0033557 0.0029684 -0.086479 0.28543 -0.000139 0.00025496
-0.00054497 -0.00027453 0.00062764 -0.00067147
0.0003753 -0.00011964 8.6673e-05 -1.0958e-05 -0.00020088 0.00024163 0.058982 0.20634
-0.0017934 0.0039179 0.00094082 0.00070746
0.00021772 -0.00032903 -0.0001935 5.7324e-06 -0.0001903 -0.00025991 -0.0017938 0.0038598
-0.0028518 0.30208 -0.0042631 0.0012794
-0.00032061 -0.00017564 -0.00019484 -0.00034324 0.00072346 -0.00061411 0.0009656 0.00069073
-0.0043823 0.0011959 0.026412 0.27719
6500000000 -0.033251 0.25506 -0.00024739 0.002 0.0014232 -0.00094199 0.00020765 -4.5545e-05
6.783e-05 0.00012404 -2.2499e-05 0.00033061
-0.00027708 0.0020118 0.29104 0.23669 0.0036575 0.0026367 0.00012318 5.0328e-05
6.2014e-05 0.00014149 0.00019767 -0.00014211
0.0012486 -0.001046 0.0037229 0.0025294 -0.074286 0.28282 -6.0904e-05 -1.5645e-05
0.0001369 -0.00017673 -1.8095e-05 -0.00023652
0.00021693 -4.7561e-05 0.00012247 3.3997e-05 2.6571e-05 8.2994e-06 0.083582 0.20123
-0.00042727 0.0039883 0.0010348 0.00035071
4.7682e-05 0.00021707 6.0504e-05 0.0001433 0.0001317 -0.00016479 -0.00038503 0.0040475
0.019736 0.30613 -0.0034006 0.0020094
-9.5047e-05 0.00030786 0.00016721 -9.5173e-05 -5.5194e-05 -0.00024884 0.00099818 0.00042004
-0.0034107 0.002028 0.064026 0.27965
