# Supplementary material for: Early Detection of Alzheimer’s Disease via Machine Learning-Based Microwave Sensing: An Experimental Validation
Source: Sensors (Basel). 2025 Apr 25;25(9):2718. doi: 10.3390/s25092718 (PMC12074295; doi:10.3390/s25092718)
Supplement: Supplementary file 1 [file sensors-25-02718-s001.zip › measurements_paper_sensors/26 febbraio - PART1/set5/CSF_H_m9.s6p]

!Keysight Technologies,M9804A,MY58100912,A.14.10.03
!Date: Thursday, April 27, 2023 10:28:33
!Correction: S11(C  6-Port  ) 
!S12(C  6-Port  ) 
!S13(C  6-Port  ) 
!S14(C  6-Port  ) 
!S15(C  6-Port  ) 
!S16(C  6-Port  ) 
!S21(C  6-Port  ) 
!S22(C  6-Port  ) 
!S23(C  6-Port  ) 
!S24(C  6-Port  ) 
!S25(C  6-Port  ) 
!S26(C  6-Port  ) 
!S31(C  6-Port  ) 
!S32(C  6-Port  ) 
!S33(C  6-Port  ) 
!S34(C  6-Port  ) 
!S35(C  6-Port  ) 
!S36(C  6-Port  ) 
!S41(C  6-Port  ) 
!S42(C  6-Port  ) 
!S43(C  6-Port  ) 
!S44(C  6-Port  ) 
!S45(C  6-Port  ) 
!S46(C  6-Port  ) 
!S51(C  6-Port  ) 
!S52(C  6-Port  ) 
!S53(C  6-Port  ) 
!S54(C  6-Port  ) 
!S55(C  6-Port  ) 
!S56(C  6-Port  ) 
!S61(C  6-Port  ) 
!S62(C  6-Port  ) 
!S63(C  6-Port  ) 
!S64(C  6-Port  ) 
!S65(C  6-Port  ) 
!S66(C  6-Port  ) 
!S6P File: Measurement: :
# Hz S  RI   R 50
500000000 -0.32692 -0.063118 -0.010515 -0.0016941 -0.0087245 0.011923 -0.004062 0.011345
0.013311 0.0064541 -0.0052631 0.0080434
-0.010696 -0.0017089 -0.40785 -0.074242 0.0085216 -0.011017 0.0013312 0.011498
0.008565 0.0031244 0.00087299 0.013495
-0.0087628 0.011799 0.0085239 -0.01101 -0.25556 0.19138 0.007048 0.0028995
-0.0022461 0.0077275 0.0014682 0.012076
-0.0041155 0.011632 0.001393 0.011774 0.0070579 0.003012 -0.32539 0.041986
-0.02095 -0.0048804 0.017141 0.026669
0.012893 0.005877 0.0084919 0.0029434 -0.0022374 0.0076355 -0.020681 -0.0052198
-0.21318 -0.2396 -0.029582 0.0043646
-0.0050826 0.0083619 0.0011406 0.013574 0.0014925 0.011784 0.016696 0.026404
-0.029601 0.004385 -0.25901 -0.14541
560000000 -0.31478 0.10527 -0.020841 -0.067355 -2.3033e-05 0.013411 0.0059379 0.011267
0.010372 0.005343 0.011346 0.010814
-0.021071 -0.067467 -0.37119 0.090014 -0.040143 -0.039789 0.013167 0.0032578
-0.013478 -0.0060209 0.0045038 -0.00043015
0.00017488 0.013174 -0.04022 -0.039615 -0.18154 0.242 0.00011206 -0.0053021
0.018124 0.0065821 0.0078493 -0.0058491
0.0057353 0.011428 0.012946 0.0032435 0.0001162 -0.0053051 -0.30405 0.13104
0.0069992 -0.021797 0.0050978 -0.021454
0.010761 0.0059476 -0.013362 -0.0056446 0.018201 0.0064445 0.0068725 -0.021457
-0.29924 -0.055579 0.010583 -0.051184
0.011447 0.010543 0.004538 -0.00052781 0.0081853 -0.0058566 0.0049239 -0.021396
0.010389 -0.051247 -0.32943 0.0059014
620000000 -0.2751 0.081389 -0.02341 0.0090941 0.0034492 0.0089298 0.0083736 -0.0050789
0.012058 0.00031592 0.00082797 -0.0015036
-0.023394 0.0089603 -0.39918 0.035951 -0.019275 0.00010007 -0.0018264 -0.0023232
0.012596 -0.0051304 0.00091306 -0.0032342
0.0034673 0.0088149 -0.019332 0.00013282 -0.15474 0.25012 -0.001357 -0.0053496
-0.0042012 -0.0025179 0.0087042 -0.0032482
0.0081807 -0.0052622 -0.0018094 -0.0023393 -0.0013717 -0.0052789 -0.26085 0.14077
-0.039768 -0.020974 0.012164 0.028862
0.012206 -5.7386e-05 0.012638 -0.0051635 -0.0042314 -0.0024204 -0.039648 -0.020733
-0.21442 -0.092796 -0.043383 0.011262
0.00093115 -0.0022823 0.00087722 -0.0031573 0.0086281 -0.0031011 0.01258 0.029073
-0.043789 0.01108 -0.24543 -0.033489
680000000 -0.24046 0.17387 -0.026299 -0.015133 0.0045648 0.005311 0.0012027 -0.0070618
-0.0014591 -0.011965 0.0056463 -0.0065083
-0.026204 -0.015063 -0.38995 0.13741 -0.032497 -0.0018895 -0.0014779 -0.00041615
-0.0015236 -0.0092101 -0.0011369 -0.0020694
0.0046411 0.0052102 -0.03255 -0.0018139 -0.10757 0.27331 -0.00080372 5.9777e-05
-0.0015195 0.00081547 -0.0029731 -0.0093177
0.0014579 -0.0071463 -0.0014168 -0.0004121 -0.00087316 2.6781e-05 -0.21904 0.19331
-0.022737 -0.0073398 -0.0085622 -0.012623
-0.0015794 -0.011723 -0.001639 -0.0092056 -0.001489 0.0008689 -0.022694 -0.0073434
-0.28208 0.007459 -0.0049525 -0.0066364
0.0059919 -0.0070239 -0.0012575 -0.0020743 -0.0030976 -0.0092909 -0.0087131 -0.012269
-0.0048652 -0.0071577 -0.26054 0.072101
740000000 -0.19473 0.16729 -0.040839 0.026282 0.013244 -0.0035653 -0.00018868 -0.0045319
-0.0043652 -0.0017016 -0.006429 0.003088
-0.040875 0.026349 -0.33588 0.15731 -0.036809 0.034181 0.00031483 -0.0054779
-0.012813 0.0067093 -0.00069949 -0.0049922
0.013236 -0.0036609 -0.036749 0.034363 -0.074329 0.27394 -0.0020828 0.0031089
-0.0010315 -0.005176 -0.0020783 0.00068652
-5.0535e-05 -0.0042372 0.00032147 -0.0054595 -0.0019789 0.003123 -0.20201 0.19994
-0.042577 -0.010131 0.022053 0.016677
-0.004241 -0.0015393 -0.013016 0.0067372 -0.0010392 -0.0051919 -0.042431 -0.0098528
-0.17929 0.043989 -0.044811 -0.0027341
-0.0063071 0.0031754 -0.00048882 -0.0052948 -0.0018673 0.00069678 0.022155 0.016594
-0.044713 -0.0023546 -0.2521 0.077861
800000000 -0.16644 0.21276 -0.022742 0.015885 0.0054041 -0.010094 -0.0043888 -0.0023651
-0.0041139 0.0012465 0.0040452 0.00056133
-0.022765 0.015612 -0.3446 0.22821 -0.0088032 0.034231 -0.0021134 0.0020494
-0.00014495 0.0021029 0.00059752 0.0053144
0.0053595 -0.010234 -0.0086838 0.034334 -0.035935 0.30006 0.0011499 0.0011868
9.5101e-05 0.0031105 -0.0016474 0.00063319
-0.0043152 -0.002532 -0.0021745 0.0020446 0.001091 0.0011478 -0.17334 0.22801
-0.02919 0.012727 0.014745 -0.010465
-0.0044159 0.0013923 -0.00020098 0.0021097 0.00012973 0.0031745 -0.029066 0.012765
-0.23424 0.065871 -0.019249 0.020931
0.0043647 0.00087076 0.00072489 0.0055936 -0.0017318 0.00076487 0.014937 -0.010471
-0.019196 0.021025 -0.24881 0.12781
860000000 -0.13241 0.23455 -0.018802 0.030619 -0.0034183 -0.0098936 -0.0022845 0.00046788
0.0039092 0.0051593 -0.0032735 -0.0032033
-0.018718 0.03053 -0.2979 0.27315 0.0072868 0.034228 0.00019665 0.0022432
0.0039125 0.000264 0.0036257 0.00020899
-0.0034545 -0.0099431 0.0074228 0.034239 0.01255 0.31009 -0.00061291 -0.00041713
0.0026097 -0.0018325 0.0017012 0.0042932
-0.0021794 0.00053472 0.00022458 0.0021349 -0.00059038 -0.00044241 -0.1375 0.23969
-0.018673 0.017215 -0.006715 -0.0092524
0.004228 0.0053226 0.004011 0.00020848 0.0026077 -0.0018425 -0.018763 0.017301
-0.1795 0.12771 -0.026282 0.015983
-0.0034835 -0.0034802 0.0032446 0.00022953 0.0016024 0.004153 -0.0070758 -0.0094376
-0.026339 0.015807 -0.1985 0.17794
920000000 -0.10954 0.25798 0.0041583 0.039286 -0.0092732 -0.004398 -0.0020665 0.0017065
0.00015444 0.0014614 0.0030206 -0.0012614
0.004073 0.039171 -0.2713 0.29509 0.027734 0.022887 0.0012764 0.0010862
0.006915 -0.0001744 0.0038733 -0.0030111
-0.0092955 -0.0043502 0.027862 0.02281 0.058859 0.31208 0.001665 -0.00014654
0.00048113 -0.00021968 0.00085856 -0.0013066
-0.0020898 0.0017779 0.0013386 0.0010651 0.0016797 -9.9198e-05 -0.11345 0.25692
-0.01282 0.03065 0.0042229 -0.0065053
0.00024032 0.0015607 0.0069152 2.8478e-06 0.00051218 -0.00028113 -0.012686 0.030576
-0.17307 0.13152 -0.0037995 0.028701
0.003178 -0.001351 0.0039039 -0.0030819 0.00095297 -0.0013281 0.0042584 -0.0064286
-0.0037797 0.02857 -0.20842 0.18987
980000000 -0.063054 0.28032 0.016533 0.030715 -0.0091688 0.0047351 0.0019688 0.0036928
0.003949 -0.0011849 -0.0035131 -0.0028651
0.016513 0.030658 -0.21932 0.33252 0.032825 0.005331 0.0019622 -0.00024725
0.0016758 -0.0057842 -0.00050868 -0.0027355
-0.0091702 0.0047667 0.032924 0.0052221 0.1054 0.30694 0.00046032 -0.0011489
0.00029761 -0.0016736 0.0014586 -0.00030356
0.0020588 0.0035846 0.0019744 -0.00029296 0.00045611 -0.0011446 -0.07522 0.26839
0.0065706 0.030287 -0.0098301 -0.0076252
0.0039658 -0.0012356 0.0017227 -0.0058274 0.00031948 -0.0016561 0.0066248 0.030305
-0.1437 0.16882 0.0045184 0.020751
-0.003835 -0.0029302 -0.00058481 -0.0027192 0.0014597 -0.00031811 -0.0099388 -0.007704
0.0045537 0.020863 -0.16682 0.23878
1040000000 -0.021797 0.29008 0.033115 0.01999 -0.00095269 0.0074242 0.0025698 0.00067331
0.00034631 -0.0034055 5.4416e-05 -0.0011785
0.033017 0.019988 -0.18426 0.34687 0.029524 -0.014105 0.0014837 -0.0017267
-0.0023754 -0.0022635 -0.0012312 -0.0027755
-0.000933 0.0074423 0.029517 -0.014273 0.15195 0.2941 -0.00057759 -0.0013361
-0.0015135 -0.00095892 -0.00058226 -0.0010647
0.0024805 0.0007761 0.0014455 -0.0017329 -0.00058006 -0.0013494 -0.047848 0.27831
0.018371 0.01975 -0.0022018 0.001262
0.00047155 -0.0033012 -0.0023997 -0.0022563 -0.0014962 -0.00096181 0.018411 0.019719
-0.11105 0.17758 0.01324 0.020548
0.00021839 -0.0012101 -0.0011445 -0.0027272 -0.00058881 -0.0010212 -0.0019579 0.0013089
0.013083 0.020492 -0.14611 0.2591
1100000000 0.022546 0.30059 0.036764 -0.0027972 0.003512 0.004057 0.0024488 -0.0010041
-0.0022901 -0.0030625 -0.0041169 -5.4492e-05
0.03661 -0.0027511 -0.14089 0.36682 0.015447 -0.027297 -6.0742e-05 -0.0017972
-0.003383 -0.00082947 -0.003642 -0.00054572
0.0035121 0.0040646 0.015374 -0.027418 0.19821 0.27498 -0.001716 0.00028903
-0.0015886 0.00067988 -0.0010611 -0.00047043
0.0024717 -0.0010581 -6.8976e-05 -0.0018268 -0.0017341 0.0003005 -0.0077219 0.28355
0.024517 0.0068597 -0.0024803 -0.00013355
-0.0023332 -0.0031088 -0.0033807 -0.00080746 -0.0015976 0.00067484 0.024511 0.0068495
-0.093711 0.19559 0.019351 0.010201
-0.0041744 -5.5102e-05 -0.0036758 -0.00049337 -0.0010344 -0.00051142 -0.0026044 -0.00012918
0.019368 0.010072 -0.10127 0.29191
1160000000 0.07408 0.29729 0.025248 -0.019893 0.0033762 -0.00073413 -5.5074e-05 -0.0024976
-0.0041254 -0.00097718 -0.0011938 0.0041617
0.025182 -0.019912 -0.09675 0.372 -0.0034474 -0.028499 -0.0015623 -0.0014247
-0.0027069 0.0025567 -0.0015191 0.0018501
0.0033784 -0.00074574 -0.0035741 -0.028538 0.24201 0.24513 -0.0006023 0.0016637
-0.0003105 0.0017796 -0.00091178 0.00027282
-0.00015966 -0.0024408 -0.0015205 -0.0014095 -0.0006197 0.0016315 0.031587 0.28076
0.021878 -0.009388 -0.003514 0.0051978
-0.0041218 -0.001016 -0.0026492 0.0025351 -0.00032974 0.001769 0.021884 -0.0093925
-0.058006 0.20675 0.019236 0.0015692
-0.001156 0.004138 -0.0015589 0.0018162 -0.00093387 0.00029674 -0.0034035 0.0052058
0.019298 0.0016832 -0.054004 0.29529
1220000000 0.11779 0.28848 0.012196 -0.02992 -0.0011394 -0.0015019 -6.8961e-05 -0.0010653
-0.0026712 0.002278 0.0010888 0.0020631
0.012218 -0.029886 -0.052872 0.38643 -0.016452 -0.020917 -0.0024704 0.00049886
4.7988e-05 0.0029734 -0.00077357 0.0019135
-0.0011626 -0.0014932 -0.016566 -0.020874 0.28155 0.20696 0.00086175 0.0013984
0.00050542 0.0011546 0.00019564 0.00055198
-3.042e-05 -0.0010892 -0.0024771 0.00050979 0.00087269 0.0014109 0.071008 0.27263
0.011491 -0.016195 0.0022599 0.00153
-0.0026812 0.0022959 7.095e-05 0.0029611 0.00055834 0.0011472 0.011464 -0.016252
-0.036296 0.21874 0.015319 -0.012273
0.0011066 0.0019937 -0.00075214 0.0018961 0.00022661 0.00052272 0.0022011 0.0015676
0.015314 -0.01226 -0.024309 0.31446
1280000000 0.16822 0.26903 -0.0065811 -0.029125 -0.001937 0.0016047 -0.00096305 -0.0019828
-0.0011206 0.0033277 0.0025172 0.0013397
-0.006623 -0.02908 -0.0061423 0.37869 -0.023414 -0.0082 -0.00076835 0.0014016
0.0016565 0.0018373 0.00056495 0.0019716
-0.0019351 0.0016452 -0.023492 -0.0081102 0.31319 0.16388 0.0013744 -0.00015111
0.0010665 0.00037319 0.00020206 0.00031994
-0.0010051 -0.0019751 -0.00076028 0.0014181 0.0013492 -0.00015784 0.10762 0.25692
0.0021104 -0.019071 -5.8232e-05 0.00019982
-0.0010685 0.0032845 0.0016886 0.0017943 0.0010648 0.00036254 0.0021169 -0.019083
0.00038562 0.22477 0.0039851 -0.01501
0.0025218 0.0013551 0.00055505 0.0020021 0.00021278 0.00036988 -4.6189e-05 0.00019728
0.0039557 -0.01504 0.024079 0.31793
1340000000 0.20596 0.23701 -0.016616 -0.020022 0.00032998 0.0041066 -0.0018329 -0.00074074
0.0015173 0.0026368 0.0017577 -0.0013803
-0.016568 -0.020095 0.033047 0.37187 -0.020676 0.0042836 -0.00018059 0.0019131
0.0017069 0.00089721 0.0011562 0.00075232
0.00030875 0.0041069 -0.020686 0.0043943 0.3364 0.11615 0.00078644 -0.00083974
0.00048966 -0.00046761 0.00013436 0.00021732
-0.0017664 -0.00073808 -0.00018647 0.0019 0.00077754 -0.00081955 0.14083 0.23705
-0.0072346 -0.016686 0.0010719 0.00036506
0.0016122 0.002734 0.0017666 0.00092562 0.00049613 -0.00049778 -0.0072711 -0.016695
0.029484 0.22323 -0.002401 -0.013911
0.0016256 -0.0013757 0.001163 0.00075136 0.00012859 0.00024792 0.0010724 0.00040311
-0.0023704 -0.013932 0.061582 0.31493
1400000000 0.24031 0.20081 -0.02327 -0.0088655 0.0045992 0.0030781 -0.0020771 0.00078336
0.002596 0.0010303 0.00037884 -0.0013167
-0.023206 -0.0088468 0.07144 0.36027 -0.014139 0.012163 0.0011971 0.001362
0.001161 -0.00059404 0.001126 0.00025429
0.0046432 0.0030569 -0.014094 0.012274 0.35024 0.062088 -1.2386e-05 -0.0013519
0.00019099 -0.00018581 0.00046622 0.00024397
-0.0021275 0.00079205 0.0012528 0.0013368 -5.889e-06 -0.001352 0.17061 0.20874
-0.013539 -0.010391 -0.00093847 -0.00046709
0.002567 0.0010599 0.0011569 -0.00060555 0.00018881 -0.0002007 -0.01353 -0.010385
0.063052 0.22241 -0.0092806 -0.0091468
0.0003994 -0.001326 0.001121 0.0002446 0.00048063 0.00024507 -0.00095585 -0.00043463
-0.009236 -0.0091786 0.10734 0.30608
1460000000 0.26453 0.15785 -0.020665 0.0036313 0.0050586 -0.001532 -0.001512 0.0017059
0.0021356 -0.00043192 -0.0002089 -0.00086061
-0.020688 0.0036135 0.10632 0.339 -0.0052976 0.01477 0.0016213 0.00026505
0.0010646 -0.0012348 0.001222 -0.00046568
0.0050471 -0.0015357 -0.0052295 0.014831 0.35709 0.0069154 -0.0010068 -0.0011261
0.00029584 -0.00024327 0.00062433 -0.00016218
-0.001478 0.0017401 0.0016059 0.00027361 -0.0010236 -0.0011039 0.19778 0.18002
-0.01486 -0.0040449 -0.0010153 0.0018149
0.0021389 -0.00040831 0.0010705 -0.001258 0.00027644 -0.00022554 -0.01492 -0.0040111
0.092497 0.21104 -0.011266 -0.0034488
-0.00024157 -0.00092501 0.0012085 -0.00049031 0.00066192 -0.00012837 -0.001021 0.0017141
-0.011209 -0.0034641 0.14079 0.2866
1520000000 0.27797 0.11709 -0.015567 0.0093931 0.0031245 -0.003774 0.00010827 0.002626
0.0023624 -0.0018212 -0.0010387 -0.00016754
-0.01555 0.009369 0.14067 0.3255 0.0020267 0.012106 0.0016489 -0.0006643
0.00018214 -0.0010289 0.00038474 -0.0009481
0.0030947 -0.0037676 0.0021003 0.01211 0.34954 -0.05012 -0.00078056 -0.0004158
0.00070952 -0.0010011 9.3668e-05 -6.1894e-05
9.3917e-05 0.0025885 0.0016641 -0.00067959 -0.00075783 -0.00043389 0.22172 0.14195
-0.015046 0.0014982 0.001321 0.0020578
0.0023639 -0.001806 0.00016844 -0.0010612 0.00068695 -0.0010326 -0.015052 0.0015239
0.12097 0.20081 -0.011557 0.0010529
-0.0010573 -0.00014812 0.00041634 -0.00095448 6.0383e-05 -7.6952e-05 0.0013567 0.0020648
-0.011534 0.0010555 0.17478 0.26815
1580000000 0.28877 0.071611 -0.0091838 0.013145 -0.0011256 -0.0045037 0.0014936 0.0018353
-0.00019588 -0.0022209 -0.0001893 0.00036693
-0.0091818 0.013136 0.16892 0.30104 0.0052194 0.0070457 0.00063329 -0.0014914
-0.00044563 -0.0011442 -0.00019505 -0.00073367
-0.0011471 -0.0044927 0.0052625 0.0070304 0.32872 -0.1077 -0.0014821 0.00024366
-0.00038806 -0.0012838 0.00028759 -0.00046294
0.0015056 0.0018708 0.00060886 -0.0014882 -0.0015015 0.00025598 0.2364 0.10252
-0.012035 0.0068361 0.0020494 0.00081322
-0.00016368 -0.002213 -0.00043156 -0.0011536 -0.00036423 -0.0012899 -0.012035 0.0068564
0.14644 0.1864 -0.0091958 0.0070496
-0.00018664 0.00033804 -0.00018264 -0.00071368 0.00033875 -0.00049243 0.0020545 0.00079753
-0.0091998 0.0070433 0.20829 0.24283
1640000000 0.29214 0.030707 -0.0022973 0.012433 -0.0027046 -0.0020891 0.0027482 0.0010945
-0.00052332 -0.0017131 -0.00037266 0.00041022
-0.0023101 0.012419 0.19908 0.27686 0.0053348 0.0023231 -0.00046198 -0.0018492
-0.0009639 -0.00060571 -0.00042794 -0.00069908
-0.0027268 -0.0020652 0.0053614 0.0022938 0.29933 -0.15688 -0.00076387 0.0011835
-0.0010081 -0.0011522 -0.00016141 -0.00041927
0.0027429 0.0010774 -0.0004728 -0.0018498 -0.00077134 0.0011892 0.24956 0.053139
-0.0080506 0.0083211 0.0024798 -0.00058504
-0.00053355 -0.0017299 -0.00096989 -0.00060283 -0.0010527 -0.0011175 -0.0080377 0.0083556
0.17061 0.16566 -0.0046789 0.0091771
-0.00036632 0.00048629 -0.00042981 -0.00068875 -9.8672e-05 -0.00038316 0.0024959 -0.00058002
-0.0046664 0.0091611 0.23478 0.21278
1700000000 0.28652 -0.014309 0.0013668 0.0099538 -0.0032065 0.0004462 0.0031074 -0.0012131
-0.0021196 -0.00073565 0.00055316 0.000452
0.0013645 0.0099592 0.21807 0.24547 0.0027445 -0.00029733 -0.0014541 -0.00076068
-0.000852 -0.00014358 -0.00078636 -0.00043715
-0.0032092 0.00046616 0.002729 -0.00030951 0.25509 -0.19547 0.00010561 0.0016423
-0.0020518 -0.00019779 -0.00035334 -0.00077066
0.0031207 -0.0012708 -0.0014708 -0.00075592 9.3946e-05 0.0016602 0.24653 0.002672
-0.0053167 0.0095678 0.001691 -0.0020306
-0.0021099 -0.00075918 -0.00087185 -0.00012676 -0.0020819 -0.00018417 -0.0053229 0.0095848
0.1901 0.14894 8.7453e-05 0.0093851
0.00051317 0.00043888 -0.00078917 -0.00045348 -0.00037183 -0.00078046 0.001754 -0.0020739
0.00010032 0.0094165 0.25264 0.17948
1760000000 0.27585 -0.063169 0.0040727 0.0069049 -0.0019649 0.0011535 0.0013339 -0.0034123
-0.0012699 0.00049671 0.00026428 -0.00048834
0.004047 0.0069236 0.24462 0.20592 0.00019613 -0.0016563 -0.0012779 1.3423e-05
-0.0012096 0.00099735 -0.00052748 0.00030136
-0.0019858 0.0011927 0.00018568 -0.0016439 0.20654 -0.2272 0.0010947 0.0014653
-0.0011947 0.0014596 -0.0012284 -0.00059822
0.0013053 -0.0034671 -0.0012842 1.7215e-06 0.0011097 0.00144 0.23776 -0.049541
-0.001665 0.0090764 -9.026e-05 -0.0023938
-0.001219 0.00049662 -0.0011911 0.00099069 -0.0011523 0.0014265 -0.0015721 0.0090758
0.20736 0.11719 0.0039217 0.0071258
0.00023551 -0.00056216 -0.00051829 0.00030363 -0.0012676 -0.00060211 -0.00012712 -0.002355
0.0038787 0.00708 0.2665 0.14228
1820000000 0.25268 -0.1011 0.0046148 0.0033154 0.00030439 0.0022735 -0.00086842 -0.0030842
-0.0012314 0.00088258 -5.8563e-05 -7.053e-06
0.0046143 0.0033073 0.25542 0.17616 -0.0019339 9.4623e-05 -0.0014798 0.0009384
-5.7808e-05 0.001282 -0.00073342 0.00045359
0.00030135 0.0022704 -0.0019188 8.2898e-05 0.15684 -0.24206 0.0016756 0.00056676
-0.00034563 0.0023219 -0.0016745 0.00023662
-0.00088286 -0.0030825 -0.0014771 0.00095356 0.0016695 0.00057204 0.20751 -0.097311
0.00032854 0.0079023 -0.0015382 -0.0016454
-0.0011993 0.00090362 -4.1107e-05 0.0013071 -0.00033151 0.0023718 0.0003065 0.007886
0.22783 0.090899 0.0049529 0.0034542
-6.6947e-05 -3.6016e-05 -0.0007399 0.00044882 -0.001661 0.00026196 -0.0014872 -0.0016794
0.0049942 0.0034546 0.27014 0.10743
1880000000 0.21803 -0.14212 0.0025364 0.0008778 -0.00026006 0.0021913 -0.0028614 -0.0023655
-0.00028035 0.0015938 0.00034204 -0.00061272
0.0025352 0.00087984 0.26002 0.12973 -0.003845 0.0028831 -0.00032475 0.0018687
0.00061794 0.0013861 7.5177e-05 0.0010088
-0.00024122 0.0021838 -0.0038597 0.0029148 0.10501 -0.24978 0.0021088 -0.0011253
0.001697 0.0020582 -0.0009329 0.0015414
-0.002899 -0.0023847 -0.00033022 0.0018315 0.0021255 -0.0010987 0.16645 -0.13752
0.0015623 0.0056131 -0.0022168 0.00032928
-0.00029142 0.0016571 0.00063509 0.0013641 0.0017021 0.0021031 0.0016081 0.0056649
0.23485 0.0615 0.005441 0.0016379
0.00033659 -0.00057937 0.00010092 0.0010529 -0.00089839 0.0014359 -0.0022497 0.00035124
0.0054019 0.0016205 0.27161 0.073364
1940000000 0.17927 -0.16847 0.00048539 -0.00097836 0.0017412 0.0018438 -0.0039655 0.00018306
0.0010814 0.00094763 -0.00077701 -0.00078801
0.00047033 -0.00097663 0.2615 0.098468 -0.0019434 0.0057686 0.0010862 0.0014297
0.0020418 0.00030233 0.0009535 0.0002538
0.001761 0.0018611 -0.0019219 0.0057847 0.061216 -0.24157 0.00044173 -0.0024315
0.0023365 0.00026581 0.00026189 0.0016262
-0.0039904 0.00020912 0.0010627 0.0014377 0.00039888 -0.002376 0.11378 -0.16837
0.0010605 0.0039398 -0.001353 0.0012002
0.00098153 0.00090066 0.0020543 0.00029683 0.0023232 0.00029216 0.0010549 0.0039174
0.24162 0.024954 0.0043657 -0.0025981
-0.00076717 -0.00074267 0.00092497 0.000233 0.00033016 0.0015919 -0.0012675 0.0011736
0.0043627 -0.0025899 0.26241 0.037622
2000000000 0.13345 -0.1835 -0.0031989 0.00091121 0.0029086 0.0011585 -0.0026195 0.0036784
0.00079982 0.00047919 -0.00091669 0.00049877
-0.0031606 0.00090542 0.24812 0.063136 -0.00041562 0.0077958 0.0016395 0.0003201
0.0011023 -0.0013572 0.00043812 3.4279e-07
0.0029128 0.001136 -0.00035275 0.0078276 0.02006 -0.22732 -0.0015938 -0.0014942
0.0019651 -0.001052 0.0015087 0.0013794
-0.0026058 0.0036625 0.0016741 0.00033369 -0.0015593 -0.0014874 0.05966 -0.17787
-0.00080639 0.0034039 -0.00011158 0.002071
0.00084715 0.0004492 0.0010893 -0.0013635 0.0019879 -0.0010158 -0.0007685 0.0034291
0.24007 -0.0080529 0.00071559 -0.003455
-0.0009683 0.00052395 0.00046031 2.2472e-06 0.0014144 0.0013691 -0.00012624 0.0019502
0.00068043 -0.0034487 0.2498 0.0094089
2060000000 0.086232 -0.19122 -0.0042208 0.00298 0.0028467 -0.00071053 0.00077434 0.0034647
0.0017115 -0.00059211 -0.0002625 0.0012719
-0.0042475 0.0030067 0.23504 0.034225 0.004752 0.008736 0.0011177 -0.00066003
0.00051374 -0.0015417 0.00051964 -0.000117
0.0028529 -0.00079944 0.0048037 0.0087163 -0.012632 -0.20964 -0.0017422 0.00058914
0.00063856 -0.0022514 0.0028073 0.00051328
0.00079543 0.0034086 0.0011377 -0.00068087 -0.0017451 0.00057871 0.0082611 -0.1748
-0.0018308 0.0043556 0.00078534 0.0012013
0.0016696 -0.00064452 0.00050546 -0.0015413 0.00059774 -0.0022563 -0.0018868 0.0043152
0.2276 -0.046337 -0.0012715 -0.0042754
-0.00024547 0.0013598 0.00056771 -0.00010335 0.0029778 0.00041969 0.00079922 0.0011804
-0.0013104 -0.0043563 0.23507 -0.015459
2120000000 0.041493 -0.18225 -0.0033957 0.0062814 0.0023382 -0.0028108 0.0030333 0.002013
0.00071973 -0.0015347 0.0011137 0.00018627
-0.0034186 0.0062526 0.21457 0.010997 0.0072087 0.0045283 0.00099348 -0.0013761
-0.0013261 -0.002008 4.2672e-05 -0.0010548
0.0022983 -0.0028393 0.0072734 0.0045049 -0.040681 -0.19259 -0.00087064 0.0016293
-0.00157 -0.0015917 0.0006217 -0.0022041
0.0031907 0.0019582 0.0010353 -0.0013821 -0.00084887 0.0016294 -0.039875 -0.15705
-0.0020574 0.0065082 0.001681 0.00086763
0.00077783 -0.0015977 -0.0013387 -0.0020135 -0.0015732 -0.0015478 -0.0020114 0.0065616
0.21371 -0.08077 -0.0053477 -0.0023946
0.00098666 0.00020044 -1.4543e-05 -0.0010921 0.00047174 -0.0022539 0.0016502 0.00076721
-0.0053091 -0.0024246 0.21417 -0.030632
2180000000 0.0015261 -0.16969 -0.0018256 0.0095886 0.00056141 -0.0021609 0.0031465 -0.0005702
0.000408 -0.0014107 0.0012798 0.00014409
-0.0018391 0.0096045 0.19534 -0.0073746 0.0080684 0.0039002 -0.0008822 -0.0017561
-0.0020696 0.00082558 -3.0336e-05 0.00017777
0.00051814 -0.0021728 0.0081123 0.0038463 -0.061951 -0.16914 0.0012332 0.001618
-0.00090508 -0.00024723 0.00043851 -0.0020722
0.0031536 -0.00077876 -0.00089288 -0.0016903 0.001227 0.0016825 -0.076023 -0.13184
-0.00067489 0.0093948 0.0021177 0.00022498
0.00030579 -0.0014641 -0.0020895 0.00086556 -0.0009169 -0.00017385 -0.00061039 0.0092229
0.18749 -0.1113 -0.0056238 0.001922
0.0012994 0.00017712 1.5638e-05 0.00022666 0.0004361 -0.001952 0.0021478 0.00018766
-0.0056431 0.0018883 0.19878 -0.045572
2240000000 -0.027439 -0.14517 0.0021326 0.010863 -0.00062543 -0.0027989 0.0016032 -0.0023025
-0.0021132 -0.00089653 0.00081175 -0.0018038
0.002115 0.010853 0.17541 -0.012571 0.0087626 3.7054e-05 -0.000892 -0.00037239
-0.00050213 0.001115 -0.00075238 -0.00057639
-0.00062355 -0.0027951 0.008805 -1.7845e-05 -0.079846 -0.14482 0.0021055 -0.0015378
-0.0011469 4.3321e-05 -0.0024316 -0.0014921
0.0015882 -0.0023815 -0.00093038 -0.00038082 0.0019916 -0.001616 -0.11024 -0.10263
0.0017949 0.010958 0.0016339 -0.00081523
-0.0020476 -0.00087184 -0.00048074 0.0011206 -0.0011941 6.4788e-05 0.0017952 0.011093
0.15929 -0.12867 -0.0058327 0.0040433
0.00072755 -0.0018814 -0.00076989 -0.00054721 -0.0023961 -0.0014742 0.0016087 -0.0008023
-0.0058525 0.004096 0.17506 -0.055859
2300000000 -0.05394 -0.11849 0.0075343 0.0091708 -0.0012103 -0.0019449 -0.00037038 -0.0014171
-0.0012552 0.00072072 -0.0012268 -0.00067295
0.0074963 0.0091235 0.15602 -0.022079 0.0087965 -0.0022277 -0.00076401 0.00065507
-0.00017332 0.001577 -0.00010621 0.000809
-0.0012757 -0.0018844 0.0087779 -0.0023203 -0.091665 -0.12093 -0.00020482 -0.0018312
-7.4654e-05 0.0018193 -0.0018187 0.00081366
-0.00044435 -0.0014305 -0.00080716 0.00059967 -9.5743e-05 -0.0018778 -0.13039 -0.067935
0.0058141 0.010929 0.00044009 -0.0018087
-0.0012772 0.0007324 -0.00017714 0.0016061 -5.6367e-06 0.0018556 0.0059199 0.010691
0.12414 -0.14985 -0.0035605 0.0074572
-0.0011836 -0.00069164 -6.7332e-05 0.00077447 -0.0017964 0.00062393 0.00029451 -0.0017768
-0.003643 0.0073409 0.15998 -0.057807
2360000000 -0.071573 -0.087718 0.010505 0.008458 -0.0012652 -0.0014848 -0.0015296 -0.00066239
-0.00064309 0.0012295 -0.0015235 -0.00053091
0.010471 0.008475 0.14628 -0.02217 0.0081326 -0.0052506 -0.0005643 0.0010655
0.0019561 0.00039559 8.7928e-05 -7.8626e-05
-0.0012621 -0.0014745 0.0080886 -0.0053265 -0.10224 -0.099338 -0.0027314 -0.00094521
0.0010683 0.0001264 -0.00095301 0.0017308
-0.0015281 -0.00063257 -0.00053853 0.0010718 -0.0027042 -0.00093818 -0.14795 -0.035373
0.010404 0.010187 0.0012651 -0.0023103
-0.00059512 0.0011331 0.0020087 0.00032653 0.0010152 0.00011591 0.010358 0.010293
0.095415 -0.14996 0.00042734 0.0082445
-0.0014884 -0.00060969 8.9564e-05 -4.8565e-05 -0.0010432 0.0018215 0.0013471 -0.0023446
0.00048298 0.0083298 0.137 -0.061452
2420000000 -0.079341 -0.059877 0.014175 0.0027329 -0.0031161 -0.0011986 -0.00092034 0.0005423
0.0011861 0.0014255 -0.0014291 0.0017823
0.014178 0.0027868 0.13002 -0.022151 0.0045262 -0.0070524 0.0013132 0.0010561
0.00075478 -0.0015835 -8.5442e-05 -0.00021112
-0.0031582 -0.0011375 0.0044398 -0.0070969 -0.1145 -0.077803 -0.0023249 0.001438
-0.00018096 -0.000161 0.00023568 0.0029793
-0.00094779 0.00057826 0.0013115 0.0010329 -0.0022834 0.0014561 -0.1557 0.0080592
0.014328 0.0073981 -0.00035239 -0.0025098
0.0011272 0.0014155 0.00067472 -0.0015783 -9.7619e-05 -0.00018047 0.014451 0.0073698
0.060933 -0.14992 0.0013403 0.0089263
-0.0014133 0.0017934 -8.0459e-05 -0.00019598 0.00036303 0.0029805 -0.0004649 -0.0024259
0.0012706 0.008918 0.11853 -0.056054
2480000000 -0.080501 -0.030161 0.013741 -0.0025826 -0.001627 -0.00011296 -0.00050893 0.001467
0.001976 -0.00046616 0.00015109 0.0013547
0.01374 -0.0025683 0.1317 -0.024432 0.0025741 -0.0090146 0.0012593 -9.1216e-05
-0.00044203 -0.001009 -0.00012336 -0.00028131
-0.0016371 -0.00011112 0.002478 -0.0090966 -0.11802 -0.059051 -0.00063147 0.0033566
-0.0002183 -0.00087542 0.0019262 0.00086801
-0.00054479 0.0013892 0.00121 -0.00010055 -0.00071499 0.0033364 -0.15827 0.044084
0.01793 0.0010794 -0.00171 -0.0024444
0.0019287 -0.00049316 -0.00050932 -0.0010454 -0.00029099 -0.00093151 0.017822 0.00097568
0.03062 -0.14225 0.0042925 0.0074652
0.00017873 0.0013671 -5.9038e-05 -0.00024362 0.0018514 0.00082764 -0.0016196 -0.00263
0.0043893 0.0074562 0.098722 -0.053609
2540000000 -0.085615 -0.0018949 0.011536 -0.0063886 -0.0023485 0.00090966 0.00060546 0.00082949
-7.3875e-05 -0.0019128 0.00096977 0.0014809
0.011509 -0.0063751 0.1181 -0.01524 -0.0013684 -0.0079158 0.00058209 -0.001447
-0.0015895 -0.00014106 -0.00042851 0.00024787
-0.0023394 0.00096871 -0.0014236 -0.0079214 -0.12489 -0.034569 0.0020651 0.0025142
-0.0011368 -7.067e-05 0.0018485 -0.00083887
0.00060274 0.00082106 0.00059285 -0.0014398 0.0021168 0.0024885 -0.15739 0.084102
0.017367 -0.0056194 -0.0021408 -0.0018577
-0.00018906 -0.0018652 -0.0015856 -9.1206e-05 -0.0011943 -8.7615e-05 0.017436 -0.0057544
0.0060628 -0.12782 0.0069782 0.0063821
0.0010252 0.0016601 -0.00045911 0.00018522 0.0017412 -0.00093032 -0.0022554 -0.0017067
0.0070336 0.006454 0.08317 -0.038404
2600000000 -0.078063 0.022363 0.0083241 -0.0098688 -0.0013381 0.0026114 0.00074231 -0.00032843
-0.0011527 -0.0011893 0.0019193 0.00053739
0.0083533 -0.009854 0.11342 -0.031385 -0.003639 -0.0060833 -0.00041862 -0.00069206
-0.00018391 0.001653 -0.00018601 0.00072186
-0.0012717 0.0025964 -0.0036756 -0.0060404 -0.12906 -0.010495 0.0032224 -5.5579e-05
-0.0002503 0.0013211 0.0011527 -0.0017386
0.00078582 -0.00019967 -0.0004272 -0.00070847 0.0032365 -2.1745e-05 -0.14243 0.1166
0.01416 -0.012129 -0.0032547 2.881e-07
-0.0010015 -0.0011336 -0.00016838 0.0016292 -0.00024518 0.0013835 0.014078 -0.012111
-0.020581 -0.11224 0.0086178 0.0057589
0.0018286 0.00034304 -0.00020642 0.00068322 0.0011532 -0.0016272 -0.0032245 -0.00014093
0.0086468 0.0057359 0.075663 -0.024495
2660000000 -0.073474 0.047699 0.0043884 -0.011628 -0.00012455 0.0010382 0.00017822 -9.4357e-05
-0.0026494 0.00044342 0.0013872 -0.00071733
0.0043973 -0.011628 0.11971 -0.027362 -0.0048372 -0.0043482 -0.0012118 -0.00030394
0.00012977 0.0017607 0.00047473 0.0007653
-0.00014381 0.0010665 -0.0048951 -0.0043177 -0.12896 0.0094613 0.0019607 -0.0018548
0.00040378 0.00099977 -0.0011877 -0.0015077
0.00011817 -0.00013218 -0.001225 -0.00032121 0.0019659 -0.0018299 -0.12432 0.14787
0.0081805 -0.015614 -0.0023858 0.00089112
-0.0026583 0.00049885 0.00013363 0.0018641 0.00055847 0.00085422 0.0082198 -0.015672
-0.037647 -0.097264 0.010336 0.0015924
0.0015162 -0.00060967 0.0005286 0.00083834 -0.00097837 -0.0016248 -0.0023827 0.00092947
0.010266 0.0016499 0.070649 -0.0045622
2720000000 -0.061871 0.067125 0.00013632 -0.01163 -0.00021518 0.0027579 -0.00021168 2.6072e-05
-0.0020456 0.0020551 0.00053993 -0.0017406
0.00014239 -0.011618 0.10559 -0.030007 -0.0052349 -0.00087484 -0.0015255 0.00042732
0.0017107 0.00052383 0.00087874 -0.00011998
-0.00019702 0.0028013 -0.0053012 -0.00085501 -0.12296 0.039544 0.00024097 -0.0024863
0.00046123 0.0002833 -0.0012617 0.00054613
-0.00020796 5.2378e-05 -0.0014941 0.00042932 0.000143 -0.002461 -0.091635 0.17876
0.0014078 -0.016438 -0.0017905 0.0022346
-0.001946 0.0020822 0.0017181 0.00049948 0.00030481 0.00027718 0.0012031 -0.016329
-0.052423 -0.071584 0.011978 -0.00069605
0.00051416 -0.0018537 0.00088204 -0.00018923 -0.0015041 0.00048309 -0.0017223 0.0022014
0.012043 -0.00058943 0.075738 0.015283
2780000000 -0.048165 0.085375 -0.0043364 -0.010313 -9.222e-05 0.0010651 0.00050086 -0.00016565
0.0012047 0.0027495 -0.00068059 -0.0017956
-0.0043292 -0.010347 0.10366 -0.042835 -0.0039472 0.0004991 -0.00016415 0.0015884
0.0016998 -0.00089536 0.00011218 -0.00012938
-0.00011503 0.0010911 -0.0039425 0.00055846 -0.12142 0.069009 -0.0018813 -0.0013919
0.00032491 -0.00032699 -0.00060045 0.00072452
0.00048135 -0.00026265 -0.00017461 0.0015701 -0.0018164 -0.0013908 -0.062948 0.20023
-0.0050999 -0.014675 -0.00070522 0.0019381
0.0012062 0.0026771 0.0016483 -0.0008861 0.00053228 -0.0002903 -0.0050559 -0.01479
-0.06614 -0.047043 0.010082 -0.005329
-0.00069319 -0.0017364 0.00018938 -6.0306e-05 -0.00061811 0.00083111 -0.00066079 0.0020373
0.0099881 -0.0053292 0.079259 0.032926
2840000000 -0.033327 0.10157 -0.0073374 -0.0072582 0.0012801 0.0020647 -0.00015358 -0.00013852
0.0013788 0.001142 -0.0015008 0.00026366
-0.0073309 -0.0072759 0.10139 -0.035048 -0.0031775 0.0014564 0.00035076 0.00077911
2.9607e-06 -0.0015151 4.6801e-05 -5.9724e-06
0.0012391 0.0019438 -0.003116 0.0014342 -0.11611 0.095783 -0.0011529 0.00036254
0.00039196 0.00025582 0.00086962 0.0010938
-0.00012719 -0.00012719 0.00037382 0.00071809 -0.0013129 0.0003799 -0.027581 0.21723
-0.0092459 -0.010413 0.00031163 0.0013709
0.0014604 0.001136 -1.7053e-05 -0.0015253 0.00038184 0.00028162 -0.0093297 -0.010368
-0.072217 -0.022016 0.0086332 -0.0069096
-0.0017663 0.00018201 2.0218e-05 2.8738e-05 0.0009818 0.0011349 0.00033137 0.0012593
0.008722 -0.0069342 0.093497 0.04926
2900000000 -0.018572 0.12086 -0.0088411 -0.0032732 0.0016797 0.00024841 0.00034033 -0.00070984
0.0020647 -0.001234 -0.00090399 4.9883e-05
-0.0088092 -0.0032796 0.083396 -0.043263 -0.0007055 0.00261 0.00082306 0.00027408
-0.00033772 -0.0013118 -0.00028899 0.00012083
0.0016307 0.00019033 -0.00075353 0.0026731 -0.098325 0.12857 -0.00090196 0.00012252
-0.00032457 -0.0012335 0.0018648 -0.00055507
0.00033649 -0.00084583 0.00079727 0.00027276 -0.00091775 0.00012432 0.0097572 0.22014
-0.011767 -0.0050965 0.0012974 0.0019344
0.0019855 -0.0012181 -0.00036241 -0.0012898 -0.00055987 -0.001154 -0.011672 -0.0050067
-0.072128 0.0093418 0.0064535 -0.010096
-0.00073485 8.6947e-06 -0.00019904 0.00011652 0.0018014 -0.00067883 0.0012731 0.0019342
0.0064197 -0.010113 0.10928 0.054996
2960000000 0.0014662 0.13253 -0.0086791 0.00035136 0.00038438 0.0014381 -0.00070603 -0.0010205
-0.00024729 -0.0017524 -0.0007496 0.00037615
-0.0086733 0.00034069 0.091377 -0.042597 -0.00038478 0.00098737 0.0010301 0.00014424
-0.0010683 -0.00085878 0.00042538 0.00024429
0.0003456 0.0014107 -0.00034137 0.0010182 -0.080839 0.15927 -0.0006834 0.00044579
-0.00058782 0.00075019 -0.00011097 -0.0023624
-0.00069273 -0.00086727 0.0010224 0.00011711 -0.0007276 0.00040476 0.051057 0.22789
-0.011184 0.00035394 0.0016037 0.00058804
-0.00013887 -0.0018138 -0.0011604 -0.00088416 -0.00050249 0.00095189 -0.011213 0.00045705
-0.06378 0.03654 0.001728 -0.011183
-0.00083935 0.00051003 0.00038239 0.0002991 -2.1636e-06 -0.0023394 0.0015867 0.00053475
0.0017524 -0.011097 0.1275 0.065508
3020000000 0.019976 0.14755 -0.0065031 0.0036847 0.0014327 -0.00016277 -0.00082758 -9.2042e-05
-0.00071835 0.00037029 -0.00011636 0.00061005
-0.0065283 0.0036892 0.081045 -0.030789 -0.00023942 -0.00022274 0.00053096 -0.00092179
-0.0017997 0.00035439 0.00069238 -0.00022049
0.0014221 -0.00017022 -0.00024771 -0.00024886 -0.058362 0.18465 -0.00046746 0.00093291
0.00053435 0.00053155 -0.00074637 -0.0018017
-0.0009425 -0.00019692 0.00047227 -0.0009137 -0.00040116 0.00087068 0.091066 0.22145
-0.0089483 0.003599 0.00070298 0.00054039
-0.00080526 0.00042393 -0.0017176 0.00042953 0.00059144 0.00025034 -0.008861 0.0035237
-0.051673 0.062561 -0.00069675 -0.010419
6.4507e-05 0.00062485 0.00077653 -0.00026729 -0.00091588 -0.0017628 0.00063634 0.00051301
-0.00066681 -0.010581 0.14807 0.062956
3080000000 0.046708 0.15639 -0.0047617 0.00592 0.0018042 -9.3675e-05 -0.0007274 0.00011721
-0.00044371 0.0002776 3.8527e-05 0.00044747
-0.0047687 0.0058848 0.078323 -0.026187 -0.00043802 0.00036236 -0.00015307 -0.00030448
-0.00039712 0.0010513 -0.00016708 -0.00065637
0.0018236 -7.4151e-05 -0.00055358 0.00031745 -0.022323 0.20582 -0.00068885 0.00037636
0.00055295 0.00063018 -0.0021175 -0.00056592
-0.00061538 0.00019693 -0.00010622 -0.00034599 -0.0006651 0.00034371 0.1245 0.21352
-0.0054815 0.0069171 0.002095 0.00038537
-0.00044715 0.0002056 -0.00039108 0.0009974 0.00046357 0.00060719 -0.0055897 0.0070411
-0.028906 0.091807 -0.0053547 -0.0094995
-0.00010273 0.0005504 -0.00020703 -0.00049436 -0.0020961 -0.00039989 0.0021816 0.00037895
-0.0053716 -0.0092962 0.16229 0.070018
3140000000 0.0747 0.16133 -0.0012548 0.0075937 0.0027812 -0.0013185 -0.001059 0.0011079
0.0015841 0.00080864 0.00031026 6.7474e-05
-0.0012396 0.0075461 0.073694 -0.027002 -0.0010018 -4.4054e-05 0.00072112 -0.00040581
-3.1155e-05 0.0010139 0.00059977 -0.0003565
0.0027627 -0.0014379 -0.00098342 -2.7162e-05 0.018847 0.22737 0.00024292 0.0016362
0.0012003 -0.00047835 -0.0026152 0.00058057
-0.001161 0.001038 0.00070938 -0.0003724 0.00021438 0.0015714 0.16009 0.18935
-0.0012371 0.0072624 0.00092553 -0.0014291
0.001646 0.00071741 -6.6913e-05 0.001019 0.0012137 -0.00034112 -0.0010862 0.0072364
-0.015672 0.10976 -0.0075008 -0.0057726
0.00030693 0.00010518 0.00063393 -0.00045683 -0.0028312 0.00055928 0.00078829 -0.0014359
-0.0074482 -0.005786 0.18724 0.061676
3200000000 0.10753 0.17173 0.0038043 0.0066127 0.00095312 -0.0028926 1.4981e-05 0.0017882
0.00053366 -0.0018637 -1.5243e-05 0.00050372
0.0037619 0.0066383 0.084965 -0.026038 -0.0012644 0.00032259 -0.00054458 -0.0010449
0.00068551 0.0010346 -0.00031518 -0.001001
0.00086427 -0.0028644 -0.0011712 0.0003329 0.064186 0.23228 0.0010957 0.00043143
-0.00028162 -0.001895 -0.0016621 0.0023397
2.2347e-05 0.0017743 -0.00051794 -0.00098656 0.0010041 0.00051847 0.18181 0.16649
0.0015137 0.0065597 0.00075373 -0.0014925
0.00043691 -0.0017642 0.0007175 0.0010653 -5.3241e-05 -0.001946 0.0014617 0.0066414
0.019189 0.12816 -0.0087737 -0.0021207
9.6065e-05 0.00041578 -0.00035976 -0.0010172 -0.0017502 0.0022299 0.00081932 -0.0015293
-0.0087483 -0.0019912 0.20295 0.060586
3260000000 0.13847 0.16456 0.0042248 0.0032903 -0.00073551 -0.0024312 0.0011318 0.00068055
0.00020155 -0.0016898 0.00011597 -0.00021104
0.0042271 0.0032866 0.09243 -0.029229 -0.0020105 0.0020119 -0.0004457 -0.00022344
0.00084834 -0.00045171 -0.0010018 0.00014013
-0.00080462 -0.0026126 -0.0020476 0.0019958 0.11372 0.22854 0.00047691 -5.1328e-06
-0.00078574 -0.0011474 0.0003365 0.0021597
0.0011924 0.00066125 -0.00052077 -0.00024423 0.00048948 -4.1292e-05 0.20868 0.12946
0.0042325 0.005013 -0.00096444 -0.0019916
0.00018484 -0.0018326 0.00086934 -0.00046724 -0.0010108 -0.0011116 0.0042906 0.0049978
0.040497 0.13688 -0.0069651 0.002698
-0.00013581 -0.00011525 -0.0009014 0.0001174 0.0007971 0.0022027 -0.00091591 -0.0019041
-0.0069943 0.0026033 0.23232 0.051674
3320000000 0.16987 0.15966 0.0071602 0.0016222 -0.00052604 -0.0018947 0.00083801 0.00023095
-0.0018333 -0.001396 0.00023549 0.00021159
0.0071715 0.0016082 0.099911 -0.024843 0.00042726 0.0023662 -0.00047345 -0.00043172
-9.8096e-05 -0.00030065 -0.00057001 0.0002612
-0.00035177 -0.0019068 0.00046743 0.002336 0.16207 0.22116 0.00040521 -6.2392e-05
-0.0013349 -9.0546e-05 0.00037314 0.00097
0.00070212 0.00026892 -0.00037427 -0.00041002 0.00042516 -0.000107 0.21818 0.099355
0.0046504 0.002206 -0.0010326 0.00031606
-0.0018288 -0.0013947 -0.0001441 -0.00031294 -0.0012189 -7.6744e-05 0.0046413 0.0022019
0.069073 0.14037 -0.0042393 0.0031297
0.00036496 0.00012515 -0.00052283 0.00030668 0.00036041 0.0007946 -0.0010055 0.00016947
-0.0045086 0.0031709 0.24887 0.038717
3380000000 0.20501 0.14266 0.0057901 -0.0020249 -0.00096466 0.000588 0.00092656 0.00021474
-0.001418 0.00090822 0.00011498 -0.00010778
0.0057916 -0.0019985 0.11066 -0.033289 -0.00012599 0.0029426 -0.0011203 -0.00033206
-0.00016116 0.00010997 -0.00073304 0.00053198
-0.0011238 0.00061613 -4.2387e-05 0.0029975 0.20353 0.19876 0.00062267 -0.00062661
-0.0017065 0.00057322 0.0011111 0.0012531
0.0010388 0.00010113 -0.0011721 -0.00033716 0.0005283 -0.00058284 0.23341 0.06654
0.0063385 0.0016926 -0.00049354 -4.7941e-05
-0.0017004 0.00083944 -0.00015175 0.0001494 -0.0017451 0.00059065 0.0064674 0.0016251
0.10726 0.13204 -0.0016139 0.0050537
0.00031313 0.00010644 -0.00079726 0.00047764 0.00099062 0.0013804 -0.00062829 -4.7576e-05
-0.0014377 0.0050015 0.27939 0.019831
3440000000 0.23672 0.1226 0.0048295 -0.0038204 -0.00071014 -0.0017333 0.0006971 -0.00012064
-0.0014929 0.0015646 0.0011406 0.00035928
0.004809 -0.0038122 0.10388 -0.037707 0.0030834 0.0022787 -0.00089335 0.0010965
1.8742e-05 0.00032462 0.00014085 0.00096711
-0.00088678 -0.001687 0.003041 0.0021638 0.24219 0.17167 -0.0003113 -0.0001898
2.2597e-05 0.0013751 0.0011797 0.00062649
0.00073401 -0.00010399 -0.00087107 0.001097 -0.00035683 -0.00010775 0.23505 0.034213
0.0067066 -0.0014343 -0.0001256 0.000285
-0.0014836 0.0015896 -3.5103e-05 0.0003411 0.00011778 0.0015366 0.0068233 -0.0014485
0.13277 0.12743 0.0022366 0.0033661
0.0011149 0.00017837 0.00027408 0.00098708 0.0012261 0.0006319 -0.00018619 0.00037857
0.002318 0.0034365 0.29555 -0.0087735
3500000000 0.26965 0.090859 0.0027267 -0.0047696 -0.0015162 0.0016583 0.0008755 -0.00065647
-0.00079583 0.0010782 0.00069237 -0.0010238
0.0026931 -0.0047324 0.11716 -0.061899 0.0031926 0.001441 -0.00033224 0.00056645
0.00040175 -0.00010774 -4.6517e-05 0.00039371
-0.0014538 0.0015731 0.0033229 0.0014096 0.27345 0.13789 0.00031796 -0.00014232
0.00015944 0.00064383 0.0017982 0.00015994
0.00084309 -0.00077061 -0.00032057 0.00066965 0.00037108 -0.00023472 0.23996 0.0064487
0.0066088 -0.0041981 -0.00037689 -2.8537e-05
-0.00082924 0.0013007 0.00048541 -6.1675e-05 1.0004e-05 0.00053948 0.0065055 -0.0043569
0.17515 0.10311 0.0024743 0.0014186
0.000672 -0.0010869 -4.3786e-05 0.00031001 0.0019193 0.00011628 -0.00025631 -8.8018e-05
0.0024427 0.0012472 0.31714 -0.036887
3560000000 0.2884 0.057407 0.00032858 -0.0063254 0.00019165 -0.0010259 0.00062177 0.00028651
0.0017222 0.0016473 5.4057e-05 -0.0011676
0.00035502 -0.0063241 0.11109 -0.066857 0.0057264 -0.00065659 0.00037433 0.00045593
0.00054416 -5.6822e-05 7.6393e-05 0.00028689
0.00032974 -0.00098043 0.0056173 -0.00075067 0.30045 0.095528 -0.00030663 -0.0002088
0.00040045 0.00059303 0.0015571 -0.0011501
0.00060185 0.00044074 0.00034975 0.00044987 -0.00019821 -7.2889e-05 0.22941 -0.030218
0.0048011 -0.00647 -0.00043488 -0.00051961
0.0017991 0.0014927 0.00055725 -0.00016883 0.00066407 0.00057722 0.004852 -0.0062545
0.19526 0.09567 0.0028206 -0.0014852
-4.1017e-05 -0.00097875 0.00011745 0.00025351 0.0011719 -0.0012042 -0.0003548 -0.00068903
0.0028657 -0.0013402 0.32872 -0.077014
3620000000 0.30606 0.020135 -0.0012225 -0.0037929 -0.0019251 -0.00029307 0.00042732 -0.0016032
-0.00011273 0.00067636 -0.0005346 -0.00056866
-0.0012178 -0.0037636 0.11234 -0.095451 0.0041565 -0.0037128 0.00014336 0.00045486
-0.0001763 -0.00078253 0.00070307 0.00029987
-0.0019602 -6.9479e-05 0.0042461 -0.0037121 0.31379 0.052071 0.00038419 -0.00086952
2.3704e-05 -0.00010583 0.00022461 -0.00097494
0.00038167 -0.0016818 0.00025238 0.00050988 0.00024593 -0.0010089 0.21899 -0.059706
0.0005185 -0.0073915 -0.00086123 0.00072921
-0.00015836 0.00068211 -2.7475e-05 -0.00082865 -0.00016142 -7.8025e-05 0.00057151 -0.007473
0.21789 0.058737 0.00052894 -0.001506
-0.00048261 -0.00068256 0.00062109 0.00027174 0.00050664 -0.00081585 -0.0010036 0.00088806
0.00070522 -0.0013968 0.33295 -0.11019
3680000000 0.3109 -0.024255 -0.0037076 -0.0041278 -0.0010709 0.0016755 -0.0011201 -0.00025762
0.0013361 0.00018138 -0.0011434 -0.0004308
-0.0037127 -0.0041512 0.10886 -0.11293 0.0016881 -0.004563 0.00072767 0.00031736
-0.00015008 -0.00071561 0.00069034 0.00016261
-0.00097918 0.0017576 0.001666 -0.0045787 0.3258 0.0022928 -0.00098851 -0.0005948
0.0013339 0.00065871 0.00031365 -0.0017488
-0.0010067 -0.00015599 0.00059582 0.00021931 -0.00091422 -0.00058481 0.20586 -0.093946
-0.0013892 -0.006462 -0.001243 0.0013537
0.0014572 6.9654e-05 -0.00024912 -0.00057527 0.0012438 0.0006203 -0.0013691 -0.006406
0.2393 0.037103 0.00021967 -0.0016014
-0.0013391 -0.00016811 0.00070582 0.0002022 0.00041843 -0.001735 -0.0011251 0.0013579
0.00034993 -0.001279 0.33241 -0.15647
3740000000 0.31337 -0.059159 -0.0033218 0.00015761 -0.0022521 0.0026312 0.00010755 -0.00094737
-0.00070185 0.00038972 -0.00084223 0.00046005
-0.0032535 0.00013517 0.10019 -0.134 0.0010133 -0.0054484 0.0001823 -0.00014205
-0.00046421 -0.0001385 0.0006075 6.3329e-05
-0.0022215 0.0027386 0.00095656 -0.0056423 0.32981 -0.0359 -0.00074179 -0.00015042
-0.00057106 -0.00025491 -0.0002053 -0.00085298
0.000132 -0.00095401 0.00037038 -0.00015994 -0.00084463 -8.7502e-05 0.18492 -0.11691
-0.0025789 -0.005441 0.00072466 0.0025659
-0.00063813 0.00017824 -0.00034797 -0.00022748 -0.00034808 6.595e-05 -0.0026798 -0.0055991
0.2485 0.001769 -0.00087735 -0.0015971
-0.00072582 0.00040294 0.0005453 6.5526e-05 -0.00036737 -0.00128 0.00079222 0.002629
-0.0012937 -0.0016201 0.31893 -0.19487
3800000000 0.3093 -0.10562 -0.0024398 0.000727 0.00089394 0.0037415 -0.0013749 -0.0015688
0.0015269 0.00088888 -0.0012457 0.0004062
-0.0024462 0.00075581 0.090816 -0.14933 -0.0018057 -0.0051435 0.00041108 0.00020201
-0.00096038 -0.00048125 0.00096636 8.3849e-05
0.0010382 0.0039295 -0.0019438 -0.0049624 0.32637 -0.078696 -0.0010333 0.00058245
0.0009157 0.00068558 -0.00032468 -0.00090637
-0.0013161 -0.0015239 0.00029521 0.0002233 -0.00085583 0.00066501 0.17617 -0.14276
-0.0041179 -0.0035796 0.001555 0.0017415
0.0014191 0.0011085 -0.001055 -0.00024468 0.00096534 6.4342e-05 -0.0040581 -0.0035133
0.26344 -0.034632 0.0014198 4.58e-05
-0.0011364 0.00050722 0.0011225 -3.8686e-05 -0.00094028 -0.00071168 0.001482 0.0016255
0.0015317 -0.00010396 0.31176 -0.23677
3860000000 0.29789 -0.13714 -0.00082883 0.0013183 0.0027824 0.0021033 -0.0019674 0.0011171
0.0009233 -0.001109 -0.0006281 0.0015679
-0.00087739 0.0013361 0.071363 -0.15981 -0.0033782 -0.0052055 0.00053797 -0.00064208
-0.00069111 0.0013023 0.00054785 -0.0010827
0.0028133 0.0021295 -0.0033012 -0.0053022 0.30755 -0.11875 -0.0006256 0.00075835
0.00031012 -0.00058 -0.00087976 -0.00070082
-0.0020644 0.0011215 0.00057888 -0.00069946 -0.00067928 0.0007915 0.1481 -0.15802
-0.0026311 -0.0039101 0.0017494 0.0007217
0.00083076 -0.0013728 -0.0007063 0.0011003 7.7018e-05 -0.00039965 -0.0027831 -0.0039505
0.26281 -0.064733 -0.00031765 -0.0013052
-0.00056454 0.0015909 0.00036252 -0.00089228 -0.000485 -0.00041726 0.0018149 0.0010297
-0.00030984 -0.0012664 0.28999 -0.2751
3920000000 0.28464 -0.17654 0.001691 0.00032088 0.0034898 0.0024294 3.6804e-05 0.00096201
0.00045044 -0.0001642 0.00070411 0.00066491
0.0017297 0.0003543 0.045197 -0.17608 -0.0049905 -0.0033282 -0.00043048 -0.00028706
0.00018274 7.1934e-05 -0.00021748 -0.00032975
0.0036601 0.0023228 -0.0051587 -0.0034047 0.30158 -0.15145 0.00030453 0.0012154
0.0018251 -0.0012178 -0.00073361 0.00010851
-9.4854e-05 0.000968 -0.00043403 -0.00023572 0.0002301 0.0011473 0.12921 -0.16895
-0.0038904 -0.0032308 0.002245 -3.3722e-06
0.00062686 3.7721e-05 0.0002191 0.00017139 0.0017943 -0.00099625 -0.0038708 -0.0031617
0.25677 -0.10982 0.0011215 -0.0015419
0.00060086 0.0005081 -0.00019 -0.0004482 -0.00026779 -0.00042506 0.002225 -0.00014278
0.0014574 -0.0014803 0.26846 -0.30294
3980000000 0.25841 -0.21308 0.0019903 -0.0028061 0.0049752 -0.00042917 0.00014392 0.0011568
0.0011384 -0.0019795 0.00044683 0.00016243
0.0020138 -0.002832 0.023341 -0.19086 -0.0055839 -0.0014084 0.0006786 0.00044634
0.00050306 0.00038792 5.0829e-06 -0.0012609
0.004947 -0.00046769 -0.0057182 -0.0012653 0.27321 -0.18245 0.0012686 -5.9096e-05
-0.0010769 -0.00090724 -0.00037757 -0.00063091
0.00024658 0.0010791 0.00071769 0.00040965 0.0012683 7.7605e-05 0.093059 -0.1915
-0.0041016 -0.003285 0.0016503 -0.0011035
0.0010482 -0.0021835 0.00039155 0.00039472 -0.00069515 -0.0012504 -0.0042205 -0.0034059
0.24729 -0.14058 0.0015588 -0.0043567
0.00037203 0.00022725 0.00011901 -0.0010763 -0.00090769 -0.00077408 0.0017182 -0.0009139
0.0013525 -0.0044917 0.23426 -0.34146
4040000000 0.23095 -0.23886 -0.00043854 -0.0039623 0.0033495 -0.0027255 0.00029307 0.00021806
-0.00064722 -0.00097169 0.00093708 0.00011565
-0.00040315 -0.003918 -0.0024009 -0.19775 -0.0048767 -1.3174e-06 0.00019196 -0.00096276
0.00012687 0.00035971 -0.0014599 -0.0002722
0.0032579 -0.0026331 -0.0047189 0.00012296 0.25153 -0.21589 0.00043262 -0.0004785
-0.0005495 -0.00065864 -0.0010443 1.2979e-05
0.00024199 0.00035088 0.0001475 -0.00099754 0.00041362 -0.00062769 0.070816 -0.18618
-0.0065511 -0.0019041 0.0016213 -0.00045758
-0.00096289 -0.00077312 0.0003181 0.00040186 -0.00094281 -0.00082658 -0.0064818 -0.0016848
0.23516 -0.17291 -0.0012613 -0.0031532
0.00099481 0.00017802 -0.0015106 -0.00052096 -0.0012959 0.0006967 0.0015478 -0.00055932
-0.0013496 -0.0031681 0.19692 -0.36007
4100000000 0.20226 -0.26317 -0.0030762 -0.0030016 0.0010734 -0.0034955 -5.8027e-05 9.4796e-05
0.00036972 -0.0012875 0.0006297 8.8261e-05
-0.0030622 -0.0030157 -0.026832 -0.20265 -0.0048809 0.001022 -0.00016679 -0.00031993
0.00076088 0.00022994 -0.00069004 6.9879e-05
0.0010941 -0.0036888 -0.004943 0.0010114 0.23126 -0.24234 0.0001635 -0.00033647
-0.00068942 -0.00033905 -0.0016629 0.00012487
-8.411e-05 6.4732e-05 -0.0001132 -0.00031225 6.1077e-05 -0.00010851 0.037743 -0.20034
-0.0057701 0.00070527 0.0010967 -0.0017116
0.00062323 -0.0014728 0.00067968 0.00013579 -0.00077505 -0.00010347 -0.0057263 0.00058414
0.22301 -0.19848 -0.0017946 -0.0041961
0.00044418 -0.00015653 -0.0008209 0.00035841 -0.0010172 0.00013451 0.00097072 -0.0014958
-0.0016506 -0.0042291 0.16599 -0.38682
4160000000 0.17261 -0.28094 -0.0036495 -0.0020014 -6.7023e-05 -0.0032744 0.00074006 -0.00022617
-0.0035861 -0.00097371 0.00066844 -0.00092162
-0.0035922 -0.0020209 -0.053524 -0.19953 -0.0047803 0.0027682 -0.0003896 -0.00023987
8.073e-05 -0.00054045 -0.0011147 0.00055742
-8.6208e-05 -0.0033418 -0.0048658 0.0028595 0.19871 -0.25863 0.00044755 -0.00023803
-0.0014702 -0.00014042 -0.0011199 0.0012783
0.00073509 -0.00012133 -0.00036633 -0.0002744 0.00056307 -0.00019728 0.012778 -0.18843
-0.005171 0.0015157 0.0012138 -0.0020834
-0.0037675 -0.0006396 8.6474e-05 -0.00049233 -0.00091766 4.5064e-05 -0.0053007 0.0015922
0.19136 -0.23283 -0.0035201 -0.0031242
0.00068184 -0.00088576 -0.00094951 0.000618 -0.0011232 0.00039363 0.0011937 -0.0023195
-0.0036095 -0.0029847 0.11495 -0.39654
4220000000 0.14564 -0.29708 -0.004409 -4.1346e-05 0.00012909 -0.0039881 -0.00022795 -0.00025692
-0.00089719 0.0010008 4.841e-05 -0.00091956
-0.0044144 -7.1264e-06 -0.089161 -0.18958 -0.0022884 0.0032418 -0.00019413 -8.4386e-05
-6.9957e-05 0.00018775 -0.00040268 0.0011849
7.029e-05 -0.0037865 -0.0021835 0.0034359 0.16916 -0.28556 0.00020298 7.5898e-05
0.00049047 0.00051436 0.00032397 0.0011406
-0.00024835 -0.00021686 -0.00018033 -7.6822e-05 0.00011533 -2.4613e-05 -0.010637 -0.18662
-0.0044834 0.002341 5.4634e-06 -0.0021783
-0.00074576 0.00076036 9.5183e-05 0.00023365 0.00023455 0.00024644 -0.0043955 0.0024854
0.17753 -0.25613 -0.0045634 -0.0031943
0.00028798 -0.00098321 -0.00032823 0.00087649 -0.00044063 0.001578 0.0002611 -0.0023417
-0.0045176 -0.0033594 0.088854 -0.40953
4280000000 0.1151 -0.30697 -0.0028303 0.0015625 -0.0016458 -0.0043685 -0.00045937 0.00051437
-0.00057662 0.0013811 -0.00057646 -0.00014443
-0.0028423 0.0015216 -0.1151 -0.19553 -0.0028232 0.0031721 -0.0006772 -0.00030543
0.00025574 0.00033416 0.000759 0.00043646
-0.0016952 -0.0044619 -0.0027822 0.0030456 0.14023 -0.29288 0.00085893 -0.00037216
-0.00065522 0.00070611 -0.00066702 0.00041338
-0.0005038 0.00054123 -0.0006985 -0.00031954 0.0007604 -0.00031225 -0.048404 -0.17263
-0.004542 0.002539 -0.00055861 -0.0022827
-0.0006025 0.0014576 0.00015236 0.000224 -0.0011012 0.0010214 -0.0045481 0.0023026
0.13391 -0.2805 -0.0062496 -0.0011651
-0.00070544 -0.00030086 0.00051094 0.00044471 -0.00020777 0.0010335 -0.00081192 -0.0022568
-0.0061834 -0.0011664 0.037936 -0.41611
4340000000 0.087756 -0.31604 -0.0019768 0.0018021 -0.0023465 -0.0014264 0.00020314 0.00052545
-1.217e-05 0.0007049 -1.2605e-05 -0.001144
-0.0019813 0.0017558 -0.13621 -0.16919 -0.0018649 0.0039723 -0.00018933 0.00062762
-0.00011829 -0.000552 4.7901e-05 0.00021324
-0.0025247 -0.0012855 -0.0018544 0.0041168 0.10435 -0.30984 -0.00038715 -0.0012137
0.0001271 0.0006097 0.0003989 0.0025738
0.00027361 0.00045162 -0.00016752 0.00056402 -0.0004075 -0.0010867 -0.06696 -0.16921
-0.0038138 0.0034463 -0.0014622 -0.0026295
2.8384e-05 0.00065937 -0.00020077 -0.00050337 0.00061963 0.00095003 -0.0041466 0.0036206
0.10804 -0.30525 -0.004916 0.0013611
6.9447e-05 -0.00097303 0.00026899 0.00054403 0.0010738 0.0016942 -0.0013538 -0.0025822
-0.0049794 0.0017649 0.0046458 -0.41034
4400000000 0.058158 -0.3223 -0.00099335 0.0014666 -0.0025052 -0.0016063 0.0007301 0.0013148
3.2589e-05 0.00060784 -0.00024421 -0.00066877
-0.0010177 0.0014636 -0.16473 -0.16053 -0.0013047 0.0038077 -0.00045152 0.00051858
0.00010134 -0.0004822 0.00044132 0.00062096
-0.0023199 -0.0016079 -0.0011796 0.0038028 0.07583 -0.31725 -0.00016868 -3.6184e-05
0.00024448 0.00058148 0.0014253 0.0014297
0.00078877 0.0012746 -0.00043475 0.00053517 -1.6713e-05 -0.00016735 -0.090959 -0.15675
-0.0034721 0.0047747 -0.0022434 -0.0012522
7.6402e-05 0.00068034 0.00023175 -0.00042596 0.00049072 3.8741e-05 -0.0031429 0.0049705
0.076702 -0.31717 -0.0044039 0.0011447
-0.00023438 -0.00052782 0.00055021 0.00029923 0.00058327 0.0010272 -0.0019935 -0.0015058
-0.0040435 0.0010005 -0.040997 -0.41692
4460000000 0.021483 -0.3232 -0.00069862 0.00042357 -0.0040719 -0.00087078 0.0014403 -0.00063991
-0.00034047 0.0012723 -0.0010859 -0.00033726
-0.00071304 0.00042444 -0.18763 -0.13183 -0.00055844 0.004542 -0.00032143 0.00078413
-0.00039369 -0.000483 0.0006398 -0.00060846
-0.0041539 -0.00097741 -0.00060441 0.0045453 0.050349 -0.32417 -0.00039805 -0.0005845
0.00049997 0.00045977 0.0020898 0.0001
0.0014813 -0.00066306 -0.0003274 0.00080871 -0.00066419 -0.00059424 -0.10538 -0.13534
-0.0017115 0.0060851 -0.0022903 -0.00093816
-0.0003588 0.0011105 -0.00033207 -0.00054679 0.0001772 0.00059671 -0.0018245 0.0059142
0.042814 -0.31463 -0.0040703 0.0026938
-0.0011264 -0.00050916 0.00030548 -0.00052263 0.0020128 0.00099965 -0.0024706 -0.00091173
-0.0042177 0.0024323 -0.081573 -0.39874
4520000000 -0.0014342 -0.32387 -0.00034145 -0.00027862 -0.0035285 0.00025484 0.00074784 5.9375e-06
0.0017544 3.1414e-05 -0.0007871 0.00093346
-0.00036044 -0.00031208 -0.21183 -0.11501 0.00071923 0.0045467 0.00055778 0.00082605
-0.00039026 -8.0063e-05 0.00021098 -0.00022061
-0.0037101 0.00042088 0.00080482 0.0045575 0.019689 -0.32308 -0.0011658 0.00043644
0.00061168 -0.00098456 0.0012164 -0.00089433
0.00073325 -0.00010273 0.00057768 0.00085786 -0.0011425 0.00058027 -0.12214 -0.12623
-0.00056713 0.0054552 -0.0033363 -0.00051257
0.0016809 5.917e-05 -0.00046767 2.8736e-05 0.00066826 -0.00045495 -0.00058846 0.0053731
-0.0049853 -0.32753 -0.0028768 0.0026916
-0.00077295 0.0010187 0.00026087 -5.6264e-05 0.0020727 -0.00078562 -0.0033388 -0.00015748
-0.0030478 0.0029135 -0.1104 -0.39662
4580000000 -0.038727 -0.31799 -0.0011426 -0.00070952 -0.0031424 0.0024664 0.00069454 -0.00042302
0.00010939 0.00025386 -0.00055515 0.00070796
-0.0011674 -0.00067236 -0.23111 -0.089722 0.00082771 0.004007 0.00065556 -5.5829e-05
-0.00016323 0.0003312 0.00019933 -0.00019836
-0.00309 0.0025315 0.00099802 0.0039324 -0.011976 -0.32156 -0.0001514 0.00069112
-0.00042447 8.4166e-06 0.0015914 -0.00063808
0.0007172 -0.00051068 0.00059028 -9.4572e-05 -9.0835e-05 0.0005777 -0.13356 -0.10245
0.0018055 0.005199 -0.0025817 0.0011359
-2.3413e-05 0.00029105 -8.3625e-05 0.00041017 -1.1002e-05 -0.00026602 0.0017833 0.0054594
-0.032391 -0.33581 -0.0028496 0.0034827
-0.00053961 0.00083539 0.00035208 -0.00042724 0.0014874 -0.0014446 -0.0023587 0.0010908
-0.002384 0.0034938 -0.15539 -0.36763
4640000000 -0.06468 -0.31194 -0.0025457 -0.0017599 -0.0031249 0.0026549 0.00060261 -0.0014221
0.0016381 -0.00012608 0.00027687 0.0010459
-0.0025296 -0.0017744 -0.24218 -0.061331 0.0014126 0.0039319 0.0006573 0.00030041
-0.00010867 0.00039745 -2.5731e-06 -0.00075246
-0.0029567 0.0025085 0.0013301 0.0038268 -0.036601 -0.31474 0.00028534 0.00092199
0.00086859 0.00038336 0.00078568 -0.0019982
0.00055832 -0.0015094 0.0006735 0.00035305 0.0003404 0.00086058 -0.13905 -0.08739
0.0033695 0.0039541 -0.0022956 0.0017335
0.0014632 -4.9237e-05 -0.00016271 0.00029543 0.00067084 5.4458e-05 0.0035481 0.0038423
-0.065152 -0.32125 -0.0020444 0.00416
0.00019964 0.00073813 -0.00010167 -0.00080247 0.00019902 -0.0019473 -0.0024369 0.0014881
-0.0021282 0.0037715 -0.17503 -0.35886
4700000000 -0.091751 -0.30854 -0.0041001 -0.00015848 -0.0014641 0.0045403 -0.00095063 -0.0010183
0.0010869 -0.00050576 0.00095495 0.00047961
-0.0041168 -0.00016163 -0.25401 -0.043333 0.0025398 0.0039631 0.0005546 -0.00052828
0.00027294 0.00040143 -0.00023622 -0.00011485
-0.0016734 0.0046983 0.002614 0.0040594 -0.066973 -0.3101 -0.00030678 0.00036051
0.00020181 -0.00030546 -0.00010799 -0.0018772
-0.0010238 -0.00098231 0.00053515 -0.000569 -0.0003782 0.00051064 -0.15569 -0.067588
0.0032253 0.0016272 -0.0015373 0.0025116
0.0011638 -0.00062049 0.00019946 0.00041286 -0.000123 0.00014917 0.0031583 0.0014764
-0.10302 -0.31673 -0.00093373 0.0036591
0.00081557 0.00051565 -0.00030137 4.3868e-05 0.00021938 -0.0011497 -0.001782 0.0026635
-0.001243 0.003554 -0.2186 -0.32982
4760000000 -0.12299 -0.29454 -0.0047972 0.001214 0.00069801 0.004572 -0.00066015 -0.00053653
0.00025777 -0.0014601 0.0006959 -0.00038924
-0.0048263 0.0012057 -0.25115 -0.0015931 0.0028662 0.00323 -5.4853e-05 -0.00071455
0.00036522 0.00026563 -6.349e-05 -4.5251e-06
0.00086093 0.0046984 0.0031344 0.0030608 -0.098089 -0.29681 0.00075674 0.0004279
0.0010077 0.00053237 -0.0014594 -0.0010124
-0.00072417 -0.00063331 -5.6607e-05 -0.00065716 0.000849 0.0003702 -0.15084 -0.050844
0.0023409 0.0010801 -0.00094747 0.002514
0.00030868 -0.0011186 0.00034492 0.00027215 0.0013546 0.00014479 0.0022951 0.0012624
-0.13695 -0.30153 -0.0010982 0.0041251
0.00078783 -0.000388 0.00011465 3.8429e-05 -0.0011141 -0.0014986 -0.00064544 0.0026812
-0.0008768 0.004596 -0.22988 -0.30874
4820000000 -0.14918 -0.28116 -0.0051202 0.0025061 0.001383 0.0028726 -0.00072399 -0.0005079
0.00027033 -0.0009101 0.00032609 -0.00035604
-0.0050868 0.0024919 -0.26339 0.020998 0.0041303 0.0036085 -5.4597e-05 -0.00034153
0.00029251 -1.7414e-05 -6.915e-05 -0.00036062
0.0015805 0.0027072 0.0041941 0.0034907 -0.12408 -0.29301 0.00046345 -0.0003475
0.00079479 -0.00071002 -0.00064364 -4.9355e-05
-0.00083722 -0.00048973 -5.6501e-05 -0.00039801 0.00042243 -0.00036094 -0.16544 -0.033503
0.001949 -0.00016229 2.404e-05 0.0031498
0.00031384 -0.00095046 0.00027909 -0.0001211 0.00051208 -0.00082194 0.0020745 -0.00022035
-0.1775 -0.28459 0.00014514 0.0033561
0.00021528 -0.00032481 -0.00014545 -0.00052107 -0.0011271 -0.00012193 2.4358e-05 0.0029708
0.00040399 0.0029808 -0.26712 -0.2785
4880000000 -0.18093 -0.26283 -0.0044775 0.0044475 0.0020195 0.0032668 -0.0015164 0.0002172
-0.00082377 -0.0010764 0.00035833 -9.8308e-05
-0.004463 0.0043974 -0.25572 0.061568 0.004996 0.0018021 -0.00035814 -0.0002252
-0.00010084 0.00016223 -0.00017897 -8.7921e-05
0.0018887 0.003184 0.0049131 0.001964 -0.14336 -0.28154 0.00053904 -0.00051635
-0.00019342 -0.0014912 -0.00073361 -0.00032035
-0.0014843 0.00017985 -0.00032456 -0.00013574 0.00051895 -0.00043942 -0.1593 -0.015431
0.00054372 -0.00034297 0.0011836 0.0024946
-0.00091562 -0.00099431 -8.2031e-05 0.00019302 -0.00022364 -0.0015943 0.00058574 -0.00044688
-0.20751 -0.27035 0.00045115 0.0030689
0.0003128 7.4229e-05 -0.00026051 7.7072e-05 -0.00073792 2.83e-05 0.0011227 0.0024202
0.00024785 0.0030336 -0.27922 -0.25093
4940000000 -0.20241 -0.24572 -0.0031832 0.0064115 0.0028216 0.0012245 -0.00024904 0.00072503
-0.0008858 -0.00036525 0.00016844 -0.00093135
-0.0031857 0.0064171 -0.26858 0.087856 0.0058624 0.0012781 -7.0324e-05 -6.1656e-05
0.00024351 -0.00039398 -0.00058901 0.00018575
0.0030144 0.0012787 0.0059912 0.0012205 -0.16404 -0.25823 0.00026715 -0.00041471
-0.0013287 -0.00032436 -0.00071107 0.00033278
-0.00024803 0.00078306 -6.4429e-05 -7.2248e-05 0.00028773 -0.0005125 -0.16702 -0.0052487
-0.00031824 0.00010122 0.0017769 0.0018245
-0.00096388 -0.00044053 0.00029448 -0.00037159 -0.00097684 -0.00018433 -0.00058359 0.00029354
-0.23261 -0.24459 0.000132 0.0026382
8.6039e-05 -0.00090828 -0.00037798 0.00017037 -0.00030808 -5.3988e-06 0.0017884 0.0020943
2.3108e-05 0.0028954 -0.30443 -0.22441
5000000000 -0.22293 -0.22272 -0.00040007 0.0074263 0.0032908 0.0017904 -0.00015121 0.00065489
-0.00067764 0.00058 -0.00035341 -0.00062466
-0.0003804 0.0074176 -0.25477 0.10497 0.005872 -0.00061465 -0.00028832 -0.00015409
-0.0001176 -0.00062563 -0.00018581 -9.9042e-05
0.0033537 0.0018893 0.005857 -0.00081866 -0.19407 -0.24471 -0.00051411 -0.00079014
-0.00048844 -0.00035689 -0.00026173 -8.0604e-05
-0.00015088 0.00071081 -0.00030717 -0.00016452 -0.00056447 -0.00077647 -0.16097 0.018743
-0.0011672 0.0014636 0.0023737 0.0012538
-0.0005155 0.0006217 -0.00023841 -0.00053791 -0.00076437 -0.00029091 -0.00093476 0.0014337
-0.26065 -0.22075 -0.00045664 0.003522
-0.00012314 -0.00075979 -0.00031026 -0.0001434 -0.00035247 -0.00013759 0.0025464 0.0012201
-0.000209 0.0035444 -0.3158 -0.19038
5060000000 -0.24521 -0.1958 0.0016798 0.0071465 0.0032899 -3.0084e-05 0.00011122 0.0005854
-0.00030077 -0.00024824 -0.00048723 -0.00037263
0.0016462 0.0070901 -0.23896 0.14182 0.0052284 -0.0017676 -2.5806e-05 0.00026473
-0.00040503 -3.958e-05 -0.00033088 0.00022913
0.0031399 -0.00036974 0.0050422 -0.0018677 -0.2087 -0.22304 -0.00044582 0.00021026
-0.00098143 0.00026788 -0.00095669 -0.00022977
7.1702e-05 0.00052522 2.4127e-05 0.00026607 -0.00040533 0.00023441 -0.16353 0.026221
-0.00019293 0.0031616 0.0017662 0.00059267
-0.00042655 -0.00012328 -0.00047946 -2.4474e-05 -0.00095633 0.00015876 -0.00035662 0.0030625
-0.27626 -0.19155 0.0011876 0.0038435
-0.00067752 -0.00023241 -0.00032113 0.00037937 -0.0010809 -0.00014033 0.0018616 0.00039917
0.0013816 0.0036573 -0.32903 -0.16263
5120000000 -0.2613 -0.17066 0.0033816 0.0061645 0.0029228 -0.00051428 0.00025904 0.00063259
-9.4704e-05 0.00094673 -0.00044715 0.00023169
0.0033587 0.0061643 -0.23376 0.16905 0.0048778 -0.002664 8.2757e-05 0.00019111
-0.00016487 9.5756e-06 3.0712e-05 0.00035861
0.0028358 -0.00037234 0.0048944 -0.0026514 -0.22215 -0.20862 -5.8982e-05 0.00016209
-0.0005772 0.0010505 -0.0013823 0.00071662
0.00031238 0.0006671 6.9445e-05 0.00023586 -4.2219e-05 0.00011471 -0.15946 0.052474
0.0010216 0.0032436 0.0026048 0.00033148
-4.5241e-05 0.00087306 1.3877e-06 5.2174e-06 -9.4794e-05 0.00084413 0.0011636 0.0032545
-0.29118 -0.15808 0.0014803 0.0031599
-0.00038645 0.0003198 0.00011073 0.0002776 -0.001006 0.00031198 0.0024459 0.00032294
0.001228 0.0030955 -0.34209 -0.12854
5180000000 -0.27807 -0.141 0.0049174 0.0048438 0.0032781 -0.00095745 0.00023978 0.00058954
-0.00011879 0.00028892 -0.0005317 0.00051088
0.0049441 0.0048641 -0.21266 0.19121 0.0041363 -0.0038883 -0.00029622 -0.00021005
4.6126e-07 -0.00011556 4.343e-05 0.0002029
0.0033123 -0.0010965 0.0041948 -0.0040132 -0.23443 -0.1732 -0.00035823 0.00070087
0.00035559 -0.00015924 -1.5029e-05 0.00092313
0.00026552 0.00057047 -0.00028759 -0.00023431 -0.00038581 0.00072707 -0.15921 0.06168
0.0027639 0.0039959 0.0022535 -0.00089077
-5.817e-05 0.00022796 -7.5594e-05 -0.00015451 -0.00010422 -0.0001471 0.0025997 0.0040054
-0.30445 -0.11701 0.0024939 0.0036715
-0.00036108 0.00048214 -3.6718e-05 -1.0669e-06 -0.00070078 0.001028 0.0022449 -0.00076936
0.0023269 0.0037584 -0.34555 -0.096887
5240000000 -0.28792 -0.11388 0.0051089 0.0035746 0.0027596 -0.0026138 0.00066047 -6.7513e-06
-0.00031853 4.8604e-05 7.7935e-05 0.00060138
0.005093 0.0035724 -0.20138 0.22989 0.0032971 -0.0045349 -8.9406e-05 0.00011427
-0.00020034 -0.00012202 0.00022501 0.00020924
0.0028121 -0.002779 0.0031658 -0.004678 -0.25166 -0.14863 0.00026191 0.00017632
-0.00018937 0.00054122 0.0001289 0.0013193
0.0006871 3.2762e-06 -5.3797e-05 0.0001176 0.00030706 0.00028448 -0.1598 0.082552
0.0035684 0.0025838 0.0017094 -0.0012415
-0.00023493 -2.7249e-05 -0.00030249 -9.0688e-05 -0.000204 0.00058614 0.0038065 0.0025681
-0.3198 -0.074652 0.0029103 0.0029119
-1.2304e-05 0.00052315 0.00020885 0.00043142 -6.7771e-06 0.0014546 0.0016778 -0.0012981
0.0032021 0.002924 -0.35245 -0.06381
5300000000 -0.29394 -0.084689 0.0060354 0.0020783 0.0019783 -0.0031436 0.00015011 -0.00030225
0.00025107 0.00070685 0.00011978 0.00027466
0.0060204 0.0020653 -0.19416 0.23454 0.002315 -0.0053436 -0.00010596 0.00026304
-0.00012387 0.00042105 9.6525e-05 0.0003635
0.001838 -0.0031159 0.0021565 -0.005301 -0.26695 -0.12406 0.00037015 -0.00020873
2.9241e-06 0.00050946 0.00041705 0.00090075
0.00019163 -0.00032318 -0.00012022 0.00026282 0.00031672 -0.0002605 -0.15211 0.091615
0.0054165 0.0020117 0.0014914 -0.0016192
0.00023877 0.0007555 -1.3955e-05 0.0003685 0.0003608 0.00050539 0.0053224 0.0019538
-0.33116 -0.046744 0.0035892 0.0029263
0.00023782 0.00026901 0.00032365 0.00025632 0.0007872 0.00080463 0.0014575 -0.0016408
0.0035315 0.0027123 -0.34841 -0.028859
5360000000 -0.29498 -0.048378 0.0059662 0.00080235 0.00048275 -0.0038302 0.00033823 -0.00011345
3.9965e-05 0.00037239 0.00037902 -4.416e-05
0.0059638 0.00085872 -0.15791 0.25618 0.00084746 -0.0056732 5.1215e-05 0.00019373
7.0181e-05 6.9319e-05 0.00062192 6.3196e-05
0.00048468 -0.0036855 0.00091286 -0.00564 -0.26805 -0.097317 0.00044239 0.00019872
0.0003357 0.00048234 0.00074629 0.00077576
0.00031932 -7.704e-05 4.3707e-05 0.00018908 0.00032245 0.00025826 -0.15091 0.10982
0.0059786 -0.00042377 0.00072633 -0.0018765
8.463e-05 0.00037329 -4.5406e-06 -4.8315e-05 0.00015521 -3.8118e-05 0.005947 -0.0004693
-0.32819 -0.0085596 0.0045847 0.0022437
0.00050059 -0.00015041 0.00040608 -0.00020786 0.00049444 8.8998e-05 0.00062622 -0.001888
0.0045348 0.0021939 -0.34754 -0.00025504
5420000000 -0.29845 -0.024945 0.0060722 -0.0010049 -0.00044814 -0.0037244 -3.3282e-05 -0.0001327
0.00076932 0.00035833 0.00037844 -0.00025486
0.0060927 -0.0009977 -0.13904 0.2839 2.5284e-05 -0.0054592 5.8563e-05 0.00016778
0.00012352 1.2116e-06 0.0003591 -0.00016548
-0.00044065 -0.0037318 -6.1916e-05 -0.0055762 -0.28467 -0.063809 -0.00032764 -0.00045084
0.00095101 -0.00012027 0.001368 -6.7185e-05
-2.8142e-05 -0.00016323 6.2622e-05 0.00017277 -0.00026385 -0.00039494 -0.13961 0.12465
0.0049148 -0.0019066 0.00014835 -0.0017157
0.00067737 0.00034539 1.5848e-05 1.2659e-05 0.00070696 0.00020589 0.0049523 -0.0018802
-0.33235 0.020899 0.0048114 0.0010998
0.00019186 -0.00027003 0.00024831 -0.00010483 0.00071897 0.00039158 0.00028667 -0.0016306
0.0048066 0.0013458 -0.34134 0.041969
5480000000 -0.29109 0.011287 0.0050476 -0.0018813 -0.0017714 -0.0030219 0.0003708 -2.124e-05
0.00083772 -0.00011776 -0.00017699 -4.9948e-05
0.0050475 -0.001858 -0.12544 0.29204 -0.001381 -0.0056652 7.2495e-05 0.00021744
-7.5334e-05 -5.9783e-05 0.00018196 -0.00027418
-0.0018746 -0.0029529 -0.001618 -0.0055492 -0.28899 -0.042181 -0.00017756 0.00024349
0.00020103 -0.00044712 0.00043466 -0.00041039
0.0003363 -1.8737e-05 4.5207e-05 0.00021502 -0.00012226 0.00013646 -0.13353 0.13543
0.0042056 -0.0034054 -0.00016413 -0.0018526
0.00097789 -9.639e-05 9.1808e-05 6.771e-06 0.00069961 -0.00020799 0.0042907 -0.0034429
-0.32235 0.049814 0.0046263 0.00026116
-9.7904e-05 -4.5567e-05 0.00035766 -0.00016539 0.0011383 -0.00028822 -8.7052e-05 -0.0019722
0.0048259 0.00022744 -0.33229 0.063127
5540000000 -0.28896 0.036514 0.0042321 -0.0025383 -0.0025609 -0.0020267 0.00032456 -0.00026606
0.00035627 -0.00021093 -0.00032968 0.00016863
0.0042313 -0.0025167 -0.085584 0.31018 -0.0025002 -0.0050756 0.00039828 8.2813e-05
4.1794e-05 -5.1395e-05 -0.00012226 -0.00024649
-0.0026273 -0.0019795 -0.0024917 -0.0049777 -0.2887 -0.021458 0.00040861 -0.00014758
0.0002784 6.8915e-05 0.00010569 -0.00017236
0.0003607 -0.00031909 0.00039301 8.2903e-05 0.00029531 -0.00020883 -0.12252 0.15729
0.0027339 -0.0038586 -0.00095312 -0.001851
0.00024812 -0.00026622 8.5036e-05 -0.00022848 0.00049674 -0.00037043 0.0026693 -0.0039607
-0.30857 0.08437 0.0050909 -0.00074746
-0.00023405 5.5833e-05 -0.00010872 -0.00053739 0.00030576 -0.00049301 -0.00098884 -0.0017628
0.0050257 -0.00093071 -0.32597 0.10485
5600000000 -0.27802 0.064901 0.0035036 -0.0035508 -0.0024439 -0.0017124 0.00034975 -0.00035069
0.00030557 -0.00013727 0.00026268 0.0003936
0.003511 -0.0035581 -0.082676 0.32488 -0.0036137 -0.0047432 7.9283e-05 -0.00019547
-4.364e-05 -0.0001662 -8.5096e-05 -0.0003382
-0.0023499 -0.001733 -0.0036604 -0.004796 -0.28869 0.010577 -8.6388e-05 -6.3493e-06
0.0004083 -0.00042134 0.00071145 -0.00027533
0.00033848 -0.00039459 7.5001e-05 -0.00022322 -8.228e-05 8.4884e-05 -0.1147 0.15677
0.0016879 -0.00398 -0.0011809 -0.0010591
0.00044269 -0.0003391 -0.00025207 -3.6646e-05 1.7881e-05 -0.00054181 0.001732 -0.0039149
-0.30016 0.1144 0.0043562 -0.0015004
0.00028806 0.00034682 -0.00033635 -0.00023669 0.00025219 -0.00039886 -0.0010909 -0.0010632
0.0042872 -0.0016004 -0.30405 0.11975
5660000000 -0.26792 0.086361 0.0031394 -0.003618 -0.0033472 -0.00065419 -0.00031509 -0.0007014
-9.7506e-05 -0.00070089 0.00047321 -0.00033227
0.0031974 -0.0036228 -0.042369 0.31678 -0.0044361 -0.0031851 -2.5975e-06 -0.00016454
7.1658e-05 -1.8461e-06 -0.00014361 -0.00011702
-0.0033611 -0.00058378 -0.0045256 -0.0031284 -0.29037 0.034097 -0.00017094 7.7754e-05
-0.00034206 -0.00074508 0.00037889 -0.0013716
-0.00032097 -0.00076205 -1.7856e-05 -0.00016661 -0.00013265 3.167e-05 -0.10007 0.177
0.00063479 -0.0040055 -0.0013292 -0.00093997
-0.00021842 -0.00064795 0.00014233 2.7532e-05 -0.00043613 -0.00024074 0.00065598 -0.0039689
-0.28659 0.14224 0.0042734 -0.0022406
0.00040491 -0.00026213 -3.6485e-05 -2.682e-05 0.00033953 -0.00078141 -0.0012588 -0.00086536
0.0041734 -0.0020288 -0.29659 0.15529
5720000000 -0.25386 0.10956 0.0027059 -0.0041466 -0.0029315 0.0006731 -0.00044788 -0.00026804
-0.00047766 -5.2174e-05 -0.00019085 -0.00039469
0.0027277 -0.0041339 -0.01423 0.34359 -0.0054709 -0.0029268 9.2669e-05 -6.8732e-05
-0.00033913 0.00011046 -0.00041491 0.00019837
-0.0028678 0.00081684 -0.0055197 -0.0027348 -0.28744 0.065773 0.00021712 0.00013177
-6.4709e-05 0.00025714 -0.00026119 -0.00044387
-0.00044348 -0.00024216 7.8033e-05 -4.0397e-05 0.00020264 -1.8001e-05 -0.084233 0.17936
-0.00015817 -0.0034752 -0.0016548 -0.00038941
-0.00044228 -6.476e-05 -0.00023111 7.8709e-05 0.00052457 0.00027725 -0.00013595 -0.0034633
-0.27639 0.16948 0.004033 -0.0034766
3.4016e-05 -0.00040049 -0.00018962 0.00010855 0.00019005 -0.00059476 -0.0015703 -0.00045257
0.0041558 -0.0034184 -0.26677 0.17396
5780000000 -0.23797 0.12639 0.0016206 -0.004807 -0.0024879 0.001112 -0.00075628 5.2827e-05
-0.00016637 -0.00033652 -2.9339e-05 -0.00023359
0.0016427 -0.0048054 -0.001289 0.3386 -0.0060678 -0.00075015 -8.4267e-05 -0.00017911
0.0001168 -0.0001432 4.8931e-05 -8.7872e-05
-0.002579 0.0011122 -0.0060247 -0.0006768 -0.28447 0.082186 -0.00014144 -0.00013944
0.00015409 -3.1613e-05 -0.00058486 -0.00049021
-0.0007462 7.3747e-05 -7.5379e-05 -0.00017458 -0.00014643 -5.1805e-05 -0.075315 0.19507
-0.00013744 -0.0030024 -0.0011607 -2.2481e-05
-0.00032041 -0.00044032 -8.5779e-05 -0.00018917 6.1567e-05 -0.00033703 -0.00032569 -0.0030681
-0.26598 0.19069 0.003048 -0.0035431
-0.00013834 -0.00040576 -0.00017539 -0.00023906 -0.00047393 -0.00068788 -0.0013948 -0.00015656
0.0030373 -0.0036942 -0.25802 0.19609
5840000000 -0.22567 0.14827 0.00031774 -0.0054537 -0.002242 0.001133 -0.00018259 0.00025337
-0.0002568 0.00024792 -0.00027099 -0.00031062
0.00034203 -0.0054389 0.033863 0.34263 -0.0057899 0.00046015 -0.00017245 2.7297e-05
0.00016248 2.4684e-05 -0.00018221 0.00011725
-0.0022231 0.0011637 -0.0058351 0.00059035 -0.27836 0.10683 -0.00028675 1.5226e-05
0.00019279 -0.00081531 -0.00026429 -0.00015418
-0.00017308 0.00026745 -0.00019377 3.0757e-05 -0.00022678 9.5733e-05 -0.053279 0.19854
-0.00069769 -0.0034729 -0.001379 0.00017307
-0.00029341 0.00019798 0.00020718 4.786e-05 -0.00047464 -0.00067563 -0.00056393 -0.0033748
-0.24941 0.20009 0.002591 -0.0039632
-0.00033707 -0.00037232 -9.8737e-05 0.00015481 -0.00082858 -0.00014483 -0.0013007 0.00032995
0.0024856 -0.0040266 -0.22298 0.22071
5900000000 -0.21167 0.16101 -0.0017602 -0.005524 -0.0023311 0.0024677 -0.00014688 1.3599e-05
0.00021924 -8.6397e-05 -2.7328e-05 0.00038159
-0.0017963 -0.0054939 0.054486 0.34352 -0.0051176 0.001844 6.8149e-05 -1.199e-05
-9.794e-05 -0.00022461 -0.00022539 -0.00014826
-0.0023453 0.0024091 -0.0051038 0.0019624 -0.26271 0.12265 3.5202e-05 -0.0001209
-0.0006658 -0.00040084 -0.00084194 -0.00038424
-0.00011692 -1.3837e-05 5.3726e-05 -3.9825e-05 -1.3897e-06 -0.0001764 -0.045473 0.20913
-0.00077592 -0.0033757 -0.0011106 0.00035207
0.00031497 -7.709e-05 3.7095e-05 -0.00025816 -0.00018931 -0.00037725 -0.00073254 -0.0034465
-0.22394 0.21716 0.0019242 -0.0052505
0.000224 0.00034903 5.028e-06 -5.6559e-05 -0.00050333 -8.6724e-05 -0.0010186 0.00032599
0.0018104 -0.0049161 -0.20852 0.2306
5960000000 -0.19277 0.17355 -0.0029521 -0.0040581 -0.00083909 0.0026593 -0.00012269 0.00023357
-0.0002836 0.00010779 -0.00032572 -1.7787e-05
-0.0029084 -0.0040907 0.080532 0.34268 -0.0041133 0.0020455 -0.00019392 2.1998e-05
5.5864e-05 0.00012523 7.2946e-05 0.0002127
-0.00063349 0.0027625 -0.004047 0.0021907 -0.2493 0.14786 -3.0135e-05 -0.00012934
-0.00053483 0.00032011 -0.00044953 -0.00026322
-0.0001538 0.00024723 -0.00019728 3.7721e-05 -4.5876e-05 -0.00014928 -0.027668 0.21721
-0.001789 -0.0032716 -0.001111 0.00095542
-0.00030412 -5.6792e-07 -3.8637e-05 7.91e-05 -0.00032085 4.7196e-05 -0.0018878 -0.0032605
-0.20405 0.2315 0.00022935 -0.0049507
-0.00012232 -7.2625e-05 4.5198e-05 9.9454e-05 -0.00022842 -0.0002348 -0.0010677 0.00090762
0.00053429 -0.0049526 -0.18072 0.25835
6020000000 -0.17496 0.19027 -0.0037839 -0.0030974 -0.00017178 0.0029942 -5.294e-05 0.00058123
-0.00023029 0.00022155 2.6546e-05 0.00028967
-0.0037507 -0.0030744 0.10817 0.3358 -0.0046427 0.0029965 -8.8597e-05 0.00014675
-8.0409e-05 6.5806e-05 -6.7796e-05 0.00024373
-0.00011745 0.0030294 -0.0046389 0.0031079 -0.23008 0.16085 -0.00033828 0.00021031
-0.00048785 0.00011725 -0.00046692 0.00066578
-4.3417e-05 0.00056325 -9.106e-05 0.00014559 -0.00032373 0.00024538 -0.020879 0.21391
-0.0025189 -0.0033205 -0.00053674 0.00074305
-0.00033811 0.00028186 -0.00019007 0.00013153 -0.00084938 -2.3515e-05 -0.0025447 -0.0032572
-0.17566 0.24594 1.6935e-06 -0.0045563
-0.00029495 0.00035507 -0.0002032 0.00020708 -0.00053387 0.00029821 -0.00059346 0.00083377
-2.5288e-05 -0.0048683 -0.15404 0.25858
6080000000 -0.15463 0.1987 -0.0040229 -0.00094419 0.0010751 0.0028208 0.00010587 -2.1077e-06
0.00011998 0.00012083 0.00033788 8.7065e-05
-0.004041 -0.00093662 0.1303 0.33653 -0.0033529 0.0044017 -1.7818e-05 -3.1814e-05
-6.1411e-05 0.00013841 0.00014151 0.00023847
0.0011658 0.0027969 -0.003277 0.0044621 -0.2127 0.18692 0.00020911 0.00017757
-0.00024811 0.00049732 6.1377e-05 0.00010602
8.6736e-05 5.1974e-05 -3.5393e-05 -6.778e-05 0.00028357 0.00020027 -0.0036861 0.22148
-0.0039007 -0.0023778 -0.0011142 0.00090332
0.00014121 6.2787e-05 0.00014197 0.00012917 -0.0003893 0.00090954 -0.0037794 -0.0023836
-0.14659 0.26308 -0.00088627 -0.0057143
0.00037839 -5.9791e-05 0.000319 0.00033877 -0.00022741 0.00040822 -0.00093927 0.00092594
-0.0012429 -0.005592 -0.13161 0.27911
6140000000 -0.13914 0.21286 -0.0035076 -0.00062422 0.0015511 0.002308 7.1239e-05 3.1149e-05
0.00013559 -6.2651e-05 0.00048739 -8.7754e-05
-0.0035303 -0.00060911 0.15572 0.31906 -0.0024154 0.0053585 2.0869e-05 3.6639e-05
0.00046006 1.2698e-05 0.00028689 0.00013434
0.001647 0.0021965 -0.0023099 0.0054277 -0.18958 0.20795 0.00041582 -0.00014509
2.9515e-05 0.00076191 -0.00016063 0.00052205
8.8192e-05 -3.213e-06 2.0066e-05 8.4171e-05 0.00029745 -0.00014599 0.0080802 0.21371
-0.004479 -0.0013884 -0.00040417 0.0014928
0.00010363 -9.5121e-05 0.00032424 -6.5697e-05 0.00032125 0.00063967 -0.0045495 -0.0014472
-0.12742 0.28463 -0.0030111 -0.0042844
0.00053294 -0.00022608 0.00024856 8.4053e-05 -1.3165e-05 0.00064486 -0.00038915 0.00145
-0.0027855 -0.0039889 -0.094276 0.27878
6200000000 -0.12261 0.21882 -0.0029259 -0.00022077 0.0021885 0.0013633 4.9548e-05 0.0003614
-0.00011658 0.00014044 2.3242e-05 -0.00028185
-0.0029314 -0.00023476 0.1848 0.31836 -0.0010135 0.005188 4.3652e-05 0.00022556
7.6054e-05 -9.2894e-06 9.5828e-05 0.00015437
0.002072 0.0012918 -0.00087101 0.0052603 -0.16979 0.22224 0.00014301 -0.00043177
0.00051903 0.00017581 2.4305e-05 0.0002798
6.7561e-05 0.00035828 5.4363e-05 0.00022032 0.00011314 -0.00041735 0.022468 0.2222
-0.004592 -0.00021512 0.00012298 0.0012422
-0.00015181 6.7667e-05 1.1668e-05 -1.7832e-06 0.00053626 -4.604e-06 -0.0046435 -9.1965e-05
-0.11445 0.2921 -0.0037338 -0.0036189
1.2035e-06 -0.00045429 3.3836e-05 1.7651e-05 0.0003193 0.00010095 0.00011137 0.0012211
-0.0033759 -0.0038191 -0.080337 0.28978
6260000000 -0.10849 0.23196 -0.0030964 0.00071835 0.0020923 0.00065076 0.00034289 -7.7316e-05
1.7125e-05 0.00033172 -0.00015824 -0.00010074
-0.0030686 0.00069992 0.20137 0.30295 -0.00010324 0.0053115 2.8327e-05 -0.00010491
-7.46e-05 -0.00014234 0.00027027 7.9388e-05
0.002201 0.00077392 2.9351e-06 0.0053609 -0.14887 0.24309 3.0633e-05 3.9016e-05
0.00056073 -0.00017747 0.00033529 0.00051432
0.00033307 -0.00012225 4.2437e-05 -0.00010782 0.00012992 2.029e-05 0.037077 0.21754
-0.0044495 0.0012539 0.00068171 0.00121
4.6443e-05 0.00039708 -8.3452e-05 -3.6886e-05 0.00017458 -0.00023099 -0.0042954 0.0013649
-0.089341 0.29196 -0.0039594 -0.0026751
-0.00015073 2.4102e-05 0.00023031 0.00017158 -5.0635e-05 0.00018472 0.000587 0.0013595
-0.0041813 -0.0027124 -0.035407 0.28972
6320000000 -0.093123 0.23608 -0.0025899 0.0013464 0.0022352 -0.00022286 2.6985e-05 0.00015715
-0.00031454 0.00042683 -0.00029021 0.00033595
-0.0025886 0.0013692 0.22767 0.29487 0.0017232 0.0056952 6.4446e-05 6.8526e-05
-7.542e-05 -1.0235e-05 0.00013827 -0.00013733
0.0022717 -0.00041373 0.0018237 0.0056485 -0.13081 0.25316 -0.00019495 -0.00021001
0.00036031 -9.7859e-05 0.00063354 0.00032977
6.4604e-05 0.00014536 5.6424e-05 6.1629e-05 -0.00020658 -0.00024487 0.036452 0.21947
-0.0038687 0.0019398 0.00064785 0.00076452
-0.00033933 0.00032347 5.4743e-05 -0.0001282 0.00033378 0.00020437 -0.00396 0.0019288
-0.06487 0.30327 -0.0046781 -0.0015882
-0.000112 0.00021527 0.00028326 -0.0001046 0.00046097 0.00038726 0.00065569 0.00074231
-0.004668 -0.0016757 -0.025277 0.28944
6380000000 -0.074012 0.24234 -0.0019488 0.001853 0.0017279 -0.00039247 4.0266e-06 -5.8403e-05
0.00030992 0.00027714 7.4791e-05 0.00024034
-0.0019386 0.0018417 0.24491 0.27567 0.002986 0.0042437 -0.00012761 -0.00011141
-0.00018792 -0.0001615 -0.00014563 -0.00020309
0.0016756 -0.0004991 0.0031267 0.0041887 -0.10301 0.26967 -0.00012398 0.00012707
0.00012257 -0.00016143 0.00055991 -0.00011364
-2.4187e-06 -7.5077e-05 -0.00014321 -7.9771e-05 -0.00021731 3.785e-05 0.057137 0.20928
-0.0031286 0.0032665 0.00083839 0.00076619
0.00034645 0.00017399 -0.00023052 -0.00013313 0.00069671 -0.00012626 -0.0030842 0.003247
-0.043598 0.29581 -0.0047052 -0.00023156
0.00019601 0.00017995 -0.00010696 -0.0001778 0.00074992 0.00014363 0.00086588 0.00062869
-0.004631 2.925e-05 0.015096 0.29171
6440000000 -0.052583 0.25433 -0.00090046 0.0023995 0.0017595 -0.00089532 0.00038413 -0.0001173
0.00023413 -0.00046574 -0.00012798 -0.00020021
-0.00087105 0.0023722 0.26482 0.26279 0.0032761 0.0029668 0.00010221 -5.9808e-05
-0.00013352 3.0952e-05 -0.00016333 -0.00026336
0.0017743 -0.00079093 0.0033359 0.0029315 -0.086441 0.28555 -0.00028903 0.00025982
-0.00024614 6.8435e-05 0.00024623 -0.00032836
0.00036401 -0.0001298 0.00011154 -5.8178e-05 -0.00018444 0.00032672 0.058952 0.20628
-0.0018501 0.0038535 0.00092057 0.00066417
0.00025045 -0.0003902 -0.0001921 3.3471e-05 -0.00048078 -0.00033979 -0.0019732 0.0038468
-0.0026252 0.30196 -0.0044203 0.0014777
-0.00027195 -0.00024259 -0.00019574 -0.00029048 0.00028717 -0.00073899 0.00088925 0.00062397
-0.004315 0.0012004 0.025815 0.27719
6500000000 -0.033327 0.25505 -0.00022793 0.0019659 0.0013229 -0.00089657 0.00016532 -3.8483e-05
0.00010049 0.00018163 -8.6157e-05 0.00027739
-0.00025757 0.0020013 0.29103 0.23673 0.0036649 0.002593 0.00012878 5.5502e-05
0.00014191 8.646e-05 0.00028806 -0.00010139
0.0013479 -0.0010549 0.0037149 0.0025372 -0.074041 0.28279 2.0253e-05 4.1639e-05
0.00021225 -0.00020949 8.4946e-05 -0.00017579
0.00020323 -4.6582e-05 0.00011163 3.5033e-05 8.0376e-05 -2.5417e-06 0.083458 0.2013
-0.00043975 0.0039721 0.001115 0.0003861
3.5391e-05 7.149e-05 0.00019874 0.0001686 -1.4087e-06 -4.307e-05 -0.00027245 0.0040494
0.01971 0.30605 -0.003096 0.0020767
-1.2303e-05 0.00013662 0.00025462 -6.8056e-05 -0.00016733 -0.00030371 0.0011486 0.00051257
-0.0032044 0.0020643 0.064301 0.27997
