# Supplementary material for: Early Detection of Alzheimer’s Disease via Machine Learning-Based Microwave Sensing: An Experimental Validation
Source: Sensors (Basel). 2025 Apr 25;25(9):2718. doi: 10.3390/s25092718 (PMC12074295; doi:10.3390/s25092718)
Supplement: Supplementary file 1 [file sensors-25-02718-s001.zip › measurements_paper_sensors/26 febbraio - PART1/set6 H/CSF_H_m1.s6p]

!Keysight Technologies,M9804A,MY58100912,A.14.10.03
!Date: Thursday, April 27, 2023 10:28:33
!Correction: S11(C  6-Port  ) 
!S12(C  6-Port  ) 
!S13(C  6-Port  ) 
!S14(C  6-Port  ) 
!S15(C  6-Port  ) 
!S16(C  6-Port  ) 
!S21(C  6-Port  ) 
!S22(C  6-Port  ) 
!S23(C  6-Port  ) 
!S24(C  6-Port  ) 
!S25(C  6-Port  ) 
!S26(C  6-Port  ) 
!S31(C  6-Port  ) 
!S32(C  6-Port  ) 
!S33(C  6-Port  ) 
!S34(C  6-Port  ) 
!S35(C  6-Port  ) 
!S36(C  6-Port  ) 
!S41(C  6-Port  ) 
!S42(C  6-Port  ) 
!S43(C  6-Port  ) 
!S44(C  6-Port  ) 
!S45(C  6-Port  ) 
!S46(C  6-Port  ) 
!S51(C  6-Port  ) 
!S52(C  6-Port  ) 
!S53(C  6-Port  ) 
!S54(C  6-Port  ) 
!S55(C  6-Port  ) 
!S56(C  6-Port  ) 
!S61(C  6-Port  ) 
!S62(C  6-Port  ) 
!S63(C  6-Port  ) 
!S64(C  6-Port  ) 
!S65(C  6-Port  ) 
!S66(C  6-Port  ) 
!S6P File: Measurement: :
# Hz S  RI   R 50
500000000 -0.32712 -0.065197 -0.011163 -0.0007537 -0.0087995 0.012355 -0.0041725 0.012019
0.013877 0.0068743 -0.0043369 0.0086236
-0.011239 -0.0011317 -0.40876 -0.075943 0.0071385 -0.010273 0.00063646 0.012283
0.0099976 0.0033396 0.0012896 0.0144
-0.0087662 0.012517 0.0071076 -0.010361 -0.25591 0.19434 0.0066947 0.0032012
-0.0025558 0.008191 0.00080162 0.010815
-0.0035805 0.012535 0.0007891 0.012196 0.0067318 0.0030993 -0.32865 0.041069
-0.021321 -0.0046146 0.015856 0.028666
0.013124 0.0055547 0.009341 0.0038631 -0.0022113 0.0083648 -0.02161 -0.0045586
-0.19465 -0.27428 -0.030691 0.0062095
-0.0033873 0.0096131 0.0011157 0.014156 0.0014541 0.01094 0.01544 0.028906
-0.030312 0.0065812 -0.25189 -0.15387
560000000 -0.31538 0.10214 -0.021581 -0.066348 9.6599e-05 0.013249 0.0048315 0.01188
0.010235 0.0035568 0.011815 0.0099945
-0.021182 -0.066046 -0.3696 0.088983 -0.041053 -0.038757 0.014268 0.0040225
-0.014883 -0.0064703 0.0047688 0.00036793
0.00044541 0.013722 -0.041069 -0.038283 -0.1796 0.24317 -0.00017418 -0.0043093
0.019632 0.0085146 0.0073824 -0.0054782
0.0045324 0.010882 0.013766 0.0036197 -0.00030329 -0.0046263 -0.30424 0.13241
0.0076831 -0.023653 0.0054257 -0.021562
0.010375 0.0054765 -0.015328 -0.0061997 0.019873 0.0085096 0.0072962 -0.023305
-0.29634 -0.089522 0.013924 -0.053449
0.010785 0.0087111 0.0039933 0.00044747 0.0067848 -0.0053421 0.0051674 -0.021226
0.011973 -0.052974 -0.32567 -0.0051049
620000000 -0.27419 0.078861 -0.024003 0.0098392 0.0036395 0.0090843 0.0077471 -0.0055082
0.01325 0.0015555 5.5092e-05 -0.002304
-0.023912 0.0096795 -0.39912 0.033611 -0.018975 0.00094486 -0.0017309 -0.002103
0.013769 -0.004956 0.0011349 -0.0033122
0.0035543 0.0090984 -0.019003 0.0010188 -0.15277 0.25144 -0.00088526 -0.0055134
-0.0029672 -0.0021964 0.0089963 -0.0027065
0.0084715 -0.0041387 -0.0016602 -0.0019634 -0.00081418 -0.0050415 -0.26312 0.14097
-0.040393 -0.020921 0.012955 0.030406
0.012895 -6.5877e-05 0.013267 -0.004975 -0.0034068 -0.00253 -0.040886 -0.020077
-0.20555 -0.13189 -0.047234 0.011269
0.00051242 -0.0025546 0.00092183 -0.0031627 0.009494 -0.003018 0.012782 0.029698
-0.04773 0.011815 -0.23999 -0.044969
680000000 -0.24115 0.17354 -0.026225 -0.014455 0.0047102 0.0050717 0.001752 -0.0068613
-0.00063367 -0.011473 0.0068752 -0.0058503
-0.026124 -0.014655 -0.3901 0.13713 -0.032046 -0.0015502 -0.0015043 -0.00059157
-0.0006432 -0.0096912 -0.00064603 -0.0015838
0.0047784 0.0050913 -0.032175 -0.0014551 -0.10569 0.27503 -0.00074597 -0.00017031
-0.00065713 0.00053315 -0.0030225 -0.008968
0.0011738 -0.0074645 -0.0016244 -0.00062557 -0.00090387 -0.00034201 -0.21915 0.19561
-0.024007 -0.0069162 -0.0088075 -0.012056
-0.00047715 -0.011084 -0.00079181 -0.0093809 -0.0006485 0.00082643 -0.02452 -0.0071494
-0.29101 -0.023862 -0.00487 -0.0061898
0.0060824 -0.0070798 -0.00087599 -0.0015261 -0.0027031 -0.0088872 -0.0090607 -0.012713
-0.0046977 -0.0066487 -0.26058 0.061736
740000000 -0.19435 0.1662 -0.040914 0.026914 0.013772 -0.0040125 0.00035199 -0.0039847
-0.0033834 -0.0017847 -0.0061562 0.0029023
-0.040746 0.02664 -0.33552 0.15628 -0.036684 0.033805 -0.00028823 -0.0062067
-0.013316 0.0063861 -0.0018443 -0.0059514
0.013648 -0.0040095 -0.036638 0.034088 -0.071694 0.27457 -0.0019946 0.0027633
-0.00097576 -0.0057078 -0.0013015 0.0002121
0.00055841 -0.0041899 -1.3582e-05 -0.0061222 -0.0017779 0.0027539 -0.20277 0.202
-0.0439 -0.010546 0.022694 0.018267
-0.0047362 -0.0027601 -0.014612 0.0051008 -0.001114 -0.0059507 -0.042822 -0.011142
-0.18129 0.020707 -0.045341 -0.0013935
-0.0060624 0.0025411 -0.0013179 -0.0053795 -0.0012035 0.00053659 0.022121 0.017952
-0.046041 -0.0017378 -0.25413 0.065918
800000000 -0.16692 0.21296 -0.022079 0.016559 0.0055568 -0.010016 -0.0040549 -0.0028025
-0.0041034 0.0014303 0.0042689 0.00033204
-0.022086 0.016448 -0.34493 0.22788 -0.0081489 0.03413 -0.0022985 0.0018211
-0.00012111 0.0018356 0.00071518 0.0053642
0.0054968 -0.010095 -0.0081534 0.034259 -0.034133 0.30051 0.00087472 0.00135
-0.00018727 0.0033423 -0.0015614 0.0007107
-0.0044199 -0.0026503 -0.0022545 0.0021575 0.00078807 0.0013183 -0.17363 0.23045
-0.029641 0.013477 0.015903 -0.010022
-0.0039661 0.0010942 -0.00020124 0.0017149 -5.4075e-05 0.0032932 -0.029554 0.013091
-0.2467 0.039226 -0.019583 0.022208
0.0040731 0.00058748 0.00055111 0.0056643 -0.0016895 0.00057032 0.01608 -0.010247
-0.02028 0.022678 -0.25232 0.12003
860000000 -0.1312 0.23413 -0.017791 0.030491 -0.0031362 -0.0098556 -0.0020436 0.00031992
0.0042198 0.004472 -0.0041192 -0.0031804
-0.017787 0.030494 -0.29685 0.27281 0.0077965 0.0339 0.0002875 0.0021399
0.00346 -7.5156e-05 0.0038109 0.00011623
-0.0032516 -0.0099031 0.0078289 0.033919 0.014966 0.31046 -0.0004727 -0.00018583
0.002519 -0.0016279 0.001506 0.0041197
-0.001869 0.00015896 0.00031405 0.0021336 -0.00045355 -0.00015892 -0.13608 0.24161
-0.019084 0.018308 -0.0070055 -0.0091993
0.0040728 0.0048501 0.0036094 0.00026822 0.0024099 -0.0016064 -0.019161 0.018548
-0.18999 0.1091 -0.028515 0.016202
-0.004138 -0.0033618 0.0032453 8.6927e-05 0.0016351 0.0041418 -0.0068635 -0.0095194
-0.028464 0.015516 -0.20072 0.16959
920000000 -0.10909 0.25698 0.0047155 0.039124 -0.0091412 -0.0044208 -0.0018128 0.0013042
-0.0004101 0.0014955 0.0036726 -0.00096807
0.0047502 0.039127 -0.27102 0.29379 0.028032 0.022515 0.0014123 0.0010299
0.0075874 0.00017377 0.004259 -0.0028756
-0.0091976 -0.0044216 0.028126 0.022417 0.060717 0.31182 0.0018973 1.3546e-05
0.00046623 -0.00032136 0.00080967 -0.0016452
-0.0020318 0.0013691 0.0014374 0.0010923 0.0018162 3.0274e-05 -0.11217 0.25782
-0.013596 0.031227 0.0052612 -0.0066411
-0.00040191 0.001458 0.0074338 0.00035412 0.00054465 -0.00025793 -0.013547 0.031293
-0.1876 0.1119 -0.0033549 0.029511
0.0028173 -0.0010538 0.0040956 -0.0027794 0.0007505 -0.0015665 0.0052102 -0.0067874
-0.0035779 0.029265 -0.21405 0.18168
980000000 -0.063094 0.27985 0.016836 0.030201 -0.0091971 0.0045031 0.0016116 0.0036388
0.0036162 -0.0011381 -0.0032898 -0.0027487
0.016794 0.030207 -0.2193 0.33258 0.032858 0.0049143 0.0020088 -0.000159
0.0020243 -0.0061803 -0.00017163 -0.0026597
-0.0092027 0.0045433 0.032872 0.0048353 0.10734 0.30745 0.0005423 -0.0011626
0.00039387 -0.0017785 0.0013067 -0.00030035
0.0015373 0.0035833 0.001993 -5.7389e-05 0.00058371 -0.0011435 -0.073156 0.26974
0.0071015 0.0322 -0.0097823 -0.0083139
0.0037868 -0.0010555 0.0020232 -0.0060724 0.0003293 -0.0017233 0.0068672 0.032279
-0.15972 0.15367 0.0049862 0.021248
-0.0031535 -0.0028319 -0.00030693 -0.0027147 0.00144 -0.00037968 -0.0093926 -0.0084926
0.0052095 0.02184 -0.17338 0.23303
1040000000 -0.02168 0.28843 0.033114 0.019597 -0.0010299 0.0073202 0.0022924 0.00082457
0.00041171 -0.0029019 -0.00023527 -0.0015156
0.032994 0.019692 -0.18379 0.34611 0.029382 -0.014533 0.001631 -0.0018235
-0.0023516 -0.0021368 -0.0011569 -0.0031005
-0.0010326 0.007399 0.029317 -0.014648 0.15457 0.29363 -0.000534 -0.0014841
-0.0016312 -0.00092005 -0.00085243 -0.0011801
0.0022049 0.00083548 0.0015783 -0.0017632 -0.00051093 -0.0014813 -0.045631 0.27854
0.019456 0.021084 -0.0017747 0.00067133
0.0004497 -0.0031845 -0.0022782 -0.0022111 -0.001577 -0.001008 0.019519 0.021021
-0.12643 0.16341 0.013213 0.021504
-4.3904e-06 -0.0013702 -0.0011667 -0.0030998 -0.00075638 -0.0010236 -0.0018352 0.00089667
0.013082 0.021917 -0.15276 0.25393
1100000000 0.022027 0.29972 0.036637 -0.0032356 0.003249 0.0040885 0.0023927 -0.00072918
-0.0021329 -0.0032264 -0.0041167 2.6529e-05
0.036635 -0.0031722 -0.14149 0.36686 0.015033 -0.027575 -0.00012495 -0.0018623
-0.0035146 -0.0013709 -0.0037919 -0.00047517
0.0032951 0.0040575 0.014929 -0.02766 0.20034 0.27431 -0.0018246 0.00019523
-0.0017686 0.0006946 -0.0011641 -0.00034053
0.0024159 -0.00077619 -7.6545e-05 -0.0018331 -0.0018006 0.00022055 -0.005958 0.28388
0.026397 0.0077874 -0.0025602 -0.00092446
-0.0022891 -0.0030459 -0.0036044 -0.0012692 -0.0018805 0.00069791 0.026338 0.0076371
-0.11126 0.18289 0.020252 0.011415
-0.0040849 -3.0826e-05 -0.0038966 -0.00055911 -0.0011385 -0.0003771 -0.0026369 -0.00067448
0.020082 0.011629 -0.10864 0.28924
1160000000 0.074648 0.297 0.024764 -0.020223 0.0031688 -0.00063814 1.5789e-05 -0.0022635
-0.004065 -0.00094615 -0.0012069 0.0043775
0.024798 -0.020145 -0.09611 0.37245 -0.0038655 -0.028453 -0.0015555 -0.0015757
-0.0029702 0.002603 -0.0015859 0.0020951
0.0031973 -0.00063871 -0.0039751 -0.028477 0.24483 0.2439 -0.00079695 0.00167
-0.00051898 0.0018222 -0.00085486 0.00046225
-1.3654e-05 -0.0022908 -0.0015828 -0.0015482 -0.0008031 0.0016758 0.034499 0.28064
0.024142 -0.0099948 -0.0041987 0.0048813
-0.0039056 -0.00090514 -0.0029631 0.0026591 -0.00052558 0.0018775 0.024217 -0.010046
-0.074872 0.19672 0.019494 0.0020705
-0.0010386 0.0044894 -0.0014664 0.0021009 -0.00085506 0.00049792 -0.0041196 0.0049264
0.019362 0.0020041 -0.059519 0.29331
1220000000 0.11775 0.28746 0.011799 -0.030113 -0.0012311 -0.0012613 0.00022217 -0.00090184
-0.0028908 0.0020868 0.0011574 0.0020727
0.011806 -0.030073 -0.052639 0.38663 -0.016831 -0.020756 -0.0025505 0.00055369
-0.00013459 0.0031327 -0.00078703 0.0020508
-0.0012253 -0.001242 -0.016941 -0.020708 0.28371 0.20464 0.0008394 0.0016467
0.00058345 0.0013592 0.00023987 0.00060772
0.000269 -0.00097009 -0.0025351 0.00053156 0.00082808 0.0016378 0.073426 0.27168
0.013128 -0.017657 0.0017844 0.0013825
-0.0028288 0.0021725 -0.00019267 0.0031908 0.00052691 0.0013515 0.013098 -0.01773
-0.055184 0.20992 0.016351 -0.012222
0.0010496 0.0018737 -0.00085221 0.0020779 0.00023974 0.00059681 0.0016685 0.0012393
0.016409 -0.012005 -0.031172 0.31295
1280000000 0.16871 0.26917 -0.0072176 -0.02904 -0.0017834 0.0020247 -0.00091168 -0.0023224
-0.0010432 0.0032467 0.0025411 0.001555
-0.0071542 -0.029046 -0.0054131 0.37986 -0.02374 -0.0078099 -0.0009798 0.0014715
0.0017292 0.0020574 0.00069654 0.0020814
-0.0017727 0.0020532 -0.023808 -0.0077182 0.31484 0.16197 0.0015608 -3.3702e-05
0.0011806 0.00029049 0.00026591 0.00025727
-0.00090703 -0.0022866 -0.00092974 0.0014581 0.0015353 -3.4252e-05 0.11024 0.25592
0.0029452 -0.021315 -0.00089197 0.0002783
-0.0010919 0.0031907 0.0017878 0.0020565 0.001219 0.00026796 0.0029298 -0.021289
-0.018298 0.21984 0.0039576 -0.015552
0.0025608 0.0016014 0.00074684 0.0020825 0.00017848 0.00025331 -0.0008096 0.00020143
0.0041701 -0.015631 0.017873 0.31931
1340000000 0.20701 0.23604 -0.016937 -0.019609 0.0006011 0.0041883 -0.0018759 -0.00091069
0.0014004 0.0030509 0.00191 -0.0013643
-0.016926 -0.01965 0.034769 0.3724 -0.020728 0.0048198 -0.00020361 0.0020332
0.0020265 0.0010572 0.0011373 0.00083541
0.00056364 0.0041835 -0.020721 0.0049164 0.33791 0.1132 0.0010085 -0.00092963
0.00072953 -0.00055773 0.0001568 0.00023568
-0.001903 -0.00085684 -0.00022906 0.0020868 0.001013 -0.00094083 0.14307 0.23457
-0.0078122 -0.019096 0.00078613 0.000759
0.0013147 0.0029538 0.0020017 0.0010348 0.00076747 -0.00060053 -0.0078207 -0.01918
0.010615 0.21906 -0.0023406 -0.014506
0.0018662 -0.0014412 0.0012018 0.0008104 0.00011839 0.00024406 0.00071223 0.0007886
-0.002551 -0.014604 0.056469 0.31551
1400000000 0.24105 0.19981 -0.023394 -0.008359 0.0048986 0.0028779 -0.0023151 0.00078189
0.0026165 0.0011395 0.00038931 -0.0014383
-0.02341 -0.0083777 0.072565 0.36101 -0.013875 0.012601 0.0014092 0.0014233
0.0013042 -0.00057871 0.0011301 0.00016549
0.0049272 0.0028613 -0.013837 0.012674 0.3509 0.059425 5.6597e-05 -0.0015389
0.00021885 -0.00017787 0.00031209 0.00019494
-0.0023794 0.00077406 0.0013892 0.001417 4.3033e-05 -0.0015454 0.17175 0.20581
-0.015212 -0.012268 -0.0010779 1.2399e-05
0.0026854 0.0011185 0.0013697 -0.00061277 0.00023921 -0.00024393 -0.015231 -0.012105
0.043632 0.22148 -0.0096438 -0.0097907
0.00038635 -0.0013855 0.0011621 0.00013612 0.00033598 0.00025694 -0.0010397 -8.4716e-05
-0.0094835 -0.0097027 0.10173 0.30787
1460000000 0.26607 0.15674 -0.020534 0.0042815 0.0051599 -0.0017939 -0.0016908 0.0018936
0.0022234 -2.4411e-05 -2.9078e-05 -0.001017
-0.020567 0.0042693 0.10873 0.3396 -0.0048873 0.015031 0.0017321 0.00026808
0.0012412 -0.0014513 0.0012731 -0.00047798
0.0051742 -0.0017906 -0.0048392 0.015061 0.35773 0.0043648 -0.001255 -0.0012835
0.00033448 -0.00025987 0.00074002 -0.00029159
-0.0016661 0.0018697 0.0017521 0.00021994 -0.0011977 -0.0012802 0.19848 0.17699
-0.017183 -0.0049436 -0.0010129 0.0025005
0.0022539 -3.5744e-05 0.0012988 -0.0014707 0.00028596 -0.00021406 -0.017186 -0.0049363
0.074782 0.21221 -0.012193 -0.0032775
-3.7645e-05 -0.0010163 0.0012698 -0.00055738 0.0007099 -0.00040108 -0.00096683 0.0026354
-0.012125 -0.0034449 0.13651 0.28841
1520000000 0.27894 0.11462 -0.01517 0.0098066 0.0031122 -0.0040792 0.00024317 0.0028624
0.0027927 -0.001746 -0.001142 -0.00024417
-0.015196 0.009786 0.14283 0.32508 0.0024582 0.012074 0.0017763 -0.00079023
0.0002208 -0.0010789 0.00038871 -0.00099842
0.0030574 -0.004099 0.0025246 0.012078 0.34973 -0.053811 -0.00097414 -0.00035324
0.00072617 -0.0010666 0.00012 -7.7127e-05
0.000248 0.0028767 0.0017684 -0.00076827 -0.00095569 -0.00033586 0.22074 0.13854
-0.017347 0.001858 0.0017455 0.00242
0.0028965 -0.0017815 0.00020778 -0.0011051 0.00071455 -0.0011219 -0.017416 0.0019288
0.10244 0.20404 -0.012081 0.0011566
-0.0011143 -0.00020301 0.00038038 -0.0010475 0.00012109 -1.3444e-05 0.0017606 0.002446
-0.012062 0.0011726 0.17003 0.27053
1580000000 0.28949 0.06962 -0.0086047 0.013347 -0.0012559 -0.0046376 0.0017388 0.001968
5.7857e-05 -0.0023579 -0.00031383 0.00035305
-0.0086245 0.013384 0.17094 0.30126 0.0055088 0.0069045 0.00057779 -0.0016374
-0.00047402 -0.0012672 -0.00017191 -0.00075065
-0.0012566 -0.0046055 0.0055436 0.0068971 0.32817 -0.10996 -0.0015375 0.00043131
-0.00037681 -0.0013858 0.00029073 -0.0005862
0.0017639 0.0020248 0.0005773 -0.0016673 -0.0015273 0.00042376 0.23438 0.1005
-0.013677 0.0080985 0.0026595 0.0010734
-5.5757e-05 -0.0023453 -0.00051061 -0.0012252 -0.00032286 -0.0014088 -0.013545 0.0081463
0.12966 0.19204 -0.0095155 0.0079229
-0.00023356 0.00033199 -0.00013582 -0.00074497 0.0003743 -0.0005676 0.0025595 0.001006
-0.0095987 0.007981 0.20447 0.24641
1640000000 0.29294 0.027755 -0.0017484 0.012266 -0.0029086 -0.0022896 0.0029172 0.00083925
-0.00045055 -0.0021572 -0.00037121 0.00050588
-0.0017207 0.01229 0.20204 0.27584 0.0054237 0.0019994 -0.00060409 -0.0019392
-0.0010284 -0.00055079 -0.00041102 -0.00076649
-0.0028776 -0.0022648 0.0054513 0.0019566 0.29889 -0.15992 -0.00073475 0.0013413
-0.0012287 -0.0011685 -0.00016383 -0.00054728
0.0029978 0.00084183 -0.00064248 -0.001954 -0.00074873 0.0013284 0.24709 0.051636
-0.0091745 0.010053 0.0029968 -0.00061756
-0.0004643 -0.0021438 -0.0010047 -0.00058235 -0.0011941 -0.0011742 -0.0092576 0.010062
0.15454 0.1731 -0.0042774 0.010092
-0.00042547 0.00054307 -0.00047226 -0.00076675 -0.00022864 -0.00056846 0.0030145 -0.00064358
-0.0042227 0.010053 0.23202 0.21579
1700000000 0.28552 -0.016885 0.0017685 0.0096285 -0.003514 0.00035902 0.0031255 -0.0014203
-0.0023752 -0.00099814 0.00061027 0.00042557
0.0017829 0.0096293 0.21978 0.24463 0.0027806 -0.00063697 -0.001604 -0.00067812
-0.00087483 -9.6715e-05 -0.00086909 -0.00047274
-0.0034753 0.00043488 0.0027632 -0.00064828 0.25387 -0.19794 0.00016989 0.0016942
-0.0023634 -6.1767e-05 -0.00052024 -0.00085644
0.0030737 -0.0014933 -0.0015917 -0.00066774 0.00015544 0.0016497 0.24342 0.0029371
-0.0057067 0.011544 0.0020029 -0.0022106
-0.0023646 -0.0010199 -0.00086839 -0.00012034 -0.0024431 -6.648e-05 -0.0056635 0.011604
0.17528 0.15839 0.00058181 0.010032
0.00059962 0.00035048 -0.00090044 -0.00047077 -0.00047199 -0.00067531 0.0020027 -0.0022469
0.00046175 0.009979 0.24994 0.18313
1760000000 0.27544 -0.065289 0.0042675 0.0063785 -0.0020649 0.0013263 0.0011258 -0.0036254
-0.0015797 0.00052071 0.00024369 -0.0005387
0.0042799 0.0063877 0.24751 0.20512 5.4985e-05 -0.0018777 -0.0013112 0.00011717
-0.0011903 0.0010393 -0.00058323 0.00034153
-0.0020422 0.0013324 6.7032e-05 -0.0019353 0.20571 -0.22978 0.0011418 0.0012665
-0.0012003 0.0016655 -0.001241 -0.00054758
0.0010859 -0.003683 -0.0013482 0.00013965 0.0012227 0.0012216 0.23644 -0.047397
-0.0011047 0.011039 0.00014153 -0.0028566
-0.0015277 0.00051406 -0.0011767 0.0010726 -0.001094 0.00165 -0.0011324 0.011073
0.1945 0.12899 0.0048806 0.0073766
0.00025804 -0.00047143 -0.00055078 0.00031299 -0.0013391 -0.00054965 7.1607e-05 -0.0028938
0.0050333 0.0072708 0.26481 0.1466
1820000000 0.25118 -0.10344 0.0044967 0.0027728 0.00029888 0.0024359 -0.0011136 -0.0031116
-0.001462 0.0010007 -0.00019775 -0.00015819
0.00448 0.0027488 0.25754 0.17427 -0.002236 7.7833e-05 -0.0014015 0.0010599
7.8682e-05 0.0011617 -0.00069472 0.00041326
0.00030208 0.0024124 -0.0022494 7.2691e-05 0.15395 -0.2444 0.0017841 0.00048585
-0.00021083 0.0024614 -0.0015999 0.00033859
-0.001063 -0.0031433 -0.0013968 0.0010865 0.0017875 0.00043564 0.20694 -0.095308
0.0015261 0.0095799 -0.0017309 -0.0020951
-0.0014937 0.00099908 0.00010372 0.0011734 -0.00018431 0.0024364 0.0015758 0.0096255
0.21674 0.10343 0.0060104 0.0032371
-0.00018869 -0.00013459 -0.0006818 0.00040721 -0.0016066 0.00036471 -0.001744 -0.0020974
0.0059887 0.0032942 0.26913 0.11067
1880000000 0.21651 -0.14321 0.0021805 0.00047691 -0.0002981 0.0022446 -0.0029876 -0.0022835
-0.000182 0.0020985 0.00026688 -0.00064628
0.0022066 0.00052979 0.26201 0.12852 -0.0039914 0.0028844 -0.00014893 0.0018146
0.00053594 0.0013828 0.00012515 0.0010138
-0.00027968 0.0022487 -0.0039838 0.0029215 0.10273 -0.25085 0.0019764 -0.0011785
0.0018131 0.0019302 -0.00090627 0.0015227
-0.0029621 -0.0022206 -0.00016216 0.0018642 0.0019373 -0.001134 0.1675 -0.13512
0.0036038 0.006719 -0.0024916 -0.00017603
-0.00015333 0.0021022 0.00055863 0.001367 0.0017847 0.0020005 0.0035884 0.0067572
0.22602 0.0767 0.0064558 0.0010307
0.00026371 -0.00074932 0.00012221 0.00095086 -0.00087101 0.0015673 -0.0026412 -9.1086e-05
0.006396 0.00094477 0.27094 0.07796
1940000000 0.1781 -0.17004 -6.5897e-05 -0.0010688 0.0017303 0.0018568 -0.0038095 0.0004397
0.001311 0.0010031 -0.00072137 -0.00054598
-6.1057e-05 -0.0010659 0.26392 0.096259 -0.0019277 0.0058504 0.0010589 0.0013566
0.001886 0.00031301 0.00092743 0.00025063
0.0017291 0.0018227 -0.0019193 0.0058338 0.060212 -0.24308 0.00026109 -0.0023416
0.0022432 0.00023215 0.00030489 0.0015373
-0.0037628 0.00051351 0.0010993 0.0013459 0.0002118 -0.0023431 0.11636 -0.16804
0.0032707 0.0041111 -0.0019488 0.0012655
0.0012578 0.0010267 0.0018994 0.00037947 0.0022238 0.00020418 0.0032787 0.0040037
0.23629 0.040037 0.0047818 -0.0035454
-0.00063146 -0.00056096 0.0010016 0.00020518 0.00033072 0.0015514 -0.0020031 0.0014399
0.0046857 -0.0036128 0.26307 0.041073
2000000000 0.13128 -0.18467 -0.0035576 0.0010353 0.0030994 0.001298 -0.0024036 0.0037075
0.0010237 0.00058322 -0.00065873 0.00057957
-0.0035749 0.001036 0.24939 0.061018 -0.00054124 0.0079841 0.0015776 0.00031888
0.00093722 -0.0011468 0.00045239 0.00013191
0.0030913 0.001341 -0.00042043 0.0079506 0.017644 -0.22884 -0.0016194 -0.0014096
0.0019988 -0.00094667 0.0016026 0.0014184
-0.0023209 0.0036313 0.0015653 0.00025005 -0.0017073 -0.001405 0.062023 -0.17863
0.001618 0.0026245 -0.00011543 0.0022822
0.0010137 0.00052501 0.00093211 -0.0012135 0.001917 -0.00096965 0.0016701 0.0026755
0.23675 0.0075731 0.00087986 -0.0044474
-0.0006903 0.00059225 0.00048913 0.00017286 0.0016563 0.0014979 1.5201e-05 0.0020604
0.00089156 -0.004329 0.24986 0.013043
2060000000 0.085349 -0.1916 -0.0044201 0.003345 0.0031938 -0.00076155 0.00057915 0.0033762
0.0015721 -0.00078268 6.5075e-05 0.0011672
-0.0043657 0.0033522 0.23709 0.032915 0.0047153 0.0089758 0.00087247 -0.00064525
0.00067215 -0.0014684 0.00062866 -0.00015598
0.0031783 -0.00077514 0.0047879 0.0089482 -0.014304 -0.20977 -0.0016535 0.00057927
0.00081885 -0.0022338 0.0029179 0.00035609
0.00052738 0.0035448 0.00089725 -0.00060054 -0.0015655 0.00055902 0.010617 -0.1759
2.2709e-06 0.0026426 0.00063366 0.0010037
0.0015028 -0.00066985 0.00062345 -0.0013826 0.00082146 -0.0022235 9.8547e-05 0.0024875
0.22846 -0.030982 -0.0014991 -0.0055839
2.1829e-05 0.0011865 0.0006708 -0.00015422 0.0029221 0.00040048 0.0007495 0.0012357
-0.0014282 -0.0056018 0.23679 -0.011301
2120000000 0.039591 -0.1831 -0.0033113 0.0067748 0.0024154 -0.0028058 0.00288 0.0020989
0.00062305 -0.001393 0.0010508 0.00017599
-0.0033343 0.0067815 0.21611 0.0083606 0.0073636 0.0049195 0.0010274 -0.0013636
-0.0013421 -0.0019973 2.519e-06 -0.0010011
0.002416 -0.0028334 0.0074183 0.0048466 -0.043129 -0.19327 -0.00068472 0.0015286
-0.001539 -0.0016325 0.00030785 -0.0020906
0.0029685 0.0019807 0.0010085 -0.0014139 -0.00071527 0.001569 -0.040214 -0.15903
-0.0018333 0.004158 0.0016871 0.001302
0.00051451 -0.0014253 -0.001321 -0.0020469 -0.0015272 -0.0015783 -0.0018362 0.0042645
0.21578 -0.068203 -0.0059656 -0.0030396
0.001047 0.00022057 0.00012356 -0.001067 0.0004088 -0.0022077 0.0018231 0.0010152
-0.0058394 -0.003045 0.21651 -0.027858
2180000000 -0.00024898 -0.16917 -0.0017287 0.0098641 0.00048506 -0.0025604 0.0031865 -0.00021475
0.00034837 -0.0013073 0.0010532 0.00020157
-0.001802 0.0099015 0.19683 -0.0090458 0.0085559 0.0038116 -0.00079359 -0.0016696
-0.001848 0.00072118 9.3515e-05 0.00021824
0.00046776 -0.0025196 0.0085985 0.0037348 -0.063775 -0.16876 0.0013097 0.0015581
-0.00080261 -0.00043126 0.00046918 -0.0018913
0.003257 -0.00019112 -0.00078412 -0.0016275 0.0013365 0.0014757 -0.076483 -0.1328
-0.0013311 0.0069308 0.0014421 9.651e-05
0.00035719 -0.0011548 -0.0018915 0.00084762 -0.00066703 -0.00048015 -0.0011829 0.0068483
0.19112 -0.099555 -0.0066321 0.00052143
0.0010921 0.00017927 0.00011024 0.00011337 0.00036962 -0.0018451 0.0013656 0.00010376
-0.0065537 0.00044027 0.20121 -0.042719
2240000000 -0.028902 -0.14487 0.0025684 0.01111 -0.00064198 -0.0029899 0.0020479 -0.0023601
-0.0017669 -0.00060966 0.00065988 -0.0017519
0.002533 0.011121 0.17764 -0.015135 0.0089723 -0.00010242 -0.00083852 -0.00028824
-0.00055566 0.0011198 -0.00076462 -0.00047614
-0.00073889 -0.0029203 0.0089537 -0.00014464 -0.081219 -0.14453 0.0017021 -0.0016559
-0.0013857 -0.00021845 -0.0023542 -0.0014564
0.0019854 -0.0025069 -0.00088062 -0.00042916 0.0016098 -0.0016937 -0.11073 -0.10438
0.00072254 0.0094267 0.0017198 -0.00042572
-0.0018132 -0.00079683 -0.00061391 0.0010241 -0.0014409 -0.00019764 0.00055658 0.0093931
0.16377 -0.1183 -0.0066905 0.0039718
0.00057692 -0.0018436 -0.00080997 -0.00049447 -0.0023749 -0.0014971 0.0016148 -0.0006514
-0.0068003 0.0040605 0.17905 -0.054158
2300000000 -0.055781 -0.11752 0.0079674 0.0090161 -0.0014333 -0.0018998 -0.00058309 -0.0016579
-0.0012931 0.00043612 -0.0011073 -0.0008089
0.0079485 0.0090716 0.15669 -0.024171 0.0089606 -0.0025085 -0.00075899 0.00047455
-0.00021096 0.0016552 1.4545e-05 0.00086102
-0.0014932 -0.0018058 0.0089272 -0.002523 -0.093691 -0.12034 -0.00039347 -0.0016906
-0.00051577 0.0018596 -0.0019285 0.00080046
-0.0004832 -0.0016246 -0.00081655 0.00057207 -0.00032861 -0.0017208 -0.1315 -0.067794
0.0042849 0.010842 0.00066255 -0.0012313
-0.0012551 0.00047206 -0.00019668 0.0016127 -0.00038136 0.0018222 0.004471 0.010805
0.12778 -0.14019 -0.0051678 0.0080436
-0.0012187 -0.00068154 -3.5394e-05 0.00071033 -0.001912 0.00087492 0.00053421 -0.0012095
-0.0053516 0.0080205 0.16269 -0.055672
2360000000 -0.071555 -0.08588 0.01098 0.0080477 -0.001062 -0.0015461 -0.0017754 -0.0011509
-0.00075305 0.00068639 -0.0015453 -0.00041878
0.01092 0.0080728 0.14838 -0.024089 0.0082215 -0.0054775 -0.000915 0.0009139
0.0017378 0.00013527 4.9973e-05 -0.00011481
-0.0011598 -0.001503 0.008215 -0.0055178 -0.10293 -0.098036 -0.0027607 -0.00091104
0.00072634 0.00023183 -0.00096043 0.0018333
-0.0016584 -0.00099878 -0.00086228 0.00085554 -0.0027321 -0.00095927 -0.14821 -0.035432
0.0084074 0.0099665 0.0016749 -0.0017542
-0.00086191 0.0008247 0.0018175 0.00012254 0.00068622 0.0003417 0.0083965 0.010178
0.10044 -0.14133 -0.00083787 0.0095954
-0.0014806 -0.00047326 9.8956e-05 -0.00013151 -0.00091536 0.0019477 0.0016718 -0.001722
-0.00096959 0.0095022 0.14107 -0.059744
2420000000 -0.07947 -0.058731 0.014258 0.0025032 -0.0032255 -0.00093432 -0.00095082 0.00059285
0.0011612 0.0016698 -0.0013172 0.001808
0.014248 0.0024662 0.13086 -0.025195 0.0043518 -0.0073516 0.0012454 0.0010315
0.00064617 -0.0012574 -0.0001932 -0.00022398
-0.0032411 -0.00095745 0.004371 -0.0073873 -0.11584 -0.077708 -0.0020165 0.0012611
-6.9297e-05 -0.00023523 0.00038939 0.0026523
-0.00089514 0.000574 0.0012484 0.0010112 -0.0020439 0.0013417 -0.15786 0.007816
0.012472 0.0075555 -0.00032577 -0.0030091
0.001063 0.0016972 0.00067434 -0.0013209 -7.3124e-06 -0.0002308 0.012585 0.0074934
0.066543 -0.14251 0.00094727 0.0097093
-0.0013299 0.0018632 -0.00017207 -0.00027818 0.00039115 0.0026024 -0.00025014 -0.0031405
0.0011867 0.009531 0.12274 -0.05616
2480000000 -0.079691 -0.028057 0.01379 -0.002972 -0.0016683 -0.00014683 -0.00067178 0.0012902
0.0016893 -0.00021899 7.82e-05 0.0014521
0.013841 -0.0029325 0.13283 -0.026137 0.0024253 -0.0091331 0.0011619 2.5977e-05
-0.00041374 -0.00090881 -0.00018767 -0.00018858
-0.0016366 -0.00010536 0.0023534 -0.009161 -0.11878 -0.057302 -0.00055392 0.0030565
-8.7054e-05 -0.00092646 0.0020142 0.00098952
-0.00079866 0.0013306 0.001155 4.6726e-05 -0.00064246 0.0031718 -0.15846 0.045743
0.017106 0.0017309 -0.0011392 -0.0027075
0.0017122 -0.00024954 -0.00042305 -0.00087663 -0.00011277 -0.0010084 0.017012 0.0022132
0.036961 -0.13365 0.004707 0.008445
0.0002653 0.0014755 -8.2453e-05 -0.00017494 0.001857 0.00096797 -0.0010837 -0.0026145
0.004861 0.0086655 0.10393 -0.053295
2540000000 -0.083974 -0.0017334 0.011453 -0.0069041 -0.002335 0.00097925 0.00056499 0.0012997
0.00013175 -0.0013519 0.00089496 0.0015998
0.011446 -0.0069195 0.1195 -0.018286 -0.0016451 -0.007962 0.00062081 -0.0012712
-0.0016869 -7.1663e-05 -0.00058651 0.00031185
-0.0023297 0.0010206 -0.0017023 -0.0079548 -0.12509 -0.033995 0.0019371 0.0024079
-0.00099997 -4.5619e-05 0.0017402 -0.0010529
0.0005805 0.0011643 0.00061363 -0.001246 0.0018994 0.0024797 -0.15757 0.085416
0.017392 -0.0039873 -0.0020783 -0.0023313
0.00010419 -0.0014885 -0.0016878 1.0276e-07 -0.00097835 -7.9038e-05 0.017011 -0.0043034
0.014925 -0.11991 0.0079368 0.0068364
0.00090226 0.0017331 -0.00059596 0.00036067 0.0017638 -0.00093719 -0.0022301 -0.0024179
0.0078566 0.0067889 0.089226 -0.04009
2600000000 -0.07692 0.022784 0.0080145 -0.010096 -0.0012131 0.0024173 0.0010414 -0.00015922
-0.00079191 -0.0011777 0.0018633 0.00047986
0.0079678 -0.010133 0.11367 -0.033959 -0.003788 -0.0060172 -0.00030919 -0.00073776
-0.00026538 0.0014108 -8.9526e-05 0.00074708
-0.0012098 0.0024697 -0.0038371 -0.0059953 -0.12996 -0.0091669 0.002969 2.535e-05
-4.3806e-07 0.0014136 0.0011558 -0.0017243
0.0010744 -0.00016568 -0.00024093 -0.00071844 0.0029281 4.5096e-05 -0.14284 0.11928
0.0136 -0.010273 -0.0034126 0.00021117
-0.00063605 -0.0012014 -0.00025046 0.0014641 -2.9112e-05 0.0013904 0.013688 -0.010539
-0.013026 -0.10529 0.0095163 0.0066927
0.0019308 0.00045135 -0.00015175 0.00083043 0.0011455 -0.0017896 -0.0034033 0.00019372
0.0093297 0.0065832 0.080791 -0.026325
2660000000 -0.071528 0.048258 0.0041159 -0.011759 -0.00028642 0.00099143 0.00020039 -0.00021397
-0.002651 2.798e-05 0.0013954 -0.0006585
0.0040691 -0.011759 0.12091 -0.03016 -0.0050135 -0.0042489 -0.0011861 -0.00048501
0.0001926 0.0016597 0.00056701 0.00081822
-0.00022914 0.0010225 -0.0050074 -0.0041933 -0.12906 0.01164 0.0018097 -0.0016065
0.00028745 0.00089035 -0.001223 -0.0014791
0.00012968 -0.0002605 -0.0012419 -0.00038452 0.0017769 -0.0016259 -0.12233 0.1507
0.0084196 -0.013629 -0.0025825 0.00098049
-0.0025194 8.8745e-05 0.0001437 0.0017127 0.00016069 0.0008079 0.0085218 -0.013615
-0.026331 -0.091475 0.011175 0.0016724
0.0013286 -0.00077117 0.00055736 0.00077545 -0.0012234 -0.0014527 -0.0026911 0.0011051
0.01129 0.0015051 0.075896 -0.0072449
2720000000 -0.060856 0.06698 -0.00016302 -0.011546 -0.00034613 0.0028816 -0.00035371 -0.00010713
-0.0023249 0.002147 0.00041027 -0.0015676
-0.00015593 -0.011538 0.1055 -0.033434 -0.0051707 -0.00072405 -0.0014681 0.00044308
0.0014419 0.00066929 0.0008105 -0.0001744
-0.00029545 0.0028953 -0.0052211 -0.0006906 -0.1234 0.040787 0.00027482 -0.0024996
0.00048321 0.00053996 -0.0014341 0.00084194
-0.00029434 -0.00016928 -0.0015015 0.00047368 0.00029811 -0.002381 -0.089118 0.18004
0.0030518 -0.015026 -0.0021492 0.0026659
-0.0022627 0.0020923 0.0014407 0.00058098 0.00044075 0.00051547 0.0029693 -0.014676
-0.041276 -0.067606 0.012063 -0.00073657
0.00046756 -0.0016153 0.00078058 -0.00023518 -0.0013433 0.00076601 -0.0021301 0.0026763
0.012431 -0.0005434 0.079827 0.011078
2780000000 -0.046915 0.086285 -0.0045654 -0.010248 -0.00019441 0.0011752 0.00060926 -0.00040219
0.00087268 0.0027262 -0.00067198 -0.0018015
-0.0045704 -0.010215 0.10366 -0.045032 -0.0039314 0.00051116 -0.00020619 0.0015842
0.0016499 -0.00076149 -3.9494e-05 -0.00027719
-0.00017139 0.0012369 -0.0039289 0.00056467 -0.12023 0.07147 -0.0017878 -0.0017894
0.00043992 -0.00022895 -0.00033686 0.00091407
0.00054532 -0.00031979 -0.00023853 0.0016203 -0.0017768 -0.0017415 -0.060214 0.20162
-0.0032246 -0.01391 -0.0005303 0.0021691
0.00097395 0.0028246 0.0016596 -0.00078649 0.00038527 -0.000219 -0.003514 -0.01392
-0.053299 -0.043433 0.010579 -0.0058088
-0.00063566 -0.0018198 -9.3389e-05 -0.00024788 -0.00039253 0.00095911 -0.0006586 0.0021918
0.010366 -0.0056472 0.083055 0.029039
2840000000 -0.031457 0.10179 -0.0076046 -0.0070477 0.0014447 0.0018729 -0.00013034 -0.00015535
0.0016692 0.0015764 -0.0015622 0.00034742
-0.0075834 -0.0069986 0.10172 -0.038002 -0.0029821 0.001558 0.00047832 0.0007653
0.00021049 -0.0012737 5.3947e-05 3.1555e-05
0.0014408 0.0019293 -0.0029901 0.0016248 -0.11417 0.096984 -0.0015066 0.00015425
0.00055368 0.00027923 0.0012085 0.00077411
-0.00014315 -0.00017251 0.00052829 0.00080429 -0.0014562 0.00023485 -0.023898 0.21735
-0.0071549 -0.010918 0.00045254 0.0012711
0.0014834 0.0015934 0.0002173 -0.0012023 0.00062435 0.00029669 -0.0069747 -0.010982
-0.058336 -0.02244 0.008618 -0.0065429
-0.0016731 0.000217 2.0224e-05 8.2013e-05 0.0011529 0.00085906 0.00043853 0.0014065
0.0086805 -0.0066274 0.097021 0.043921
2900000000 -0.017238 0.12171 -0.008825 -0.0029194 0.0015592 0.00021685 0.00046892 -0.00087061
0.0025813 -0.0010864 -0.00065005 -8.4711e-06
-0.0088269 -0.0028968 0.08241 -0.045521 -0.00069606 0.0026439 0.00091429 0.00033604
-0.00015714 -0.0015834 -0.00021751 6.1043e-05
0.0016317 0.00025795 -0.00068032 0.0027023 -0.09671 0.1296 -0.00099366 -6.2183e-05
-0.0004093 -0.0013931 0.0017637 -0.00065709
0.00044498 -0.00084447 0.00092468 0.00031111 -0.0010346 -0.00013024 0.012724 0.22036
-0.0099898 -0.006354 0.0012428 0.0018301
0.0025785 -0.001306 -0.00018601 -0.0015558 -0.00049078 -0.0013722 -0.010116 -0.00638
-0.057414 0.0068436 0.0067256 -0.010117
-0.00073165 9.1082e-05 -0.00021362 5.0888e-06 0.0018706 -0.00055713 0.001213 0.0019232
0.0066866 -0.010288 0.11087 0.049342
2960000000 0.004981 0.13311 -0.0085998 0.00054277 0.00061429 0.0015023 -0.00083846 -0.00086095
4.4183e-06 -0.002224 -0.00084952 0.00049392
-0.00859 0.00053933 0.091695 -0.0447 -0.00039503 0.0010538 0.001077 0.00011893
-0.0012433 -0.0010959 0.00050569 0.00029178
0.00049118 0.0015051 -0.00038632 0.0010104 -0.077441 0.16026 -0.00074147 0.00048497
-0.00049588 0.00058011 -0.00027304 -0.0024684
-0.00076421 -0.00084982 0.00099694 0.00014142 -0.00075665 0.00053347 0.054922 0.22756
-0.01053 -0.0017768 0.0014766 0.00045116
-0.00012155 -0.0023428 -0.001254 -0.0010601 -0.00047141 0.00054412 -0.010313 -0.0014708
-0.049318 0.029907 0.002165 -0.011133
-0.00085253 0.0006135 0.0004751 0.00027608 -0.00013925 -0.0024676 0.0013719 0.00054941
0.0024129 -0.010889 0.13021 0.059763
3020000000 0.023432 0.14708 -0.0063397 0.0038237 0.0015099 -0.00014798 -0.00094583 -7.2026e-05
-0.00093234 5.8631e-05 -0.00010389 0.00066796
-0.0063126 0.0038257 0.080725 -0.033254 -0.00034001 -0.00029068 0.00051847 -0.00092345
-0.0018898 0.00037822 0.00062353 -0.00030818
0.0014854 -0.00012723 -0.00031023 -0.00025266 -0.056504 0.18519 -0.00025565 0.00093859
0.00017921 0.00015356 -0.0010319 -0.001512
-0.0010223 -3.9535e-05 0.00056766 -0.00098365 -0.00029094 0.001026 0.093804 0.22002
-0.0089482 0.0019345 0.0005839 0.00036666
-0.00094846 1.4481e-05 -0.0019117 0.00040214 0.00022063 0.00043163 -0.0089562 0.0018994
-0.038894 0.053185 -0.00045695 -0.011026
8.8864e-05 0.00060143 0.00061069 -0.00024863 -0.00096029 -0.0014364 0.00079553 0.00035034
-0.00071278 -0.011117 0.1492 0.056668
3080000000 0.051054 0.15599 -0.0044734 0.006035 0.0018112 -0.0001527 -0.00074423 0.00016764
-0.00097979 0.00040858 0.00011153 0.00055968
-0.0044927 0.0060163 0.078453 -0.027607 -0.00037688 0.00025177 -0.00018411 -0.00034174
-0.00059634 0.0011876 -9.0405e-05 -0.00057416
0.0017759 -0.00023917 -0.00035048 0.00026958 -0.019616 0.2068 -0.00064493 0.0002407
0.00044292 0.00060309 -0.0022025 -0.00041247
-0.00071788 0.00013341 -0.00019768 -0.00035512 -0.0006276 0.00026234 0.12752 0.21235
-0.0057927 0.0054949 0.0018439 0.00028738
-0.0010175 0.00032287 -0.00063536 0.0012448 0.00035873 0.00071636 -0.005766 0.0055998
-0.019357 0.079287 -0.0056381 -0.0093195
-1.1105e-05 0.00056293 -0.00012975 -0.00057703 -0.0022995 -0.00052347 0.0019605 0.00035046
-0.0058131 -0.0092147 0.16312 0.063985
3140000000 0.079479 0.15887 -0.00093038 0.0075904 0.0026778 -0.0014198 -0.0010396 0.0011908
0.0014196 0.0011839 0.00034142 -0.00028878
-0.00097788 0.0075517 0.074471 -0.029432 -0.0011048 -0.00022007 0.00071102 -0.00032775
3.1294e-05 0.0011735 0.00060567 -0.00029061
0.0026419 -0.0013932 -0.0010904 -0.00018465 0.02336 0.2272 0.00013002 0.0016864
0.0013115 -0.0006496 -0.0025398 0.0011021
-0.00096835 0.0012123 0.00068329 -0.00024939 0.00013979 0.0016801 0.1631 0.18651
-0.0026662 0.0065537 0.00098901 -0.0011442
0.001535 0.00095929 8.1389e-05 0.0011558 0.0014447 -0.00074618 -0.0026129 0.0062742
-0.008983 0.096318 -0.0073871 -0.0063269
0.00037836 -0.00019199 0.00060278 -0.00042068 -0.0025089 0.00099906 0.00083848 -0.00092097
-0.0073079 -0.0064744 0.18622 0.054787
3200000000 0.11135 0.16904 0.0040983 0.0063931 0.00078804 -0.002898 -2.057e-05 0.0018723
0.00069236 -0.0016064 0.00013681 0.00043975
0.0041667 0.0063791 0.084995 -0.028053 -0.0012446 0.00035208 -0.00054156 -0.0010115
0.00098388 0.0012344 -0.0003736 -0.001023
0.00082467 -0.0029147 -0.0012554 0.00031587 0.068313 0.23189 0.0012917 0.00080511
-9.2288e-05 -0.0019576 -0.0010859 0.0023949
-5.2238e-05 0.0019543 -0.00052449 -0.001049 0.0012418 0.00082568 0.1836 0.16419
0.0005029 0.0058869 0.00066271 -0.0018444
0.00074547 -0.0015231 0.00098467 0.0011523 -5.919e-05 -0.002001 0.00030416 0.0060523
0.021659 0.11387 -0.0093398 -0.0025101
0.00011435 0.00039391 -0.00044246 -0.00092954 -0.00093104 0.0023131 0.00059404 -0.0016792
-0.0091939 -0.0023089 0.20155 0.054757
3260000000 0.14315 0.16066 0.0042139 0.0030799 -0.00069815 -0.0026308 0.0012479 0.00064242
0.00036887 -0.0018615 -1.6916e-05 0.00019057
0.0042443 0.0030462 0.093284 -0.031451 -0.0019602 0.0020798 -0.00039278 -0.00021477
0.0009844 -0.00052771 -0.0011167 8.5174e-05
-0.00076286 -0.0026029 -0.0019494 0.0020695 0.1193 0.2272 0.00050943 -0.00010099
-0.00092439 -0.00095029 0.00071745 0.0020166
0.0012164 0.00061462 -0.000391 -0.0002545 0.00038455 -0.00022855 0.21075 0.12631
0.0027006 0.0051844 -0.00091156 -0.0018353
0.00029591 -0.0020338 0.0010545 -0.0005148 -0.0010009 -0.0010031 0.0028576 0.0050011
0.041822 0.1243 -0.0069387 0.0024499
-2.7195e-05 0.00028391 -0.00099884 0.00013635 0.00073406 0.0020972 -0.00082166 -0.0020772
-0.0071029 0.0022812 0.23051 0.045493
3320000000 0.17296 0.1547 0.0073698 0.0011232 -0.00041521 -0.0018536 0.00091395 0.00023069
-0.001889 -0.001456 0.00043184 8.9107e-05
0.0073502 0.0010604 0.10035 -0.028137 0.00057653 0.0024973 -0.00048148 -0.00054653
-0.00025171 -0.00037697 -0.00046981 0.0003468
-0.00050362 -0.001796 0.00060357 0.0025021 0.16685 0.21763 0.000421 -0.00031856
-0.00095961 -0.00027645 0.00028814 0.00062486
0.00091249 0.00014659 -0.00039593 -0.00056605 0.00042152 -0.00029901 0.21892 0.096517
0.0039106 0.0028796 -0.00096078 4.3098e-05
-0.0017259 -0.0014355 -0.00028433 -0.00044498 -0.00092201 -0.0001778 0.0039575 0.002852
0.066653 0.12785 -0.0046571 0.0034145
0.00032744 -8.2378e-05 -0.00052064 0.00036595 0.00028008 0.00071104 -0.00095539 -2.1909e-06
-0.0046091 0.0037797 0.2468 0.033088
3380000000 0.2082 0.13808 0.0056477 -0.0021918 -0.0010771 0.00044442 0.001004 9.5083e-05
-0.0015208 0.00070489 0.00021714 -6.9162e-05
0.0056428 -0.0021834 0.11105 -0.036299 -7.6444e-06 0.003058 -0.0012207 -0.00036331
-0.00015846 0.00010491 -0.00071437 0.00050191
-0.0010914 0.00053958 6.4933e-05 0.0030576 0.20832 0.19499 0.00071183 -0.00052445
-0.0015533 0.0005243 0.00075394 0.0013567
0.0010187 0.00018254 -0.0011765 -0.00031861 0.00064789 -0.00066573 0.23455 0.063912
0.0050795 0.0025283 -0.00050075 0.00034463
-0.0015476 0.00069484 -0.00016503 8.5369e-05 -0.0016573 0.0005771 0.0052115 0.0022537
0.10332 0.12251 -0.0016437 0.0047919
0.00028256 -3.9611e-05 -0.00074419 0.00046502 0.00073582 0.0014172 -0.00056229 0.00044895
-0.0014211 0.0044527 0.27614 0.015572
3440000000 0.23958 0.1167 0.0044574 -0.0041404 -0.00061318 -0.0016994 0.00072761 5.2845e-05
-0.0015589 0.0016577 0.00064594 0.00014053
0.0044426 -0.0041317 0.10461 -0.041851 0.0029946 0.0022309 -0.0008625 0.0011382
-0.00010213 0.0004002 0.00023522 0.00084085
-0.00071942 -0.0017153 0.0030084 0.0022089 0.24642 0.16592 -0.00051358 5.8821e-05
4.603e-05 0.0012999 0.00086104 0.00082391
0.00063887 4.9835e-05 -0.00079254 0.0011111 -0.00051 1.9399e-05 0.23566 0.03106
0.0066207 -0.00060091 -0.00026798 -0.00026113
-0.0015104 0.0017372 7.6188e-05 0.00036438 9.7609e-05 0.0013324 0.006512 -0.00057958
0.12828 0.11634 0.001699 0.0032367
0.00083636 0.00015339 0.00014086 0.0010283 0.00094682 0.00073622 -0.00042278 -0.00028183
0.0019302 0.0031684 0.29275 -0.013483
3500000000 0.27174 0.085031 0.0021646 -0.0047976 -0.0014957 0.0015279 0.00099601 -0.00066684
-0.00086179 0.0012388 0.00049936 -0.00069464
0.0022197 -0.0047382 0.11664 -0.06586 0.0033106 0.001492 -0.00035178 0.00066255
0.00048724 5.3876e-05 2.2732e-05 0.00030636
-0.0015693 0.0015638 0.0033121 0.001495 0.27506 0.1323 9.3894e-05 -0.00017686
-0.0002189 0.00075049 0.0015403 0.00018117
0.0011288 -0.0006935 -0.00038195 0.00062506 1.6159e-05 -0.00020218 0.23996 0.0035486
0.006301 -0.0031693 -0.00039052 -9.1356e-05
-0.00086904 0.0013599 0.0004937 5.1181e-05 -0.00015184 0.00098791 0.0065495 -0.0031621
0.16926 0.096133 0.0022944 0.001098
0.00055905 -0.00088149 6.6124e-05 0.00035727 0.0016926 0.0001742 -0.00023048 1.8729e-06
0.0023869 0.0013585 0.31418 -0.040833
3560000000 0.29023 0.050891 0.00027844 -0.0058187 -0.00028274 -0.00080402 0.00052874 0.00036709
0.0016189 0.0016247 -0.00020956 -0.001067
0.00025944 -0.0058157 0.11032 -0.071183 0.0059857 -0.000747 0.00033421 0.00051762
0.00057151 6.4472e-07 0.00033289 0.00032735
-0.00031368 -0.00089172 0.0059811 -0.00083413 0.30271 0.08997 -0.00024877 -4.0014e-05
0.00063574 0.0005775 0.0017512 -0.00088663
0.00067206 0.00027791 0.00037035 0.00050961 -0.00025276 -4.3297e-06 0.22994 -0.032778
0.0054273 -0.0056968 -0.00056557 -0.00043617
0.0016863 0.0015013 0.00046766 -0.00019083 0.00074665 0.00048564 0.0052299 -0.0058667
0.18843 0.087606 0.001945 -0.001538
-0.00028467 -0.00076324 0.00030306 0.00027415 0.0016431 -0.00063588 -0.00056064 -0.00043266
0.0014226 -0.0016301 0.32635 -0.080717
3620000000 0.30689 0.013293 -0.0012656 -0.0037404 -0.0019322 5.7642e-05 0.00032189 -0.001712
-0.00020935 0.00045099 -0.00040268 -0.00087482
-0.0012129 -0.0037313 0.11055 -0.10013 0.0041014 -0.0040066 0.00020344 0.00038044
-0.00021157 -0.00080764 0.00060188 0.00032485
-0.0020388 8.4176e-05 0.0040816 -0.0040362 0.31546 0.045688 1.3126e-05 -0.00094609
-9.9395e-05 0.0001826 0.00062883 -0.00079658
0.00035307 -0.0018257 0.0002628 0.000353 0.00010757 -0.00095356 0.21904 -0.06314
0.00058153 -0.007003 -0.0012144 0.0010494
-2.1726e-05 0.00034068 -0.00016631 -0.00082188 -0.00013281 0.00031219 0.0008129 -0.0071985
0.21044 0.054203 -7.0809e-05 -0.0013665
-0.00048357 -0.00079124 0.00048983 0.00031152 0.00082721 -0.00079514 -0.0012832 0.0010056
0.00045472 -0.0017618 0.32875 -0.11528
3680000000 0.31096 -0.031265 -0.0037522 -0.0038675 -0.0010119 0.0017009 -0.0010591 -0.00033074
0.0012836 -0.00015983 -0.0011693 -0.0006385
-0.0037611 -0.0038994 0.10613 -0.11671 0.0015648 -0.004713 0.00057417 0.00041807
-0.0002936 -0.00063612 0.00046887 0.00022943
-0.00085393 0.0016593 0.0014973 -0.0048141 0.32611 -0.0043565 -0.00083168 -0.00067899
0.0011876 0.00085247 0.00072115 -0.002066
-0.0010641 -0.0003028 0.00059459 0.00046104 -0.0008406 -0.0005762 0.20527 -0.096465
-0.00031049 -0.0062528 -0.00096389 0.0011977
0.001361 -0.00015443 -0.00034618 -0.00070903 0.0010579 0.00062745 -0.00062781 -0.0061112
0.23138 0.032847 -0.00011026 -0.0011655
-0.0011687 -0.00070722 0.00050157 0.00022164 0.00065619 -0.0018755 -0.00098332 0.0012001
-0.00018961 -0.0012963 0.32827 -0.16039
3740000000 0.31278 -0.06713 -0.0031295 2.2696e-05 -0.0021406 0.0026044 9.7402e-05 -0.00087397
-0.00040479 9.1951e-05 -0.0010474 0.00028762
-0.0031668 2.6065e-05 0.097715 -0.13853 0.00074651 -0.0053825 0.00038507 -0.00013795
-0.00023291 -8.7172e-05 0.00060663 0.00017286
-0.0021135 0.0025579 0.00071373 -0.0054457 0.32861 -0.043875 -0.00073097 -0.00018166
-0.00011931 0.00021034 -0.00041768 -0.0013342
0.00022347 -0.00084163 0.00036874 -0.00024487 -0.00072371 -0.00025923 0.18378 -0.12028
-0.0027692 -0.0054985 0.00077468 0.0027329
-0.00044042 0.00037548 -0.00035135 -0.00017991 5.7899e-05 0.00013289 -0.0027531 -0.0058595
0.23984 0.0015751 -0.00066634 -0.00064266
-0.00098641 0.00033701 0.00071533 0.00037419 -0.0004516 -0.0014841 0.00068572 0.0025462
-0.00054023 -0.00035901 0.31492 -0.19967
3800000000 0.30701 -0.11343 -0.0023072 0.00072737 0.00086743 0.003743 -0.0012153 -0.0015863
0.0014579 0.0011024 -0.0010147 0.00014924
-0.0023084 0.00074533 0.08695 -0.15325 -0.0021484 -0.0051222 0.00024786 0.00021298
-0.00091303 -0.00037473 0.00093652 6.0595e-05
0.00091306 0.0037226 -0.0022035 -0.0050634 0.32464 -0.085048 -0.0006244 0.0003921
0.00075004 -8.0155e-05 -0.00097436 -0.00046142
-0.0012759 -0.0015488 0.00021492 0.00032886 -0.00063934 0.00035187 0.17435 -0.14543
-0.0030804 -0.0040748 0.0014852 0.0017986
0.0013273 0.0010957 -0.00078348 -0.00038657 0.00069745 -0.00013996 -0.0032589 -0.0039982
0.2571 -0.036152 0.00083692 0.00042448
-0.0012273 0.00037689 0.00091514 -0.00015044 -0.001142 -0.00048517 0.0016236 0.0015151
0.00013166 7.9453e-05 0.30677 -0.24007
3860000000 0.29568 -0.14498 -0.00075881 0.0012405 0.0025788 0.0019265 -0.0020047 0.0012191
0.00086696 -0.00113 -0.00043816 0.0019446
-0.000802 0.0012254 0.067919 -0.16309 -0.0033682 -0.0049494 0.00061397 -0.00065315
-0.00091395 0.0012334 0.00085106 -0.0011412
0.002566 0.0018778 -0.0034993 -0.0048793 0.30492 -0.12538 -0.00087946 0.00083408
0.00033749 -0.00072858 -0.0010643 -0.0001787
-0.0019926 0.0012513 0.00059139 -0.00074734 -0.00078676 0.0006847 0.14666 -0.16059
-0.0029883 -0.004446 0.0020102 0.001139
0.0008401 -0.0013728 -0.00089028 0.0013043 0.00025562 -0.00042717 -0.0028988 -0.0044894
0.2572 -0.062604 0.00053377 -0.00094796
-0.00040056 0.001824 0.0007639 -0.0010763 -0.000946 -0.00038495 0.0018364 0.001186
0.00063073 -0.0012003 0.28484 -0.27905
3920000000 0.28027 -0.18548 0.0019329 0.00022792 0.0037722 0.002394 -0.00016218 0.0010714
0.00040494 -0.0001457 0.00060458 0.00036135
0.0018873 0.00028947 0.040624 -0.1793 -0.00484 -0.0031639 -0.00042148 -7.1934e-05
0.00016798 0.0003111 -0.00040808 -0.00049037
0.0037445 0.0022998 -0.0048913 -0.0030833 0.29834 -0.15822 0.00017231 0.001367
0.0017699 -0.0010005 -0.00034442 7.7222e-05
-0.00012989 0.001067 -0.00047396 -0.00012731 0.00023101 0.0014269 0.12642 -0.17134
-0.0037479 -0.0032368 0.0023907 -0.00020645
0.00043009 -8.3842e-05 0.00030312 0.00023244 0.0016351 -0.0012928 -0.0040266 -0.003165
0.25306 -0.10955 0.0011815 -0.0013845
0.00069996 0.00023921 -0.00033066 -0.00042554 -0.00064466 4.0196e-05 0.002439 -0.00049859
0.0012333 -0.0013007 0.26292 -0.30616
3980000000 0.25305 -0.22096 0.0019024 -0.0032002 0.0048269 -0.00018683 0.00020355 0.0010841
0.0007961 -0.0017834 0.00052525 5.1279e-06
0.0018659 -0.0032412 0.018622 -0.1925 -0.0055155 -0.0014141 0.00069355 0.00043477
0.00059556 0.00049842 -0.00016669 -0.0012261
0.0049011 -0.00032551 -0.0054959 -0.0013445 0.26971 -0.18877 0.0013466 -3.7863e-05
-0.0011185 -0.0013142 -0.00067175 -0.00065632
0.00020786 0.0010452 0.00073941 0.00048435 0.0014377 -3.6349e-05 0.090331 -0.1932
-0.0045264 -0.0036665 0.0014902 -0.00094529
0.00060529 -0.0019089 0.00066636 0.00060434 -0.0011603 -0.0011438 -0.0042498 -0.0038305
0.24339 -0.13874 0.0017326 -0.0038621
0.00045782 9.3158e-05 -0.00018587 -0.0011814 -0.00046858 -0.00062025 0.0013551 -0.0010034
0.0018781 -0.0037524 0.229 -0.34492
4040000000 0.22506 -0.24638 -0.00062982 -0.0040928 0.0036069 -0.0028534 0.00040006 0.00019821
-0.00078336 -0.00066826 0.00065818 -0.00022659
-0.00055834 -0.0040545 -0.0065544 -0.20019 -0.0049211 -2.7703e-05 0.00019605 -0.0010237
0.00013184 0.00017992 -0.0015368 1.5921e-05
0.003644 -0.0028518 -0.0049261 2.4739e-05 0.24732 -0.22192 0.00018067 -0.00055921
-0.00069911 -0.00033274 -0.00108 3.2055e-05
0.00026798 0.00017587 0.00015217 -0.00095126 0.00020405 -0.00053636 0.068522 -0.18809
-0.0061672 -0.0016179 0.0016952 -0.00047577
-0.00058124 -0.00060503 0.00011971 0.00020647 -0.00080351 -0.00046028 -0.0063946 -0.0013973
0.23402 -0.17267 -0.00091943 -0.003292
0.0006823 -0.00010688 -0.001368 9.1815e-05 -0.0012732 5.4335e-05 0.0016832 -0.00047947
-0.0010397 -0.003209 0.19183 -0.36301
4100000000 0.19487 -0.27007 -0.0034391 -0.0028993 0.0011742 -0.0036614 -0.00015511 7.5924e-05
0.00064755 -0.001648 0.00034539 0.00019208
-0.0034654 -0.0029189 -0.032394 -0.20388 -0.0050421 0.0011867 -0.00013462 -0.00023776
0.00062619 0.00019991 -0.00038703 0.0003042
0.0011335 -0.0036068 -0.0050298 0.0012292 0.2254 -0.24847 0.00013296 -0.00023905
-0.00054391 -0.0004174 -0.0013567 0.00018825
-0.00016494 0.00010334 -0.00015699 -0.0001882 0.0001166 -0.00027936 0.034916 -0.20154
-0.0062287 0.00082712 0.0012044 -0.0016105
0.00078007 -0.0015333 0.00079229 0.0002075 -0.00064947 -7.212e-05 -0.00607 0.00079777
0.2205 -0.19752 -0.0014203 -0.0047329
0.00030079 0.00018885 -0.00042979 0.00033997 -0.0013538 0.00013386 0.00096144 -0.0016423
-0.0011382 -0.0044417 0.15831 -0.3893
4160000000 0.16506 -0.28685 -0.0036952 -0.0015753 2.4252e-05 -0.003436 0.00068959 -0.00023065
-0.0037179 -0.0010811 0.00086383 -0.0006097
-0.0037263 -0.0016174 -0.058228 -0.2001 -0.0047289 0.0028275 -0.00044315 -0.00028105
0.000152 -0.00038723 -0.00082606 0.00028457
-5.7113e-05 -0.0035006 -0.0047264 0.0028833 0.19254 -0.26373 0.00041899 -0.00023804
-0.00088226 -0.00028436 -0.0012243 0.00072678
0.00073816 -0.00023598 -0.00043311 -0.00033858 0.00034141 -0.00013554 0.010438 -0.18907
-0.0054648 0.0016588 0.00090007 -0.0022288
-0.0036484 -0.00087309 0.00017215 -0.0004636 -0.00099433 -0.00039357 -0.0056333 0.0016372
0.19046 -0.2339 -0.004098 -0.0033903
0.00086531 -0.00070777 -0.0007583 0.00035189 -0.0010904 0.00089768 0.00086702 -0.0023001
-0.0041585 -0.0038214 0.10945 -0.39832
4220000000 0.13647 -0.30209 -0.0042953 0.00017074 -9.4517e-05 -0.0037973 -0.00023836 -0.00022908
-0.00083498 0.0006221 0.0003935 -0.0013742
-0.0042606 0.00015299 -0.094779 -0.19025 -0.0022801 0.0035154 -0.00023358 -0.00010847
-8.9329e-05 4.1884e-05 -0.0006628 0.00089105
-0.00013438 -0.0038043 -0.0021741 0.00357 0.16253 -0.28963 4.8772e-05 9.1297e-05
0.0002384 0.00026649 -0.00034326 0.0013162
-0.00032935 -0.00036035 -0.00017851 -0.0001113 0.00011926 4.1162e-05 -0.013779 -0.18766
-0.0047472 0.0023099 8.2359e-05 -0.0024452
-0.00090539 0.00076234 2.122e-05 0.0001784 0.00018022 0.00032168 -0.0042764 0.0024381
0.17584 -0.25769 -0.0038645 -0.0029525
0.00036107 -0.0012698 -0.00065136 0.00093685 -0.00049393 0.0011835 8.4799e-05 -0.0025014
-0.004139 -0.0026722 0.081123 -0.41198
4280000000 0.10564 -0.31072 -0.0027094 0.0016136 -0.0019937 -0.0041904 -0.00042111 0.0006457
-0.00047066 0.0012763 -0.0005742 -0.00023364
-0.0027063 0.0016012 -0.12066 -0.19427 -0.0024997 0.0030969 -0.00077261 -0.00042804
0.00028471 0.00021119 0.00043295 0.00063529
-0.0021225 -0.0041035 -0.0024398 0.0031436 0.13293 -0.29658 0.00090555 -0.00017131
-0.00090148 0.00074031 6.0165e-06 0.00084787
-0.00046697 0.00065899 -0.00074544 -0.00039819 0.00081697 -0.00011599 -0.051377 -0.17237
-0.0046249 0.0029479 -0.00049602 -0.0020664
-0.00048629 0.0013251 0.0002354 0.00029633 -0.00082658 0.00065447 -0.0046753 0.0027986
0.13144 -0.28211 -0.0060717 -0.00084609
-0.00042732 -0.00023943 0.00041623 0.00065481 -0.00031706 0.00075991 -0.00065937 -0.0021046
-0.006052 -0.00072181 0.031033 -0.41713
4340000000 0.078407 -0.31965 -0.001847 0.0017847 -0.002365 -0.0013057 0.00010751 0.00049897
0.00020212 0.00087118 -0.00014179 -0.0010262
-0.0018797 0.0017984 -0.14118 -0.16808 -0.0017675 0.0037956 -0.00013577 0.00062404
-0.0001766 -0.00041307 0.0002969 0.00059961
-0.002362 -0.0012997 -0.001714 0.0038465 0.097152 -0.31345 -0.00039958 -0.0010207
0.00015643 0.00066349 0.00096903 0.0020299
0.0001043 0.00042759 -6.0931e-05 0.00059918 -0.00043717 -0.0010441 -0.069447 -0.16971
-0.0040475 0.0038493 -0.0012449 -0.002415
0.00013704 0.00093436 -0.00019603 -0.00035778 0.00017828 0.00081316 -0.0040206 0.0039126
0.10439 -0.30748 -0.0046804 0.0013545
-0.00018334 -0.0010038 0.0003442 0.00057697 0.00092677 0.0019383 -0.001334 -0.0024877
-0.0045986 0.0016196 -0.0033804 -0.41099
4400000000 0.047247 -0.32489 -0.00094765 0.0014538 -0.0024746 -0.0015444 0.00079284 0.0012921
3.5806e-05 0.00077879 -0.00023403 -0.00053889
-0.00096309 0.0014123 -0.17021 -0.15811 -0.0012308 0.0038679 -0.00041724 0.00052055
9.629e-05 -0.00065058 0.00056138 0.00039609
-0.0024957 -0.0015137 -0.001164 0.0038988 0.066975 -0.3196 3.3197e-05 -0.00022567
0.00036725 0.00033618 0.0009531 0.0011872
0.00088646 0.0013891 -0.00045567 0.00052794 5.9796e-05 -0.00022106 -0.09427 -0.15637
-0.0029911 0.0054077 -0.0023152 -0.0015584
3.3677e-06 0.00078612 0.00016932 -0.0006748 0.00012917 5.917e-05 -0.0031699 0.0052227
0.073134 -0.32051 -0.0042207 0.00073426
-0.0002872 -0.00060736 0.00064784 0.00042609 0.0011162 0.0014902 -0.0024692 -0.0012707
-0.0040803 0.00057546 -0.049385 -0.41593
4460000000 0.011563 -0.3244 -0.00065219 0.00035589 -0.0039074 -0.0010195 0.001413 -0.00063765
-0.00037763 0.001173 -0.0011219 -0.00031156
-0.00063052 0.0003451 -0.19204 -0.12872 -0.00046763 0.0045409 -0.00035285 0.00074766
-0.00052136 -0.00048153 0.00050459 -0.00045061
-0.0039174 -0.00098048 -0.00041065 0.0045725 0.04211 -0.32593 -0.00056246 -0.00046741
0.00039811 0.00046235 0.0019863 0.00079619
0.0014453 -0.00075802 -0.00037556 0.00077 -0.00058553 -0.00053376 -0.10781 -0.13492
-0.0016593 0.006328 -0.0022091 -0.00092153
-0.00031674 0.0011768 -0.00051368 -0.00043959 0.0004013 0.00063272 -0.0014133 0.0062634
0.03821 -0.31691 -0.0039499 0.002981
-0.00099611 -0.0002856 0.00051607 -0.00052119 0.0019974 0.00054779 -0.0023211 -0.00098614
-0.0040054 0.0028646 -0.088689 -0.39708
4520000000 -0.012438 -0.32464 -0.00041251 -0.00053383 -0.0039136 0.00020981 0.000686 -0.00014108
0.0018016 -0.00015115 -0.00073942 0.0010282
-0.00044015 -0.00055318 -0.21695 -0.11149 0.00062918 0.0046166 0.00055526 0.00084265
-0.00030034 0.00013823 0.00017391 -0.00020199
-0.0039261 0.00025691 0.00073592 0.0046202 0.010709 -0.32397 -0.0010025 0.00056545
0.00078182 -0.00054267 0.0017838 -0.00079754
0.00062639 -8.5999e-05 0.00055268 0.00077839 -0.00090021 0.00061793 -0.12507 -0.12523
-0.0002108 0.0059254 -0.0033446 -0.00030333
0.0018897 -7.3906e-05 -0.00028629 2.1402e-05 0.00074951 -0.00055968 -0.00030445 0.0059422
-0.011044 -0.32944 -0.0025583 0.0030144
-0.00071017 0.0010433 0.00028042 -0.00014525 0.0018307 -0.00091485 -0.0031609 -0.00034442
-0.0026581 0.002697 -0.11763 -0.39548
4580000000 -0.050255 -0.31717 -0.0012961 -0.00071141 -0.0030566 0.0025236 0.00076463 -0.00044173
4.8203e-05 -1.4942e-05 -0.00037667 0.00072313
-0.0012906 -0.00076886 -0.23558 -0.084739 0.0010419 0.0041977 0.00059718 -9.973e-05
-8.3749e-05 0.00023706 0.00012952 -0.00034882
-0.0030183 0.0025025 0.0010835 0.0041845 -0.020817 -0.32048 -0.00021058 0.00049917
-0.00017846 -0.00011354 0.0017426 -0.0010862
0.0008239 -0.00043745 0.00062016 -0.0001642 -0.00020546 0.00044914 -0.13545 -0.10034
0.002248 0.0051703 -0.0025508 0.0013121
-1.8039e-05 -1.4689e-05 -7.2572e-05 0.00027826 -0.00026342 -0.00016035 0.0021545 0.0052117
-0.038597 -0.33637 -0.0024312 0.0034547
-0.00039767 0.00069017 0.0001222 -0.00029052 0.0015247 -0.0010579 -0.0027181 0.0012734
-0.0023836 0.0036468 -0.16338 -0.36563
4640000000 -0.07557 -0.31086 -0.0026022 -0.001643 -0.0031138 0.0026989 0.00051306 -0.0014399
0.0014724 -0.00024534 1.9077e-05 0.00094964
-0.0025625 -0.0016514 -0.24589 -0.056957 0.0015593 0.0038255 0.00070522 0.00032232
-0.00013657 0.00040009 -4.5003e-05 -0.00074845
-0.0030578 0.0027822 0.0016214 0.0037974 -0.044804 -0.31449 0.00029686 0.00080267
0.0010994 0.00013613 0.00036423 -0.0022782
0.00048668 -0.0014942 0.00072883 0.00033846 0.00039349 0.00075901 -0.1408 -0.08596
0.0037378 0.00367 -0.002347 0.0016672
0.0014294 -0.00020178 -4.7563e-05 0.00028799 0.0011815 4.6081e-05 0.0036999 0.0036329
-0.072219 -0.32282 -0.0023749 0.0034502
0.00016899 0.00095615 -7.1112e-05 -0.00068949 0.00030109 -0.0022239 -0.0025904 0.0017176
-0.0026641 0.0035 -0.18236 -0.35531
4700000000 -0.10344 -0.30601 -0.0041972 -4.7403e-05 -0.0013572 0.0045053 -0.0010499 -0.00094252
0.001137 -0.0005146 0.00096078 0.00053201
-0.0042193 -8.3024e-05 -0.25787 -0.038213 0.0025584 0.0041936 0.00044813 -0.00051257
0.00020692 0.00025647 -0.00033073 -4.3896e-06
-0.0013128 0.0045537 0.0026482 0.0041565 -0.075398 -0.30854 -8.6448e-05 0.00052644
0.00017668 -0.00011711 -0.00017799 -0.0012726
-0.0010003 -0.00097429 0.00045469 -0.00049709 -5.571e-05 0.0005996 -0.15752 -0.064893
0.0036451 0.0011747 -0.0013967 0.0024435
0.00127 -0.00053414 0.00030348 0.00035229 0.00011104 -0.00023612 0.0035748 0.0012257
-0.11032 -0.31571 -0.0013367 0.0037049
0.0010222 0.00065034 -0.00036819 -1.4736e-05 -1.3626e-05 -0.0013462 -0.0014682 0.0025183
-0.0011812 0.0037561 -0.22567 -0.32618
4760000000 -0.13332 -0.29059 -0.0048952 0.0013026 0.00060373 0.0045717 -0.00075314 -0.00064841
0.00038678 -0.0012811 0.0009297 -0.00039257
-0.0048784 0.0013292 -0.25332 0.0043028 0.0031783 0.0032536 2.3198e-05 -0.00065158
0.00030118 0.00014297 9.5596e-05 -0.00011401
0.00067761 0.004608 0.0031628 0.0032037 -0.10581 -0.29454 0.00074468 0.00042217
0.00089664 -0.00014794 -0.0011526 -0.00075196
-0.00077619 -0.00055641 1.4329e-06 -0.00066927 0.00067634 0.00044947 -0.15144 -0.048401
0.0023768 0.00064038 -0.00067614 0.0028483
0.00035649 -0.0012393 0.00023384 0.00012599 0.00085169 -1.6104e-05 0.0024315 0.00063689
-0.14424 -0.29958 -0.00059242 0.0041896
0.00085164 -0.00042437 0.0001196 -0.00010914 -0.0012135 -0.00098125 -0.00060256 0.0028206
-0.00070894 0.0039982 -0.23705 -0.30396
4820000000 -0.16013 -0.27684 -0.005095 0.0027682 0.0014431 0.0029007 -0.00092462 -0.00044924
0.00031353 -0.0010018 0.00018414 -0.00022688
-0.0051023 0.0028052 -0.26496 0.026701 0.0043725 0.0033079 -9.7914e-05 -0.00033347
0.00014271 -1.2811e-05 -0.00019469 -0.00038243
0.0015181 0.0029528 0.0044344 0.0031914 -0.13312 -0.2906 0.0004879 -0.00031289
0.00046884 -0.00058997 -0.00082157 -0.00011638
-0.00083239 -0.00035572 -8.1604e-05 -0.00031789 0.00055571 -0.00034352 -0.16666 -0.031035
0.0017506 -0.00049074 -7.1841e-05 0.0030404
0.00023898 -0.00098196 0.00012222 -5.7062e-05 0.00040777 -0.00072813 0.001603 -0.00048303
-0.18368 -0.28274 -0.00037564 0.0032009
0.00020259 -0.00036722 -0.00020548 -0.00039878 -0.00080122 -0.00013883 4.8846e-06 0.0030241
-0.00040593 0.003303 -0.27406 -0.27409
4880000000 -0.19122 -0.25697 -0.0042663 0.004744 0.0021926 0.0031424 -0.0013728 0.00022534
-0.00086492 -0.00096156 0.00031488 -0.00014446
-0.0042874 0.0046895 -0.25657 0.068198 0.0048023 0.0014785 -0.00035563 -0.00021307
-0.00010996 0.00030182 -0.00014134 3.8669e-05
0.0022947 0.0030649 0.0048269 0.0014219 -0.15247 -0.27723 0.00046763 -0.00030957
-6.8012e-05 -0.0015102 -0.00035115 -0.00014671
-0.0013868 0.00024851 -0.00036172 -0.00023015 0.00039898 -0.00030022 -0.15976 -0.012429
0.00055989 -0.00060061 0.0012652 0.0024563
-0.0010003 -0.0010208 -3.9827e-05 0.00025147 -0.00012637 -0.0015471 0.0005337 -0.00060571
-0.21546 -0.26738 0.0004952 0.0030024
0.00024928 -0.0001188 -0.0001443 4.6919e-05 -0.00044485 -0.00012578 0.0012732 0.0024498
0.00049999 0.00288 -0.28615 -0.24487
4940000000 -0.21185 -0.23919 -0.0028821 0.0067374 0.0029115 0.0011115 -0.00028523 0.00069823
-0.0010944 -0.00056027 0.00012031 -0.00062989
-0.0029152 0.0067064 -0.26819 0.094139 0.0059158 0.0010747 -7.3937e-05 -4.6257e-05
0.00038166 -0.00032342 -0.00035462 0.0001668
0.0028982 0.0010065 0.0059612 0.00095396 -0.17241 -0.2537 0.00018329 -0.00044981
-0.00097067 -5.7531e-05 -0.00047586 -6.2485e-07
-0.00025576 0.00071929 -9.0792e-05 -1.5385e-05 0.00013742 -0.00050932 -0.16726 -0.0029401
-0.00071844 0.0002714 0.0020804 0.001915
-0.0010726 -0.00042029 0.00037175 -0.00034111 -0.00091435 -0.00013579 -0.00063605 0.00017325
-0.23926 -0.24016 -0.00038441 0.0029538
9.8731e-05 -0.00066 -0.0003703 0.0001938 -0.00060437 -1.2346e-05 0.0019458 0.0018275
-0.00040198 0.0031013 -0.3094 -0.21821
5000000000 -0.23245 -0.21475 2.7639e-05 0.0073408 0.0030521 0.0016311 -0.00016259 0.00061536
-0.00032749 0.00061552 -0.00018597 -0.00074774
3.7196e-05 0.007328 -0.25462 0.11181 0.0058115 -0.00075248 -0.00027364 -0.00012184
-0.00018072 -0.00063768 -0.00021512 -0.00016015
0.002995 0.0015775 0.0057741 -0.00086447 -0.2023 -0.23874 -0.00064683 -0.00077677
-0.00034887 -0.00025425 -0.00049158 -0.00020729
-0.00013671 0.00064085 -0.00028809 -0.00011107 -0.00055362 -0.00081428 -0.16147 0.021434
-0.0012396 0.0014991 0.0023392 0.0010535
-0.00035017 0.00063732 -0.00018058 -0.0006382 -0.00051594 -0.00035368 -0.0011226 0.0014072
-0.26715 -0.21707 -3.0411e-05 0.0035929
-0.00019095 -0.00082646 -0.00016505 -0.00014517 -0.00037587 -0.00018112 0.0023598 0.001121
8.8649e-05 0.003589 -0.32184 -0.184
5060000000 -0.2533 -0.18714 0.0019683 0.0069686 0.003016 -0.00030328 0.00014782 0.00058736
-0.00047829 -8.8441e-05 -0.00043396 -0.00030207
0.0019615 0.0069824 -0.23704 0.14873 0.0051988 -0.0019882 1.7993e-05 0.0001878
-0.00043403 -5.3049e-05 -0.00037471 0.00027848
0.0029792 -0.00032543 0.0051589 -0.0020694 -0.21549 -0.21691 -0.00034124 0.00037395
-0.0011615 0.00017248 -0.001163 4.3104e-05
0.00015154 0.00056957 1.0381e-05 0.00019956 -0.00038459 0.00038226 -0.16301 0.028624
-0.00049859 0.0032166 0.0017412 0.00047635
-0.00038756 5.5951e-05 -0.00039608 2.0703e-05 -0.0010333 4.572e-05 -0.00058258 0.0031883
-0.28107 -0.18635 0.00098568 0.0033588
-0.00047464 -0.00021753 -0.00040066 0.00021003 -0.0012483 0.00013584 0.0018406 0.00051494
0.0011969 0.0034273 -0.33356 -0.15564
5120000000 -0.26919 -0.16185 0.003464 0.0058969 0.0029249 -0.00046361 0.00040651 0.00065507
-0.00014017 0.00081242 -0.00040234 0.00013869
0.0034433 0.0059263 -0.23141 0.17522 0.004864 -0.0026428 0.00011681 0.00022456
-7.7466e-05 -5.7366e-07 8.6401e-05 0.00038166
0.0028756 -0.00051134 0.0048191 -0.0027313 -0.22925 -0.20207 -6.0881e-05 0.00013803
-0.00021381 0.0012482 -0.0013821 0.00089765
0.00044406 0.00063311 0.00010794 0.00026045 -5.85e-05 0.00016407 -0.15936 0.054875
0.0010825 0.0037348 0.0023388 0.00046678
-6.1987e-05 0.0007699 -0.00013346 -1.692e-05 -0.00017024 0.0011733 0.001128 0.0037645
-0.29666 -0.15212 0.00156 0.0037603
-0.00046303 0.00014178 1.5905e-05 0.00026197 -0.0012284 0.00076158 0.0024929 0.00029326
0.001325 0.0035649 -0.34646 -0.12158
5180000000 -0.28525 -0.13114 0.0050481 0.004904 0.0035954 -0.0011687 0.0002206 0.00055104
-0.0002569 0.00019733 -0.00060634 0.00053754
0.0050412 0.0048841 -0.20889 0.19843 0.0042128 -0.0039257 -0.00032082 -0.00025149
-0.00011852 -1.6899e-05 -0.00011445 0.00022585
0.0035654 -0.0012103 0.00413 -0.0040261 -0.24023 -0.16572 -0.00034415 0.00069555
-2.5002e-05 -0.00011613 -8.4975e-05 0.00089116
0.00023728 0.00056153 -0.00032967 -0.00022722 -0.00032442 0.00069207 -0.15832 0.064805
0.0027872 0.0042121 0.0023722 -0.00073093
-0.00029049 0.00021535 -8.826e-05 -8.6005e-05 8.5651e-06 -0.00016634 0.0027688 0.0040431
-0.30953 -0.11002 0.0026268 0.0036122
-0.00056599 0.00055761 -0.00015509 0.00019778 -0.00018825 0.00091289 0.0022863 -0.00079198
0.0023508 0.0037744 -0.34936 -0.089031
5240000000 -0.29358 -0.10409 0.0053443 0.0034895 0.0026782 -0.0028202 0.00070146 -4.9302e-05
-0.00028958 6.659e-05 0.00012481 0.00058343
0.0053435 0.0035334 -0.19699 0.23563 0.0031002 -0.004725 -2.984e-05 0.00010807
-0.00018219 -1.5108e-05 0.00035305 0.00039122
0.0026281 -0.0028587 0.0030256 -0.0048124 -0.25711 -0.14126 0.00037235 0.00023293
-0.00015853 0.00044629 0.00014822 0.0013149
0.00066711 -0.00010362 -1.886e-05 9.6416e-05 0.00033287 0.00026318 -0.15883 0.085257
0.0037978 0.0028773 0.0017395 -0.0013426
-0.00028417 3.234e-05 -0.00014856 6.7708e-05 -7.6547e-05 0.00059347 0.003899 0.0028308
-0.32373 -0.068496 0.003157 0.0026318
-2.6644e-05 0.00063592 0.00034773 0.0003851 5.4946e-05 0.0013052 0.0016623 -0.0012177
0.0032804 0.0028411 -0.35536 -0.056088
5300000000 -0.29829 -0.073559 0.0061457 0.0018345 0.0016908 -0.0031357 7.84e-05 -0.0003098
0.0004022 0.00069734 0.00017687 0.00027117
0.0061253 0.0018575 -0.1892 0.24056 0.002075 -0.0054758 -0.00010727 0.00023246
-3.4345e-06 0.00032558 0.00026482 0.00023874
0.0016184 -0.0031824 0.0019785 -0.0054974 -0.27368 -0.11559 0.00036316 -0.0002218
0.00024532 0.00037413 0.00057876 0.00070699
0.00013587 -0.00033152 -0.00010089 0.00020873 0.00041249 -0.00026986 -0.15099 0.09467
0.0054142 0.0018378 0.001317 -0.0017265
0.00042244 0.00067145 4.793e-06 0.00024895 0.00032021 0.00042507 0.0054021 0.001772
-0.33514 -0.039321 0.0031182 0.0026234
0.00026239 0.00023319 0.00039708 0.00024122 0.00066613 0.00079663 0.0014001 -0.0017657
0.0033603 0.002686 -0.35077 -0.020328
5360000000 -0.29815 -0.036635 0.0060604 0.00059937 0.00035062 -0.003708 0.00036744 -5.3185e-05
2.3603e-06 0.00029124 0.00057146 -0.00012021
0.0060599 0.00062494 -0.1517 0.26224 0.00071394 -0.0055572 7.3763e-05 0.00022321
-0.00010854 5.5127e-05 0.00048443 -0.00012625
0.0002875 -0.0037147 0.00061416 -0.0055763 -0.27213 -0.088089 0.0002977 0.0003684
0.0001636 0.00040102 0.00077807 0.00036202
0.00036041 -6.9201e-05 8.0999e-05 0.00021997 0.0003259 0.00042021 -0.14913 0.11266
0.0059994 -0.00053951 0.00062594 -0.0019782
0.00013149 0.00036828 -0.00011732 2.4298e-05 7.2125e-05 0.00040155 0.0061575 -0.00049399
-0.33137 -0.00066052 0.0045399 0.0024897
0.00066295 -0.00020508 0.00052295 -0.00018879 0.00075468 0.00042526 0.00068139 -0.0019001
0.0047075 0.0024297 -0.34873 0.008042
5420000000 -0.30061 -0.013333 0.006098 -0.0012197 -0.00052489 -0.0035419 -8.6247e-05 -0.00016171
0.00077385 0.00042144 0.00025142 -0.00020832
0.0060695 -0.0012078 -0.13259 0.28889 -2.1091e-05 -0.0056026 0.00010843 0.00013414
5.5904e-06 8.5544e-05 0.00032008 -2.7735e-05
-0.00059588 -0.0035696 -0.00010817 -0.0056103 -0.28761 -0.055186 -0.00013664 -0.00052098
0.00087493 0.0002597 0.00095587 0.00018327
-4.9585e-05 -0.00011065 0.00010402 0.00012611 -0.00015215 -0.00050051 -0.13757 0.12725
0.0051446 -0.0020906 0.00030046 -0.0016538
0.00079478 0.00041563 7.7931e-05 3.9225e-05 0.00086572 0.00022271 0.0049992 -0.0021721
-0.335 0.028236 0.0051151 0.00094938
0.00024098 -0.00032098 0.00028687 -6.5017e-05 0.00094041 6.4249e-05 0.00016797 -0.0017689
0.0048948 0.0010621 -0.34132 0.049804
5480000000 -0.29255 0.022762 0.0049593 -0.0019967 -0.0018855 -0.0030506 0.00039824 3.389e-07
0.00088501 -0.00027905 -0.00013434 -0.0001299
0.0049526 -0.0020024 -0.11807 0.29673 -0.0016468 -0.0057539 -4.622e-06 0.00023909
1.8679e-05 -6.2378e-06 0.00024019 -0.00018328
-0.0019282 -0.0029702 -0.0017534 -0.0057017 -0.29215 -0.03256 -0.00030815 0.00025843
0.00072147 -0.00041262 0.00079089 -0.00012298
0.00033471 -3.512e-05 1.9815e-05 0.00023721 -0.00026381 0.00022336 -0.13095 0.13829
0.0040696 -0.0034642 -0.00015708 -0.0020367
0.00086788 -0.00023098 6.6321e-05 1.505e-05 0.00066101 -0.00030467 0.0041535 -0.0035157
-0.32446 0.057933 0.0047804 0.00016908
-0.00015366 -0.00011476 0.00021176 -5.7163e-05 0.00068707 -0.00016475 -0.00020685 -0.0019417
0.0047096 0.00021679 -0.33257 0.071779
5540000000 -0.28858 0.048122 0.0041192 -0.0026438 -0.0026807 -0.001913 0.00034481 -0.00035612
0.00020404 -0.00012461 -0.0002416 0.00016392
0.004111 -0.0026442 -0.077196 0.3141 -0.0027874 -0.0049955 0.00043684 0.00011898
4.5299e-05 -9.3448e-05 -4.9769e-05 -0.00039309
-0.0026936 -0.0018691 -0.0029233 -0.0049462 -0.29093 -0.011374 0.00027872 -0.00013025
0.00040175 -8.1929e-05 0.00055463 -0.00032736
0.00037641 -0.00034863 0.00041416 0.00012137 0.00026893 -0.00010873 -0.11938 0.15966
0.0027216 -0.00399 -0.00097366 -0.0019508
0.00020117 -0.00023659 1.959e-05 -9.8402e-05 0.00034406 2.1633e-05 0.0026169 -0.0040507
-0.30948 0.093346 0.0051 -0.00095922
-0.00031506 0.00016014 -0.00012345 -0.00040785 0.00037179 -0.00031128 -0.00091986 -0.0019568
0.0050198 -0.00080644 -0.3243 0.11295
5600000000 -0.2771 0.076109 0.0034135 -0.003622 -0.0024717 -0.0017919 0.00031774 -0.00034479
0.00024699 -0.00028082 0.0001967 0.00043635
0.0034288 -0.0035994 -0.074333 0.32811 -0.0037622 -0.0045605 9.5255e-05 -0.00019979
-6.509e-05 -2.8127e-05 -0.00023291 -0.00025878
-0.0025494 -0.0017641 -0.0038458 -0.0045433 -0.28996 0.02046 -7.2346e-05 2.9706e-05
0.00010352 -0.00062094 0.00022087 -0.00063915
0.0002923 -0.00032721 8.444e-05 -0.00023923 -5.4401e-05 9.9281e-06 -0.11164 0.15889
0.0017418 -0.0038365 -0.0012676 -0.0010395
0.00033955 -0.00015164 -5.076e-05 -5.4669e-07 0.00021312 -0.0006294 0.0017715 -0.0038449
-0.30077 0.12361 0.0044458 -0.0013969
0.0001511 0.0005175 -0.00017138 -0.00022094 0.00021122 -0.00054408 -0.0012262 -0.00098978
0.0045101 -0.0014535 -0.30281 0.12743
5660000000 -0.26535 0.098201 0.0031654 -0.003801 -0.0035836 -0.00050221 -0.00032787 -0.00070216
-0.00018844 -0.00069246 0.00044075 -0.00023832
0.0031498 -0.0038101 -0.033023 0.31963 -0.0045247 -0.0028631 -3.3869e-05 -0.00013343
0.00015222 -6.7488e-06 -0.00014262 -0.00010103
-0.0035945 -0.00042833 -0.0045847 -0.0027852 -0.29027 0.043894 -9.9194e-05 9.4718e-05
-0.00035877 -0.00039792 0.00016948 -0.0010013
-0.0003589 -0.00075171 -3.1516e-05 -0.0001398 -9.3956e-05 8.8773e-05 -0.096202 0.17901
0.000736 -0.0040022 -0.0014056 -0.00080964
-0.00022336 -0.00068654 8.4022e-05 6.8999e-06 -0.00043895 -0.00031432 0.00073081 -0.0040464
-0.2852 0.15197 0.0039803 -0.0022648
0.00042103 -0.0002198 -0.00020024 -0.00011894 0.00025618 -0.00091044 -0.0013349 -0.00097116
0.0040609 -0.0024848 -0.29346 0.16409
5720000000 -0.25004 0.11933 0.0025795 -0.004353 -0.0027768 0.00081374 -0.00055846 -0.00025599
-0.00036299 -0.00023063 -6.3041e-05 -0.00038438
0.0025865 -0.0043576 -0.0048207 0.34492 -0.0055116 -0.0027368 5.08e-05 -6.7026e-05
-0.0003229 -1.6567e-05 -0.00025844 0.00018648
-0.0027548 0.00088892 -0.0055669 -0.0026495 -0.28684 0.074905 0.00015394 3.6932e-05
0.00025387 0.00040184 9.5074e-06 -6.2336e-05
-0.00053408 -0.00027628 6.0956e-05 -4.2068e-05 0.00012797 8.128e-05 -0.080255 0.18067
-0.00011379 -0.0036107 -0.0014893 -0.00039993
-0.00033482 -0.00019472 -0.00030544 2.0879e-05 0.00026934 0.00038036 -0.00014699 -0.0035537
-0.27352 0.17889 0.0042999 -0.0033572
-1.1275e-05 -0.0003671 -0.00027481 0.00012685 1.1037e-05 -0.00014006 -0.001724 -0.00024542
0.0042215 -0.0033896 -0.26305 0.18074
5780000000 -0.23382 0.13646 0.0014153 -0.0048691 -0.0025051 0.0012077 -0.00069074 8.841e-05
-0.00030357 -0.00026661 -8.6645e-05 -0.00024559
0.0014094 -0.004879 0.008641 0.33977 -0.0059984 -0.00067405 -4.658e-05 -0.00025072
8.3685e-05 -2.8542e-05 -4.2102e-05 -0.00011382
-0.0025119 0.0012277 -0.0059964 -0.00056767 -0.28336 0.091802 -1.3545e-05 -0.00011536
0.00024255 -4.9736e-05 -7.679e-05 -0.00063657
-0.00069023 0.00012576 -4.5708e-05 -0.00021407 -9.407e-05 -0.00013931 -0.071163 0.19662
-0.00017336 -0.0031192 -0.0011622 3.0389e-05
-0.00034212 -0.00030828 5.6607e-05 -4.0834e-05 0.00014778 -2.4076e-05 -0.00019621 -0.0031588
-0.26313 0.20007 0.0031117 -0.0036938
-0.00022344 -0.00020009 -5.5839e-06 -0.00013133 -0.00019325 -0.0004154 -0.0011371 5.7029e-05
0.0028402 -0.0035556 -0.25453 0.20311
5840000000 -0.22009 0.15782 0.00011184 -0.0054426 -0.0020308 0.0011373 -0.00012116 0.00031529
-0.0004225 0.00013692 -0.00057326 -0.00036623
0.00013163 -0.0054288 0.044542 0.34284 -0.0059246 0.00053136 -0.00019727 1.255e-05
0.00017082 5.0689e-06 -0.00014836 0.00017635
-0.0020736 0.0012039 -0.0059057 0.00064827 -0.27569 0.11612 -0.00019658 4.5385e-05
-0.00018319 -0.00068086 -0.00044911 -0.00067557
-0.00011898 0.00031192 -0.00020803 3.4343e-05 -0.00019978 6.8498e-06 -0.048386 0.19956
-0.00068367 -0.0035666 -0.0013591 0.00020219
-0.00035637 0.0001815 0.00020086 7.2712e-07 -0.00024408 -0.00074585 -0.00065925 -0.0035133
-0.24443 0.20873 0.0020835 -0.0040783
-0.00049316 -0.00035982 -0.00014319 0.0002615 -0.00058423 -0.00057798 -0.0012495 0.00026239
0.0022889 -0.0040132 -0.21829 0.22771
5900000000 -0.20589 0.16957 -0.0019304 -0.0054798 -0.0021264 0.002469 -0.00015997 3.9229e-05
0.00026191 -6.3422e-05 6.6508e-05 0.00037483
-0.0019611 -0.0054692 0.064606 0.34241 -0.0051041 0.002077 4.5312e-05 -3.9911e-05
6.3725e-05 -0.00019556 6.2091e-05 -1.5892e-05
-0.0020778 0.0025304 -0.0051045 0.0021528 -0.25993 0.13115 1.4581e-05 -0.00012981
-0.00045969 -0.00044038 -0.00097609 -0.00010444
-0.00011276 8.1726e-05 2.8637e-05 -1.6057e-05 -4.7271e-05 -0.00015509 -0.041002 0.20994
-0.0010107 -0.0036216 -0.001087 0.00047083
0.0003396 -6.9373e-05 -2.2247e-05 -0.00024185 -0.00050345 -0.00042194 -0.0010136 -0.0035379
-0.21882 0.22451 0.0019772 -0.0046867
3.6953e-05 0.00041306 -7.4592e-06 -0.00011389 -0.00093943 -8.4261e-05 -0.0011006 0.00027009
0.0022534 -0.0048989 -0.20338 0.23696
5960000000 -0.18546 0.18264 -0.0030975 -0.0040127 -0.00076012 0.0026655 -9.2031e-05 0.00019449
-0.00014875 0.00012315 -8.1853e-05 5.231e-05
-0.003081 -0.004036 0.09128 0.34128 -0.0042487 0.0023275 -0.00016802 1.7437e-05
-3.9701e-05 4.3578e-05 1.4711e-06 0.00011941
-0.0007232 0.0026303 -0.0042013 0.002398 -0.2444 0.15714 -7.3807e-05 -0.0001878
-0.00036568 0.00014021 -0.00045739 -0.00015624
-9.8008e-05 0.00016512 -0.00017588 1.2749e-05 -3.0084e-06 -0.00017977 -0.022316 0.21824
-0.0018959 -0.0032313 -0.00092345 0.00087552
-0.00014252 0.0002028 -4.1144e-05 8.5153e-05 -0.00041578 0.00023718 -0.0020101 -0.0032422
-0.19723 0.23807 0.00053902 -0.0049241
-8.2066e-05 0.00013287 1.7545e-05 0.00020915 -0.00049175 -8.5029e-05 -0.0010719 0.00099495
0.00020756 -0.0050671 -0.17438 0.26356
6020000000 -0.16743 0.1977 -0.0039742 -0.0029716 -0.00021331 0.0030681 -2.2889e-05 0.00055517
-0.00019403 0.00031145 -6.7353e-05 0.00026572
-0.0039571 -0.0029877 0.11946 0.33264 -0.0045837 0.0033851 -0.00010023 0.00017203
-9.2242e-05 0.00020419 -0.00022809 0.00015978
-0.00014145 0.0030565 -0.0044972 0.0034683 -0.22441 0.16929 -0.00029385 0.00019344
-0.00079906 -1.3037e-05 -0.00037879 0.00064044
1.9102e-05 0.00055712 -6.9856e-05 0.00017036 -0.00029647 0.0002262 -0.015968 0.21374
-0.002819 -0.0032339 -0.00063525 0.0006164
-0.00013827 0.00027161 -0.00010093 0.00014276 -0.00075249 0.0001443 -0.002799 -0.0032314
-0.16817 0.25169 9.1577e-05 -0.0050167
4.7976e-05 0.00022265 -0.00020195 0.00023165 -0.0004786 0.00062681 -0.00052492 0.00067092
0.00011097 -0.0048253 -0.14779 0.26291
6080000000 -0.14723 0.20626 -0.0041025 -0.00079448 0.0013372 0.0028711 9.4285e-05 5.6164e-05
9.9203e-05 6.4837e-05 0.00012438 -4.3272e-05
-0.0040793 -0.00079677 0.14099 0.33319 -0.0029046 0.0046518 -5.6572e-05 -6.1662e-05
-2.1128e-05 5.2397e-05 6.3482e-05 0.00027734
0.00135 0.0029018 -0.0028092 0.0047052 -0.20626 0.19602 0.00027616 0.00013638
-0.00027886 0.0006708 -7.1292e-05 0.00014217
6.5418e-05 3.4175e-05 -7.4903e-05 -3.5306e-05 0.00028474 0.00014395 0.00099318 0.22195
-0.0039972 -0.0022392 -0.00093492 0.0010433
5.0672e-05 6.5528e-05 -3.2464e-05 3.9758e-05 -0.00031562 0.00074266 -0.0039901 -0.0021776
-0.13887 0.26903 -0.0010388 -0.0054488
0.00015694 -7.057e-05 0.00012882 0.00030414 -0.00015302 0.0002886 -0.0010205 0.0010029
-0.00099987 -0.0052617 -0.12588 0.28396
6140000000 -0.12995 0.21945 -0.0035722 -0.00049033 0.0016581 0.0021991 0.00011178 5.125e-05
-4.8958e-05 -7.3753e-05 0.00032954 -0.00019018
-0.0035852 -0.00047685 0.16773 0.3143 -0.0020815 0.0052682 5.6443e-05 8.4107e-05
0.00030503 1.4613e-05 0.000243 7.6607e-05
0.0017059 0.0021637 -0.0020143 0.0052757 -0.18248 0.21499 0.00026548 -7.8192e-05
2.2173e-05 0.00050791 -0.00017105 0.00054972
8.2441e-05 3.4576e-05 6.1913e-05 3.43e-05 0.00026601 -8.0497e-05 0.013744 0.21267
-0.0047455 -0.001218 -0.00044876 0.0016238
-6.2189e-05 -0.00012821 0.00032257 7.2781e-06 0.00013168 0.00059835 -0.0046553 -0.0012501
-0.11935 0.28815 -0.0028705 -0.0039156
0.00034411 -0.00015149 0.0002254 9.2065e-05 -7.4e-05 0.00061485 -0.00040129 0.001547
-0.0028557 -0.0044091 -0.086145 0.28285
6200000000 -0.11443 0.22473 -0.0029955 -8.2828e-05 0.0022073 0.0013901 0.00012117 0.00035618
-0.00030484 0.0001422 -0.00017444 -0.00029396
-0.0029923 -9.5718e-05 0.19561 0.3125 -0.00090397 0.005251 5.1556e-05 0.00021445
6.5546e-05 2.0213e-05 0.00016604 0.00015381
0.0022226 0.001353 -0.00080895 0.0052865 -0.16313 0.22886 0.00010824 -0.00040988
0.00057342 6.65e-05 8.3788e-05 0.00029812
0.00014613 0.00033486 6.8686e-05 0.00021134 0.00013806 -0.00036814 0.027159 0.22105
-0.0044577 3.8486e-05 4.2754e-05 0.0012321
-0.0003459 0.00017812 4.8372e-05 0.00010567 0.00043249 6.3866e-05 -0.0045614 0.00018907
-0.1069 0.29522 -0.0035724 -0.0039167
-0.00020512 -0.00026669 6.9494e-05 9.1222e-05 0.00011206 0.0002261 6.6642e-05 0.0013387
-0.0033494 -0.0039116 -0.073585 0.29167
6260000000 -0.099199 0.2379 -0.0029627 0.00090062 0.0021374 0.00060705 0.00025898 -0.00013997
0.0001707 0.0003237 -1.34e-05 1.9411e-05
-0.0029584 0.00090286 0.21311 0.2973 -2.1593e-05 0.0053464 1.1756e-05 -8.5508e-05
1.7968e-05 -8.0527e-05 0.00013459 3.5616e-05
0.0021234 0.00051314 7.4274e-05 0.0053505 -0.1404 0.25026 0.00010208 -4.4888e-06
0.00037241 -0.00024268 0.00038899 0.00032128
0.0002413 -0.00011299 3.6967e-05 -9.0023e-05 4.386e-05 2.0921e-05 0.043182 0.21606
-0.0044797 0.0014424 0.00069364 0.0012348
0.00011694 0.00029602 -2.8358e-05 -0.000148 0.00025879 -0.00014157 -0.0043629 0.0013491
-0.080656 0.29569 -0.0040455 -0.0027952
-9.0271e-05 8.1869e-05 0.0002683 9.1923e-05 0.00023626 0.00028245 0.00070373 0.0012961
-0.0040299 -0.002411 -0.028096 0.29168
6320000000 -0.082694 0.23966 -0.002473 0.0014441 0.002297 -0.00044026 5.7348e-05 0.00012291
-0.0004162 0.00040768 -0.00016326 0.00020061
-0.0024746 0.0014321 0.2384 0.2872 0.0019802 0.0056069 7.6675e-05 0.00010954
-3.7605e-06 -7.6042e-05 0.00018293 -0.00012576
0.0022722 -0.0005476 0.0021358 0.0055877 -0.12231 0.25873 -0.00013931 -0.00021068
0.00024372 -9.6818e-05 0.00046874 -6.0115e-05
6.4244e-05 0.00011123 9.4832e-05 8.8426e-05 -0.00014775 -0.00023583 0.042008 0.21708
-0.0038947 0.0020855 0.00075577 0.00086358
-0.00042411 0.00036421 6.0472e-06 -0.00011088 0.00028494 -8.5287e-05 -0.0038106 0.0021527
-0.055482 0.30497 -0.0049169 -0.0014737
-0.00017777 0.00021355 0.0001406 -8.6844e-05 0.00054886 7.9261e-06 0.00074417 0.00073239
-0.004796 -0.0017485 -0.016994 0.29018
6380000000 -0.063314 0.24671 -0.0018327 0.0018531 0.0016615 -0.00054792 4.8839e-05 -0.00010292
0.00026321 0.00023066 9.5469e-05 1.5708e-05
-0.001846 0.001838 0.25495 0.26795 0.0031998 0.0042305 -0.00014718 -0.00010436
-0.00021719 -0.00021588 -0.00011638 -0.00024902
0.0016426 -0.0005785 0.0032914 0.0041939 -0.094104 0.27452 -0.00020339 0.00011348
0.00034807 -0.00014215 0.00044946 9.9493e-05
2.0016e-05 -4.1113e-05 -0.00014325 -6.9655e-05 -0.00018389 0.00013229 0.062933 0.2074
-0.0030475 0.0034632 0.00098444 0.00067518
0.00032107 0.00016306 -0.0002184 -0.00022133 0.0004433 -5.7415e-05 -0.0030569 0.0034317
-0.034456 0.2976 -0.0045658 0.00013169
9.5416e-06 5.1222e-05 -0.00017435 -0.00028369 0.00054859 6.2179e-05 0.00090928 0.00071725
-0.0047515 0.00016458 0.022648 0.2926
6440000000 -0.04034 0.2573 -0.00084961 0.0024897 0.0017299 -0.00087388 0.00038631 -0.000105
0.00022454 -0.00042859 -0.00026389 -0.0002477
-0.00084685 0.0024626 0.27551 0.25365 0.0034061 0.0028151 0.00013588 -4.1298e-05
-0.00017144 2.4463e-05 -0.00014613 -0.00026338
0.0016948 -0.00085057 0.0034993 0.0027435 -0.076722 0.28841 -0.0001461 0.00027858
-0.00031681 -9.3469e-05 0.0004537 -0.00040651
0.00038659 -0.0001502 9.9027e-05 -6.9195e-05 -0.00013667 0.00032236 0.06516 0.20337
-0.0017653 0.003971 0.00090323 0.00058306
0.00020625 -0.00045276 -0.00015377 8.1971e-05 -0.00034074 1.1977e-06 -0.0018004 0.003861
0.0077415 0.30267 -0.0041709 0.0014128
-0.00027385 -0.00031896 -0.00024485 -0.0002751 0.00044309 -0.00043573 0.0010137 0.00071715
-0.00424 0.0011715 0.034225 0.27635
6500000000 -0.021966 0.25688 -9.2304e-05 0.0020409 0.0012293 -0.00090584 0.00019162 -7.1916e-05
0.00010297 9.8881e-05 -0.0001197 0.00034031
-0.00011126 0.002034 0.3003 0.22633 0.003701 0.0024733 8.7739e-05 3.8582e-05
0.0002133 0.00018331 0.00010777 -2.4269e-05
0.0012377 -0.00096284 0.0037772 0.0023698 -0.065303 0.28558 -4.5152e-06 -2.564e-05
3.273e-05 3.5637e-05 -5.169e-05 -0.00050264
0.00017077 -8.4138e-05 0.00010672 4.5221e-05 -3.405e-05 -4.7174e-05 0.088912 0.1982
-0.00036408 0.0040177 0.00096993 0.00043004
4.3524e-05 0.00018843 0.00016376 0.00019501 0.0001 -0.00011561 -0.00022126 0.0040795
0.028975 0.30574 -0.0035694 0.0021231
-7.7391e-05 0.00039 0.00020524 -5.9839e-05 -7.9076e-05 -0.00031572 0.00098474 0.00044577
-0.0034603 0.0023501 0.07055 0.27785
