# Supplementary material for: Early Detection of Alzheimer’s Disease via Machine Learning-Based Microwave Sensing: An Experimental Validation
Source: Sensors (Basel). 2025 Apr 25;25(9):2718. doi: 10.3390/s25092718 (PMC12074295; doi:10.3390/s25092718)
Supplement: Supplementary file 1 [file sensors-25-02718-s001.zip › measurements_paper_sensors/26 febbraio - PART1/set6 H/CSF_H_m10.s6p]

!Keysight Technologies,M9804A,MY58100912,A.14.10.03
!Date: Thursday, April 27, 2023 10:28:33
!Correction: S11(C  6-Port  ) 
!S12(C  6-Port  ) 
!S13(C  6-Port  ) 
!S14(C  6-Port  ) 
!S15(C  6-Port  ) 
!S16(C  6-Port  ) 
!S21(C  6-Port  ) 
!S22(C  6-Port  ) 
!S23(C  6-Port  ) 
!S24(C  6-Port  ) 
!S25(C  6-Port  ) 
!S26(C  6-Port  ) 
!S31(C  6-Port  ) 
!S32(C  6-Port  ) 
!S33(C  6-Port  ) 
!S34(C  6-Port  ) 
!S35(C  6-Port  ) 
!S36(C  6-Port  ) 
!S41(C  6-Port  ) 
!S42(C  6-Port  ) 
!S43(C  6-Port  ) 
!S44(C  6-Port  ) 
!S45(C  6-Port  ) 
!S46(C  6-Port  ) 
!S51(C  6-Port  ) 
!S52(C  6-Port  ) 
!S53(C  6-Port  ) 
!S54(C  6-Port  ) 
!S55(C  6-Port  ) 
!S56(C  6-Port  ) 
!S61(C  6-Port  ) 
!S62(C  6-Port  ) 
!S63(C  6-Port  ) 
!S64(C  6-Port  ) 
!S65(C  6-Port  ) 
!S66(C  6-Port  ) 
!S6P File: Measurement: :
# Hz S  RI   R 50
500000000 -0.32605 -0.063474 -0.011625 -0.0016271 -0.0091556 0.012489 -0.0037379 0.01246
0.013085 0.0069326 -0.0048906 0.0091014
-0.011628 -0.00164 -0.40865 -0.074734 0.0073833 -0.010282 0.001226 0.012263
0.0088515 0.0028685 0.0009555 0.014056
-0.0091216 0.012362 0.0074016 -0.010265 -0.25563 0.19437 0.0070517 0.0030588
-0.0029815 0.0080352 0.0014539 0.010745
-0.0037671 0.012438 0.0012673 0.012294 0.0070655 0.0030283 -0.32739 0.041505
-0.02202 -0.0045501 0.016962 0.027262
0.013096 0.0068821 0.008916 0.0028592 -0.0029225 0.0080399 -0.022171 -0.0044881
-0.19705 -0.26837 -0.031497 0.0054606
-0.0044464 0.0096256 0.0010009 0.013726 0.0014786 0.010755 0.016401 0.027308
-0.031159 0.0053901 -0.25013 -0.15345
560000000 -0.31452 0.10445 -0.021597 -0.066327 -9.5219e-05 0.013847 0.0050724 0.011906
0.010225 0.0051656 0.011336 0.010371
-0.021559 -0.066312 -0.37018 0.09015 -0.041049 -0.03844 0.013101 0.0032448
-0.015466 -0.0060959 0.0048035 -0.00040328
-7.0415e-05 0.013784 -0.041137 -0.038478 -0.17963 0.24353 0.0001506 -0.0047699
0.018504 0.0064928 0.0074249 -0.0062272
0.0052679 0.011845 0.013206 0.0032959 0.00012148 -0.0047214 -0.3047 0.13187
0.0075045 -0.022328 0.0051068 -0.021721
0.009986 0.0051444 -0.015326 -0.0062595 0.018465 0.0066529 0.0076621 -0.022703
-0.29746 -0.082815 0.013509 -0.052977
0.011435 0.010113 0.0048309 -0.00020114 0.0073376 -0.0062053 0.0052275 -0.021345
0.013165 -0.053105 -0.32664 -0.003501
620000000 -0.27441 0.080638 -0.023928 0.0097205 0.0035886 0.0088743 0.0081354 -0.0050854
0.012458 0.0014873 0.00072017 -0.0027573
-0.023919 0.0097197 -0.39918 0.034691 -0.01927 0.0010337 -0.0015007 -0.0022867
0.013252 -0.0046216 0.001067 -0.0035131
0.0036098 0.0088812 -0.019275 0.0010615 -0.15286 0.25211 -0.001252 -0.0051832
-0.0036033 -0.0024616 0.0085416 -0.0025211
0.0082335 -0.0050367 -0.0015476 -0.0023196 -0.0012976 -0.0051489 -0.26142 0.14229
-0.040667 -0.021467 0.013753 0.030701
0.0124 0.0014898 0.013277 -0.0046784 -0.0035322 -0.0024803 -0.040687 -0.021313
-0.2081 -0.12263 -0.047701 0.011321
0.00065134 -0.002574 0.0010946 -0.0034845 0.0088006 -0.0026425 0.013204 0.031125
-0.047706 0.010879 -0.24119 -0.041153
680000000 -0.2413 0.17441 -0.026061 -0.014326 0.0049171 0.0052525 0.0016672 -0.0071304
-0.0011406 -0.011574 0.0064542 -0.0062587
-0.026052 -0.014294 -0.38984 0.13823 -0.03199 -0.0013426 -0.0016988 -0.00061052
-0.00080184 -0.0096321 -0.00056802 -0.0018252
0.0049297 0.0052478 -0.032027 -0.0012857 -0.10557 0.27521 -0.00080155 -0.00032304
-0.0012001 0.00047503 -0.0026833 -0.0093057
0.0016469 -0.0071595 -0.0016798 -0.00065199 -0.00079203 -0.00035427 -0.21865 0.19526
-0.023477 -0.0069337 -0.0091183 -0.012024
-0.0010748 -0.01162 -0.00077593 -0.0095871 -0.0010857 0.00054112 -0.023363 -0.0067223
-0.28873 -0.018227 -0.0042055 -0.0069416
0.0063939 -0.0064288 -0.00059347 -0.0018673 -0.0025365 -0.0093301 -0.0089689 -0.011817
-0.0041203 -0.0067368 -0.26149 0.064412
740000000 -0.19382 0.16738 -0.040404 0.02702 0.013351 -0.0037198 0.00020774 -0.0041935
-0.0039763 -0.0014145 -0.006721 0.0032385
-0.040397 0.027 -0.33521 0.1572 -0.036223 0.034318 -1.7907e-05 -0.0064032
-0.013079 0.0064847 -0.00099445 -0.0060485
0.013373 -0.0037622 -0.036203 0.034396 -0.07181 0.27453 -0.0017886 0.0031317
-0.00079118 -0.0058365 -0.0014112 0.00064075
0.00023143 -0.0042074 -2.9498e-05 -0.006356 -0.0017927 0.0030724 -0.20124 0.20182
-0.043566 -0.010734 0.022561 0.017595
-0.0039833 -0.0013574 -0.01292 0.0065455 -0.0007785 -0.0057933 -0.043694 -0.010546
-0.18058 0.025574 -0.046039 -0.002881
-0.0066508 0.0030408 -0.0011066 -0.0058028 -0.0013932 0.00066103 0.022638 0.017352
-0.045659 -0.0031756 -0.25359 0.068581
800000000 -0.16626 0.21347 -0.021971 0.016124 0.0055535 -0.010236 -0.004097 -0.0025789
-0.004381 0.00078118 0.0045451 0.00049719
-0.021965 0.016138 -0.34436 0.22869 -0.008152 0.034065 -0.0022277 0.0019785
-7.3716e-05 0.0018276 0.0004938 0.0055609
0.0055285 -0.01023 -0.0080635 0.0341 -0.033907 0.30074 0.00081841 0.0013616
-0.00021517 0.0029821 -0.0014992 0.00069943
-0.0040992 -0.0025577 -0.002259 0.0020055 0.00082011 0.0013729 -0.17284 0.23023
-0.029451 0.012906 0.015269 -0.0099138
-0.0043608 0.00091109 -7.9256e-05 0.0017675 -0.00023263 0.0029691 -0.029443 0.012892
-0.24427 0.044743 -0.019693 0.021456
0.0046108 0.00074008 0.00048556 0.0056248 -0.0015145 0.00074804 0.01522 -0.0098072
-0.019561 0.021339 -0.25228 0.12158
860000000 -0.13038 0.23504 -0.017934 0.030531 -0.0033118 -0.0099482 -0.0020217 0.00026804
0.0040768 0.005305 -0.0039511 -0.0032279
-0.017931 0.030508 -0.29648 0.27335 0.0076965 0.033831 0.00018681 0.002272
0.0036831 -1.3941e-05 0.0035227 0.00028702
-0.0033317 -0.0099297 0.0078331 0.033821 0.015034 0.3106 -0.00063305 -0.00033458
0.0026363 -0.0019271 0.0014776 0.0042077
-0.0019849 0.00029068 0.00024931 0.0022197 -0.00061033 -0.00032181 -0.13556 0.24115
-0.018789 0.017704 -0.0066897 -0.0096037
0.0041366 0.0051783 0.0038437 -2.2226e-05 0.00267 -0.0019711 -0.018699 0.017642
-0.18761 0.11278 -0.027099 0.015871
-0.0039542 -0.0033257 0.0035027 0.00021902 0.0015067 0.004233 -0.0064491 -0.0097561
-0.027357 0.015929 -0.20099 0.17254
920000000 -0.10833 0.25775 0.0048988 0.039163 -0.009184 -0.0043997 -0.0021038 0.0014457
1.2769e-05 0.0016115 0.0032284 -0.0012134
0.0048865 0.039136 -0.27048 0.29449 0.027994 0.022411 0.0012754 0.0011513
0.0076116 -6.1517e-05 0.0040339 -0.0027994
-0.0092103 -0.0043834 0.028106 0.022357 0.060875 0.31207 0.0017475 -5.6883e-05
0.0006358 -0.00035099 0.00062618 -0.0014584
-0.0021028 0.001457 0.0012599 0.001119 0.001746 -6.7077e-05 -0.11212 0.25741
-0.013097 0.031339 0.0046777 -0.0069126
4.3571e-06 0.001623 0.0076564 -4.6547e-05 0.00065106 -0.00034119 -0.013009 0.031408
-0.18452 0.11427 -0.0031987 0.029606
0.0032343 -0.0011422 0.0039653 -0.0028703 0.00061252 -0.0015199 0.0049469 -0.0067425
-0.0030993 0.029462 -0.21298 0.18299
980000000 -0.062057 0.28057 0.016864 0.030216 -0.0091879 0.0046299 0.0016129 0.0036845
0.003863 -0.0009715 -0.0031687 -0.0028839
0.016829 0.030215 -0.21878 0.33314 0.03277 0.0048062 0.0020171 -0.00011791
0.0018849 -0.0058161 -0.00016028 -0.0027273
-0.0091843 0.0046657 0.032817 0.0047064 0.10755 0.30769 0.00047713 -0.0011296
0.00035407 -0.0016251 0.0013827 -0.00031754
0.0016164 0.0037006 0.0019826 -0.00011626 0.0004608 -0.0011124 -0.073222 0.2695
0.0070452 0.031491 -0.0094835 -0.0082199
0.0038427 -0.00097543 0.0018259 -0.0058155 0.00037334 -0.0016163 0.0070644 0.03143
-0.15599 0.15659 0.004826 0.020906
-0.0032349 -0.0026995 -0.00025026 -0.0025934 0.0013971 -0.00026989 -0.0096932 -0.0081876
0.004804 0.020958 -0.17212 0.23402
1040000000 -0.0207 0.28892 0.033039 0.01937 -0.0010948 0.0072878 0.0023046 0.00086373
0.00018901 -0.0029805 -2.3375e-05 -0.0012733
0.033015 0.019392 -0.18325 0.34661 0.029205 -0.014587 0.001599 -0.0017372
-0.0025388 -0.0021828 -0.0010726 -0.0029806
-0.0011085 0.0072921 0.029188 -0.014719 0.15478 0.29378 -0.00053178 -0.0014021
-0.0016665 -0.00096414 -0.00071777 -0.0010646
0.0022765 0.00088755 0.0015627 -0.0017939 -0.00052066 -0.0014085 -0.045608 0.27815
0.019076 0.020792 -0.0019019 0.00086681
0.00014637 -0.0030548 -0.0025525 -0.0021721 -0.0016556 -0.00097377 0.019098 0.020771
-0.12372 0.16591 0.013164 0.02137
-4.1478e-05 -0.0013404 -0.0011377 -0.0029453 -0.00069156 -0.0010608 -0.0018712 0.00085334
0.013163 0.021307 -0.15085 0.25523
1100000000 0.023073 0.29998 0.036523 -0.0033426 0.0033589 0.0040422 0.0023983 -0.00084001
-0.0021793 -0.0030848 -0.0042992 -1.6566e-05
0.036486 -0.0033015 -0.1408 0.36735 0.014963 -0.027582 -9.0113e-05 -0.0018305
-0.0035112 -0.001154 -0.0039186 -0.00050885
0.0033537 0.0040288 0.01489 -0.027683 0.20061 0.27442 -0.0017691 0.00022445
-0.0016481 0.00074924 -0.0011174 -0.00031805
0.0023822 -0.00082044 -0.00011094 -0.0018346 -0.0017736 0.00021275 -0.0061693 0.28369
0.025662 0.0074582 -0.0026781 -0.00067367
-0.0022322 -0.0030826 -0.0035247 -0.0011277 -0.0016612 0.00076488 0.025696 0.0074026
-0.10761 0.18498 0.019631 0.011006
-0.0043109 1.423e-05 -0.0039236 -0.00053792 -0.0011484 -0.0003369 -0.0026563 -0.00064363
0.019627 0.011025 -0.10736 0.2897
1160000000 0.075473 0.29692 0.024699 -0.020305 0.0031349 -0.0006002 3.635e-06 -0.0022894
-0.0040506 -0.00096363 -0.0012101 0.0043142
0.02472 -0.020273 -0.095306 0.37278 -0.0040303 -0.028424 -0.0016026 -0.0014697
-0.0028776 0.0026328 -0.001581 0.0020436
0.0031275 -0.00060765 -0.0041302 -0.028432 0.24519 0.24397 -0.00067841 0.0017187
-0.00046809 0.0019813 -0.00076136 0.00050259
-1.1145e-06 -0.0022899 -0.0016083 -0.0014748 -0.00067281 0.001724 0.034042 0.28056
0.023468 -0.0096124 -0.0039966 0.0049498
-0.00406 -0.00093997 -0.0028801 0.0026113 -0.0004722 0.001978 0.023456 -0.0096665
-0.071494 0.19871 0.019709 0.0018152
-0.0011296 0.0043925 -0.0015972 0.002112 -0.00076734 0.00056967 -0.0040418 0.0049713
0.019803 0.0018237 -0.058409 0.29332
1220000000 0.11858 0.28738 0.01156 -0.030003 -0.0012063 -0.0011523 0.00019086 -0.0010181
-0.0027881 0.0022376 0.0011607 0.0020848
0.011575 -0.029951 -0.05199 0.38689 -0.016909 -0.02064 -0.0025323 0.00051191
-0.00013223 0.0031781 -0.0007832 0.0020562
-0.0012246 -0.0011536 -0.016999 -0.020593 0.28401 0.20458 0.00089828 0.0015953
0.0005489 0.0011989 0.00026457 0.00053501
0.00018405 -0.001012 -0.0025435 0.0005097 0.00090388 0.001595 0.072798 0.27181
0.012598 -0.017238 0.0019135 0.0015475
-0.0027683 0.0022502 -0.00011912 0.0031919 0.00056705 0.0011879 0.012556 -0.017226
-0.051369 0.21111 0.015836 -0.012332
0.0011886 0.0020517 -0.00080243 0.0020546 0.00028902 0.0005358 0.0019603 0.0015364
0.015753 -0.012323 -0.029943 0.31315
1280000000 0.16956 0.26898 -0.0072716 -0.028955 -0.0017067 0.0019368 -0.00090788 -0.0022129
-0.00098134 0.0031817 0.002419 0.0014693
-0.0072472 -0.028922 -0.004768 0.37997 -0.023718 -0.0076882 -0.0008883 0.0014397
0.0017657 0.0019557 0.00059447 0.0020653
-0.0017114 0.0019512 -0.023767 -0.0075948 0.31501 0.16196 0.0014945 -0.00010698
0.0012069 0.00036374 0.0002121 0.00022153
-0.00089773 -0.0022211 -0.00087653 0.001451 0.0014968 -9.3943e-05 0.10966 0.2563
0.0028366 -0.020585 -0.00056435 0.00034472
-0.00097248 0.0031811 0.0017775 0.0019413 0.0012246 0.00036478 0.00279 -0.020634
-0.014938 0.22078 0.0039101 -0.015407
0.0024129 0.001404 0.00059669 0.0020003 0.00018043 0.0002051 -0.00064825 0.00034456
0.0039565 -0.015449 0.019197 0.31894
1340000000 0.20763 0.23569 -0.016955 -0.019514 0.00062308 0.0041925 -0.0019176 -0.00087203
0.0014975 0.0030177 0.0018459 -0.0014861
-0.016933 -0.019509 0.035362 0.37239 -0.020667 0.0048777 -0.00016118 0.0020336
0.001995 0.0010273 0.0012563 0.00080076
0.00063271 0.0041862 -0.020667 0.004972 0.33819 0.11311 0.00092723 -0.00095374
0.00076117 -0.00054596 0.00014054 0.0002213
-0.0019197 -0.00086559 -0.00015598 0.0020374 0.00093012 -0.00093973 0.14274 0.23526
-0.0075239 -0.01829 0.00088546 0.00067683
0.001517 0.0030356 0.0019981 0.0010273 0.00075888 -0.00054646 -0.0075401 -0.018278
0.014134 0.21994 -0.0025225 -0.014457
0.0018494 -0.0014762 0.0012406 0.00078794 0.00014474 0.00023205 0.00089033 0.00065022
-0.0025163 -0.014423 0.05757 0.31511
1400000000 0.24152 0.19952 -0.023361 -0.0082408 0.0049233 0.0029701 -0.0023264 0.00074705
0.0025631 0.0010793 0.00041473 -0.0014
-0.023338 -0.0082479 0.073163 0.36099 -0.013791 0.012644 0.0013642 0.0013783
0.001257 -0.00062299 0.0011563 0.00020109
0.0049424 0.0029409 -0.013759 0.012722 0.35107 0.059339 3.6096e-05 -0.0014399
0.00021624 -0.00015962 0.00039797 0.00021431
-0.0023356 0.0007569 0.0013712 0.0013644 3.1105e-05 -0.0014419 0.17153 0.20689
-0.014701 -0.011679 -0.00096827 -7.8674e-05
0.0025543 0.0010795 0.0012668 -0.00063052 0.00021973 -0.00014855 -0.014729 -0.011617
0.047407 0.22169 -0.0097468 -0.0094111
0.00039951 -0.0014428 0.0011458 0.00018933 0.00040668 0.00019027 -0.00097221 -7.5674e-05
-0.0097463 -0.0094237 0.10294 0.30758
1460000000 0.26656 0.15649 -0.020427 0.0042591 0.0051528 -0.0018728 -0.0016088 0.0018847
0.0022897 -0.00010789 -0.00019043 -0.0010024
-0.020428 0.0042401 0.10916 0.33948 -0.0047221 0.014983 0.0017129 0.00021634
0.0011903 -0.0013446 0.0012775 -0.00062437
0.0051596 -0.0018881 -0.0046696 0.015037 0.35798 0.0043103 -0.0011624 -0.0011598
0.00032235 -0.00033165 0.00062886 -0.00025092
-0.0015961 0.0019121 0.0016994 0.00021559 -0.0011743 -0.0011531 0.1988 0.17825
-0.016488 -0.0047472 -0.00091959 0.0023279
0.0022969 -0.00011179 0.0011908 -0.0013625 0.00035237 -0.00032449 -0.016495 -0.0047297
0.078063 0.21223 -0.01189 -0.0032226
-0.00016588 -0.0010448 0.001299 -0.00061092 0.00067522 -0.00030835 -0.00094966 0.0023698
-0.011887 -0.0032451 0.13747 0.28814
1520000000 0.27933 0.11448 -0.015074 0.0098002 0.0031226 -0.0040833 0.00024164 0.0027096
0.0027404 -0.0017659 -0.0011536 -0.00026025
-0.015066 0.0097911 0.14326 0.32493 0.002539 0.01201 0.0017342 -0.0007522
0.00022067 -0.0010767 0.00039242 -0.00096767
0.0031067 -0.00409 0.0025998 0.012007 0.35004 -0.053948 -0.00085821 -0.00029522
0.0007466 -0.0010466 0.00013281 -6.4191e-05
0.00024726 0.0027228 0.0017303 -0.00076825 -0.00085849 -0.0002925 0.22169 0.13973
-0.016655 0.0016562 0.0015902 0.0023673
0.002745 -0.0017505 0.00019544 -0.001082 0.00071437 -0.0010324 -0.016648 0.0017142
0.10604 0.20366 -0.011922 0.0012949
-0.001143 -0.00026374 0.00037572 -0.00095617 0.00014887 -2.0445e-05 0.0016216 0.002351
-0.011918 0.0013413 0.17109 0.26979
1580000000 0.28995 0.069456 -0.0086052 0.013327 -0.0012721 -0.0046373 0.0016687 0.001868
3.7541e-05 -0.0023613 -0.00030281 0.00041522
-0.0086042 0.013324 0.17125 0.30098 0.0055505 0.0067892 0.00059792 -0.001618
-0.00050212 -0.0011989 -0.00018433 -0.00071592
-0.0012961 -0.0046533 0.0055891 0.0067602 0.32843 -0.11032 -0.0014026 0.00040659
-0.00032614 -0.0013614 0.00025635 -0.00056067
0.0016626 0.0018535 0.00058672 -0.0016204 -0.0013978 0.00040159 0.23587 0.10126
-0.013149 0.0076369 0.0025126 0.00099401
1.3446e-05 -0.0023845 -0.00050255 -0.0012162 -0.0003289 -0.0013587 -0.013154 0.0076764
0.133 0.19118 -0.0092821 0.0078724
-0.00028944 0.00043388 -0.00020218 -0.00071072 0.00022623 -0.00056469 0.0025612 0.0009881
-0.0092528 0.0078571 0.2055 0.24589
1640000000 0.29342 0.027506 -0.0017513 0.012248 -0.0029425 -0.0022015 0.0028729 0.00087658
-0.00047399 -0.0020336 -0.00039435 0.00040792
-0.0017492 0.01225 0.20226 0.27564 0.0054869 0.0019683 -0.00058614 -0.0018915
-0.00098031 -0.00055611 -0.0004074 -0.00076328
-0.0029397 -0.0021862 0.0055025 0.001934 0.29905 -0.16025 -0.00074788 0.001214
-0.0011367 -0.0011553 -0.00012469 -0.00053406
0.002892 0.00087334 -0.00060353 -0.0018814 -0.00074506 0.0012173 0.24895 0.051696
-0.0089205 0.0093712 0.0028539 -0.00070507
-0.00049491 -0.0020386 -0.00098944 -0.0005543 -0.0011154 -0.0011369 -0.0089232 0.0093859
0.15799 0.17167 -0.0042119 0.010036
-0.00043018 0.00041953 -0.00041006 -0.00077223 -0.00011733 -0.0005453 0.0028513 -0.00071746
-0.0042049 0.010041 0.23281 0.21506
1700000000 0.28605 -0.017425 0.0017977 0.0095831 -0.0033597 0.00041469 0.0030556 -0.0013938
-0.0023118 -0.00091808 0.00053346 0.00044641
0.0017942 0.0095666 0.22001 0.24443 0.0027572 -0.00058829 -0.0015227 -0.00067984
-0.00091092 -0.00014449 -0.00086844 -0.0005357
-0.0033694 0.000436 0.0027483 -0.00058158 0.25371 -0.19819 0.00015156 0.0016066
-0.0024039 -0.00010258 -0.00038617 -0.00091347
0.0030503 -0.0014095 -0.0015334 -0.00068466 0.00016824 0.0016193 0.24531 0.0022199
-0.0057217 0.010877 0.0018832 -0.002243
-0.0023324 -0.00089078 -0.00092092 -0.00014098 -0.0024394 -0.00012683 -0.0056966 0.010896
0.17827 0.15656 0.00062495 0.0098853
0.00056091 0.00043244 -0.00086289 -0.00051913 -0.00038584 -0.00088268 0.0019001 -0.0022339
0.00064769 0.0098737 0.25058 0.18243
1760000000 0.27587 -0.065935 0.004232 0.006367 -0.0020787 0.0013229 0.0011828 -0.0035531
-0.0014212 0.00048873 0.00019945 -0.00054898
0.0042257 0.0063684 0.24761 0.20494 2.413e-05 -0.0019096 -0.0012494 8.7887e-05
-0.0011616 0.0010238 -0.00057569 0.00031975
-0.0020395 0.001312 3.1979e-05 -0.0018984 0.20555 -0.22985 0.0012183 0.0013143
-0.0011705 0.0017358 -0.0011755 -0.00067316
0.0011458 -0.0035448 -0.0012458 9.9309e-05 0.001214 0.0013135 0.23773 -0.04897
-0.0014561 0.010491 2.4758e-05 -0.0026605
-0.0014239 0.00047524 -0.0011599 0.0010381 -0.0011439 0.0017401 -0.0014375 0.010485
0.19736 0.12675 0.004876 0.0071768
0.00019484 -0.0005269 -0.00059639 0.00032368 -0.001237 -0.00064338 4.4643e-05 -0.0026562
0.0048734 0.007214 0.26549 0.14565
1820000000 0.25146 -0.10429 0.004498 0.0028081 0.00029026 0.0023809 -0.00095779 -0.0031006
-0.0013842 0.00093189 -0.00019883 -3.4282e-05
0.0045031 0.0028054 0.25764 0.17414 -0.0022071 -6.0688e-06 -0.0013752 0.0010331
2.4628e-05 0.0012344 -0.00075235 0.00045265
0.00029013 0.0024147 -0.0022168 1.6843e-05 0.15427 -0.24479 0.0017527 0.00055517
-0.00017823 0.0024201 -0.0017765 0.0003792
-0.00098121 -0.003112 -0.0013592 0.0010404 0.0017566 0.00054908 0.20761 -0.097409
0.0011276 0.0090455 -0.0016574 -0.0020355
-0.0013869 0.00095025 3.1306e-05 0.0012478 -0.00016503 0.0024209 0.0011505 0.0090691
0.219 0.1009 0.0059293 0.0031748
-0.0001908 -4.3482e-05 -0.00074306 0.00045123 -0.00175 0.00034217 -0.0017037 -0.0020341
0.005944 0.0031364 0.26959 0.10972
1880000000 0.21627 -0.14394 0.0021338 0.00050087 -0.00025153 0.0023216 -0.0029094 -0.0022913
-0.00023458 0.0019102 0.0004471 -0.00055534
0.0021316 0.00048689 0.26209 0.12837 -0.0040773 0.0028636 -0.000186 0.0018086
0.00057259 0.0013621 0.00011879 0.0011128
-0.0002075 0.0023061 -0.0040477 0.0028966 0.10258 -0.25114 0.0019777 -0.0011349
0.0018075 0.0020279 -0.00086488 0.0015706
-0.0029499 -0.002289 -0.00017773 0.0018064 0.0019847 -0.0011347 0.16714 -0.13712
0.0029 0.0065831 -0.002478 0.00013396
-0.00019976 0.0018823 0.0006065 0.00137 0.0018411 0.0020028 0.0028988 0.0065857
0.22781 0.073982 0.0062851 0.00099221
0.00044368 -0.00053524 0.00013416 0.0010929 -0.00092034 0.0015871 -0.0024135 0.00012426
0.0062951 0.001006 0.27143 0.077026
1940000000 0.17779 -0.17078 -3.87e-05 -0.0010887 0.0018057 0.0019315 -0.0038754 0.00037085
0.0010924 0.00093117 -0.00069748 -0.00068081
-3.6671e-05 -0.0010834 0.26405 0.096144 -0.0020384 0.0058953 0.0010674 0.0012316
0.0019423 0.00025805 0.00097919 0.00031721
0.0018405 0.0019643 -0.0019898 0.005918 0.059505 -0.24317 0.0004278 -0.0023796
0.0022152 0.0002263 0.00032062 0.0016969
-0.0038587 0.00038713 0.0010524 0.0012214 0.00042407 -0.0023834 0.11537 -0.16936
0.0027647 0.0042336 -0.0016925 0.001303
0.0010973 0.0009265 0.0019521 0.00025191 0.0022251 0.00022505 0.0027762 0.0042156
0.23758 0.037134 0.00473 -0.0035931
-0.00068655 -0.00067771 0.00098437 0.00033265 0.00031684 0.0017702 -0.001718 0.0013375
0.004745 -0.003618 0.26311 0.03998
2000000000 0.13093 -0.18516 -0.0036253 0.0010581 0.0030511 0.0011701 -0.0023427 0.003719
0.00095453 0.0005488 -0.00079579 0.00059981
-0.0036357 0.0010483 0.24953 0.060829 -0.00044844 0.00808 0.0015097 0.00028891
0.0010663 -0.0013342 0.0005397 7.0071e-05
0.0030198 0.0011583 -0.00040346 0.0080701 0.017776 -0.22825 -0.0016343 -0.001505
0.0019611 -0.0010394 0.0016357 0.0014174
-0.0023549 0.0037033 0.0015308 0.00030319 -0.0016484 -0.0015126 0.060563 -0.17948
0.0010093 0.0028289 -0.00024489 0.0021934
0.00095936 0.00053985 0.0010588 -0.0013362 0.0019056 -0.001049 0.0010112 0.0028527
0.23768 0.0046223 0.00074164 -0.0043676
-0.00080039 0.00060558 0.00054556 8.4753e-05 0.0017425 0.001383 -0.00026152 0.0021376
0.0007395 -0.0043517 0.24985 0.012204
2060000000 0.084967 -0.19198 -0.0044064 0.0033737 0.0030142 -0.00083074 0.00055691 0.003397
0.0016018 -0.00063677 -0.00018729 0.001177
-0.004414 0.0033699 0.23721 0.032624 0.0047004 0.0089637 0.00092943 -0.00059538
0.0006003 -0.0014468 0.00060859 -0.00022244
0.0030239 -0.00083892 0.0047789 0.0089456 -0.014375 -0.20964 -0.0017697 0.00049939
0.00093047 -0.0022112 0.0029339 0.0003397
0.00057812 0.0034391 0.00091339 -0.000591 -0.0017635 0.00053192 0.0093356 -0.1757
-0.00025286 0.0033782 0.00088441 0.0010505
0.0016142 -0.00066366 0.00057434 -0.0014486 0.00086999 -0.0021798 -0.00028542 0.003371
0.22883 -0.033539 -0.0014135 -0.0053215
-0.00015699 0.0011287 0.00065692 -0.00024199 0.0028116 0.00035637 0.00081265 0.00099096
-0.0014457 -0.0053349 0.23704 -0.012355
2120000000 0.03906 -0.18331 -0.0033415 0.0067322 0.0023985 -0.0028918 0.0029541 0.0021281
0.00061573 -0.0014007 0.00098893 0.00027997
-0.0033579 0.0067215 0.21606 0.0080455 0.0074622 0.0047777 0.0010647 -0.0011742
-0.0014567 -0.0018494 -4.9678e-05 -0.0011026
0.0023955 -0.0029184 0.0074859 0.0047403 -0.042773 -0.19334 -0.00077929 0.0018637
-0.0016224 -0.0015978 0.00042307 -0.002356
0.0030151 0.0021269 0.0010469 -0.0011906 -0.00077711 0.0018793 -0.041214 -0.15904
-0.0016823 0.0047286 0.0017099 0.0011403
0.00059742 -0.0014092 -0.0014897 -0.0018454 -0.0016535 -0.0015929 -0.0016652 0.0047388
0.21589 -0.07052 -0.0060904 -0.0030354
0.0010499 0.00023761 -4.4361e-05 -0.0010679 0.00051755 -0.0023395 0.0017329 0.0011489
-0.006004 -0.0029462 0.21618 -0.028795
2180000000 -0.00037243 -0.16908 -0.0017289 0.0098997 0.00051533 -0.0023618 0.0031843 -0.00028708
0.00031819 -0.0012805 0.0011951 0.00034439
-0.0017431 0.0099191 0.19669 -0.0090478 0.00846 0.0039281 -0.00060842 -0.0016338
-0.0018324 0.00098863 -9.2012e-05 0.00041416
0.00052811 -0.0023494 0.0085336 0.0039037 -0.063661 -0.1689 0.0013886 0.0015863
-0.00070336 -0.00034154 0.00034858 -0.0020907
0.0031642 -0.00032733 -0.00060586 -0.001627 0.0013859 0.0015811 -0.077313 -0.13208
-0.0011192 0.0075637 0.0015698 4.6801e-05
0.00030423 -0.0012559 -0.0018133 0.0010037 -0.00072812 -0.00032981 -0.0010673 0.007579
0.1908 -0.10154 -0.0066251 0.001039
0.0011558 0.0003296 -8.6748e-05 0.00039171 0.00035186 -0.0020019 0.0014312 -3.4739e-05
-0.0066438 0.00095867 0.20068 -0.043542
2240000000 -0.02881 -0.14488 0.0025102 0.011227 -0.00078489 -0.0028112 0.0018253 -0.0023819
-0.0018725 -0.00079309 0.00068836 -0.0019748
0.0025117 0.011239 0.1775 -0.015248 0.0089186 -0.00012798 -0.00083004 -0.0003988
-0.00045428 0.001081 -0.00064293 -0.00052927
-0.00082406 -0.0028301 0.0089445 -0.00019902 -0.080748 -0.14496 0.0017844 -0.0016045
-0.001285 -0.00018887 -0.0024043 -0.0012726
0.0018135 -0.0023732 -0.00085679 -0.00042712 0.0017502 -0.0015886 -0.11121 -0.10323
0.00073988 0.010085 0.001539 -0.0004276
-0.0018773 -0.00077241 -0.00046607 0.0011067 -0.0012626 -0.00013747 0.00078882 0.010053
0.16337 -0.12061 -0.0066828 0.0042247
0.00067617 -0.002018 -0.00064534 -0.00055648 -0.0024067 -0.0013157 0.0016229 -0.00048711
-0.0066529 0.0043314 0.17868 -0.054684
2300000000 -0.055563 -0.1174 0.0080163 0.0090284 -0.0014597 -0.0020098 -0.00058722 -0.0016691
-0.0012844 0.00060764 -0.0010994 -0.00072321
0.0080026 0.009063 0.15665 -0.024332 0.0088193 -0.0023661 -0.00096513 0.00062572
-0.00024593 0.0014951 4.5613e-05 0.00069413
-0.0015286 -0.0019455 0.008819 -0.0024432 -0.093805 -0.12078 -0.000119 -0.0017097
-0.00035492 0.0020261 -0.0017131 0.00065545
-0.00058366 -0.0017432 -0.00096746 0.00062138 -0.00011575 -0.0017008 -0.1316 -0.06726
0.004859 0.010854 0.0007089 -0.0015327
-0.0012831 0.00060794 -0.00025005 0.0015308 -0.00034815 0.0019546 0.0049495 0.010883
0.12749 -0.14245 -0.0046438 0.0080403
-0.0010243 -0.00066765 4.964e-05 0.00074911 -0.0018162 0.00075809 0.00061233 -0.0014752
-0.0045831 0.0079392 0.16235 -0.056435
2360000000 -0.071395 -0.08598 0.010972 0.0081245 -0.0012337 -0.0014077 -0.0017635 -0.00086787
-0.0007104 0.00089967 -0.001738 -0.00025786
0.010958 0.0081206 0.14827 -0.024185 0.0081133 -0.0054117 -0.00078191 0.0010626
0.0018735 0.00024742 -5.5456e-05 -0.00019794
-0.0012644 -0.0014524 0.0080844 -0.0054826 -0.1031 -0.098456 -0.0027234 -0.0010712
0.00082588 0.00019223 -0.001049 0.0017443
-0.0017555 -0.00080278 -0.00075824 0.0010538 -0.0027181 -0.0010574 -0.14855 -0.034684
0.0090202 0.010136 0.0014399 -0.0018825
-0.00066341 0.00096753 0.0018753 0.00024233 0.00081568 0.00022437 0.0090601 0.010136
0.099916 -0.14348 -0.00078818 0.0091369
-0.0017607 -0.00033109 -1.4412e-05 -0.00020748 -0.0010058 0.0016474 0.0015717 -0.0019241
-0.00069764 0.0091546 0.14059 -0.060011
2420000000 -0.0796 -0.059059 0.014262 0.0023673 -0.0032162 -0.00103 -0.0010368 0.00080817
0.0010344 0.0015456 -0.0011478 0.0017984
0.014273 0.0023816 0.1305 -0.025342 0.0045184 -0.007228 0.0013448 0.0010751
0.00061727 -0.0013665 -0.00013589 -7.0746e-05
-0.0032422 -0.0010635 0.0044815 -0.0072645 -0.11617 -0.077864 -0.0022854 0.0014674
-2.0907e-05 -1.1729e-05 0.00040234 0.0027718
-0.0010309 0.00081362 0.0013434 0.0010601 -0.0023171 0.001435 -0.15751 0.0088352
0.013046 0.0073367 -0.000118 -0.0028665
0.00097509 0.0015654 0.00056703 -0.0013815 1.5274e-06 -7.9257e-05 0.013069 0.007268
0.065835 -0.14419 0.0013781 0.0097131
-0.001081 0.0018869 -0.00016863 -3.4638e-05 0.0004892 0.0027388 -0.00020253 -0.0027141
0.0012153 0.0096952 0.1222 -0.056963
2480000000 -0.079752 -0.028228 0.013847 -0.0030202 -0.0016396 3.9011e-06 -0.00061029 0.0013899
0.0016429 -0.00043735 0.00010701 0.0013502
0.01385 -0.0029801 0.13265 -0.026112 0.002448 -0.0091451 0.0011574 1.3333e-05
-0.00039857 -0.00097248 -2.4549e-05 -0.0003089
-0.0016074 2.0397e-05 0.0023901 -0.0091521 -0.11921 -0.057112 -0.00056969 0.0033782
-0.00019569 -0.00083406 0.0019369 0.00094102
-0.00059157 0.0013925 0.0011533 1.9967e-06 -0.00056582 0.0033444 -0.15806 0.04641
0.01733 0.0016144 -0.0010635 -0.002823
0.0016495 -0.0004926 -0.00042298 -0.00094429 -0.00015729 -0.00090449 0.01731 0.0016488
0.035903 -0.13596 0.0049363 0.0083052
0.00017087 0.0013666 -9.8962e-06 -0.00031263 0.0019362 0.00095592 -0.0010418 -0.0028256
0.0050547 0.0083572 0.1033 -0.053028
2540000000 -0.084097 -0.0018467 0.011375 -0.0067931 -0.0023252 0.0009486 0.00069565 0.0008144
1.1836e-05 -0.0015157 0.00095681 0.0016424
0.01141 -0.006796 0.11925 -0.018381 -0.0015927 -0.0080674 0.00066461 -0.0014498
-0.0017346 -0.00011008 -0.00060886 0.00039703
-0.0022823 0.00094487 -0.0016792 -0.0080593 -0.12543 -0.033657 0.0019453 0.0025285
-0.0010516 5.0482e-05 0.0018396 -0.00078886
0.00067308 0.00087093 0.00062444 -0.0014648 0.0019582 0.002553 -0.15685 0.085789
0.016941 -0.004626 -0.0020631 -0.0022176
5.5342e-05 -0.0014839 -0.0017264 -8.8297e-05 -0.0010768 -3.1813e-05 0.016944 -0.0047326
0.013281 -0.12269 0.0080027 0.0068967
0.00096344 0.0016442 -0.0005573 0.00036957 0.0018231 -0.00095597 -0.0022077 -0.0022345
0.007954 0.0069055 0.088668 -0.040027
2600000000 -0.077444 0.022751 0.0079148 -0.01015 -0.0013573 0.0026081 0.00092296 -0.00039478
-0.00093232 -0.0013809 0.0018532 0.00035039
0.0079176 -0.010143 0.11351 -0.033961 -0.0039036 -0.0060859 -0.00037162 -0.0007961
-3.4639e-05 0.0013394 -0.00011834 0.00063595
-0.0014232 0.0026587 -0.0039884 -0.0060846 -0.12998 -0.0090401 0.0028652 -9.8795e-05
-0.00026313 0.0012853 0.0011087 -0.0017585
0.00088902 -0.00038261 -0.00039162 -0.00081492 0.0028547 -0.00011775 -0.14206 0.11928
0.013526 -0.010932 -0.0035342 -7.1234e-05
-0.00089902 -0.0012875 -3.799e-05 0.0013867 -0.00014687 0.0013357 0.013556 -0.010961
-0.014304 -0.10743 0.0093191 0.0058999
0.0018419 0.00034009 -9.7888e-05 0.00069795 0.0011374 -0.0016435 -0.0035384 -1.6422e-06
0.0093555 0.0058778 0.080119 -0.026137
2660000000 -0.071637 0.048332 0.0039539 -0.011761 -0.00013066 0.0011211 1.9908e-05 -0.00019828
-0.0024992 0.0003766 0.0014256 -0.00054519
0.0039512 -0.011754 0.12076 -0.030111 -0.0050278 -0.0042486 -0.0012778 -0.00040476
7.3514e-05 0.0017416 0.00055143 0.00076774
-9.9595e-05 0.0010551 -0.0050647 -0.0041882 -0.12897 0.011621 0.0020148 -0.0017098
0.00010872 0.00090364 -0.0012089 -0.0014809
2.3184e-05 -0.00021578 -0.0012801 -0.00037747 0.002 -0.0016912 -0.12167 0.15003
0.0082126 -0.014219 -0.0027095 0.0011774
-0.0025299 0.00041709 0.00010964 0.0017587 0.0001171 0.00073407 0.0080378 -0.01437
-0.028584 -0.092657 0.010929 0.0015954
0.0013946 -0.00065935 0.00058763 0.00070802 -0.0011637 -0.0015464 -0.0024593 0.0011118
0.010868 0.0015855 0.075741 -0.0075482
2720000000 -0.061163 0.066988 -0.00025751 -0.011521 -0.00034581 0.0028327 -0.00024353 -4.3941e-05
-0.0021574 0.0020315 0.00038659 -0.0015749
-0.00025076 -0.011512 0.10553 -0.033314 -0.00528 -0.00070929 -0.0014827 0.0004822
0.0015503 0.00059468 0.00081432 -0.00017509
-0.00032754 0.0028573 -0.0052798 -0.00068441 -0.12359 0.04078 0.00031937 -0.0026042
0.00053006 0.00046646 -0.0012405 0.00071432
-0.00030846 2.4491e-05 -0.0014865 0.00049794 0.00033845 -0.0025945 -0.089157 0.17942
0.0023686 -0.015023 -0.0019175 0.0025665
-0.0021275 0.0020438 0.0015669 0.00057486 0.00056862 0.00052603 0.0023738 -0.015005
-0.044069 -0.068729 0.011872 -0.00090334
0.00027955 -0.0015908 0.00079835 -0.00017916 -0.001329 0.00081881 -0.0019468 0.0025127
0.0121 -0.0010255 0.079082 0.011028
2780000000 -0.047044 0.086357 -0.0046702 -0.010121 -1.6407e-05 0.0010886 0.00057534 -0.00014352
0.00098633 0.002772 -0.00059573 -0.0017712
-0.0046535 -0.01011 0.10361 -0.045021 -0.0038764 0.0006484 -5.8301e-05 0.0016489
0.001538 -0.00079377 2.1971e-05 -0.00017235
-6.0969e-05 0.0011138 -0.0038905 0.000671 -0.12074 0.071086 -0.0020437 -0.0015999
0.00046307 -0.0002507 -0.00044411 0.00078891
0.00059218 -0.00021422 -8.339e-05 0.0016552 -0.0020469 -0.00162 -0.059861 0.20131
-0.0037758 -0.014132 -0.00067959 0.0020528
0.0010166 0.0026744 0.0015428 -0.00082771 0.00042142 -0.00023822 -0.00376 -0.014137
-0.05632 -0.044162 0.010353 -0.0055729
-0.00054603 -0.0018965 8.1808e-06 -0.00019812 -0.00027265 0.00075266 -0.00083929 0.0021264
0.010254 -0.0056173 0.08267 0.02882
2840000000 -0.031724 0.10192 -0.0076279 -0.0069331 0.00131 0.0019373 -0.00010134 -0.0001207
0.0014483 0.0013398 -0.0015811 0.00041597
-0.0076364 -0.006917 0.10169 -0.038024 -0.002946 0.0015873 0.00037196 0.00072149
0.00012114 -0.0013618 5.8062e-05 -8.6693e-06
0.0013534 0.0019861 -0.0029326 0.0016454 -0.11437 0.097235 -0.0012943 0.00034579
0.00063623 0.00020824 0.00096827 0.0011982
-9.1524e-05 -8.9601e-05 0.00038455 0.00073993 -0.0013149 0.00033769 -0.024368 0.21628
-0.0074777 -0.010478 0.00040094 0.0013127
0.0014824 0.0013451 0.00014124 -0.0013402 0.00065438 0.00012426 -0.0075594 -0.010392
-0.060507 -0.021889 0.0088671 -0.0070279
-0.0016642 0.00051155 5.0705e-05 8.7738e-06 0.00098442 0.0010393 0.00048275 0.0012505
0.0089717 -0.0069925 0.096765 0.044511
2900000000 -0.017213 0.12166 -0.0087752 -0.0028629 0.0016639 0.0001234 0.00041407 -0.00094093
0.0025687 -0.00099757 -0.00085228 3.279e-05
-0.0087697 -0.0028757 0.082289 -0.045472 -0.00059948 0.0026181 0.0008955 0.00023017
-0.00018365 -0.0014532 -0.0002677 -5.2048e-05
0.0015837 4.1548e-05 -0.00058102 0.0026278 -0.096793 0.12992 -0.00086769 -8.6226e-05
-0.00043341 -0.001236 0.0019617 -0.00057232
0.00038098 -0.00093334 0.00088289 0.00022261 -0.00083413 -0.00010939 0.01231 0.22002
-0.010536 -0.0063257 0.001202 0.0020574
0.0025688 -0.0010492 -0.0002056 -0.0014686 -0.0004339 -0.0011765 -0.010571 -0.0062575
-0.060226 0.0076811 0.0062816 -0.0098267
-0.00087015 -5.5315e-05 -0.00024663 -2.7898e-05 0.0018087 -0.00048568 0.0010914 0.002012
0.0062704 -0.0098608 0.11087 0.049901
2960000000 0.0049978 0.13358 -0.0085789 0.00056357 0.00031321 0.0015349 -0.00062194 -0.00087498
-0.00016785 -0.0021576 -0.00094967 0.0005346
-0.0085699 0.00058942 0.091573 -0.044787 -0.00026571 0.00098096 0.00095133 2.8609e-05
-0.0011732 -0.0010268 0.00057679 0.0003245
0.00037855 0.0015514 -0.00026201 0.00099007 -0.077482 0.16065 -0.00076982 0.0005816
-0.00047057 0.00068769 -0.00027114 -0.002682
-0.00062887 -0.00090867 0.00092494 4.0946e-05 -0.00068986 0.00054147 0.054425 0.22711
-0.010726 -0.00097976 0.0016827 0.00049472
-0.00015241 -0.002172 -0.0011573 -0.00097978 -0.00051271 0.00062965 -0.010638 -0.00096519
-0.051119 0.031782 0.002257 -0.011323
-0.00084184 0.00062189 0.0004723 0.00036106 -0.00010232 -0.0025982 0.0017379 0.00057386
0.0023084 -0.011389 0.12953 0.06051
3020000000 0.023511 0.14725 -0.0062505 0.0038592 0.0015693 -0.00029549 -0.00096251 1.5398e-05
-0.00076226 -2.1733e-05 -5.0147e-06 0.00058228
-0.0062482 0.0038491 0.080532 -0.033261 -0.00019428 -0.0003785 0.00054857 -0.00085336
-0.0018643 0.00018015 0.00056931 -0.00027252
0.0014473 -0.00028625 -0.000207 -0.00040995 -0.05614 0.18513 -0.00026929 0.00095607
3.0992e-05 0.00038731 -0.0010983 -0.0014574
-0.00096492 3.845e-05 0.00054669 -0.00087201 -0.00026721 0.00099287 0.093348 0.22008
-0.0088479 0.0024977 0.00046784 0.00027369
-0.00068007 4.2415e-05 -0.0018335 0.00022021 -6.7825e-05 0.00036758 -0.0090129 0.0025427
-0.04052 0.054031 -0.00047127 -0.010922
-2.613e-05 0.00058555 0.00064292 -0.00030378 -0.001183 -0.001692 0.00047879 0.00016279
-0.00053976 -0.010777 0.14937 0.057457
3080000000 0.0511 0.15618 -0.0043557 0.0058586 0.0016444 -6.8197e-05 -0.00074877 4.1359e-05
-0.00096348 6.6075e-05 -1.5385e-05 0.0007412
-0.0043568 0.0058524 0.078154 -0.027529 -0.00043456 0.00020243 -0.00011746 -0.00029359
-0.00057664 0.0012138 -8.9984e-05 -0.00066555
0.001684 -1.8817e-05 -0.00039738 0.00021638 -0.019359 0.20684 -0.00062234 0.00027557
0.00060585 0.00058061 -0.0020928 -0.00042466
-0.00071078 2.2841e-05 -0.00012872 -0.00029351 -0.00060653 0.00033043 0.12721 0.21242
-0.0058025 0.006171 0.0019465 0.00042292
-0.00099956 9.0444e-05 -0.00054298 0.00121 0.00059518 0.00057589 -0.0057047 0.0061222
-0.020153 0.081204 -0.0053598 -0.0095527
5.3688e-05 0.00080207 -5.9645e-06 -0.00065681 -0.0023322 -0.00019234 0.0019587 0.00050605
-0.0053781 -0.0095215 0.16303 0.064104
3140000000 0.079815 0.15903 -0.0010638 0.0074714 0.0028007 -0.0015187 -0.0011335 0.0012178
0.0014675 0.00095572 0.00028509 -0.00017751
-0.0010627 0.0074768 0.074334 -0.029456 -0.0011091 -5.3665e-05 0.0007366 -0.00026934
7.7601e-05 0.0011842 0.00055876 -0.00042131
0.0027746 -0.0015118 -0.0011648 -9.9464e-05 0.023261 0.22668 3.0936e-05 0.0017805
0.0011239 -0.00055134 -0.0025412 0.001027
-0.0010969 0.0012414 0.00072974 -0.00028244 -1.6785e-05 0.0017415 0.16244 0.18713
-0.0019828 0.006836 0.00079161 -0.001092
0.0014973 0.0010096 6.1792e-05 0.0012406 0.0012084 -0.00061772 -0.0019627 0.0067596
-0.009864 0.097458 -0.0074558 -0.0061824
0.00025829 -0.00020542 0.0004914 -0.00048641 -0.0025268 0.0010437 0.00088068 -0.0011218
-0.0074539 -0.0061723 0.18688 0.055387
3200000000 0.1115 0.169 0.0040417 0.0064115 0.00088608 -0.0029488 0.00011384 0.0017223
0.00061314 -0.0015155 0.00020777 0.00042361
0.0040578 0.0064127 0.084785 -0.028029 -0.0013138 0.000385 -0.00048149 -0.00096906
0.00084732 0.0011708 -0.00033816 -0.00099143
0.00089247 -0.0030713 -0.0012945 0.0004079 0.068153 0.23191 0.0011557 0.00072632
-0.00016033 -0.0017816 -0.0014911 0.002175
0.00015072 0.0017333 -0.00047755 -0.00097338 0.0012309 0.00068176 0.18354 0.16424
0.0010063 0.0059202 0.00056073 -0.0014142
0.00056577 -0.0015893 0.00090937 0.0010731 -0.0003472 -0.0018229 0.00092761 0.0059854
0.021077 0.11533 -0.0089529 -0.0023328
0.00027958 0.0005311 -0.00036577 -0.00090023 -0.0012168 0.0021048 0.00043825 -0.0014581
-0.0088953 -0.0021805 0.20156 0.054913
3260000000 0.14332 0.16081 0.0043276 0.0029375 -0.00059326 -0.0024722 0.0012577 0.00082877
0.00052139 -0.0020778 -0.00012347 7.9636e-05
0.0043273 0.0029216 0.093074 -0.031358 -0.0020017 0.0022196 -0.000447 -0.00017817
0.00096859 -0.00046576 -0.00085614 6.2242e-05
-0.0005904 -0.0023188 -0.001944 0.0021471 0.11897 0.22728 0.00034752 -0.00016399
-0.00070974 -0.0012048 0.00049746 0.0022604
0.00132 0.00081236 -0.00047022 -0.00018976 0.0002805 -0.00019908 0.21068 0.12691
0.0034848 0.0048964 -0.00064831 -0.001914
0.00049299 -0.002084 0.00082731 -0.00052146 -0.0005352 -0.00077683 0.0035764 0.004871
0.041156 0.12484 -0.0072718 0.0023664
-0.00014829 0.00025814 -0.00068051 -1.3292e-05 0.00025018 0.0020855 -0.00071741 -0.001809
-0.007286 0.0022665 0.23086 0.045634
3320000000 0.17318 0.15445 0.0071839 0.0012437 -0.00041555 -0.0018944 0.00091239 0.00022985
-0.0018579 -0.0015403 0.00043655 6.0796e-05
0.0072208 0.0012305 0.10001 -0.027995 0.00058177 0.0024559 -0.00044507 -0.00055237
-0.0001492 -0.00043482 -0.0005685 0.00035029
-0.00039244 -0.0018826 0.00061404 0.0024459 0.16699 0.21785 0.00038947 -0.00027511
-0.0012155 -0.0002313 0.0006218 0.00067314
0.00091525 0.00024481 -0.00046104 -0.0005459 0.00041975 -0.0001996 0.21972 0.096677
0.0042914 0.0023619 -0.0010806 0.0001303
-0.001862 -0.0013888 -0.00011815 -0.00037872 -0.001118 -0.00046893 0.004218 0.0023341
0.06641 0.12944 -0.0044698 0.0035711
0.00037806 -7.0279e-05 -0.00065624 0.00031047 0.000669 0.0010371 -0.0010069 5.3791e-05
-0.0043481 0.0036712 0.24686 0.0329
3380000000 0.20803 0.13805 0.0056059 -0.002217 -0.0011631 0.00042276 0.0010147 0.00012702
-0.0015189 0.00077984 0.00028288 -6.8893e-05
0.0056139 -0.0021896 0.11095 -0.036072 5.2077e-05 0.0029576 -0.001216 -0.00034275
-0.00020061 1.2485e-05 -0.00086852 0.00042719
-0.0013678 0.00050115 7.1674e-05 0.0030097 0.20814 0.19506 0.00058855 -0.00052775
-0.0014074 0.00077297 0.0008916 0.00098473
0.0010565 0.00013732 -0.0011968 -0.00034889 0.00065666 -0.00050636 0.23458 0.063739
0.0055894 0.0018834 -0.00017846 0.0003311
-0.001531 0.00078335 -0.00015154 -3.9722e-05 -0.0016734 0.00081032 0.0055194 0.0018252
0.10358 0.12336 -0.0014496 0.0047528
0.00032453 5.9997e-05 -0.00092503 0.00050836 0.0011768 0.00098179 -9.1914e-05 0.00037965
-0.001519 0.0047772 0.27615 0.015392
3440000000 0.23941 0.11637 0.0045741 -0.0039601 -0.00084728 -0.0017141 0.00066531 -3.8607e-05
-0.0017233 0.0015688 0.00084009 0.00013537
0.0045624 -0.0039462 0.1044 -0.041659 0.0031512 0.0021509 -0.00083849 0.0010977
0.00020415 0.00051707 0.00016167 0.0010286
-0.00089032 -0.0016931 0.0031593 0.0020646 0.24687 0.16655 -0.000526 2.8939e-05
-6.8356e-05 0.0011622 0.00072333 0.00081274
0.00066459 6.8169e-06 -0.0008137 0.0011384 -0.00058639 -0.00014862 0.23584 0.030932
0.0060855 -0.0013288 -0.00045166 -0.00030017
-0.00171 0.0016088 0.0001065 0.00053394 -3.2606e-05 0.0013303 0.0061912 -0.001354
0.12857 0.11885 0.0017262 0.0029869
0.00068503 0.0001628 0.00014147 0.00086864 0.00083063 0.00055997 -0.00060567 -0.00028671
0.0017772 0.0029316 0.29372 -0.013817
3500000000 0.2717 0.085092 0.0023631 -0.0046885 -0.0014423 0.0017511 0.0010209 -0.00070345
-0.00095697 0.0014214 0.00069798 -0.00083768
0.0023512 -0.0047286 0.11632 -0.065475 0.0032308 0.0011608 -0.00025115 0.00064554
0.00052444 -0.00013718 -0.00015291 0.00043319
-0.001426 0.0018301 0.0031677 0.0011305 0.27538 0.1321 0.00033216 -0.00014839
-2.8426e-05 0.00067846 0.0020092 0.00019727
0.0010029 -0.00069075 -0.00030135 0.00065902 0.00029473 5.7362e-05 0.24022 0.0032737
0.0061009 -0.0032796 -0.00010967 -0.00024797
-0.00087573 0.0014509 0.00060864 -4.5187e-05 0.00014562 0.00050696 0.005972 -0.0034579
0.16981 0.096719 0.0023068 0.0011194
0.00064188 -0.00087385 -0.00020049 0.00032483 0.0014694 0.00035748 5.7173e-05 -0.00015724
0.0021916 0.0011499 0.31385 -0.041104
3560000000 0.29007 0.05096 0.000212 -0.0060338 0.00013804 -0.0008209 0.00044648 0.00029525
0.0017197 0.0016811 -0.00016383 -0.00096371
0.00020702 -0.0060274 0.1105 -0.07074 0.0057355 -0.00056823 0.00035829 0.0005728
0.00046335 -7.661e-05 0.00040851 0.00026222
-7.1675e-05 -0.00098418 0.0058365 -0.00062703 0.30249 0.08944 -0.00019552 -0.00028365
0.00062951 0.00043411 0.0015709 -0.0010755
0.00047654 0.00032641 0.00038463 0.0005462 -5.6237e-05 -0.00027917 0.22986 -0.032945
0.0045694 -0.0060601 -0.00068647 -0.00049929
0.0017222 0.0016795 0.00045322 -0.00021829 0.000427 0.00034727 0.004569 -0.0059538
0.18962 0.088525 0.002007 -0.0012523
-0.00016842 -0.0010838 0.00030905 0.00029774 0.0018239 -0.0006485 -0.00065486 -0.00053241
0.0022815 -0.0011334 0.32684 -0.081336
3620000000 0.30666 0.013123 -0.0011754 -0.0036939 -0.0020233 -0.00021537 0.00034182 -0.0016346
-0.00010221 0.0003583 -0.00042998 -0.00075984
-0.0011915 -0.0036657 0.11055 -0.099863 0.0040636 -0.0038309 0.00028357 0.00035401
-4.9418e-05 -0.00083256 0.00053509 0.00033907
-0.00186 -0.00024761 0.0040389 -0.0038589 0.3153 0.045608 0.00017394 -0.00087162
-0.00017959 0.00017167 0.00049156 -0.00076947
0.00034648 -0.001657 0.00026828 0.0003718 0.00011553 -0.0010702 0.21876 -0.063126
0.00055688 -0.0069971 -0.0010238 0.0010132
-4.0702e-06 0.00036368 -0.00013839 -0.00079577 -0.00025062 0.0004965 0.00066819 -0.0070779
0.21229 0.054859 0.00040888 -0.0016675
-0.00038651 -0.00077865 0.00052331 0.00036252 0.00092346 -0.0012377 -0.0013259 0.0011348
0.00034274 -0.0017276 0.32855 -0.11574
3680000000 0.31084 -0.031318 -0.003797 -0.0039415 -0.001006 0.0016848 -0.0010591 -0.0002333
0.0012727 3.0172e-05 -0.0012244 -0.00064374
-0.0037193 -0.0039123 0.1063 -0.11655 0.0017163 -0.0046566 0.00064336 0.00043218
-0.00022817 -0.00080018 0.00047287 9.1507e-05
-0.00095817 0.0015638 0.0016367 -0.0046727 0.32613 -0.0041006 -0.00068442 -0.00067962
0.0011715 0.00076566 0.00075771 -0.0016355
-0.0011041 -0.00022458 0.00064101 0.00041443 -0.00086974 -0.00051637 0.20515 -0.096757
-0.00082647 -0.0059668 -0.00099729 0.0012417
0.0012854 -3.2137e-05 -9.819e-05 -0.00079615 0.0014024 0.00062802 -0.000957 -0.0061137
0.23309 0.033349 -7.4268e-05 -0.0012631
-0.0011155 -0.00056752 0.00042425 6.7416e-05 0.00015318 -0.0018097 -0.00089409 0.0012925
-0.00013953 -0.0012366 0.32882 -0.16001
3740000000 0.31288 -0.067154 -0.0031573 2.101e-05 -0.0022389 0.0026715 0.00012319 -0.00089173
-0.00081564 0.00010124 -0.00071602 0.00066772
-0.0031771 5.9052e-05 0.097698 -0.13827 0.00083264 -0.0056388 0.00035401 -0.00018329
-0.00035154 -0.00019003 0.00069 0.0001638
-0.0020658 0.0026406 0.00071707 -0.0055534 0.32885 -0.043853 -0.00079142 -0.00021532
7.4166e-05 1.9048e-05 -0.00059925 -0.001648
0.00012079 -0.00089059 0.00034371 -0.00017262 -0.00055821 -0.00021104 0.18344 -0.12042
-0.0022723 -0.005023 0.00073574 0.0027619
-0.00076709 7.8563e-05 -0.00032784 -0.00023883 -0.00010703 -0.00023936 -0.0023902 -0.0048079
0.24162 0.0001949 -0.00078362 -0.00091189
-0.00072772 0.00065566 0.0006434 0.00012976 -0.00037335 -0.001105 0.00086567 0.0025191
-0.00080488 -0.00067622 0.31493 -0.2001
3800000000 0.30692 -0.11364 -0.0022081 0.00075072 0.0007478 0.003602 -0.001341 -0.0016868
0.0014231 0.00091072 -0.0012109 0.00035032
-0.0022122 0.00072872 0.086906 -0.15311 -0.0021925 -0.0050346 0.00021818 0.00014001
-0.00083279 -0.00037943 0.00095681 8.3086e-05
0.00068627 0.003703 -0.0022725 -0.0050192 0.32494 -0.08541 -0.00072333 0.00054261
0.00097918 -2.8493e-05 -0.0011104 -0.00067033
-0.0013629 -0.0016557 0.00023532 0.00013016 -0.00080496 0.00037624 0.17434 -0.14567
-0.0033284 -0.0037026 0.0016487 0.001553
0.0015196 0.00090142 -0.00093593 -0.00031473 0.0006889 0.00023418 -0.0031311 -0.0038443
0.25834 -0.036021 0.0010039 0.0002746
-0.0012027 0.00035904 0.0010054 0.0001126 -0.00052764 -0.00078185 0.0014119 0.0017487
0.0011984 3.4571e-05 0.30693 -0.24099
3860000000 0.29556 -0.14507 -0.00085357 0.0012897 0.0026147 0.0022294 -0.0020947 0.0012047
0.00081694 -0.00107 -0.00053475 0.0013599
-0.00079751 0.0013216 0.067982 -0.16279 -0.0032769 -0.0050504 0.00046413 -0.00056338
-0.00083567 0.0011204 0.00065975 -0.00082112
0.0027717 0.0021168 -0.0033605 -0.0049601 0.305 -0.12563 -0.00049472 0.00094078
2.8704e-05 -0.0004051 -0.00091611 -0.00029615
-0.0020793 0.0012367 0.00043646 -0.00056545 -0.00064869 0.0011234 0.14653 -0.16071
-0.0023213 -0.0037411 0.0020583 0.0012052
0.00081496 -0.0010597 -0.00062021 0.0010939 0.00048032 -0.00049115 -0.0026028 -0.003812
0.25803 -0.064004 0.00038817 -0.0009876
-0.00047022 0.0014046 0.00047373 -0.00095564 -0.0012983 -0.00083242 0.0022783 0.0011059
1.1773e-05 -0.0010327 0.28433 -0.2793
3920000000 0.28043 -0.18496 0.0017832 0.00013562 0.0036443 0.0024359 6.5171e-05 0.001035
0.00049463 -0.00019587 0.00051053 0.00074634
0.0018095 0.00012041 0.040698 -0.179 -0.0050724 -0.0033122 -0.00043977 -0.00016086
0.00023397 0.00026507 -0.00014941 -0.00048345
0.0035976 0.0023569 -0.0051407 -0.0032881 0.29855 -0.15811 0.00020973 0.0012871
0.0019044 -0.00092113 -0.00066058 -0.00027189
0.00012535 0.0010036 -0.00045405 -0.00014171 0.00042549 0.0013616 0.12611 -0.17127
-0.0038024 -0.0033565 0.002344 -0.00041863
0.00039575 -0.000181 0.00024773 0.00025593 0.0018075 -0.0010991 -0.0037372 -0.0031744
0.25321 -0.11048 0.0013575 -0.00099921
0.0005531 0.00071674 -0.00012191 -0.00050532 -0.00087504 0.00022483 0.0023213 -0.00063275
0.0015966 -0.00090364 0.26303 -0.30706
3980000000 0.25298 -0.22119 0.0018341 -0.0030829 0.0050712 -0.00053331 0.00011442 0.0011651
0.001001 -0.0017662 0.00067888 0.00026075
0.0018143 -0.0030399 0.018745 -0.19251 -0.0056147 -0.0012938 0.00062932 0.00044896
0.00047187 0.00039851 -0.00011246 -0.0012531
0.0049738 -0.00055543 -0.0056189 -0.0012166 0.26967 -0.18867 0.0013765 6.7468e-05
-0.00099134 -0.0010245 -0.00075444 -0.00067515
0.00013885 0.0011268 0.00066714 0.0004315 0.0013561 -0.00017658 0.090269 -0.1932
-0.0041352 -0.0038701 0.0016164 -0.00105
0.00097514 -0.0018084 0.00038443 0.00041842 -0.0012265 -0.00095699 -0.0039488 -0.0039054
0.24337 -0.14017 0.0017055 -0.0042518
0.0005127 0.00022866 1.1754e-05 -0.001165 -0.00020553 -0.00058506 0.0013863 -0.00089972
0.0018424 -0.0044097 0.2285 -0.34523
4040000000 0.2248 -0.24658 -0.00061314 -0.003898 0.0032197 -0.0031357 0.00025444 9.2207e-05
-0.00056767 -0.00072928 0.00075338 -7.0807e-05
-0.00056505 -0.0038868 -0.0065739 -0.2 -0.0047638 0.00014687 0.0002658 -0.00088177
7.2729e-05 0.00017964 -0.0017233 -4.911e-06
0.003421 -0.0031848 -0.0048673 0.00022036 0.24755 -0.22212 0.00035896 -0.00064131
-0.00089946 -0.00040168 -0.001211 0.00043917
0.0001598 0.00013096 0.00024524 -0.00087657 8.8625e-05 -0.00052158 0.068103 -0.1883
-0.0063362 -0.0017992 0.0017652 -0.00058268
-0.00063439 -0.0007421 0.0001846 0.00022064 -0.00060474 -9.7606e-05 -0.0065657 -0.0019414
0.23389 -0.17322 -0.0012973 -0.0031381
0.0010342 -5.0978e-05 -0.0017585 -0.00014496 -0.00095435 -0.00019954 0.001905 -0.00038558
-0.0013993 -0.003171 0.19134 -0.36313
4100000000 0.19432 -0.27018 -0.0032484 -0.0027087 0.0012312 -0.0035947 -0.00015298 0.00012833
0.0004283 -0.0017182 0.00038659 0.00018392
-0.0032369 -0.002767 -0.03258 -0.20394 -0.0050221 0.00095869 -0.00014032 -0.00037906
0.00080753 0.00041843 -0.00043977 0.00037936
0.0010192 -0.0036621 -0.004991 0.0010989 0.22553 -0.24858 0.00012735 -0.00027624
-0.00060724 -0.00031502 -0.0011839 9.8816e-05
-8.3863e-05 8.4003e-05 -0.00016348 -0.00036934 0.00032135 -8.3728e-05 0.034599 -0.20146
-0.006125 0.00051453 0.0011398 -0.0013389
0.00036318 -0.0018216 0.00076796 0.00026059 -0.0005132 -0.00055813 -0.006081 0.00066701
0.21976 -0.19903 -0.0012422 -0.0042798
0.00024648 0.00025703 -0.00054631 0.00048871 -0.0019317 0.00031068 0.0012459 -0.001535
-0.0012761 -0.0040934 0.15777 -0.39043
4160000000 0.16513 -0.28673 -0.0036418 -0.001867 -0.00029445 -0.0033346 0.00059412 -0.00034141
-0.0037176 -0.00068186 0.00087809 -0.00072174
-0.0036307 -0.0018666 -0.05834 -0.19986 -0.0048391 0.0030018 -0.0005116 -0.00026726
0.00041283 -0.00060264 -0.0010209 0.00020077
-0.00040541 -0.0033442 -0.0047206 0.0030125 0.19278 -0.26367 0.00034045 -0.00017614
-0.0011157 -0.00043553 -0.0014004 0.00082544
0.00054619 -0.00035569 -0.00046668 -0.00026398 0.00038544 -0.00044461 0.010186 -0.18916
-0.0058357 0.0014945 0.0010001 -0.0024344
-0.0037457 -0.00059427 0.00030548 -0.00042824 -0.0012854 -0.00043881 -0.005708 0.0013867
0.1898 -0.23377 -0.0040647 -0.0038006
0.00089831 -0.00093106 -0.0007643 0.00034001 -0.0009437 0.0011497 0.00081078 -0.0022806
-0.0035901 -0.0037675 0.10897 -0.39815
4220000000 0.13633 -0.3021 -0.0044317 0.00031155 -6.789e-05 -0.0035738 -0.00023212 -0.00019253
-0.00070291 0.00085339 0.00024174 -0.0012679
-0.004357 0.00029151 -0.094895 -0.19003 -0.0020704 0.0034864 -0.00018811 -4.7715e-05
4.8959e-06 -9.2105e-05 -0.00063602 0.00092602
0.00017181 -0.0038114 -0.0020715 0.0034688 0.16261 -0.29003 5.6012e-05 0.00022235
0.00027398 0.00027257 -0.00017206 0.0014894
-0.00023262 -0.00014395 -0.00024004 -7.0464e-05 -0.00018643 0.00029945 -0.013846 -0.18732
-0.0044345 0.0023771 -4.6833e-05 -0.0024235
-0.00071657 0.00085965 0.00011648 -7.1516e-05 0.00028864 0.00034928 -0.004549 0.0023156
0.17481 -0.2586 -0.0041279 -0.0029572
0.00029619 -0.0011945 -0.00070861 0.00082917 0.00026615 0.0010929 0.00036755 -0.0020927
-0.0043628 -0.0031547 0.080587 -0.41221
4280000000 0.10544 -0.31053 -0.0027403 0.0016424 -0.0016447 -0.0041021 -0.00039075 0.0006778
-0.00041942 0.0013213 -0.00084751 -0.00018648
-0.0028015 0.0016306 -0.1205 -0.19406 -0.0027534 0.0029087 -0.0007613 -0.00037579
0.00010299 0.00010843 0.0007188 0.00071337
-0.0018193 -0.0040957 -0.0027823 0.0029958 0.13255 -0.29662 0.00078236 -0.00026697
-0.00080014 0.00094741 -8.7156e-05 0.00081097
-0.00036366 0.00066013 -0.00073787 -0.00032224 0.00099862 -3.7548e-05 -0.05171 -0.17205
-0.0047186 0.0026598 -0.0003562 -0.0021686
-0.0003605 0.0012977 7.9699e-05 5.9674e-05 -0.00065414 0.001077 -0.0048142 0.0028697
0.13065 -0.28204 -0.0062472 -0.00098109
-0.00086615 -0.00025411 0.00054961 0.00076492 -0.00060306 0.0005483 -0.00050219 -0.0023519
-0.0063806 -0.00079391 0.030248 -0.4168
4340000000 0.07807 -0.31947 -0.0018192 0.0018205 -0.0023928 -0.0016519 0.00015275 0.00054329
-2.6022e-05 0.00097115 0.00012983 -0.00097101
-0.0017836 0.0018647 -0.14109 -0.16801 -0.0020038 0.0039544 -8.621e-05 0.00057488
-8.4235e-05 -0.00030506 0.00029778 0.00024062
-0.0023206 -0.0015417 -0.0019235 0.0039601 0.09698 -0.31304 -0.00032146 -0.00094563
0.00041235 0.00047161 0.00049613 0.0019586
0.000194 0.00051537 -9.4404e-05 0.00058548 -0.00024532 -0.0012577 -0.069615 -0.16936
-0.0043446 0.0037777 -0.0015003 -0.0024532
1.0119e-05 0.00080236 -0.00013972 -0.00020455 0.00037075 0.00031732 -0.0040726 0.0037319
0.10361 -0.30781 -0.0049196 0.0015889
-0.00011288 -0.00086744 0.00039192 0.00033203 0.00051871 0.0024948 -0.0016762 -0.0023078
-0.0046891 0.0015753 -0.0038193 -0.41102
4400000000 0.046969 -0.32475 -0.0008562 0.0015048 -0.00246 -0.00173 0.00089988 0.0014011
2.9452e-05 0.00070195 -0.00024977 -0.00074614
-0.00082035 0.001495 -0.17023 -0.15801 -0.0012608 0.0040766 -0.00039304 0.00050225
0.0001301 -0.00063986 0.00053645 0.00045961
-0.0023926 -0.0016317 -0.0012448 0.0040789 0.067531 -0.31921 -0.00016139 -0.00018348
0.00033717 0.00037473 0.00096611 0.0014908
0.00091881 0.0015236 -0.00043162 0.00052601 -0.000446 -0.00024533 -0.094316 -0.15593
-0.0031392 0.0051999 -0.0021726 -0.0015581
9.6662e-05 0.00075035 0.00025974 -0.00050901 0.00032671 0.00051878 -0.003324 0.0050818
0.072524 -0.32028 -0.0043114 0.00084009
-0.00015438 -0.0007949 0.00056564 0.00031258 0.0013362 0.0013463 -0.0020086 -0.0013223
-0.0040764 0.00057157 -0.049496 -0.41612
4460000000 0.011342 -0.32433 -0.00062895 0.00026954 -0.0041667 -0.00071056 0.0014691 -0.000686
-0.00035464 0.0012276 -0.0011333 -0.00024297
-0.00060475 0.0002724 -0.192 -0.12837 -0.00049413 0.0045909 -0.00037072 0.00071076
-0.00029931 -0.0004426 0.00055159 -0.00040992
-0.0042255 -0.00085541 -0.00048255 0.0046058 0.042324 -0.32638 -0.00060109 -0.00056998
0.00056087 0.00062178 0.002164 0.00060106
0.001462 -0.00070499 -0.00034336 0.00073649 -0.00044194 -0.00034033 -0.10739 -0.13422
-0.0015062 0.006426 -0.0023785 -0.00081645
-0.00027137 0.0012739 -0.00043963 -0.00051978 0.00057877 0.0008773 -0.0014666 0.0064944
0.037519 -0.31706 -0.0037933 0.0030035
-0.001165 -0.00029753 0.00045211 -0.00036708 0.0020694 0.00017077 -0.0023457 -0.0010993
-0.0041364 0.003082 -0.08952 -0.39731
4520000000 -0.012661 -0.32463 -0.00046361 -0.00058608 -0.0036062 0.00025718 0.00064303 -0.000129
0.0018644 0.0001411 -0.00059093 0.00088303
-0.00042778 -0.00053743 -0.21689 -0.11119 0.00082307 0.0046112 0.00059297 0.00088187
-0.00025531 -6.7432e-05 0.00029624 -0.00012443
-0.0036732 0.00033107 0.00089243 0.0046707 0.010778 -0.32423 -0.00090441 0.00068284
0.00059786 -0.00054343 0.0016574 -0.00095372
0.0006322 -0.00015086 0.00057894 0.00086171 -0.00090524 0.00054577 -0.12485 -0.12493
-0.00044378 0.0060596 -0.0031052 -0.00069261
0.0018827 -4.9955e-05 -0.00027711 -6.1187e-05 0.0008525 -0.00088928 -0.00027541 0.0060098
-0.011974 -0.32967 -0.0026573 0.0026966
-0.00076867 0.0010085 0.00030328 -7.7467e-06 0.0013711 -0.00085892 -0.0033375 -0.00054004
-0.0024037 0.0029691 -0.11836 -0.39497
4580000000 -0.050104 -0.31695 -0.0013371 -0.00068342 -0.0030881 0.0026929 0.00075447 -0.00032437
0.00016451 -1.0573e-05 -0.00049198 0.00065638
-0.0013098 -0.0007275 -0.2354 -0.084434 0.0011441 0.004156 0.00060155 -9.5836e-05
-0.00016641 0.00011284 8.62e-05 -0.00029867
-0.0029938 0.0027151 0.0013119 0.0039264 -0.020924 -0.32106 -0.00016761 0.00039392
-0.00038469 -0.00013209 0.0015673 -0.00095781
0.00073809 -0.00030128 0.00056834 -8.4581e-05 -0.00032399 0.00043003 -0.13537 -0.10025
0.0021987 0.0054016 -0.0027929 0.0013316
0.00024035 0.00019873 -9.6818e-05 0.00017349 -0.00060941 -0.0002686 0.0020442 0.0053063
-0.039361 -0.33567 -0.002322 0.0034125
-0.0003189 0.00072165 0.00015287 -0.0004268 0.0017158 -0.0004906 -0.002574 0.0014289
-0.0023577 0.0031356 -0.16384 -0.36546
4640000000 -0.075614 -0.31095 -0.0026276 -0.0016537 -0.002781 0.0027122 0.00058615 -0.0014857
0.0014854 -0.00039156 0.00013072 0.0011127
-0.0026294 -0.0016293 -0.24574 -0.05666 0.0016434 0.0037242 0.00073272 0.00024979
-0.00035602 0.0004092 4.5869e-05 -0.00064341
-0.0029185 0.0026814 0.0016541 0.0037174 -0.045062 -0.31456 9.6505e-05 0.00078854
0.0011465 0.00014135 0.00033468 -0.0021912
0.00054605 -0.0014795 0.0007459 0.00025015 0.00017409 0.00094831 -0.14056 -0.085887
0.0038265 0.0038724 -0.0024649 0.0016254
0.0015184 -0.0005068 -0.00030692 0.00041069 0.0010132 0.00062411 0.0037887 0.0040102
-0.072015 -0.32247 -0.0024957 0.003646
7.4853e-05 0.00096674 -4.4269e-05 -0.00070702 0.0006936 -0.0025319 -0.0023808 0.0015167
-0.0026811 0.0037234 -0.18222 -0.35557
4700000000 -0.10351 -0.30599 -0.0042398 1.5432e-05 -0.0014134 0.004478 -0.0009433 -0.00094304
0.001 -0.00053663 0.00097877 0.00063917
-0.0041958 8.2573e-06 -0.25746 -0.037969 0.0024339 0.0040914 0.00041371 -0.00046055
0.00041892 0.00034841 -0.00026225 -0.000133
-0.0014012 0.0046653 0.0025758 0.0041208 -0.075992 -0.30848 -0.00012066 0.0006725
0.00014685 -0.00018649 0.00014078 -0.0014377
-0.00098754 -0.00094823 0.00038027 -0.00049284 -0.00010964 0.00053392 -0.15737 -0.064959
0.0035959 0.0013909 -0.0015447 0.0024994
0.00097795 -0.00053003 0.00034713 0.00043408 0.000394 -0.00029847 0.0037579 0.0012607
-0.1116 -0.31538 -0.00096752 0.0037561
0.00094831 0.00070119 -0.00018289 1.4914e-05 -0.00031329 -0.0015798 -0.0016586 0.002573
-0.00085938 0.0039264 -0.22613 -0.32599
4760000000 -0.13346 -0.2906 -0.0048697 0.0014581 0.00074697 0.0045861 -0.0007094 -0.00056772
0.00031425 -0.0010244 0.00080327 -0.0004817
-0.0048846 0.0014371 -0.25301 0.0045158 0.0032263 0.0032349 1.4981e-05 -0.00066774
0.00033657 0.00014925 1.7858e-05 -0.00010371
0.00078095 0.0045941 0.0032886 0.0031162 -0.10531 -0.29458 0.00080063 0.00018158
0.00076076 0.00010067 -0.0015053 -0.00083637
-0.00070393 -0.00053943 -1.1255e-05 -0.00064864 0.00078965 0.00023735 -0.15142 -0.04859
0.0025593 0.00091634 -0.00059012 0.0026645
0.00031775 -0.0010833 0.00045431 0.00011516 0.00098212 -0.00020605 0.0023664 0.00067167
-0.14426 -0.29868 -0.00082788 0.0040583
0.00087916 -0.00042752 1.3085e-05 -0.00017103 -0.0014445 -0.00070423 -0.00040281 0.0027506
-0.00058608 0.0038119 -0.23736 -0.30372
4820000000 -0.16029 -0.27673 -0.0050425 0.0027486 0.0014371 0.0028801 -0.00082266 -0.00044427
0.00027486 -0.00092402 0.00016578 -0.0002327
-0.005082 0.0027826 -0.26501 0.026754 0.0043836 0.0033446 -0.00010924 -0.00038955
0.00032022 -5.1569e-05 -0.00015606 -0.00032084
0.0014531 0.0027932 0.0043542 0.0033204 -0.13341 -0.29048 0.00028217 -0.00033765
0.00050905 -0.00066397 -0.00079169 -7.3979e-05
-0.0008691 -0.00040692 -6.6829e-05 -0.00038561 0.0003306 -0.00034036 -0.16668 -0.030965
0.0019334 -0.00048725 -2.7978e-05 0.0030776
0.0002601 -0.00086821 0.00026616 -0.00020842 -2.5109e-06 -0.00047843 0.0018973 -0.00040424
-0.18457 -0.28239 -8.0065e-05 0.0032063
0.00017361 -0.00022776 -0.00034005 -0.00034343 -0.00069786 0.00015391 5.5271e-06 0.002987
-0.00035379 0.0031137 -0.27506 -0.27365
4880000000 -0.19119 -0.25673 -0.0042378 0.0046094 0.0020874 0.0029947 -0.0014876 0.00019291
-0.0008837 -0.00084099 0.00056102 -7.5812e-05
-0.0042314 0.0045885 -0.25637 0.06855 0.0048403 0.0016913 -0.00027 -0.00014457
-0.00013584 0.00015121 -0.00014615 -4.3633e-05
0.0020408 0.0030588 0.0049176 0.0015478 -0.15187 -0.2771 0.00064338 -0.00029937
-0.00024203 -0.0016431 -0.00056443 -0.00033904
-0.0014587 0.00023925 -0.00034697 -0.00019536 0.00064233 -0.00037797 -0.1597 -0.012453
0.00044679 -0.00070869 0.0013506 0.0024453
-0.00099096 -0.00088188 -0.00010566 0.00025188 0.00021393 -0.0014591 0.00054411 -0.00077663
-0.21578 -0.26683 0.00023898 0.0028877
0.00044468 2.9017e-05 -0.00013294 1.2251e-05 -0.00066666 -0.00049491 0.0011678 0.0023684
0.00032746 0.0030252 -0.28603 -0.24425
4940000000 -0.21174 -0.23915 -0.0029485 0.0066159 0.0027609 0.0013331 -0.00026369 0.00080826
-0.00097995 -0.0003979 0.00021989 -0.00082034
-0.0030053 0.0065827 -0.26802 0.094386 0.0059725 0.0011274 -0.00010032 -0.00010835
0.00036836 -0.00033069 -0.00051163 0.00015266
0.0028874 0.0013044 0.0059675 0.00098986 -0.17247 -0.25353 0.00021558 -0.00041999
-0.0012396 -0.0001333 -0.00055627 0.00031333
-0.00022444 0.00081592 -4.5027e-05 -5.0271e-05 0.00024775 -0.00039849 -0.16749 -0.0027297
-0.00063379 0.00018492 0.0018641 0.0018545
-0.0010864 -0.00039204 0.00042648 -0.00033633 -0.0010897 -0.00033122 -0.00070601 -3.9042e-06
-0.23981 -0.23977 -0.00028914 0.003114
0.00022621 -0.00066431 -0.00036092 -2.5906e-06 -0.00064515 0.00024085 0.0019159 0.0018197
-0.00026609 0.0029714 -0.31028 -0.2178
5000000000 -0.23259 -0.2148 -0.00010114 0.0074053 0.0033716 0.0016974 -0.00021953 0.0005946
-0.00072926 0.0006446 -0.00031144 -0.00065266
-9.2113e-05 0.0074217 -0.25427 0.11193 0.0057454 -0.00085994 -0.00024791 -9.6886e-05
-0.0002189 -0.00056292 -0.00018692 2.3213e-05
0.0032826 0.0016231 0.0058315 -0.00091885 -0.2021 -0.23896 -0.00069401 -0.00072645
-0.0003094 -0.00026739 -0.00040834 -2.0249e-05
-0.00023452 0.00058792 -0.00025261 -0.00010473 -0.00061909 -0.00075672 -0.16148 0.021644
-0.0011348 0.0012892 0.002285 0.0012305
-0.00063332 0.00055408 -0.00025632 -0.00059119 -0.00068261 -0.00030206 -0.0012148 0.0014641
-0.26758 -0.21662 8.0739e-06 0.0036459
-0.00037712 -0.00083074 -0.00028946 2.7026e-05 -0.0003888 -3.6684e-05 0.0023872 0.0011307
-3.7313e-05 0.0036211 -0.32179 -0.18357
5060000000 -0.2535 -0.18716 0.0019881 0.0071153 0.0031847 -0.00041351 0.0001767 0.00052632
-0.00031134 -0.00017439 -0.00037953 -0.00029373
0.0019357 0.0071174 -0.23672 0.1488 0.0050952 -0.0019406 -7.3479e-05 0.00025064
-0.00032882 -5.2524e-05 -0.00043469 0.0002075
0.0030661 -0.00054664 0.0051052 -0.0019911 -0.21595 -0.21691 -0.00028296 0.00031654
-0.0012012 -1.9899e-05 -0.00094402 -4.8393e-05
0.00017329 0.00050058 -7.8159e-05 0.00021189 -0.00040069 0.00027151 -0.16318 0.02881
-0.00066739 0.0030901 0.001878 0.00051354
-0.00027766 -0.00015708 -0.00038476 2.6305e-05 -0.0011641 0.00016526 -0.00049544 0.0029739
-0.28214 -0.18534 0.0013946 0.003443
-0.00041259 -0.00027605 -0.00039848 0.00033808 -0.0010688 0.00026033 0.0018239 0.00047171
0.0013141 0.0034724 -0.33406 -0.15531
5120000000 -0.26932 -0.16155 0.0035991 0.0059959 0.0028231 -0.00050882 0.0003934 0.0006897
-0.00012183 0.00077804 -0.00058601 0.00023131
0.0036243 0.005992 -0.23109 0.17527 0.0049154 -0.0026208 0.00013271 0.00017186
-8.5595e-05 -8.0202e-05 2.5537e-05 0.00031007
0.0028837 -0.00063185 0.0048853 -0.0027407 -0.22935 -0.20195 -0.00010737 1.2583e-05
-0.00026057 0.0010008 -0.0014054 0.00071697
0.00037991 0.00068301 0.00011928 0.0002279 -8.3379e-05 0.00015858 -0.15932 0.055267
0.0010736 0.0035269 0.0023597 0.00028749
-7.9544e-05 0.00087053 -4.8482e-06 -9.4798e-05 0.0001826 0.0010155 0.0010548 0.0035506
-0.29719 -0.15153 0.0014139 0.0034008
-0.0004169 0.00021265 0.00013316 0.00026747 -0.00098719 0.00046807 0.0023919 0.00029445
0.0014324 0.0034921 -0.34678 -0.12064
5180000000 -0.2851 -0.13106 0.005133 0.0047198 0.0033203 -0.0010792 0.00024351 0.00057758
-0.00014772 0.00022754 -0.00066078 0.00047442
0.0051302 0.0047237 -0.20881 0.19836 0.0041581 -0.004118 -0.0003468 -0.00023135
-0.00010166 -0.00012776 -8.7704e-05 0.00022478
0.0032635 -0.0010998 0.0040898 -0.0040612 -0.24066 -0.16588 -0.00036238 0.0007993
0.00017998 -8.4398e-05 -0.00024584 0.0010241
0.00028342 0.0005857 -0.0003481 -0.00029407 -0.00030986 0.00068949 -0.15817 0.065008
0.0026482 0.0040204 0.0022452 -0.00067457
-7.1856e-05 0.00023098 -0.00017431 -0.00020268 7.2106e-07 -0.00032542 0.0026481 0.0041142
-0.30957 -0.10895 0.0025996 0.0037061
-0.00061938 0.00039105 -0.00020731 0.00015497 -0.00040959 0.0010178 0.0022699 -0.00068817
0.0025832 0.0035333 -0.34898 -0.088371
5240000000 -0.29341 -0.10407 0.0052044 0.0034105 0.0027186 -0.0029103 0.00071205 3.7561e-05
-0.00024788 2.1708e-05 0.00028121 0.0005351
0.005196 0.0033588 -0.19685 0.23575 0.0029666 -0.0047292 7.3637e-06 0.00010695
-0.00022318 -1.5919e-05 0.00026856 0.00028944
0.0025864 -0.0029876 0.0029023 -0.0047764 -0.25755 -0.14092 0.00043296 0.00025492
-0.000234 0.00069028 0.00024418 0.001177
0.00071125 4.465e-05 4.737e-06 0.00011115 0.00026152 9.2705e-05 -0.15876 0.085569
0.0037351 0.0029736 0.001748 -0.0012266
-0.00030253 7.0002e-05 -0.0002546 -4.6431e-05 -0.0004583 0.00071034 0.0037685 0.0028005
-0.32376 -0.067532 0.0032671 0.0028752
0.00028917 0.00061468 0.00022381 0.00037117 -0.00022179 0.0012739 0.0016109 -0.0013668
0.003314 0.0029752 -0.35528 -0.055999
5300000000 -0.29818 -0.073659 0.0061157 0.001846 0.0016541 -0.0031444 0.00014321 -0.00034116
0.00034434 0.00074805 2.9727e-05 0.0001014
0.0060996 0.0018859 -0.18884 0.24064 0.0021116 -0.0053326 -0.00011381 0.00015785
-0.00012495 0.00028887 0.00022634 0.00017912
0.0016632 -0.0030685 0.001998 -0.0054256 -0.27293 -0.1148 0.00030117 -0.0003081
6.4591e-05 0.00019537 0.0005279 0.00076566
0.00012082 -0.0003631 -0.0001159 0.00021626 0.0002172 -0.00011823 -0.1509 0.094882
0.0054748 0.0019246 0.0015319 -0.0015866
0.000427 0.00077582 -9.9651e-05 0.00039228 0.00015241 0.0004781 0.005399 0.0018685
-0.33515 -0.038503 0.0035808 0.0025758
0.0001337 0.00018294 0.00037401 0.00026045 0.00080165 0.0011916 0.0014709 -0.0015269
0.0035299 0.0026451 -0.35097 -0.019897
5360000000 -0.2982 -0.036751 0.0059861 0.00066246 0.00047219 -0.0037558 0.0003433 -3.4176e-05
1.1052e-05 0.00035049 0.0004854 -2.0628e-05
0.0060046 0.00066678 -0.15137 0.26223 0.00087119 -0.005621 2.1968e-05 0.00027815
-8.0265e-05 0.00011852 0.00037672 1.7056e-05
0.0004027 -0.0039171 0.0006788 -0.0056296 -0.27191 -0.088329 0.00030225 0.00039168
0.00015252 0.00045707 0.00061026 0.00069281
0.00036005 -5.3179e-05 5.5656e-05 0.00020638 0.0004308 0.00034157 -0.14887 0.11273
0.0059173 -0.00044428 0.00066563 -0.0020226
6.0681e-06 0.00031991 -4.3622e-06 -1.9138e-05 0.00036787 0.00030317 0.0060202 -0.00047392
-0.3309 0.0002367 0.0043663 0.0024741
0.00045767 -5.0834e-06 0.00034956 -0.00016004 0.00076925 0.00022066 0.00076457 -0.0019888
0.0043518 0.0025978 -0.34897 0.0089497
5420000000 -0.30068 -0.013256 0.0061035 -0.0012238 -0.0006915 -0.003729 -2.3689e-05 -0.00014551
0.00078215 0.00040217 0.00027036 -0.00029456
0.0060624 -0.0012238 -0.13239 0.28889 -0.00020257 -0.0054507 0.00014132 0.00013346
9.8367e-05 8.1711e-06 0.00034197 -0.00011306
-0.00073005 -0.0037147 -0.0001356 -0.00544 -0.28745 -0.055101 -0.0001334 -0.00040491
0.00080407 4.5305e-05 0.0011029 4.3773e-05
-6.1002e-05 -0.00016779 0.00011246 0.00013755 -0.00022777 -0.0005616 -0.1374 0.12748
0.005057 -0.0019312 0.00013719 -0.0016077
0.0007698 0.00037438 2.8128e-05 5.7279e-05 0.00059722 -0.00011659 0.0051273 -0.0019936
-0.33459 0.029166 0.0051555 0.0011943
0.0002103 -0.00024878 0.00033687 -3.2426e-05 0.00093427 -5.7645e-05 0.00011647 -0.0016548
0.0051955 0.0011889 -0.34124 0.050437
5480000000 -0.29255 0.022955 0.0049583 -0.0020325 -0.0019279 -0.0029347 0.00032874 -1.0872e-05
0.0010135 -0.00022866 -0.00011338 -0.00014369
0.0049508 -0.0020024 -0.11791 0.2968 -0.0015853 -0.0056076 1.5226e-05 0.00018175
5.2675e-05 -6.0147e-05 0.00018798 -0.00020521
-0.0019717 -0.0027825 -0.0017895 -0.0056586 -0.29176 -0.032579 -0.00024131 0.00014889
0.00054546 -0.00042611 0.00065518 -0.00012179
0.00034783 -1.5989e-05 3.2278e-05 0.00025075 -0.00041359 0.00031347 -0.1308 0.13835
0.0042397 -0.0033785 -8.0556e-05 -0.0020756
0.00094316 -0.00014645 5.7564e-05 -4.3902e-05 0.00035526 -0.00038213 0.0042031 -0.0035038
-0.32361 0.05819 0.0048973 0.0001974
-0.00015777 -0.00018391 0.00028253 -0.00022825 0.00047777 0.0002162 -0.00012303 -0.0020664
0.0048873 0.00013819 -0.33222 0.071924
5540000000 -0.28848 0.048298 0.0042012 -0.0026912 -0.0025865 -0.0020271 0.00037824 -0.00035902
0.00014166 -0.00014512 -0.00024498 7.9578e-05
0.004257 -0.0026918 -0.076946 0.31409 -0.0026801 -0.0050485 0.00039007 0.0001217
-1.005e-05 -0.00011329 -0.00011134 -0.00042844
-0.0026722 -0.0020273 -0.002751 -0.0050514 -0.29105 -0.011189 0.0002068 -0.00011237
0.00034783 8.8131e-07 0.00037023 -0.00014469
0.00037517 -0.00035406 0.00041902 7.021e-05 0.00042063 -8.5466e-05 -0.11932 0.15969
0.0026422 -0.0039721 -0.0011503 -0.0017553
0.00010122 -0.00021239 5.4646e-05 -0.00017821 0.00056935 0.0001572 0.0026379 -0.0039664
-0.30909 0.093654 0.0047652 -0.0010455
-0.0002471 5.8684e-05 -9.8133e-05 -0.0004788 0.00067657 -0.00025955 -0.0010959 -0.0018606
0.0047744 -0.00082738 -0.32483 0.11367
5600000000 -0.27691 0.076137 0.0034539 -0.0037469 -0.0024655 -0.0017942 0.00035884 -0.00034119
0.00029086 -0.00028901 0.00035235 0.00049661
0.003415 -0.0037271 -0.074103 0.32809 -0.0038268 -0.0048158 7.8607e-05 -0.00020649
-0.00013775 3.9435e-05 -0.00020388 -0.00028819
-0.0025172 -0.0017076 -0.0039174 -0.0047305 -0.29018 0.020362 3.9487e-05 0.00014374
0.00030579 -0.00050682 0.00048541 -0.00037665
0.00031267 -0.00031409 2.4383e-05 -0.00020265 -7.3472e-05 -5.1413e-05 -0.11151 0.15901
0.0017531 -0.0037661 -0.0010626 -0.00098844
0.00023816 -0.00024092 -0.00019888 -3.6344e-05 0.00046367 -0.00059725 0.0017463 -0.0038502
-0.30031 0.12372 0.0043207 -0.0011873
0.00026887 0.00057448 -0.00031358 -0.00029594 0.00045092 -0.00074951 -0.0010175 -0.0010026
0.0045074 -0.0011265 -0.30221 0.12833
5660000000 -0.26549 0.098112 0.0030465 -0.0037932 -0.003538 -0.00055183 -0.00034121 -0.00070404
7.2199e-06 -0.00068309 0.00037205 -0.00031676
0.0030489 -0.0037481 -0.032804 0.31964 -0.0046015 -0.0030122 -5.3723e-05 -0.0001608
0.00014241 1.7958e-05 -8.8674e-05 -5.8392e-05
-0.0035498 -0.00051754 -0.0046597 -0.0029607 -0.29044 0.043944 -0.00014302 6.82e-05
-0.00037277 -0.00039743 0.00015228 -0.0012074
-0.00033283 -0.00074111 -1.7855e-05 -0.00012755 -0.00029636 0.00017635 -0.096174 0.17906
0.00074557 -0.0039559 -0.0014844 -0.0010041
-1.5022e-05 -0.0006637 0.00013703 4.8407e-05 -0.00056431 -0.00048526 0.00070042 -0.0040314
-0.28496 0.15207 0.0044577 -0.0021544
0.00039225 -0.00029181 -3.0731e-05 1.4417e-05 -7.1259e-06 -0.00097191 -0.0014889 -0.00096743
0.0044007 -0.0022894 -0.29363 0.16406
5720000000 -0.25027 0.11946 0.0025287 -0.0042567 -0.0028652 0.00087688 -0.00056629 -0.0002265
-0.0003784 -0.00023244 -5.3894e-05 -0.00035754
0.0025576 -0.0042671 -0.0045629 0.34495 -0.0056416 -0.0024779 3.8178e-05 -1.7473e-05
-0.00029629 -2.6074e-05 -0.00025632 0.00015357
-0.0028151 0.00090083 -0.0056325 -0.0024041 -0.28683 0.075493 4.4118e-05 7.7295e-06
0.0002755 0.0002645 -0.00011459 -0.00019545
-0.00056502 -0.00023355 4.8574e-05 -8.9544e-05 0.00021311 0.0001151 -0.080056 0.18081
-8.5877e-05 -0.0035873 -0.0015539 -0.00031061
-0.00040178 -0.00026004 -0.00029724 -2.7602e-05 0.00013672 0.0004679 -6.7976e-05 -0.0035859
-0.27373 0.1788 0.0038547 -0.003725
-0.00012731 -0.00040912 -0.00028079 0.00013755 4.291e-05 -9.8345e-05 -0.0015827 -0.00029973
0.0037558 -0.0034993 -0.26312 0.1815
5780000000 -0.23391 0.13681 0.0014296 -0.0048092 -0.0024747 0.0010828 -0.0006865 9.8203e-05
-0.00034951 -0.00037116 -0.00014069 -0.00031665
0.0014259 -0.0047993 0.0088841 0.33971 -0.005901 -0.00069304 -1.4045e-05 -0.00018365
4.8595e-05 5.9635e-05 -4.744e-06 -0.00013817
-0.0024682 0.0011233 -0.0059576 -0.00057508 -0.28304 0.091928 4.1096e-05 -0.00010262
6.8886e-05 -0.00011079 -0.00035008 -0.00058347
-0.00065332 0.0001143 -3.651e-05 -0.00017647 5.961e-05 -0.00026604 -0.071009 0.19678
-0.00016492 -0.0030222 -0.0012307 0.00014114
-0.00032786 -0.00028961 3.5364e-05 -8.7732e-06 0.00032023 -6.9156e-05 -0.000198 -0.0029737
-0.26291 0.20047 0.0026419 -0.0034493
-0.00015097 -0.00021889 -0.00010022 -0.0001387 -0.00023199 -0.00078207 -0.0012715 0.00017775
0.0028229 -0.003345 -0.25448 0.20395
5840000000 -0.21993 0.15787 0.00010069 -0.0055128 -0.0021333 0.0012336 -0.00012811 0.00032111
-0.00028301 0.00024086 -0.00032697 -0.00034986
0.00015353 -0.0054948 0.044705 0.3428 -0.0058181 0.00053484 -0.00019436 3.3462e-05
0.00015096 -2.9468e-05 -9.1037e-05 0.00022851
-0.0021076 0.0013194 -0.0057657 0.00072204 -0.27558 0.1159 -0.00018351 0.00013967
-0.00029273 -0.000668 -0.00055925 -0.00043555
-0.00013806 0.00031756 -0.00018521 2.8242e-05 -0.00030541 0.00010734 -0.048169 0.19961
-0.00067724 -0.0036175 -0.0013471 0.00030297
-0.00030932 0.00029571 0.00020562 -6.1724e-05 -0.00027138 -0.00089541 -0.00075232 -0.0036879
-0.24385 0.20896 0.0026235 -0.0038548
-0.00038868 -0.00033725 -1.8777e-06 0.00022981 -0.00073791 -0.0004624 -0.0013886 0.0002236
0.0027196 -0.0041155 -0.21724 0.22766
5900000000 -0.20579 0.16964 -0.0019833 -0.0054791 -0.0021822 0.0024298 -0.00020919 7.6168e-05
0.00030463 -0.00015803 4.3293e-05 0.00041202
-0.0019553 -0.0055078 0.064837 0.34242 -0.0051825 0.0021081 -1.5253e-05 4.6941e-05
7.241e-06 -0.00028963 -3.9796e-05 -3.6781e-05
-0.002058 0.002442 -0.0051648 0.0022312 -0.26024 0.13146 -9.4852e-05 -0.00018151
-0.00038912 -0.00032906 -0.00078955 -0.00018896
-0.00018915 2.4007e-05 7.2095e-07 -1.1821e-06 -2.5651e-05 -5.5071e-05 -0.040849 0.21006
-0.0010759 -0.0036036 -0.0012305 0.00023049
0.0002155 -0.00025157 3.8786e-05 -0.00024615 -0.0006761 -0.0003718 -0.0010498 -0.0036322
-0.21883 0.22441 0.0020039 -0.0053803
8.9009e-06 0.00033284 -8.5177e-05 -0.00012169 -0.0009267 -8.4084e-05 -0.0011864 0.00023427
0.0015218 -0.0051467 -0.2035 0.23663
5960000000 -0.18543 0.18276 -0.0030815 -0.0039393 -0.00062666 0.0027238 -8.8788e-05 0.0002128
-0.00020087 0.00010082 -7.8288e-05 -7.9825e-06
-0.0031237 -0.0039432 0.091551 0.34121 -0.0040578 0.0023819 -0.00015812 -1.6564e-05
-4.0358e-05 7.3933e-05 7.0295e-05 6.747e-05
-0.00074886 0.0026097 -0.0040658 0.002323 -0.24405 0.15763 -5.6193e-05 -9.2482e-05
-0.00040164 9.4664e-05 -0.00034454 -0.00026238
-0.00010711 0.00025446 -0.00018173 5.0695e-07 5.2072e-05 -0.00014465 -0.02207 0.21833
-0.0020302 -0.0031885 -0.0010362 0.00096731
-0.00022766 7.8135e-05 -7.8039e-05 -3.8014e-05 -0.00013637 0.00031075 -0.0020054 -0.0032064
-0.19713 0.23855 0.00011821 -0.0049838
-0.00014219 -8.7251e-06 3.1084e-05 7.2376e-05 -0.00020364 -0.00015628 -0.00092996 0.0010205
0.0002776 -0.0047042 -0.17451 0.26432
6020000000 -0.16737 0.19786 -0.0039217 -0.0029785 -0.00018734 0.0031071 -5.0211e-05 0.00054441
-0.00032527 0.00020418 -9.241e-05 8.5149e-05
-0.003897 -0.0029879 0.11965 0.33249 -0.0045902 0.0031648 -8.1707e-05 0.0001369
-0.00020532 0.00013113 -0.00025528 0.00013907
-8.8635e-05 0.0031072 -0.004531 0.0033499 -0.22413 0.16919 -0.0002249 0.00027599
-0.00076626 0.00015439 -0.00056936 0.00060604
-3.0208e-05 0.00051114 -6.433e-05 0.0001588 -0.00030462 0.00028747 -0.015814 0.2137
-0.0027009 -0.0033374 -0.00052353 0.00073443
-0.00020607 0.00021419 -0.00014458 0.00016993 -0.00067122 -2.0025e-05 -0.0027402 -0.0032275
-0.16738 0.25174 5.5873e-05 -0.0045889
-3.7259e-05 0.00018067 -0.00023201 0.00019868 -0.00048103 0.0004168 -0.00054305 0.00074811
0.00031423 -0.0049244 -0.14704 0.26323
6080000000 -0.14716 0.2063 -0.0040817 -0.0006934 0.001296 0.0028725 0.00012224 2.6217e-05
0.00011825 6.0798e-05 0.00024828 0.00012052
-0.0040693 -0.00068983 0.1412 0.33324 -0.0031346 0.004691 -6.4971e-05 -3.1547e-05
2.9348e-05 8.9424e-05 0.00025946 0.0003319
0.0014451 0.002822 -0.0029897 0.004725 -0.20667 0.19585 0.00012408 0.00011407
-0.00019354 0.00071055 -0.00020456 0.00034169
0.00010359 5.1286e-05 -6.1931e-05 -3.9718e-05 0.00011304 0.00020547 0.0011633 0.22193
-0.0040421 -0.0023084 -0.00086241 0.00091791
0.00011372 3.4519e-05 7.4271e-05 0.00012419 -0.00046428 0.00065087 -0.0040536 -0.0023348
-0.13854 0.26878 -0.00071971 -0.0057657
0.0002661 0.00010207 0.00029519 0.00032685 -0.0004621 0.00036483 -0.00087694 0.00093979
-0.0011374 -0.0058568 -0.12489 0.28395
6140000000 -0.12991 0.21948 -0.0035618 -0.00047346 0.0016464 0.0022437 6.114e-05 5.23e-05
-3.9622e-05 -8.3803e-05 0.00035064 -0.00018532
-0.0035793 -0.00049021 0.16793 0.31415 -0.0021005 0.0053353 3.091e-05 4.8652e-05
0.00033797 -2.1005e-07 0.00029501 9.5383e-06
0.0016656 0.0021014 -0.0019986 0.0053398 -0.18242 0.21521 0.00036486 -7.4763e-05
0.00014222 0.0006275 -0.00012265 0.0006876
4.4669e-05 3.2484e-05 1.735e-05 4.2318e-05 0.00044984 -1.5807e-05 0.013928 0.21265
-0.0046925 -0.0012371 -0.0005243 0.0016181
-6.4599e-05 -8.8605e-05 0.00031669 -9.0971e-05 6.4221e-05 0.00084475 -0.0047878 -0.0011896
-0.11914 0.28845 -0.0031051 -0.0044482
0.00032811 -0.00023405 0.00023258 -1.7296e-05 -0.00020617 0.00089459 -0.00053962 0.001554
-0.0030829 -0.0041663 -0.086498 0.28293
6200000000 -0.11422 0.22496 -0.0028903 -7.4717e-05 0.0022297 0.0011494 8.6769e-05 0.0003389
-0.00017987 0.00016963 -9.0272e-05 -0.00028466
-0.0028472 -6.3073e-05 0.19584 0.31246 -0.00077562 0.0052071 7.6268e-05 0.00026271
0.00014613 -2.3435e-05 0.00010834 0.00017711
0.0022518 0.0013042 -0.0007645 0.0052753 -0.16278 0.22888 0.00016234 -0.00039101
0.00050656 0.00010922 8.078e-05 0.00031243
0.00010666 0.00034752 7.0731e-05 0.00027613 8.9797e-05 -0.00049491 0.027356 0.22098
-0.0045679 5.3829e-05 0.00013061 0.0012738
-0.00014868 0.00026361 7.0633e-05 -2.8181e-05 0.00081585 -3.4141e-05 -0.0045135 0.00010634
-0.10612 0.29554 -0.0037187 -0.003578
-0.00014912 -0.00027347 9.2794e-05 9.6722e-05 0.00039176 0.00019876 0.00019715 0.0013318
-0.0034954 -0.0036592 -0.073115 0.29232
6260000000 -0.099212 0.23783 -0.0030001 0.00084703 0.0021295 0.00072138 0.00025979 -6.5938e-05
7.9247e-05 0.00024418 -7.8563e-05 -1.5986e-05
-0.003054 0.00081404 0.21321 0.29717 -9.4481e-05 0.0053516 -6.2191e-06 -0.00013998
-8.9202e-05 -0.00018176 0.00028087 4.1124e-05
0.0021535 0.00059566 6.6623e-05 0.0053821 -0.14024 0.25013 0.00013789 -4.5774e-05
0.00023256 -0.00023572 0.00036304 0.00035825
0.0002357 -0.00010653 3.1741e-05 -0.00015111 2.6043e-05 4.3415e-05 0.043253 0.21603
-0.004453 0.0014094 0.00061629 0.0012188
5.7202e-05 0.00017265 1.1562e-05 -0.00013428 -1.624e-05 -0.00037235 -0.0044036 0.0014165
-0.079962 0.29554 -0.0038305 -0.0025139
-4.3348e-05 -1.5357e-05 0.00035849 0.0001722 2.8105e-05 0.00010954 0.00056147 0.0011404
-0.0040297 -0.0028245 -0.027392 0.29224
6320000000 -0.082816 0.23958 -0.0025069 0.001453 0.002155 -0.00036484 7.9582e-05 0.00011407
-0.00038836 0.00040745 -0.00020302 0.00036653
-0.0025049 0.0014569 0.23852 0.28713 0.0019326 0.0056754 7.553e-05 9.3606e-05
-3.4361e-05 -7.1123e-05 0.00014344 -0.00014743
0.0022031 -0.00040642 0.0020531 0.0056512 -0.12238 0.25889 -0.00021235 -0.00027396
0.00031083 -0.0001234 0.00044186 0.00019924
0.00010091 0.00013742 5.9331e-05 0.00011649 -0.00012392 -0.00026603 0.042238 0.21698
-0.0038129 0.0021593 0.00074838 0.00077599
-0.00039203 0.00048971 -6.2192e-05 -9.3288e-05 0.00020809 3.7749e-05 -0.0038611 0.0021396
-0.055342 0.30499 -0.0049109 -0.0016466
-0.00020283 0.00033995 7.7539e-05 -0.00018392 0.00026602 0.00027909 0.00084442 0.00073975
-0.0048699 -0.0015867 -0.016857 0.29004
6380000000 -0.063139 0.24685 -0.0018412 0.0019056 0.0017456 -0.00055248 7.931e-05 -8.0804e-05
0.00027717 0.00028328 3.4847e-05 0.00018439
-0.0018406 0.001906 0.25505 0.2679 0.0032205 0.0041047 -0.0001267 -9.8752e-05
-9.5891e-05 -0.00018245 -0.00012643 -0.0001458
0.001622 -0.0006286 0.0032814 0.004029 -0.093901 0.27464 -0.00013723 0.00017233
0.0004373 -7.8504e-06 0.00041468 0.0002224
7.5013e-05 -6.9074e-05 -0.00012119 -8.7732e-05 -0.00015957 0.00011247 0.063217 0.20738
-0.0030334 0.0032994 0.0010048 0.00075632
0.00026405 0.00024631 -0.00018972 -7.6873e-05 0.00062599 -0.00018344 -0.0029684 0.0034987
-0.033923 0.29783 -0.0048019 0.00010574
9.4057e-05 0.00016419 -0.00013574 -0.00016161 0.00060725 0.00023859 0.00094302 0.00075907
-0.0046129 0.00015302 0.022776 0.29291
6440000000 -0.040054 0.25744 -0.00074017 0.0024835 0.0017645 -0.00084654 0.00035989 -0.00012373
0.00034087 -0.00036974 -0.00031183 -0.00027598
-0.00075389 0.0024328 0.27571 0.25353 0.0033915 0.0028238 9.4278e-05 -4.2634e-05
-0.00011293 7.2551e-06 -0.0001749 -0.0002353
0.0017391 -0.000856 0.0034504 0.0027257 -0.076408 0.28838 -0.00020923 0.00028616
-0.0003153 -2.5649e-05 0.00045805 -0.00045557
0.00035898 -0.00013213 0.00013281 -4.8166e-05 -0.00016514 0.0002984 0.065266 0.20332
-0.0018517 0.0039636 0.00088053 0.00063187
0.00031236 -0.00040821 -8.7323e-05 4.1529e-05 -0.00037967 -0.0001602 -0.0018127 0.0038793
0.0081753 0.30239 -0.0043143 0.0013441
-0.00021682 -0.00030011 -0.0001517 -0.00022226 0.00048443 -0.00058957 0.00090207 0.00056726
-0.0042111 0.0013161 0.034568 0.2766
6500000000 -0.021842 0.25687 -0.00013047 0.0019861 0.0012926 -0.0010106 0.00019149 -6.5159e-05
5.8015e-05 9.1447e-05 -3.9274e-05 0.00022299
-0.00013333 0.0020088 0.30041 0.22615 0.0037196 0.0024217 0.00012309 2.4006e-05
0.00013364 0.00016285 0.00015521 -0.00014001
0.0012851 -0.0010828 0.0037997 0.0023735 -0.065228 0.28581 3.9988e-05 -3.3171e-06
-5.0017e-05 -0.00032322 -4.004e-06 -0.00043598
0.0002038 -5.0615e-05 7.7616e-05 1.248e-05 7.2505e-05 -2.3398e-05 0.089243 0.19816
-0.00023637 0.0040217 0.0010018 0.00034838
3.9158e-05 5.8286e-05 0.00013367 6.3294e-05 -0.00017242 -0.00027303 -0.00026889 0.0040604
0.029484 0.30576 -0.0033021 0.0022118
-6.4688e-05 0.00023692 0.00020962 -0.0002115 -0.00024618 -0.00057241 0.0010203 0.00039709
-0.0034099 0.0023629 0.071627 0.27769
