# Supplementary material for: Early Detection of Alzheimer’s Disease via Machine Learning-Based Microwave Sensing: An Experimental Validation
Source: Sensors (Basel). 2025 Apr 25;25(9):2718. doi: 10.3390/s25092718 (PMC12074295; doi:10.3390/s25092718)
Supplement: Supplementary file 1 [file sensors-25-02718-s001.zip › measurements_paper_sensors/26 febbraio - PART1/set6 H/CSF_H_m2.s6p]

!Keysight Technologies,M9804A,MY58100912,A.14.10.03
!Date: Thursday, April 27, 2023 10:28:33
!Correction: S11(C  6-Port  ) 
!S12(C  6-Port  ) 
!S13(C  6-Port  ) 
!S14(C  6-Port  ) 
!S15(C  6-Port  ) 
!S16(C  6-Port  ) 
!S21(C  6-Port  ) 
!S22(C  6-Port  ) 
!S23(C  6-Port  ) 
!S24(C  6-Port  ) 
!S25(C  6-Port  ) 
!S26(C  6-Port  ) 
!S31(C  6-Port  ) 
!S32(C  6-Port  ) 
!S33(C  6-Port  ) 
!S34(C  6-Port  ) 
!S35(C  6-Port  ) 
!S36(C  6-Port  ) 
!S41(C  6-Port  ) 
!S42(C  6-Port  ) 
!S43(C  6-Port  ) 
!S44(C  6-Port  ) 
!S45(C  6-Port  ) 
!S46(C  6-Port  ) 
!S51(C  6-Port  ) 
!S52(C  6-Port  ) 
!S53(C  6-Port  ) 
!S54(C  6-Port  ) 
!S55(C  6-Port  ) 
!S56(C  6-Port  ) 
!S61(C  6-Port  ) 
!S62(C  6-Port  ) 
!S63(C  6-Port  ) 
!S64(C  6-Port  ) 
!S65(C  6-Port  ) 
!S66(C  6-Port  ) 
!S6P File: Measurement: :
# Hz S  RI   R 50
500000000 -0.32677 -0.06553 -0.011 -0.00139 -0.0085769 0.012548 -0.0040643 0.012286
0.013095 0.0062444 -0.0044253 0.0092844
-0.010998 -0.0014055 -0.40835 -0.075723 0.0073882 -0.010323 0.00090715 0.012322
0.00944 0.0033988 0.0015097 0.014022
-0.0087114 0.012631 0.0073035 -0.010393 -0.25609 0.19409 0.0068078 0.0031123
-0.0021528 0.0081562 0.0012975 0.011298
-0.0036166 0.012305 0.0012136 0.012295 0.006824 0.0030933 -0.32786 0.040974
-0.022081 -0.0044294 0.015229 0.028116
0.013262 0.0060708 0.0097407 0.0032382 -0.0022565 0.0082849 -0.021904 -0.0045402
-0.1954 -0.2746 -0.03024 0.0057989
-0.0045083 0.0092637 0.0018302 0.014487 0.0013953 0.010976 0.016329 0.028174
-0.0315 0.0058848 -0.25198 -0.15437
560000000 -0.31383 0.10345 -0.022196 -0.066387 0.0004164 0.013636 0.0045941 0.01158
0.010631 0.0041477 0.012692 0.0096414
-0.021846 -0.065949 -0.36962 0.088955 -0.041291 -0.037929 0.014493 0.0035751
-0.015903 -0.0049181 0.0045852 -0.00052801
0.00019598 0.013799 -0.041411 -0.037961 -0.17972 0.24201 6.2331e-05 -0.0043197
0.017344 0.0065068 0.007776 -0.0062269
0.0044852 0.011866 0.01465 0.0037339 9.3789e-06 -0.0042978 -0.30542 0.13193
0.0082874 -0.02197 0.0047519 -0.021082
0.010421 0.0042451 -0.016016 -0.0061514 0.018652 0.0067944 0.0076026 -0.022022
-0.29939 -0.088392 0.013321 -0.051345
0.011867 0.0098868 0.0041082 4.5137e-05 0.0073967 -0.0058615 0.0046267 -0.021282
0.0136 -0.051539 -0.32665 -0.0057412
620000000 -0.27415 0.079288 -0.02386 0.0096579 0.0034352 0.0090968 0.0082034 -0.004864
0.012963 0.00083024 -3.4087e-05 -0.0020973
-0.023939 0.0098658 -0.3992 0.03369 -0.019028 0.00083035 -0.0015143 -0.0020091
0.013356 -0.0047005 0.00075971 -0.0035828
0.0034633 0.0086998 -0.019155 0.00085435 -0.15343 0.25136 -0.00088078 -0.0047915
-0.0037473 -0.0026096 0.0088835 -0.0028991
0.0086108 -0.0052659 -0.0014028 -0.0021608 -0.00085226 -0.0048216 -0.2625 0.14199
-0.041363 -0.020904 0.012885 0.030058
0.012026 0.0012031 0.013269 -0.0046761 -0.0035974 -0.0025248 -0.041129 -0.021608
-0.20596 -0.1308 -0.048078 0.012848
0.0013077 -0.0027738 0.0013029 -0.0034739 0.0086855 -0.0027096 0.013561 0.030777
-0.048488 0.012378 -0.24078 -0.04646
680000000 -0.24139 0.17379 -0.026122 -0.014477 0.0048566 0.0050862 0.0014884 -0.0070784
-0.0013333 -0.0111 0.0059609 -0.0067984
-0.026183 -0.014328 -0.38997 0.13725 -0.031902 -0.0015219 -0.0018528 -0.00066279
-0.00078742 -0.0097511 -0.00070181 -0.0016402
0.0049374 0.0052182 -0.031949 -0.001475 -0.10556 0.27509 -0.00080663 -0.00044036
-0.0010134 0.0004894 -0.0026518 -0.0091394
0.0014729 -0.0068741 -0.0017993 -0.00054607 -0.00080467 -0.00040042 -0.21902 0.19501
-0.023612 -0.0073805 -0.0081289 -0.01267
-0.0005782 -0.011381 -0.0005549 -0.0097238 -0.00097031 0.0004509 -0.023433 -0.0068652
-0.2903 -0.022852 -0.0051665 -0.0064893
0.0068259 -0.0063013 -0.00060944 -0.00165 -0.0026785 -0.009089 -0.009631 -0.012078
-0.0050548 -0.0066382 -0.26226 0.06084
740000000 -0.19449 0.16674 -0.040719 0.027069 0.013521 -0.0040035 0.00071028 -0.0044248
-0.0030955 -0.0021545 -0.0067085 0.0032574
-0.040721 0.027138 -0.33549 0.15647 -0.036751 0.033972 9.894e-05 -0.0062446
-0.01368 0.006915 -0.0016331 -0.0064009
0.013467 -0.0040386 -0.036572 0.034175 -0.071544 0.27453 -0.0019341 0.0028563
-0.0011918 -0.0061865 -0.0012275 0.00055254
0.00045723 -0.0042552 -5.5821e-05 -0.0061327 -0.0019367 0.0028414 -0.20203 0.20182
-0.043508 -0.010979 0.022757 0.018391
-0.0033669 -0.0017672 -0.013547 0.0064759 -0.00095614 -0.0060226 -0.043661 -0.010999
-0.18317 0.020576 -0.045316 -0.0023941
-0.0064912 0.0027893 -0.0014036 -0.0060168 -0.0014572 0.0004774 0.023005 0.017771
-0.046182 -0.002552 -0.2533 0.067528
800000000 -0.1666 0.21286 -0.021981 0.015948 0.0055622 -0.010312 -0.0040427 -0.0024357
-0.0043789 0.0009518 0.0044953 -0.00017914
-0.022058 0.015949 -0.34461 0.22783 -0.0082179 0.033972 -0.0022354 0.0020595
1.3426e-05 0.0014906 0.00046874 0.0052694
0.0054185 -0.010393 -0.0081527 0.034014 -0.03401 0.30043 0.00098099 0.0014553
-0.00014709 0.0029348 -0.0019477 0.00082715
-0.0040779 -0.0027161 -0.0022704 0.0020112 0.00096426 0.0014459 -0.1736 0.23044
-0.029316 0.013154 0.015161 -0.01037
-0.004315 0.00084373 -0.00016209 0.0015723 -0.0002482 0.0029895 -0.029466 0.013205
-0.24624 0.040227 -0.019149 0.022618
0.0042814 0.00024691 0.00050225 0.0054928 -0.0015909 0.0007111 0.015543 -0.0099276
-0.018921 0.02209 -0.254 0.11994
860000000 -0.131 0.23431 -0.01768 0.030424 -0.003112 -0.0098528 -0.002068 0.00023323
0.0039663 0.0051022 -0.0039923 -0.0028418
-0.017804 0.030306 -0.29675 0.27277 0.0078326 0.033865 0.00017009 0.0021543
0.003908 0.00043018 0.0031314 0.00043536
-0.003217 -0.00987 0.0079175 0.033835 0.015072 0.31045 -0.00046347 -0.00025043
0.0025955 -0.0016001 0.0013507 0.0039553
-0.0020717 0.00043027 0.00027125 0.00215 -0.00047087 -0.00024957 -0.13583 0.24103
-0.019352 0.01812 -0.0058952 -0.0099278
0.0041962 0.0049513 0.003822 0.00025196 0.0025783 -0.0015446 -0.019146 0.017883
-0.19071 0.11007 -0.02781 0.016035
-0.0039866 -0.0034985 0.0035793 0.00011317 0.0013534 0.0040767 -0.0064702 -0.0096992
-0.027513 0.01589 -0.20099 0.17048
920000000 -0.109 0.2569 0.0048579 0.039158 -0.0091345 -0.0044795 -0.0020189 0.0013783
-0.00010228 0.0017338 0.002916 -0.0014549
0.0047305 0.039106 -0.27093 0.29372 0.028038 0.022447 0.0013727 0.0011973
0.0075618 0.00056262 0.0037457 -0.0030122
-0.009165 -0.0044927 0.028127 0.022402 0.060774 0.31185 0.001849 5.3674e-05
0.00067767 -0.00019917 0.00059445 -0.0015096
-0.0020527 0.001342 0.0014389 0.0011949 0.0018695 2.8511e-05 -0.11215 0.25782
-0.013464 0.031544 0.0046447 -0.0067168
-0.00021523 0.0016075 0.0077461 -2.8671e-05 0.00057922 -0.00021509 -0.013109 0.03159
-0.18723 0.11146 -0.0034884 0.029681
0.003388 -0.0012829 0.0039587 -0.002829 0.00062676 -0.0014567 0.0048562 -0.0068363
-0.0036663 0.030201 -0.21419 0.18173
980000000 -0.062764 0.27999 0.016885 0.03016 -0.0091699 0.0045695 0.0014641 0.003734
0.003585 -0.001007 -0.00343 -0.002485
0.01678 0.030139 -0.2191 0.33255 0.032854 0.0049188 0.0020292 -0.00012021
0.0019369 -0.0060471 -0.00040619 -0.0026753
-0.0091698 0.0045966 0.03292 0.0048249 0.10741 0.30755 0.00051975 -0.0010997
0.00036815 -0.001639 0.0013366 -0.0003726
0.0016073 0.0037383 0.0020403 -0.00016427 0.00053512 -0.0010984 -0.073319 0.26965
0.0070682 0.032182 -0.0093575 -0.0087501
0.0037464 -0.0010487 0.0018563 -0.0059858 0.00035904 -0.0017266 0.0070312 0.032031
-0.15878 0.15486 0.0048393 0.022172
-0.0033506 -0.00255 -0.00033918 -0.0026944 0.0013252 -0.00032397 -0.0094961 -0.0083041
0.0053227 0.02152 -0.17337 0.23361
1040000000 -0.02128 0.28825 0.033178 0.019475 -0.001103 0.007264 0.0021632 0.00075507
0.00058676 -0.0031518 -6.5916e-05 -0.0014301
0.033044 0.019358 -0.18361 0.34623 0.029326 -0.014587 0.0015948 -0.0018631
-0.0023989 -0.0022697 -0.0011032 -0.0030488
-0.0011284 0.0072479 0.029317 -0.014695 0.15461 0.29362 -0.0005173 -0.0015172
-0.0016438 -0.001019 -0.00077566 -0.00093731
0.0022349 0.00092805 0.0016266 -0.0018006 -0.00051403 -0.0015299 -0.04566 0.27837
0.019231 0.020997 -0.001945 0.00080208
0.00033743 -0.002856 -0.0024942 -0.0020732 -0.0016636 -0.00098244 0.019387 0.020877
-0.12658 0.16358 0.013554 0.021503
-9.2006e-05 -0.0013841 -0.001128 -0.0030286 -0.00083004 -0.0011066 -0.0017977 0.00083772
0.013174 0.021652 -0.152 0.25435
1100000000 0.022356 0.29968 0.036619 -0.0032358 0.0032807 0.0040425 0.0023441 -0.00086734
-0.0020773 -0.0030917 -0.0041848 -2.291e-05
0.03655 -0.0032115 -0.1413 0.367 0.015031 -0.027551 -0.00013246 -0.0019072
-0.0033282 -0.0013758 -0.0039232 -0.0005314
0.0033015 0.00405 0.014956 -0.027631 0.20037 0.27429 -0.0018443 0.00024371
-0.0018277 0.00075589 -0.0010391 -0.00036198
0.0023125 -0.00082299 -0.00016589 -0.001865 -0.0018477 0.00025292 -0.006055 0.28373
0.026183 0.0078711 -0.0025584 -0.0007006
-0.0020669 -0.0032009 -0.0034316 -0.0012955 -0.0017703 0.00073751 0.026229 0.0076947
-0.1108 0.18333 0.019852 0.011243
-0.0042316 8.3094e-05 -0.0039797 -0.00048639 -0.0010414 -0.00037567 -0.0025603 -0.00082277
0.02018 0.011472 -0.10859 0.2897
1160000000 0.07466 0.29682 0.024707 -0.020218 0.003202 -0.00059421 -5.7605e-05 -0.0024129
-0.0040221 -0.001166 -0.0012219 0.0043188
0.024722 -0.020204 -0.096031 0.37242 -0.0038396 -0.028403 -0.0015829 -0.0015544
-0.0028695 0.0026686 -0.0016686 0.0021008
0.0031556 -0.00062061 -0.0039585 -0.028439 0.24491 0.24387 -0.00071861 0.0016971
-0.00051494 0.00196 -0.00087395 0.00045154
-1.5752e-05 -0.0022884 -0.0016002 -0.001606 -0.0007204 0.0016902 0.034259 0.28063
0.023989 -0.0098828 -0.0042415 0.0049477
-0.0040191 -0.00098209 -0.002951 0.0027252 -0.00061114 0.0019867 0.024011 -0.0098084
-0.073872 0.19716 0.020264 0.0020657
-0.0011176 0.0044516 -0.0017255 0.0020917 -0.0008802 0.00041801 -0.0040741 0.0050273
0.019728 0.001926 -0.059599 0.29323
1220000000 0.11783 0.2874 0.011691 -0.030039 -0.001217 -0.0012025 0.0003179 -0.0010159
-0.0027604 0.0021583 0.0012068 0.0020603
0.01171 -0.030009 -0.052499 0.38667 -0.0168 -0.020774 -0.0025444 0.00045227
-0.0001173 0.003133 -0.00083957 0.0020499
-0.0012445 -0.0011971 -0.016926 -0.020718 0.28378 0.20459 0.00086304 0.0016197
0.00052302 0.0013067 0.00028135 0.00060256
0.00027077 -0.0010164 -0.0025541 0.00050153 0.00086401 0.0016162 0.073186 0.27168
0.013075 -0.017689 0.0016395 0.0014597
-0.0027948 0.0021381 -0.00011185 0.0031187 0.00053679 0.0013 0.012917 -0.017681
-0.054325 0.20991 0.015972 -0.012294
0.0011648 0.0021 -0.00079839 0.0020866 0.00028551 0.00059634 0.0018106 0.0014768
0.016118 -0.012274 -0.031164 0.3134
1280000000 0.16887 0.26917 -0.0072475 -0.029023 -0.0017768 0.0019774 -0.0009011 -0.0021904
-0.0010812 0.0032199 0.002586 0.0014447
-0.0072165 -0.029016 -0.0053914 0.37985 -0.023681 -0.0078007 -0.00088355 0.0015123
0.0017386 0.0021669 0.00067488 0.0020876
-0.001775 0.0020008 -0.023729 -0.0077018 0.31488 0.16198 0.0015535 -4.131e-05
0.0011683 0.00032115 0.00029164 0.00027444
-0.0008327 -0.0022489 -0.00088639 0.001454 0.0015494 -2.2735e-05 0.10993 0.25596
0.0030276 -0.021094 -0.00077769 0.00024786
-0.0010311 0.0032325 0.0017462 0.0021002 0.0012091 0.00033503 0.0029288 -0.021263
-0.017757 0.22037 0.0043296 -0.015388
0.0024842 0.0014353 0.00063746 0.0020907 0.00026785 0.00016077 -0.0007673 0.00032439
0.0043697 -0.015792 0.018065 0.31853
1340000000 0.20708 0.23594 -0.016905 -0.01956 0.00065243 0.0041853 -0.0018972 -0.00098825
0.0014551 0.00299 0.0020558 -0.0015008
-0.01689 -0.019602 0.0349 0.37236 -0.020682 0.004839 -0.00024867 0.0020382
0.0020475 0.0010288 0.0012745 0.00076409
0.00063164 0.0041423 -0.020707 0.0049432 0.33793 0.11312 0.00098188 -0.00091777
0.00076225 -0.00064327 0.00011372 0.00035185
-0.0019012 -0.00094577 -0.00018883 0.0020504 0.0010006 -0.00092039 0.14297 0.23468
-0.0077957 -0.018877 0.00066439 0.00072101
0.0014815 0.0030274 0.0020093 0.0010414 0.00075064 -0.00061466 -0.0077339 -0.018868
0.011011 0.21875 -0.002582 -0.014781
0.001919 -0.0014417 0.0012505 0.00084502 0.00016364 0.00031506 0.00081653 0.00071728
-0.0024753 -0.014468 0.056676 0.31553
1400000000 0.24111 0.19981 -0.023412 -0.0083018 0.004887 0.0028925 -0.0023516 0.00083267
0.0026656 0.001128 0.00049423 -0.0013329
-0.023371 -0.0082862 0.072659 0.36104 -0.013859 0.012635 0.0014305 0.0013996
0.0013221 -0.00054886 0.0012136 0.00025723
0.0049126 0.0028778 -0.013822 0.012687 0.35094 0.059459 -2.7386e-06 -0.0015163
0.00020881 -0.00013643 0.00037066 0.00031712
-0.0023405 0.00075057 0.0013679 0.0013926 8.5661e-06 -0.0014911 0.17155 0.20616
-0.015018 -0.012178 -0.001085 6.8134e-05
0.0026398 0.0011816 0.0013315 -0.00059986 0.00020521 -0.00024153 -0.015099 -0.012124
0.044509 0.22149 -0.0096163 -0.0095694
0.00035842 -0.0013958 0.0011744 0.00016812 0.00035914 0.0002612 -0.001062 3.726e-05
-0.0097632 -0.0097253 0.10203 0.30774
1460000000 0.26619 0.15673 -0.020467 0.0042282 0.005217 -0.0018011 -0.001658 0.0018529
0.0022843 -8.9563e-05 -0.00014381 -0.0010038
-0.020504 0.0042208 0.10872 0.33965 -0.0048974 0.014991 0.0017293 0.0002689
0.00132 -0.0015286 0.001273 -0.00062623
0.0051969 -0.0018196 -0.004796 0.015036 0.35772 0.0043958 -0.0011799 -0.0012629
0.00026187 -0.00024544 0.00065528 -0.0002499
-0.001638 0.0019013 0.0017698 0.00018814 -0.0011657 -0.0012412 0.19842 0.17735
-0.016971 -0.0048871 -0.00091801 0.0025859
0.0022481 -8.7213e-05 0.0012463 -0.0014614 0.0002829 -0.00026026 -0.017034 -0.0049462
0.075355 0.21215 -0.012115 -0.0033274
-7.8825e-05 -0.0010306 0.0012309 -0.00057307 0.00068979 -0.00031805 -0.00094713 0.0025462
-0.012186 -0.0032639 0.13653 0.28815
1520000000 0.27901 0.11469 -0.015103 0.0098037 0.0031132 -0.0040804 0.00024979 0.0028383
0.0028229 -0.0017735 -0.0011068 -0.0002623
-0.015132 0.0097569 0.14292 0.32506 0.0024401 0.012038 0.0017619 -0.00079296
0.00023338 -0.0010759 0.00037007 -0.00090835
0.0030829 -0.0040876 0.0025123 0.012059 0.34973 -0.053828 -0.00091638 -0.00031861
0.00076866 -0.0010943 0.00017917 -6.9737e-05
0.00026123 0.002858 0.0017634 -0.00076363 -0.00093073 -0.00032763 0.22094 0.13896
-0.017285 0.0017439 0.0016238 0.0024205
0.0028455 -0.0017663 0.00021779 -0.0010919 0.00078396 -0.0010844 -0.017265 0.0018197
0.10301 0.204 -0.012088 0.0011034
-0.0011679 -0.0003408 0.00036559 -0.00098423 0.00020615 -7.0535e-05 0.0016966 0.0024309
-0.012127 0.0011609 0.17035 0.2703
1580000000 0.28956 0.069659 -0.0086234 0.013336 -0.0012117 -0.0046137 0.0017308 0.00195
0.0001236 -0.0024089 -0.0003264 0.0003581
-0.0085981 0.013316 0.17107 0.30125 0.0055129 0.0068948 0.00061409 -0.0016464
-0.00050994 -0.0012668 -0.00021037 -0.00076367
-0.0012209 -0.0046472 0.0055851 0.0068548 0.32816 -0.11008 -0.0015057 0.00038796
-0.00038293 -0.0013756 0.0002472 -0.00052658
0.0017473 0.0019424 0.00054431 -0.0016714 -0.0015045 0.00038312 0.23472 0.10076
-0.013571 0.0079608 0.0026591 0.0010478
6.8579e-06 -0.0023486 -0.00052736 -0.0012318 -0.00043026 -0.0013832 -0.013567 0.0079753
0.1303 0.19196 -0.0096019 0.0078404
-0.00030674 0.00038783 -0.00019388 -0.00070941 0.00024031 -0.00061375 0.0026091 0.0010446
-0.0096114 0.0079276 0.20477 0.24627
1640000000 0.29306 0.027759 -0.0017248 0.012248 -0.0028504 -0.0022979 0.0029519 0.00084968
-0.00043482 -0.0021073 -0.00042459 0.00044361
-0.0017342 0.012235 0.20208 0.27582 0.0054348 0.0019965 -0.0006066 -0.0019141
-0.0010129 -0.00055801 -0.00038989 -0.0007326
-0.002869 -0.0022866 0.0054677 0.0019812 0.29896 -0.15985 -0.00073522 0.0013252
-0.001226 -0.0011571 -0.00012654 -0.00052315
0.0029287 0.00082739 -0.00059446 -0.00193 -0.00074758 0.0013379 0.24759 0.051741
-0.0091816 0.0098602 0.0029549 -0.00070173
-0.00045984 -0.0021713 -0.0010292 -0.00055923 -0.0012232 -0.001192 -0.0091813 0.0098837
0.15525 0.17288 -0.004316 0.0099862
-0.00042291 0.00049911 -0.0004197 -0.00077368 -0.00015477 -0.00052873 0.0029553 -0.00071613
-0.0043315 0.010063 0.23215 0.21562
1700000000 0.28574 -0.01697 0.0017639 0.0096284 -0.0035361 0.00041127 0.0030389 -0.0014451
-0.002365 -0.00098653 0.00058727 0.00037332
0.0017476 0.0096255 0.21986 0.2446 0.0027444 -0.00063355 -0.0015383 -0.00069904
-0.0008936 -0.00013114 -0.00089135 -0.00052081
-0.0035041 0.00043575 0.0027608 -0.00065349 0.25383 -0.19799 0.000211 0.0016012
-0.0024098 -0.00010447 -0.0004086 -0.00091637
0.00306 -0.0014685 -0.0015603 -0.00066471 0.00019699 0.0016094 0.24393 0.0027956
-0.0057163 0.011399 0.0020267 -0.002176
-0.0023956 -0.00097171 -0.00088564 -8.9933e-05 -0.0023921 -4.5764e-05 -0.0057371 0.011442
0.17586 0.15817 0.00067477 0.010039
0.00060437 0.00044304 -0.00083422 -0.00050721 -0.00042594 -0.00089017 0.0019733 -0.0022557
0.00059482 0.010014 0.24989 0.18295
1760000000 0.27553 -0.065465 0.0042548 0.0063518 -0.0019803 0.0012639 0.0011765 -0.0036237
-0.0014885 0.00050656 0.00018785 -0.00063677
0.0042332 0.006367 0.24755 0.20506 5.9156e-05 -0.0019045 -0.0012935 0.00013903
-0.0011743 0.0010525 -0.00052955 0.00030901
-0.002011 0.0012917 5.2144e-05 -0.0019201 0.20566 -0.22972 0.0011532 0.001342
-0.0011534 0.0016256 -0.0012641 -0.00053665
0.0011287 -0.0035848 -0.0012947 0.00013898 0.0011507 0.0012841 0.23681 -0.047753
-0.001232 0.011021 9.6487e-05 -0.0027958
-0.0014948 0.00052836 -0.0011485 0.0010525 -0.0011869 0.0016605 -0.0011995 0.011043
0.19506 0.12865 0.0049584 0.0073618
0.00022176 -0.00056922 -0.00055942 0.00034571 -0.0012517 -0.00047916 0.00018321 -0.002745
0.0049924 0.0073286 0.26489 0.14627
1820000000 0.25123 -0.10367 0.0044832 0.0027721 0.00029925 0.0025241 -0.0010895 -0.0031111
-0.00154 0.0010006 -0.00015519 -0.00017505
0.0044763 0.0027997 0.25757 0.17423 -0.0022472 5.9233e-05 -0.0013965 0.0010455
4.7161e-05 0.0011804 -0.00069178 0.00039236
0.00029321 0.0024392 -0.0022673 8.1063e-05 0.15399 -0.24441 0.001814 0.00049319
-0.00015646 0.0024295 -0.0016719 0.00027397
-0.0011161 -0.003141 -0.0013798 0.0010796 0.001789 0.00048578 0.20728 -0.095915
0.0014694 0.0095325 -0.0017107 -0.0021097
-0.0015544 0.00096505 8.91e-05 0.00117 -0.00015538 0.0023451 0.0014801 0.0094897
0.21715 0.10294 0.0059791 0.0032463
-0.00017132 -0.00015021 -0.00068202 0.00040986 -0.0016983 0.00040452 -0.0017514 -0.002119
0.0060018 0.0032846 0.26923 0.11037
1880000000 0.21643 -0.14342 0.0022023 0.00050401 -0.00027555 0.0021869 -0.0030102 -0.0022386
-0.00022272 0.0020247 0.00022761 -0.00070262
0.0021892 0.00049625 0.26204 0.12843 -0.0039971 0.0028609 -0.00017329 0.0018307
0.00048264 0.001315 7.6605e-05 0.00099248
-0.0002453 0.0021971 -0.003995 0.0029253 0.1028 -0.25102 0.0020166 -0.0011362
0.0017193 0.0018944 -0.00097316 0.0015195
-0.002983 -0.0021985 -0.00015711 0.0018097 0.0019944 -0.0011245 0.16743 -0.13564
0.0033685 0.0065981 -0.0025517 -8.911e-05
-0.00017823 0.002033 0.00054494 0.0013407 0.0017591 0.0019368 0.0033845 0.0067264
0.22642 0.076053 0.0064256 0.0010376
0.0002493 -0.00069614 0.00014989 0.0010111 -0.00090749 0.0015352 -0.0025187 -5.5409e-05
0.0064043 0.0010884 0.27109 0.077686
1940000000 0.17808 -0.17024 -7.1887e-05 -0.0010478 0.0017096 0.0018831 -0.0037433 0.00041401
0.0012117 0.00097774 -0.00063324 -0.0005171
-7.9761e-05 -0.0010652 0.26392 0.096211 -0.001899 0.0058827 0.0010425 0.0012892
0.0018918 0.00031232 0.00095189 0.00029181
0.0017468 0.0018959 -0.0019011 0.0058903 0.060188 -0.24307 0.00018921 -0.0022552
0.0022428 0.00022498 0.00047526 0.0015871
-0.0037902 0.0005288 0.0011109 0.0013043 0.00024823 -0.0022546 0.11615 -0.16845
0.0033739 0.004088 -0.0017826 0.0013576
0.0012822 0.00098991 0.0019048 0.00028407 0.0022545 0.0002679 0.0033158 0.0040655
0.23677 0.039517 0.0049082 -0.0035343
-0.00071321 -0.00055132 0.00095065 0.00030446 0.00038487 0.0016535 -0.0017017 0.0013347
0.0048452 -0.0035661 0.26301 0.040834
2000000000 0.13107 -0.18477 -0.0036195 0.0010462 0.0030037 0.0013463 -0.0024438 0.0037488
0.00096911 0.00051389 -0.00076382 0.00053101
-0.003598 0.0010516 0.24933 0.060979 -0.00058546 0.0079841 0.0015579 0.00025879
0.0010064 -0.0012396 0.00036028 0.00011478
0.003037 0.0013195 -0.00053877 0.0079982 0.017575 -0.22876 -0.0015918 -0.001428
0.0020135 -0.00098685 0.0015972 0.0015218
-0.0023066 0.0036733 0.0015273 0.00029334 -0.0016583 -0.0013775 0.061523 -0.17894
0.0014208 0.0025952 -0.00028441 0.0023427
0.00098629 0.00053483 0.00092887 -0.0012039 0.001893 -0.00093587 0.0015531 0.0026533
0.23695 0.0070657 0.00081046 -0.0044222
-0.00069156 0.00062832 0.00040989 0.00014164 0.0016714 0.0014851 -0.00028975 0.0021861
0.00091478 -0.004381 0.25003 0.012747
2060000000 0.085159 -0.19182 -0.0043555 0.0033326 0.0031364 -0.0008642 0.0005094 0.0034909
0.0015556 -0.00077647 -0.00013234 0.0011339
-0.0043995 0.0033115 0.23712 0.032833 0.0046839 0.009038 0.00092165 -0.00051943
0.0005915 -0.0014679 0.00063686 -0.00014612
0.0031704 -0.00090583 0.0047666 0.0089615 -0.014509 -0.2098 -0.001709 0.00055857
0.00071446 -0.0021593 0.0029051 0.00019217
0.00054077 0.0035252 0.00086019 -0.00059388 -0.0017034 0.00059246 0.010176 -0.17585
6.0307e-06 0.0026942 0.0010807 0.00093661
0.0015216 -0.00072912 0.00058829 -0.0014392 0.00072499 -0.0021946 -2.6006e-05 0.0028012
0.22855 -0.031514 -0.0011032 -0.0054977
6.8396e-05 0.0011077 0.00064376 -0.00010412 0.0028806 0.00022623 0.00081269 0.0010331
-0.0014201 -0.0055082 0.23693 -0.011816
2120000000 0.039401 -0.18314 -0.003355 0.0068037 0.0023629 -0.0027857 0.0028791 0.0022124
0.00058695 -0.001337 0.00099726 0.00015749
-0.0033332 0.0067847 0.21604 0.0083617 0.0073717 0.0048294 0.00094556 -0.0012324
-0.0013632 -0.0018961 5.1428e-05 -0.0010493
0.0024287 -0.0027828 0.0074211 0.0047853 -0.04304 -0.19325 -0.00063286 0.0016314
-0.0014983 -0.0015927 0.00050952 -0.0021064
0.0029623 0.0021402 0.00094896 -0.0012376 -0.00072138 0.0016323 -0.040572 -0.15896
-0.0018361 0.0042843 0.0015928 0.0012081
0.00061647 -0.0014124 -0.0013861 -0.0018915 -0.0014867 -0.0016042 -0.0017323 0.0042975
0.21586 -0.068479 -0.0061646 -0.0030625
0.00097828 0.00025244 -1.7739e-05 -0.0010172 0.00041577 -0.002039 0.0017788 0.0010609
-0.0058746 -0.0031132 0.21632 -0.027881
2180000000 -0.00027254 -0.1692 -0.0017722 0.009889 0.00050714 -0.002495 0.0032689 -0.00022284
0.000316 -0.0012236 0.0010124 0.00018413
-0.0017893 0.0099077 0.1968 -0.0089701 0.0085693 0.0038156 -0.00066385 -0.0015932
-0.0019352 0.00076254 9.1929e-05 0.00020985
0.00043168 -0.0024286 0.0086304 0.0037598 -0.06387 -0.16883 0.0012745 0.00162
-0.00079847 -0.00039543 0.00044842 -0.0018748
0.0032462 -0.00029644 -0.00074883 -0.0015947 0.0012854 0.0016143 -0.076992 -0.13271
-0.0011858 0.0071726 0.001618 -7.0343e-06
0.00027089 -0.0011753 -0.0018687 0.00083765 -0.00069797 -0.00037437 -0.0012835 0.0070593
0.19108 -0.099834 -0.0066339 0.00065939
0.0010644 0.00018655 0.00012996 0.00021272 0.00054458 -0.0019622 0.0015351 0.00016875
-0.0067603 0.00072668 0.20132 -0.042903
2240000000 -0.028833 -0.14483 0.0025777 0.011187 -0.0007438 -0.0028156 0.0020272 -0.0023353
-0.0016738 -0.00066673 0.00060205 -0.0018147
0.0025302 0.011214 0.17752 -0.015096 0.0090025 -0.00014848 -0.00077792 -0.00029275
-0.00055449 0.0010657 -0.00097861 -0.00062141
-0.00081787 -0.002851 0.0089364 -0.00022656 -0.081056 -0.14455 0.0017136 -0.0016936
-0.0013412 -0.00017807 -0.0025407 -0.0012884
0.0019209 -0.0023643 -0.00075248 -0.00038816 0.0017184 -0.0016459 -0.11071 -0.10372
0.0006302 0.0096889 0.0016717 -0.00049117
-0.0017195 -0.00072625 -0.0005338 0.0010869 -0.0014216 -0.00010884 0.00060528 0.0097967
0.16341 -0.11877 -0.0068658 0.0040385
0.00059876 -0.0018193 -0.00090588 -0.00056348 -0.0024282 -0.0013482 0.0016554 -0.00040284
-0.0069125 0.0041377 0.17878 -0.054436
2300000000 -0.055766 -0.11749 0.0080109 0.0090337 -0.0014431 -0.0019423 -0.00074051 -0.0016873
-0.0014906 0.00037565 -0.0010302 -0.00062471
0.0080058 0.009075 0.15665 -0.024149 0.0089388 -0.0024197 -0.00088561 0.00047808
-0.00022156 0.0016427 -4.5872e-06 0.00088125
-0.0014223 -0.0020271 0.0088985 -0.002555 -0.093727 -0.12042 -0.00020106 -0.0016979
-0.00034057 0.001889 -0.0018254 0.00066781
-0.00066499 -0.0017077 -0.00090347 0.00056937 -0.00017383 -0.0017181 -0.13186 -0.067845
0.0043921 0.010503 0.00096841 -0.0012059
-0.0014231 0.00042014 -0.0002884 0.0016165 -0.00029048 0.0019166 0.004359 0.010497
0.12793 -0.14092 -0.0050009 0.008252
-0.0010257 -0.00069003 6.972e-06 0.00084369 -0.0018837 0.00076853 0.00074439 -0.0014233
-0.0050136 0.0079883 0.16271 -0.055834
2360000000 -0.071536 -0.085738 0.010955 0.0080243 -0.0012276 -0.0015487 -0.0016616 -0.00085486
-0.00083003 0.00081865 -0.0015944 -0.00054168
0.010954 0.0080545 0.14833 -0.02408 0.0081845 -0.0055056 -0.00085108 0.00096661
0.0018714 0.00012892 7.2139e-05 -0.00011543
-0.0012785 -0.0015229 0.0081685 -0.0055904 -0.10272 -0.098114 -0.0027789 -0.00089483
0.00065131 0.00029881 -0.00093368 0.0019447
-0.0017008 -0.00099959 -0.000892 0.00093301 -0.0027663 -0.0011166 -0.1482 -0.035236
0.0086685 0.010033 0.0015552 -0.0020663
-0.00079778 0.00072617 0.0018547 0.00012308 0.00075187 0.00016752 0.0087539 0.010113
0.10034 -0.14185 -0.00099366 0.0092728
-0.0016061 -0.00039692 0.00011921 -0.00016435 -0.0009581 0.00173 0.0015543 -0.0019535
-0.00093397 0.0092855 0.14097 -0.05959
2420000000 -0.079425 -0.0588 0.014235 0.0023789 -0.0032523 -0.00095479 -0.00095167 0.00059177
0.0010038 0.0016531 -0.0013131 0.0017344
0.014244 0.0023987 0.13081 -0.025223 0.004383 -0.0073111 0.0011998 0.0010776
0.00059564 -0.0012234 -0.00016564 -0.00012804
-0.0032394 -0.00081064 0.0043016 -0.0073175 -0.11599 -0.077739 -0.0020554 0.0013818
-1.7443e-06 -9.5943e-05 0.00047262 0.0026517
-0.00096844 0.00065474 0.001241 0.0010763 -0.0020635 0.0012682 -0.15782 0.0083643
0.012839 0.0077611 -0.00017179 -0.0028694
0.0010067 0.0016724 0.00062516 -0.0012342 3.9131e-05 -0.00014325 0.012583 0.0075388
0.066274 -0.14235 0.0012211 0.009949
-0.001322 0.0019052 -0.00018417 -0.00015286 0.000469 0.0027517 -0.00021577 -0.0029554
0.0013685 0.0098039 0.12269 -0.056312
2480000000 -0.079641 -0.027927 0.013821 -0.002992 -0.0015794 -0.00013459 -0.00066538 0.0013437
0.0017504 -0.00038701 0.00030917 0.0013918
0.013817 -0.002899 0.13278 -0.026108 0.0024098 -0.0091435 0.0011249 -4.8812e-05
-0.00039756 -0.00097028 -0.00012345 -0.00028616
-0.0016094 -9.9427e-05 0.0023615 -0.0091827 -0.1188 -0.057253 -0.00069734 0.0031903
-0.00012711 -0.00091708 0.0020017 0.00097023
-0.00066259 0.0013073 0.001098 -1.0375e-05 -0.00063713 0.0031213 -0.15854 0.046225
0.016766 0.0019301 -0.0012611 -0.0029129
0.001675 -0.00047491 -0.00043237 -0.00096318 -6.937e-05 -0.00093602 0.017144 0.0020024
0.03636 -0.13424 0.0044611 0.0082004
0.00021906 0.0013273 -0.00010263 -0.00016467 0.0020226 0.00088845 -0.0012085 -0.0028467
0.0046986 0.0084444 0.10374 -0.052868
2540000000 -0.083947 -0.0017617 0.011496 -0.0068683 -0.0023304 0.0010228 0.00066251 0.0010839
0.00017822 -0.0015092 0.00089088 0.0015392
0.011527 -0.0068893 0.1194 -0.018249 -0.0016762 -0.0079871 0.00058823 -0.0014026
-0.0017354 1.0812e-05 -0.00064167 0.00040734
-0.002392 0.0010187 -0.0017683 -0.0079253 -0.12496 -0.03389 0.0019198 0.0024484
-0.0010427 -5.4974e-05 0.0017352 -0.00097597
0.00059417 0.0011782 0.00065783 -0.0013881 0.0017883 0.002506 -0.15759 0.085732
0.016849 -0.0045011 -0.0021892 -0.0021064
0.00015876 -0.0015238 -0.0016684 -2.5553e-05 -0.0010538 -8.8483e-05 0.016608 -0.0042418
0.014486 -0.12057 0.0080671 0.0071386
0.0010131 0.0015691 -0.00061981 0.00032669 0.0017268 -0.00094625 -0.0021541 -0.0021632
0.0080127 0.0070741 0.089299 -0.040204
2600000000 -0.076957 0.022854 0.0079678 -0.010141 -0.0012089 0.0024739 0.00099525 -0.00029416
-0.00065958 -0.0012005 0.0019228 0.00055993
0.007981 -0.010096 0.11362 -0.034033 -0.0037515 -0.0059627 -0.00031491 -0.00075882
-0.00021645 0.0013409 -6.0979e-05 0.00072103
-0.0011952 0.0025059 -0.0038365 -0.0059752 -0.13015 -0.0093214 0.0029893 -7.4608e-05
-0.00014517 0.0012361 0.0010248 -0.0018142
0.00098215 -0.00025362 -0.00035841 -0.00069322 0.0030663 -0.00012498 -0.14258 0.11962
0.013709 -0.010512 -0.003369 -0.00014858
-0.00076907 -0.0012851 -0.00023237 0.0013683 -0.00010734 0.0012906 0.013743 -0.010603
-0.012584 -0.1056 0.009457 0.0061269
0.0018965 0.00047035 -0.00011878 0.0007613 0.0011588 -0.0018369 -0.0034854 -5.8646e-05
0.0092932 0.0061529 0.080385 -0.026196
2660000000 -0.071378 0.04821 0.004091 -0.011775 -0.00031707 0.00093505 2.5333e-05 -0.00022926
-0.0026165 8.2424e-06 0.0015032 -0.00078925
0.0041106 -0.011734 0.12085 -0.030151 -0.0049847 -0.0041712 -0.0012049 -0.00040109
0.0002257 0.0017153 0.00066271 0.00086887
-0.00033492 0.00091011 -0.0049985 -0.0041533 -0.12903 0.011494 0.0018278 -0.0017111
0.00028436 0.00076405 -0.0011323 -0.0015178
4.3116e-05 -0.00024464 -0.0012022 -0.00045848 0.0018506 -0.0016306 -0.12206 0.15045
0.0084274 -0.013752 -0.0030394 0.0012831
-0.0025148 8.6006e-05 0.00026039 0.0016555 0.00023307 0.00082116 0.0082521 -0.013741
-0.02675 -0.091539 0.011099 0.0019584
0.0013922 -0.0006388 0.00069539 0.0008505 -0.0010555 -0.0015095 -0.0027213 0.0011121
0.011237 0.0018007 0.076217 -0.0074109
2720000000 -0.060702 0.066853 -0.00018904 -0.01147 -0.00027771 0.002772 -0.00021566 -0.00012707
-0.0024747 0.0020996 0.0004895 -0.0016004
-0.00019133 -0.011503 0.10555 -0.03338 -0.0052187 -0.00081487 -0.0015051 0.00039415
0.0015588 0.00064818 0.00085829 -0.0002561
-0.00020792 0.0028237 -0.0052539 -0.00071091 -0.12351 0.040806 0.0002575 -0.0025324
0.00035395 0.0004907 -0.0014307 0.00070562
-0.00023618 -0.00011564 -0.0014974 0.00046508 0.00031235 -0.0024723 -0.088975 0.17984
0.0028891 -0.014518 -0.0017111 0.002487
-0.0023203 0.0021535 0.0014875 0.00058325 0.00044606 0.00055356 0.0028613 -0.014753
-0.041787 -0.06792 0.012446 -0.0013385
0.00042953 -0.0016219 0.00080059 -0.00018542 -0.001532 0.00092259 -0.0019557 0.0026379
0.012188 -0.001095 0.079359 0.010922
2780000000 -0.046985 0.086168 -0.00462 -0.010215 -6.3517e-05 0.0012237 0.00057285 -0.00021565
0.00096028 0.0027498 -0.00065525 -0.0018737
-0.0045382 -0.010216 0.10365 -0.04502 -0.0038899 0.00054901 -0.00014496 0.0016034
0.0016894 -0.00074268 -3.542e-05 -0.00020033
-0.00016417 0.0012377 -0.003884 0.00050269 -0.12023 0.071642 -0.0018624 -0.0016842
0.0001889 -0.00015217 -0.00028319 0.00078082
0.00058099 -0.00027012 -0.00020111 0.0015753 -0.0018935 -0.0017344 -0.059776 0.20157
-0.0034502 -0.014208 -0.0010301 0.0021431
0.00096344 0.0028918 0.0016203 -0.00077055 0.00030024 -0.00031116 -0.003468 -0.013993
-0.054006 -0.044026 0.010013 -0.0054482
-0.00074383 -0.0018901 -1.5985e-05 -0.00017831 -0.00023953 0.0008364 -0.00079604 0.0021156
0.010264 -0.0056903 0.083121 0.028805
2840000000 -0.031517 0.10181 -0.0075906 -0.0070457 0.0013355 0.0019015 -0.00012976 -0.00017663
0.001729 0.0015544 -0.0017662 0.00045633
-0.0075867 -0.007082 0.10171 -0.037892 -0.0029879 0.0015376 0.00045347 0.00078461
0.00014397 -0.0012341 -9.433e-06 -1.6382e-05
0.0013401 0.0019566 -0.0030061 0.0015426 -0.11426 0.096955 -0.0014783 0.0002238
0.00060376 0.00015606 0.0013159 0.00099956
-0.00012171 -0.0002628 0.00043602 0.00076576 -0.0014392 0.00020102 -0.024104 0.21671
-0.0071946 -0.010502 0.00062411 0.0014215
0.001518 0.0014836 0.00014807 -0.001244 0.00062469 0.0001934 -0.0071008 -0.010788
-0.058215 -0.022183 0.0088145 -0.0070373
-0.0016538 0.00040895 3.8904e-05 -1.8675e-05 0.0011468 0.0009194 0.00050154 0.0013584
0.008721 -0.0067529 0.096746 0.044025
2900000000 -0.017242 0.12164 -0.0087648 -0.0028768 0.0015313 0.00020003 0.000392 -0.00086402
0.002594 -0.0010412 -0.00073187 -0.00024796
-0.0087869 -0.0029316 0.082424 -0.045515 -0.00065219 0.0026141 0.00094146 0.00034278
-0.00014963 -0.001611 -0.00021054 9.9536e-05
0.0015177 0.0002469 -0.00062419 0.0026036 -0.09684 0.12976 -0.0010755 -7.898e-05
-0.00038386 -0.0012456 0.0017571 -0.00061348
0.00047379 -0.00079942 0.00092463 0.00034364 -0.0011095 -0.00016818 0.012762 0.22008
-0.010064 -0.0067789 0.00078881 0.0015554
0.0026248 -0.0011711 -0.00017198 -0.0015759 -0.00033788 -0.0012623 -0.010204 -0.0064566
-0.058525 0.0067047 0.0061162 -0.010021
-0.00075209 -9.2238e-05 -0.00018551 5.599e-05 0.001679 -0.00063523 0.0010876 0.0019538
0.0064905 -0.0098934 0.11092 0.049648
2960000000 0.0049032 0.13323 -0.0085474 0.00055461 0.00047913 0.001512 -0.00073737 -0.00094423
1.9375e-05 -0.0022048 -0.0010006 0.00061729
-0.0085526 0.00056547 0.091654 -0.0447 -0.00038264 0.0010911 0.0010057 6.7607e-05
-0.0011912 -0.0011052 0.00047307 0.00032704
0.00057795 0.0015381 -0.0003346 0.0010652 -0.077543 0.16018 -0.00069646 0.00046469
-0.00037905 0.00066641 -0.00018238 -0.0025028
-0.00081238 -0.00095912 0.00097673 1.9751e-05 -0.00070882 0.0006394 0.054412 0.22712
-0.010598 -0.0012056 0.0017618 0.00082091
-6.7429e-05 -0.0021911 -0.0012505 -0.0010649 -0.00048744 0.00057097 -0.010476 -0.0012754
-0.049605 0.03028 0.0025263 -0.011261
-0.00089834 0.00063979 0.00059564 0.0003576 -7.4256e-05 -0.0025249 0.0016774 0.00050898
0.0023665 -0.011512 0.13011 0.060157
3020000000 0.023411 0.14723 -0.0063099 0.0038082 0.0015688 -0.00020609 -0.00093391 3.4577e-05
-0.00087269 -4.7824e-05 0.00014073 0.00046807
-0.0062855 0.0037787 0.080749 -0.033203 -0.00032938 -0.00041142 0.00058941 -0.00092836
-0.0019332 0.00031363 0.00060424 -0.00025987
0.0015553 -4.2977e-05 -0.00042316 -0.00038542 -0.056589 0.18527 -0.00035254 0.0009855
1.5888e-05 0.00037196 -0.00091303 -0.0014864
-0.00086229 4.0417e-05 0.00056536 -0.00090924 -0.00042872 0.00097331 0.093793 0.22015
-0.008772 0.0017567 0.00020885 0.00017417
-0.00087592 -0.0001223 -0.0019055 0.00032626 0.00018108 0.00030236 -0.0088986 0.0018845
-0.039232 0.053049 -0.00074315 -0.011077
-0.00011507 0.00054044 0.00056045 -0.0002484 -0.0012141 -0.0013725 0.00034824 0.00049922
-0.00052286 -0.011039 0.14933 0.056903
3080000000 0.051156 0.1561 -0.0044779 0.0059503 0.0017656 -0.00015577 -0.00075184 -2.3567e-05
-0.0010333 0.00025074 -1.7376e-06 0.00083769
-0.0044435 0.0059705 0.078371 -0.027569 -0.00037851 0.00027485 -0.00014962 -0.00032632
-0.00051026 0.0011958 -0.00013308 -0.00064832
0.0016785 -0.00028799 -0.00028401 0.00030993 -0.01976 0.20658 -0.00058886 0.00016019
0.0003019 0.00053113 -0.0022934 -0.00065974
-0.00077192 5.8956e-05 -0.00022417 -0.00034151 -0.00049321 0.00018574 0.12741 0.21218
-0.005964 0.0057884 0.0019968 0.00049877
-0.0010666 0.00025165 -0.00049967 0.0011885 0.0003258 0.00059161 -0.0060287 0.0058303
-0.019409 0.07973 -0.0052672 -0.0095634
2.917e-05 0.00077192 -5.1079e-05 -0.00053623 -0.0021863 -0.00052004 0.0020531 0.00039923
-0.0054182 -0.0097462 0.16273 0.064146
3140000000 0.079588 0.159 -0.001037 0.0074869 0.0026044 -0.001504 -0.0010658 0.0012065
0.0012892 0.0010304 0.00040095 -0.0002082
-0.0010072 0.0074938 0.074469 -0.029449 -0.0011001 -0.00012067 0.00070439 -0.00023181
-1.0021e-05 0.0011818 0.00058784 -0.00041715
0.0027257 -0.0014159 -0.0011952 -8.1511e-05 0.023374 0.22709 -8.3393e-06 0.0016264
0.0013146 -0.00054698 -0.0024284 0.0011429
-0.0010559 0.0011634 0.00073017 -0.00027094 -2.45e-05 0.0017093 0.16266 0.18685
-0.0024143 0.00653 0.0011158 -0.0012563
0.0014285 0.0010536 -2.5893e-07 0.0011519 0.001339 -0.00051267 -0.0022439 0.0065108
-0.0093216 0.096232 -0.0072293 -0.006172
0.00036979 -0.00016601 0.00059282 -0.00039085 -0.002458 0.0011446 0.00076983 -0.0012586
-0.0074342 -0.0060567 0.18689 0.054573
3200000000 0.11138 0.16905 0.0041431 0.0063932 0.00096051 -0.0028368 -1.9807e-05 0.0017205
0.00062902 -0.0016183 2.2362e-05 0.00047959
0.0041467 0.0063661 0.084928 -0.028063 -0.0012993 0.00037147 -0.00053752 -0.00098468
0.00098755 0.0011089 -0.00045667 -0.0010272
0.00082487 -0.0027991 -0.0012547 0.00041242 0.068401 0.23207 0.00124 0.00074193
-0.00023033 -0.0021207 -0.0013171 0.002601
9.3867e-05 0.001779 -0.00053868 -0.00096645 0.0012377 0.00072754 0.18346 0.16402
0.00042453 0.0058911 0.00022127 -0.0012369
0.00075024 -0.0015064 0.0010405 0.0011409 -0.00027398 -0.0020208 0.00029433 0.0058979
0.021331 0.1148 -0.0094506 -0.0024327
3.6191e-05 0.00044142 -0.00048502 -0.001067 -0.0011847 0.00245 0.00071874 -0.0014236
-0.0090504 -0.0025773 0.20136 0.054997
3260000000 0.14327 0.16067 0.0042975 0.0030091 -0.00071254 -0.0026223 0.0012174 0.00078175
0.00048278 -0.0020362 0.00017005 5.7385e-05
0.0042395 0.0030483 0.093206 -0.031441 -0.0019914 0.0020072 -0.00036973 -0.00021129
0.0010646 -0.00059286 -0.0010296 8.359e-05
-0.00062428 -0.0026091 -0.0019543 0.0020253 0.11892 0.22722 0.00044345 -0.00016633
-0.00084239 -0.00082248 0.00097258 0.0018782
0.0012166 0.00071363 -0.00037619 -0.00020137 0.00041984 -0.00021681 0.21068 0.1267
0.0029127 0.0049997 -0.00040444 -0.0018772
0.00043581 -0.0019519 0.0010419 -0.00057385 -0.00094918 -0.0010324 0.0030706 0.0049086
0.041726 0.12408 -0.0069257 0.0020163
-4.1409e-05 0.00010322 -0.00095453 0.00018609 0.00089886 0.0018234 -0.00077895 -0.0018747
-0.0072678 0.0024039 0.23052 0.045504
3320000000 0.17308 0.15475 0.0073338 0.0011515 -0.00025714 -0.0017795 0.00089169 0.00021326
-0.001892 -0.0014355 0.00021198 -0.00012479
0.0072792 0.0011518 0.10035 -0.02808 0.00060306 0.0024739 -0.00044384 -0.0005308
-0.00021602 -0.00035751 -0.0004355 0.00036104
-0.00044652 -0.0018175 0.00053286 0.0024112 0.16658 0.21771 0.0002755 -0.00023817
-0.00093646 -0.0002758 0.00022033 0.00070119
0.00089382 0.00016645 -0.00041517 -0.00054764 0.00032254 -0.00025508 0.21959 0.096567
0.0040466 0.002616 -0.0012644 -9.1721e-05
-0.0019086 -0.0014814 -0.00031153 -0.00042438 -0.0009618 -0.00022405 0.0038904 0.0026813
0.066735 0.12825 -0.0044836 0.003729
0.00043689 8.3478e-05 -0.00052383 0.00031049 0.00015023 0.0008088 -0.0009688 0.00021801
-0.0044692 0.0037215 0.24657 0.032616
3380000000 0.20824 0.13803 0.0056946 -0.0022586 -0.0011609 0.00053423 0.0010891 0.00013301
-0.0015635 0.000723 0.00027962 4.6905e-05
0.0056878 -0.0022043 0.11097 -0.036231 9.4875e-05 0.0030241 -0.0012018 -0.00035943
-0.00021461 1.268e-05 -0.00075712 0.00025747
-0.0010182 0.00044136 0.00012887 0.0030699 0.20836 0.19499 0.0005698 -0.00048004
-0.0014516 0.00053294 0.00073487 0.0013215
0.0010048 0.00012985 -0.001192 -0.00033887 0.00061381 -0.00049339 0.2343 0.064111
0.0052163 0.0023848 0.00011319 0.00078039
-0.0016797 0.00091218 -0.00018309 -8.2814e-07 -0.0016128 0.00062561 0.0053832 0.0022858
0.10352 0.12256 -0.0013153 0.0050013
0.00035828 -0.00016134 -0.00080239 0.00041666 0.00092632 0.0014846 -0.00026145 0.00022458
-0.0017023 0.0047154 0.27627 0.015051
3440000000 0.23955 0.11636 0.0044595 -0.0040821 -0.00066544 -0.0017543 0.00052452 0.00010782
-0.0017807 0.0017806 0.00067846 -9.0638e-05
0.0044156 -0.0040625 0.10458 -0.041739 0.0029919 0.002314 -0.00083122 0.0010858
1.5445e-05 0.00031638 3.2107e-05 0.0010523
-0.00065443 -0.0016992 0.0029715 0.0022351 0.24623 0.16576 -0.00044898 5.1588e-05
0.0001047 0.001255 0.0010396 0.00075867
0.00067774 6.2092e-05 -0.00085355 0.0011784 -0.00047568 -8.2175e-05 0.23593 0.030947
0.0063461 -0.00084718 -0.00067371 -0.00058466
-0.0016173 0.0015831 3.2434e-05 0.00034702 9.5996e-05 0.0013202 0.0062433 -0.00088245
0.12828 0.11727 0.0016701 0.0028186
0.00074052 0.00011077 0.00020928 0.00083158 0.00098937 0.00082741 -0.00051108 -0.00019719
0.0019767 0.0033057 0.29339 -0.013184
3500000000 0.27168 0.08517 0.0021478 -0.0046842 -0.0014041 0.0015424 0.0010014 -0.00065604
-0.00091412 0.0013639 0.00057478 -0.00062963
0.002194 -0.0047589 0.11674 -0.065785 0.0031807 0.0015262 -0.00021887 0.00071162
0.00043512 2.6431e-05 1.3655e-05 0.00024994
-0.0015215 0.0015246 0.003194 0.0015752 0.27506 0.13231 8.3186e-05 -0.00016791
-0.00011309 0.00069099 0.0015654 0.00014557
0.00099991 -0.00062624 -0.00025796 0.00067028 0.00015703 -0.00017123 0.24023 0.0036071
0.006298 -0.003125 9.1585e-05 0.00016548
-0.00076792 0.0013164 0.00044689 1.2413e-05 -0.00010056 0.00066391 0.0064433 -0.0032392
0.16897 0.096156 0.002628 0.0013969
0.00055478 -0.00090153 -9.749e-05 0.00033697 0.0015928 0.00020474 -4.0503e-05 -0.00012667
0.0025355 0.00090927 0.31398 -0.041101
3560000000 0.2902 0.050776 0.00027582 -0.0059096 -0.00038236 -0.00076569 0.00058938 0.00032579
0.0017864 0.0014946 -2.1572e-05 -0.00085231
0.00029255 -0.0059057 0.11021 -0.071113 0.0060806 -0.00074607 0.00035398 0.00048115
0.00048562 -0.00013727 0.00044959 0.00033388
-0.00029558 -0.00073778 0.0060964 -0.0008365 0.30262 0.08972 -0.00023325 -0.00017379
0.00064035 0.00055713 0.0017064 -0.00069399
0.00062935 0.00031051 0.00033917 0.00045417 -0.00018289 -7.0267e-05 0.23007 -0.03295
0.0049004 -0.0058832 -0.00086576 -0.00073739
0.0017975 0.0015001 0.00049643 -0.00019744 0.0003979 0.00044581 0.004792 -0.005851
0.18903 0.08795 0.0020618 -0.0017624
-0.00015734 -0.00080414 0.00036687 0.00031728 0.0017869 -0.0006291 -0.00062104 -0.00045089
0.0021203 -0.0012835 0.32632 -0.081077
3620000000 0.30665 0.013338 -0.0012363 -0.0037347 -0.0019189 9.3798e-05 0.00046649 -0.0017794
-0.00011001 0.00062158 -0.00043553 -0.00077614
-0.0011703 -0.0038465 0.11059 -0.10013 0.0041354 -0.0039836 0.0001572 0.00040281
-2.8542e-05 -0.00086481 0.0006263 0.00026236
-0.0020938 0.00013046 0.0040692 -0.0040135 0.31534 0.045688 0.00017564 -0.00096107
-0.00013609 0.00017795 0.00088167 -0.0010774
0.00034159 -0.0017934 0.00020897 0.00041766 0.00010495 -0.00097139 0.21893 -0.063242
0.00081983 -0.0069709 -0.0013296 0.0010663
-0.00011079 0.00046901 -8.5365e-05 -0.00083813 -7.2315e-05 0.0002736 0.00084772 -0.0070261
0.21075 0.054017 0.00018237 -0.0010957
-0.00047323 -0.00083698 0.00047649 0.00018352 0.00087557 -0.00086443 -0.0011607 0.00094013
0.00028542 -0.0014958 0.32888 -0.11574
3680000000 0.31099 -0.031176 -0.0036821 -0.0039772 -0.00096919 0.0018128 -0.0012097 -0.00035768
0.0013715 2.863e-05 -0.00095356 -0.00073987
-0.0037279 -0.0039369 0.10609 -0.11657 0.0015882 -0.0047597 0.00066525 0.00040441
-9.0167e-05 -0.00060793 0.00041772 0.00010961
-0.00095321 0.0017412 0.0015741 -0.004695 0.32633 -0.0043611 -0.00087336 -0.00069061
0.0011042 0.0006895 0.00049313 -0.0016705
-0.0010608 -0.00028237 0.00063596 0.00035464 -0.00085091 -0.00068489 0.20518 -0.096684
-0.00043034 -0.0061082 -0.00082478 0.0010292
0.0014261 0.00011535 -0.00016535 -0.0007221 0.0010227 0.00058881 -0.00051314 -0.0062244
0.23194 0.033019 0.0002389 -0.0012906
-0.00093675 -0.000776 0.00058551 0.00026707 0.00080847 -0.0017363 -0.0010925 0.0012239
-0.0002066 -0.0011892 0.32827 -0.15994
3740000000 0.31289 -0.067105 -0.0031787 7.6647e-05 -0.0020152 0.0024037 6.5746e-05 -0.0010318
-0.0007475 0.00016561 -0.0010606 0.00042687
-0.0031237 1.973e-05 0.097771 -0.13837 0.00082235 -0.0053683 0.00030874 -0.00018836
-0.00038205 -0.00022676 0.00070313 0.00020746
-0.0020703 0.0024476 0.0007469 -0.0054256 0.32875 -0.043891 -0.00069456 -5.4744e-05
3.3077e-05 7.8021e-05 -0.0004282 -0.0015612
5.8396e-05 -0.0010103 0.00030459 -0.0002174 -0.00076232 -8.1184e-05 0.18367 -0.12043
-0.0025035 -0.005361 0.00065575 0.0027434
-0.00075953 9.8394e-05 -0.0003875 -0.00019651 -4.169e-05 0.00010019 -0.0024042 -0.0053226
0.24053 0.00084498 -0.00093172 -0.001048
-0.0010355 0.0005114 0.00075057 0.00010238 -0.00057501 -0.0016534 0.00095838 0.0026878
-0.00061977 -0.00093048 0.31498 -0.19977
3800000000 0.30718 -0.11341 -0.0023005 0.00080239 0.00089451 0.0037946 -0.0014343 -0.0015748
0.001602 0.0010703 -0.0012189 0.00032851
-0.0023444 0.00070718 0.086907 -0.15336 -0.0022681 -0.0050786 0.0002868 0.00016541
-0.00088141 -0.00039578 0.0011027 1.2081e-05
0.00080899 0.0037504 -0.0023222 -0.0050145 0.32478 -0.085165 -0.00073658 0.00037871
0.00082446 -2.3773e-05 -0.0009795 -0.00068779
-0.0013931 -0.0016002 0.00034075 0.00018693 -0.00070477 0.00030888 0.17417 -0.14558
-0.0029291 -0.0040702 0.0016057 0.0016276
0.0014991 0.001122 -0.00091436 -0.0004113 0.00080396 2.9193e-05 -0.0032736 -0.0038859
0.25695 -0.035798 0.0014511 0.00062541
-0.0012728 0.0002983 0.00097681 7.1278e-06 -0.0010588 -0.00061499 0.0012818 0.0016393
0.0014312 0.00045562 0.30722 -0.24123
3860000000 0.29576 -0.14501 -0.0008738 0.0012281 0.0024829 0.0019819 -0.0019799 0.0011863
0.00076873 -0.0011723 -0.0004832 0.0018553
-0.00084778 0.0012885 0.06794 -0.163 -0.0034714 -0.0049361 0.00055786 -0.00062018
-0.00098193 0.0011338 0.00065599 -0.0010785
0.0027231 0.001869 -0.0034759 -0.0048791 0.30533 -0.12553 -0.00051598 0.00090003
0.00040721 -0.00053398 -0.0010486 -0.00018066
-0.001936 0.0011249 0.00050762 -0.00067127 -0.00067716 0.00092648 0.14658 -0.16051
-0.0028753 -0.0040194 0.0020273 0.0013329
0.00083203 -0.0010886 -0.00084456 0.0012151 0.00028057 -0.00069357 -0.0026806 -0.0039274
0.25724 -0.06307 -0.00012026 -0.0012135
-0.00029333 0.0018556 0.00075745 -0.00114 -0.0009261 -0.00018222 0.0021844 0.0010743
5.1425e-05 -0.00095759 0.28425 -0.27856
3920000000 0.28019 -0.18538 0.0019852 0.0002527 0.0036008 0.0024321 9.0259e-05 0.00094848
0.00051998 -0.00037583 0.000653 0.00044033
0.0020249 0.00013883 0.040554 -0.17917 -0.0047279 -0.0030522 -0.00051232 -0.00011039
0.00030891 0.00034886 -0.00034091 -0.00061205
0.003513 0.0024167 -0.0048206 -0.0030702 0.29848 -0.15848 0.00013405 0.0014075
0.0016496 -0.0012027 -0.00063574 -0.00013399
-2.0854e-05 0.00091673 -0.00041523 -6.4225e-05 0.00010409 0.0013983 0.12646 -0.17142
-0.0037438 -0.0033456 0.0022792 -0.00051479
0.00043536 -0.0002058 0.00024155 0.0003324 0.001922 -0.0011234 -0.0040222 -0.0033362
0.2527 -0.10929 0.0013741 -0.00085386
0.00054277 0.00058536 -0.00019031 -0.00051842 -0.00066841 -6.7465e-05 0.0022413 -0.0002104
0.0015343 -0.001145 0.26402 -0.30693
3980000000 0.25295 -0.22114 0.001959 -0.003107 0.0047978 -0.00051803 9.846e-05 0.0011478
0.00065963 -0.0016162 0.00036303 6.117e-05
0.0019302 -0.0029702 0.018511 -0.19263 -0.0055315 -0.0013151 0.00082001 0.00038829
0.00047528 0.00048086 4.3995e-05 -0.0011955
0.0050525 -0.00031875 -0.0055151 -0.0011356 0.2697 -0.18867 0.0014283 -5.558e-05
-0.00081922 -0.0012553 -0.00051318 -0.00074386
0.00015778 0.001193 0.00077328 0.0004559 0.001539 -0.00011939 0.090195 -0.19313
-0.0043656 -0.00363 0.0016688 -0.00077259
0.00076848 -0.0017803 0.00054792 0.00043025 -0.00091935 -0.0010394 -0.0042966 -0.0037445
0.24371 -0.13936 0.0018095 -0.0041221
0.00053542 -2.7626e-05 -0.00015324 -0.0010725 -0.00022358 -0.00070711 0.0016915 -0.00088007
0.0016886 -0.0039601 0.22884 -0.34463
4040000000 0.22523 -0.24638 -0.0006245 -0.0041014 0.0035974 -0.0026975 0.00023349 0.00016494
-0.0005315 -0.00066592 0.00072487 -0.00025379
-0.00065374 -0.0042004 -0.0065733 -0.20019 -0.004911 -8.8101e-06 0.00019764 -0.00091346
0.00022792 0.00012607 -0.0016413 4.7416e-05
0.0032826 -0.0028314 -0.0049214 -5.696e-05 0.24726 -0.22195 0.00025035 -0.00064781
-0.00084056 -0.00038763 -0.0011696 0.00057061
0.00029465 0.00019635 0.00016338 -0.00096699 0.00020395 -0.00058871 0.068577 -0.18804
-0.0063913 -0.0019951 0.00195 -0.00044413
-0.00053132 -0.00082297 0.00016293 0.00020067 -0.00083428 -0.00035538 -0.0063436 -0.0018071
0.23359 -0.17222 -0.0010489 -0.0032256
0.0007727 -8.1162e-05 -0.0014858 8.0556e-06 -0.0012941 0.00036331 0.0018049 -0.0006529
-0.00089401 -0.0031538 0.19157 -0.36264
4100000000 0.19458 -0.27025 -0.0034063 -0.002854 0.0012032 -0.0037734 -0.00027115 -8.3637e-05
0.00057245 -0.0012934 0.00032258 0.00024006
-0.003438 -0.0028403 -0.032437 -0.20381 -0.005076 0.0010754 -0.00011798 -0.0002165
0.00078475 0.00018581 -0.00038035 0.00031745
0.0013013 -0.0036384 -0.0051116 0.0012673 0.22541 -0.24811 0.00027926 -0.00017697
-0.00076363 -0.00025983 -0.0012967 -6.7771e-06
-0.0002467 3.3656e-05 -0.0002144 -0.00024852 0.00028134 -0.00023749 0.034795 -0.20157
-0.0062953 0.00066392 0.00093573 -0.0014013
0.00075797 -0.0014869 0.00072905 0.00026404 -0.00077945 -0.00018229 -0.0061493 0.00063261
0.2204 -0.19747 -0.0010839 -0.004511
0.00031544 0.00028854 -0.00024493 0.00040001 -0.0012628 4.7571e-05 0.0010364 -0.0013342
-0.0014363 -0.0046978 0.15845 -0.38976
4160000000 0.16512 -0.28691 -0.0037307 -0.0016573 2.5023e-06 -0.0032539 0.00073343 -0.00024292
-0.0035931 -0.0011216 0.00097705 -0.00061422
-0.0036589 -0.0016583 -0.05829 -0.20009 -0.0047451 0.0027753 -0.0004758 -0.00033583
0.00016323 -0.00047419 -0.00099428 0.00025708
-0.00016543 -0.0033745 -0.0046045 0.002815 0.19235 -0.26365 0.00043236 -0.00027065
-0.0010739 -0.00029207 -0.0012822 0.0012002
0.00065087 -0.00021444 -0.00041085 -0.00034073 0.00050056 -0.00028948 0.010501 -0.18916
-0.0056629 0.0014841 0.0011148 -0.0022447
-0.0035319 -0.00085432 7.7062e-05 -0.00049727 -0.0011338 -0.00042263 -0.0057101 0.0016468
0.19013 -0.23365 -0.0041343 -0.0032734
0.00082583 -0.00085341 -0.00095604 0.00033511 -0.0012623 0.0010529 0.00092825 -0.0023301
-0.0041287 -0.0034643 0.10924 -0.39831
4220000000 0.13657 -0.30204 -0.0042762 0.00023147 -9.647e-05 -0.0039097 -0.00036505 -0.00027372
-0.00098598 0.00095893 0.00034622 -0.0010702
-0.0043681 0.00014604 -0.094868 -0.19025 -0.0021424 0.0035598 -0.00020353 -8.7236e-05
0.00010951 0.00012375 -0.00044556 0.0008901
-0.00017 -0.0038418 -0.0022342 0.0035791 0.16248 -0.28984 2.0067e-05 0.00023891
0.00047973 0.00010275 -0.00018411 0.00093609
-0.00021246 -0.0002014 -0.00025819 -0.00017452 4.5647e-06 8.1243e-05 -0.013636 -0.18765
-0.0044606 0.0024012 -6.5578e-05 -0.0023746
-0.0009091 0.00074278 7.4338e-05 3.7032e-05 0.00052037 0.00014225 -0.0044047 0.0024746
0.17546 -0.25826 -0.0038934 -0.0027367
0.00037165 -0.0011423 -0.00042764 0.00096559 -0.0002166 0.0010151 8.1752e-07 -0.0024685
-0.004023 -0.0028159 0.081406 -0.41229
4280000000 0.10556 -0.31077 -0.0028039 0.0015788 -0.001975 -0.0041271 -0.00048439 0.00070741
-0.00049622 0.0012487 -0.00059137 -0.00035547
-0.0026416 0.0016409 -0.12066 -0.19416 -0.002567 0.0031252 -0.000804 -0.00037409
0.00031236 0.00024468 0.00019803 0.00059367
-0.0019783 -0.0040965 -0.0024739 0.0031541 0.13269 -0.29643 0.00080773 -0.00025024
-0.0008239 0.00064166 -0.00036631 0.0010939
-0.00051632 0.00075179 -0.00065789 -0.00043839 0.00083251 -0.0002355 -0.05155 -0.17243
-0.0048692 0.0027191 -0.0003807 -0.0021339
-0.00051671 0.0013367 0.00021539 0.00016204 -0.00082182 0.00061377 -0.0047779 0.0028053
0.13119 -0.28183 -0.0064913 -0.00063662
-0.00069707 -0.00024781 0.00026426 0.00059313 -0.00039532 0.0010021 -0.00053961 -0.0021942
-0.006265 -0.00084406 0.030644 -0.41666
4340000000 0.078235 -0.31954 -0.0017958 0.001696 -0.0023731 -0.0014646 8.7555e-05 0.00042497
0.0001316 0.0010414 -0.00016152 -0.0010698
-0.0018775 0.0016938 -0.1412 -0.16799 -0.0018084 0.0038884 -0.00012728 0.00055008
-1.4852e-05 -0.00028798 0.00032937 0.00055401
-0.00235 -0.0013696 -0.0017142 0.0038775 0.097609 -0.3135 -0.00040079 -0.00096841
1.3937e-05 0.0005838 0.0007462 0.0019619
0.00016256 0.0004446 -0.00010727 0.00062022 -0.00044233 -0.00091394 -0.069711 -0.16968
-0.0041924 0.0038439 -0.0014756 -0.0024241
8.6414e-05 0.00096784 5.853e-05 -0.00037705 3.3538e-05 0.00048747 -0.0040577 0.0040108
0.1046 -0.30755 -0.0046416 0.0015619
-5.8123e-05 -0.0010784 0.00033666 0.00058887 0.0010485 0.0020613 -0.0014583 -0.0024555
-0.004654 0.0019658 -0.0037749 -0.41111
4400000000 0.047129 -0.32485 -0.0010425 0.0013454 -0.0024836 -0.0014051 0.0008623 0.0013041
-2.1423e-05 0.00079104 -0.00035291 -0.00086068
-0.00094778 0.0014111 -0.17021 -0.15802 -0.0011518 0.0039063 -0.00046907 0.00056466
0.00014748 -0.00052028 0.00071236 0.00043435
-0.0022901 -0.0014946 -0.0012252 0.0038852 0.066986 -0.31978 -8.3303e-05 -0.00016842
0.00032485 0.000228 0.0013033 0.0012599
0.00080404 0.0013381 -0.00045345 0.00045639 -0.00017671 -0.00019429 -0.094269 -0.15629
-0.0029873 0.0052189 -0.0021876 -0.0013172
-4.8641e-06 0.00064516 7.1097e-05 -0.00054182 0.00032507 0.00018676 -0.0029902 0.0050898
0.073235 -0.32009 -0.004247 0.0006338
-0.00047299 -0.00048194 0.00067179 0.00048862 0.0010707 0.0012545 -0.0020865 -0.0013711
-0.0040796 0.00038494 -0.049198 -0.41584
4460000000 0.011563 -0.32434 -0.00057507 0.00037839 -0.003885 -0.0010639 0.0013799 -0.00065305
-0.00021991 0.0012032 -0.00098318 -8.4025e-05
-0.00059909 0.00033081 -0.19211 -0.12874 -0.00068725 0.0046087 -0.00036559 0.0007509
-0.00059318 -0.00036249 0.00049089 -0.00044318
-0.0040385 -0.00091757 -0.00054011 0.0045869 0.042191 -0.32564 -0.00071907 -0.00057296
0.00036349 0.00061681 0.0019897 0.00069789
0.0014907 -0.00068105 -0.00036199 0.00079687 -0.00062046 -0.00065469 -0.10759 -0.13473
-0.0013243 0.0063936 -0.0023857 -0.00091338
-0.00023341 0.0011884 -0.00051838 -0.00044228 0.0003861 0.00062958 -0.0014026 0.0065044
0.03767 -0.31712 -0.0037246 0.0030388
-0.0010766 -0.00030196 0.00045488 -0.0005397 0.00205 0.00075048 -0.0024953 -0.00094756
-0.0039797 0.0029959 -0.088938 -0.39729
4520000000 -0.012629 -0.32452 -0.00043207 -0.000547 -0.0038368 0.00034656 0.00063679 -0.00017174
0.0018447 -8.0594e-05 -0.0006961 0.00090688
-0.00038141 -0.00048504 -0.21685 -0.11135 0.00070776 0.0046804 0.0005884 0.00084353
-0.00035859 4.3064e-05 0.00026181 6.2629e-06
-0.0037513 0.00040126 0.00071686 0.0046236 0.010941 -0.32411 -0.00091331 0.00051519
0.0010248 -0.00064627 0.0018982 -0.00069006
0.00062179 -8.9029e-05 0.00059401 0.00078806 -0.00096276 0.00052225 -0.12503 -0.12498
-0.00039005 0.0058667 -0.0032378 -0.00035628
0.0018806 -6.3576e-05 -0.00032837 0.00017728 0.0008493 -0.00050003 -0.00022414 0.0059762
-0.011125 -0.32936 -0.0025919 0.0027075
-0.00063607 0.00085341 0.00031283 -0.00010007 0.0018507 -0.00095085 -0.0029942 -0.00036365
-0.0025174 0.0027338 -0.11738 -0.39488
4580000000 -0.050228 -0.31717 -0.0012997 -0.00078104 -0.0030375 0.0023936 0.00077086 -0.00032182
-6.2203e-05 0.00014779 -0.00038401 0.00082094
-0.0013426 -0.00077999 -0.23556 -0.084667 0.00096545 0.0041581 0.00060909 -0.00014
-0.00012773 0.00032721 6.7279e-05 -0.0003143
-0.0030588 0.0025286 0.0010535 0.0041883 -0.020692 -0.32044 -0.00013351 0.00049628
-0.00024459 -0.00029972 0.0016312 -0.0012324
0.00074847 -0.00042884 0.00059317 -0.00015718 -0.00015458 0.000568 -0.13553 -0.10039
0.0022488 0.0054259 -0.002546 0.0010685
4.1607e-05 2.3023e-05 -8.9923e-06 0.00026253 -0.00028195 -0.00036178 0.002372 0.0053151
-0.038473 -0.33631 -0.002195 0.0036069
-0.00041757 0.00088839 0.00015084 -0.00029189 0.0013405 -0.0010907 -0.0027279 0.0010891
-0.0025377 0.0033562 -0.16356 -0.36595
4640000000 -0.075648 -0.31086 -0.0026057 -0.0016135 -0.0031398 0.0027161 0.00053713 -0.001509
0.001416 -0.00023067 -8.1459e-06 0.00089433
-0.0026143 -0.0016391 -0.2458 -0.056768 0.001676 0.0037736 0.00078772 0.00033169
-0.00028269 0.00035933 -0.00019212 -0.00076812
-0.0031508 0.0028197 0.00181 0.0037153 -0.044652 -0.31448 0.00031829 0.0007796
0.0010143 0.00025993 0.00023022 -0.0020321
0.0004821 -0.0015064 0.0007275 0.00028912 0.0001982 0.00074206 -0.14074 -0.085801
0.0038161 0.0037009 -0.0025608 0.0016804
0.0014653 -0.00030261 -0.00021716 0.00038397 0.00085026 0.00033119 0.0037774 0.0037236
-0.071953 -0.32275 -0.0025707 0.0035369
0.00014524 0.00089517 -0.00012188 -0.00067413 0.00039552 -0.002049 -0.0022973 0.0019004
-0.0024187 0.0036532 -0.18233 -0.3555
4700000000 -0.10336 -0.30604 -0.0042359 -3.5109e-05 -0.0012124 0.0045668 -0.0010404 -0.00085889
0.0012656 -0.00051651 0.00090433 0.00066158
-0.004207 -9.0148e-05 -0.25782 -0.038129 0.0026429 0.0042098 0.00047293 -0.00052239
0.00038824 0.00032063 -0.00031251 -1.923e-07
-0.0011954 0.0045526 0.0026321 0.0041953 -0.075435 -0.30882 -4.235e-05 0.00050474
0.00033187 -0.00015269 0.00013669 -0.0012441
-0.0010209 -0.00093832 0.00044386 -0.00049211 -4.3523e-05 0.00050766 -0.1575 -0.064896
0.0035624 0.0013364 -0.0014996 0.0024327
0.0011096 -0.00050377 0.00033591 0.00028782 0.00035565 -0.00012077 0.0036934 0.0012862
-0.11069 -0.31568 -0.0011595 0.0039177
0.00087092 0.00066851 -0.00027764 -6.1969e-05 -7.6699e-06 -0.0014682 -0.001541 0.0023377
-0.0011281 0.003509 -0.22564 -0.32627
4760000000 -0.13325 -0.29061 -0.0048866 0.0013596 0.00058753 0.004556 -0.00075169 -0.0005835
0.00025715 -0.0012443 0.00084285 -0.00044704
-0.0049005 0.0013155 -0.25329 0.0044404 0.003119 0.0033119 -2.5642e-05 -0.00062871
0.00025794 6.0864e-05 0.00012733 -0.00013063
0.00064429 0.0046152 0.0032988 0.0031755 -0.10555 -0.29461 0.00067967 0.00046648
0.00075573 7.6878e-05 -0.0013303 -0.0010515
-0.0006739 -0.00044111 -2.2195e-05 -0.00065234 0.00064662 0.00035633 -0.15136 -0.048412
0.0026916 0.0005274 -0.00067543 0.0026884
0.00033941 -0.0011767 0.000305 9.3137e-05 0.00085794 0.00014909 0.0024513 0.00050914
-0.14368 -0.29972 -0.00052009 0.0039235
0.00099794 -0.0003881 0.00013114 -0.000151 -0.0013523 -0.00072771 -0.00048838 0.0029809
-0.00063395 0.004041 -0.2372 -0.30387
4820000000 -0.16001 -0.27681 -0.0050746 0.002823 0.0015968 0.0029751 -0.00078641 -0.00035659
0.00041819 -0.000949 0.00014763 -0.00046252
-0.0050372 0.002809 -0.26498 0.026732 0.0044169 0.0033549 -6.9876e-05 -0.00031512
0.0002174 -1.3686e-05 -0.000207 -0.00037905
0.0017286 0.0028819 0.0044231 0.0032319 -0.13269 -0.29055 0.00060713 -0.00040884
0.000578 -0.00077105 -0.00091173 -4.5146e-05
-0.0008628 -0.00039116 -0.00010938 -0.00038798 0.00055627 -0.00035177 -0.16661 -0.030962
0.0014953 -0.00047516 0.00023982 0.0029137
0.00024348 -0.0010389 0.00017684 -9.403e-05 0.00051286 -0.00059458 0.0017314 -0.00045065
-0.18422 -0.28268 -0.00069969 0.0032295
0.0001657 -0.00042468 -0.00028707 -0.00034638 -0.00081348 -0.00037263 6.9573e-05 0.0029382
-0.00048816 0.0031555 -0.27449 -0.2741
4880000000 -0.19117 -0.25695 -0.0043153 0.0046476 0.0022888 0.0030134 -0.0014101 0.00026225
-0.00089414 -0.0009775 0.00034766 -2.411e-05
-0.004256 0.0046601 -0.25653 0.068305 0.0046329 0.0014028 -0.00040238 -0.00026952
-7.5723e-05 0.0001946 -0.00019198 9.5946e-05
0.0023089 0.0029466 0.0048018 0.0014863 -0.15279 -0.27704 0.00038515 -0.00033465
-0.00020377 -0.0015697 -0.00039739 -0.00025203
-0.0013429 0.00025642 -0.00031784 -0.00027484 0.00047708 -0.00044577 -0.15978 -0.012355
0.00053837 -0.00064763 0.0010759 0.0025133
-0.0010087 -0.00097641 -1.1469e-05 0.00030606 -0.00022544 -0.0016637 0.00048845 -0.00058243
-0.21543 -0.26746 0.00029335 0.0028757
0.00044925 -8.9866e-05 -0.00019897 -1.3566e-05 -0.00063584 -0.00013244 0.0012082 0.0024018
0.00035784 0.0031442 -0.28592 -0.24482
4940000000 -0.21184 -0.23921 -0.0028354 0.0067614 0.0029333 0.0010417 -0.00028961 0.00069298
-0.0012056 -0.00041672 5.7076e-05 -0.00073788
-0.002886 0.0067262 -0.26811 0.094111 0.005972 0.0012062 -0.00010191 -3.2283e-05
0.00048236 -0.00024013 -0.00037323 4.653e-05
0.0028639 0.0010875 0.005933 0.00086517 -0.17203 -0.25351 0.00018006 -0.00037773
-0.00098216 -2.6557e-05 -0.0006574 4.7697e-05
-0.00028577 0.00074553 -8.5875e-05 -6.9705e-05 8.071e-05 -0.00046115 -0.16735 -0.0028787
-0.00090198 7.5985e-05 0.0019189 0.0019751
-0.0012444 -0.00045692 0.00044785 -0.00030552 -0.001009 -8.9835e-05 -0.00080196 0.00017527
-0.23949 -0.24019 -2.2709e-05 0.002991
6.4765e-05 -0.00073466 -0.0004135 0.00016588 -0.00038604 0.00026785 0.0019438 0.0019493
-0.00023651 0.0028783 -0.30979 -0.21834
5000000000 -0.23239 -0.21469 7.5824e-06 0.007359 0.0032557 0.0016105 -0.00018664 0.00057446
-0.0003911 0.00045125 -0.00017525 -0.00081793
6.8731e-05 0.007342 -0.25443 0.11184 0.0058046 -0.00099214 -0.00031271 -0.00013714
-0.00017608 -0.000636 -0.00023858 6.3434e-05
0.0032167 0.0014753 0.0058732 -0.00087828 -0.2023 -0.23916 -0.00065059 -0.00085494
-0.0003793 -0.00027333 -0.00025235 -3.8414e-05
-0.00018082 0.00062044 -0.00025222 -6.7519e-05 -0.00055471 -0.00088628 -0.1614 0.021468
-0.0010609 0.0014631 0.0022509 0.00099302
-0.00041624 0.00050581 -0.00022128 -0.00058417 -0.0003365 -0.00032804 -0.0011573 0.0013957
-0.26705 -0.21706 8.8989e-05 0.0034939
-0.00026147 -0.00081565 -0.00020429 -7.8562e-05 -0.00042674 -0.00040257 0.0022848 0.0011215
0.00021595 0.0037641 -0.3218 -0.18414
5060000000 -0.25329 -0.18708 0.00202 0.0069905 0.0028829 -0.00036376 0.00018973 0.00059599
-0.00033572 -4.3358e-06 -0.00036948 -0.00024696
0.0019719 0.0069541 -0.23693 0.14882 0.0051469 -0.0018304 -2.1781e-05 0.00022587
-0.00040654 -0.00012417 -0.00029935 0.00011145
0.0029746 -0.00029388 0.0052169 -0.0020196 -0.21532 -0.21659 -0.00031748 0.00041843
-0.0010956 9.9961e-05 -0.0012472 -9.1781e-06
0.00021414 0.0005963 -4.7369e-05 0.00024348 -0.00036665 0.0003623 -0.16316 0.028627
-0.00067729 0.0031495 0.0017639 0.00065359
-0.00025338 9.0963e-06 -0.0003741 -2.2295e-05 -0.0011473 0.00012456 -0.00055317 0.003214
-0.28158 -0.18598 0.0011595 0.0035673
-0.0003623 -0.00026922 -0.0004624 0.00025456 -0.0013063 0.0002901 0.0017435 0.00055931
0.001107 0.0033292 -0.3337 -0.15557
5120000000 -0.2693 -0.16191 0.0034918 0.0058527 0.0030266 -0.00036057 0.0004009 0.00066848
-0.0001011 0.00074132 -0.00060484 7.961e-05
0.0035016 0.0059404 -0.23136 0.17532 0.0049471 -0.0027481 9.5749e-05 0.00015597
-7.141e-05 1.1474e-08 -0.00010627 0.00039227
0.0030897 -0.00040521 0.0047898 -0.0027943 -0.22894 -0.20223 -2.7206e-05 8.6258e-05
-8.559e-05 0.0010629 -0.0013231 0.0010876
0.00046595 0.00068961 9.879e-05 0.00021603 -3.5941e-05 0.00011168 -0.15933 0.055083
0.0010415 0.0037562 0.0025104 0.00024479
-0.00012063 0.0007025 -0.00014883 1.9119e-06 -0.00011549 0.0011173 0.001086 0.0036086
-0.29685 -0.15216 0.0013301 0.0032312
-0.00053204 0.00017612 -5.0644e-05 0.00032152 -0.0010687 0.00083888 0.0025271 0.0004418
0.0014608 0.00344 -0.34658 -0.12107
5180000000 -0.2853 -0.13117 0.0049951 0.0049665 0.0033777 -0.0012596 0.00028892 0.00050107
-0.0002424 0.00024519 -0.00067757 0.00059234
0.0049977 0.0048296 -0.20886 0.19848 0.0040743 -0.0040009 -0.00033987 -0.00024459
-7.4399e-05 -0.00015597 8.8262e-07 0.00018689
0.0032312 -0.0012613 0.0041055 -0.0038881 -0.24057 -0.16597 -0.00034377 0.00068342
-8.5069e-06 -0.00017773 -6.0195e-06 0.000865
0.00026461 0.00058556 -0.00035196 -0.00023193 -0.00030976 0.00062165 -0.15839 0.06474
0.0027429 0.0041598 0.0021492 -0.00063734
-0.00017479 0.00027052 -7.3212e-05 -5.7556e-05 4.6842e-05 -0.00021663 0.0027074 0.0042385
-0.30961 -0.1098 0.0026093 0.0038476
-0.00060613 0.00057719 -6.6062e-05 0.00023374 -0.00050676 0.00086681 0.0021957 -0.00075223
0.0024736 0.0036038 -0.34877 -0.088813
5240000000 -0.29367 -0.10402 0.0052942 0.0034615 0.0026636 -0.0028 0.00070784 -4.4981e-05
-0.00032336 7.4525e-06 0.00012249 0.00057882
0.0052698 0.003519 -0.19694 0.23566 0.0032532 -0.0045744 3.0468e-05 7.9361e-05
-0.00022739 5.691e-05 0.00023392 0.00034245
0.0025924 -0.0027604 0.0031052 -0.0048956 -0.25673 -0.1413 0.0004002 0.00023025
-0.00011836 0.00074873 -0.00019075 0.0012704
0.00068215 -1.6431e-05 -2.5423e-05 7.4766e-05 0.00032226 0.00023438 -0.15871 0.085467
0.0037877 0.0028974 0.0017017 -0.0012542
-0.00040221 3.1732e-05 -0.00020105 3.7609e-05 -0.00018086 0.00077298 0.0038413 0.002751
-0.32342 -0.068305 0.0031438 0.0027454
7.2648e-05 0.00074441 0.00024096 0.00035845 0.00018734 0.0014245 0.0018054 -0.0012174
0.0033097 0.0029978 -0.35569 -0.056324
5300000000 -0.2983 -0.073648 0.0061491 0.0018548 0.0017069 -0.0032002 0.00021152 -0.00035694
0.00046371 0.00069154 0.00015886 0.00023892
0.0061328 0.0017532 -0.18909 0.24056 0.002151 -0.0055496 -0.00013669 0.00023475
1.076e-05 0.00023785 0.00029086 0.0003136
0.0016551 -0.00329 0.0020046 -0.0054078 -0.27344 -0.11574 0.0002957 -0.00034076
0.0002029 9.8048e-05 0.00073547 0.00090595
0.00011946 -0.00035488 -0.00013203 0.00023855 0.00036064 -0.00035005 -0.15107 0.094649
0.0055932 0.001992 0.0013449 -0.0016337
0.00050192 0.00064733 -1.655e-05 0.00039366 0.00025541 0.00017472 0.0054829 0.0019332
-0.33524 -0.03947 0.003446 0.00275
0.00026524 0.00017958 0.00028976 0.0002791 0.00063173 0.00056316 0.0012986 -0.0016626
0.0034451 0.0026266 -0.35074 -0.01994
5360000000 -0.29823 -0.036612 0.0060438 0.00064593 0.00033538 -0.0036865 0.00042482 -1.5026e-05
6.9846e-05 0.00036645 0.000617 -0.00011762
0.0059921 0.00066055 -0.15167 0.2622 0.00071742 -0.005359 9.0554e-05 0.00024218
-0.00011316 6.7108e-05 0.00055478 -0.00017936
0.00023091 -0.0036192 0.00073608 -0.005617 -0.27223 -0.087821 0.00042296 0.00052678
1.025e-05 0.00055265 0.00092576 0.00024669
0.00038836 -5.4634e-05 7.7632e-05 0.00018421 0.00031426 0.00044223 -0.149 0.11278
0.0060726 -0.00042761 0.00082011 -0.0019209
5.3862e-05 0.00036036 -8.2381e-05 -4.81e-05 2.9849e-05 0.00050064 0.0061315 -0.00048319
-0.33126 -0.0004051 0.0047132 0.0022735
0.00062815 -9.3102e-05 0.00045149 -0.00019879 0.00066863 0.00054557 0.00079117 -0.0019597
0.0044796 0.0024394 -0.34884 0.007948
5420000000 -0.30052 -0.013244 0.0060512 -0.0012929 -0.00038207 -0.0034698 -3.8301e-05 -0.00017896
0.00072733 0.00043298 0.00023419 -0.00037269
0.0060933 -0.0012283 -0.13256 0.28882 -4.8479e-05 -0.0056229 0.00010356 0.00013044
5.2802e-05 1.6592e-05 0.00018923 -0.00012944
-0.00054641 -0.0035681 -0.00023319 -0.0057055 -0.28738 -0.055136 -0.00013481 -0.00052908
0.00087761 9.8437e-05 0.00090149 -1.9441e-05
-9.6002e-05 -0.00016786 0.00010022 0.00013008 -0.00012209 -0.00050228 -0.13753 0.12731
0.0051908 -0.0020596 6.4093e-05 -0.001787
0.00090437 0.00035321 2.1095e-05 -4.7874e-06 0.00085318 0.00018757 0.0051535 -0.0020202
-0.33494 0.028607 0.0049038 0.001045
0.00024813 -0.00033828 0.00028083 -0.00013976 0.0011275 -4.6991e-05 5.3817e-05 -0.0018141
0.0051047 0.00094506 -0.34152 0.050154
5480000000 -0.29256 0.02284 0.0049728 -0.0019978 -0.001986 -0.0030425 0.00034346 7.1401e-06
0.00073119 -0.00019105 -0.00010553 -0.00013901
0.0049267 -0.0020146 -0.11798 0.29677 -0.0016948 -0.0058573 1.8069e-05 0.00021906
8.3219e-06 -2.657e-05 0.00031554 -0.00017176
-0.0020055 -0.0029787 -0.0017927 -0.0055908 -0.29246 -0.032871 -0.00029697 0.00024592
0.00051528 -0.00049888 0.00095712 4.1295e-06
0.0004019 -2.9062e-05 2.0098e-05 0.00022896 -0.00028677 0.00020362 -0.13091 0.13839
0.0041056 -0.0034794 -0.00016882 -0.0018889
0.00086368 -0.0001394 8.7167e-05 3.1813e-05 0.00050373 -0.00054795 0.0040868 -0.0035199
-0.32443 0.057904 0.0049837 0.0005209
-0.00014019 -0.00011119 0.00030772 -7.4817e-05 0.00057192 -0.00031127 -0.00011948 -0.0019164
0.0048367 0.00036446 -0.33211 0.0719
5540000000 -0.28867 0.048095 0.0041308 -0.0026774 -0.0024953 -0.001843 0.00037062 -0.00038954
0.00030089 -0.00024018 -0.00033525 0.00010345
0.0041296 -0.0026577 -0.07704 0.31405 -0.0026876 -0.0048901 0.0004455 9.4897e-05
8.1181e-05 -0.00014513 -0.00010102 -0.00044781
-0.0026226 -0.0018508 -0.0027231 -0.0050598 -0.29069 -0.011234 0.00025807 -0.00011511
0.0003725 -0.00010913 0.00023101 -0.00034502
0.00034053 -0.00034314 0.00041662 0.00011582 0.00029455 -2.7443e-05 -0.11941 0.15955
0.0027579 -0.0039479 -0.00114 -0.0019408
0.00026873 -0.00024661 -2.7567e-05 -0.00022248 0.0003075 3.0117e-05 0.0026723 -0.0039475
-0.30951 0.093467 0.0049243 -0.0011071
-0.00025402 0.00020537 -0.00015004 -0.00050939 0.00044308 -3.7939e-05 -0.0011639 -0.0017747
0.0049182 -0.00085697 -0.32442 0.11318
5600000000 -0.27714 0.076205 0.0034317 -0.0036194 -0.0024835 -0.0017854 0.00033746 -0.00035003
0.00038174 -0.00019904 0.00017871 0.00053081
0.0034872 -0.0036266 -0.074367 0.3282 -0.0037051 -0.0045772 9.099e-05 -0.00019043
2.6229e-05 -9.2481e-05 -6.6347e-05 -0.00019453
-0.0024457 -0.0016709 -0.0039705 -0.0044371 -0.28975 0.020376 -9.1632e-05 -8.2139e-06
0.00041291 -0.0007151 0.00043796 -0.00046329
0.00033575 -0.00039642 7.61e-05 -0.00022254 -3.7053e-05 -4.9695e-05 -0.11156 0.15895
0.0018076 -0.0039391 -0.0010239 -0.00099299
0.0003091 -0.00020246 -9.1913e-05 7.3107e-05 0.00029914 -0.00078321 0.001692 -0.0039422
-0.3006 0.12339 0.0044272 -0.0012282
0.0002353 0.00050544 -0.000166 -0.00016418 0.00044412 -0.00067883 -0.0009843 -0.0011206
0.0046498 -0.001508 -0.30228 0.12748
5660000000 -0.26534 0.098211 0.0031668 -0.0037869 -0.0036498 -0.00050617 -0.00031663 -0.00079774
-0.00022372 -0.00076547 0.00048213 -0.00028129
0.0031375 -0.003791 -0.032908 0.31963 -0.0046448 -0.002822 1.1063e-05 -0.00015763
4.945e-05 6.5632e-05 -0.00017752 -0.00017957
-0.0036326 -0.00051026 -0.0044692 -0.0028002 -0.29065 0.043844 -0.00015339 0.00018491
-0.0005582 -0.00020573 0.00021297 -0.0010318
-0.00031474 -0.00071962 1.5828e-05 -0.00016796 -0.00011997 0.00015925 -0.096263 0.17894
0.00082288 -0.0040162 -0.0013821 -0.0010205
-0.0001683 -0.00062042 0.00015245 -3.6625e-05 -0.00049185 -0.0002327 0.0007429 -0.0039788
-0.28554 0.15224 0.004133 -0.0024545
0.00034995 -0.00026101 -8.715e-05 -0.00020187 -3.0794e-06 -0.00087201 -0.0013951 -0.00091606
0.0039651 -0.0022607 -0.29397 0.16395
5720000000 -0.25001 0.11932 0.0026068 -0.004373 -0.0027607 0.00075871 -0.0005373 -0.0001931
-0.00038671 -7.5828e-05 -9.137e-05 -0.00026312
0.0025736 -0.0043283 -0.0047742 0.34491 -0.0053404 -0.0028104 5.5342e-05 -7.5289e-05
-0.00024613 1.4693e-05 -0.00031584 0.00016825
-0.0026477 0.00088204 -0.0055871 -0.002731 -0.28638 0.074863 0.00011163 -1.4914e-05
0.00039186 0.00039776 -0.00012398 -0.00027673
-0.00058102 -0.00027026 4.3261e-05 -2.2029e-05 0.00012604 -1.8535e-05 -0.080092 0.18071
-0.00024635 -0.003627 -0.0015487 -0.00031966
-0.00039784 -0.00016088 -0.00027631 5.5716e-05 0.00043244 0.00029848 -0.00020502 -0.0036493
-0.2737 0.17889 0.0040887 -0.0034098
-9.1462e-06 -0.00041952 -0.0003342 0.00028067 0.00026041 -0.00028403 -0.0015342 -0.0003976
0.0041245 -0.0034398 -0.26285 0.18097
5780000000 -0.23387 0.13656 0.0013508 -0.0048072 -0.0025066 0.0012848 -0.00068026 3.8886e-05
-0.00035778 -0.00044591 -0.00010544 -0.00044847
0.0013086 -0.0048495 0.0087052 0.33985 -0.0060267 -0.00063057 -2.7684e-05 -0.00019875
-1.2136e-05 -4.3802e-05 9.3122e-05 -0.00010272
-0.0025485 0.0012173 -0.0060142 -0.00035798 -0.28342 0.091774 -3.509e-05 -7.3575e-05
8.0703e-05 -0.00018507 -9.9084e-05 -0.00042365
-0.00071751 0.00010765 -2.9454e-05 -0.00021295 -4.7907e-05 -0.00010141 -0.071235 0.19662
-0.00019806 -0.0031066 -0.0012569 0.00011199
-0.00038435 -0.00029167 6.2204e-05 2.5303e-05 2.3237e-05 -0.00015566 -0.00022438 -0.0030233
-0.2631 0.19974 0.0029131 -0.0037471
-0.0003515 -0.00028078 4.3776e-05 -4.6355e-05 -0.00040328 -0.00062525 -0.0013808 0.00010571
0.0027731 -0.0039727 -0.25439 0.20326
5840000000 -0.22001 0.15785 0.00017403 -0.0055043 -0.0019816 0.0012131 -0.00012984 0.00032638
-0.0004162 0.00020469 -0.00050998 -0.00032721
0.00021114 -0.0054711 0.044599 0.34272 -0.0058223 0.00060089 -0.00018037 4.895e-05
0.00016197 1.2811e-05 -9.4486e-05 0.00018418
-0.0019165 0.0012824 -0.005795 0.00051984 -0.2757 0.11632 -0.00015907 9.1074e-05
-0.00017947 -0.00068027 -0.0005524 -0.0005845
-0.0001685 0.00029969 -0.00019856 2.9545e-05 -0.00011969 0.00013726 -0.048337 0.19963
-0.00069319 -0.0036024 -0.0012779 0.00028704
-0.00033647 0.00021583 0.0002145 -7.6599e-05 -0.00018116 -0.00061452 -0.00073156 -0.003663
-0.2445 0.20906 0.0022029 -0.0040113
-0.00039117 -0.0002868 -5.1899e-05 0.0001863 -0.00043246 -0.00029803 -0.0011892 0.00040822
0.0022809 -0.0037429 -0.21815 0.22733
5900000000 -0.20595 0.1696 -0.0019658 -0.0054138 -0.0020999 0.0023945 -0.00012523 3.2853e-05
0.00014725 -0.00015016 5.4608e-05 0.00024752
-0.0019431 -0.0054653 0.064606 0.34242 -0.0051019 0.001991 -6.6757e-06 -4.1095e-05
5.1815e-05 -0.00031205 -1.0746e-05 -5.2605e-05
-0.0020817 0.0024139 -0.0052354 0.0021928 -0.25986 0.131 -9.2795e-05 -0.00016883
-0.00047376 -0.00042438 -0.0010646 -0.00017995
-0.00014799 4.6267e-05 4.0479e-05 3.4518e-06 -6.4979e-05 -0.00018281 -0.041023 0.20998
-0.0009181 -0.0035984 -0.0010589 0.0002029
0.00027333 -8.0819e-05 1.0913e-05 -0.00020369 -0.00041229 -0.00054854 -0.001032 -0.0035036
-0.21864 0.22417 0.0021487 -0.0048068
6.4813e-05 0.00037943 -9.1488e-05 -8.3004e-05 -0.0008244 -0.00029045 -0.0012651 0.00022433
0.0021448 -0.0049942 -0.20392 0.23697
5960000000 -0.18549 0.18269 -0.0030313 -0.0040549 -0.00079498 0.002738 -0.00012361 0.00023737
-4.8018e-05 0.00024981 -8.0713e-05 0.00018123
-0.0030896 -0.0040089 0.091444 0.34119 -0.0042605 0.0023928 -0.0001568 5.446e-06
1.262e-05 0.0001511 3.1932e-05 0.00014081
-0.0007301 0.0027212 -0.0040081 0.0024225 -0.2446 0.15721 -2.4783e-05 -0.00024923
-0.00037222 0.00022214 -0.00043488 -0.00010602
-0.00011985 0.00018926 -0.00015164 1.8323e-05 -4.7309e-05 -0.00015996 -0.022179 0.21839
-0.0020312 -0.003272 -0.0010376 0.00094889
-0.00012835 0.00020484 3.806e-05 2.9919e-06 -0.0004886 0.0002451 -0.0020604 -0.0033181
-0.1973 0.23813 0.00020724 -0.0050115
-0.00010531 6.8151e-05 0.00014158 0.0001172 -0.00058322 -0.0001417 -0.00096669 0.00091931
0.00023237 -0.0048655 -0.17445 0.26415
6020000000 -0.16737 0.19768 -0.0039536 -0.0029612 -0.00017934 0.0030576 1.1738e-05 0.00053128
-0.00021503 0.00022438 -1.8198e-05 0.00022351
-0.0039357 -0.0029896 0.11948 0.33268 -0.0044295 0.0034057 -9.6999e-05 0.00015584
-0.00014064 6.348e-05 -0.0002338 0.00018487
-7.5319e-05 0.0031558 -0.0045787 0.0034607 -0.22426 0.1693 -0.00032484 0.00027522
-0.00086999 6.4626e-05 -0.0006887 0.00060289
3.3146e-05 0.00054369 -7.8739e-05 0.0001828 -0.00025906 0.00020585 -0.01603 0.2137
-0.002829 -0.0032398 -0.00058249 0.00066064
-0.00013315 0.00031219 -0.00017902 0.00016679 -0.00076868 5.3217e-05 -0.0027841 -0.0031823
-0.16792 0.25159 -1.4529e-05 -0.0048205
-1.2582e-06 0.00025542 -0.000389 0.00016591 -0.00049074 0.00064355 -0.00060326 0.00075037
0.00011709 -0.0048956 -0.14786 0.26255
6080000000 -0.14735 0.20624 -0.0040657 -0.00069123 0.0013272 0.0027636 5.1033e-05 0.00010291
0.0001576 5.8323e-05 0.00020823 0.000102
-0.0041191 -0.00076644 0.14111 0.33323 -0.0029961 0.0045792 -5.6824e-05 -4.329e-05
8.3909e-06 0.00016058 0.00017705 0.00033001
0.0012791 0.0027845 -0.0028593 0.0047893 -0.20622 0.19561 0.00021539 0.00012597
-0.00020773 0.0006799 -0.00011016 0.000338
0.00010792 8.7995e-05 -6.6436e-05 -4.7569e-05 0.00018226 0.00019112 0.0010664 0.222
-0.0039725 -0.0022702 -0.00090383 0.0009979
0.00011544 7.6129e-05 5.4802e-05 3.1077e-05 -0.00029391 0.00061748 -0.0040146 -0.0022704
-0.13915 0.26911 -0.00086571 -0.0054539
0.00015202 1.2908e-05 0.00021076 0.00030959 -0.00024849 0.00021983 -0.00089514 0.00099696
-0.00082659 -0.0051879 -0.12531 0.28401
6140000000 -0.13002 0.21936 -0.0035962 -0.0005147 0.0016316 0.0022357 0.00012213 -1.8484e-05
-0.00012538 -0.00017207 0.00025842 -0.00012923
-0.0035472 -0.00049502 0.1678 0.31423 -0.0020955 0.0052264 1.7802e-06 2.755e-05
0.00025825 -2.8733e-05 0.00019358 0.00010453
0.0017341 0.0022164 -0.0019174 0.0052777 -0.18257 0.21482 0.00029059 -0.00010128
6.9113e-05 0.00057161 -8.9259e-05 0.00061502
0.00012991 -3.2337e-06 6.0669e-06 3.7695e-05 0.00034179 -0.00011031 0.013703 0.21261
-0.0046462 -0.0011828 -0.00054108 0.0015301
-2.8687e-06 -0.00017571 0.00030637 -3.0968e-05 5.044e-05 0.00067674 -0.0045971 -0.001173
-0.11912 0.28804 -0.0027803 -0.0043991
0.00032395 -0.00012567 0.00025647 5.4521e-05 -0.00022536 0.00068392 -0.00042957 0.0015998
-0.002896 -0.0044687 -0.08679 0.28233
6200000000 -0.11452 0.22483 -0.0029776 -5.2675e-05 0.0022273 0.0012609 9.0666e-05 0.00035997
-0.00031384 0.0002573 -0.0001274 -0.00034877
-0.0030331 -9.562e-05 0.19566 0.31245 -0.00085814 0.0052152 7.1151e-05 0.0002342
0.00011214 7.4719e-05 0.00017604 9.6546e-05
0.0022107 0.0011796 -0.00084542 0.0052421 -0.16291 0.22883 0.00010895 -0.00040385
0.0005518 5.6589e-05 0.00026678 0.00033856
6.3592e-05 0.00033967 0.00010247 0.00023436 9.4428e-05 -0.00043263 0.027209 0.22105
-0.0045686 9.7856e-05 0.00014783 0.0012984
-0.00032974 0.00019383 5.8028e-05 4.5337e-05 0.00057369 -4.7445e-05 -0.0046624 0.00011161
-0.10655 0.29545 -0.0035561 -0.0038264
-0.00024721 -0.00026878 0.00013505 0.00016277 0.00027072 0.00022079 3.7886e-05 0.0012958
-0.003546 -0.0036665 -0.073312 0.29211
6260000000 -0.099212 0.23795 -0.0029598 0.00089418 0.0021661 0.00065799 0.0002758 -0.00010402
0.00017634 0.00028038 -5.0482e-05 4.4357e-05
-0.002954 0.00089793 0.21317 0.29724 -8.7069e-05 0.0053508 -1.2025e-05 -0.00013379
-1.4017e-05 -0.00017915 0.00029507 6.7132e-05
0.0021477 0.00058663 1.6545e-05 0.0054284 -0.14063 0.2501 0.00014236 -2.9863e-05
0.0003083 -0.0001182 0.00026955 0.00045019
0.00028336 -8.185e-05 -2.843e-05 -0.00014514 0.00012841 1.6122e-05 0.043112 0.21602
-0.0043758 0.001446 0.00069197 0.0012646
0.00018876 0.00031091 4.8517e-05 -9.1953e-05 0.00016564 -0.00018544 -0.004286 0.0014607
-0.080433 0.29551 -0.0040386 -0.0025681
2.2149e-05 1.163e-05 0.00024372 0.00014016 0.00023993 0.00016581 0.00074319 0.0013106
-0.0040268 -0.002816 -0.027777 0.29221
6320000000 -0.082746 0.23955 -0.0024901 0.0014359 0.0022805 -0.00044774 8.2823e-05 0.0001613
-0.00044094 0.00047669 -0.00012749 0.00025986
-0.0024545 0.0014335 0.23838 0.2872 0.0020069 0.0056579 7.0597e-05 0.00011383
1.8861e-05 -0.00013673 0.00021849 -8.5961e-05
0.0023188 -0.00046622 0.0020978 0.0055077 -0.12235 0.25882 -0.00021915 -0.00025722
0.00036984 -4.6397e-05 0.00039938 0.00013498
9.3029e-05 9.4376e-05 6.9693e-05 8.2023e-05 -0.00018444 -0.00029347 0.042079 0.21706
-0.0038756 0.0020939 0.00078579 0.00075545
-0.00042989 0.0004304 -7.1779e-05 -0.00017397 0.00034761 5.9677e-05 -0.0039013 0.0020565
-0.05564 0.30493 -0.0048113 -0.0016057
-0.00016535 0.00019554 0.0001628 -0.00021149 0.00055932 0.00015511 0.00074802 0.00075541
-0.0047332 -0.0015596 -0.017537 0.28978
6380000000 -0.06325 0.24678 -0.0018542 0.0018825 0.0016526 -0.00053554 3.4639e-05 -0.00010185
0.00038356 0.00012902 6.5082e-05 9.59e-05
-0.0018852 0.0018344 0.25505 0.26795 0.0031511 0.0040857 -0.00014901 -7.4172e-05
-0.00018685 -0.00024776 -0.00015826 -0.00032273
0.0016203 -0.00056451 0.0032662 0.0042128 -0.093884 0.27439 -0.00018364 9.6832e-05
0.00035269 -2.3339e-05 0.00046388 7.0415e-05
7.1441e-06 -8.446e-05 -0.00013003 -5.1558e-05 -0.00018847 0.00013889 0.062946 0.20748
-0.0029283 0.0033558 0.00097265 0.00070887
0.00027377 0.00021397 -0.00018156 -0.00017445 0.00042511 -0.00015164 -0.0028554 0.0034596
-0.034241 0.29741 -0.0047195 3.9426e-06
7.4752e-05 1.4168e-06 -0.00018441 -0.00030921 0.00054797 -2.3841e-05 0.0010264 0.00074504
-0.0046741 -5.8925e-05 0.022837 0.29281
6440000000 -0.040326 0.25732 -0.00085022 0.0024831 0.0017183 -0.00079218 0.00040307 -7.4564e-05
0.00021971 -0.00044433 -0.00024921 -0.00019319
-0.00085488 0.0024578 0.27555 0.25355 0.0034627 0.0029495 0.00012205 -5.9677e-05
-0.00011849 3.5787e-05 -0.00018549 -0.00022748
0.0017148 -0.00081974 0.0035924 0.0027508 -0.07699 0.28854 -0.000147 0.00031516
-0.00037192 -4.4004e-05 0.00040081 -0.00047261
0.00039471 -0.00015802 0.00013192 -7.3935e-05 -0.00015094 0.00032215 0.065155 0.20331
-0.0018416 0.0039193 0.00089 0.00065314
0.00028585 -0.00041872 -0.0001382 8.5333e-05 -0.00040797 -2.0372e-06 -0.0018832 0.0038893
0.0075901 0.30249 -0.0045241 0.0011891
-0.00028161 -0.00017926 -0.00017969 -0.00019329 0.00042701 -0.00044041 0.00083077 0.00058681
-0.0044655 0.0012359 0.033949 0.27611
6500000000 -0.021988 0.25693 -9.2627e-05 0.0019812 0.0013425 -0.00092117 0.00016577 -9.1632e-05
0.00012865 0.00013543 -0.00016393 0.0004766
-0.00014494 0.0020059 0.30037 0.22629 0.0037623 0.0024666 8.963e-05 1.2353e-05
0.00016134 0.00018899 0.00017801 -3.3702e-05
0.0013062 -0.00098658 0.0037288 0.0023582 -0.065307 0.28555 3.4611e-05 -6.2624e-05
0.00013023 -0.00014785 -5.6154e-05 -0.00031788
0.00017514 -6.3787e-05 0.00010826 3.4525e-05 6.3273e-05 -8.2736e-05 0.088991 0.19824
-0.00022341 0.0040662 0.0010473 0.00037574
6.2441e-05 0.00018666 0.00011258 0.00014578 0.00018386 -0.00022986 -0.00013851 0.004084
0.029413 0.3055 -0.0031877 0.0022079
-0.00010863 0.00035382 0.00027091 -5.6906e-05 -6.1801e-05 -0.00025469 0.0010668 0.00043385
-0.003202 0.002163 0.071153 0.27801
