# Supplementary material for: Early Detection of Alzheimer’s Disease via Machine Learning-Based Microwave Sensing: An Experimental Validation
Source: Sensors (Basel). 2025 Apr 25;25(9):2718. doi: 10.3390/s25092718 (PMC12074295; doi:10.3390/s25092718)
Supplement: Supplementary file 1 [file sensors-25-02718-s001.zip › measurements_paper_sensors/26 febbraio - PART1/set6 H/CSF_H_m3.s6p]

!Keysight Technologies,M9804A,MY58100912,A.14.10.03
!Date: Thursday, April 27, 2023 10:28:33
!Correction: S11(C  6-Port  ) 
!S12(C  6-Port  ) 
!S13(C  6-Port  ) 
!S14(C  6-Port  ) 
!S15(C  6-Port  ) 
!S16(C  6-Port  ) 
!S21(C  6-Port  ) 
!S22(C  6-Port  ) 
!S23(C  6-Port  ) 
!S24(C  6-Port  ) 
!S25(C  6-Port  ) 
!S26(C  6-Port  ) 
!S31(C  6-Port  ) 
!S32(C  6-Port  ) 
!S33(C  6-Port  ) 
!S34(C  6-Port  ) 
!S35(C  6-Port  ) 
!S36(C  6-Port  ) 
!S41(C  6-Port  ) 
!S42(C  6-Port  ) 
!S43(C  6-Port  ) 
!S44(C  6-Port  ) 
!S45(C  6-Port  ) 
!S46(C  6-Port  ) 
!S51(C  6-Port  ) 
!S52(C  6-Port  ) 
!S53(C  6-Port  ) 
!S54(C  6-Port  ) 
!S55(C  6-Port  ) 
!S56(C  6-Port  ) 
!S61(C  6-Port  ) 
!S62(C  6-Port  ) 
!S63(C  6-Port  ) 
!S64(C  6-Port  ) 
!S65(C  6-Port  ) 
!S66(C  6-Port  ) 
!S6P File: Measurement: :
# Hz S  RI   R 50
500000000 -0.32673 -0.065495 -0.011273 -0.0015174 -0.0086791 0.012447 -0.0042957 0.012046
0.013016 0.0060215 -0.0055208 0.0085787
-0.010992 -0.0013256 -0.40858 -0.075328 0.0074218 -0.010124 0.00098998 0.012336
0.0092378 0.0029637 0.001569 0.0145
-0.0085499 0.012543 0.0074691 -0.0102 -0.25582 0.19394 0.0070908 0.0031229
-0.0023651 0.0082608 0.001666 0.011031
-0.0040533 0.01245 0.00090619 0.012302 0.007003 0.0031908 -0.32738 0.041323
-0.022014 -0.004869 0.016736 0.028298
0.013336 0.0060036 0.0092015 0.0029575 -0.0024722 0.0082714 -0.021894 -0.0048629
-0.19562 -0.27336 -0.031065 0.0052429
-0.0050815 0.0096372 0.0012632 0.014414 0.0015626 0.011135 0.01679 0.028292
-0.03134 0.0052195 -0.25026 -0.15394
560000000 -0.31413 0.1036 -0.02223 -0.066293 0.00043071 0.01406 0.0052111 0.011601
0.010667 0.0040845 0.011696 0.0095777
-0.022212 -0.066179 -0.37018 0.089631 -0.041242 -0.038154 0.014654 0.0035367
-0.016091 -0.0062083 0.0038914 -0.00020391
0.00047578 0.013498 -0.0411 -0.038644 -0.17938 0.24228 -0.00037543 -0.0043944
0.018384 0.0069059 0.0077573 -0.0061898
0.0044857 0.011307 0.014565 0.0037035 -0.00018537 -0.0043742 -0.30538 0.13259
0.0071018 -0.021732 0.0047577 -0.02135
0.010082 0.0040937 -0.01611 -0.0063215 0.018278 0.006787 0.0072384 -0.022038
-0.2975 -0.086735 0.01342 -0.052879
0.011899 0.0093439 0.0038013 -9.5418e-05 0.0077238 -0.0062166 0.0046179 -0.021289
0.013404 -0.052968 -0.32679 -0.0058756
620000000 -0.27412 0.079799 -0.02382 0.0096106 0.0031397 0.0087766 0.0080942 -0.0047908
0.013387 0.00098854 0.00074101 -0.0020855
-0.023959 0.0096577 -0.39916 0.033917 -0.018941 0.00098916 -0.0016407 -0.002044
0.013616 -0.00474 0.0013591 -0.0033988
0.0035705 0.0091023 -0.019021 0.0010064 -0.15271 0.25197 -0.0011616 -0.0045073
-0.0034035 -0.003157 0.0087169 -0.0030931
0.0085734 -0.0046604 -0.0017022 -0.0020305 -0.0013555 -0.0045751 -0.26224 0.14225
-0.041303 -0.02203 0.013661 0.030481
0.012198 0.00076864 0.01371 -0.0047466 -0.002933 -0.0032369 -0.040967 -0.022157
-0.20542 -0.12813 -0.048219 0.01184
0.0007153 -0.0024872 0.001352 -0.0033824 0.0088201 -0.0030522 0.013566 0.03033
-0.04773 0.011631 -0.23942 -0.043912
680000000 -0.24108 0.17366 -0.025951 -0.014507 0.0050157 0.0050927 0.0013637 -0.0071818
-0.0009984 -0.011411 0.0064846 -0.0063394
-0.026016 -0.014561 -0.39 0.1375 -0.031904 -0.0013799 -0.0018707 -0.00064474
-0.00061721 -0.0095686 -0.00091078 -0.0017846
0.0048491 0.0050291 -0.031975 -0.0013461 -0.10564 0.27512 -0.00077068 -0.00041799
-0.0010301 0.00053582 -0.002788 -0.0092113
0.0014283 -0.0070671 -0.0019089 -0.00069246 -0.00081006 -0.00037628 -0.21888 0.19499
-0.023519 -0.0068615 -0.009437 -0.012275
-0.0010677 -0.011264 -0.00068119 -0.0095711 -0.00098093 0.00062018 -0.023437 -0.006868
-0.29074 -0.022153 -0.0043695 -0.0069597
0.0067684 -0.0061496 -0.00095063 -0.0018275 -0.002693 -0.0092467 -0.0094678 -0.012213
-0.0043969 -0.0071031 -0.26163 0.063616
740000000 -0.19413 0.16645 -0.040871 0.026752 0.013756 -0.0041799 0.00063623 -0.0044428
-0.0041685 -0.0019184 -0.0059033 0.0026324
-0.040781 0.026857 -0.33556 0.15681 -0.036728 0.034019 0.00018134 -0.0061678
-0.013437 0.0065613 -0.0016035 -0.0067019
0.013436 -0.0040669 -0.036622 0.034109 -0.071792 0.27452 -0.0018928 0.0029785
-0.0011711 -0.0059639 -0.0011132 0.00058626
0.00062574 -0.004492 0.00011871 -0.0063583 -0.0018782 0.0030015 -0.20161 0.20176
-0.043667 -0.01098 0.022933 0.017491
-0.003796 -0.0016375 -0.01333 0.0064448 -0.0010351 -0.0059005 -0.0438 -0.010886
-0.18142 0.021888 -0.046552 -0.0022042
-0.0062834 0.0028054 -0.0015056 -0.00662 -0.0011708 0.00068831 0.022928 0.017465
-0.04647 -0.0020411 -0.25352 0.066853
800000000 -0.16642 0.21306 -0.021906 0.016007 0.0055098 -0.010287 -0.0041337 -0.0024106
-0.0042534 0.00092371 0.0044655 0.00077878
-0.021897 0.016027 -0.34459 0.22805 -0.0081127 0.033944 -0.0023255 0.0020229
-4.4275e-05 0.0017297 0.00038401 0.0055266
0.0055547 -0.010351 -0.0080692 0.033972 -0.034083 0.30044 0.00094479 0.0014016
-0.00022084 0.0029965 -0.0015448 0.00068182
-0.0040152 -0.0024377 -0.0023034 0.0020843 0.00095683 0.0014244 -0.17351 0.23031
-0.029353 0.013062 0.01549 -0.009897
-0.004232 0.00091477 -9.4937e-05 0.0017582 -0.00031332 0.0029454 -0.029438 0.013041
-0.24586 0.041252 -0.019306 0.021755
0.0047426 0.00074553 0.0005305 0.005583 -0.0015578 0.00073434 0.015529 -0.0099146
-0.019335 0.021758 -0.25265 0.12073
860000000 -0.13078 0.23451 -0.017783 0.030389 -0.00318 -0.0097657 -0.0022282 0.00011864
0.0039982 0.0049727 -0.004138 -0.0031377
-0.017714 0.030453 -0.29655 0.27283 0.007778 0.033915 0.00023371 0.0020673
0.00389 0.00029585 0.0035528 0.00038306
-0.0031253 -0.0098554 0.0080048 0.033871 0.01499 0.31051 -0.0005045 -0.00021653
0.0025406 -0.0016189 0.0013774 0.0041761
-0.0021948 0.00030763 0.00018741 0.002102 -0.00054437 -0.00025257 -0.13562 0.24072
-0.019091 0.017774 -0.006576 -0.0095474
0.0039882 0.005067 0.0038946 0.00022031 0.0024799 -0.0016545 -0.019146 0.017643
-0.19095 0.11103 -0.027316 0.015697
-0.0042997 -0.0031168 0.0035805 0.00037225 0.0014326 0.0042036 -0.0066646 -0.0095466
-0.027507 0.015394 -0.20169 0.17104
920000000 -0.10887 0.25711 0.0047849 0.039205 -0.0091843 -0.0044704 -0.002095 0.0014008
-4.9814e-05 0.0014947 0.0035178 -0.0013356
0.0048068 0.039214 -0.27077 0.29388 0.028015 0.022538 0.0013307 0.0012346
0.0076727 -0.00014012 0.0039456 -0.0028169
-0.0091874 -0.0044574 0.02814 0.02247 0.06067 0.31196 0.0017908 6.3842e-05
0.00063111 -0.00023685 0.00078824 -0.00163
-0.0020599 0.0013202 0.0012608 0.0011637 0.0018073 8.4337e-05 -0.11217 0.25768
-0.013206 0.031528 0.0048027 -0.0068936
-2.2609e-05 0.0016106 0.0077173 -0.00015833 0.00063296 -0.00022754 -0.013155 0.031553
-0.18691 0.11141 -0.0031765 0.029743
0.0033026 -0.0012735 0.00391 -0.0028177 0.0007785 -0.0017177 0.0048828 -0.0069388
-0.0030981 0.029826 -0.21414 0.18215
980000000 -0.062632 0.28003 0.016808 0.03025 -0.0091412 0.0045731 0.0015569 0.0037893
0.0036994 -0.0008885 -0.0034157 -0.0026235
0.016801 0.030164 -0.21907 0.33279 0.032832 0.0048589 0.0020674 -3.6507e-05
0.0019291 -0.005909 -0.00019634 -0.0026778
-0.0091567 0.0045893 0.032862 0.0047658 0.10737 0.30752 0.00051654 -0.0011137
0.00035115 -0.001683 0.0013744 -0.00030281
0.0015772 0.0037329 0.0020143 -5.9808e-05 0.00053334 -0.0011328 -0.073291 0.26954
0.0070659 0.031884 -0.0094813 -0.008287
0.0037589 -0.00089322 0.0018249 -0.0059552 0.00041031 -0.0017226 0.0071188 0.031984
-0.15794 0.15539 0.0047492 0.021451
-0.0034552 -0.0025356 -0.00024033 -0.0027666 0.0013713 -0.00026665 -0.009508 -0.0082396
0.0046749 0.021467 -0.17276 0.23371
1040000000 -0.020968 0.28831 0.033051 0.019436 -0.001089 0.0073171 0.0022342 0.00084856
0.00041408 -0.0031678 -0.0002298 -0.001485
0.033073 0.019446 -0.18361 0.34634 0.029223 -0.014578 0.0015429 -0.0017781
-0.0024987 -0.0021366 -0.0010804 -0.0030173
-0.0010366 0.0072403 0.029217 -0.01468 0.15456 0.29368 -0.00049158 -0.0014782
-0.0016171 -0.00098281 -0.00075774 -0.0011914
0.0021994 0.00083426 0.0015091 -0.001798 -0.00050161 -0.0014507 -0.045698 0.27828
0.019289 0.020936 -0.0018298 0.00072016
0.00035475 -0.0030988 -0.0025255 -0.0021725 -0.0016596 -0.00098665 0.019276 0.020919
-0.12598 0.16377 0.013331 0.02134
-0.00020472 -0.0012891 -0.0010994 -0.0030088 -0.00070327 -0.0011675 -0.0018165 0.00072003
0.013131 0.021332 -0.15184 0.25498
1100000000 0.022508 0.29984 0.036618 -0.0033023 0.0032729 0.0040666 0.0023066 -0.00087518
-0.0021234 -0.0031206 -0.0042676 -6.6145e-05
0.036574 -0.0032708 -0.14116 0.36702 0.014926 -0.027564 -0.00015944 -0.001906
-0.0035117 -0.0012301 -0.0040185 -0.00057344
0.0033077 0.0040471 0.014862 -0.027642 0.2004 0.27434 -0.0018282 0.00023084
-0.0017081 0.00070782 -0.0010341 -0.00029915
0.0023689 -0.00088983 -0.00012953 -0.0019088 -0.0018236 0.00021008 -0.0061433 0.28365
0.026094 0.0077385 -0.0025631 -0.00071906
-0.0021306 -0.0031543 -0.0034922 -0.0012492 -0.0017005 0.00078213 0.026148 0.0077002
-0.10966 0.1837 0.019873 0.011363
-0.0043752 -6.2482e-06 -0.0040179 -0.00055401 -0.0010733 -0.00032138 -0.0025401 -0.00074838
0.019864 0.011373 -0.10833 0.28918
1160000000 0.074786 0.29686 0.024661 -0.020231 0.0032197 -0.00064686 -6.9005e-05 -0.0023605
-0.0041227 -0.0010478 -0.0012733 0.0044663
0.024633 -0.020167 -0.095896 0.37247 -0.0039254 -0.028421 -0.001541 -0.0015163
-0.0029422 0.0026961 -0.001714 0.0020306
0.0031765 -0.00063461 -0.0040453 -0.028424 0.24485 0.24391 -0.00070735 0.0017078
-0.00064087 0.0019563 -0.00080862 0.00042207
-2.3163e-05 -0.0023252 -0.0015726 -0.0015127 -0.00069153 0.0016962 0.034175 0.2806
0.023906 -0.0096924 -0.0041077 0.0049932
-0.0040564 -0.0010418 -0.0029297 0.0027204 -0.00057527 0.001888 0.023933 -0.0097235
-0.073951 0.19743 0.01975 0.0019636
-0.0011568 0.0044745 -0.0017363 0.002089 -0.00083033 0.00043922 -0.0040539 0.0050141
0.019828 0.0020562 -0.059355 0.29345
1220000000 0.11812 0.28737 0.011706 -0.030046 -0.0012159 -0.0011411 0.00032055 -0.0010088
-0.0027609 0.0021415 0.0011304 0.0020016
0.011683 -0.030009 -0.052365 0.38679 -0.016835 -0.020709 -0.0025255 0.00046294
-0.00015198 0.0031707 -0.00084862 0.0020572
-0.0011837 -0.0012031 -0.016946 -0.020658 0.28377 0.20471 0.00090358 0.001613
0.00060155 0.0012965 0.00026746 0.0005001
0.00028945 -0.0010525 -0.0025181 0.00049111 0.00089871 0.0016231 0.072999 0.27166
0.012874 -0.017534 0.0018221 0.0014168
-0.0028115 0.0021284 -0.00014724 0.0031799 0.00055266 0.0013205 0.012876 -0.017556
-0.053817 0.21007 0.016093 -0.01232
0.0011167 0.0020967 -0.00086179 0.0020519 0.00029692 0.00052156 0.0018281 0.0014599
0.016017 -0.012317 -0.030971 0.31308
1280000000 0.16905 0.26913 -0.0072111 -0.028978 -0.0017496 0.0019674 -0.00091365 -0.0021348
-0.00098533 0.0032361 0.0024955 0.0015083
-0.0072249 -0.028985 -0.0051564 0.37991 -0.023752 -0.0077539 -0.00090213 0.001495
0.001686 0.0020298 0.00062276 0.0020781
-0.0017543 0.0019833 -0.023809 -0.007646 0.31493 0.16204 0.0015525 -8.3629e-05
0.0011804 0.00031711 0.00026472 0.00021219
-0.00084396 -0.0021531 -0.00089158 0.0015337 0.0015508 -8.0174e-05 0.10979 0.25604
0.0029898 -0.021061 -0.00069422 0.0003464
-0.00095465 0.0032417 0.0017093 0.0019731 0.0011921 0.0003177 0.0029324 -0.02108
-0.0173 0.22015 0.0041086 -0.015549
0.0025494 0.0014624 0.00067438 0.0020776 0.00022242 0.000197 -0.00070263 0.0003302
0.0041478 -0.015556 0.018424 0.31892
1340000000 0.20713 0.23582 -0.016961 -0.019581 0.00061537 0.0042054 -0.0019195 -0.00094794
0.0014486 0.0030468 0.0019014 -0.0014599
-0.016915 -0.019549 0.035007 0.37239 -0.020704 0.0048953 -0.00023083 0.0020673
0.0020471 0.0010595 0.0012547 0.00085983
0.00064805 0.0041829 -0.020682 0.005004 0.33804 0.11322 0.00095576 -0.00093047
0.00074212 -0.00061262 0.00016576 0.0002886
-0.0019589 -0.00092813 -0.00023681 0.0020543 0.00096212 -0.00091429 0.1428 0.23483
-0.0076376 -0.018771 0.00087944 0.00069695
0.0015035 0.0030647 0.0020812 0.0010816 0.00082179 -0.00063741 -0.0076778 -0.018772
0.011652 0.2195 -0.0024578 -0.014537
0.0019069 -0.001437 0.0012604 0.00086484 0.00016866 0.0002922 0.00086154 0.000707
-0.0024006 -0.014537 0.056836 0.31529
1400000000 0.24121 0.19972 -0.023414 -0.008283 0.0048916 0.0028919 -0.0023154 0.00083944
0.0026087 0.0011521 0.00050305 -0.0014065
-0.023393 -0.0083005 0.072836 0.36097 -0.013835 0.012668 0.0014149 0.0013734
0.0013065 -0.00056578 0.0011729 0.00011549
0.004908 0.0028822 -0.013814 0.012725 0.35104 0.059494 -2.873e-06 -0.0014859
0.00026757 -0.00023298 0.00033892 0.00028691
-0.002295 0.00082003 0.0014405 0.0013884 -1.2567e-05 -0.0015342 0.17145 0.20639
-0.014931 -0.012076 -0.001039 -2.4909e-05
0.0025873 0.0010903 0.0013008 -0.00057222 0.00022514 -0.00020711 -0.014999 -0.01202
0.04491 0.2214 -0.0097692 -0.0095789
0.00046843 -0.0014388 0.0011938 0.0001055 0.00031219 0.00026218 -0.0010436 -3.262e-05
-0.0097476 -0.0095896 0.10209 0.30779
1460000000 0.26615 0.15667 -0.020519 0.00429 0.005223 -0.0018041 -0.0016613 0.0018613
0.0022731 -0.00011502 -0.00014914 -0.0010269
-0.020477 0.0042792 0.10895 0.33958 -0.0048623 0.014992 0.0017328 0.00027736
0.0011927 -0.0014852 0.0013317 -0.00059064
0.0052108 -0.0018149 -0.0048112 0.015027 0.3578 0.0043924 -0.0011494 -0.0012656
0.00032272 -0.0002359 0.0007102 -0.00025091
-0.0016708 0.0019167 0.0017254 0.00025722 -0.0011347 -0.0012571 0.19844 0.17766
-0.016874 -0.0049354 -0.000938 0.0024784
0.0022985 -0.00015795 0.0012116 -0.0015112 0.00031664 -0.00024693 -0.016911 -0.0048977
0.075824 0.21231 -0.012055 -0.0033287
-5.5534e-05 -0.0010303 0.0013254 -0.00060369 0.0006512 -0.00024793 -0.00093811 0.002495
-0.01203 -0.0033166 0.13671 0.28826
1520000000 0.27902 0.11462 -0.01512 0.0098054 0.0030868 -0.0040914 0.00026742 0.0028272
0.0027615 -0.0017038 -0.0011475 -0.00033512
-0.015136 0.0098079 0.14299 0.32501 0.0024829 0.012026 0.0017393 -0.00079283
0.00021699 -0.0011073 0.00036557 -0.00095701
0.0031032 -0.0041168 0.0025514 0.012018 0.34986 -0.053785 -0.00090089 -0.00031796
0.00078429 -0.0011239 0.00021793 -3.3782e-05
0.00025939 0.0027821 0.0017566 -0.00080105 -0.00090446 -0.00031621 0.22111 0.1392
-0.017116 0.0017462 0.0016643 0.0023968
0.0027759 -0.0017337 0.00021048 -0.0011223 0.00082992 -0.0011163 -0.017134 0.0017738
0.10364 0.20408 -0.012101 0.0011937
-0.0011821 -0.00030979 0.00035579 -0.0009568 0.00019834 -2.8544e-05 0.0016671 0.002386
-0.012071 0.0011857 0.17034 0.27012
1580000000 0.28964 0.069621 -0.0086047 0.013372 -0.0012461 -0.0046455 0.0017267 0.0019371
6.241e-05 -0.0023206 -0.00033736 0.00040431
-0.0086265 0.013344 0.17105 0.30115 0.005551 0.0068414 0.00061924 -0.00165
-0.00051566 -0.0012179 -0.000223 -0.00076641
-0.0012349 -0.0045792 0.0055815 0.0068334 0.32842 -0.11024 -0.0014758 0.00036691
-0.00040501 -0.0014161 0.0002736 -0.0005775
0.0017564 0.0019583 0.00060947 -0.0016223 -0.0014683 0.00038359 0.23497 0.10102
-0.01348 0.0078507 0.0025834 0.0010235
5.1688e-05 -0.0023529 -0.00052939 -0.0012331 -0.00043014 -0.0014023 -0.01348 0.0078992
0.13073 0.19181 -0.0095007 0.0079259
-0.00032149 0.0003592 -0.00020196 -0.0007681 0.00025686 -0.00060721 0.0026005 0.0010253
-0.0094963 0.0079226 0.20482 0.24627
1640000000 0.29308 0.027724 -0.0017139 0.012277 -0.0028553 -0.0022502 0.0029344 0.00082291
-0.00046566 -0.0021176 -0.0004098 0.00040135
-0.0017236 0.012275 0.20209 0.27578 0.0054289 0.0019724 -0.0005948 -0.0018929
-0.001042 -0.0005642 -0.00038936 -0.00077055
-0.0028486 -0.0022883 0.0054561 0.0019725 0.29888 -0.16015 -0.00074087 0.001293
-0.0012098 -0.0011936 -0.00015314 -0.00049057
0.0028928 0.00080062 -0.00061256 -0.0019063 -0.00075627 0.0013186 0.24798 0.051826
-0.0091282 0.0097638 0.0029067 -0.00071367
-0.00045878 -0.0021283 -0.0010292 -0.0005649 -0.0012408 -0.0011953 -0.0091153 0.0098069
0.15581 0.17267 -0.0043607 0.010084
-0.00044109 0.00046789 -0.00039084 -0.00075493 -0.00016442 -0.00049501 0.002902 -0.00071459
-0.0043492 0.010079 0.23227 0.21562
1700000000 0.28587 -0.01702 0.0018163 0.0096525 -0.0035223 0.00035894 0.0030239 -0.0014034
-0.0023658 -0.00098823 0.00062189 0.00047369
0.0017953 0.0096535 0.2198 0.24459 0.0028119 -0.00065584 -0.0015326 -0.0007075
-0.00087627 -0.00010068 -0.00088466 -0.0005001
-0.0035275 0.00041948 0.0027782 -0.00068232 0.25383 -0.19793 0.00017479 0.0015838
-0.0024235 -1.8751e-05 -0.00039896 -0.00095876
0.0030625 -0.0014246 -0.0015358 -0.00067448 0.00021318 0.0015663 0.24431 0.0027031
-0.0057444 0.01128 0.001931 -0.0022221
-0.0023798 -0.00099095 -0.00088144 -9.1058e-05 -0.0023976 -4.7669e-05 -0.005722 0.011305
0.17636 0.15783 0.0005356 0.010048
0.00060878 0.000411 -0.00088879 -0.00051923 -0.000398 -0.00093748 0.0019325 -0.0022281
0.00054824 0.010048 0.2501 0.18295
1760000000 0.27565 -0.06544 0.0042967 0.0063609 -0.0020064 0.0012606 0.0011855 -0.0035786
-0.0014753 0.00049113 0.00016212 -0.00060326
0.0042588 0.0063706 0.24753 0.20507 9.274e-05 -0.0019488 -0.0012757 0.00015154
-0.0011686 0.0010362 -0.00054683 0.00031117
-0.0019649 0.0012499 5.1286e-05 -0.0019596 0.20573 -0.22995 0.0011151 0.0013119
-0.0011548 0.0016219 -0.0012723 -0.00051068
0.0011521 -0.0036057 -0.0012959 0.00014825 0.001131 0.001304 0.23715 -0.047992
-0.0012518 0.0109 0.00014401 -0.0026957
-0.0014837 0.00046728 -0.001158 0.0010206 -0.0011561 0.0016863 -0.0012433 0.01093
0.19554 0.12823 0.0048729 0.0073903
0.00022828 -0.00054332 -0.00054023 0.00032044 -0.0012609 -0.00051428 0.00014768 -0.0027153
0.0048777 0.0073991 0.26495 0.14609
1820000000 0.25135 -0.10372 0.0045104 0.0027516 0.00030994 0.0024577 -0.0010745 -0.0031092
-0.0014833 0.00092195 -0.00012787 -0.00020714
0.004506 0.0027652 0.25761 0.17426 -0.0022452 5.7966e-05 -0.0013876 0.001028
7.3189e-05 0.0011931 -0.0006865 0.00041903
0.00029814 0.0024493 -0.002253 8.0918e-05 0.15376 -0.24452 0.0017757 0.00048015
-0.00013641 0.002398 -0.0016769 0.00041495
-0.0010749 -0.0031158 -0.0013843 0.0010433 0.0018173 0.0004661 0.20741 -0.096306
0.0013771 0.0093694 -0.0017279 -0.0020795
-0.0014887 0.00093985 8.7447e-05 0.0011941 -0.00011746 0.0023431 0.0014021 0.009372
0.21744 0.10249 0.0060778 0.0032544
-0.00020604 -0.00018962 -0.00070119 0.00042912 -0.0016826 0.00041533 -0.0017241 -0.002087
0.0060668 0.0032341 0.26924 0.11037
1880000000 0.21651 -0.14361 0.0022403 0.00045936 -0.000229 0.0021772 -0.0029948 -0.0022575
-0.00024385 0.0020171 0.00023284 -0.00057515
0.0022099 0.00047543 0.26209 0.12856 -0.0039969 0.0029023 -0.00017686 0.0018286
0.00052989 0.0013587 6.5179e-05 0.00099447
-0.00028043 0.0022 -0.0039733 0.0029493 0.10269 -0.25091 0.0019845 -0.0010977
0.0017504 0.0019588 -0.00086692 0.0015511
-0.0030151 -0.0021994 -0.00017468 0.0018504 0.0019812 -0.0011147 0.16747 -0.13607
0.0032557 0.0066742 -0.0024493 -8.5578e-07
-0.00023146 0.0020161 0.00052261 0.0013577 0.0017544 0.0019404 0.0032915 0.0066918
0.22659 0.075789 0.0064682 0.0010628
0.00034404 -0.00061177 9.4793e-05 0.00097748 -0.00085784 0.0015629 -0.0024718 -4.5798e-06
0.0064532 0.001061 0.2713 0.077832
1940000000 0.178 -0.17032 -7.0065e-05 -0.0010993 0.0017009 0.0018796 -0.0037159 0.00037591
0.0012364 0.00095998 -0.00073722 -0.00061291
-9.258e-05 -0.001096 0.26401 0.096232 -0.0019498 0.0058917 0.0010449 0.0013061
0.0018657 0.00030703 0.00098206 0.00025329
0.0016915 0.0018568 -0.0019573 0.0059327 0.060126 -0.24278 0.00021367 -0.002275
0.00222 0.00024678 0.0003603 0.0016884
-0.0037439 0.0003302 0.001033 0.0012809 0.00018966 -0.0022575 0.11594 -0.16868
0.0031473 0.004124 -0.0016995 0.0013467
0.0012594 0.00094062 0.0018604 0.00027645 0.0021845 0.00025213 0.0031725 0.0041308
0.23672 0.039079 0.0049633 -0.0035955
-0.00076281 -0.00048791 0.00099872 0.00026523 0.00034175 0.0015978 -0.0016606 0.0013126
0.0049641 -0.0035887 0.26283 0.040715
2000000000 0.13107 -0.18493 -0.0036135 0.00098791 0.0030276 0.0012995 -0.0024035 0.003746
0.00099221 0.00054931 -0.00066418 0.00066375
-0.0036209 0.00099565 0.24944 0.060947 -0.00062241 0.0080079 0.0015338 0.00026872
0.00099219 -0.0012206 0.0003898 0.00017285
0.0029824 0.0012863 -0.00056742 0.0080399 0.017549 -0.22865 -0.0016283 -0.0014504
0.0018966 -0.001026 0.0015606 0.0014363
-0.0023066 0.0037698 0.0015745 0.00024878 -0.0015991 -0.0014798 0.061346 -0.17923
0.0014153 0.0026268 -0.00025566 0.0021387
0.001024 0.00059406 0.0009753 -0.0012331 0.0019568 -0.0010244 0.0014316 0.0026121
0.23708 0.0065753 0.00075614 -0.0044566
-0.00063954 0.0005953 0.00037471 0.00014541 0.0016065 0.0014648 -0.00023923 0.0021647
0.00078276 -0.0044266 0.24993 0.012909
2060000000 0.085076 -0.19184 -0.0044293 0.0033195 0.0031513 -0.00089003 0.00051954 0.0034518
0.0015602 -0.00073274 -2.2742e-05 0.0011088
-0.0044078 0.0033098 0.2372 0.032731 0.0046769 0.0090033 0.00090016 -0.00054483
0.00061839 -0.0013922 0.00064081 -0.00019582
0.0031219 -0.00091217 0.004731 0.0089759 -0.01443 -0.20964 -0.0017694 0.00054941
0.00079542 -0.002165 0.002985 0.00025573
0.00047558 0.0034199 0.00088073 -0.00055687 -0.0017405 0.00052405 0.0097815 -0.17593
-0.00019397 0.0029042 0.00090422 0.0010454
0.0015373 -0.00077437 0.00063633 -0.0013901 0.00078425 -0.0022098 -0.00016658 0.0029063
0.22853 -0.031726 -0.0012576 -0.0054693
3.5705e-05 0.0011231 0.00065655 -0.00018461 0.0029841 0.00023846 0.00092816 0.0010482
-0.0012447 -0.005456 0.23671 -0.011723
2120000000 0.039208 -0.18323 -0.0034162 0.0068006 0.0024193 -0.0027854 0.0029201 0.002198
0.00062396 -0.0013873 0.001011 0.00029657
-0.0034363 0.0067634 0.2161 0.0082585 0.0073826 0.0049214 0.00091452 -0.0012368
-0.0013813 -0.0019508 2.6257e-05 -0.00095926
0.0023856 -0.0028734 0.0074321 0.0048624 -0.04295 -0.19312 -0.00074467 0.0016928
-0.0014403 -0.0015282 0.00042424 -0.0021204
0.0030039 0.0020956 0.00096772 -0.0012701 -0.00067514 0.0017525 -0.040709 -0.15912
-0.0017311 0.0044288 0.0017492 0.0010256
0.00067299 -0.0013426 -0.0013769 -0.0018847 -0.0015657 -0.001503 -0.0016975 0.0043953
0.21589 -0.068807 -0.0060041 -0.0032255
0.00098613 0.00027407 -1.7905e-05 -0.00094952 0.00043034 -0.0020845 0.0017294 0.0010649
-0.0060188 -0.0032028 0.21638 -0.028048
2180000000 -0.00028868 -0.16924 -0.0018509 0.0099487 0.00051081 -0.0024142 0.0032243 -0.00029276
0.00028241 -0.0011889 0.0010624 0.00024731
-0.0018231 0.0098868 0.19678 -0.0091489 0.0085652 0.0038192 -0.00064218 -0.0016427
-0.0018506 0.00082452 4.7077e-05 0.00023349
0.00049897 -0.0024788 0.0086157 0.0037503 -0.063654 -0.16878 0.0012848 0.0016758
-0.00072145 -0.00031665 0.00047538 -0.0019387
0.0032132 -0.00023206 -0.00064743 -0.0015695 0.0012164 0.0015858 -0.077291 -0.13244
-0.0013297 0.0072597 0.0015848 0.00013159
0.00021565 -0.0011596 -0.0018866 0.00087132 -0.00077066 -0.00037587 -0.0013233 0.0072943
0.19091 -0.099952 -0.0065205 0.00079382
0.0010037 0.00023086 3.9394e-05 0.00019724 0.00046947 -0.0019936 0.0015929 0.00011219
-0.0064759 0.00078925 0.20118 -0.042899
2240000000 -0.028891 -0.14492 0.0025666 0.01125 -0.00081434 -0.0027923 0.0020219 -0.0023745
-0.0016933 -0.00072448 0.00062238 -0.0018489
0.0025751 0.011209 0.17755 -0.015224 0.0089679 -8.6e-05 -0.0007916 -0.0002662
-0.0006081 0.0011127 -0.00087992 -0.00063422
-0.00078028 -0.0028043 0.0089985 -0.00013184 -0.081091 -0.14487 0.0017088 -0.0016898
-0.0013874 -0.00016682 -0.0024302 -0.0013079
0.001962 -0.0024808 -0.00086322 -0.00032662 0.0017518 -0.0016713 -0.11102 -0.1038
0.00066044 0.0098097 0.0015718 -0.00036138
-0.0017238 -0.00073192 -0.00056991 0.0010697 -0.0013752 -0.00017909 0.00066281 0.0097806
0.16354 -0.11916 -0.0069393 0.0041511
0.00062119 -0.0018534 -0.00084288 -0.00058895 -0.0024349 -0.0013238 0.0015922 -0.0003477
-0.0069164 0.0041562 0.17896 -0.054494
2300000000 -0.055611 -0.11746 0.0080705 0.009065 -0.0014084 -0.0020138 -0.00076907 -0.0016376
-0.0014407 0.00037766 -0.00094265 -0.00065208
0.008026 0.0090802 0.15668 -0.024239 0.0090356 -0.0024112 -0.00097501 0.00054745
-0.00029182 0.0015261 6.2059e-05 0.00090629
-0.0014767 -0.0020265 0.0090079 -0.0025056 -0.093512 -0.12055 -0.00024473 -0.0017554
-0.0003687 0.0019492 -0.0018821 0.00067418
-0.00071049 -0.0015945 -0.0009 0.00046822 -0.00020846 -0.0016085 -0.13174 -0.067431
0.0044966 0.010777 0.00076488 -0.0013937
-0.0014024 0.00041986 -0.00022754 0.0015808 -0.00039033 0.0019572 0.0045277 0.010812
0.12785 -0.14092 -0.0048827 0.0080261
-0.00095628 -0.00060747 3.9588e-05 0.00091349 -0.0018746 0.00071024 0.00073538 -0.0014794
-0.0048946 0.008053 0.16241 -0.055978
2360000000 -0.071434 -0.085815 0.01099 0.0080927 -0.0012768 -0.0015584 -0.0017692 -0.00083401
-0.00077378 0.00081647 -0.0016511 -0.00048138
0.010964 0.0080731 0.14829 -0.024119 0.0082047 -0.0055822 -0.00084997 0.00096298
0.0018419 0.00021995 0.00010505 -0.0002579
-0.001247 -0.0015252 0.0081713 -0.005606 -0.10278 -0.098223 -0.0026291 -0.00093887
0.00069494 0.00022709 -0.00095832 0.0017045
-0.0017972 -0.00081887 -0.00085895 0.0010181 -0.0027434 -0.00092288 -0.14847 -0.035153
0.0088239 0.010068 0.0015878 -0.0019114
-0.00085368 0.00077727 0.0018474 0.00019467 0.00065251 0.00018704 0.0088119 0.0099624
0.10049 -0.14213 -0.00099458 0.0094054
-0.0016425 -0.0003868 0.00010842 -0.00023913 -0.0008256 0.0017657 0.0015822 -0.0019108
-0.00098862 0.0093777 0.14086 -0.059687
2420000000 -0.079379 -0.05892 0.014315 0.0023606 -0.0031479 -0.0010056 -0.00082166 0.00067423
0.0010537 0.001686 -0.0012988 0.0018215
0.014317 0.0023993 0.13071 -0.025297 0.0044357 -0.007306 0.0012384 0.0011376
0.00055182 -0.0012968 -0.00010668 -0.00010489
-0.0033007 -0.0009871 0.0044025 -0.0073838 -0.11596 -0.077765 -0.0020982 0.0013396
6.5101e-05 -8.6673e-05 0.00047912 0.0027211
-0.0008173 0.00056982 0.00125 0.0011191 -0.002049 0.001292 -0.1576 0.0086786
0.012668 0.0076451 -0.00021269 -0.0030596
0.0011977 0.0015908 0.00057062 -0.0012708 3.3212e-05 -0.00011746 0.012694 0.0076645
0.066064 -0.14282 0.0012096 0.0097687
-0.0012648 0.0018792 -0.00010425 -6.0929e-05 0.00043157 0.0026752 -0.00027135 -0.002995
0.001232 0.0097515 0.12234 -0.0565
2480000000 -0.079534 -0.028123 0.013904 -0.0029692 -0.0016801 -0.00011729 -0.00074355 0.0013323
0.0015975 -0.00040682 0.00018417 0.0013304
0.013915 -0.0029313 0.13273 -0.026114 0.0024242 -0.0090936 0.0010866 6.8988e-06
-0.00036846 -0.00097544 -0.00015043 -0.00027248
-0.0015322 -7.9174e-05 0.0023662 -0.0091433 -0.11898 -0.057592 -0.00063486 0.0031983
-2.566e-05 -0.00083594 0.002019 0.00096455
-0.00067358 0.0013098 0.0011793 4.73e-05 -0.00066142 0.0032277 -0.15837 0.04626
0.017345 0.0019642 -0.0011385 -0.0027064
0.0016263 -0.00031932 -0.00039822 -0.00090034 -8.7121e-05 -0.00089733 0.01732 0.0018663
0.036707 -0.13443 0.0049106 0.0083143
0.00013195 0.0013487 -0.00010101 -0.00031576 0.001913 0.001 -0.0010938 -0.0027374
0.0048846 0.008349 0.10406 -0.05313
2540000000 -0.084042 -0.0018672 0.011495 -0.0069696 -0.0024003 0.0010311 0.00067082 0.00096984
0.00026711 -0.0015827 0.00098171 0.0016567
0.011527 -0.0069054 0.1194 -0.018313 -0.0017209 -0.008009 0.00066409 -0.0014035
-0.0017781 -4.7439e-05 -0.00066726 0.00029712
-0.0023979 0.0010706 -0.0018129 -0.0079792 -0.12529 -0.034018 0.0019319 0.0024985
-0.00091468 -9.8182e-05 0.0017954 -0.0010299
0.00060485 0.001013 0.00055263 -0.0014185 0.0019856 0.0024576 -0.15732 0.085887
0.016704 -0.0043233 -0.0021328 -0.0022774
0.00010939 -0.0016332 -0.0017947 -5.6011e-05 -0.0010041 -8.3239e-05 0.016691 -0.0043391
0.014075 -0.12102 0.0078111 0.0069476
0.0010311 0.0016384 -0.00065866 0.00030298 0.0018604 -0.00096758 -0.0022502 -0.0022752
0.0078189 0.006985 0.089037 -0.040148
2600000000 -0.077133 0.022758 0.008013 -0.010192 -0.0011915 0.002406 0.0010106 -0.00034678
-0.00079702 -0.001277 0.0018143 0.0004404
0.0080099 -0.010204 0.11362 -0.034016 -0.0037596 -0.005995 -0.00035647 -0.00070035
-0.00020257 0.0013892 -7.767e-05 0.00075248
-0.0011364 0.0025496 -0.0037738 -0.0059593 -0.13018 -0.0090534 0.0030351 -4.7847e-05
-0.00013802 0.0012974 0.0010802 -0.0018109
0.0010141 -0.00034849 -0.00031989 -0.00067659 0.0030211 -8.9391e-05 -0.14245 0.11967
0.013698 -0.010704 -0.0034083 7.2659e-05
-0.00076967 -0.0012963 -0.00016662 0.0013707 -0.00017165 0.0013471 0.01364 -0.010758
-0.013082 -0.10588 0.0093624 0.0062383
0.0018329 0.00051387 -7.8511e-05 0.00081341 0.0011455 -0.0018813 -0.0033753 0.00013067
0.009416 0.0062183 0.080422 -0.026141
2660000000 -0.071423 0.04815 0.0040045 -0.011778 -0.00031061 0.0010585 5.3938e-06 -0.00022571
-0.002562 0.00018736 0.0014873 -0.00065348
0.0040988 -0.011765 0.12086 -0.030104 -0.0050529 -0.0041826 -0.0012121 -0.0004121
0.00022582 0.0017872 0.00059059 0.00084521
-0.0003768 0.001013 -0.0050676 -0.0041208 -0.12925 0.011267 0.0017585 -0.0017151
0.00014231 0.00082192 -0.0010488 -0.0014618
1.6133e-05 -0.00018396 -0.001233 -0.00039125 0.0017725 -0.0017389 -0.12185 0.15035
0.008379 -0.013872 -0.002722 0.0010467
-0.0025357 0.00017917 0.00019641 0.0018197 0.00018653 0.00072929 0.0083526 -0.013878
-0.027142 -0.091561 0.011323 0.0016759
0.0014333 -0.00064632 0.00066279 0.00084478 -0.0012172 -0.0015204 -0.0027937 0.0010555
0.011293 0.0016653 0.076108 -0.0075318
2720000000 -0.0608 0.066866 -0.00023562 -0.011535 -0.00031609 0.0027758 -0.00022449 -6.4451e-05
-0.0023416 0.0021242 0.00032516 -0.0015719
-0.0002193 -0.011494 0.10555 -0.033363 -0.0051631 -0.00068971 -0.0014965 0.00047647
0.0014898 0.00058504 0.0008124 -0.00016163
-0.00028166 0.0028048 -0.0051874 -0.00068548 -0.12373 0.040822 0.00019413 -0.0025459
0.00047047 0.00057664 -0.0015094 0.00078097
-0.00023861 -0.00010459 -0.0015084 0.00043809 0.00017813 -0.0024249 -0.088976 0.17946
0.0027886 -0.014965 -0.0019613 0.0026616
-0.0022731 0.0021123 0.0015257 0.00055626 0.00045341 0.00059618 0.0027207 -0.015002
-0.042322 -0.068141 0.012066 -0.0010196
0.00033308 -0.0016238 0.00079672 -0.0002251 -0.0014329 0.00099322 -0.0019292 0.0026086
0.012085 -0.00095513 0.079313 0.011158
2780000000 -0.047035 0.086166 -0.0046187 -0.010197 -8.8706e-05 0.0012218 0.00052522 -0.00024239
0.00089559 0.0028089 -0.00065709 -0.0018031
-0.0045892 -0.010234 0.10368 -0.04502 -0.0039254 0.00053354 -0.00018697 0.0015669
0.0016476 -0.00079514 2.8516e-05 -0.00019847
-0.00013168 0.0013133 -0.0039106 0.00060828 -0.12022 0.071642 -0.0018841 -0.0017101
0.00029407 -0.00021559 -0.00029284 0.00084458
0.00056717 -0.00023365 -0.00012884 0.0016336 -0.0018754 -0.0016878 -0.059576 0.20152
-0.0035054 -0.013933 -0.00078744 0.0020403
0.00092225 0.0028071 0.0016477 -0.00078166 0.00026205 -0.00021584 -0.0035547 -0.013953
-0.054339 -0.043847 0.010366 -0.0058263
-0.0006633 -0.0019021 -5.3152e-05 -0.00020362 -0.00020498 0.00082736 -0.00078719 0.0020902
0.010354 -0.0057873 0.083124 0.028812
2840000000 -0.031609 0.1019 -0.0077396 -0.0070438 0.0013801 0.0019046 -4.5154e-05 -0.00019886
0.0015568 0.0014002 -0.0016647 0.00048512
-0.0076696 -0.0069719 0.10174 -0.038 -0.0029774 0.0015609 0.00046911 0.00077584
0.00016535 -0.0012153 1.2726e-05 -4.1533e-05
0.0013302 0.0017766 -0.0029342 0.0015682 -0.1141 0.097017 -0.0013284 0.00023943
0.00067789 0.00024352 0.0012039 0.0011046
-0.00010417 -0.00023906 0.00048153 0.0007729 -0.0014794 0.00025927 -0.02415 0.21651
-0.0072976 -0.010708 0.00050187 0.0013561
0.0015439 0.0014211 0.00012536 -0.0012468 0.00070516 0.00019919 -0.0073654 -0.010651
-0.058535 -0.021961 0.0088095 -0.0069405
-0.0015455 0.00044576 1.9713e-05 1.4044e-05 0.0011487 0.0010076 0.00059741 0.0013613
0.0088175 -0.0069228 0.096853 0.043925
2900000000 -0.01714 0.12161 -0.0087994 -0.0028213 0.001477 0.00023958 0.00044095 -0.00083652
0.0026317 -0.001028 -0.00083746 -1.8495e-05
-0.0088445 -0.00286 0.08242 -0.045553 -0.00060067 0.0026793 0.00091463 0.00032904
-0.00018655 -0.0015238 -0.00018178 1.6648e-05
0.0015537 0.00029321 -0.00065255 0.0026786 -0.09676 0.1297 -0.00099108 -0.00019699
-0.00039057 -0.0013025 0.0020057 -0.00065261
0.00049116 -0.00082811 0.0009107 0.00029709 -0.00092903 -0.00018046 0.012621 0.22
-0.010262 -0.006484 0.00098216 0.0019565
0.0026024 -0.0010642 -0.00017766 -0.0015629 -0.00034499 -0.0012465 -0.010266 -0.0064778
-0.058421 0.0068617 0.0064695 -0.0099555
-0.00079735 -2.9841e-05 -0.00012353 -2.3674e-05 0.0017984 -0.00052551 0.00095717 0.0019341
0.0064085 -0.0099916 0.11104 0.050036
2960000000 0.0049866 0.13333 -0.0085815 0.00057913 0.00048554 0.001545 -0.0007193 -0.00096647
-7.0636e-05 -0.0022586 -0.0010544 0.00051646
-0.0085877 0.0005924 0.091648 -0.044749 -0.00037184 0.0010351 0.0010089 4.6386e-05
-0.0012545 -0.0010084 0.00060182 0.00032882
0.00047606 0.0015098 -0.00033318 0.0010318 -0.077447 0.1604 -0.00076931 0.0005865
-0.00039857 0.00053483 -0.00041941 -0.0025902
-0.00076045 -0.00094447 0.00095459 2.2066e-05 -0.00074314 0.00047142 0.054342 0.22703
-0.010512 -0.0011768 0.0016357 0.00044576
-0.00010572 -0.0022337 -0.0012701 -0.0010184 -0.00047916 0.00057257 -0.01049 -0.0011661
-0.049824 0.030503 0.002318 -0.011458
-0.00089141 0.00055859 0.00050549 0.00025882 -0.00016308 -0.0025236 0.0016508 0.00043214
0.0022672 -0.011361 0.12989 0.060151
3020000000 0.023467 0.14713 -0.0062994 0.0038044 0.0015678 5.1334e-06 -0.00089864 7.7338e-05
-0.00085874 -5.8434e-05 -5.3729e-05 0.00058951
-0.0063029 0.0037871 0.080632 -0.033182 -0.00035269 -0.00027841 0.00054197 -0.00090011
-0.0018883 0.00023106 0.00063328 -0.0002994
0.0015025 -8.8095e-05 -0.00037326 -0.00028963 -0.056423 0.18506 -0.00031234 0.00088495
6.9431e-05 0.00036404 -0.0010828 -0.0013393
-0.00091149 5.7822e-05 0.00060055 -0.00096424 -0.00031974 0.001039 0.093579 0.22021
-0.0088022 0.002081 0.00035458 0.00029723
-0.00085438 -1.2935e-05 -0.0018796 0.00031786 0.00012106 0.00024183 -0.008797 0.0020613
-0.039521 0.053191 -0.00068519 -0.01091
-9.9215e-05 0.00063341 0.00055898 -0.00026673 -0.0011727 -0.0014471 0.00040677 0.00040279
-0.00062856 -0.010921 0.14937 0.056736
3080000000 0.051145 0.15612 -0.004426 0.005975 0.0016517 -0.00015613 -0.00076249 9.5918e-06
-0.0010853 0.00026782 3.0065e-05 0.000818
-0.0044474 0.005967 0.078341 -0.027642 -0.00028142 0.00030744 -0.00018369 -0.00037616
-0.00050405 0.0011238 -0.00011186 -0.00056634
0.0017846 -0.000276 -0.00028688 0.00032109 -0.019789 0.20649 -0.00053752 0.00020302
0.00051815 0.00075141 -0.0021378 -0.00079203
-0.0007673 1.1613e-05 -0.00021216 -0.00034587 -0.00048815 0.00026179 0.12724 0.21226
-0.0060706 0.0057696 0.0021394 0.00046718
-0.0010689 0.00019146 -0.0004826 0.0011594 0.00047899 0.00065754 -0.0061099 0.0058496
-0.019487 0.079982 -0.0053129 -0.0095114
7.9688e-05 0.00075329 4.4488e-05 -0.00055793 -0.0022835 -0.00066077 0.0020616 0.00043333
-0.0053724 -0.0095404 0.16289 0.064248
3140000000 0.079752 0.15898 -0.00099549 0.0074828 0.0026644 -0.0014356 -0.0011123 0.001205
0.0013904 0.0010056 0.00033874 -0.00018672
-0.00097477 0.0075031 0.074444 -0.029432 -0.0011322 -7.4346e-05 0.00079465 -0.00021334
4.6597e-05 0.0012273 0.00060421 -0.0003741
0.0027387 -0.0015179 -0.0011968 -7.0032e-05 0.023458 0.22701 0.00012404 0.0016946
0.0012537 -0.00061761 -0.0026205 0.0010159
-0.0011187 0.0012397 0.00069711 -0.00022365 -3.3416e-06 0.0016715 0.16261 0.18705
-0.0019949 0.0066886 0.00076178 -0.0014091
0.0014408 0.0011492 4.307e-05 0.0012862 0.0012824 -0.00058679 -0.0019997 0.0066063
-0.0093986 0.096398 -0.0076074 -0.0061922
0.0004257 -0.00023984 0.00058143 -0.00055308 -0.0025594 0.0011662 0.0008135 -0.0013003
-0.0074598 -0.0061031 0.18688 0.0548
3200000000 0.11139 0.16897 0.0041114 0.0064338 0.00087418 -0.0029205 3.0694e-05 0.0018004
0.00060674 -0.0014586 0.00010895 0.00051921
0.0041114 0.0063864 0.0849 -0.028029 -0.0013076 0.000375 -0.00050967 -0.00098346
0.00098971 0.0011785 -0.00036407 -0.0010495
0.00090055 -0.0028387 -0.00133 0.00032629 0.06829 0.23178 0.0011555 0.00081772
-0.00030537 -0.0020565 -0.0014208 0.0023988
7.3834e-05 0.0018062 -0.00054076 -0.001008 0.0012764 0.00065366 0.18322 0.16412
0.00052575 0.0058854 0.00056896 -0.0014718
0.00060026 -0.0015051 0.00098653 0.0011574 -0.00033794 -0.0019481 0.0005452 0.0058999
0.021276 0.11449 -0.009035 -0.0022685
2.0729e-05 0.00049363 -0.0004959 -0.001013 -0.001134 0.0022562 0.0005957 -0.0014742
-0.008974 -0.0023326 0.20145 0.054306
3260000000 0.14331 0.16064 0.0043621 0.0029772 -0.000652 -0.0024461 0.001173 0.00088005
0.00049692 -0.0019205 -5.9933e-05 0.00013536
0.0043187 0.0030642 0.09322 -0.031436 -0.0019438 0.0020741 -0.00046215 -0.00023787
0.0010127 -0.00059501 -0.0010896 0.00017804
-0.00063434 -0.0025625 -0.0019317 0.0021093 0.11903 0.22742 0.00049585 -0.00030657
-0.00082482 -0.00088188 0.0009676 0.0019331
0.0012003 0.00082146 -0.0004321 -0.00017953 0.00051054 -0.00028705 0.21076 0.12678
0.0031768 0.0048978 -0.00083816 -0.0018347
0.00049301 -0.001985 0.0010501 -0.00062296 -0.0008158 -0.0010423 0.0032055 0.0048724
0.041328 0.12418 -0.0072399 0.0023238
-8.6578e-05 8.4717e-05 -0.0010136 0.00016073 0.00070498 0.0019133 -0.00077966 -0.0017853
-0.0073859 0.0023443 0.23027 0.04569
3320000000 0.17292 0.15456 0.0073148 0.0011604 -0.00048883 -0.0018383 0.00087319 0.00023539
-0.0018272 -0.0015097 0.00052416 -5.0778e-05
0.00732 0.0011361 0.10018 -0.028101 0.0005798 0.002482 -0.00041055 -0.00059148
-0.00031329 -0.00044386 -0.00050898 0.00037575
-0.0005025 -0.0018558 0.00066821 0.0024967 0.16668 0.21764 0.0002506 -0.00020213
-0.0010008 -0.00021466 0.00028539 0.00064541
0.00091443 0.00022491 -0.00047128 -0.00051917 0.00026425 -0.00022012 0.21949 0.096623
0.0039451 0.002604 -0.0010307 -2.4658e-05
-0.0018224 -0.0014095 -0.00031069 -0.00043699 -0.0011626 -0.00012381 0.0039885 0.0026575
0.06645 0.12849 -0.0045626 0.003683
0.00031731 -0.00015698 -0.00046778 0.00038459 0.00035073 0.00078775 -0.0010566 7.4666e-05
-0.0043856 0.0036782 0.24692 0.032754
3380000000 0.20807 0.13794 0.0056194 -0.0022522 -0.0010926 0.00052813 0.0010214 0.00016332
-0.0017038 0.00072777 0.00021077 6.4688e-05
0.005689 -0.0022265 0.11099 -0.036206 0.00014146 0.0030175 -0.0011902 -0.00034008
-0.00024346 7.2569e-05 -0.00072298 0.00029157
-0.0010268 0.0004974 9.7816e-05 0.0030132 0.20834 0.19533 0.00048374 -0.00056969
-0.0015543 0.0005117 0.00067719 0.0014516
0.0010064 0.00015204 -0.0012204 -0.00036628 0.00054285 -0.00049517 0.23442 0.063951
0.0054218 0.002139 -0.00034082 0.00032709
-0.0016488 0.00087006 -0.00024863 7.4193e-05 -0.0015177 0.00050687 0.0054213 0.0021288
0.10365 0.12246 -0.001699 0.0050647
0.00032614 -0.00012258 -0.00077065 0.00034701 0.00085117 0.0013264 -0.00029179 0.00030615
-0.0016173 0.0049161 0.27586 0.015217
3440000000 0.23957 0.11649 0.0045352 -0.0041244 -0.00051857 -0.0016809 0.00067994 8.2862e-05
-0.0016015 0.0016752 0.00071279 -0.00011393
0.0044399 -0.0040782 0.10446 -0.041748 0.0028847 0.0023596 -0.00085004 0.0010983
4.7759e-05 0.0003527 8.7403e-05 0.00092012
-0.00064965 -0.0018135 0.0029621 0.0022537 0.24642 0.16598 -0.00034788 5.424e-05
4.5764e-05 0.0013541 0.0011014 0.00083893
0.00073192 7.7e-05 -0.00083175 0.0011261 -0.00043416 8.0972e-05 0.23585 0.031033
0.0062556 -0.00079192 -0.00039739 -0.00026215
-0.0016499 0.0016264 4.0092e-05 0.00040797 8.5455e-05 0.0012685 0.0062841 -0.00081971
0.12815 0.11768 0.0019409 0.0029408
0.00073999 0.0002121 0.00012755 0.00091315 0.00089517 0.00064113 -0.00049564 -0.00028005
0.0018504 0.0031105 0.29319 -0.013558
3500000000 0.27162 0.085121 0.0021694 -0.0047964 -0.0014752 0.0016238 0.0010583 -0.00070067
-0.00081796 0.0015064 0.0005587 -0.00088652
0.0021585 -0.004719 0.11663 -0.065689 0.0032111 0.0014987 -0.00023762 0.0006921
0.00043371 -1.3484e-05 -1.5811e-05 0.00032381
-0.0013141 0.0015374 0.0033361 0.00147 0.27505 0.13225 0.00014089 -0.00017704
-0.00019446 0.00064982 0.0018537 1.7334e-05
0.0010447 -0.00072217 -0.00021085 0.00069697 0.00019376 -0.00021169 0.24024 0.003337
0.006385 -0.0034304 -0.00012857 -0.00024118
-0.00076912 0.0013989 0.00047504 -8.5289e-05 -0.00011814 0.00056122 0.0062673 -0.00347
0.16931 0.096089 0.0021864 0.0011608
0.00063474 -0.0008299 -3.1383e-07 0.00041142 0.0017519 0.00043405 -8.4266e-05 -0.00019814
0.0023131 0.0012205 0.31405 -0.040745
3560000000 0.29025 0.050739 0.00033752 -0.0058285 -0.00024965 -0.00074927 0.00062414 0.00036273
0.001735 0.0014443 -8.524e-05 -0.00075085
0.00020268 -0.0058572 0.11021 -0.071084 0.0060387 -0.00065638 0.0003656 0.00046829
0.00059886 -0.00013254 0.00041183 0.00014237
-0.00031316 -0.00063694 0.0060513 -0.00084524 0.30284 0.089924 -0.00022254 -7.4899e-05
0.00052535 0.00030046 0.001422 -0.00076024
0.00067359 0.00036953 0.00033885 0.00049276 -0.00022051 -7.2416e-05 0.23004 -0.032772
0.0046833 -0.0058167 -0.0006805 -0.00046785
0.0018188 0.0014156 0.00058911 -0.00010353 0.00047169 0.00049502 0.0047395 -0.0058563
0.18911 0.0882 0.0020909 -0.0012415
-0.00019511 -0.00071871 0.00037779 0.00019163 0.0017503 -0.00086524 -0.00077112 -0.00045938
0.0020707 -0.0014168 0.32666 -0.0812
3620000000 0.30665 0.013382 -0.0011351 -0.003868 -0.0019621 5.3513e-05 0.00041604 -0.0017727
-3.3214e-05 0.00058685 -0.00033358 -0.00073563
-0.0011786 -0.0038156 0.11047 -0.10006 0.00412 -0.0038928 0.00021813 0.0004509
-0.00014147 -0.00089052 0.00039048 0.0003047
-0.0019696 1.4978e-05 0.0041576 -0.0039034 0.31533 0.045807 9.3297e-05 -0.00098873
-0.00014732 0.00039365 0.0011492 -0.00072901
0.00038118 -0.0017883 0.00017709 0.00039211 6.659e-05 -0.00096724 0.21895 -0.063263
0.00086826 -0.0069341 -0.0012036 0.0010073
-2.6582e-05 0.00052173 -8.0572e-05 -0.00078822 -0.00010855 0.00035275 0.00079899 -0.0069771
0.21145 0.054041 0.00046703 -0.0014516
-0.00050489 -0.00076231 0.00049533 0.00016652 0.00087272 -0.00079159 -0.0011048 0.00094499
0.00037769 -0.0014089 0.32843 -0.11577
3680000000 0.31103 -0.031005 -0.0038059 -0.0039504 -0.00098331 0.0015899 -0.0010295 -0.00027916
0.0013791 -0.00019887 -0.0012199 -0.00058046
-0.0036899 -0.0040199 0.1061 -0.11659 0.0015958 -0.0046797 0.00067126 0.00041246
-0.00018643 -0.000773 0.00053061 0.00042061
-0.0010732 0.0016794 0.0015612 -0.0047821 0.32638 -0.0043832 -0.00084502 -0.00076366
0.0011561 0.00056564 0.00079914 -0.0019457
-0.0010299 -0.00029616 0.00067537 0.00040533 -0.00087995 -0.00081534 0.20508 -0.096618
-0.0006073 -0.006182 -0.0010213 0.0012106
0.0013824 -0.0001597 -0.00013291 -0.00075178 0.00098222 0.00062838 -0.0006058 -0.0061524
0.23207 0.033171 -0.00028714 -0.0011852
-0.0011139 -0.00066892 0.00051848 0.0003357 0.00081307 -0.0016886 -0.0010352 0.0011728
-0.00028602 -0.0010497 0.32857 -0.15972
3740000000 0.31268 -0.067087 -0.0031683 3.0199e-05 -0.001944 0.0026079 -5.3429e-05 -0.0009891
-0.00077234 0.00019746 -0.00085466 0.00039112
-0.0032432 0.00010137 0.097749 -0.13841 0.00086658 -0.0054419 0.00036588 -0.00025633
-0.00029397 -0.00026032 0.00077734 0.00011939
-0.0017496 0.0025911 0.00080817 -0.005356 0.32868 -0.043653 -0.00077368 -3.9056e-05
-0.00014102 0.00022091 -0.00069223 -0.0017337
-3.8784e-05 -0.001006 0.00035682 -0.0002348 -0.00073734 -7.3203e-05 0.1836 -0.12048
-0.002413 -0.005248 0.00079967 0.002738
-0.00079554 0.00015256 -0.00028491 -0.00025637 -6.3657e-05 0.00020496 -0.0024468 -0.0052031
0.2403 0.00068948 -0.00061695 -0.00094168
-0.00093704 0.00047036 0.00062783 0.0001972 -0.00060111 -0.0016924 0.00081506 0.0027386
-0.00054041 -0.00095152 0.3148 -0.19972
3800000000 0.30719 -0.11331 -0.0022991 0.00068783 0.0008359 0.0036824 -0.0012832 -0.0017524
0.0015135 0.00092105 -0.0011777 0.00047532
-0.0022348 0.00067442 0.086938 -0.15339 -0.0021876 -0.0050419 0.00027655 0.00024644
-0.0009291 -0.00037827 0.00092684 -5.8756e-05
0.00074048 0.0035189 -0.002287 -0.005133 0.32496 -0.084972 -0.00072759 0.00044088
0.00099957 -9.1727e-06 -0.001077 -0.00062293
-0.0013108 -0.0017064 0.00026912 0.00019978 -0.00075806 0.00044023 0.17419 -0.14545
-0.0031939 -0.0038001 0.001542 0.0016406
0.0014238 0.0010998 -0.00097154 -0.00036339 0.00097954 -5.1095e-05 -0.0032245 -0.0037968
0.25765 -0.035717 0.001239 0.00036049
-0.0012069 0.00038375 0.0012216 3.7212e-05 -0.0010736 -0.00080341 0.0016094 0.0016889
0.001176 0.00030746 0.30662 -0.24096
3860000000 0.29592 -0.14504 -0.00079666 0.0011312 0.0025557 0.0020393 -0.002037 0.0012017
0.00090823 -0.0011041 -0.00030303 0.001628
-0.00093672 0.0012067 0.067798 -0.16292 -0.0033282 -0.0049102 0.00052128 -0.00066607
-0.00092039 0.0012863 0.0007084 -0.0010349
0.0026495 0.002132 -0.0033767 -0.0048195 0.30491 -0.12576 -0.0006324 0.00087054
0.00033988 -0.00059851 -0.00070906 -0.00012947
-0.0020458 0.0012217 0.00049844 -0.00063652 -0.00053391 0.00088127 0.14656 -0.16067
-0.0025813 -0.0040329 0.0021995 0.0010981
0.00080743 -0.0012183 -0.0008557 0.0012833 0.00027621 -0.00058665 -0.0025687 -0.0039787
0.25721 -0.063179 0.00017117 -0.0010729
-0.00032018 0.0017249 0.00079011 -0.0010928 -0.00092402 -0.00018041 0.0021056 0.0010141
3.326e-05 -0.00098519 0.28459 -0.27869
3920000000 0.28038 -0.18547 0.0018636 0.00031405 0.0037396 0.0023941 1.013e-05 0.00090744
0.00045648 -8.1511e-05 0.00059048 0.00067044
0.0020528 0.00025655 0.040613 -0.1792 -0.0049343 -0.0032202 -0.00041353 8.0866e-06
0.00022793 0.00026515 -0.00018001 -0.00049823
0.0036571 0.0023363 -0.0047503 -0.0031633 0.29876 -0.15782 0.00016427 0.0013833
0.0017746 -0.0010089 -0.00050362 -0.00027442
6.6405e-05 0.00093824 -0.00049818 3.2169e-06 0.00010101 0.0014693 0.12643 -0.17122
-0.0040457 -0.003304 0.0023555 -0.00012356
0.00049362 -0.00012271 0.00034849 0.00029171 0.0016555 -0.00096338 -0.0040472 -0.0032558
0.25276 -0.10941 0.0015419 -0.00096049
0.00063626 0.0005819 -0.00031553 -0.00064517 -0.00040238 7.4662e-05 0.0023763 -0.00021124
0.0016479 -0.00091333 0.26311 -0.30667
3980000000 0.25296 -0.22115 0.0020163 -0.0030626 0.0048434 -0.00035405 0.00015712 0.0011438
0.00090148 -0.001759 0.00068844 -4.011e-05
0.0019582 -0.0030221 0.01856 -0.19268 -0.0055375 -0.0013803 0.00068874 0.00043563
0.0005583 0.00052489 -8.5039e-05 -0.0012348
0.0048549 -0.00047041 -0.0056519 -0.0014054 0.26968 -0.18874 0.0014871 -3.9005e-05
-0.0011547 -0.0011901 -0.00055325 -0.00072442
0.0001728 0.0011751 0.00076046 0.00034795 0.0014854 -6.4726e-05 0.090386 -0.19324
-0.0041278 -0.0037407 0.0016006 -0.0010735
0.00091188 -0.0017615 0.00042366 0.00043926 -0.00099779 -0.0012234 -0.0041276 -0.0037036
0.24327 -0.13962 0.0015584 -0.0037077
0.00054691 -0.00013467 -0.00015651 -0.00084968 -0.00041261 -0.00093714 0.0016018 -0.001004
0.0016554 -0.0038793 0.22884 -0.34513
4040000000 0.22504 -0.24636 -0.0006535 -0.0042291 0.0036482 -0.0029157 0.00025156 0.0001405
-0.00060494 -0.00073655 0.00077786 -2.7975e-05
-0.00064429 -0.0041212 -0.0067144 -0.20008 -0.0049258 -7.3163e-05 0.00016792 -0.00094923
9.605e-05 0.00027509 -0.0014118 0.00013974
0.0034635 -0.0028217 -0.0047884 0.00017198 0.24727 -0.2217 0.00023274 -0.00056296
-0.00083119 -0.00030996 -0.0012169 0.00049273
0.00026194 0.0001311 0.00018993 -0.00091851 0.00023155 -0.00065139 0.068514 -0.18824
-0.0064793 -0.0018959 0.0017952 -0.0005155
-0.00072339 -0.0007689 5.2096e-05 0.00025223 -0.00090734 -0.00045007 -0.006508 -0.0019335
0.23386 -0.17271 -0.001176 -0.0031865
0.00078473 8.1048e-05 -0.0012262 5.489e-05 -0.0015373 0.00050998 0.0017538 -0.00053191
-0.0012208 -0.0032111 0.19135 -0.36277
4100000000 0.19474 -0.27033 -0.0034862 -0.0028871 0.0011512 -0.0036119 -0.00032873 0.00016485
0.00075853 -0.0014736 0.00021487 0.00017896
-0.0033801 -0.002794 -0.03255 -0.20372 -0.0050296 0.00118 -0.00011221 -0.00025468
0.00071595 0.00025461 -0.0004343 0.00040821
0.0012403 -0.0036513 -0.0049671 0.0011982 0.22557 -0.24845 0.00020825 -0.00025075
-0.00069042 -0.00028479 -0.0012387 3.3515e-05
-0.00028627 0.00013342 -0.00017593 -0.00022763 0.00010733 -0.00018906 0.034853 -0.20152
-0.0061958 0.00047285 0.0011569 -0.0012525
0.00082765 -0.0015081 0.00076619 0.00022508 -0.0006892 -0.00022431 -0.0061449 0.00057891
0.22002 -0.19807 -0.0012567 -0.0044831
0.00032817 0.00018941 -0.00039926 0.00031631 -0.0010884 -4.8261e-05 0.0011286 -0.001283
-0.0012334 -0.0043404 0.15813 -0.38976
4160000000 0.16505 -0.28684 -0.0035994 -0.0014921 -0.00011272 -0.0032235 0.00058411 -0.00035787
-0.0036209 -0.00098805 0.00097723 -0.00069754
-0.0036382 -0.0016728 -0.058237 -0.20009 -0.0047221 0.0027728 -0.00046062 -0.00030134
0.00017828 -0.00055294 -0.00091552 0.00015926
-0.0001128 -0.0033355 -0.0047688 0.0027596 0.19236 -0.26364 0.00044935 -0.00029269
-0.0010677 -0.00042036 -0.0013233 0.00082983
0.00059128 -0.00033938 -0.00044722 -0.00029527 0.00051772 -0.00023679 0.010556 -0.18919
-0.0056704 0.0015449 0.0010751 -0.0023061
-0.0035737 -0.00084911 0.00021445 -0.00043925 -0.0010581 -0.00037321 -0.005661 0.0015152
0.19061 -0.23328 -0.0040384 -0.00361
0.00086116 -0.00092006 -0.0010498 0.00019294 -0.0011956 0.00093921 0.0010334 -0.0023392
-0.0039445 -0.0038225 0.10894 -0.3981
4220000000 0.13642 -0.30217 -0.0043306 0.00019273 -0.00022703 -0.0039628 -0.00017266 -0.00018311
-0.0008798 0.00064341 0.00037749 -0.00094689
-0.0043207 0.00017897 -0.094891 -0.19011 -0.0023391 0.0036536 -0.00025741 -0.00010535
6.425e-05 9.4207e-05 -0.00050706 0.0009342
-0.00026508 -0.0038183 -0.0021935 0.0036713 0.16262 -0.28941 -2.9435e-05 0.00023284
0.00031142 0.00028898 -0.00012907 0.0011662
-0.00014175 -0.00015703 -0.00021292 -0.00017644 -1.4233e-05 0.00016836 -0.013879 -0.18752
-0.0044195 0.0023875 -3.6561e-05 -0.0024287
-0.00094078 0.00057592 3.8081e-05 9.1431e-05 0.00037861 0.00022803 -0.0043661 0.0024522
0.17535 -0.2586 -0.0042309 -0.0027351
0.00042771 -0.00091409 -0.00064679 0.00097105 -0.00020489 0.0012742 -9.1952e-06 -0.0024162
-0.0043642 -0.0027961 0.081741 -0.41241
4280000000 0.10557 -0.31089 -0.0026404 0.0016054 -0.0020078 -0.0040321 -0.00047946 0.00079527
-0.00067435 0.0014147 -0.00062055 -0.00032447
-0.0027339 0.0016469 -0.12065 -0.19419 -0.0025362 0.0030494 -0.00069979 -0.00042077
0.00026193 0.00020366 0.0002647 0.00066201
-0.0019337 -0.0039461 -0.0025305 0.0030306 0.13293 -0.29678 0.00076751 -0.00031244
-0.00072096 0.00078917 -0.00018915 0.00099335
-0.00050343 0.0007597 -0.00076251 -0.0003839 0.00076761 -0.0002529 -0.051541 -0.17239
-0.0048569 0.0027856 -0.00049643 -0.002179
-0.00048395 0.0014208 0.00028142 0.00012234 -0.0010174 0.00096149 -0.0048149 0.0028676
0.13114 -0.28148 -0.0060136 -0.00095694
-0.00060841 -0.00039111 0.00031392 0.00064079 -5.3088e-05 0.00095109 -0.00051845 -0.0022342
-0.0058795 -0.00088627 0.030065 -0.4169
4340000000 0.078257 -0.31957 -0.0017988 0.0017435 -0.0022164 -0.0014768 0.0001561 0.00048949
-4.8382e-06 0.00085532 -3.7618e-05 -0.00098404
-0.0017662 0.0016982 -0.14129 -0.16798 -0.0018143 0.0040084 -0.00011337 0.00056402
0.00013169 -0.00040465 0.00027879 0.00039337
-0.0023145 -0.0014556 -0.0018178 0.0039251 0.09742 -0.31351 -0.00041346 -0.00081296
-8.6568e-06 0.00037575 0.00065573 0.0020433
0.00023721 0.00049649 -9.5064e-05 0.00054761 -0.00027174 -0.0009225 -0.069626 -0.16959
-0.0040737 0.0039744 -0.001463 -0.0024923
8.2252e-05 0.00081233 -2.1552e-06 -0.00023814 2.8197e-05 0.00040557 -0.0040616 0.0039509
0.10439 -0.3079 -0.004717 0.0017282
-8.2047e-05 -0.0010702 0.00045828 0.00040609 0.00064192 0.0019207 -0.0015322 -0.0023924
-0.0046937 0.0016474 -0.0036501 -0.41125
4400000000 0.047228 -0.32501 -0.00099787 0.0013922 -0.002498 -0.0014407 0.00081268 0.0014152
-2.7625e-05 0.00087551 -0.0004687 -0.00083503
-0.0010951 0.001343 -0.17014 -0.15788 -0.001253 0.0038999 -0.00046133 0.00048607
9.3812e-05 -0.00050789 0.00077281 0.00055925
-0.0025748 -0.0013841 -0.0010168 0.0039788 0.067402 -0.31936 -0.00021609 -0.00025221
0.0002861 0.00047168 0.0014214 0.0012144
0.00075708 0.0013896 -0.00043844 0.00051783 -0.00013717 -0.00025614 -0.09434 -0.15624
-0.0031569 0.0051286 -0.0022101 -0.0015439
-4.7789e-05 0.00085977 0.00013193 -0.00065095 0.00015055 0.00036129 -0.0030855 0.0052058
0.072833 -0.32031 -0.0040608 0.00057756
-0.00053512 -0.00071844 0.00064915 0.00054785 0.0013544 0.0013994 -0.0021659 -0.0015947
-0.0040588 0.00064453 -0.04914 -0.4157
4460000000 0.011305 -0.3243 -0.00057045 0.00038334 -0.0039444 -0.00099661 0.0014495 -0.00067676
-0.00027364 0.0011096 -0.0010069 -9.2654e-05
-0.00055347 0.00040021 -0.19202 -0.12859 -0.00035902 0.0045343 -0.00037092 0.000795
-0.00054463 -0.00040503 0.00057901 -0.00050838
-0.0037309 -0.00087981 -0.0004796 0.0044433 0.042142 -0.32631 -0.00057694 -0.00052499
0.00030122 0.0007984 0.0018831 0.00060673
0.0014771 -0.00069571 -0.00034545 0.00074566 -0.00060764 -0.00046423 -0.10754 -0.13449
-0.001499 0.0065324 -0.0022957 -0.00093466
-0.00018753 0.001143 -0.0005572 -0.00041765 0.0003227 0.00070054 -0.0013922 0.0065229
0.037745 -0.31703 -0.0039896 0.0028592
-0.001006 -0.00015735 0.00048841 -0.00050587 0.0019791 0.00048616 -0.0022811 -0.00090182
-0.0039493 0.0029403 -0.089299 -0.39707
4520000000 -0.012516 -0.32456 -0.00043009 -0.00060325 -0.0037344 0.00022552 0.00065373 -8.0664e-05
0.0020399 -0.00011724 -0.00073812 0.00083267
-0.00039059 -0.00053617 -0.21699 -0.11153 0.00057216 0.0046448 0.00056092 0.00082172
-0.00037081 6.7807e-05 0.00016117 -0.00012444
-0.0037626 0.00020021 0.00058937 0.0046521 0.010717 -0.32376 -0.0010294 0.00052918
0.00063879 -0.00070111 0.001705 -0.00061501
0.00061343 -1.9313e-05 0.00058031 0.00081851 -0.00093096 0.00040852 -0.12508 -0.12504
-0.00027767 0.0059198 -0.00318 -0.00046931
0.0019613 -0.0001015 -0.00036618 0.00019655 0.00067223 -0.00065447 -0.00025414 0.0059694
-0.010981 -0.32968 -0.0027526 0.0026928
-0.00069717 0.00087075 0.00029029 -4.4658e-05 0.0014863 -0.00062018 -0.0031552 -0.00049602
-0.0027521 0.0026037 -0.11768 -0.39518
4580000000 -0.050292 -0.31714 -0.0013408 -0.00081612 -0.0031083 0.0025068 0.00074263 -0.00037518
-9.4877e-05 8.5599e-05 -0.00048322 0.00098308
-0.0013701 -0.00078408 -0.23562 -0.084499 0.0010347 0.0043225 0.00064801 -0.00015196
-6.2397e-05 0.00025335 0.00025138 -0.00027975
-0.0032015 0.0026171 0.001149 0.00435 -0.020101 -0.32036 -0.00013868 0.00043361
-0.00010059 -0.00024476 0.0016339 -0.0013088
0.00077787 -0.00043202 0.00064427 -0.00015917 -0.00024765 0.00053809 -0.13532 -0.10023
0.0022908 0.0052848 -0.0026766 0.0012253
-8.4861e-05 9.7988e-05 1.4296e-05 0.00032339 -0.00020193 -0.00016338 0.0023516 0.0051736
-0.039072 -0.33636 -0.0023549 0.0036183
-0.00055957 0.00083048 0.00024133 -0.00040397 0.0016596 -0.0010724 -0.0026827 0.0012861
-0.0023658 0.0035859 -0.16341 -0.36577
4640000000 -0.075686 -0.31069 -0.002582 -0.0015311 -0.0030404 0.0027471 0.00047416 -0.001488
0.0015596 -0.00023117 -4.3631e-05 0.0008957
-0.0025729 -0.0015635 -0.24573 -0.056835 0.0016549 0.0036234 0.00071406 0.00029003
-0.00015362 0.00039471 -7.7016e-05 -0.00077925
-0.0028911 0.0027756 0.0017914 0.0035741 -0.044881 -0.3146 0.00026672 0.00079128
0.0010048 0.00018846 0.00025311 -0.0021422
0.00051161 -0.001393 0.00075633 0.00026636 0.00028211 0.00077914 -0.14063 -0.085982
0.0037751 0.0039222 -0.0024974 0.0016022
0.0016016 -0.00033814 -0.000216 0.00034154 0.00097128 0.00027076 0.0038233 0.003925
-0.0715 -0.32274 -0.0025181 0.0035685
8.4227e-05 0.00082797 -0.00017331 -0.00077585 0.00030326 -0.0022824 -0.0024385 0.0015657
-0.0025734 0.0035264 -0.18233 -0.35555
4700000000 -0.10348 -0.306 -0.0041958 -0.00015019 -0.0013629 0.0045228 -0.00097042 -0.00097291
0.0011303 -0.0005386 0.0010173 0.00069695
-0.0042419 -0.00012531 -0.25786 -0.03812 0.0024629 0.0042628 0.00045516 -0.00044868
0.00032142 0.0002043 -0.00035326 3.1312e-05
-0.0013119 0.0045762 0.0024656 0.0040968 -0.075551 -0.30836 -4.3868e-05 0.00058918
0.00010197 -0.00018374 0.00012521 -0.0011035
-0.0010247 -0.0010143 0.00039848 -0.00047156 -0.00014057 0.00046938 -0.1574 -0.064797
0.0037047 0.0011444 -0.0015892 0.00272
0.0010638 -0.00056304 0.00039767 0.00018412 8.9139e-05 -9.5592e-05 0.0036616 0.0010885
-0.11092 -0.31557 -0.00093515 0.0036195
0.00093309 0.00077096 -0.00037423 1.4524e-06 -6.776e-05 -0.0010176 -0.0015669 0.0026881
-0.00096362 0.0035983 -0.22584 -0.32622
4760000000 -0.13321 -0.29049 -0.0049209 0.0013346 0.00072642 0.0047523 -0.00069564 -0.00046381
0.00024736 -0.0011088 0.00082381 -0.00036133
-0.0049544 0.0012607 -0.25329 0.0045501 0.0032743 0.0032835 -5.3677e-06 -0.00066465
0.00028196 0.00018737 0.00021319 -7.9967e-05
0.00057106 0.0046415 0.0032623 0.0031954 -0.10519 -0.29481 0.00076789 0.00035293
0.00095103 0.00028973 -0.0010883 -0.0010863
-0.00070993 -0.00048638 1.4341e-05 -0.00065276 0.0007244 0.00045049 -0.15139 -0.048572
0.0024201 0.0006646 -0.00054875 0.0027708
0.00035621 -0.0011951 0.00025041 0.00017007 0.00092817 0.0001022 0.0024418 0.00065901
-0.14369 -0.29914 -0.00070744 0.0038896
0.00086767 -0.00048898 0.0001874 -5.0496e-05 -0.00096549 -0.00097575 -0.00043743 0.0027976
-0.00064688 0.0038926 -0.23715 -0.30396
4820000000 -0.16002 -0.27681 -0.0051483 0.0028527 0.0016223 0.0030489 -0.00089797 -0.00042849
0.00029082 -0.0010108 0.00029981 -0.00032924
-0.0051569 0.002868 -0.26506 0.026802 0.0044336 0.0032226 -6.5258e-05 -0.00036961
0.00024744 -6.0686e-05 -0.00019764 -0.00055105
0.0015881 0.003162 0.0043702 0.0033993 -0.13304 -0.29086 0.0004174 -0.0004159
0.00048566 -0.00077756 -0.0010435 -0.00028881
-0.00091139 -0.00037419 -6.437e-05 -0.00030935 0.00054178 -0.00038838 -0.16668 -0.030974
0.0018411 -0.00056632 -6.8257e-05 0.0030833
0.00019137 -0.001018 0.00024968 -5.9653e-05 0.00041546 -0.0007458 0.0018038 -0.00061084
-0.18427 -0.28278 -0.00025588 0.0032697
0.00021926 -0.00027807 -0.00010436 -0.00057092 -0.0011234 -0.00040748 -3.9547e-05 0.0030783
-0.00029735 0.0031556 -0.27425 -0.27385
4880000000 -0.19117 -0.25685 -0.0043112 0.004736 0.0022136 0.0031518 -0.0013365 0.00022571
-0.00089791 -0.0010445 0.00031625 -0.00022227
-0.0042426 0.0046994 -0.25656 0.068372 0.0047331 0.0014632 -0.00029912 -0.00026065
-5.8344e-05 0.00021301 -0.00033161 0.0001644
0.0024653 0.0029383 0.0048853 0.0013322 -0.15272 -0.27715 0.00058451 -0.00038892
-0.00033834 -0.0018159 -0.00059528 0.00020346
-0.0013488 0.00025296 -0.00035355 -0.0002479 0.00046669 -0.00030244 -0.15975 -0.012504
0.00036474 -0.00061721 0.0013268 0.0023216
-0.0008456 -0.00096495 -1.1509e-05 0.00022855 -0.00029919 -0.0015998 0.0003743 -0.00063512
-0.21498 -0.26711 0.00033233 0.0026977
0.00034889 -0.00031318 -0.00027613 0.00010822 -0.00053418 0.00016674 0.0013026 0.0024343
0.0002979 0.0028419 -0.28595 -0.24503
4940000000 -0.21178 -0.23926 -0.0028953 0.0067412 0.0027587 0.00097119 -0.00030395 0.00065561
-0.0011973 -0.00033599 0.00015299 -0.00045391
-0.0029494 0.0066722 -0.26805 0.094277 0.005942 0.0011776 -7.3496e-05 -8.6765e-05
0.00041304 -0.00025718 -0.00016494 6.6394e-05
0.0027154 0.0010452 0.0059291 0.00086442 -0.17218 -0.25347 4.799e-05 -0.00055855
-0.00098216 1.9972e-05 -0.00047486 -0.00020646
-0.00028057 0.00069827 -4.3505e-05 3.388e-07 0.00013351 -0.00049039 -0.16743 -0.0028175
-0.00071836 8.2402e-05 0.0018349 0.0019611
-0.0012035 -0.00039324 0.00043158 -0.00031101 -0.00090192 -0.00012101 -0.00074666 0.0001233
-0.23968 -0.2403 -0.00021754 0.0030939
7.6923e-05 -0.0006093 -0.00025499 0.00010936 -0.00037215 -0.00018024 0.0018845 0.0018998
-0.0001435 0.003091 -0.31002 -0.21831
5000000000 -0.23244 -0.21476 0.00013576 0.0073718 0.0032245 0.0015666 -0.00018165 0.00065017
-0.00049969 0.00054076 -0.00022091 -0.00084266
6.8386e-05 0.0074339 -0.25446 0.11187 0.0058235 -0.00074758 -0.00029215 -6.1579e-05
-0.00016671 -0.00064457 -0.0003382 -9.2407e-05
0.0031837 0.0016575 0.0058004 -0.00089457 -0.20197 -0.23895 -0.00054169 -0.00074564
-0.00046235 -0.00028745 -0.00038321 -0.00026883
-0.00024435 0.00066815 -0.00037325 -0.00012124 -0.00058145 -0.00073031 -0.16149 0.021392
-0.001303 0.0013777 0.0024033 0.0011207
-0.00044781 0.00058954 -0.00027376 -0.00058546 -0.00062707 -0.00033753 -0.0012783 0.0013198
-0.2672 -0.21687 -1.2983e-05 0.0036351
-0.00026116 -0.00073304 -0.00022494 -4.1646e-05 -0.00074523 -0.00019241 0.0022992 0.0010889
-0.00012449 0.0035253 -0.32151 -0.18399
5060000000 -0.25316 -0.18711 0.0020482 0.0069888 0.003084 -0.00030869 0.00018123 0.00056666
-0.0002422 -0.00010387 -0.00043637 -0.00027197
0.0021026 0.0070111 -0.23694 0.14873 0.0051417 -0.0019524 -1.8322e-05 0.00024545
-0.00046873 -4.6766e-05 -0.00048533 0.00029766
0.003112 -0.00037791 0.0050442 -0.0020198 -0.21539 -0.21672 -0.00027409 0.00037668
-0.001183 2.3944e-05 -0.0011646 0.0003131
0.00024084 0.00057353 -1.9497e-05 0.00023226 -0.00039047 0.00039634 -0.1631 0.028724
-0.00060907 0.0031401 0.0018379 0.00045111
-0.00030414 -5.6111e-06 -0.00036858 -6.9838e-05 -0.0011856 0.00018265 -0.00055831 0.0031395
-0.28178 -0.1861 0.0013365 0.0032645
-0.00033764 -0.0001936 -0.00050287 0.00024735 -0.0010426 0.00035099 0.0018606 0.00047825
0.0013048 0.0034163 -0.33391 -0.15544
5120000000 -0.2692 -0.16194 0.0034444 0.0059117 0.0030012 -0.00044868 0.00046749 0.00069717
-0.00019499 0.00075186 -0.00049198 0.00022824
0.0034122 0.0058592 -0.2313 0.17536 0.0049258 -0.0026428 0.00010045 0.00023476
-7.0022e-05 -3.1582e-05 0.00013296 0.00029982
0.0027694 -0.00047364 0.0049681 -0.0027574 -0.22924 -0.20215 -0.00015304 0.000139
-1.0626e-05 0.0011766 -0.0011242 0.00077741
0.00044266 0.00072218 0.00011413 0.00024336 -4.8862e-05 7.3297e-05 -0.15945 0.055042
0.0010278 0.0036266 0.0023989 0.00036086
-0.00010088 0.00073412 -4.1741e-05 -5.583e-05 -3.7463e-05 0.0010956 0.0010746 0.0036179
-0.29703 -0.15218 0.0012289 0.0035058
-0.0004956 0.00012786 0.00012149 0.00032107 -0.0010548 0.00067048 0.0024323 0.00028164
0.0012555 0.0034379 -0.34687 -0.12109
5180000000 -0.28528 -0.1312 0.0050955 0.0049749 0.0035177 -0.0012156 0.00026765 0.00055643
-0.00014954 0.00015562 -0.00070894 0.00041623
0.0050452 0.0049383 -0.20873 0.19847 0.0041193 -0.0040173 -0.00035295 -0.00028429
-0.00011666 -0.000142 -0.00016672 0.00020239
0.0034034 -0.0011103 0.0041497 -0.0040249 -0.24013 -0.16589 -0.00030807 0.00071933
3.5181e-05 -0.00024 -0.00039455 0.00078576
0.0002704 0.00052138 -0.00038573 -0.0002973 -0.00040134 0.00072285 -0.15818 0.064899
0.0027351 0.0042038 0.0023876 -0.00071813
-0.00020697 0.00021237 -0.00023967 -8.6688e-05 -8.5686e-05 -0.0002139 0.002751 0.0041197
-0.30958 -0.10957 0.0025484 0.0038821
-0.00063203 0.00052376 -0.00026311 0.00026859 -0.0006085 0.00076309 0.0023027 -0.00076665
0.0025698 0.0039165 -0.34907 -0.088895
5240000000 -0.29362 -0.10413 0.0053537 0.0034334 0.0026341 -0.0027308 0.0006861 -2.6282e-05
-0.00042122 0.00010251 1.187e-05 0.00064287
0.0053421 0.0034594 -0.19683 0.23561 0.0031477 -0.0046399 2.7664e-05 0.00010579
-0.00018898 5.0733e-05 0.00026764 0.00044506
0.0027668 -0.0029136 0.0030764 -0.0048355 -0.25713 -0.14145 0.00038923 0.00017965
-0.00020981 0.0007333 7.3657e-05 0.0013612
0.00067465 -3.954e-05 3.3257e-06 0.00015284 0.00033552 0.0002162 -0.15885 0.085453
0.0037359 0.0029784 0.0015288 -0.0013206
-0.00029739 4.8701e-05 -0.0001735 0.00011372 -0.00032387 0.0008142 0.0038099 0.0029251
-0.32374 -0.068239 0.0031484 0.0027926
-1.5522e-05 0.00060573 0.000326 0.00044208 0.00010503 0.0015385 0.0016311 -0.0012427
0.0031547 0.0028115 -0.35522 -0.056218
5300000000 -0.29834 -0.073708 0.006101 0.0018546 0.0016893 -0.0030448 7.7946e-05 -0.00033736
0.00044638 0.00074492 0.00016639 0.00014135
0.0061088 0.0017869 -0.1891 0.24066 0.0021753 -0.0053761 -0.00013087 0.00022166
1.7306e-06 0.00031172 0.00034615 0.00018684
0.0015248 -0.0032453 0.0020221 -0.0052819 -0.2731 -0.11529 0.00033229 -0.00025984
0.00020202 0.00031825 0.00063607 0.00071116
0.00012343 -0.00037431 -7.2971e-05 0.00019081 0.00038018 -0.00034605 -0.15094 0.094807
0.0054745 0.0018469 0.0014511 -0.0015735
0.00052839 0.00081643 3.2853e-05 0.00025536 0.00027577 0.00016658 0.0054882 0.0018536
-0.33531 -0.039018 0.0034292 0.0026718
0.00035832 0.00018655 0.00044288 0.00015188 0.00063657 0.00064949 0.0014273 -0.0016206
0.0034082 0.0027103 -0.35113 -0.020308
5360000000 -0.29819 -0.036591 0.0061038 0.00059133 0.00038001 -0.003842 0.00040925 -7.717e-05
3.3444e-05 0.00020874 0.00055664 -2.0504e-05
0.0061026 0.00067865 -0.15153 0.26222 0.0007828 -0.0056509 6.4987e-05 0.00022523
-6.1929e-05 7.2278e-06 0.00050246 -0.0001133
0.00044533 -0.0035686 0.0006826 -0.0056025 -0.27222 -0.088591 0.00035849 0.00037816
0.00018162 0.000462 0.00082662 0.00046104
0.00041205 -8.9587e-05 2.8635e-05 0.00022635 0.00032745 0.00044319 -0.14904 0.11266
0.0060858 -0.00040843 0.00069385 -0.0020454
0.00012882 0.0001922 -0.00010838 -4.1805e-05 9.9365e-05 0.00035767 0.0060816 -0.00052148
-0.33133 -0.00041228 0.0045781 0.0024481
0.00051922 -9.528e-05 0.00036443 -0.00013846 0.00064876 0.00040899 0.00063513 -0.0020209
0.0045437 0.0024785 -0.34903 0.0082402
5420000000 -0.30063 -0.013355 0.0060209 -0.0012726 -0.00046542 -0.0034851 -5.6532e-05 -0.00014743
0.00082378 0.00040514 0.00027156 -0.00034713
0.006054 -0.0013013 -0.1325 0.28901 -0.000123 -0.0056354 8.653e-05 0.00011071
3.5904e-05 2.2164e-05 0.00030982 -0.00019601
-0.00063605 -0.0036569 -0.00012784 -0.0055386 -0.28775 -0.055053 -0.0001049 -0.00052677
0.00086319 1.974e-05 0.00097847 -5.3389e-05
-9.2839e-05 -0.00018037 0.0001134 0.00016239 -9.7011e-05 -0.00054 -0.13742 0.12745
0.0051456 -0.0020447 0.0002015 -0.0017579
0.00069563 0.00043563 -2.322e-05 0.00011239 0.00083688 0.00010053 0.0051263 -0.0020393
-0.3347 0.028675 0.0051735 0.00085323
0.00026399 -0.000248 0.0002784 -6.3048e-05 0.0010893 -3.0644e-05 0.00023742 -0.0017578
0.0051989 0.00082698 -0.34149 0.050021
5480000000 -0.29257 0.022781 0.0050544 -0.0019963 -0.0018658 -0.0031182 0.00031491 -2.2468e-05
0.00083392 -0.00025684 -0.00029681 -0.00026045
0.0050053 -0.0019653 -0.11788 0.29679 -0.0015877 -0.0057483 1.7402e-05 0.0002155
4.7658e-05 -5.5322e-05 0.00010616 -0.0002307
-0.0019001 -0.002937 -0.0017593 -0.005738 -0.2921 -0.032616 -0.00029139 0.00021856
0.00064489 -0.00037342 0.00073297 -0.0001286
0.00038545 -4.6019e-05 6.1048e-05 0.00022916 -0.00030039 0.00020517 -0.13095 0.13832
0.0042276 -0.0034088 -0.00014936 -0.0019685
0.00088764 -0.00029128 0.00012902 -7.0959e-05 0.00060942 -0.00040129 0.0042605 -0.0034309
-0.3242 0.057919 0.004757 0.00048327
-0.00019824 -0.00012775 0.00024305 -0.00017799 0.00072044 -0.00018222 -0.00013464 -0.0019254
0.004704 0.00040471 -0.33211 0.071989
5540000000 -0.28865 0.04805 0.0040972 -0.002719 -0.0026859 -0.0018724 0.00041253 -0.00030543
0.00019833 -0.00017827 -0.00016569 0.00011795
0.0041418 -0.0026711 -0.07711 0.31406 -0.0029013 -0.0049956 0.0004172 0.00012079
2.2621e-05 -0.00010277 3.3002e-05 -0.00038938
-0.0025579 -0.0018565 -0.0029489 -0.0049534 -0.291 -0.011568 0.00023213 -8.0713e-05
0.00030622 -0.00016266 0.00050795 -0.00032157
0.00038287 -0.00033085 0.00042072 0.00010053 0.00028078 -4.521e-05 -0.11928 0.15956
0.0027108 -0.0039959 -0.0010283 -0.0019101
0.00023352 -0.00022465 1.1868e-05 -0.00012269 0.00032788 -8.797e-05 0.0026044 -0.0040283
-0.30932 0.093529 0.0049944 -0.00096783
-0.00024835 -2.4772e-06 1.7871e-06 -0.00037593 0.00041737 -0.00030578 -0.001093 -0.0019141
0.005001 -0.00096894 -0.3246 0.11313
5600000000 -0.27722 0.076196 0.0034583 -0.0036035 -0.0025181 -0.0016841 0.00031936 -0.00040332
0.00024135 -0.00024806 0.0001739 0.00049971
0.0033962 -0.0035856 -0.074151 0.32826 -0.0037426 -0.0044787 8.5531e-05 -0.00021619
1.8349e-06 2.923e-05 -0.00018002 -0.00035185
-0.0025495 -0.0017524 -0.0037889 -0.0043789 -0.28991 0.020634 -2.61e-05 4.8928e-05
0.00032139 -0.00062049 0.00041906 -0.00047816
0.00029745 -0.00036627 0.00010238 -0.00020995 -4.7468e-05 -2.9459e-05 -0.11168 0.15893
0.0017688 -0.0038796 -0.0011192 -0.0010101
0.00018342 -0.00022087 -0.00013341 -3.7861e-06 0.00030882 -0.00063182 0.0017521 -0.0038637
-0.30042 0.12371 0.0043428 -0.0013703
0.00013378 0.00068007 -0.00021517 -0.00028779 0.00042724 -0.00033645 -0.0010457 -0.00098471
0.0044492 -0.0013052 -0.30271 0.12747
5660000000 -0.26539 0.098253 0.0031404 -0.0037211 -0.0035353 -0.00058753 -0.00026004 -0.00071049
-7.0893e-05 -0.00068146 0.00029065 -0.00033126
0.0031419 -0.003811 -0.032832 0.31966 -0.0045437 -0.0029505 -2.3376e-05 -0.00012781
0.00013378 1.8012e-05 -0.00018759 8.425e-06
-0.0036141 -0.00051233 -0.0044654 -0.0028482 -0.29041 0.04352 -0.00010619 0.00010517
-0.00043248 -0.00033076 0.00012291 -0.00075114
-0.00032702 -0.00071812 -3.261e-06 -0.00014343 -0.00017031 0.00016195 -0.096165 0.17901
0.00075017 -0.0040855 -0.0013279 -0.0010638
-0.00013131 -0.00060914 0.00016559 2.4524e-05 -0.00051753 -0.00033872 0.00066684 -0.0040636
-0.28543 0.1522 0.0042807 -0.00225
0.0003924 -0.00033196 -0.00018173 -7.9381e-05 6.9227e-05 -0.00095221 -0.0013961 -0.0010176
0.0041564 -0.0023004 -0.29385 0.16382
5720000000 -0.25008 0.11945 0.0025523 -0.0043972 -0.0028931 0.00083075 -0.00059697 -0.00023849
-0.0003811 -0.00015179 -8.7914e-05 -0.00027875
0.0025943 -0.0043149 -0.0046672 0.34485 -0.0055133 -0.0027664 5.5316e-05 -6.3052e-05
-0.00028991 1.495e-05 -0.00022342 0.00015349
-0.0026907 0.00088535 -0.0055348 -0.0026282 -0.28665 0.074829 3.2053e-05 0.00013165
0.00036432 0.00033327 9.8291e-05 -0.00027207
-0.00056022 -0.000249 8.4302e-05 -7.7673e-05 0.00010245 4.3453e-05 -0.080173 0.18074
-9.0821e-05 -0.0035566 -0.0016468 -0.00032873
-0.00035012 -0.00013309 -0.00026883 4.6411e-06 0.00036086 0.00030619 -0.00010603 -0.0035091
-0.27357 0.17866 0.003958 -0.0034677
2.4057e-06 -0.00032433 -0.00018588 0.00015569 -2.6057e-05 -0.00025214 -0.0016494 -0.00026514
0.003951 -0.0034539 -0.26298 0.18121
5780000000 -0.23379 0.13649 0.0012963 -0.0048053 -0.0024034 0.0012825 -0.00068232 4.3565e-05
-0.00027727 -0.00037108 -0.00023244 -0.00034598
0.0013898 -0.0049304 0.0087201 0.3398 -0.0059516 -0.00055569 -3.7069e-05 -0.00018957
5.0303e-05 3.0034e-05 -5.6709e-05 -0.00012545
-0.0023696 0.0012311 -0.0061681 -0.0005045 -0.28329 0.092191 -2.7534e-05 -0.00020229
0.00017767 5.6658e-05 -0.0002924 -0.00063234
-0.00068909 9.4906e-05 -7.4911e-05 -0.00019733 -4.0825e-05 -0.00016952 -0.071086 0.19661
-0.00021752 -0.0031057 -0.0012014 4.4878e-05
-0.00034914 -0.00037933 5.2858e-05 2.6311e-05 9.1578e-05 -4.7839e-05 -0.0002586 -0.0031273
-0.26287 0.20012 0.0028043 -0.0036212
-0.00027033 -0.00027981 3.7274e-05 -9.4532e-05 -0.00029526 -0.00058007 -0.0012343 1.2533e-05
0.0027202 -0.0036756 -0.25452 0.20324
5840000000 -0.22003 0.15797 0.00021041 -0.0054462 -0.0021376 0.0011907 -0.00017388 0.00027659
-0.00041231 0.00024532 -0.00057901 -0.00017862
0.00011802 -0.0053735 0.044735 0.34278 -0.0059373 0.00049611 -0.0001797 2.9743e-05
0.00017633 -8.894e-06 -0.00012336 0.00035545
-0.0020969 0.0011944 -0.0057714 0.00075044 -0.27583 0.11607 -0.00021018 0.00010728
-0.00020199 -0.00072018 -0.00050672 -0.00043238
-0.00012092 0.00030191 -0.00018452 2.4691e-05 -0.00022189 0.00013174 -0.048395 0.1997
-0.00072 -0.0035868 -0.0013875 0.0003275
-0.00035576 0.00024558 0.0001879 -4.9124e-05 -0.00025022 -0.00069792 -0.00072453 -0.0035631
-0.24427 0.20861 0.0024346 -0.0037881
-0.00053599 -0.00016317 -0.00013957 0.0002805 -0.00045487 -0.00050596 -0.0013757 0.00036833
0.0024983 -0.0038531 -0.21796 0.22741
5900000000 -0.20588 0.16955 -0.001936 -0.0053809 -0.002201 0.0024482 -0.00013032 7.7222e-05
0.00032667 -0.00018653 0.00019814 0.00025118
-0.0018704 -0.0054573 0.064746 0.34233 -0.0051834 0.0021549 2.1242e-05 -1.1011e-05
6.7801e-05 -0.00026307 3.3888e-05 -0.000181
-0.0020272 0.0025044 -0.0050667 0.002012 -0.26006 0.13117 -9.2444e-05 -0.00011772
-0.00051248 -0.00047701 -0.00088554 -0.00021799
-0.00018127 6.2327e-05 3.9999e-05 -9.5136e-06 -6.1083e-05 -0.00016201 -0.040891 0.20989
-0.0010238 -0.0036649 -0.0011213 0.00013315
0.00032789 -6.778e-05 6.5541e-05 -0.00017422 -0.00038786 -0.00041227 -0.0010635 -0.003666
-0.21889 0.22431 0.0019088 -0.0050934
0.00012387 0.0003002 -4.512e-05 -9.0553e-05 -0.00092699 -0.00014928 -0.0011308 0.00014469
0.0018142 -0.0050578 -0.20359 0.23671
5960000000 -0.18538 0.18272 -0.0031257 -0.004006 -0.000615 0.0027179 -0.0001528 0.00020901
-0.00016339 0.00030721 -0.00013025 8.5449e-05
-0.0030864 -0.0039585 0.091388 0.34128 -0.0040598 0.0023155 -0.00017714 -2.1869e-05
-9.996e-05 0.0001284 1.3148e-05 0.00017755
-0.00067629 0.0027223 -0.0042882 0.0024047 -0.24421 0.15717 -3.7485e-05 -0.0001908
-0.00036618 0.00021895 -0.00047211 -0.00027979
-9.5063e-05 0.00020686 -0.00016773 -5.4724e-06 -0.00010991 -0.00014231 -0.02227 0.21836
-0.0020333 -0.0032067 -0.0010404 0.00095023
-0.00019603 0.0001441 -8.6562e-05 5.9266e-05 -0.00043061 0.00011473 -0.0020397 -0.0032161
-0.19734 0.23813 0.00041045 -0.0049159
-7.3911e-05 6.9457e-06 8.1455e-05 9.0174e-05 -0.00053304 -0.00021379 -0.0010144 0.00099806
0.00045655 -0.0050353 -0.17449 0.26411
6020000000 -0.16735 0.19761 -0.0038938 -0.0030024 -0.00020124 0.0030381 2.3775e-05 0.00053815
-0.00020988 0.0002668 5.7076e-06 0.00019045
-0.0039484 -0.0030188 0.11966 0.33263 -0.0046593 0.0033204 -7.2405e-05 0.00016839
-9.074e-05 9.1032e-05 -0.00029993 0.00014894
-3.5389e-05 0.0030601 -0.0044339 0.0035704 -0.22456 0.16901 -0.00026559 0.00027172
-0.00079282 7.3898e-05 -0.00055273 0.00062851
-6.5148e-06 0.00056867 -8.4356e-05 0.00016818 -0.00022539 0.00021298 -0.015885 0.21369
-0.0027291 -0.0033088 -0.00059264 0.00073834
-0.00016811 0.00032543 -0.00012147 0.00012198 -0.0008119 0.00012101 -0.0028053 -0.0032734
-0.16817 0.25162 5.4031e-05 -0.0047064
-8.0807e-05 0.00027834 -0.00022597 0.00019987 -0.00051071 0.00070169 -0.0005935 0.00071994
-5.2711e-05 -0.004753 -0.14749 0.26282
6080000000 -0.14713 0.20629 -0.0041231 -0.00079335 0.0012369 0.0029687 0.00013296 9.5946e-05
0.00017288 7.2086e-06 0.00022179 6.1717e-05
-0.0040451 -0.00064769 0.14113 0.33312 -0.0029199 0.0047742 -5.0001e-05 -2.5583e-05
1.8039e-05 8.9922e-05 0.00015985 0.00038641
0.0012172 0.0029586 -0.0027779 0.0046743 -0.20652 0.19598 0.00023276 0.00019321
-0.00024209 0.00060144 -0.00019115 0.0004722
0.00010766 4.8633e-05 -5.8389e-05 -4.471e-05 0.0002402 0.00018107 0.00098303 0.22206
-0.0039654 -0.0022308 -0.00092034 0.0010257
0.00016063 2.4876e-05 -3.2363e-05 9.3493e-05 -0.00021918 0.0006665 -0.0039559 -0.0022354
-0.13904 0.26909 -0.0010715 -0.0054542
0.00026866 8.1279e-05 7.1438e-05 0.00034289 -0.0001305 0.00032427 -0.00089684 0.0010708
-0.0010217 -0.005351 -0.12567 0.284
6140000000 -0.13003 0.21928 -0.0035921 -0.00050494 0.0017814 0.0020976 8.4541e-05 5.5273e-06
-0.00019113 -0.0001097 0.00016406 -0.00022522
-0.00359 -0.0005367 0.16784 0.31423 -0.0019978 0.005204 3.535e-05 1.1798e-05
0.00025821 -5.5869e-05 0.00018727 4.8409e-05
0.0017576 0.0020425 -0.0020981 0.0052567 -0.18213 0.21499 0.0003172 -0.00012889
0.0001429 0.00066104 -0.00018064 0.00053848
8.0848e-05 4.4882e-05 5.4877e-05 3.1564e-05 0.0002846 -0.00011649 0.013812 0.21253
-0.0047008 -0.0013041 -0.00044427 0.0015203
-0.0001225 -0.0001744 0.00030084 -5.811e-05 8.4988e-05 0.00055303 -0.0047019 -0.0012265
-0.11921 0.28829 -0.0027272 -0.0042292
0.0002049 -0.00028413 0.00020785 8.6364e-05 -0.00012906 0.00054972 -0.00043932 0.00153
-0.0027989 -0.0042952 -0.086675 0.2828
6200000000 -0.11445 0.22476 -0.0029702 -6.3825e-05 0.0020949 0.0013028 2.3843e-05 0.00036748
-0.00020339 0.00021801 -0.00016174 -0.00027275
-0.0030098 -9.1281e-05 0.19578 0.3124 -0.00096606 0.005169 5.4912e-05 0.00026769
0.00012636 -3.0245e-05 0.00014439 0.00015618
0.0021849 0.0011601 -0.00083096 0.0053127 -0.16292 0.22861 0.00013304 -0.00038416
0.00061355 5.1775e-05 7.4819e-05 0.00026072
7.3784e-05 0.00028914 7.2016e-05 0.00025176 0.00017311 -0.00037893 0.027154 0.22112
-0.0044504 8.3691e-05 5.6844e-05 0.0013631
-0.0002591 0.0002595 0.00013911 1.6467e-05 0.00046191 0.0001322 -0.0044647 8.012e-05
-0.10666 0.29537 -0.0038092 -0.0038811
-0.00018202 -0.00027707 0.00020133 0.00011247 1.4814e-05 0.00042365 0.00012547 0.0013318
-0.0038283 -0.0038245 -0.073378 0.29186
6260000000 -0.099294 0.23791 -0.0029725 0.00089136 0.0021707 0.00069211 0.00028663 -0.00016039
6.7384e-06 0.0002983 -6.7356e-05 1.0042e-05
-0.0029359 0.0008811 0.21314 0.29719 -6.5255e-05 0.0054429 1.9588e-05 -0.00014332
-5.2099e-05 -0.00011036 0.00024251 6.8834e-05
0.0021314 0.00056977 3.5238e-05 0.0052859 -0.14084 0.25035 0.0001402 3.8578e-05
0.00023836 -0.00011873 0.00027013 0.00034928
0.00025963 -0.00011209 1.1178e-05 -0.00010988 0.00015212 6.7227e-06 0.043123 0.21594
-0.0044186 0.0014391 0.00071755 0.0012865
4.4131e-05 0.00036694 -5.363e-05 -0.00014351 0.00029869 -0.00020384 -0.0044071 0.0015151
-0.080145 0.29594 -0.0039732 -0.0024882
-9.4051e-05 5.9328e-05 0.00026687 0.0001091 0.0003443 0.00023338 0.00070428 0.0012531
-0.0039275 -0.0024754 -0.02791 0.29233
6320000000 -0.08281 0.23952 -0.0024969 0.0014455 0.0022446 -0.00048367 6.6901e-05 0.00019639
-0.00027298 0.00047578 -9.2712e-05 0.00022414
-0.002511 0.0014378 0.2385 0.2872 0.0020587 0.0056423 7.5114e-05 0.00012326
8.914e-05 -0.00012355 0.00012926 -0.00013665
0.0022492 -0.00054038 0.0021127 0.0056305 -0.12212 0.25881 -0.00018982 -0.00029854
0.00033272 -1.8162e-05 0.00047169 0.00012732
6.1973e-05 9.296e-05 5.0417e-05 9.2506e-05 -0.0001884 -0.0002757 0.042073 0.21711
-0.003753 0.0020391 0.00081282 0.00079886
-0.00034797 0.00044426 3.6204e-05 -9.2258e-05 0.00030777 -6.5615e-05 -0.003724 0.0020341
-0.055598 0.3048 -0.0049156 -0.0016325
-7.5406e-05 0.0002126 7.5898e-05 -0.0001177 0.00060373 0.00011238 0.00084591 0.00077523
-0.0048243 -0.0017107 -0.017213 0.28974
6380000000 -0.063234 0.2467 -0.0018706 0.0018291 0.0016184 -0.0005701 6.1662e-05 -0.00012464
0.00013347 0.00016212 1.1443e-05 8.2163e-05
-0.0018654 0.0018265 0.25505 0.26785 0.0030738 0.0042076 -0.00015012 -8.9128e-05
-0.00029364 -0.00019934 -0.00020847 -0.00032983
0.0016131 -0.00053799 0.0032634 0.0041094 -0.093943 0.27439 -0.00020308 0.00015931
0.0004738 -0.00015003 0.00044536 3.0536e-05
8.2209e-05 -3.7005e-05 -0.00010648 -9.914e-05 -0.00018376 8.0183e-05 0.06304 0.20738
-0.0030879 0.0033894 0.0009245 0.00074894
0.0001791 0.00016742 -0.00024231 -0.00025558 0.00028709 -6.759e-05 -0.0030748 0.0034777
-0.034017 0.29781 -0.0045102 -2.7791e-05
0.00010787 -2.7909e-05 -0.00018239 -0.00034863 0.00039184 6.7316e-06 0.00094307 0.00073347
-0.0045845 6.1213e-05 0.02274 0.29274
6440000000 -0.040367 0.25738 -0.00085226 0.0024585 0.0017996 -0.0007578 0.00041444 -5.5539e-05
0.00025955 -0.00042659 -0.00028761 -0.00033387
-0.00082553 0.00244 0.27561 0.25356 0.0034121 0.0029211 0.00015791 -4.2209e-05
-9.3259e-05 2.3843e-05 -0.00021202 -0.00028347
0.001689 -0.00085714 0.0035404 0.002811 -0.076995 0.2886 -0.00015385 0.00030532
-0.00046093 2.1754e-06 0.00045284 -0.00033757
0.00031437 -8.0121e-05 9.5089e-05 -3.8795e-05 -0.00014764 0.00033038 0.065163 0.20341
-0.0017587 0.0038959 0.00097248 0.0006447
0.00025615 -0.000392 -0.0001284 9.2146e-05 -0.00035695 2.7089e-05 -0.0017519 0.003828
0.0077018 0.30243 -0.0045666 0.0012851
-0.0002831 -0.0002838 -0.00023333 -0.00018987 0.000497 -0.0003969 0.00095683 0.00060272
-0.0045001 0.0012562 0.034097 0.27613
6500000000 -0.021937 0.2569 -7.4784e-05 0.0019791 0.0013431 -0.00099295 0.00017973 -9.1495e-05
9.6722e-05 0.00016803 -3.971e-05 0.00040136
-9.7746e-05 0.0019901 0.30042 0.22621 0.0038486 0.0025016 8.4983e-05 1.1473e-05
0.00019388 0.00024227 0.00027389 -5.1441e-06
0.0011841 -0.00090668 0.0038413 0.0023925 -0.065199 0.28565 8.0518e-05 -6.4741e-05
3.7271e-05 -9.5819e-05 -0.00010501 -0.00035045
0.00026011 -8.2863e-05 0.0001047 1.6107e-07 6.2227e-05 -3.0223e-05 0.089034 0.19816
-0.00034669 0.0041035 0.001005 0.00038901
7.4896e-05 0.00011823 8.9836e-05 0.00018621 0.00011811 -0.00013702 -0.00029065 0.0041281
0.029552 0.30574 -0.0032415 0.0023458
-0.00014343 0.00035874 0.00018317 -7.7533e-05 -9.2417e-05 -0.00027338 0.0010134 0.00036001
-0.0032708 0.0023082 0.071238 0.27791
