# Supplementary material for: Early Detection of Alzheimer’s Disease via Machine Learning-Based Microwave Sensing: An Experimental Validation
Source: Sensors (Basel). 2025 Apr 25;25(9):2718. doi: 10.3390/s25092718 (PMC12074295; doi:10.3390/s25092718)
Supplement: Supplementary file 1 [file sensors-25-02718-s001.zip › measurements_paper_sensors/26 febbraio - PART1/set6 H/CSF_H_m4.s6p]

!Keysight Technologies,M9804A,MY58100912,A.14.10.03
!Date: Thursday, April 27, 2023 10:28:33
!Correction: S11(C  6-Port  ) 
!S12(C  6-Port  ) 
!S13(C  6-Port  ) 
!S14(C  6-Port  ) 
!S15(C  6-Port  ) 
!S16(C  6-Port  ) 
!S21(C  6-Port  ) 
!S22(C  6-Port  ) 
!S23(C  6-Port  ) 
!S24(C  6-Port  ) 
!S25(C  6-Port  ) 
!S26(C  6-Port  ) 
!S31(C  6-Port  ) 
!S32(C  6-Port  ) 
!S33(C  6-Port  ) 
!S34(C  6-Port  ) 
!S35(C  6-Port  ) 
!S36(C  6-Port  ) 
!S41(C  6-Port  ) 
!S42(C  6-Port  ) 
!S43(C  6-Port  ) 
!S44(C  6-Port  ) 
!S45(C  6-Port  ) 
!S46(C  6-Port  ) 
!S51(C  6-Port  ) 
!S52(C  6-Port  ) 
!S53(C  6-Port  ) 
!S54(C  6-Port  ) 
!S55(C  6-Port  ) 
!S56(C  6-Port  ) 
!S61(C  6-Port  ) 
!S62(C  6-Port  ) 
!S63(C  6-Port  ) 
!S64(C  6-Port  ) 
!S65(C  6-Port  ) 
!S66(C  6-Port  ) 
!S6P File: Measurement: :
# Hz S  RI   R 50
500000000 -0.32554 -0.063946 -0.010864 -0.0012305 -0.0087352 0.012733 -0.0047216 0.012078
0.013427 0.006387 -0.0057116 0.0083293
-0.010799 -0.0010658 -0.40826 -0.075236 0.0073726 -0.010322 0.00091827 0.012203
0.0092357 0.0029539 0.001585 0.014241
-0.0086262 0.012656 0.0074734 -0.010377 -0.25594 0.19413 0.0070782 0.0030846
-0.0024355 0.0081021 0.0018512 0.010845
-0.0045214 0.012294 0.0011447 0.012352 0.0070193 0.0030682 -0.32785 0.041324
-0.022207 -0.005011 0.01642 0.028245
0.0138 0.0064216 0.0091612 0.0028083 -0.0025335 0.0082144 -0.022299 -0.0047908
-0.19557 -0.27182 -0.031663 0.0049797
-0.0058726 0.0086875 0.0016375 0.014399 0.0017647 0.01095 0.015763 0.0281
-0.031697 0.0050839 -0.25139 -0.154
560000000 -0.3149 0.10406 -0.022016 -0.06637 0.00033223 0.014016 0.0051068 0.011724
0.010904 0.0042578 0.011958 0.010055
-0.021926 -0.066109 -0.36892 0.089461 -0.041551 -0.038002 0.014776 0.003747
-0.015791 -0.0061736 0.0040055 0.00015029
0.00057093 0.014063 -0.041778 -0.038122 -0.1794 0.24244 -1.4111e-05 -0.0042816
0.018271 0.0066273 0.0074646 -0.0062045
0.0050924 0.011396 0.014464 0.0038413 -6.4776e-05 -0.0041793 -0.30468 0.13234
0.0075037 -0.021574 0.0042989 -0.021205
0.010573 0.0039926 -0.015958 -0.0061866 0.018547 0.0067341 0.0078063 -0.021917
-0.29793 -0.086218 0.013314 -0.052398
0.011651 0.009994 0.0043509 0.00032899 0.0073152 -0.0059417 0.0045448 -0.021167
0.013361 -0.05236 -0.32737 -0.0050548
620000000 -0.27455 0.07969 -0.024052 0.0095774 0.0030243 0.0091141 0.0074626 -0.0045823
0.012578 0.00044831 0.00040536 -0.0031287
-0.023994 0.0096038 -0.39914 0.034107 -0.018976 0.00095797 -0.0018318 -0.0018709
0.01366 -0.0048385 0.0011973 -0.0034027
0.0031044 0.0092047 -0.018972 0.00099895 -0.15257 0.25137 -0.001241 -0.0045732
-0.0034533 -0.0029293 0.0086668 -0.0026703
0.0079207 -0.0045813 -0.0017211 -0.0019179 -0.0010763 -0.004558 -0.262 0.1418
-0.041687 -0.020847 0.012961 0.03071
0.012774 0.00067117 0.013623 -0.0049329 -0.0033566 -0.0029196 -0.041132 -0.020887
-0.20475 -0.12919 -0.047562 0.011405
8.8564e-05 -0.0027602 0.0011284 -0.0034021 0.0085319 -0.0025391 0.013092 0.030822
-0.047496 0.011274 -0.2402 -0.043785
680000000 -0.24072 0.17362 -0.026002 -0.014367 0.0050633 0.00506 0.0016783 -0.0074499
-0.0011009 -0.01135 0.0065182 -0.0060073
-0.025982 -0.014447 -0.38992 0.13772 -0.031858 -0.0014419 -0.0018291 -0.00084528
-0.00070051 -0.0094013 -0.00098014 -0.0017764
0.0049687 0.0050499 -0.031933 -0.0013351 -0.10554 0.27507 -0.00074677 -0.00045404
-0.0010398 0.00073232 -0.0027794 -0.0092544
0.001428 -0.0071963 -0.0019151 -0.00066322 -0.000718 -0.00040618 -0.21862 0.19534
-0.023579 -0.0064462 -0.0092351 -0.012432
-0.0011278 -0.011434 -0.00067926 -0.0094657 -0.0011214 0.00061796 -0.023342 -0.0064848
-0.29025 -0.021238 -0.004421 -0.0072009
0.0066164 -0.006274 -0.00091607 -0.0017498 -0.0027595 -0.0093129 -0.0090873 -0.012471
-0.004354 -0.0071889 -0.26158 0.063457
740000000 -0.19347 0.16704 -0.041035 0.026875 0.013391 -0.0039867 0.00077146 -0.0037822
-0.0038667 -0.0019649 -0.0063757 0.003061
-0.040945 0.026761 -0.33519 0.15692 -0.036555 0.033939 0.00030243 -0.0063809
-0.013672 0.006763 -0.001459 -0.00678
0.013464 -0.004091 -0.036538 0.034131 -0.071657 0.27477 -0.0017112 0.0029904
-0.0011598 -0.0060558 -0.0012559 0.0008052
0.00071472 -0.0041586 0.00019449 -0.0063202 -0.00174 0.0030358 -0.20158 0.20213
-0.043777 -0.011056 0.022911 0.017613
-0.0040944 -0.001723 -0.013277 0.0067768 -0.00087058 -0.0060917 -0.043999 -0.011046
-0.18094 0.022378 -0.046108 -0.0024543
-0.0063395 0.0031153 -0.0016739 -0.0066663 -0.0011051 0.00076602 0.022907 0.017787
-0.045908 -0.0025277 -0.25374 0.067717
800000000 -0.1665 0.21324 -0.021968 0.016021 0.0053831 -0.010273 -0.0043773 -0.0025276
-0.0044296 0.00077484 0.0043525 0.0006568
-0.021929 0.015994 -0.34437 0.22816 -0.0081881 0.034018 -0.0022829 0.0021409
-2.0809e-05 0.0015859 0.00055674 0.0053955
0.0054952 -0.010314 -0.0080811 0.034071 -0.034069 0.30061 0.0008305 0.001477
-0.0002795 0.0029144 -0.0017627 0.00080098
-0.0041143 -0.0023875 -0.0022491 0.00206 0.0008281 0.001488 -0.17349 0.23022
-0.02937 0.01299 0.01541 -0.0099004
-0.0044047 0.00084672 -2.8394e-05 0.0015716 -0.00020073 0.0030344 -0.029136 0.012896
-0.24559 0.041702 -0.019501 0.021744
0.0043595 0.00067267 0.00053418 0.0053913 -0.0018243 0.00080498 0.015323 -0.010082
-0.019491 0.021661 -0.25255 0.12089
860000000 -0.13059 0.2347 -0.017613 0.030402 -0.0031106 -0.0098826 -0.0018542 0.00031231
0.0042947 0.0049073 -0.004486 -0.0032382
-0.017651 0.030406 -0.2965 0.27305 0.0078432 0.033867 0.00037165 0.0020279
0.004275 0.00035116 0.0033079 0.00019151
-0.0031253 -0.0098001 0.0079754 0.033875 0.014994 0.31056 -0.0004636 -0.00026178
0.0026301 -0.0016458 0.0013042 0.0042417
-0.0021001 0.00025381 0.00042117 0.002058 -0.0004315 -0.00027338 -0.13558 0.24088
-0.018712 0.017773 -0.0066059 -0.0096824
0.0042905 0.0050288 0.0041223 0.00011326 0.0025252 -0.0016284 -0.018986 0.01789
-0.18938 0.11144 -0.027826 0.015462
-0.0043322 -0.003171 0.0032773 0.00015902 0.0013947 0.00417 -0.0065827 -0.0093632
-0.027804 0.015429 -0.20139 0.17104
920000000 -0.1087 0.2574 0.0047155 0.039067 -0.0091224 -0.0045106 -0.0020631 0.001554
-7.4668e-05 0.0015787 0.0032518 -0.0013598
0.0046695 0.039083 -0.2707 0.29383 0.028081 0.022449 0.0012842 0.0010648
0.0076573 1.4324e-05 0.0039715 -0.0028487
-0.0091476 -0.0044631 0.028168 0.022387 0.060766 0.31199 0.0018325 4.4301e-05
0.00060718 -0.0001402 0.00077029 -0.0016776
-0.0020338 0.0014277 0.0012751 0.0010939 0.0018011 3.0026e-05 -0.11217 0.2576
-0.013221 0.031597 0.0047262 -0.0069931
-4.4114e-05 0.001643 0.0077119 -0.00014612 0.0006268 -0.00018133 -0.013334 0.03132
-0.18627 0.11231 -0.0029413 0.029838
0.0033353 -0.0013893 0.0040326 -0.0029588 0.00072141 -0.0017384 0.00452 -0.0070229
-0.0030483 0.029862 -0.21403 0.18225
980000000 -0.062603 0.2802 0.016841 0.030226 -0.0091619 0.0045997 0.001555 0.0036339
0.0037046 -0.00083052 -0.0035379 -0.0026953
0.016743 0.030241 -0.21897 0.33284 0.032876 0.0048603 0.0020369 -0.00010599
0.0018437 -0.0060135 -0.00021562 -0.0028427
-0.0091503 0.0045887 0.032914 0.0047621 0.10742 0.30758 0.00050176 -0.0011399
0.00042676 -0.0016844 0.0013787 -0.00029703
0.001526 0.0037322 0.0020359 -0.00011779 0.00054066 -0.0011562 -0.073316 0.26948
0.0070529 0.031816 -0.0094826 -0.0082806
0.0035989 -0.00095728 0.0018476 -0.0059994 0.00039984 -0.0017058 0.00712 0.031906
-0.15791 0.15552 0.0046801 0.021453
-0.0034555 -0.0027819 -0.00024908 -0.0028033 0.0013678 -0.0003096 -0.0096366 -0.0082806
0.0047336 0.021435 -0.17243 0.23414
1040000000 -0.020757 0.28835 0.033188 0.019456 -0.0011078 0.0072798 0.0024014 0.00085735
0.00022597 -0.0030569 -0.00022943 -0.0015501
0.033111 0.019412 -0.18351 0.34655 0.029279 -0.01457 0.0016334 -0.0018271
-0.0025584 -0.0022233 -0.0011757 -0.0030824
-0.0010493 0.0073049 0.029255 -0.014677 0.15461 0.29376 -0.00050018 -0.0014331
-0.0016732 -0.0010225 -0.00069968 -0.0011211
0.0022483 0.00073065 0.0016256 -0.001789 -0.00053603 -0.0014243 -0.045686 0.27818
0.019106 0.020945 -0.0019305 0.00075568
0.00024087 -0.0030922 -0.0025337 -0.0022559 -0.0016852 -0.00093991 0.01904 0.020941
-0.12555 0.1641 0.013388 0.021483
-0.00029557 -0.0014518 -0.0011856 -0.0031132 -0.00074689 -0.0011611 -0.0019532 0.000647
0.01334 0.021557 -0.15167 0.25495
1100000000 0.022714 0.29996 0.036598 -0.0033313 0.0032939 0.0040493 0.0023008 -0.00080507
-0.0021634 -0.0031398 -0.0042154 -7.2449e-05
0.036587 -0.0032897 -0.14113 0.36708 0.014936 -0.027574 -0.00011584 -0.0018303
-0.0034634 -0.0011967 -0.0039385 -0.00065731
0.0032958 0.0040657 0.014859 -0.027634 0.20045 0.27436 -0.0018241 0.00022271
-0.0017346 0.00079131 -0.0010974 -0.00033589
0.0023985 -0.00086289 -0.00015375 -0.0018683 -0.0018133 0.00020793 -0.0062134 0.28363
0.026051 0.0076992 -0.0025711 -0.00066569
-0.0021226 -0.003162 -0.0034763 -0.0012275 -0.001757 0.00076363 0.026089 0.0076617
-0.10932 0.18405 0.019898 0.011178
-0.0042961 -8.0003e-05 -0.0040104 -0.00057481 -0.0010881 -0.0003278 -0.0026288 -0.00059771
0.019911 0.011201 -0.10807 0.2894
1160000000 0.07494 0.29684 0.024667 -0.020214 0.003149 -0.00060452 5.0182e-05 -0.0024106
-0.003966 -0.0010377 -0.0011922 0.004463
0.024615 -0.02018 -0.095807 0.37255 -0.0039353 -0.028418 -0.0016428 -0.0015377
-0.0028739 0.0027003 -0.0016086 0.002073
0.003171 -0.00062999 -0.0040723 -0.028418 0.2449 0.24392 -0.00069011 0.001704
-0.00051775 0.0018977 -0.00080362 0.00042733
-2.7587e-05 -0.0023402 -0.0015149 -0.0015541 -0.00070823 0.0017182 0.034278 0.28059
0.023835 -0.0097089 -0.0042102 0.0049743
-0.0040396 -0.00098173 -0.002854 0.0027 -0.00053266 0.0019221 0.023776 -0.0097302
-0.073502 0.19744 0.019914 0.0020322
-0.0011252 0.0044385 -0.0017348 0.0019871 -0.00085891 0.0004352 -0.0040334 0.0048687
0.019883 0.0020025 -0.059125 0.29358
1220000000 0.11825 0.28737 0.011654 -0.030063 -0.001221 -0.0011481 0.00025723 -0.00094005
-0.002781 0.0022619 0.0011301 0.0020024
0.011648 -0.030025 -0.052316 0.38673 -0.016856 -0.020691 -0.0025176 0.00047678
-0.00011607 0.0032028 -0.00085217 0.0020544
-0.0012139 -0.0011489 -0.016963 -0.020645 0.28386 0.20468 0.00090733 0.0015945
0.00056559 0.001301 0.00025091 0.00055095
0.000284 -0.0010145 -0.0025101 0.00050797 0.00089592 0.0015846 0.072907 0.27169
0.012858 -0.01742 0.0018523 0.0014638
-0.0027624 0.0022237 -0.00010615 0.0031901 0.00058336 0.0013049 0.012828 -0.017449
-0.053404 0.21025 0.015966 -0.012366
0.0011404 0.0020031 -0.00082702 0.0020024 0.00023962 0.00052512 0.0018454 0.0015515
0.016002 -0.012404 -0.030703 0.313
1280000000 0.16907 0.26914 -0.0071799 -0.028954 -0.0017293 0.002002 -0.00091993 -0.0022774
-0.00095995 0.0031989 0.0025368 0.001499
-0.0071495 -0.028906 -0.0050359 0.3799 -0.023739 -0.0077555 -0.00096976 0.0014865
0.0016908 0.0019891 0.00069297 0.0020884
-0.0017357 0.0019846 -0.023792 -0.0076555 0.31495 0.16202 0.0015382 -8.1707e-05
0.001169 0.00034079 0.00025839 0.00019481
-0.00097306 -0.0021593 -0.00089411 0.0014851 0.0015319 -4.6715e-05 0.10978 0.25605
0.0029548 -0.020915 -0.00070915 0.00035102
-0.0009156 0.0032634 0.0017211 0.0020508 0.0011836 0.00031551 0.0028877 -0.020995
-0.017063 0.22011 0.0041287 -0.015523
0.0025239 0.0014888 0.00065744 0.002082 0.00030628 0.00020185 -0.00073871 0.00027073
0.0041118 -0.015476 0.018642 0.31892
1340000000 0.20721 0.23575 -0.016941 -0.019529 0.000627 0.0041851 -0.0018169 -0.00092173
0.0014678 0.0030321 0.0019114 -0.0014919
-0.016906 -0.019528 0.035137 0.37238 -0.020671 0.0049259 -0.00019476 0.0019771
0.0020434 0.0010878 0.0012251 0.00086825
0.00064046 0.004198 -0.020689 0.0050055 0.338 0.1132 0.00093915 -0.00094416
0.00080005 -0.00059731 0.00014964 0.00033052
-0.0019135 -0.00098015 -0.00016912 0.0020394 0.00095044 -0.00095759 0.14276 0.23498
-0.0076003 -0.018685 0.00089106 0.00070101
0.00148 0.0030675 0.0019799 0.0010448 0.00075607 -0.00057234 -0.0076187 -0.018653
0.011986 0.2194 -0.0025361 -0.014672
0.0018934 -0.0014735 0.001248 0.00083163 0.00017405 0.0003041 0.00085718 0.00072243
-0.0025048 -0.014717 0.057149 0.31521
1400000000 0.24125 0.19966 -0.023416 -0.0083128 0.0049297 0.0028994 -0.0023563 0.00086959
0.002574 0.0011072 0.00046668 -0.0014028
-0.023349 -0.0083126 0.072844 0.36095 -0.013813 0.01265 0.0014177 0.0014133
0.0012998 -0.00055457 0.0011466 0.00014444
0.0049043 0.0028743 -0.013764 0.012709 0.35112 0.059518 4.6097e-06 -0.0014681
0.00021843 -0.00021677 0.00036546 0.00023906
-0.0023113 0.00087123 0.0013927 0.0013842 4.7125e-05 -0.0014536 0.17141 0.20652
-0.014834 -0.011941 -0.0010241 -1.8248e-05
0.0025807 0.0011048 0.0013064 -0.00057926 0.00024588 -0.00025332 -0.014905 -0.011922
0.045219 0.22152 -0.0097377 -0.0095963
0.00052496 -0.0013688 0.001176 0.0001498 0.0004346 0.00023795 -0.0010915 2.7878e-05
-0.0097006 -0.0095921 0.10247 0.30769
1460000000 0.26622 0.15661 -0.020461 0.0042569 0.0051821 -0.0017991 -0.001575 0.0018198
0.0022852 -0.00010619 -0.00013984 -0.0010091
-0.020465 0.0042661 0.10894 0.33952 -0.0048838 0.015014 0.0016697 0.00023845
0.0012176 -0.0014884 0.0013514 -0.00056944
0.0052014 -0.0018237 -0.004801 0.015058 0.35794 0.0043265 -0.0011756 -0.0012077
0.00030689 -0.00028438 0.00067357 -0.00027175
-0.00166 0.0018679 0.0017337 0.00021086 -0.0012023 -0.0012202 0.19851 0.17781
-0.016783 -0.0049244 -0.00090952 0.0024604
0.0023164 -0.00016132 0.0011917 -0.0014809 0.00035134 -0.00022829 -0.01677 -0.0048491
0.076161 0.21241 -0.012104 -0.0032553
-0.0001118 -0.00099128 0.0012942 -0.00058706 0.00070801 -0.00021593 -0.00093393 0.0024554
-0.012115 -0.003271 0.13704 0.28823
1520000000 0.27912 0.11461 -0.015124 0.0098143 0.003114 -0.0040838 0.00022073 0.0028427
0.0027601 -0.0017004 -0.0011617 -0.00032382
-0.015143 0.0097832 0.14304 0.32495 0.0025031 0.012015 0.0017617 -0.00079496
0.00024615 -0.0010954 0.00038623 -0.00097893
0.0031055 -0.0040948 0.0025564 0.012032 0.34978 -0.053752 -0.00090172 -0.00032525
0.00077463 -0.0011002 0.00017869 -7.1563e-05
0.00027651 0.0027639 0.0017374 -0.00077399 -0.00087022 -0.00035478 0.22122 0.13941
-0.017008 0.0017427 0.0016203 0.0023741
0.0027716 -0.001731 0.00021522 -0.0011023 0.00076759 -0.0010684 -0.017044 0.0017559
0.10402 0.204 -0.012058 0.0012367
-0.0012045 -0.00031449 0.00037719 -0.00099295 0.00018108 -6.2489e-05 0.0016538 0.0023832
-0.012068 0.0012296 0.17053 0.27005
1580000000 0.28973 0.069642 -0.0086187 0.013333 -0.0012554 -0.0046004 0.0017038 0.0018583
6.8077e-05 -0.0023592 -0.00030188 0.00037928
-0.008605 0.013313 0.1711 0.30115 0.0055479 0.0068551 0.00059799 -0.0015955
-0.00050017 -0.0011973 -0.00020266 -0.00075094
-0.0012757 -0.004619 0.0055776 0.0068172 0.32838 -0.11011 -0.0014508 0.00038655
-0.00036146 -0.0014079 0.00029915 -0.00062339
0.0017304 0.0019545 0.00059947 -0.0016422 -0.0014402 0.00041397 0.23525 0.10107
-0.013395 0.0077508 0.002596 0.0010456
5.5003e-05 -0.0023504 -0.00048263 -0.0012201 -0.00040598 -0.0014262 -0.01337 0.0078358
0.13119 0.19173 -0.0094941 0.0079349
-0.00030528 0.00038009 -0.00020604 -0.00072911 0.00029503 -0.00061761 0.002523 0.0010283
-0.0095103 0.0079234 0.20495 0.24611
1640000000 0.29319 0.02766 -0.0017303 0.01226 -0.0028436 -0.0022476 0.002911 0.00083898
-0.00044716 -0.0021207 -0.00039112 0.0004497
-0.0017343 0.012264 0.20211 0.27574 0.0054565 0.0019894 -0.00062543 -0.0019165
-0.0010344 -0.00057325 -0.00040163 -0.00074122
-0.0028468 -0.0022537 0.0054703 0.0019478 0.29891 -0.16006 -0.00076764 0.001299
-0.0012331 -0.0011772 -0.00018452 -0.00054166
0.0028936 0.00081746 -0.00059159 -0.0018754 -0.00074234 0.0012929 0.24828 0.051872
-0.0090554 0.0096836 0.0028509 -0.00073441
-0.00046183 -0.0021101 -0.0010166 -0.00055614 -0.0012208 -0.0012046 -0.0090729 0.0097319
0.15618 0.17255 -0.0043563 0.010059
-0.00040292 0.00049236 -0.00043566 -0.00077522 -0.00012668 -0.00050905 0.0029025 -0.0007344
-0.0043479 0.01007 0.23236 0.21551
1700000000 0.28591 -0.017097 0.001791 0.0096663 -0.0034851 0.00037504 0.0030093 -0.0014486
-0.0023489 -0.00096658 0.00056957 0.00040085
0.0017616 0.0096344 0.21985 0.24453 0.0028077 -0.00065833 -0.0015141 -0.00067509
-0.0008745 -0.00010915 -0.00088063 -0.00051246
-0.003485 0.00039898 0.0027902 -0.0006846 0.25396 -0.19808 0.00017823 0.0015743
-0.0023978 -6.9419e-05 -0.00044677 -0.00094775
0.0030259 -0.0014133 -0.0015493 -0.0006649 0.00016394 0.0015705 0.24463 0.0025347
-0.0057552 0.011135 0.0019912 -0.0021815
-0.0023612 -0.00096518 -0.00088799 -9.4097e-05 -0.0023576 -6.7236e-05 -0.0056719 0.011177
0.17675 0.15764 0.0005538 0.010062
0.00059201 0.00039095 -0.00087377 -0.00054055 -0.00048183 -0.00097331 0.0018572 -0.0021876
0.00053733 0.01005 0.25021 0.18274
1760000000 0.27568 -0.065622 0.0042581 0.0063759 -0.0020132 0.0012852 0.0011978 -0.003534
-0.0014622 0.00045918 0.00024472 -0.00053967
0.0042532 0.0063608 0.24757 0.20504 8.4086e-05 -0.0019321 -0.0012959 0.00012361
-0.0011499 0.0010205 -0.00056848 0.00034497
-0.0020078 0.0012626 6.5286e-05 -0.0019439 0.20565 -0.22992 0.0011604 0.0013378
-0.0011644 0.0016639 -0.0012498 -0.00053977
0.0011292 -0.0035435 -0.0012858 0.00012211 0.001158 0.0012769 0.23741 -0.048201
-0.001268 0.010871 4.5805e-05 -0.0027335
-0.0014574 0.00046977 -0.0011467 0.0010268 -0.0011303 0.0016168 -0.0012531 0.010859
0.19586 0.12801 0.0048672 0.0073345
0.00024475 -0.00054621 -0.00055101 0.00036605 -0.001285 -0.00050748 9.6948e-05 -0.0027906
0.0048876 0.0073115 0.26509 0.14601
1820000000 0.25131 -0.10393 0.0045008 0.0027534 0.00030022 0.0024507 -0.0010713 -0.0030817
-0.0014742 0.00095611 -0.00016299 -0.00021084
0.0044938 0.0027491 0.25762 0.17421 -0.0022395 2.5545e-05 -0.0013607 0.0010435
7.0616e-05 0.0011879 -0.00071336 0.00041617
0.00032872 0.0024478 -0.0022376 5.5118e-05 0.15384 -0.2445 0.0018198 0.00054263
-0.00011826 0.0023683 -0.0016806 0.00036977
-0.001059 -0.0031226 -0.0013544 0.0010364 0.0018149 0.00056395 0.20754 -0.096592
0.0012514 0.0092605 -0.0016873 -0.0020815
-0.0015035 0.00096362 9.0373e-05 0.0011918 -4.2019e-05 0.0024071 0.0013234 0.0093211
0.21767 0.1022 0.0060838 0.0032853
-0.00019732 -0.00020276 -0.00071577 0.0003958 -0.0017274 0.00036395 -0.0016991 -0.0020279
0.0060653 0.0032771 0.26928 0.11015
1880000000 0.21637 -0.1437 0.0021797 0.00045764 -0.00032924 0.0021828 -0.002919 -0.0022641
-0.00023707 0.0019945 0.00029869 -0.00066236
0.0021665 0.00046157 0.26209 0.12845 -0.0040395 0.0028812 -0.00024554 0.0018201
0.0005139 0.0013331 0.00014028 0.0010003
-0.00029097 0.0022135 -0.004025 0.002915 0.10266 -0.25091 0.0019865 -0.0011565
0.0017485 0.0019577 -0.00080784 0.0016033
-0.0030112 -0.0021774 -0.00022484 0.0018436 0.0019869 -0.0011804 0.16753 -0.13635
0.003235 0.0066857 -0.0025396 9.5896e-06
-0.00022398 0.0019938 0.00052826 0.001338 0.0017354 0.0019389 0.0032477 0.0066791
0.22681 0.075483 0.0063962 0.0010933
0.00027505 -0.00063063 0.00015088 0.00096501 -0.00079281 0.0016049 -0.0024962 2.3196e-06
0.0064273 0.0010947 0.27124 0.077591
1940000000 0.17795 -0.17045 -6.3941e-05 -0.0010773 0.0017562 0.0019199 -0.0037952 0.00041402
0.0012319 0.00099304 -0.00074457 -0.00054393
-5.5611e-05 -0.0010649 0.26402 0.096193 -0.0019424 0.0058818 0.0010549 0.0012783
0.0018816 0.00031599 0.00096004 0.00030787
0.0017166 0.0018939 -0.0019077 0.0059005 0.060031 -0.24285 0.00022583 -0.0023355
0.0022177 0.0002557 0.00033569 0.0016689
-0.0037887 0.00038377 0.0010591 0.0012712 0.00021802 -0.0023729 0.1158 -0.16892
0.0030498 0.0040485 -0.0016492 0.0013641
0.0012163 0.00097628 0.0018915 0.00028941 0.0022735 0.00020067 0.0031004 0.0040619
0.23683 0.038712 0.0049724 -0.003559
-0.00068334 -0.00054835 0.00096264 0.00028173 0.00032249 0.0017388 -0.0016797 0.001355
0.0049375 -0.0035597 0.26291 0.040472
2000000000 0.13091 -0.18493 -0.0036084 0.0010067 0.0030473 0.0013847 -0.00242 0.003688
0.00097813 0.00054329 -0.00064436 0.00064603
-0.0036069 0.00099803 0.24943 0.060868 -0.00060244 0.0080379 0.0015498 0.00029191
0.00099674 -0.0012542 0.00041796 0.00015791
0.0030569 0.0013268 -0.0005655 0.0080549 0.017635 -0.22856 -0.0015836 -0.0014941
0.0019508 -0.0010284 0.0015914 0.0015016
-0.0024093 0.0037159 0.0015665 0.00024912 -0.0016119 -0.0015422 0.061067 -0.17928
0.0013069 0.0027025 -0.000282 0.0021085
0.00095869 0.00054672 0.00095368 -0.0012392 0.0019059 -0.00102 0.0013433 0.0027139
0.23716 0.0063298 0.00083097 -0.0044491
-0.0007055 0.00067378 0.00037873 0.00013896 0.0015907 0.0014751 -0.00026669 0.0022129
0.00083035 -0.0044188 0.24989 0.012827
2060000000 0.085101 -0.19175 -0.0044026 0.003329 0.0031634 -0.00090487 0.00050217 0.0035238
0.0015166 -0.0007228 -1.8201e-05 0.0010841
-0.0043931 0.0033139 0.23723 0.032705 0.0046979 0.0089903 0.00093475 -0.00057021
0.00062651 -0.0013751 0.00059264 -0.00014566
0.0031588 -0.00091125 0.0047583 0.0089864 -0.014354 -0.20957 -0.0017594 0.00055445
0.00072871 -0.0022176 0.0029916 0.00022025
0.00049484 0.0034956 0.00094943 -0.00056983 -0.0017049 0.00054972 0.0097266 -0.17585
-0.00019572 0.0029251 0.00096108 0.0010516
0.0014875 -0.00074005 0.00061405 -0.0013869 0.00076563 -0.0021876 -0.00010554 0.0029455
0.22858 -0.032024 -0.0012732 -0.0054265
-1.1962e-05 0.0010597 0.00063062 -0.00017809 0.0029201 0.00027313 0.00093811 0.0010201
-0.0012887 -0.0054447 0.23674 -0.011936
2120000000 0.0392 -0.18319 -0.0033751 0.0067891 0.0023802 -0.0027738 0.002968 0.0021498
0.00062209 -0.0013537 0.00097897 0.00023934
-0.0034024 0.0067731 0.21611 0.008242 0.0073676 0.0048963 0.00099197 -0.0012835
-0.0013531 -0.001891 1.7574e-05 -0.00097766
0.002346 -0.0027942 0.0073935 0.0048275 -0.042988 -0.1932 -0.00071708 0.0016771
-0.0014253 -0.0015415 0.00036787 -0.0020703
0.0029694 0.0021466 0.00096902 -0.0012962 -0.00073312 0.0017201 -0.040817 -0.15904
-0.0017283 0.0045404 0.0017915 0.0010464
0.00061046 -0.0013842 -0.0013754 -0.0019205 -0.001509 -0.0015319 -0.0017641 0.0045756
0.21588 -0.069027 -0.0059237 -0.003235
0.001015 0.00031183 -2.155e-05 -0.00094123 0.0004404 -0.0021485 0.0017187 0.0011454
-0.0059098 -0.0032454 0.21627 -0.028221
2180000000 -0.00029307 -0.16911 -0.0018241 0.0098996 0.0004737 -0.0024674 0.0033253 -0.00021412
0.00030721 -0.001223 0.0010206 0.0002391
-0.0018135 0.0098885 0.19678 -0.0091659 0.0085899 0.0038254 -0.00065297 -0.0015973
-0.0019249 0.00080679 6.1812e-05 0.00023481
0.00046867 -0.0024765 0.0086424 0.003776 -0.063583 -0.16891 0.0012717 0.0017222
-0.00078227 -0.00034066 0.00043081 -0.0019213
0.0032565 -0.00027395 -0.00068811 -0.0016295 0.001294 0.0016776 -0.077227 -0.13246
-0.001273 0.0072004 0.0016616 0.00014041
0.00027924 -0.0011865 -0.0018711 0.00083803 -0.00076035 -0.00035706 -0.0012471 0.0071731
0.19098 -0.10019 -0.0064782 0.00085765
0.0010015 0.00015455 5.3816e-05 0.00022993 0.00059524 -0.0018252 0.0016618 2.9473e-05
-0.0065239 0.00084829 0.20118 -0.043098
2240000000 -0.02876 -0.14494 0.002575 0.011229 -0.00082403 -0.002775 0.0019421 -0.0023514
-0.0017123 -0.00068621 0.00059353 -0.0019544
0.0025972 0.011224 0.17756 -0.015211 0.0090073 -8.3032e-05 -0.00087376 -0.00032546
-0.0005755 0.0011291 -0.00086493 -0.00063078
-0.0008186 -0.0027915 0.0090054 -0.00015142 -0.080942 -0.14475 0.0017335 -0.0016802
-0.0014301 -0.00021491 -0.0024219 -0.0014445
0.0019009 -0.0024566 -0.00081905 -0.00033609 0.0016823 -0.0015935 -0.11096 -0.10359
0.00081144 0.010013 0.0016189 -0.0003485
-0.0017789 -0.00071127 -0.00057209 0.0011026 -0.0013436 -0.00010978 0.00081583 0.0099427
0.16345 -0.11925 -0.0068587 0.0040106
0.0005628 -0.0019136 -0.00091876 -0.00061443 -0.0025256 -0.0013169 0.0016252 -0.00038959
-0.0068063 0.0040081 0.17907 -0.054397
2300000000 -0.055663 -0.11747 0.008006 0.0090857 -0.0014834 -0.0020346 -0.00074936 -0.0016483
-0.0013762 0.00039983 -0.00098 -0.00063525
0.0079989 0.0090908 0.15661 -0.024252 0.0089173 -0.0024608 -0.00087142 0.00055189
-0.00023008 0.0015617 -2.6097e-05 0.00088593
-0.0014516 -0.0020035 0.008918 -0.0025351 -0.093489 -0.12065 -0.00038059 -0.0017021
-0.00040462 0.0018655 -0.0017813 0.00073495
-0.0007598 -0.0016462 -0.00094785 0.00057787 -0.00048672 -0.001671 -0.13176 -0.067678
0.0045142 0.010654 0.00072738 -0.0013933
-0.0013425 0.00039345 -0.00026724 0.0015693 -0.00042484 0.0019493 0.0045708 0.010689
0.1279 -0.14118 -0.00492 0.0080874
-0.00098638 -0.00064436 2.1832e-05 0.00092521 -0.0018279 0.00074172 0.00064108 -0.0014707
-0.0049939 0.0080804 0.1623 -0.05613
2360000000 -0.071369 -0.085961 0.011044 0.0080591 -0.0013152 -0.0015408 -0.0017503 -0.00080612
-0.00078726 0.00082118 -0.0015734 -0.00046305
0.011025 0.0080773 0.14837 -0.024134 0.0082126 -0.0055225 -0.00087149 0.0010138
0.001858 0.000263 0.00013638 -0.00023214
-0.0013048 -0.0015866 0.0081948 -0.0055988 -0.10289 -0.098156 -0.0026019 -0.0010022
0.00069068 0.00017491 -0.00087605 0.0016882
-0.0018298 -0.00080326 -0.00088205 0.0009859 -0.0026118 -0.0010182 -0.14852 -0.034957
0.0088143 0.010151 0.0016329 -0.0019628
-0.00076047 0.00083419 0.0018589 0.00015967 0.00073277 0.0001889 0.0089779 0.010048
0.10048 -0.14235 -0.00087361 0.009293
-0.0015507 -0.00035115 8.9919e-05 -0.00019698 -0.0008886 0.0017689 0.0015938 -0.0018057
-0.00087622 0.0093076 0.14072 -0.059629
2420000000 -0.079444 -0.058933 0.014313 0.0024056 -0.003238 -0.00093132 -0.00086132 0.00064335
0.0010643 0.0015555 -0.0013488 0.001905
0.014308 0.0024194 0.13068 -0.025287 0.0044349 -0.0073237 0.001263 0.0010934
0.00058285 -0.001328 -0.00013575 -8.6519e-05
-0.0032807 -0.00090701 0.0043771 -0.0073467 -0.1159 -0.077836 -0.0021514 0.0013302
-1.2859e-05 -4.0558e-05 0.00038574 0.0026516
-0.00085992 0.00063383 0.0012968 0.0010991 -0.0021086 0.0013434 -0.15759 0.0086546
0.012884 0.0075977 -0.00020005 -0.0029159
0.00098592 0.0016036 0.00057556 -0.0013043 3.3209e-05 -0.00010597 0.012808 0.0075885
0.066086 -0.14306 0.0011553 0.0099151
-0.0013696 0.0019614 -0.00020574 -0.00012597 0.00052399 0.0026977 -0.00020524 -0.0030703
0.0011102 0.0099119 0.12233 -0.056727
2480000000 -0.079766 -0.028116 0.013853 -0.0030035 -0.0016363 -1.3166e-05 -0.00057634 0.0012836
0.001663 -0.00049756 0.00018595 0.0013425
0.013851 -0.0029746 0.13269 -0.026098 0.0023801 -0.0091303 0.0011904 3.8224e-07
-0.00041623 -0.00098351 -9.2906e-05 -0.00032314
-0.0016701 4.3424e-06 0.0023303 -0.0091715 -0.119 -0.057438 -0.00052364 0.0032356
-5.4147e-05 -0.00093849 0.0020552 0.0010505
-0.00059846 0.0013686 0.0011522 3.3398e-05 -0.00055125 0.0032043 -0.15845 0.046326
0.017188 0.0021147 -0.0011643 -0.002883
0.0016647 -0.00047908 -0.00040345 -0.00094583 -3.111e-05 -0.00091432 0.017242 0.0018584
0.036396 -0.13466 0.0048671 0.0082154
0.00019204 0.0012759 -4.8692e-05 -0.00030184 0.0020206 0.00083783 -0.0011396 -0.0027591
0.0049271 0.0081674 0.10363 -0.053038
2540000000 -0.084244 -0.0019243 0.011501 -0.0069527 -0.0023554 0.00092945 0.00064843 0.0010634
0.00014958 -0.001542 0.0010541 0.0016388
0.011488 -0.0069403 0.11937 -0.018325 -0.0016791 -0.0079454 0.00061481 -0.0014435
-0.0017282 -7.8876e-05 -0.00066342 0.00035008
-0.0023543 0.00098818 -0.001748 -0.0079497 -0.12527 -0.034011 0.0019385 0.0025841
-0.0010166 -1.2727e-06 0.0017589 -0.001058
0.00060904 0.0010264 0.00066467 -0.0014252 0.0019581 0.0026158 -0.1572 0.08583
0.016805 -0.0046545 -0.0020735 -0.0020331
0.00011953 -0.0015316 -0.0017328 -2.538e-05 -0.00092485 -2.6798e-05 0.016757 -0.0045411
0.014175 -0.12135 0.0078675 0.0070744
0.0010512 0.0016135 -0.00065257 0.00034991 0.0017782 -0.00095702 -0.0022618 -0.0022074
0.0078377 0.0071267 0.089038 -0.04028
2600000000 -0.077232 0.022839 0.0079721 -0.010185 -0.001226 0.0025592 0.00099657 -0.00043413
-0.00084316 -0.0012804 0.0017825 0.00049768
0.00798 -0.010162 0.11359 -0.033971 -0.0038402 -0.0060166 -0.00033932 -0.00074562
-0.00022199 0.0014125 -0.00013153 0.00073719
-0.0011791 0.0025897 -0.0038697 -0.0059926 -0.13014 -0.0090976 0.0029427 -2.8917e-05
-0.00016407 0.0012476 0.0011198 -0.0018707
0.00099651 -0.00047215 -0.0003673 -0.00069023 0.0029394 -3.8155e-05 -0.14236 0.1195
0.013645 -0.010636 -0.0034406 -0.00015264
-0.00079171 -0.001352 -0.00021618 0.0014126 -0.00019764 0.0012014 0.01363 -0.010882
-0.013369 -0.10607 0.0093378 0.0060876
0.0018576 0.00044992 -8.2833e-05 0.00073422 0.0010939 -0.001804 -0.0033825 -2.8511e-05
0.0093731 0.0060979 0.080228 -0.026052
2660000000 -0.071542 0.04828 0.0040311 -0.011752 -0.00027401 0.00096925 2.5477e-05 -0.00022898
-0.0025276 0.00019467 0.0014545 -0.00067067
0.0040296 -0.011736 0.12084 -0.030164 -0.0049639 -0.0041521 -0.0012715 -0.00046536
0.00022333 0.0017633 0.00066628 0.00083525
-0.00031303 0.00094803 -0.0050259 -0.004098 -0.12925 0.01144 0.0017377 -0.0016989
0.00019086 0.00076909 -0.0012506 -0.0014393
9.8432e-05 -0.00024425 -0.0012483 -0.00042445 0.0018461 -0.0017748 -0.12185 0.1504
0.0083731 -0.014181 -0.0026699 0.0012169
-0.002428 0.00022977 0.00020923 0.0017755 0.00018881 0.00074669 0.0082372 -0.013946
-0.027276 -0.092241 0.011327 0.0018281
0.0014028 -0.00065805 0.00065207 0.00081666 -0.0010877 -0.0014499 -0.0027014 0.0011938
0.011292 0.0018994 0.075748 -0.0075668
2720000000 -0.060876 0.06699 -0.00024811 -0.011509 -0.0003457 0.0027542 -0.00034756 -1.9933e-05
-0.0023094 0.002136 0.00036 -0.0016513
-0.00023685 -0.011505 0.10551 -0.033366 -0.0052055 -0.000716 -0.0014652 0.00048063
0.001507 0.00056734 0.00077427 -0.00019099
-0.00025581 0.0027764 -0.0052417 -0.00067319 -0.12362 0.040906 0.00018116 -0.0025905
0.00050812 0.0006363 -0.0013826 0.00087502
-0.00026682 -4.0455e-05 -0.0014638 0.00048243 0.00020396 -0.0025014 -0.088995 0.17965
0.0026401 -0.014778 -0.0020361 0.00263
-0.0023765 0.0021426 0.0015212 0.00057638 0.00050417 0.00051664 0.0026337 -0.014966
-0.042869 -0.068062 0.011998 -0.0010494
0.00033257 -0.0016365 0.00081746 -0.00018153 -0.0015315 0.00083595 -0.001967 0.0026269
0.01201 -0.0011165 0.079294 0.011158
2780000000 -0.046947 0.086203 -0.0046442 -0.010143 -6.8028e-05 0.0012002 0.00057035 -0.00028811
0.00084125 0.0027426 -0.0006355 -0.0018301
-0.0046079 -0.010136 0.10367 -0.044982 -0.0039182 0.00058235 -0.00016074 0.0016212
0.0016621 -0.00077258 1.5785e-05 -0.00021276
-0.00010538 0.001204 -0.0039187 0.00061379 -0.12025 0.071566 -0.0019023 -0.0016252
0.00032715 -0.00021499 -0.00030362 0.00082555
0.00053779 -0.00031217 -0.00017225 0.0016058 -0.0018621 -0.0016582 -0.059625 0.20133
-0.0036127 -0.014288 -0.00075647 0.0021485
0.00090911 0.0027085 0.0016467 -0.00079487 0.00022899 -0.00014266 -0.0035573 -0.01401
-0.05463 -0.044284 0.010433 -0.0056807
-0.00059874 -0.0017898 6.8968e-05 -0.00026761 -0.00030308 0.000963 -0.00076389 0.0020563
0.010406 -0.0056278 0.083122 0.028732
2840000000 -0.031484 0.10188 -0.0077023 -0.0069836 0.0014782 0.0018698 -9.7418e-05 -7.4647e-05
0.0016379 0.0013979 -0.001712 0.00040491
-0.0076772 -0.0069694 0.10168 -0.037959 -0.0030082 0.0015791 0.0004647 0.00076073
0.00013253 -0.0012206 2.172e-07 -3.8302e-05
0.0015228 0.0018422 -0.0029922 0.0015735 -0.11407 0.097088 -0.0014573 0.00022487
0.00061769 0.00016907 0.001158 0.00095514
-4.0472e-05 -0.00012495 0.00048074 0.00072287 -0.001446 0.00016814 -0.02433 0.21647
-0.0072731 -0.010495 0.00042131 0.0012619
0.0016029 0.0013603 0.0001182 -0.0012393 0.00058911 0.00015823 -0.0075231 -0.010642
-0.058769 -0.021675 0.008689 -0.0070132
-0.0016539 0.00047604 -4.7341e-05 -7.3065e-05 0.001336 0.00092224 0.00059565 0.001399
0.0087583 -0.0070594 0.096857 0.04426
2900000000 -0.017127 0.12157 -0.0088227 -0.0028599 0.0015401 0.00026439 0.00040288 -0.00093046
0.0025715 -0.00098634 -0.00073628 -7.6754e-05
-0.0088054 -0.0028601 0.082402 -0.045551 -0.00068773 0.0026079 0.00091522 0.00036247
-0.00019996 -0.001514 -0.00014262 6.4612e-05
0.0015236 0.00021974 -0.00065535 0.0026041 -0.096868 0.1298 -0.00093944 -0.00023326
-0.00028141 -0.0013721 0.0017511 -0.00057491
0.00046149 -0.00085468 0.00091824 0.00032412 -0.0010705 -0.00021428 0.012583 0.21998
-0.010427 -0.0065055 0.0010954 0.0020132
0.0025026 -0.0010216 -0.00019103 -0.0015559 -0.0003891 -0.0013044 -0.010282 -0.0064084
-0.058989 0.006864 0.0066461 -0.0099107
-0.00077733 -9.7497e-05 -0.00017988 4.631e-05 0.0017138 -0.00063083 0.0010005 0.0018052
0.0065672 -0.0098081 0.11089 0.049913
2960000000 0.0050953 0.13332 -0.008594 0.0005689 0.00061401 0.0014948 -0.0007256 -0.00091704
-4.4542e-05 -0.0022183 -0.0010745 0.00051955
-0.008569 0.00055904 0.091671 -0.044777 -0.00031152 0.0010849 0.00094981 5.0763e-06
-0.0012146 -0.0010418 0.00049894 0.00030266
0.00062094 0.0014996 -0.00029352 0.0011194 -0.07758 0.16046 -0.0007417 0.00061287
-0.00049582 0.00064874 -0.00018087 -0.002518
-0.00077131 -0.00088053 0.00097821 -7.9418e-06 -0.00076785 0.00062225 0.054366 0.22705
-0.010495 -0.0010762 0.0015704 0.00045593
-3.8793e-05 -0.0022825 -0.0012632 -0.0009915 -0.00033588 0.00063053 -0.01048 -0.0011298
-0.050014 0.030896 0.0022133 -0.011508
-0.001075 0.00058051 0.00063373 0.00035167 -0.00040724 -0.002523 0.0015325 0.00051282
0.0022846 -0.011576 0.12987 0.06036
3020000000 0.023416 0.147 -0.0062929 0.0038069 0.0014726 -0.00011917 -0.0010311 6.3782e-05
-0.00085229 -5.0932e-05 9.5269e-06 0.00043278
-0.0062848 0.0037841 0.080651 -0.03321 -0.00033279 -0.00036265 0.00058912 -0.0009376
-0.00184 0.00033002 0.0005747 -0.00026539
0.0014629 -0.00017597 -0.00032407 -0.00033923 -0.056487 0.18514 -0.00047124 0.00097272
0.00016856 0.00026705 -0.0010467 -0.0015225
-0.0010456 6.724e-05 0.00054843 -0.00091672 -0.00043209 0.0010042 0.093634 0.22001
-0.0089771 0.0021559 0.00044635 0.0002965
-0.0008955 4.1156e-05 -0.0018348 0.00026876 0.0001408 0.00024862 -0.0088798 0.0021274
-0.03952 0.053311 -0.00056988 -0.010897
2.263e-05 0.00052749 0.00049221 -0.00028771 -0.00095363 -0.0014572 0.000466 0.00028186
-0.00062994 -0.010856 0.14939 0.056925
3080000000 0.051149 0.156 -0.0044442 0.0059531 0.0016795 -0.0002726 -0.00067939 -1.7458e-05
-0.0010265 0.00013374 1.2874e-05 0.00078707
-0.0044452 0.0059321 0.078349 -0.02758 -0.00027733 0.00029191 -0.00018357 -0.00028635
-0.00055263 0.0011968 -3.5275e-05 -0.00064311
0.0016401 -0.00026895 -0.0002518 0.00031134 -0.01982 0.20657 -0.00057226 0.00021715
0.00044829 0.0007625 -0.002435 -0.00075171
-0.00077024 -4.0791e-05 -0.00016899 -0.00029934 -0.00055883 0.00017543 0.12696 0.21237
-0.0059432 0.0059956 0.0019628 0.00046375
-0.0011043 0.00018728 -0.00044566 0.0011842 0.00044997 0.0007551 -0.0059551 0.0060344
-0.019386 0.080159 -0.0054667 -0.0094443
0.00010553 0.00084066 -4.673e-05 -0.00057531 -0.0023774 -0.00076192 0.0018758 0.00036587
-0.0054804 -0.0094978 0.16308 0.064033
3140000000 0.079626 0.15886 -0.0010144 0.0074776 0.002699 -0.0014752 -0.0010658 0.001279
0.0013536 0.001011 0.00031374 -0.00015912
-0.0010207 0.0074529 0.074439 -0.029484 -0.0012258 -6.494e-05 0.00075473 -0.00027681
-1.4462e-05 0.0012401 0.00062382 -0.00044197
0.002736 -0.001511 -0.0011893 -6.4879e-05 0.023511 0.22686 0.00013704 0.0016903
0.0012682 -0.00073816 -0.0025656 0.001269
-0.0010874 0.0012777 0.00077207 -0.00025654 4.6968e-05 0.001698 0.16255 0.1871
-0.0021628 0.0067256 0.00094604 -0.001322
0.0014396 0.0010056 -3.9372e-05 0.0012294 0.0012215 -0.00069478 -0.0020636 0.0067765
-0.009606 0.096508 -0.0074444 -0.0062807
0.00025065 -5.4767e-05 0.00064933 -0.0004625 -0.0025298 0.0013807 0.00090137 -0.0012219
-0.0073806 -0.0062615 0.18685 0.055087
3200000000 0.11122 0.16902 0.0041547 0.0063716 0.00089629 -0.0029386 -1.4591e-05 0.0016936
0.00064024 -0.0015226 0.00021224 0.00047357
0.0041691 0.0063135 0.084862 -0.028019 -0.0011716 0.00033626 -0.00049542 -0.00098909
0.00097421 0.0011473 -0.00044378 -0.00098816
0.00080104 -0.0028975 -0.0011449 0.00035043 0.068236 0.23191 0.0013088 0.00064592
-0.00024746 -0.0020051 -0.0011045 0.002412
-3.0965e-05 0.0017942 -0.00052749 -0.00099953 0.0012767 0.00070305 0.18337 0.16414
0.00073774 0.0059141 0.00048683 -0.0014173
0.00062447 -0.0014407 0.00099559 0.001129 -0.0003339 -0.0019939 0.00074007 0.0058815
0.021335 0.11463 -0.0090587 -0.0024144
0.00010941 0.0002758 -0.00037002 -0.00094454 -0.0012347 0.0023501 0.00054305 -0.0014423
-0.0090589 -0.0024394 0.20202 0.054681
3260000000 0.14328 0.1607 0.0042576 0.0030402 -0.0005998 -0.0025073 0.0012321 0.00074931
0.00039196 -0.0019614 -7.0579e-05 4.2768e-05
0.0042783 0.0030258 0.093131 -0.031413 -0.0019831 0.0019982 -0.00045168 -0.00019497
0.0010603 -0.00055062 -0.0010399 0.00016879
-0.00062758 -0.0025353 -0.0019325 0.0019937 0.11874 0.22764 0.00042682 -0.00018232
-0.00082122 -0.00094565 0.00087121 0.0017301
0.0012432 0.00075229 -0.00044493 -0.00019473 0.00049571 -0.00010646 0.21062 0.12684
0.0032471 0.0049196 -0.00085246 -0.0018824
0.00041453 -0.0020061 0.0010666 -0.00059208 -0.00081507 -0.00089482 0.0033094 0.0049782
0.041134 0.12392 -0.0070823 0.0025357
-0.00010013 0.00018627 -0.00099482 0.00013872 0.00074754 0.0018686 -0.00089578 -0.0019658
-0.007115 0.0025767 0.23013 0.045206
3320000000 0.17295 0.15463 0.0072183 0.0011674 -0.00044111 -0.0019219 0.00095537 0.00026394
-0.0019071 -0.001423 0.00045353 -2.7088e-05
0.0072296 0.0011966 0.10023 -0.028135 0.00054467 0.0024877 -0.00041111 -0.00055855
-0.00027556 -0.0004641 -0.00055137 0.00032176
-0.00040438 -0.001863 0.0005888 0.0024797 0.16686 0.21752 0.00029103 -8.8361e-05
-0.0010996 -0.0001285 0.00016037 0.00085918
0.00088887 0.0002087 -0.00037295 -0.00055739 0.00022609 -0.00018487 0.21966 0.096681
0.0041805 0.0024285 -0.0010712 0.00012373
-0.0019037 -0.0013701 -0.00030325 -0.00045565 -0.0011949 -0.00020084 0.0041608 0.0024669
0.066502 0.12876 -0.0043975 0.0035653
0.00046799 -8.766e-05 -0.00056227 0.00035412 0.00048407 0.00091908 -0.0011091 0.00018142
-0.0044383 0.0035484 0.24682 0.032862
3380000000 0.20812 0.138 0.0056621 -0.0022202 -0.0010313 0.00048191 0.0010215 0.00013138
-0.0016635 0.00073692 0.00027537 -0.00010834
0.0056201 -0.0021585 0.11096 -0.036208 0.000137 0.0029959 -0.0011996 -0.00032492
-0.00021294 4.2683e-05 -0.00079492 0.00035288
-0.0010026 0.00048314 0.00015236 0.0030394 0.20818 0.19512 0.00054985 -0.00048269
-0.0015659 0.00058861 0.00092847 0.0014671
0.0010126 0.00012101 -0.0012048 -0.00032507 0.00054387 -0.00049404 0.23453 0.063978
0.0054202 0.0020968 -0.00021254 0.00023958
-0.0016747 0.0006843 -0.00017472 1.5339e-05 -0.0015268 0.00067648 0.0054475 0.0021083
0.10344 0.12266 -0.0017317 0.0048736
0.00020123 8.5092e-06 -0.00080122 0.00036834 0.000824 0.0010836 -0.00026188 0.00026589
-0.0016872 0.0049234 0.27629 0.015524
3440000000 0.2396 0.11661 0.0044676 -0.0041304 -0.00066301 -0.0016305 0.0006259 -2.1112e-05
-0.0015754 0.0016491 0.00068772 2.9986e-05
0.004447 -0.0040846 0.10452 -0.041774 0.002959 0.0022389 -0.00085726 0.0011333
4.5047e-05 0.00036492 0.00014317 0.00099971
-0.0007111 -0.0017069 0.0029982 0.0021879 0.24597 0.16606 -0.00045422 -4.2381e-05
6.7387e-05 0.0012263 0.00093298 0.0005991
0.00068304 1.2871e-05 -0.00082254 0.0011003 -0.00040585 3.5893e-05 0.23598 0.030896
0.0062942 -0.00098782 -0.00048785 -0.0002055
-0.001509 0.0016899 -7.1252e-06 0.00037086 0.00012327 0.0011416 0.0062729 -0.0010915
0.12817 0.11789 0.0019832 0.0031175
0.00060772 -2.1306e-06 0.00025289 0.00096472 0.00084399 0.00084531 -0.00044341 -0.00021867
0.0019704 0.0031113 0.29304 -0.014021
3500000000 0.27159 0.085162 0.0022112 -0.0046799 -0.001395 0.0014247 0.0010208 -0.00068081
-0.00083504 0.0014424 0.0005569 -0.0007981
0.0022318 -0.0046983 0.11656 -0.065679 0.0032305 0.0015749 -0.00025475 0.00069067
0.00057245 -9.4888e-05 -0.00011532 0.00034566
-0.0013164 0.0014801 0.0032093 0.0015205 0.27505 0.13245 0.00027528 -0.00014092
-0.00023837 0.00076507 0.0017541 0.00019802
0.0010178 -0.00074524 -0.0002677 0.00068258 0.00031632 -0.0001813 0.24009 0.0034559
0.0061924 -0.0033882 -7.9203e-05 -0.00021215
-0.00086728 0.0015398 0.00056351 -1.7955e-05 -0.00027098 0.00061783 0.0062477 -0.0033558
0.16919 0.096142 0.0023838 0.0010585
0.00065206 -0.00090001 -9.9825e-05 0.00027034 0.0018235 0.00035562 -0.00015133 -0.00025195
0.0023349 0.0011144 0.31382 -0.04072
3560000000 0.29009 0.050809 0.00023728 -0.0059376 -0.00025442 -0.00066049 0.00055528 0.00028052
0.0017028 0.001508 -2.2917e-05 -0.00081401
0.00026443 -0.0058934 0.11029 -0.07108 0.0059897 -0.00074192 0.00038435 0.00048567
0.00052589 -5.7954e-05 0.00043036 0.0002629
-0.00026919 -0.00068317 0.0060019 -0.0008125 0.30239 0.089883 -0.00029895 -6.5477e-05
0.00049843 0.0002767 0.0016665 -0.00069723
0.00058452 0.00031321 0.00040474 0.00050592 -0.00027532 -7.1762e-05 0.23008 -0.032998
0.0047123 -0.005932 -0.00065194 -0.00040918
0.0017103 0.0014714 0.00052545 -0.00021791 0.00049524 0.00046052 0.0046134 -0.0060736
0.18942 0.088364 0.0019836 -0.0012334
-9.8713e-05 -0.00082989 0.00039095 0.00035497 0.0016717 -0.00084213 -0.00071212 -0.00029695
0.0020171 -0.001197 0.32675 -0.081163
3620000000 0.30666 0.013325 -0.0011318 -0.0038261 -0.001831 -3.3943e-05 0.00038514 -0.0017454
-4.8043e-05 0.00055677 -0.00048589 -0.00067429
-0.0011635 -0.0038627 0.1105 -0.099996 0.0041394 -0.0039685 0.00022813 0.00041427
-4.3797e-05 -0.00087831 0.00041238 0.00014814
-0.0018858 -1.1946e-05 0.0041143 -0.0040249 0.31538 0.0457 0.00017466 -0.00099792
-0.00023032 0.00033237 0.0008282 -0.00082982
0.00041222 -0.0016518 0.00021486 0.00038562 0.00014059 -0.00094135 0.21888 -0.063162
0.00075357 -0.0069142 -0.0012201 0.00075172
7.8528e-05 0.00035645 -0.00012142 -0.0008079 -0.00014399 0.00041523 0.00069922 -0.0069507
0.21151 0.054182 0.00032584 -0.001591
-0.00061137 -0.00071517 0.00047644 0.0002633 0.00090113 -0.00096382 -0.0010413 0.00077427
0.00032412 -0.0015905 0.32872 -0.11555
3680000000 0.31092 -0.031197 -0.0037043 -0.0039104 -0.00093922 0.0017119 -0.0010359 -0.00022243
0.0013326 -6.8943e-05 -0.0011328 -0.00062334
-0.0036916 -0.0039242 0.10609 -0.11656 0.0015595 -0.0046932 0.00066611 0.00039192
-0.00019084 -0.00074131 0.00049756 0.00032672
-0.00092182 0.0017242 0.0015101 -0.0047081 0.32634 -0.0044569 -0.00080387 -0.00073071
0.0010239 0.00063746 0.00087349 -0.0017806
-0.0010848 -0.00029064 0.00069601 0.00043063 -0.00085852 -0.00070495 0.20502 -0.096779
-0.00073812 -0.0061496 -0.0010703 0.0013015
0.0014176 -9.6888e-05 -0.00011066 -0.00072792 0.00094944 0.0006055 -0.00073571 -0.0061452
0.23235 0.033033 -0.00021396 -0.0010088
-0.0010986 -0.00060803 0.00053816 0.00016326 0.00069384 -0.001681 -0.0011233 0.0012591
-0.00023533 -0.0011183 0.32888 -0.16003
3740000000 0.31271 -0.067138 -0.0032269 -4.9178e-05 -0.002058 0.0025464 8.8885e-05 -0.0009871
-0.0008499 8.362e-05 -0.00096659 0.00041466
-0.0032342 -4.4473e-05 0.097757 -0.13833 0.00085961 -0.0054562 0.00038558 -0.00024839
-0.00029409 -0.00022994 0.00074919 0.00018843
-0.0021326 0.0025153 0.0008099 -0.0054678 0.32877 -0.04361 -0.00077539 -4.757e-05
7.179e-05 1.8671e-05 -0.0007535 -0.0016793
5.0458e-05 -0.00095324 0.00036104 -0.00021964 -0.00077642 -3.3516e-05 0.18364 -0.12036
-0.0024253 -0.0050173 0.00073823 0.0026437
-0.00079464 0.00020084 -0.00028682 -0.00022006 1.2271e-05 8.1211e-06 -0.00242 -0.0050249
0.24086 0.00059333 -0.00064028 -0.00093355
-0.0009445 0.00028763 0.00068358 0.0002339 -0.00054426 -0.001615 0.00083498 0.0026727
-0.00056154 -0.00095385 0.31467 -0.20005
3800000000 0.30699 -0.11346 -0.0023563 0.00069686 0.00097806 0.0036652 -0.0014399 -0.0016835
0.0015431 0.0011568 -0.0011862 0.00030821
-0.0023559 0.00066624 0.086977 -0.1533 -0.0022674 -0.0050364 0.00030258 0.00016984
-0.00088923 -0.00052965 0.0010143 8.4281e-05
0.0010785 0.0036953 -0.0023634 -0.0050669 0.32489 -0.084907 -0.00076069 0.00045232
0.00073422 4.4344e-05 -0.001057 -0.00063705
-0.0014084 -0.0016958 0.00027902 0.00020154 -0.00078297 0.00039361 0.17411 -0.14563
-0.0032032 -0.0037703 0.0016255 0.0016989
0.0015819 0.00094959 -0.00096955 -0.00045785 0.00079651 0.00015689 -0.0032053 -0.0037447
0.2577 -0.035919 0.0011627 5.4168e-05
-0.0012518 0.00034473 0.0010911 7.4573e-05 -0.0010125 -0.00060063 0.0015825 0.0016284
0.0011526 6.9982e-05 0.30666 -0.24068
3860000000 0.29597 -0.14494 -0.00089969 0.0012501 0.0026303 0.0019527 -0.0020109 0.0011011
0.00071475 -0.0009081 -0.00031836 0.0017851
-0.00094148 0.0012095 0.067846 -0.16295 -0.0032738 -0.0048903 0.00050957 -0.00059478
-0.00094358 0.0012148 0.00078888 -0.0011045
0.0025853 0.0019662 -0.0033754 -0.0048264 0.30522 -0.12571 -0.00057807 0.00097854
0.0005324 -0.00053323 -0.0010999 -0.0005028
-0.0019744 0.0011729 0.00048589 -0.00062346 -0.00060744 0.00086673 0.14661 -0.1606
-0.0024387 -0.0038599 0.0020377 0.00096045
0.0009754 -0.0011587 -0.00090075 0.0012511 0.00037789 -0.00060318 -0.0024986 -0.0039571
0.25733 -0.063425 5.6975e-05 -0.00081211
-0.00036552 0.0016533 0.00072476 -0.0010872 -0.00096394 -0.0003324 0.0021312 0.0010448
6.0191e-05 -0.00087255 0.28496 -0.27884
3920000000 0.28025 -0.18546 0.0019667 0.00028622 0.0037594 0.0024628 -1.3887e-05 0.0010073
0.00045437 -0.00028415 0.00055634 0.00061645
0.001973 0.00027396 0.040571 -0.17923 -0.0048349 -0.0032593 -0.00042797 -2.76e-05
0.00031351 0.00033916 -0.00030173 -0.00066693
0.0038108 0.0023952 -0.0048755 -0.003228 0.29811 -0.15803 0.00019178 0.0014338
0.0017381 -0.0011106 -0.00058308 0.0001433
-1.0502e-05 0.0010188 -0.00041285 -2.7898e-05 0.00017352 0.0014863 0.1264 -0.17132
-0.0040247 -0.0032379 0.002346 -5.2554e-05
0.00043039 -0.00012004 0.00026439 0.00029473 0.0018392 -0.0011398 -0.0040436 -0.0031952
0.25278 -0.10958 0.0016617 -0.0010479
0.0006876 0.00049142 -0.00033715 -0.0005608 -0.00068668 4.7854e-05 0.0023659 -0.00014954
0.0016344 -0.0010262 0.26298 -0.30704
3980000000 0.25294 -0.22111 0.0019382 -0.003111 0.0048215 -0.00045136 0.00017496 0.0012044
0.00098958 -0.001773 0.0005999 -5.3918e-05
0.0019298 -0.0030853 0.018476 -0.19255 -0.0056019 -0.0013267 0.00071313 0.00040382
0.0004476 0.00048276 -0.00013484 -0.00097335
0.0048844 -0.00047217 -0.0056293 -0.001277 0.26985 -0.18858 0.0014423 -5.0564e-05
-0.0011074 -0.0010806 -0.00023807 -0.00061783
8.542e-05 0.0011897 0.00073656 0.00040558 0.0014176 -0.00014168 0.090256 -0.19329
-0.0039766 -0.0036765 0.0015923 -0.0010841
0.00077897 -0.0018406 0.00048603 0.00048935 -0.0010245 -0.0010377 -0.0040208 -0.003729
0.24316 -0.13995 0.0015569 -0.0039037
0.00053456 -7.0135e-05 -0.00011206 -0.0010587 -0.00027788 -0.00070297 0.0015208 -0.0011056
0.0016287 -0.0039129 0.22875 -0.3447
4040000000 0.22519 -0.24634 -0.00067288 -0.0041423 0.0036178 -0.0026972 0.00021559 0.00028823
-0.0006282 -0.00087525 0.00053743 1.279e-05
-0.00068333 -0.0041044 -0.0066782 -0.20007 -0.0047741 -0.00011843 0.00023277 -0.00091291
0.00016223 0.0003328 -0.0013113 -2.1856e-05
0.0035444 -0.0028379 -0.004767 -5.2564e-05 0.2472 -0.2221 0.00019005 -0.0006351
-0.0005875 -0.00035701 -0.0013134 7.7831e-05
0.00020684 0.00026094 0.00023604 -0.00093126 0.00015746 -0.0006543 0.068441 -0.1881
-0.0063978 -0.0019568 0.0017482 -0.00037592
-0.0006864 -0.00079323 0.00013659 0.00020745 -0.00073839 -0.00027135 -0.0064963 -0.0019374
0.23379 -0.17268 -0.0011396 -0.0032
0.0006305 -5.8942e-05 -0.0014049 0.00015249 -0.0011564 3.5635e-05 0.0017628 -0.00035706
-0.001257 -0.00323 0.19141 -0.36307
4100000000 0.19469 -0.27019 -0.0034188 -0.0028584 0.0011837 -0.0036906 -8.9881e-05 1.1035e-05
0.00082821 -0.0014884 0.00054027 0.00017878
-0.0034244 -0.0028213 -0.032475 -0.20376 -0.0051319 0.0012066 -0.00013799 -0.00025064
0.00073839 0.00013302 -0.00062042 0.00039379
0.0011253 -0.0037074 -0.0050986 0.0012265 0.2255 -0.24815 0.00024092 -0.00024069
-0.00097183 -0.00039396 -0.0015091 0.00036057
-0.00024493 4.4397e-06 -0.00015323 -0.0002154 0.00027886 -0.00017368 0.034734 -0.20154
-0.0060789 0.00060689 0.0010595 -0.0013097
0.00056344 -0.0015302 0.00076947 0.00025203 -0.00074911 -0.00027028 -0.0060391 0.00073004
0.21986 -0.19818 -0.0012557 -0.004358
0.00045081 0.00022676 -0.00040768 0.00040958 -0.0013777 0.00031428 0.0011063 -0.0014253
-0.0012192 -0.0043113 0.15819 -0.39011
4160000000 0.16514 -0.28696 -0.0035396 -0.0015404 -0.00015253 -0.0035141 0.00056033 -0.00024835
-0.0034843 -0.00097688 0.00069003 -0.00080139
-0.0035786 -0.0015986 -0.058344 -0.20007 -0.0047829 0.00288 -0.00043943 -0.00031701
0.00011234 -0.0005142 -0.00082304 0.00036612
-0.00025503 -0.0034659 -0.0047756 0.0029748 0.19251 -0.26357 0.00043908 -0.00018841
-0.001054 -0.00029237 -0.0009804 0.00082892
0.00059832 -0.0001948 -0.00042089 -0.00032939 0.0004257 -0.00023752 0.010328 -0.18923
-0.0057393 0.001474 0.0010885 -0.0023773
-0.003593 -0.00096844 0.0001689 -0.00050778 -0.001015 -0.00038586 -0.005822 0.0014224
0.19067 -0.23326 -0.004267 -0.0038659
0.00068728 -0.00068476 -0.00086951 0.00026374 -0.0013246 0.00090295 0.0010034 -0.0022709
-0.0042429 -0.0038311 0.10896 -0.39786
4220000000 0.13638 -0.30207 -0.0043981 0.00025544 -4.0859e-05 -0.0037714 -0.00029543 -0.00019153
-0.0010291 0.00077809 0.00047039 -0.0009204
-0.0043587 0.00022511 -0.094849 -0.19007 -0.0022002 0.0033911 -0.00020098 -0.00010966
7.95e-05 0.00019404 -0.00049705 0.00078215
-0.00012913 -0.0037284 -0.0020844 0.0035082 0.16239 -0.28981 -8.5456e-06 0.0001983
0.00043633 0.00037009 -0.00029694 0.0011146
-0.0002828 -0.0001562 -0.00023922 -0.00014194 -3.0226e-05 0.00017251 -0.013817 -0.18749
-0.0042913 0.0022915 -2.0185e-05 -0.0023168
-0.0009607 0.00081141 0.00010484 7.0505e-05 0.00032034 0.00023611 -0.0042494 0.002405
0.17509 -0.2585 -0.0040104 -0.0027317
0.00048778 -0.0011543 -0.0005943 0.00094761 -0.00018028 0.0011348 -3.5706e-05 -0.0023582
-0.0040722 -0.0027823 0.081424 -0.41251
4280000000 0.10558 -0.31072 -0.0027131 0.001624 -0.0019529 -0.0041728 -0.0004583 0.00082259
-0.00045317 0.0013122 -0.00063386 -0.00047204
-0.0026649 0.0016168 -0.12067 -0.1941 -0.0025994 0.0031072 -0.00074935 -0.00044285
0.00019492 0.00012617 0.00023401 0.00061776
-0.0019381 -0.0041328 -0.0026022 0.0031245 0.13284 -0.29629 0.00074211 -0.00026789
-0.0010015 0.00077671 -0.0002754 0.0011901
-0.00043499 0.00072888 -0.00078654 -0.00037068 0.00080267 -0.00026105 -0.05164 -0.17223
-0.0049428 0.0028494 -0.00039673 -0.0021747
-0.00054354 0.0012707 0.00019404 0.00016147 -0.00092781 0.00068211 -0.0048915 0.0028911
0.13137 -0.28146 -0.0062774 -0.00091392
-0.00060757 -0.00021561 0.00032661 0.00062577 -0.00033927 0.0011426 -0.00048818 -0.0022825
-0.0062522 -0.00092659 0.030198 -0.41681
4340000000 0.07824 -0.31943 -0.00176 0.0016814 -0.0023645 -0.0014465 8.461e-05 0.00045065
4.0768e-05 0.00091371 2.5471e-05 -0.00085281
-0.0017665 0.0016853 -0.14129 -0.16792 -0.0016775 0.0039758 -4.8624e-05 0.00059444
-2.9077e-05 -0.00036709 0.00034409 0.00051151
-0.0023041 -0.00142 -0.0016856 0.0040806 0.097648 -0.31353 -0.00030351 -0.00091329
4.2956e-05 0.00050424 0.00087341 0.0018807
0.00010786 0.00053478 -4.6811e-05 0.00055718 -0.00038063 -0.00096774 -0.069635 -0.16955
-0.0041616 0.0038045 -0.0013809 -0.0023986
0.00011002 0.00089527 8.9827e-06 -0.000433 0.00017261 0.00048285 -0.0041468 0.0038466
0.10439 -0.3077 -0.0047531 0.0016192
-0.00011258 -0.00096512 0.00025744 0.00052654 0.0008426 0.0019886 -0.001373 -0.0023754
-0.0047475 0.0015753 -0.0037562 -0.41127
4400000000 0.047038 -0.32484 -0.00097352 0.0014312 -0.0023276 -0.0014912 0.0008036 0.0013676
2.9189e-05 0.00088069 -0.00037939 -0.00078543
-0.00099619 0.0013998 -0.17012 -0.15793 -0.0012026 0.0038911 -0.00041839 0.00052654
0.00019667 -0.00062407 0.00075779 0.00041781
-0.0023614 -0.0014752 -0.0011188 0.0039034 0.066952 -0.3197 -8.8426e-05 -0.00022358
0.00026899 0.00021361 0.0011731 0.00126
0.00083085 0.0013826 -0.00045629 0.00053539 -0.00013876 -0.00016068 -0.094368 -0.15614
-0.0031692 0.0052149 -0.0022235 -0.0015275
-4.9353e-05 0.00079656 7.6601e-05 -0.00062002 0.00019555 0.00020291 -0.0031104 0.0052564
0.07282 -0.3204 -0.0042341 0.00065816
-0.00037945 -0.00072279 0.00073988 0.00041451 0.0011023 0.0013794 -0.0022003 -0.001545
-0.0042436 0.00067342 -0.049191 -0.41582
4460000000 0.011514 -0.32429 -0.00061165 0.00022271 -0.0040275 -0.0010638 0.0013819 -0.00071366
-0.00020837 0.001163 -0.0010703 -0.00028349
-0.00060596 0.00024072 -0.19206 -0.12851 -0.00049391 0.0046563 -0.00037895 0.00074658
-0.00054809 -0.00042216 0.00049946 -0.00046626
-0.0040513 -0.0010357 -0.0004324 0.0046614 0.042329 -0.32597 -0.00066719 -0.00052573
0.00041382 0.00074637 0.0019622 0.0008452
0.0014118 -0.0006833 -0.00035443 0.00073471 -0.0006235 -0.00058238 -0.10752 -0.13448
-0.0015554 0.006504 -0.0023271 -0.00086973
-0.00021758 0.0012082 -0.00056186 -0.00044854 0.00039196 0.00068785 -0.0014605 0.0065552
0.037862 -0.31674 -0.0039173 0.0028697
-0.0011572 -0.0002248 0.00048717 -0.00052528 0.0018715 0.0007058 -0.002387 -0.00093789
-0.0038956 0.0028046 -0.089279 -0.39714
4520000000 -0.012541 -0.32452 -0.00041039 -0.00053234 -0.0036916 0.00029097 0.00059878 -0.00010077
0.0018994 -0.00011143 -0.00080677 0.0009966
-0.00039266 -0.00052044 -0.21689 -0.11138 0.00065763 0.0046199 0.00059516 0.000836
-0.00034745 6.3843e-05 0.00027956 -4.2819e-05
-0.0037713 0.00027629 0.0007066 0.0046111 0.010727 -0.32395 -0.00087646 0.00049062
0.00082836 -0.00057852 0.0018901 -0.00088157
0.00064492 -5.7437e-05 0.00059153 0.0008119 -0.00093213 0.00053926 -0.12508 -0.12487
-0.00029615 0.0059832 -0.0030456 -0.00058084
0.001924 -0.00011273 -0.00039549 2.465e-05 0.00072414 -0.00063036 -0.00031389 0.0059504
-0.011255 -0.33003 -0.0027575 0.0027327
-0.00069498 0.00091314 0.00027483 -2.9771e-05 0.0017764 -0.00074955 -0.0029896 -0.00046951
-0.0027948 0.0028318 -0.1179 -0.39512
4580000000 -0.050363 -0.31702 -0.001293 -0.00076085 -0.0030945 0.0024143 0.00074188 -0.00035795
-2.0753e-05 0.00013285 -0.00040614 0.0008506
-0.0013006 -0.00075574 -0.23544 -0.084603 0.00094525 0.0042136 0.00057762 -0.00019186
-1.604e-06 0.00022964 9.3091e-05 -0.00040201
-0.0029977 0.0024599 0.0010686 0.0041842 -0.020612 -0.32023 -0.00021597 0.00046258
-0.00010661 -0.00034498 0.001438 -0.0012576
0.00070086 -0.00038118 0.00062187 -0.00012201 -0.00010024 0.00054149 -0.1353 -0.10033
0.00217 0.0052592 -0.0027084 0.0012702
-1.1462e-05 0.00020024 1.9049e-05 0.00024392 -0.00020363 -0.00028734 0.0022554 0.0053303
-0.038924 -0.33609 -0.0024607 0.0036367
-0.00044448 0.0008543 0.00012987 -0.00030818 0.0014987 -0.0013098 -0.0026919 0.0012049
-0.0024825 0.0035584 -0.16352 -0.36575
4640000000 -0.075657 -0.31077 -0.0025838 -0.0016547 -0.003051 0.002802 0.00048161 -0.001516
0.0014808 -0.00022828 -9.0267e-06 0.00092644
-0.0026303 -0.0016591 -0.24583 -0.056739 0.0016887 0.0037922 0.00068564 0.00032147
-0.00025325 0.00036777 -0.00013631 -0.00072185
-0.0031097 0.0027555 0.0016995 0.0037557 -0.044613 -0.31431 0.0003213 0.00082963
0.00090401 0.00013535 0.00023693 -0.0019775
0.00052524 -0.0015138 0.00076633 0.00026112 0.000272 0.00070163 -0.1406 -0.08602
0.0038282 0.003942 -0.0024807 0.0016023
0.0015072 -0.00025001 -0.00023745 0.00031619 0.00089305 7.2914e-05 0.0038046 0.0039233
-0.071797 -0.32274 -0.0024486 0.0034758
4.4018e-05 0.00090601 -0.00016113 -0.00068917 0.00018 -0.0020291 -0.002434 0.0015777
-0.0024032 0.0035091 -0.18235 -0.35574
4700000000 -0.10349 -0.30595 -0.0042366 -5.0753e-05 -0.0012083 0.0046554 -0.0010123 -0.00092565
0.0011759 -0.00057782 0.00088204 0.00074676
-0.0042326 -4.5565e-05 -0.25781 -0.038055 0.0025918 0.0041522 0.00043225 -0.00049333
0.00036272 0.00024801 -0.00026632 -7.6689e-06
-0.0011122 0.0046871 0.0026899 0.0041473 -0.075111 -0.30893 -0.00010979 0.00050405
0.00017549 -0.00023895 0.00010154 -0.0013691
-0.00099631 -0.00090989 0.00039984 -0.00045397 -8.3218e-05 0.00058197 -0.15746 -0.064816
0.0036374 0.0013706 -0.0015468 0.0025816
0.0011014 -0.00054055 0.0003549 0.00023449 0.0002242 -4.9729e-05 0.0036662 0.0012779
-0.1108 -0.31548 -0.00098806 0.0037058
0.0010163 0.0007324 -0.00034715 -2.8909e-05 8.9778e-05 -0.0013106 -0.0015514 0.0026903
-0.00098643 0.0037215 -0.22599 -0.32614
4760000000 -0.13324 -0.29049 -0.004883 0.0013439 0.00056412 0.0046424 -0.00068785 -0.00053391
0.00024076 -0.0011956 0.00089926 -0.00034486
-0.0049005 0.001346 -0.25325 0.0044601 0.003163 0.0032054 -4.135e-06 -0.00065346
0.0002826 0.00015963 9.6483e-05 -0.00015925
0.00069831 0.004615 0.0032056 0.003108 -0.10588 -0.29465 0.00070758 0.00041306
0.00099986 9.0228e-05 -0.001117 -0.00086639
-0.00066728 -0.00055911 3.1859e-06 -0.00067289 0.00076147 0.00040844 -0.15138 -0.048523
0.0024607 0.00065427 -0.00051573 0.0027223
0.00020195 -0.0011212 0.00032503 0.00014909 0.00087758 0.00011243 0.0024876 0.00063813
-0.14409 -0.29936 -0.00067363 0.0039912
0.00087789 -0.00035289 0.00016157 -0.00010496 -0.001142 -0.00094823 -0.00038156 0.0026371
-0.00077348 0.0039757 -0.23716 -0.30411
4820000000 -0.16006 -0.2769 -0.0051493 0.0028399 0.0015724 0.0030698 -0.00092638 -0.0003421
0.00030239 -0.00097239 0.00020307 -0.000461
-0.0051444 0.0028609 -0.26505 0.026851 0.0044227 0.0034109 -5.9395e-05 -0.00031786
0.00020163 -6.9249e-05 -0.0001701 -0.00043626
0.0015357 0.0030468 0.0044691 0.0033239 -0.13248 -0.29048 0.00053912 -0.00035412
0.00051955 -0.00077049 -0.00086934 -0.00021881
-0.00090753 -0.00034803 -3.1267e-05 -0.00034653 0.00053947 -0.00041091 -0.16672 -0.031043
0.0017298 -0.00046857 -3.6952e-05 0.0030301
0.00025884 -0.0010138 0.00020462 -5.7185e-05 0.00042064 -0.00069856 0.001734 -0.00053561
-0.1844 -0.28256 -0.0002574 0.0032164
0.00023818 -0.00036825 -0.00028525 -0.00051477 -0.0009909 -0.00030573 -4.402e-05 0.00313
-0.00028023 0.0032345 -0.27441 -0.27403
4880000000 -0.19118 -0.25686 -0.0042427 0.0047069 0.0023956 0.0030578 -0.0013505 0.00021665
-0.0010026 -0.0010023 0.00035486 9.0948e-06
-0.0042519 0.0047237 -0.25634 0.068349 0.0047224 0.0012798 -0.00031416 -0.00030342
-4.3118e-05 0.00022986 -0.00025967 4.3732e-05
0.0024549 0.0030202 0.0048136 0.0012547 -0.15264 -0.27755 0.00044681 -0.00035352
1.0979e-05 -0.0016519 -0.00066384 -9.321e-05
-0.0013435 0.00023981 -0.00034684 -0.00024287 0.00052198 -0.00037377 -0.15975 -0.012424
0.00051548 -0.00064538 0.0012636 0.0023655
-0.00094931 -0.00097744 -6.598e-05 0.00031831 -0.00015857 -0.0016541 0.00047241 -0.00061775
-0.21517 -0.26715 0.00030933 0.0028519
0.00034868 -0.00021736 -0.00020722 0.0001382 -0.00070593 -7.1959e-06 0.0013417 0.0024048
0.00039438 0.0028816 -0.28607 -0.24473
4940000000 -0.21182 -0.2392 -0.0029155 0.0067661 0.0028278 0.0010432 -0.00029708 0.00068403
-0.0011278 -0.00036833 0.00012721 -0.00066166
-0.0028762 0.0067258 -0.26812 0.09427 0.0058423 0.0011891 -8.3226e-05 -4.7967e-05
0.00045982 -0.00029938 -0.00040966 7.2268e-05
0.0028515 0.00095475 0.0058259 0.0010263 -0.17249 -0.25327 7.0726e-05 -0.00048135
-0.0010802 3.0683e-05 -0.00060769 0.00016339
-0.00032566 0.00074699 -9.9548e-05 -6.4947e-05 0.00011213 -0.00044672 -0.16748 -0.0028793
-0.00072338 6.6099e-05 0.001843 0.0019743
-0.0010806 -0.00038249 0.00042219 -0.00035412 -0.0010225 -9.5618e-05 -0.00071034 8.643e-05
-0.23972 -0.24004 -0.00020101 0.0031164
0.00011103 -0.0005947 -0.00038962 4.5904e-05 -0.00066827 0.00010717 0.0018289 0.0019106
-0.00028812 0.0030337 -0.30993 -0.21803
5000000000 -0.23234 -0.21461 6.0848e-05 0.0074111 0.0033113 0.0016467 -0.00024682 0.0006772
-0.00046448 0.0005716 -0.00029759 -0.00076103
4.0083e-05 0.0074145 -0.25444 0.11194 0.0059562 -0.00075548 -0.00029129 -8.8049e-05
-0.00019062 -0.00066627 -0.00022674 -1.8415e-05
0.0032792 0.0016033 0.0059205 -0.00081189 -0.20187 -0.23917 -0.00052901 -0.00071486
-0.00041255 -0.00028995 -0.00024546 -0.00019467
-0.00027163 0.00063224 -0.00027817 -7.533e-05 -0.00050315 -0.0007244 -0.16154 0.021525
-0.0011831 0.0013676 0.0024178 0.0010623
-0.00046643 0.00059861 -0.00025778 -0.00064069 -0.00051649 -0.00016272 -0.0012507 0.0013503
-0.26733 -0.21675 0.00017675 0.0036011
-0.00025489 -0.00078643 -0.00023989 2.9499e-05 -0.00021727 -0.00012308 0.0023763 0.0011214
0.00018669 0.0036751 -0.32164 -0.18404
5060000000 -0.25309 -0.187 0.002005 0.0070104 0.0029506 -0.00029482 0.00017855 0.00054122
-0.00021435 -4.5154e-05 -0.0003462 -0.00028609
0.0019745 0.0069862 -0.23691 0.14882 0.0051372 -0.0019426 -2.5848e-05 0.00020665
-0.00039387 -4.2624e-05 -0.0004194 0.00020349
0.0029945 -0.00035476 0.0051268 -0.0020387 -0.21548 -0.21703 -0.00040977 0.00025531
-0.0010537 -9.8952e-05 -0.0013145 9.2278e-05
0.0002036 0.00058508 -7.4651e-05 0.00021902 -0.00044162 0.00034417 -0.16318 0.028751
-0.00059695 0.0031036 0.0017412 0.00049438
-0.00025233 -0.00014743 -0.00032291 -1.9785e-05 -0.0010816 -2.8812e-05 -0.00056781 0.0031134
-0.2818 -0.186 0.0011391 0.0032852
-0.00042678 -0.00024197 -0.00039439 0.00020878 -0.0012782 0.00012625 0.0017506 0.00050848
0.001147 0.0032767 -0.33416 -0.15538
5120000000 -0.26925 -0.16187 0.0034835 0.0059232 0.0029352 -0.00034857 0.0004152 0.00069737
-0.0002414 0.00076644 -0.00054222 0.0003105
0.0034967 0.0059372 -0.23122 0.17529 0.0048843 -0.0027718 8.5362e-05 0.00026443
-0.00014625 -6.2222e-05 -3.2014e-05 0.00039621
0.0027955 -0.00037786 0.0048729 -0.0028351 -0.22914 -0.20219 -3.8266e-05 0.00022553
-0.00022185 0.0013194 -0.0011763 0.0009707
0.00039502 0.00068813 0.00014512 0.00022655 -8.633e-05 0.00015169 -0.15936 0.055129
0.00098722 0.0036185 0.0024585 0.00048831
-0.00014033 0.00076393 -0.00020121 -4.9435e-05 -0.00021416 0.0011398 0.0010837 0.0035643
-0.29702 -0.15198 0.0014125 0.0035149
-0.00056238 0.00025655 -3.2409e-07 0.00032799 -0.0011012 0.00089146 0.0024491 0.00035568
0.0014582 0.0034921 -0.34643 -0.12078
5180000000 -0.28516 -0.13126 0.005068 0.0048795 0.0033844 -0.0012794 0.00031105 0.00059159
-0.0002083 0.00023933 -0.00080983 0.00047835
0.0050634 0.004858 -0.20875 0.1985 0.0041139 -0.0039599 -0.0003201 -0.00025579
-6.0169e-05 -9.4558e-05 -8.7374e-05 9.8138e-05
0.003453 -0.0013365 0.0040885 -0.0039746 -0.24033 -0.1658 -0.00022641 0.00069524
0.00014402 -0.00010623 -0.00025415 0.00074903
0.00028599 0.00055591 -0.00034949 -0.00024391 -0.00036355 0.00069682 -0.15831 0.064941
0.0027835 0.004135 0.0023175 -0.0007602
-0.00013315 0.00023209 -7.4635e-05 -0.00014615 -1.0813e-05 -0.00013651 0.0027058 0.0040944
-0.30952 -0.1095 0.002493 0.003723
-0.00055464 0.00033818 -0.00012894 0.0002099 -0.00038516 0.00095822 0.0022281 -0.00064678
0.0024113 0.0037135 -0.34913 -0.08907
5240000000 -0.29364 -0.10425 0.0053133 0.0034686 0.0025473 -0.00287 0.00067879 -8.9085e-05
-0.00037273 3.0342e-05 0.0001372 0.00057988
0.0052698 0.0034645 -0.19686 0.23568 0.003078 -0.0047258 -1.7423e-05 9.6152e-05
-0.00018393 2.7332e-05 0.00027049 0.00041583
0.0024629 -0.0028918 0.0029815 -0.0048261 -0.25732 -0.14124 0.00025765 0.00024184
-0.00020003 0.00062376 3.9163e-05 0.001382
0.0006721 -4.379e-05 -5.4269e-05 9.926e-05 0.0003317 0.00024266 -0.1587 0.085495
0.0037081 0.002881 0.0016697 -0.0012764
-0.00039123 5.6909e-05 -0.00016299 7.5942e-05 -0.00020752 0.00069976 0.0037392 0.0028383
-0.32375 -0.068152 0.0030826 0.0027619
-3.0635e-05 0.00072862 0.00032669 0.00036021 0.00010793 0.0013208 0.0016561 -0.0013268
0.0031332 0.0028268 -0.35559 -0.056283
5300000000 -0.29836 -0.073717 0.0061038 0.001809 0.0016976 -0.0031142 9.9704e-05 -0.00032672
0.00043252 0.00079342 0.00023674 0.00024534
0.0061007 0.001823 -0.18901 0.24064 0.0022554 -0.0054134 -0.0001107 0.00024174
-7.3537e-05 0.00033126 0.00032372 0.00027421
0.0016509 -0.003095 0.0021288 -0.0054131 -0.27314 -0.1157 0.00031127 -0.00023321
0.00010985 0.00036075 0.00064591 0.0010237
9.4828e-05 -0.00030398 -0.00012378 0.00019172 0.0003348 -0.00030931 -0.15097 0.094823
0.0054788 0.0019368 0.0014116 -0.0016003
0.00051951 0.00077842 -7.5456e-05 0.00031636 0.00018163 0.00018519 0.0054901 0.0018535
-0.33512 -0.038933 0.0034404 0.0028167
0.00028241 0.00022783 0.00032586 0.00023277 0.00055351 0.0008051 0.0014559 -0.0016449
0.0034241 0.0028313 -0.35084 -0.019917
5360000000 -0.29828 -0.036614 0.0060644 0.00057873 0.00037612 -0.0036405 0.0003637 -0.00010224
0.00010889 0.00031385 0.00055731 -2.0425e-05
0.0060345 0.0006204 -0.15144 0.26219 0.00082934 -0.0056648 9.9032e-05 0.00021666
-3.3003e-06 3.182e-06 0.00048994 -0.00015066
0.00031359 -0.0035949 0.00075934 -0.0056582 -0.27199 -0.088309 0.00035315 0.00034074
0.00022887 0.00037523 0.00085204 0.000188
0.00038126 -7.7283e-05 9.7083e-05 0.00020968 0.00031521 0.00039437 -0.14894 0.11272
0.0060958 -0.00046346 0.00077273 -0.002029
8.5209e-05 0.00025048 -3.5836e-05 -6.725e-06 0.00012992 0.00050762 0.0060518 -0.00049186
-0.33118 -0.00040155 0.0047213 0.0022012
0.00060885 -4.0864e-05 0.00049507 -0.00014878 0.0007536 0.00044943 0.00067454 -0.0019652
0.004713 0.0022012 -0.34906 0.0082158
5420000000 -0.30072 -0.013378 0.0060364 -0.0012582 -0.00049783 -0.0035211 -5.2635e-05 -0.00018261
0.00069888 0.00036676 0.00015481 -0.00029303
0.0060638 -0.0012575 -0.13252 0.28896 -7.453e-05 -0.0055147 9.2185e-05 0.00011875
-9.3137e-05 5.2065e-05 0.00016636 -0.00011592
-0.00060911 -0.0035588 -0.00027196 -0.005505 -0.28768 -0.054993 -0.0001355 -0.00047584
0.00071917 7.1051e-05 0.00089964 2.3317e-05
-7.4177e-05 -0.00017571 0.00010409 0.00015568 -0.0001235 -0.00043136 -0.13751 0.12747
0.0051168 -0.0020576 0.00018188 -0.0017081
0.00075504 0.00042002 -7.7828e-06 5.7808e-05 0.00085904 0.00020681 0.0051119 -0.0020465
-0.33481 0.028744 0.004927 0.00097466
0.00021277 -0.00033296 0.00031678 -0.00014027 0.0010332 8.2754e-06 0.00021281 -0.0017433
0.0049357 0.0010774 -0.34139 0.050089
5480000000 -0.29255 0.022793 0.0049981 -0.0020493 -0.001906 -0.0031021 0.00032942 -1.9978e-05
0.00096451 -0.00015255 -0.00010691 -0.00010245
0.0050462 -0.0019859 -0.11786 0.2967 -0.0016935 -0.0058741 2.8763e-05 0.00021242
5.7932e-05 -3.657e-07 0.00029838 -0.00017838
-0.0019251 -0.0029586 -0.0017607 -0.0058196 -0.29218 -0.03271 -0.00023937 0.00017091
0.00064078 -0.00022846 0.00098318 5.0828e-05
0.00035323 -2.8881e-05 2.8217e-05 0.00016394 -0.00026082 0.00010672 -0.13083 0.13828
0.0041911 -0.003368 -9.0693e-05 -0.001951
0.00086307 -0.00028477 7.2597e-05 9.2318e-06 0.00062571 -0.00037914 0.0041395 -0.0034383
-0.32401 0.058057 0.0047524 0.00039051
-0.00013282 -9.487e-05 0.00018128 -0.0001568 0.00072077 -0.00014478 -0.0001627 -0.0020378
0.0047485 0.00030024 -0.33219 0.072049
5540000000 -0.28866 0.048154 0.0040886 -0.0026491 -0.0026466 -0.0018319 0.00038602 -0.00033919
0.00022862 -0.00025975 -0.00029009 9.5711e-05
0.0040795 -0.0026478 -0.077067 0.31415 -0.0028326 -0.0048729 0.00042041 0.00013658
2.1294e-05 -0.00019895 -1.2245e-05 -0.0005156
-0.0026967 -0.0018642 -0.0029311 -0.0048684 -0.29088 -0.011428 0.00026517 -1.9261e-05
0.00037889 -0.0002671 0.00051324 -0.00057937
0.00036263 -0.00031674 0.00041331 0.00010835 0.00026716 -3.6542e-05 -0.11931 0.15963
0.0026919 -0.0039061 -0.0011663 -0.0018778
0.00023288 -0.00016186 -2.2165e-06 -0.00016581 0.00025838 -0.00021713 0.0026819 -0.00389
-0.30938 0.093656 0.0050231 -0.00090584
-0.00029729 2.1646e-05 -7.5113e-05 -0.000398 0.00045504 -0.00032961 -0.0010963 -0.0017845
0.0049975 -0.00078918 -0.32452 0.11311
5600000000 -0.27719 0.076285 0.003446 -0.0035925 -0.0023808 -0.0016992 0.00033223 -0.00033972
0.00026254 -0.0002224 0.00022108 0.00058365
0.0034393 -0.003548 -0.074192 0.3282 -0.0036573 -0.0045458 8.3403e-05 -0.0002077
-6.6078e-05 3.395e-06 -0.00023393 -0.00015863
-0.0024389 -0.0015978 -0.0037708 -0.0044489 -0.28964 0.020404 -5.088e-05 1.1294e-05
0.00019754 -0.00059066 0.00010382 -0.0003288
0.00031311 -0.00039887 9.7777e-05 -0.00019846 -7.3553e-05 2.4825e-05 -0.11164 0.15889
0.0018181 -0.0038587 -0.00096898 -0.0010531
0.00021112 -0.00025566 -5.8894e-05 -1.0187e-05 0.00028614 -0.00071429 0.0017568 -0.0039076
-0.30063 0.12362 0.0045107 -0.0014366
0.00028525 0.00059885 -0.00016864 -0.00024081 0.00041246 -0.00051469 -0.0010706 -0.0010868
0.0045215 -0.0014584 -0.3023 0.12766
5660000000 -0.26538 0.098313 0.0031271 -0.00388 -0.003641 -0.00057305 -0.00031375 -0.00075372
-0.0001716 -0.00065675 0.00037415 -0.00023908
0.0030944 -0.003834 -0.032841 0.31956 -0.0045457 -0.0029322 -2.2331e-05 -0.00017291
0.0001642 5.0789e-05 -4.4328e-05 -8.2661e-05
-0.0036446 -0.00054899 -0.0045908 -0.0028482 -0.29042 0.043745 -0.00020065 0.00010444
-0.00043731 -0.00022895 0.00043636 -0.00078833
-0.00030731 -0.00070695 -4.2853e-05 -0.00014064 -0.00016097 0.00011885 -0.09617 0.17911
0.00078804 -0.0040444 -0.0014214 -0.0010234
-0.00012709 -0.00068171 0.0001134 -7.2878e-06 -0.00048402 -0.0002806 0.00078485 -0.0041056
-0.2853 0.15221 0.0041485 -0.0022189
0.00033141 -0.00034306 -0.00017115 -9.7462e-05 0.00014572 -0.00084827 -0.0013704 -0.001009
0.0041135 -0.0021843 -0.29395 0.16398
5720000000 -0.25007 0.11947 0.0025897 -0.0042749 -0.002701 0.00091319 -0.00060297 -0.00023463
-0.00036745 -0.00019642 -2.3227e-05 -0.00042503
0.0025866 -0.0043254 -0.0046633 0.34502 -0.0055102 -0.0026355 6.1407e-05 -7.0695e-05
-0.00032091 -6.4612e-05 -0.00025414 4.5328e-05
-0.0027754 0.0009397 -0.0056219 -0.0025568 -0.28684 0.074839 0.00013044 8.0849e-05
0.0003575 0.00010707 6.3008e-05 -0.00049283
-0.00061999 -0.00019624 3.5308e-05 -9.5805e-05 8.9399e-05 -1.2015e-05 -0.080068 0.18073
-0.00010641 -0.0036236 -0.0015774 -0.00026401
-0.00039312 -0.00017912 -0.00027135 0.00011039 0.0003173 0.0003036 -0.00010495 -0.0035749
-0.27362 0.17899 0.003957 -0.0035282
3.9447e-05 -0.00037255 -0.00021277 0.00018533 1.8745e-05 -0.00026931 -0.0016024 -0.00028113
0.0039143 -0.0034919 -0.26291 0.18119
5780000000 -0.2338 0.13662 0.0013499 -0.0048929 -0.0024715 0.0012269 -0.00066616 3.9546e-05
-0.000253 -0.00030106 -0.00021856 -0.0001818
0.0013747 -0.0048565 0.0088435 0.33971 -0.0059569 -0.00066668 -5.009e-05 -0.00022736
4.0634e-05 7.386e-05 -6.8626e-05 3.7701e-05
-0.0024484 0.0012789 -0.0059088 -0.00055743 -0.28329 0.091874 -4.194e-05 -0.00011058
7.5847e-05 0.0001408 -0.00044064 -0.00042053
-0.00064688 8.0361e-05 -2.2173e-05 -0.00021495 9.9659e-06 -0.00013799 -0.071086 0.19671
-0.00021243 -0.0030466 -0.0012819 1.2941e-05
-0.00028709 -0.00032729 4.5318e-05 -8.1238e-06 0.00033555 -9.9517e-05 -0.00029407 -0.0030676
-0.26279 0.19996 0.0027461 -0.0036238
-0.00026956 -0.00021722 8.9602e-06 -7.8122e-05 -0.00010785 -0.00061912 -0.0012648 -5.1872e-06
0.0027978 -0.0036009 -0.25458 0.2033
5840000000 -0.22002 0.15787 0.00013537 -0.005388 -0.0020355 0.0012941 -0.00014053 0.00034849
-0.00038131 0.00022769 -0.00043863 -0.00025517
0.00014232 -0.0054127 0.044628 0.34281 -0.0059418 0.00064663 -0.000182 3.5726e-05
0.00021557 -3.2572e-05 5.3059e-05 0.00024308
-0.0019728 0.0012709 -0.0059126 0.00070929 -0.27575 0.11628 -0.00020984 1.2797e-05
-0.00021995 -0.00061207 -0.00033956 -0.00027451
-0.00013749 0.00027444 -0.00017514 5.088e-05 -0.00019477 7.5262e-05 -0.048275 0.1996
-0.00061494 -0.0036314 -0.0012919 0.00034504
-0.00034576 0.0001087 0.00022067 -8.3545e-05 -0.00013401 -0.0006138 -0.00062883 -0.0036279
-0.24433 0.20885 0.0023986 -0.004062
-0.00039356 -0.00032123 -3.2118e-05 0.00029542 -0.0005393 -0.0003942 -0.0013293 0.00035648
0.0022809 -0.0040659 -0.21786 0.22747
5900000000 -0.20585 0.16976 -0.0019413 -0.0053995 -0.0021482 0.0024734 -0.00016101 2.5885e-05
0.00021159 -0.00013868 3.1837e-05 0.00024978
-0.0019369 -0.0053922 0.064827 0.34236 -0.0050639 0.0020183 4.4604e-06 -2.8246e-05
1.3148e-05 -0.00024516 -9.4037e-05 -0.0001833
-0.0021719 0.0025212 -0.0050684 0.0021827 -0.2598 0.13109 -4.8072e-05 -0.00011708
-0.00047396 -0.00056147 -0.00086683 -0.00034134
-0.00013312 3.2043e-05 3.5464e-05 -2.1436e-05 -4.5891e-05 -0.00015025 -0.040877 0.21002
-0.0010013 -0.0036248 -0.0011575 0.00016384
0.00027944 -7.0191e-05 4.9328e-05 -0.0002212 -0.00049589 -0.00044401 -0.0010535 -0.0036127
-0.21864 0.22445 0.0020126 -0.0049684
4.6891e-05 0.00033538 -5.0954e-05 -0.00010049 -0.00095848 -0.00020734 -0.0011603 0.00018269
0.0020099 -0.0049663 -0.20347 0.23695
5960000000 -0.18535 0.18266 -0.0030433 -0.0040366 -0.00069906 0.0025648 -0.00010671 0.00019908
-0.00013193 0.00023546 -8.5489e-05 6.6008e-05
-0.0030699 -0.0040433 0.091484 0.34115 -0.0042578 0.0021955 -0.00016919 1.5086e-05
-6.7953e-05 0.00015349 4.5228e-05 0.00023333
-0.00062552 0.0025926 -0.0041346 0.0023153 -0.24448 0.1568 -8.1712e-05 -0.0001816
-0.00044218 0.00022446 -0.00059789 -0.00017534
-7.6626e-05 0.00022251 -0.00017081 -2.1742e-05 -2.2643e-05 -0.00014352 -0.022187 0.21835
-0.0020437 -0.0032977 -0.0010303 0.00095594
-0.00015159 0.00019449 -2.6125e-05 7.1516e-05 -0.00030196 0.00023912 -0.002053 -0.0032519
-0.19739 0.2382 0.00022285 -0.0049582
-6.4207e-05 5.1887e-05 7.3909e-05 0.00013079 -0.00043195 -0.00016516 -0.0010193 0.00092313
0.00020757 -0.0050521 -0.17457 0.26393
6020000000 -0.1673 0.19766 -0.0039532 -0.002941 -0.00016218 0.0031797 -2.0652e-06 0.00051852
-0.00024366 0.00029075 -1.6758e-05 0.00020061
-0.0039224 -0.0029732 0.11962 0.33263 -0.0045537 0.0035392 -9.3784e-05 0.00016416
-0.00014635 9.6263e-05 -0.00023856 0.00014771
-8.0636e-05 0.0031294 -0.0045309 0.0035388 -0.22461 0.16953 -0.00028926 0.00023635
-0.00072131 0.00014076 -0.00035534 0.00078767
-1.4443e-05 0.00053769 -7.1399e-05 0.00014157 -0.00026932 0.00024998 -0.015852 0.21371
-0.0027346 -0.0032906 -0.00058364 0.00064749
-0.00018592 0.00036949 -0.00012608 0.00013264 -0.00083937 0.00014081 -0.0027763 -0.003262
-0.16789 0.25143 0.00011873 -0.0048572
-9.0684e-05 0.00031862 -0.00025227 0.0002026 -0.00047377 0.00070011 -0.00057497 0.00073046
0.00014356 -0.0048896 -0.14734 0.26289
6080000000 -0.14721 0.2063 -0.0040712 -0.00073057 0.0013394 0.0029603 0.00010442 7.0509e-05
5.2258e-05 8.3598e-05 0.00017288 0.00010032
-0.0040544 -0.00071319 0.14116 0.33314 -0.0028602 0.004601 -5.9476e-05 -7.1639e-05
-9.4224e-05 4.9359e-05 7.9714e-05 0.00026631
0.0013521 0.0029229 -0.0027775 0.0046548 -0.20621 0.19597 0.00025621 0.00014912
-0.0002613 0.00061483 -0.00017853 0.00027436
0.0001524 5.1097e-05 -3.9077e-05 -4.5933e-05 0.00024648 0.00015264 0.0010732 0.22194
-0.0040464 -0.00235 -0.00088533 0.0010008
6.5327e-05 4.5458e-05 -2.8855e-05 9.1866e-05 -0.00031733 0.00072394 -0.0039976 -0.0022215
-0.13916 0.26912 -0.00095142 -0.0053501
0.00018702 6.2838e-05 9.0494e-05 0.00027419 -0.00026296 0.00032262 -0.00089116 0.00099149
-0.001033 -0.0054677 -0.12562 0.28398
6140000000 -0.12991 0.21931 -0.0035619 -0.00049572 0.0016579 0.002142 9.6333e-05 5.3719e-05
-6.6968e-05 -0.00015421 0.00031934 -0.00020353
-0.0035748 -0.00048723 0.16793 0.31416 -0.002145 0.0051877 4.6027e-05 2.5675e-05
0.00034194 -2.0882e-05 0.00027159 9.1026e-05
0.0016339 0.0020732 -0.0020099 0.0052328 -0.18246 0.21469 0.00033363 -8.8326e-05
8.1525e-05 0.0006281 -0.00020124 0.00059907
6.7621e-05 4.8484e-05 2.0177e-05 4.6257e-05 0.00030442 -6.9913e-05 0.013852 0.21265
-0.0046274 -0.0012748 -0.00044344 0.001553
-9.3361e-05 -0.00016375 0.00026375 -7.1981e-05 0.00015166 0.00056007 -0.0046863 -0.0012181
-0.1192 0.28809 -0.0029823 -0.0044229
0.00030606 -0.00027367 0.00030962 4.3199e-05 -1.8172e-05 0.00061911 -0.00040865 0.0015461
-0.0028323 -0.0043622 -0.086546 0.28253
6200000000 -0.11444 0.22476 -0.002938 -7.5453e-05 0.0022768 0.001372 8.6233e-05 0.00034722
-0.00022708 0.00019246 -0.00022452 -0.00025476
-0.0029682 -8.2749e-05 0.1958 0.31245 -0.00087204 0.0053076 6.759e-05 0.00027245
0.00012672 -1.3727e-05 0.00024361 0.00016817
0.0022169 0.0013116 -0.00080013 0.0053354 -0.16313 0.22894 9.369e-05 -0.00038122
0.00062394 1.1786e-06 0.00024178 0.00044094
0.00012401 0.00030827 6.9926e-05 0.00023167 0.00012358 -0.00037246 0.027201 0.221
-0.0045684 8.8197e-05 8.6145e-05 0.0013647
-0.00026388 0.00022761 0.00012461 1.5159e-06 0.00055883 9.9696e-05 -0.0045841 0.0001603
-0.10659 0.29542 -0.0036791 -0.0037021
-0.00022424 -0.000258 0.00017499 0.00017751 0.00023918 0.00036177 5.8847e-05 0.001299
-0.00371 -0.0038475 -0.073511 0.29212
6260000000 -0.099197 0.23791 -0.0029438 0.00087699 0.0021636 0.00066368 0.00024384 -0.00015655
5.2427e-05 0.00033407 -3.6591e-05 2.7739e-06
-0.0029299 0.00087265 0.21321 0.29713 -6.69e-05 0.0052185 1.842e-05 -0.00014376
-7.1039e-05 -7.3074e-05 0.00017224 1.0368e-05
0.002248 0.00057752 8.1023e-05 0.0052724 -0.14027 0.25015 0.00017646 -9.9238e-06
0.00016171 -0.00015474 0.00025129 0.00031694
0.00025473 -0.0001059 1.7167e-05 -0.00013443 0.00011896 7.6693e-06 0.043233 0.21597
-0.0043705 0.0014571 0.0006691 0.0012044
0.00011158 0.00033974 -2.4654e-05 -0.0001352 0.00021628 -0.00015406 -0.0043626 0.0015105
-0.080243 0.29576 -0.0040629 -0.0026717
-6.3899e-05 -2.2161e-05 0.00023224 3.3386e-05 0.00034036 0.00035305 0.00069507 0.0012977
-0.0039442 -0.0025143 -0.027587 0.29216
6320000000 -0.082789 0.2396 -0.0025199 0.0014688 0.0021969 -0.00048166 6.1315e-05 0.0001265
-0.00029191 0.00046573 -0.00020145 0.0002296
-0.0025098 0.0014523 0.23846 0.28716 0.001864 0.0056961 6.2234e-05 7.9765e-05
9.5084e-05 -0.0001358 0.00011907 -0.00014426
0.0022131 -0.00049788 0.001999 0.0056115 -0.12268 0.2588 -0.00016906 -0.00027
0.00036518 0.00011653 0.00037993 0.00010859
5.4721e-05 0.0001213 6.5752e-05 7.1446e-05 -0.000153 -0.00028296 0.042029 0.21701
-0.0038458 0.0020669 0.00074206 0.00085819
-0.00036171 0.00048177 -5.4096e-06 -9.7393e-05 0.00031332 -1.8809e-05 -0.0038524 0.002073
-0.055608 0.30498 -0.0047762 -0.0015403
-0.00012676 0.00020841 9.2079e-05 -0.00017347 0.00041613 0.00013222 0.00075927 0.00071131
-0.0048876 -0.0016825 -0.017349 0.28992
6380000000 -0.063257 0.24664 -0.0018102 0.0018485 0.0016251 -0.0004971 5.9196e-05 -6.3208e-05
0.00017723 0.00018009 0.00010774 9.1443e-05
-0.0018094 0.0018416 0.25512 0.26785 0.0032496 0.0041789 -0.00013794 -4.8346e-05
-0.00029103 -0.00027308 -0.00014416 -0.00029472
0.0015917 -0.00047624 0.0033259 0.0041416 -0.09382 0.27463 -0.00021014 0.00013637
0.0004433 -0.0002071 0.00038157 0.000122
8.7056e-05 -7.3792e-05 -0.00014648 -7.5091e-05 -0.00015887 0.00010265 0.063089 0.20743
-0.0030735 0.0034102 0.00098499 0.00067731
0.00024028 0.00016972 -0.00022812 -0.00024718 0.00044304 -4.2403e-05 -0.0029917 0.0034392
-0.03405 0.2978 -0.0046289 5.778e-05
6.3422e-05 5.3605e-05 -0.00016101 -0.00033873 0.00045494 3.2388e-05 0.00095133 0.00076136
-0.0044928 0.00010818 0.022871 0.29277
6440000000 -0.040292 0.25735 -0.0008774 0.0024488 0.0017006 -0.00091616 0.00038263 -0.00012101
0.00021108 -0.00041832 -0.00035436 -0.00036969
-0.0008824 0.0024348 0.27558 0.25349 0.0034109 0.0027945 0.00011436 -6.6823e-05
-0.00012708 0.00012052 -0.00020102 -0.00034078
0.0017363 -0.0009224 0.0034784 0.0027796 -0.076831 0.28848 -0.00015615 0.00032797
-0.00053011 2.5238e-05 0.0005291 -0.00042814
0.00039557 -9.7962e-05 0.00011194 -6.3918e-05 -0.00018902 0.00028829 0.065171 0.20326
-0.0018134 0.0039147 0.00085948 0.00068365
0.00032475 -0.00042802 -0.00011974 7.628e-05 -0.0004189 0.00010402 -0.0017721 0.003947
0.0077696 0.30246 -0.0043566 0.0012721
-0.00027183 -0.00022471 -0.00020828 -0.00021223 0.00050909 -0.00041198 0.00092371 0.00060469
-0.0045611 0.0011838 0.03424 0.27641
6500000000 -0.021963 0.2569 -8.7125e-05 0.0020435 0.0012106 -0.00086682 0.00020711 -8.6736e-05
0.00013194 8.1857e-05 -0.00014329 0.00037307
-0.00013708 0.0019898 0.30041 0.22622 0.0036739 0.0024987 0.00011196 2.2811e-05
0.00018908 0.00011909 0.00024151 -3.7884e-05
0.0012401 -0.00093375 0.0037556 0.0023464 -0.065375 0.28543 4.7751e-05 -5.2187e-05
0.0001322 -0.0001496 -8.7284e-05 -0.00034992
0.00018281 -9.4495e-05 0.0001069 1.4402e-05 5.2768e-05 -1.8373e-05 0.089078 0.19814
-0.00028736 0.0040685 0.0010555 0.00029063
9.1915e-05 0.00020939 0.00012944 0.00016499 0.00012448 -0.00018602 -0.00028517 0.004091
0.029474 0.30566 -0.0034418 0.0022709
-0.000168 0.00038854 0.00019319 -7.8392e-05 8.0534e-06 -0.00027657 0.001063 0.00039642
-0.0033662 0.0022647 0.071164 0.27757
