# Supplementary material for: Early Detection of Alzheimer’s Disease via Machine Learning-Based Microwave Sensing: An Experimental Validation
Source: Sensors (Basel). 2025 Apr 25;25(9):2718. doi: 10.3390/s25092718 (PMC12074295; doi:10.3390/s25092718)
Supplement: Supplementary file 1 [file sensors-25-02718-s001.zip › measurements_paper_sensors/26 febbraio - PART1/set6 H/CSF_H_m5.s6p]

!Keysight Technologies,M9804A,MY58100912,A.14.10.03
!Date: Thursday, April 27, 2023 10:28:33
!Correction: S11(C  6-Port  ) 
!S12(C  6-Port  ) 
!S13(C  6-Port  ) 
!S14(C  6-Port  ) 
!S15(C  6-Port  ) 
!S16(C  6-Port  ) 
!S21(C  6-Port  ) 
!S22(C  6-Port  ) 
!S23(C  6-Port  ) 
!S24(C  6-Port  ) 
!S25(C  6-Port  ) 
!S26(C  6-Port  ) 
!S31(C  6-Port  ) 
!S32(C  6-Port  ) 
!S33(C  6-Port  ) 
!S34(C  6-Port  ) 
!S35(C  6-Port  ) 
!S36(C  6-Port  ) 
!S41(C  6-Port  ) 
!S42(C  6-Port  ) 
!S43(C  6-Port  ) 
!S44(C  6-Port  ) 
!S45(C  6-Port  ) 
!S46(C  6-Port  ) 
!S51(C  6-Port  ) 
!S52(C  6-Port  ) 
!S53(C  6-Port  ) 
!S54(C  6-Port  ) 
!S55(C  6-Port  ) 
!S56(C  6-Port  ) 
!S61(C  6-Port  ) 
!S62(C  6-Port  ) 
!S63(C  6-Port  ) 
!S64(C  6-Port  ) 
!S65(C  6-Port  ) 
!S66(C  6-Port  ) 
!S6P File: Measurement: :
# Hz S  RI   R 50
500000000 -0.32614 -0.06433 -0.010798 -0.001111 -0.0085237 0.012527 -0.0043623 0.012297
0.013313 0.0065549 -0.0057736 0.0087344
-0.010694 -0.0012237 -0.40827 -0.075066 0.0074106 -0.010417 0.00099437 0.012291
0.0092085 0.0029759 0.0014315 0.014364
-0.0085087 0.01272 0.0074714 -0.010292 -0.25603 0.19423 0.0070595 0.0030984
-0.00247 0.007996 0.0017439 0.01077
-0.0042267 0.011748 0.00093545 0.012172 0.0070837 0.0031126 -0.32749 0.041842
-0.022125 -0.004928 0.016276 0.028342
0.013178 0.0060946 0.0091867 0.0030197 -0.0023285 0.0080927 -0.022177 -0.0049345
-0.19622 -0.27047 -0.031627 0.0054043
-0.0055428 0.0079621 0.0012209 0.014285 0.0017625 0.01092 0.016163 0.028266
-0.031639 0.0053775 -0.25162 -0.15366
560000000 -0.31505 0.10358 -0.021876 -0.0662 0.000433 0.013958 0.0050184 0.011305
0.01095 0.0041561 0.011952 0.010349
-0.021945 -0.065993 -0.3688 0.089395 -0.041605 -0.037997 0.014459 0.0034662
-0.015888 -0.0061138 0.0042063 7.9093e-05
0.00024086 0.014085 -0.0418 -0.037959 -0.17943 0.24254 -4.7614e-05 -0.0041502
0.018385 0.0066585 0.0076784 -0.0061215
0.0053139 0.011705 0.0146 0.0037614 -0.00011562 -0.0041523 -0.30457 0.13292
0.0077487 -0.021547 0.0044378 -0.021358
0.011011 0.0045399 -0.015718 -0.0063612 0.018455 0.0067926 0.0077133 -0.021576
-0.29799 -0.085371 0.012951 -0.052163
0.012014 0.010115 0.0045623 0.00023842 0.0075528 -0.0059116 0.004461 -0.021307
0.012941 -0.052236 -0.32726 -0.0045727
620000000 -0.27429 0.079528 -0.024029 0.009586 0.0031306 0.0091735 0.0079466 -0.004462
0.012588 0.00035721 0.0001926 -0.0029948
-0.023952 0.0096352 -0.39914 0.034289 -0.01905 0.00099724 -0.0017572 -0.0020136
0.013649 -0.0047788 0.001295 -0.0032721
0.002976 0.009056 -0.019013 0.0010864 -0.1527 0.25159 -0.001254 -0.0047708
-0.0033236 -0.0028567 0.0088054 -0.0028014
0.0075082 -0.005001 -0.0018834 -0.0019311 -0.0012369 -0.0047815 -0.26159 0.14187
-0.041521 -0.020834 0.012872 0.030621
0.013548 0.0011248 0.013795 -0.0049279 -0.0033892 -0.0028464 -0.04158 -0.020738
-0.20508 -0.12819 -0.047347 0.011419
0.000506 -0.0027541 0.0010425 -0.0034298 0.0085677 -0.002691 0.012884 0.030661
-0.047244 0.011327 -0.23974 -0.043572
680000000 -0.24056 0.17392 -0.02593 -0.014343 0.0049617 0.005111 0.001452 -0.0070481
-0.0010698 -0.011289 0.0066434 -0.0059337
-0.025889 -0.014363 -0.38987 0.13789 -0.031924 -0.001388 -0.0019137 -0.00059878
-0.00072249 -0.0094201 -0.00090795 -0.0016867
0.0050558 0.0051183 -0.031928 -0.0013544 -0.10556 0.27518 -0.0007656 -0.00028393
-0.0010152 0.00068458 -0.002676 -0.0092062
0.0016093 -0.0071155 -0.0018023 -0.00065321 -0.00075773 -0.0003244 -0.21874 0.19516
-0.023535 -0.0066263 -0.0091763 -0.012247
-0.0011259 -0.01131 -0.00073029 -0.009524 -0.0010463 0.00065296 -0.023463 -0.0066387
-0.29007 -0.020596 -0.0045983 -0.0073086
0.0068025 -0.0063273 -0.0007842 -0.0019164 -0.0027268 -0.0092547 -0.0091883 -0.01228
-0.0045945 -0.0072771 -0.26143 0.063606
740000000 -0.1936 0.1674 -0.040764 0.026963 0.013486 -0.0040206 0.000546 -0.0040255
-0.0037784 -0.0016788 -0.0062475 0.0030319
-0.040714 0.026626 -0.33524 0.15707 -0.036495 0.034019 0.0001215 -0.0064778
-0.013533 0.0067245 -0.0013983 -0.006521
0.013674 -0.003966 -0.036455 0.034197 -0.071743 0.27481 -0.0018539 0.0029611
-0.0011447 -0.0059765 -0.0013991 0.00071938
0.00047079 -0.0041029 0.00019753 -0.0062701 -0.0018817 0.0029359 -0.20147 0.20196
-0.043911 -0.010918 0.02285 0.017665
-0.0037838 -0.0017836 -0.013519 0.0065404 -0.001093 -0.005939 -0.043957 -0.010901
-0.18107 0.022801 -0.046044 -0.0022674
-0.006345 0.0032173 -0.0015142 -0.006636 -0.0012863 0.00078527 0.022884 0.017618
-0.045975 -0.0022104 -0.25355 0.067616
800000000 -0.16668 0.21306 -0.022083 0.015973 0.0054997 -0.010258 -0.0041423 -0.0023916
-0.0043737 0.00078954 0.0044398 0.000682
-0.022098 0.015928 -0.34443 0.22834 -0.008167 0.034007 -0.00222 0.002139
-4.1704e-05 0.0016224 0.0006201 0.0053941
0.005434 -0.010376 -0.0081374 0.034082 -0.034014 0.3006 0.00091907 0.0014968
-0.00023288 0.0028771 -0.0017227 0.00073493
-0.0041775 -0.0025135 -0.0022686 0.0021253 0.00091034 0.0014959 -0.17333 0.23023
-0.029351 0.012955 0.015449 -0.0099732
-0.0042992 0.00068591 -3.7235e-05 0.0016511 -0.00020986 0.0029287 -0.029348 0.013027
-0.24512 0.042433 -0.019462 0.021707
0.0042141 0.00053128 0.00057314 0.005438 -0.0017625 0.00078818 0.015438 -0.010001
-0.019467 0.021669 -0.25252 0.1208
860000000 -0.13058 0.23487 -0.017636 0.030519 -0.0031293 -0.0098652 -0.0020592 0.00026153
0.0043775 0.0049947 -0.0044369 -0.0030597
-0.017614 0.030499 -0.29646 0.27325 0.0078728 0.033865 0.00034947 0.0020698
0.004243 0.00032656 0.0033454 0.00030325
-0.0031425 -0.0097911 0.007961 0.03386 0.015025 0.31057 -0.0004406 -0.00025246
0.002596 -0.0016775 0.0014235 0.004185
-0.0021395 0.00029823 0.00038798 0.0020936 -0.00042995 -0.00024646 -0.13558 0.24083
-0.018616 0.017702 -0.0066478 -0.0093938
0.0040224 0.0053342 0.0041284 0.00036019 0.0025888 -0.0016881 -0.018593 0.017722
-0.18897 0.1114 -0.027629 0.015543
-0.0039884 -0.0032938 0.0033006 3.7704e-05 0.001432 0.0042087 -0.006691 -0.0094268
-0.027745 0.015425 -0.20096 0.17113
920000000 -0.10858 0.25738 0.0047454 0.039062 -0.0091606 -0.0045111 -0.0020445 0.0013113
-0.00018898 0.0016484 0.0032892 -0.0012901
0.0047163 0.039088 -0.27057 0.29395 0.028054 0.02244 0.0012448 0.0010516
0.0076686 4.145e-06 0.0040214 -0.0028499
-0.0091564 -0.0044476 0.028175 0.022389 0.060778 0.312 0.0017716 -3.0935e-05
0.00061891 -0.00014037 0.00072886 -0.0017003
-0.002082 0.00138 0.0013645 0.001053 0.0017761 -9.8093e-06 -0.11221 0.25749
-0.013245 0.031523 0.0046295 -0.0068359
-0.0001466 0.0016792 0.0076642 -0.0001494 0.00060212 -0.00016715 -0.013197 0.031571
-0.18585 0.11251 -0.0030392 0.029838
0.0034289 -0.0012021 0.0039467 -0.0029457 0.00073293 -0.0017369 0.0046493 -0.0069103
-0.0030463 0.029761 -0.21354 0.18181
980000000 -0.062448 0.28028 0.016786 0.030176 -0.0091442 0.0045944 0.0016075 0.0037884
0.003682 -0.00087988 -0.0035136 -0.002722
0.016771 0.03016 -0.21888 0.33292 0.032858 0.0048692 0.0020929 -0.00013472
0.0017954 -0.0060304 -0.00027204 -0.0028462
-0.0091611 0.0046436 0.032884 0.0047895 0.10745 0.30762 0.00055388 -0.0011139
0.0003781 -0.0017229 0.001377 -0.00033418
0.0016306 0.0037627 0.0020633 -0.0001258 0.00055011 -0.0011192 -0.073201 0.26951
0.0070003 0.031667 -0.0094568 -0.0082775
0.0035723 -0.0010728 0.0018344 -0.005977 0.00041693 -0.0017042 0.0070893 0.031676
-0.1574 0.15599 0.004745 0.021412
-0.0034261 -0.002829 -0.00032497 -0.0027719 0.0014076 -0.00029921 -0.0094794 -0.0082445
0.0047557 0.021432 -0.17226 0.23431
1040000000 -0.02081 0.28846 0.033133 0.019456 -0.0010997 0.0073192 0.0022168 0.00080948
0.00022755 -0.0029777 -0.00030817 -0.0015296
0.033028 0.019482 -0.18348 0.34649 0.029254 -0.014579 0.0015755 -0.0018281
-0.002566 -0.0022475 -0.0012132 -0.0031049
-0.0010847 0.0072805 0.029207 -0.014692 0.15464 0.29378 -0.000552 -0.0014285
-0.0016573 -0.00098998 -0.00074308 -0.0011458
0.0022777 0.00079793 0.001571 -0.0018048 -0.00056507 -0.0014082 -0.04584 0.27818
0.019051 0.020829 -0.002015 0.0007649
0.00028989 -0.0030624 -0.0025503 -0.0022044 -0.0016672 -0.00098195 0.019095 0.020832
-0.12515 0.16429 0.013367 0.02136
-0.00026478 -0.0014771 -0.0012211 -0.003131 -0.00069105 -0.0011128 -0.0019826 0.0007966
0.01335 0.021411 -0.15142 0.25511
1100000000 0.022746 0.29995 0.036546 -0.0033572 0.0032561 0.0040701 0.0024077 -0.00084453
-0.0021471 -0.0031546 -0.0042687 -6.8838e-05
0.036526 -0.0032997 -0.14105 0.3671 0.014917 -0.027589 -0.00011074 -0.0018832
-0.0034306 -0.0012134 -0.0039385 -0.00059925
0.0033074 0.0040508 0.01484 -0.027666 0.20049 0.27436 -0.0018119 0.00021955
-0.00172 0.00080872 -0.0011176 -0.0003458
0.0023591 -0.00088635 -0.00013779 -0.0018868 -0.0018039 0.00022072 -0.006266 0.2836
0.025945 0.0076022 -0.0025386 -0.00061339
-0.0021103 -0.0030945 -0.0034566 -0.0011707 -0.0017542 0.00079469 0.025976 0.0075502
-0.10892 0.18425 0.019775 0.011156
-0.0043927 -2.1451e-05 -0.0039811 -0.00059215 -0.0011129 -0.00035471 -0.0025668 -0.00060804
0.019767 0.011153 -0.10799 0.28938
1160000000 0.075072 0.29683 0.024613 -0.02027 0.0031784 -0.00064776 -2.4803e-05 -0.002371
-0.0039941 -0.0010242 -0.0011961 0.0044432
0.024626 -0.020239 -0.095717 0.3725 -0.0039413 -0.028445 -0.0015781 -0.001499
-0.0028941 0.0026958 -0.0016379 0.002056
0.0031836 -0.00062648 -0.0040667 -0.02842 0.24493 0.24391 -0.00069658 0.0017374
-0.00052666 0.0018932 -0.00079733 0.00043608
2.3958e-05 -0.0023363 -0.0015239 -0.0015044 -0.00070483 0.0017244 0.034089 0.28051
0.023637 -0.0096071 -0.0041428 0.0050183
-0.004016 -0.0010258 -0.0028828 0.0027529 -0.0005087 0.0019048 0.023652 -0.0096353
-0.073181 0.19767 0.01992 0.0020367
-0.0011267 0.0044379 -0.0016008 0.0020237 -0.00081232 0.00043787 -0.0041181 0.0050227
0.019926 0.0020107 -0.058876 0.29351
1220000000 0.11828 0.28742 0.011642 -0.03005 -0.0012106 -0.0011474 0.00028491 -0.00098151
-0.002749 0.0022639 0.00115 0.0020336
0.011663 -0.029991 -0.052252 0.38671 -0.016853 -0.020676 -0.0025146 0.00047137
-9.6622e-05 0.0031643 -0.00081788 0.0020125
-0.001219 -0.0011594 -0.01695 -0.020633 0.28389 0.20465 0.00087829 0.0015703
0.00054798 0.0012713 0.0002181 0.0005523
0.00024894 -0.00098474 -0.0025357 0.00051852 0.0008924 0.0015752 0.07287 0.27172
0.012738 -0.017312 0.0018434 0.0015197
-0.0027395 0.0022226 -0.00010294 0.0031817 0.00055405 0.0013047 0.012726 -0.017332
-0.05307 0.2104 0.015878 -0.012341
0.0011721 0.0020251 -0.00080117 0.002067 0.00024747 0.00053746 0.0018406 0.001517
0.015887 -0.012341 -0.030479 0.31303
1280000000 0.16922 0.2691 -0.0072136 -0.028927 -0.0017085 0.0019719 -0.00094805 -0.002166
-0.00098285 0.0032529 0.0024808 0.0015396
-0.0072086 -0.028886 -0.0049643 0.37997 -0.023745 -0.007758 -0.00090538 0.0015048
0.0016926 0.0019602 0.00070209 0.0021096
-0.0017237 0.0019678 -0.023805 -0.007658 0.31499 0.16199 0.0015445 -7.9653e-05
0.0011614 0.00035663 0.00027087 0.00016894
-0.00094021 -0.002211 -0.00090545 0.0014767 0.0015451 -7.819e-05 0.10968 0.25613
0.002878 -0.020786 -0.00069902 0.000323
-0.0010076 0.0032222 0.0017195 0.0019903 0.0011501 0.00033538 0.0028354 -0.020809
-0.016658 0.22019 0.0041463 -0.015484
0.0024739 0.0014583 0.00063872 0.0020806 0.00025563 0.00018706 -0.00069229 0.00033012
0.0041448 -0.015466 0.01878 0.31893
1340000000 0.20734 0.23572 -0.016934 -0.019529 0.00060249 0.0042002 -0.0018915 -0.00092837
0.0014962 0.0030119 0.0019133 -0.001477
-0.016886 -0.019524 0.03516 0.37242 -0.020668 0.0049045 -0.00021463 0.0020377
0.002041 0.0010769 0.0012162 0.00083988
0.00063183 0.00419 -0.02067 0.0049996 0.33807 0.11314 0.00089479 -0.00093775
0.00078153 -0.00057804 0.00014754 0.00030563
-0.0019136 -0.00089763 -0.00018116 0.0020145 0.00090865 -0.00093117 0.14277 0.23507
-0.0075911 -0.018557 0.00091771 0.00068342
0.0015046 0.0030156 0.0020179 0.0010345 0.00080377 -0.0005871 -0.007635 -0.018549
0.012395 0.2195 -0.0025183 -0.014588
0.0019219 -0.0014419 0.0012334 0.00085214 0.00016367 0.00031227 0.00091812 0.0007021
-0.0025062 -0.014589 0.057245 0.31523
1400000000 0.24132 0.19966 -0.023398 -0.0082809 0.0049082 0.0028806 -0.0023125 0.00080535
0.0026112 0.0011374 0.00044807 -0.0013901
-0.023356 -0.0083043 0.072938 0.36097 -0.013828 0.012643 0.0013979 0.0013858
0.0013065 -0.00054885 0.001168 0.00016028
0.0049043 0.0028758 -0.013763 0.012712 0.35107 0.059511 1.8072e-05 -0.0014806
0.00021317 -0.00021296 0.00033623 0.00024493
-0.0022998 0.00080942 0.0013913 0.0013951 2.0193e-05 -0.0014897 0.17145 0.20663
-0.014741 -0.01184 -0.0010376 -2.9186e-05
0.0026004 0.0011093 0.0012729 -0.00057099 0.00020755 -0.00020859 -0.014775 -0.011821
0.045611 0.22161 -0.0097306 -0.0095202
0.00042906 -0.0014012 0.0011648 0.00015351 0.00036049 0.00022227 -0.0010244 -3.5451e-05
-0.0097096 -0.0095344 0.10253 0.30772
1460000000 0.26628 0.15657 -0.020456 0.0042685 0.0052087 -0.0018297 -0.001612 0.0018642
0.0022968 -0.00011962 -0.00016062 -0.0010335
-0.020412 0.0042326 0.10901 0.33949 -0.0048868 0.015 0.001706 0.00026759
0.0012116 -0.0014641 0.0013403 -0.00053441
0.0051891 -0.0018167 -0.004799 0.015042 0.35795 0.0043704 -0.0011825 -0.0012064
0.00031848 -0.00027901 0.00066608 -0.00025527
-0.0015999 0.0018715 0.0017027 0.00023257 -0.0011787 -0.0011918 0.19857 0.17801
-0.016629 -0.0048478 -0.00090207 0.0024179
0.0022437 -0.00016817 0.0012094 -0.00148 0.00031777 -0.00027839 -0.016647 -0.0048107
0.076654 0.21234 -0.012054 -0.0032934
-0.00013629 -0.00104 0.0012903 -0.0005661 0.00070646 -0.00026566 -0.00091266 0.0024352
-0.012045 -0.0033139 0.13712 0.28819
1520000000 0.27916 0.11457 -0.01511 0.0097922 0.0031159 -0.0040655 0.00025618 0.0027951
0.0027691 -0.0017203 -0.0011557 -0.0003005
-0.015088 0.0097732 0.14309 0.32493 0.0025109 0.01205 0.0017375 -0.00078295
0.00022733 -0.0011086 0.00035897 -0.00099023
0.003084 -0.00409 0.0025525 0.01206 0.34981 -0.053833 -0.00088414 -0.0003098
0.00078058 -0.0011051 0.00019104 -8.838e-05
0.00027115 0.0028097 0.001748 -0.00077986 -0.00089074 -0.00030397 0.22138 0.13949
-0.016849 0.0017257 0.0015932 0.0023459
0.0027669 -0.0017199 0.00022497 -0.0010939 0.00076194 -0.0011119 -0.016868 0.0017649
0.10449 0.20399 -0.011993 0.0012405
-0.0011594 -0.00027265 0.00039645 -0.00098342 0.00020516 -6.251e-05 0.0016069 0.0023426
-0.01198 0.0012434 0.17065 0.27
1580000000 0.28981 0.06957 -0.0085942 0.013335 -0.0012413 -0.0045885 0.0017275 0.0019154
3.597e-05 -0.0023628 -0.00030712 0.0003819
-0.0086073 0.013321 0.17113 0.30107 0.005544 0.006846 0.00063131 -0.0016133
-0.00046482 -0.0012077 -0.00020155 -0.0007439
-0.001271 -0.0046247 0.0055894 0.0068182 0.32831 -0.11016 -0.0014486 0.00038363
-0.00038746 -0.0014091 0.00029704 -0.00063038
0.0016905 0.0019015 0.00058831 -0.0016267 -0.0014496 0.00037754 0.23539 0.10121
-0.013297 0.0076964 0.0025683 0.001015
1.371e-05 -0.002378 -0.00048171 -0.0012 -0.00040717 -0.0014315 -0.013278 0.0077372
0.13161 0.19165 -0.0094757 0.0078658
-0.00036663 0.00038515 -0.0002135 -0.00073965 0.00029416 -0.0006227 0.0025644 0.0010155
-0.0094705 0.0078593 0.20515 0.24603
1640000000 0.29322 0.027612 -0.0017416 0.012277 -0.0028498 -0.0022777 0.0028664 0.00082858
-0.00044768 -0.0021093 -0.00038048 0.00047652
-0.0017511 0.012274 0.20215 0.2757 0.0054674 0.0019894 -0.00060133 -0.0018806
-0.0010219 -0.00057352 -0.00040177 -0.00075149
-0.0028611 -0.0022185 0.0054746 0.0019631 0.29907 -0.16013 -0.00071948 0.0012939
-0.0012272 -0.0011766 -0.00016524 -0.00052746
0.0028902 0.0007959 -0.0006146 -0.0018923 -0.00072009 0.0013024 0.24853 0.051782
-0.0089795 0.0095165 0.0028312 -0.00072599
-0.00047025 -0.0020765 -0.0010291 -0.00055952 -0.001238 -0.0011662 -0.0089705 0.0095563
0.15667 0.17234 -0.0043363 0.01005
-0.00038328 0.00043587 -0.00041224 -0.0007618 -0.0001908 -0.00054088 0.0028391 -0.00075915
-0.0043412 0.010056 0.23245 0.21544
1700000000 0.28598 -0.01716 0.0017804 0.0096458 -0.0034919 0.0003751 0.0030424 -0.0014287
-0.0023388 -0.00097183 0.00057911 0.0004127
0.0017864 0.0096358 0.21989 0.24451 0.0027861 -0.00066074 -0.0015342 -0.00069778
-0.00087672 -0.00013614 -0.00087508 -0.00051941
-0.0034639 0.00041015 0.0027767 -0.00067546 0.25391 -0.19809 0.00014206 0.001608
-0.0023959 -5.3404e-05 -0.00045484 -0.00095697
0.0030461 -0.0014422 -0.0015428 -0.00067951 0.0001414 0.0016018 0.24483 0.0025564
-0.005724 0.011015 0.0018904 -0.0021956
-0.0023364 -0.00095893 -0.00088242 -0.00012054 -0.0023868 -6.3754e-05 -0.0057038 0.011038
0.17715 0.15738 0.00054487 0.010004
0.00056046 0.00042473 -0.00087977 -0.0004999 -0.00047036 -0.00098227 0.0018897 -0.0021954
0.00054854 0.01001 0.25034 0.18276
1760000000 0.27569 -0.065684 0.0042471 0.0063528 -0.0019749 0.0011955 0.0011767 -0.003541
-0.0014662 0.00044016 0.00025137 -0.00055749
0.0042196 0.006348 0.24759 0.20503 0.00011144 -0.0019467 -0.001255 0.00011224
-0.0011387 0.0010022 -0.00056911 0.00036129
-0.0019979 0.0012015 0.00010003 -0.0019427 0.20565 -0.22999 0.0011442 0.0013059
-0.0011764 0.001664 -0.0012382 -0.00051994
0.0011621 -0.0035808 -0.001261 0.00012923 0.001143 0.0013029 0.23758 -0.048472
-0.0013357 0.010709 3.6659e-05 -0.002759
-0.0014586 0.00047041 -0.0011625 0.0010152 -0.0011675 0.0016484 -0.00131 0.010721
0.19624 0.12768 0.0048716 0.0073017
0.00020597 -0.00055412 -0.00055043 0.00035054 -0.0012566 -0.00054333 4.1346e-05 -0.0027556
0.0048702 0.0073035 0.26514 0.14596
1820000000 0.25141 -0.1039 0.0044907 0.0027818 0.00030083 0.0024315 -0.0010142 -0.0031291
-0.0014303 0.0009206 -0.00019557 -0.00019707
0.0044831 0.0027843 0.25761 0.17419 -0.0022139 3.7102e-05 -0.0013724 0.0010169
6.8965e-05 0.0012023 -0.00073381 0.00040634
0.00031787 0.0024473 -0.0022151 4.152e-05 0.15389 -0.24451 0.0017586 0.00057159
-9.4314e-05 0.0023684 -0.0016702 0.0003904
-0.001029 -0.0031033 -0.001379 0.0010415 0.0017551 0.00056795 0.2075 -0.096722
0.0011589 0.0091722 -0.001683 -0.0020127
-0.0014611 0.00094945 7.007e-05 0.0012064 -9.9383e-05 0.0023714 0.0011922 0.0091749
0.21799 0.10182 0.0060115 0.0032289
-0.0001856 -0.00020445 -0.00070771 0.00039388 -0.0017075 0.00037281 -0.0016792 -0.0020292
0.0060202 0.0032319 0.26936 0.11007
1880000000 0.21638 -0.14376 0.0021946 0.00044631 -0.0003191 0.0022274 -0.002978 -0.0022311
-0.00027051 0.0019999 0.00024879 -0.00063419
0.0022097 0.0004751 0.26214 0.12844 -0.0040449 0.0028798 -0.00022736 0.0018332
0.0005226 0.0013587 0.00014096 0.0009991
-0.00025194 0.0022189 -0.0040218 0.0028908 0.10272 -0.25097 0.0020356 -0.001149
0.0017804 0.0019542 -0.00080651 0.0016092
-0.0029568 -0.0022382 -0.00020544 0.0018124 0.00204 -0.0011588 0.16744 -0.13668
0.003075 0.006634 -0.0025155 5.3328e-05
-0.00020618 0.0020185 0.00052207 0.0013551 0.0017649 0.0019529 0.0030975 0.0066321
0.22702 0.075068 0.0063982 0.0010911
0.00026635 -0.00063579 0.00014478 0.0010296 -0.00081609 0.0015772 -0.0025214 5.7768e-05
0.006389 0.0010887 0.27119 0.077472
1940000000 0.17789 -0.1705 -6.494e-05 -0.0010689 0.0017086 0.0018727 -0.0038061 0.00034298
0.0012036 0.00098195 -0.00073803 -0.00054321
-5.711e-05 -0.0010625 0.26405 0.096209 -0.0019299 0.0058874 0.0010441 0.0012778
0.0019052 0.00032246 0.00096834 0.00031088
0.0018049 0.001897 -0.0018915 0.00594 0.060013 -0.24295 0.00023704 -0.002338
0.0022354 0.00023427 0.00036786 0.0017257
-0.0037999 0.000372 0.0010709 0.0012926 0.00024452 -0.0023703 0.1157 -0.16909
0.0029141 0.0041065 -0.0016816 0.0013849
0.0012151 0.00098466 0.0018988 0.0003143 0.0022393 0.00023595 0.0029328 0.0041005
0.23702 0.038293 0.0048798 -0.0035531
-0.00072998 -0.00052724 0.00092529 0.00027652 0.00035022 0.0017377 -0.0016735 0.00139
0.0048884 -0.003552 0.26296 0.040397
2000000000 0.13103 -0.18499 -0.0036152 0.0010176 0.0030075 0.0013533 -0.002355 0.003731
0.0010003 0.00060909 -0.00066828 0.00065978
-0.0036013 0.00097977 0.24948 0.060863 -0.00058877 0.0079973 0.0015596 0.00030303
0.0010045 -0.00126 0.00042312 0.00016502
0.0029982 0.0012673 -0.0005452 0.0079905 0.017638 -0.22851 -0.0015257 -0.0014738
0.00197 -0.0010101 0.0015798 0.0015088
-0.0023784 0.0037321 0.0015942 0.00026834 -0.0015656 -0.0014747 0.060994 -0.17934
0.0012005 0.0028048 -0.00020764 0.002151
0.0010058 0.00060273 0.0010008 -0.001269 0.0019433 -0.0010317 0.001209 0.0028145
0.23722 0.0059041 0.00074384 -0.0044247
-0.00066794 0.00071224 0.00041437 0.00015196 0.0016012 0.0014955 -0.00020243 0.0021626
0.00075369 -0.0044142 0.24987 0.012664
2060000000 0.085065 -0.19169 -0.0044198 0.0033083 0.0031095 -0.00088599 0.00047017 0.0034901
0.0015252 -0.00070652 2.3258e-05 0.0010641
-0.0043985 0.0033165 0.23724 0.032712 0.0046445 0.0089668 0.00093642 -0.00057794
0.00063819 -0.0014027 0.00062789 -0.00010191
0.0031434 -0.00090218 0.0047226 0.008948 -0.01441 -0.20974 -0.0017594 0.00051223
0.0007431 -0.0021568 0.0029066 0.00032995
0.00051902 0.0034516 0.00094764 -0.00054388 -0.001755 0.00051699 0.0094173 -0.17581
-0.00028724 0.0030764 0.00091465 0.0010757
0.0015067 -0.00076176 0.00063532 -0.0014095 0.00075001 -0.0022264 -0.00026301 0.003084
0.22858 -0.032477 -0.0013287 -0.0054354
-1.4079e-05 0.0010619 0.00062222 -0.00016279 0.0029228 0.000259 0.0009322 0.0010929
-0.0013268 -0.0054219 0.2368 -0.012073
2120000000 0.039293 -0.18321 -0.0033363 0.0067881 0.0024216 -0.0028609 0.0030137 0.002216
0.00063547 -0.0013242 0.00095856 0.00024707
-0.0033378 0.0067907 0.21611 0.0082257 0.007387 0.0049079 0.0010026 -0.0012186
-0.0013826 -0.0018884 3.5688e-06 -0.00099509
0.0023938 -0.0029026 0.0074376 0.0048623 -0.042997 -0.19326 -0.00073641 0.0016473
-0.0014758 -0.0015531 0.00035633 -0.0020477
0.0030711 0.0021689 0.00099256 -0.0012447 -0.00069197 0.0016725 -0.040887 -0.15916
-0.0016683 0.0046351 0.0017722 0.0010739
0.00071067 -0.0013349 -0.0013835 -0.0018975 -0.0014736 -0.0015392 -0.0016489 0.0046299
0.21587 -0.069396 -0.0059552 -0.0031638
0.0010359 0.00021235 1.2177e-05 -0.00097471 0.00037332 -0.002107 0.001755 0.0010546
-0.0059489 -0.003173 0.21623 -0.028339
2180000000 -0.00032187 -0.16918 -0.0018025 0.0099277 0.00049623 -0.0024617 0.0032864 -0.0002882
0.00029077 -0.0012117 0.001003 0.00017202
-0.001791 0.0098975 0.19677 -0.0091169 0.0085975 0.0038395 -0.0006905 -0.0016142
-0.0019414 0.00083618 6.3956e-05 0.00024264
0.00051196 -0.0024889 0.0086147 0.0037867 -0.063446 -0.1688 0.0013062 0.0016418
-0.00073303 -0.00034398 0.000437 -0.0019216
0.0032598 -0.00023055 -0.00069619 -0.001572 0.0012797 0.0017106 -0.077366 -0.13227
-0.0012417 0.0073177 0.0015739 0.00012283
0.00030613 -0.0011905 -0.0019206 0.00083065 -0.0007568 -0.00033116 -0.001237 0.0073284
0.19093 -0.10059 -0.0065223 0.00091626
0.00099941 0.00013137 0.00010057 0.00023264 0.00051543 -0.0019396 0.0015887 0.00014647
-0.0065251 0.00092229 0.20123 -0.043148
2240000000 -0.028836 -0.14491 0.0025627 0.011231 -0.00078147 -0.0028558 0.0019863 -0.0024107
-0.001744 -0.00069441 0.0006388 -0.0018873
0.0025913 0.011225 0.17758 -0.015279 0.0089984 -2.8294e-05 -0.00080885 -0.00036403
-0.00054061 0.0011273 -0.00086438 -0.0006068
-0.00075922 -0.0027576 0.0090393 -9.2463e-05 -0.080977 -0.14474 0.0017162 -0.0015979
-0.0013943 -0.00011189 -0.0024888 -0.0013489
0.0018692 -0.0024632 -0.00086023 -0.00036451 0.0016486 -0.001629 -0.11098 -0.10359
0.00082122 0.010046 0.0016462 -0.00043369
-0.0017868 -0.00073827 -0.00057599 0.0011271 -0.0014113 -0.00017744 0.00086882 0.010059
0.16331 -0.11963 -0.0067747 0.0041063
0.00062256 -0.0018458 -0.00088429 -0.00059734 -0.0025318 -0.0013772 0.0016267 -0.00045828
-0.0067691 0.0040948 0.17885 -0.054385
2300000000 -0.055647 -0.1175 0.0080507 0.0090685 -0.0014077 -0.0020377 -0.00075155 -0.0016337
-0.0013564 0.00043694 -0.00097397 -0.00064078
0.0080291 0.0090824 0.1566 -0.024262 0.0090025 -0.0024363 -0.00097081 0.00056539
-0.00025024 0.0015982 -2.7177e-05 0.0008728
-0.0014518 -0.0019938 0.0089985 -0.0024826 -0.093515 -0.1207 -0.00031862 -0.0017258
-0.00038813 0.0019096 -0.0017633 0.00072068
-0.00072641 -0.0016421 -0.00089125 0.00052526 -0.00033533 -0.0017031 -0.13187 -0.067531
0.0046725 0.010721 0.00062455 -0.0013128
-0.001343 0.00045397 -0.00020458 0.0015817 -0.00039708 0.0018835 0.0046471 0.010713
0.12773 -0.14152 -0.0049662 0.008093
-0.0010497 -0.0007101 -2.6264e-05 0.00086034 -0.0017347 0.0007033 0.0006703 -0.0013185
-0.0049551 0.0081147 0.16236 -0.056196
2360000000 -0.071479 -0.085887 0.010962 0.008119 -0.0012236 -0.0015394 -0.0017755 -0.00076148
-0.00080285 0.00085272 -0.00164 -0.00046021
0.010947 0.0080941 0.14831 -0.024129 0.0081939 -0.0055318 -0.00086013 0.0010262
0.0018561 0.00021238 0.00016696 -0.00024628
-0.001222 -0.0015547 0.0081406 -0.0056179 -0.10294 -0.098194 -0.002798 -0.00098865
0.00069277 0.00014747 -0.0010026 0.0017348
-0.0017668 -0.00077849 -0.0008181 0.0010384 -0.0027672 -0.0009932 -0.14848 -0.03474
0.0089688 0.010123 0.0016651 -0.0020409
-0.00079813 0.00086273 0.0018752 0.00022895 0.00065574 0.00013229 0.0090193 0.010084
0.10031 -0.14259 -0.00084423 0.0092414
-0.0015802 -0.00042056 0.00010687 -0.00024021 -0.00093807 0.001751 0.0016364 -0.0020564
-0.0008248 0.0092275 0.14057 -0.059695
2420000000 -0.079519 -0.058949 0.014293 0.0023985 -0.0033057 -0.00091151 -0.0008679 0.00067892
0.00105 0.0015974 -0.0012881 0.0019667
0.014308 0.0024011 0.13064 -0.025317 0.004388 -0.0073047 0.0012355 0.0011103
0.00062023 -0.0013253 -0.00011999 -5.3835e-05
-0.0032666 -0.00094286 0.0043312 -0.007355 -0.11598 -0.077792 -0.0021761 0.0013445
-4.7582e-05 -9.2292e-05 0.00048819 0.0026929
-0.00077802 0.00062634 0.0012484 0.0010786 -0.0021667 0.0012919 -0.15772 0.0087678
0.012936 0.007463 -0.00020546 -0.0028027
0.0011711 0.0015636 0.00060394 -0.0013348 -3.36e-05 -0.00013838 0.012936 0.0074163
0.065998 -0.14334 0.0011963 0.0098998
-0.0013441 0.0020144 -0.00016262 -9.5682e-05 0.00051074 0.002635 -0.00019024 -0.0028101
0.001168 0.0099088 0.12236 -0.056734
2480000000 -0.079786 -0.028168 0.013871 -0.0030323 -0.001705 -0.00013507 -0.00056787 0.0012919
0.0017143 -0.0004447 0.00024225 0.0013665
0.013835 -0.0029881 0.13271 -0.026122 0.0024671 -0.0091414 0.0011445 1.2357e-05
-0.00043639 -0.00097332 -0.00010876 -0.00027989
-0.0015784 -8.199e-05 0.0023454 -0.0091366 -0.11903 -0.05745 -0.000588 0.0031645
-1.0889e-05 -0.00092701 0.0020748 0.0009584
-0.00058702 0.0013748 0.0011562 2.5756e-05 -0.00053808 0.0031459 -0.15821 0.046503
0.017309 0.0020278 -0.0011927 -0.0029216
0.0016596 -0.0004278 -0.00042634 -0.00097674 3.2312e-05 -0.00096393 0.01737 0.0019648
0.036345 -0.13476 0.0049246 0.008209
0.00031261 0.0013228 -7.6552e-05 -0.00031885 0.0020071 0.00097966 -0.0012275 -0.0028902
0.0049125 0.0082311 0.10354 -0.053021
2540000000 -0.084129 -0.0019086 0.011522 -0.0069477 -0.0022832 0.0011121 0.00065554 0.00094508
0.00013886 -0.0016173 0.001022 0.0016598
0.011508 -0.0069371 0.1194 -0.018323 -0.0017292 -0.0079463 0.00063441 -0.0014697
-0.0017335 -9.6965e-05 -0.00064197 0.00033969
-0.0022942 0.0010242 -0.0018038 -0.007943 -0.12533 -0.033927 0.002016 0.0025212
-0.00095136 -3.2772e-05 0.0016099 -0.0010296
0.00062259 0.00095633 0.00062925 -0.0014717 0.0020508 0.0025629 -0.1572 0.085688
0.016807 -0.0047301 -0.0021285 -0.0019536
0.00011657 -0.0016003 -0.0017244 -4.5593e-05 -0.00096737 3.2424e-05 0.016765 -0.0047504
0.013774 -0.12149 0.0078124 0.007078
0.0010071 0.0016468 -0.00066971 0.00029257 0.0016602 -0.0010398 -0.0021193 -0.0020259
0.0078213 0.0070756 0.089052 -0.040325
2600000000 -0.077293 0.022889 0.0079574 -0.010157 -0.0012784 0.0024847 0.0010043 -0.0004627
-0.00077325 -0.0013416 0.001829 0.00054237
0.00797 -0.010162 0.11362 -0.033987 -0.0037835 -0.0059819 -0.00038302 -0.00072281
-0.00019065 0.0013953 -0.00014846 0.00071678
-0.0012541 0.0025103 -0.0038533 -0.0059769 -0.13011 -0.0091539 0.0029681 -5.8052e-05
-0.00014494 0.0012566 0.0012372 -0.0017816
0.0010088 -0.0004456 -0.00038565 -0.00070667 0.0029409 -7.2879e-05 -0.1421 0.11964
0.013573 -0.010705 -0.0034456 -9.8212e-05
-0.00081143 -0.0012734 -0.00019693 0.001418 -0.00019046 0.0012038 0.013551 -0.010799
-0.013663 -0.10617 0.0093809 0.0060603
0.0019124 0.00046966 -8.6003e-05 0.00073884 0.0011763 -0.0017753 -0.0034846 -0.00010802
0.009356 0.0060729 0.080125 -0.025943
2660000000 -0.071586 0.048239 0.0039932 -0.011803 -0.00026424 0.0010141 -9.5816e-06 -0.00020269
-0.0025412 0.0002812 0.0014163 -0.00070772
0.004031 -0.011796 0.12088 -0.030144 -0.0050152 -0.0041821 -0.0012684 -0.00042246
0.00023817 0.0017807 0.00062152 0.00086609
-0.00019331 0.0010038 -0.0050379 -0.0041548 -0.12926 0.011311 0.0017756 -0.0016911
0.00014969 0.00081762 -0.0011555 -0.0015405
-7.4289e-05 -0.0002036 -0.0012538 -0.00045361 0.0017582 -0.0017039 -0.12182 0.15018
0.0082693 -0.014295 -0.0025911 0.0012676
-0.0025107 0.00024398 0.00025834 0.0017342 0.00014886 0.00075757 0.0082038 -0.014325
-0.027633 -0.092355 0.011209 0.0018664
0.0014274 -0.00068985 0.00063285 0.00083111 -0.0012398 -0.0016216 -0.0025543 0.0012411
0.011226 0.001871 0.0757 -0.0076382
2720000000 -0.060782 0.067009 -0.00019592 -0.01152 -0.00018073 0.0027286 -0.0003087 -1.9713e-06
-0.0023174 0.0020619 0.00039297 -0.0016317
-0.0001909 -0.011476 0.10548 -0.033375 -0.00521 -0.00071157 -0.0014843 0.00049273
0.001528 0.00054949 0.00078654 -0.00015959
-0.0003196 0.0028054 -0.0052431 -0.00067108 -0.12358 0.041116 0.00015029 -0.0025183
0.00044235 0.00055871 -0.0015566 0.00086565
-0.00027454 -8.421e-06 -0.0014795 0.00053634 0.00012643 -0.0025522 -0.08899 0.17959
0.0026246 -0.014788 -0.0020544 0.0025206
-0.0022484 0.0021432 0.0015583 0.00055432 0.00050194 0.00050572 0.0025634 -0.014795
-0.043064 -0.068133 0.011981 -0.0012174
0.00044547 -0.0016259 0.00079787 -0.00020637 -0.0015013 0.00091864 -0.0020348 0.0025374
0.012005 -0.0012127 0.079298 0.01105
2780000000 -0.04696 0.086242 -0.004669 -0.010165 -0.00012393 0.0012397 0.00053771 -0.00028518
0.000899 0.0027529 -0.00056331 -0.0018248
-0.0046176 -0.010188 0.10365 -0.04504 -0.0039662 0.00056632 -0.00018024 0.001655
0.0016216 -0.00077361 4.4717e-05 -0.00025306
-9.5196e-05 0.0012336 -0.0039606 0.00054954 -0.12025 0.071455 -0.00181 -0.0016754
0.00038769 -0.00022486 -0.00030925 0.00080411
0.00051655 -0.00020409 -0.00017672 0.0016279 -0.0017496 -0.0016316 -0.059794 0.20112
-0.0037199 -0.014158 -0.0007264 0.0022133
0.00093075 0.0027637 0.0016278 -0.00080973 0.0003936 -0.0002511 -0.0037716 -0.01415
-0.055012 -0.044033 0.010394 -0.0055657
-0.00058621 -0.0018109 3.4596e-05 -0.00019702 -0.00028664 0.00082666 -0.00068306 0.0022217
0.010367 -0.0055942 0.083055 0.028781
2840000000 -0.031463 0.10196 -0.0076365 -0.0070083 0.0013997 0.0018982 -0.00010925 -0.00012959
0.0015873 0.001374 -0.0016729 0.00044586
-0.0075994 -0.0069934 0.10174 -0.038027 -0.0029779 0.0015734 0.00046837 0.00071468
0.00014873 -0.0012703 -3.1925e-05 -1.6291e-05
0.0013599 0.0019381 -0.0029518 0.0016031 -0.11431 0.096966 -0.0014307 0.00022918
0.00066297 0.00019595 0.0012349 0.00089252
-8.4325e-05 -0.0001576 0.00050859 0.00071368 -0.0014243 0.000191 -0.024219 0.21664
-0.007375 -0.010465 0.00046419 0.0012178
0.001558 0.001441 0.00011921 -0.0012622 0.00061655 0.00023029 -0.0073873 -0.010442
-0.059043 -0.021678 0.0087354 -0.0069869
-0.0016776 0.0003612 7.4234e-06 -2.7866e-05 0.0012447 0.00086616 0.0004471 0.0012788
0.0087306 -0.0069377 0.096836 0.04429
2900000000 -0.017052 0.12158 -0.0087747 -0.0028533 0.0015829 0.00026684 0.00042501 -0.00089563
0.0025262 -0.00096763 -0.00075107 -0.00013418
-0.008776 -0.0028737 0.082375 -0.045551 -0.00067808 0.0025905 0.00090991 0.00034327
-0.00021656 -0.0014627 -0.00010699 2.6953e-05
0.0015838 0.00022452 -0.00059449 0.0026482 -0.096643 0.12977 -0.00091231 -0.00017851
-0.00042457 -0.0013348 0.0017188 -0.00063971
0.00040974 -0.00083626 0.000906 0.00031131 -0.0009625 -0.00014745 0.012427 0.21981
-0.010462 -0.0064159 0.0011284 0.0020608
0.0024797 -0.0010349 -0.00021813 -0.0015172 -0.00037265 -0.0013409 -0.010529 -0.0064224
-0.059085 0.0072158 0.0064703 -0.0098817
-0.00071517 -3.614e-05 -0.00017903 5.8361e-05 0.0016596 -0.00061884 0.0011321 0.0020114
0.006492 -0.009911 0.11097 0.049829
2960000000 0.0050016 0.1333 -0.0085337 0.00055672 0.00041335 0.001511 -0.00074366 -0.00097607
-2.7658e-05 -0.0021835 -0.0010023 0.00048815
-0.0085369 0.00054088 0.091628 -0.04479 -0.00033563 0.001031 0.0010054 3.7063e-05
-0.0012129 -0.0010131 0.00050589 0.00031341
0.00048041 0.0015354 -0.00037249 0.001036 -0.077525 0.16027 -0.00076746 0.00055085
-0.00041711 0.00059287 -0.00015397 -0.0023439
-0.00074266 -0.00094949 0.00098488 1.5848e-05 -0.00075366 0.00056155 0.054414 0.22706
-0.010501 -0.00097166 0.001608 0.00035337
-5.4132e-05 -0.0021365 -0.0012619 -0.0010277 -0.00046953 0.00060403 -0.010483 -0.0009202
-0.050151 0.031065 0.0022778 -0.011459
-0.0010437 0.0004549 0.00053838 0.00029978 -0.00014532 -0.0023289 0.0016188 0.00036938
0.0022991 -0.011473 0.12972 0.060416
3020000000 0.023418 0.14709 -0.0062853 0.0037686 0.0015359 -0.00018323 -0.00097422 6.3658e-05
-0.00083377 5.1326e-05 -1.1861e-06 0.00042668
-0.0062552 0.0037633 0.080668 -0.033273 -0.00033999 -0.00026792 0.0005566 -0.00090349
-0.0018269 0.00026884 0.00053381 -0.0003017
0.0015666 -0.00020331 -0.00031922 -0.00025938 -0.056523 0.18527 -0.00039406 0.00090978
9.6822e-05 0.00034317 -0.0010193 -0.0015661
-0.00096254 4.2608e-05 0.00050901 -0.0008942 -0.00037028 0.00083588 0.093493 0.22015
-0.0089536 0.002223 0.00043431 0.00043957
-0.00087241 1.3406e-05 -0.0018275 0.00028468 0.00011282 0.00032068 -0.0089618 0.0022281
-0.039539 0.053407 -0.00065749 -0.010825
2.4246e-05 0.00045504 0.00052234 -0.00024783 -0.001026 -0.0014863 0.00043745 0.00040295
-0.00071022 -0.010828 0.14935 0.056962
3080000000 0.051076 0.15596 -0.0044153 0.0059248 0.0017169 -0.00027786 -0.00072132 4.0427e-05
-0.0010857 7.4536e-05 3.6113e-05 0.00084235
-0.0044225 0.0059173 0.078314 -0.027599 -0.00033747 0.00039326 -0.00020877 -0.00033965
-0.00050805 0.0012039 2.625e-05 -0.00060632
0.0016774 -0.00023842 -0.0003333 0.00038748 -0.019755 0.20633 -0.00052998 0.00023733
0.00044308 0.00064913 -0.0023383 -0.00060737
-0.00073466 -1.6092e-05 -0.00021135 -0.0003297 -0.00055559 0.00023482 0.12719 0.21233
-0.0059397 0.0060781 0.0019529 0.0003778
-0.0010342 8.4827e-05 -0.00050099 0.0012083 0.00043303 0.00063977 -0.0059294 0.0061174
-0.019541 0.080362 -0.0054151 -0.0095649
4.5643e-05 0.00087217 -1.5903e-05 -0.00063758 -0.0023896 -0.00067775 0.0019767 0.0003947
-0.0053768 -0.0095728 0.1631 0.0642
3140000000 0.079643 0.15882 -0.0010521 0.0074697 0.0026825 -0.0014569 -0.001132 0.0012329
0.0013832 0.00096885 0.0003148 -0.00013275
-0.0010255 0.007498 0.074417 -0.029492 -0.0011568 -0.00015712 0.00077132 -0.00026313
-7.2309e-05 0.0012085 0.00061176 -0.00038631
0.0026438 -0.001524 -0.0011828 -8.9873e-05 0.023501 0.22703 7.7994e-05 0.0015966
0.0013638 -0.00074268 -0.0024396 0.0012857
-0.0010977 0.0012672 0.00078892 -0.00026128 9.8552e-05 0.0016221 0.16248 0.18707
-0.0020181 0.0067705 0.00086936 -0.0012303
0.0013525 0.0010061 -2.8109e-05 0.0012029 0.0013253 -0.00078303 -0.0020272 0.0067641
-0.0095571 0.096437 -0.0074174 -0.0061083
0.00031176 -0.00018411 0.00064751 -0.00041378 -0.0025064 0.0014878 0.00088215 -0.0012417
-0.0074098 -0.0061289 0.18691 0.055081
3200000000 0.11135 0.16901 0.0040953 0.0063492 0.00094147 -0.0028315 4.6869e-05 0.0017955
0.0006694 -0.0014086 0.00012342 0.00039851
0.0040763 0.0063479 0.084898 -0.027998 -0.0012193 0.00039094 -0.00048863 -0.0010151
0.00098654 0.0011013 -0.0003983 -0.00093967
0.00089109 -0.0028345 -0.0012464 0.00034507 0.068324 0.23203 0.0012321 0.00081104
-0.00024683 -0.0018595 -0.0011347 0.0023354
9.7142e-05 0.001757 -0.00055462 -0.00098259 0.0013017 0.00072118 0.18347 0.16432
0.00088343 0.006018 0.00046777 -0.0015179
0.00061103 -0.0015519 0.0010076 0.0011321 -0.00028484 -0.0018578 0.00090751 0.0060329
0.021238 0.11468 -0.0089754 -0.0024375
0.00014232 0.00048172 -0.00049563 -0.00099671 -0.0010665 0.0021633 0.00042736 -0.0015328
-0.0090203 -0.0024336 0.20152 0.054724
3260000000 0.1432 0.16077 0.0042778 0.0030235 -0.00068498 -0.0025808 0.0012238 0.00075361
0.00038526 -0.0019143 4.5378e-05 0.00014499
0.004239 0.0030091 0.093144 -0.031421 -0.0019919 0.0020235 -0.00046285 -0.00022402
0.0010501 -0.0005499 -0.0010587 3.6064e-05
-0.00079315 -0.0026018 -0.001966 0.0020044 0.11906 0.22702 0.00041985 -0.00022267
-0.00080328 -0.00088255 0.00069794 0.0019989
0.0011916 0.00075217 -0.00045779 -0.00021086 0.00041524 -0.00017825 0.21066 0.12682
0.0032921 0.0048009 -0.00078459 -0.001772
0.00042255 -0.0019999 0.0010249 -0.00052417 -0.00071238 -0.0010213 0.0033103 0.0047582
0.041073 0.12404 -0.007159 0.002476
-7.0029e-05 0.00014884 -0.0010009 5.7799e-05 0.00060473 0.0020509 -0.00076966 -0.0017585
-0.0071672 0.0024996 0.23028 0.045425
3320000000 0.17293 0.15459 0.0073087 0.0011199 -0.00045187 -0.0017775 0.00092413 0.00023626
-0.0017812 -0.0014578 0.00037863 -9.0798e-06
0.0073045 0.0011891 0.10017 -0.028058 0.00065147 0.0024486 -0.00044531 -0.00056695
-0.00028781 -0.00045612 -0.00054099 0.00038488
-0.00043814 -0.001879 0.00064065 0.0024982 0.16658 0.21769 0.00031561 -0.00018326
-0.00098149 -0.00013575 0.00025257 0.000728
0.00090871 0.00019176 -0.00044902 -0.00058981 0.00028402 -0.00016087 0.21969 0.096653
0.0042575 0.0024393 -0.0011768 0.00015369
-0.0018541 -0.0013847 -0.00030199 -0.00044496 -0.0011386 -0.00015013 0.0042609 0.0025001
0.066408 0.12892 -0.0044944 0.0035664
0.00042821 -1.7445e-05 -0.00046149 0.00034939 0.00042381 0.00085093 -0.0011077 7.5952e-05
-0.004475 0.0035128 0.24704 0.032753
3380000000 0.20818 0.13813 0.0056768 -0.0022328 -0.0011125 0.00058169 0.0010212 0.00011649
-0.0016097 0.00078514 0.00018124 -4.0761e-05
0.005646 -0.0022071 0.11084 -0.036183 0.00012113 0.0030075 -0.0011732 -0.00035591
-0.00022656 6.3497e-05 -0.00076211 0.00032561
-0.0010215 0.00056595 8.6633e-05 0.002905 0.20834 0.19516 0.00052409 -0.00043663
-0.0015878 0.00064944 0.00093305 0.0014764
0.001008 0.00011289 -0.0011968 -0.00032428 0.00054949 -0.00046746 0.23446 0.063972
0.005468 0.0019404 -0.00029755 0.00027821
-0.0016477 0.00078727 -0.00020769 3.3167e-05 -0.0015021 0.00070397 0.0054982 0.0019059
0.10326 0.12273 -0.001527 0.0050052
0.00028972 -5.901e-05 -0.0008476 0.00043313 0.00092854 0.0013246 -0.00034167 0.00029411
-0.0015713 0.0049923 0.276 0.015337
3440000000 0.23955 0.11656 0.0045244 -0.0040208 -0.00064359 -0.0017143 0.00066821 7.3788e-06
-0.0015698 0.0016319 0.00081508 5.7074e-05
0.0044741 -0.00398 0.10455 -0.041842 0.0029637 0.0022462 -0.00082134 0.0011452
-1.508e-05 0.00035068 6.3419e-05 0.0010368
-0.00056119 -0.0018064 0.0030138 0.0023124 0.24607 0.16575 -0.0004503 -4.5509e-05
0.00010049 0.0012911 0.0010666 0.00080803
0.00063897 5.3245e-05 -0.0008246 0.001125 -0.00042047 -2.6669e-05 0.23603 0.030972
0.0063018 -0.0010632 -0.00042407 -0.00022708
-0.0015368 0.0016188 4.5076e-05 0.00039923 7.783e-05 0.0012071 0.0062753 -0.0010703
0.12828 0.11832 0.0018093 0.0028592
0.00073524 7.1255e-05 0.00010772 0.0009902 0.00089342 0.00076467 -0.00041792 -0.00020449
0.0018112 0.0028906 0.29338 -0.01345
3500000000 0.27175 0.085105 0.0022266 -0.0046996 -0.0015314 0.001506 0.00099513 -0.00065188
-0.0008301 0.0014054 0.00049708 -0.00090042
0.0022529 -0.0046936 0.11656 -0.065628 0.0032378 0.0015336 -0.00025424 0.00069364
0.00058437 -2.4443e-05 6.4335e-05 0.00045867
-0.0016137 0.0015186 0.0032939 0.0014303 0.27497 0.13235 0.00023893 -0.00012469
-0.0001356 0.00048265 0.0016352 1.5314e-05
0.00099567 -0.00066606 -0.00025943 0.00069068 0.00023069 -0.00018316 0.24008 0.0033169
0.0061662 -0.0034703 -0.00010697 -0.00025716
-0.00079234 0.0015168 0.00045938 -6.2939e-05 -0.00029319 0.00049185 0.0061658 -0.003536
0.16927 0.096328 0.0022501 0.0012905
0.00052145 -0.00094442 -2.94e-05 0.00038322 0.0019221 0.00033269 -0.0001096 -0.00025511
0.0022454 0.0012462 0.31435 -0.041254
3560000000 0.29021 0.050834 0.0002545 -0.005906 -0.00027364 -0.00079925 0.00060581 0.00030011
0.0016498 0.0015091 0.00016395 -0.00068108
0.00030277 -0.0059039 0.11025 -0.071097 0.0061077 -0.00073533 0.00035439 0.00048747
0.00052161 -8.8825e-05 0.00037182 8.3357e-05
-0.00026038 -0.00078677 0.0060184 -0.00082987 0.30248 0.089822 -0.00025986 -0.00012776
0.00054143 0.00040596 0.0015552 -0.00054987
0.00063876 0.00034912 0.00034187 0.00052093 -0.00025948 -0.00012706 0.23012 -0.032853
0.0045813 -0.0059921 -0.00071718 -0.00034684
0.0016877 0.0014257 0.0005594 -0.00010729 0.00071279 0.00055279 0.0045417 -0.0059613
0.18949 0.088812 0.002227 -0.0014233
-4.8847e-05 -0.00073181 0.00036406 0.00022002 0.0014486 -0.00085009 -0.00070316 -0.00041632
0.0021763 -0.0014308 0.32637 -0.08117
3620000000 0.30665 0.013233 -0.0010998 -0.0038863 -0.0019215 5.3253e-05 0.00034781 -0.0017306
8.8304e-05 0.00047645 -0.00052514 -0.00076236
-0.001113 -0.0038279 0.11046 -0.10001 0.0040739 -0.0038653 0.00023502 0.00040678
-0.00011523 -0.00097398 0.00035995 0.00033243
-0.0019403 7.5356e-05 0.004064 -0.0038999 0.31544 0.045731 0.00014624 -0.0010535
-0.00027371 0.00052503 0.0012162 -0.00077144
0.0002704 -0.0016929 0.00026069 0.00036495 0.00017374 -0.0010205 0.21882 -0.063278
0.00066323 -0.0069441 -0.0010319 0.00079108
2.7199e-05 0.00050627 -7.1097e-05 -0.00090875 -0.00040912 0.00036227 0.00067582 -0.0070107
0.21182 0.054247 0.00016758 -0.0014477
-0.00056267 -0.00072925 0.00038663 0.00022151 0.0011026 -0.00063135 -0.0010792 0.00084695
0.00018725 -0.0014862 0.32903 -0.11536
3680000000 0.3109 -0.031175 -0.0036972 -0.0039267 -0.001012 0.0017048 -0.0010436 -0.00026083
0.0013004 -0.00015225 -0.0012016 -0.00065328
-0.0036715 -0.0039246 0.1061 -0.11658 0.0015978 -0.0046876 0.00063869 0.00036467
-0.0001115 -0.00059098 0.00066753 0.00024428
-0.00097116 0.0015578 0.0014862 -0.0048022 0.32637 -0.0043892 -0.00091119 -0.00073344
0.001175 0.00040489 0.00058749 -0.0021331
-0.0010179 -0.00031253 0.00064981 0.00040583 -0.00092838 -0.00074066 0.20514 -0.096721
-0.00083016 -0.0060231 -0.0011808 0.0012974
0.0012434 -0.00018597 -0.00020754 -0.00070801 0.0011593 0.0005298 -0.00087162 -0.005999
0.23231 0.033458 6.8081e-06 -0.0010958
-0.0010802 -0.00055312 0.00064305 0.00029644 0.00079715 -0.0019744 -0.0011494 0.0012943
2.5282e-05 -0.0011131 0.32858 -0.16033
3740000000 0.31274 -0.06713 -0.0031888 -4.8991e-05 -0.0019924 0.0025365 8.444e-05 -0.00090999
-0.00081932 0.0001258 -0.00087664 0.00037709
-0.0031967 -9.6434e-05 0.097663 -0.13838 0.00086667 -0.0054019 0.00036312 -0.00020276
-0.0001945 -0.00022948 0.00050387 0.00014889
-0.0019274 0.0025814 0.00078692 -0.0054061 0.32851 -0.043604 -0.00065255 -7.6657e-05
-8.4551e-07 5.1139e-05 -0.00066737 -0.0012695
4.2779e-05 -0.00093101 0.00038076 -0.00027471 -0.00068392 -1.1618e-05 0.18351 -0.12035
-0.0024287 -0.0050613 0.00083065 0.0027084
-0.00077112 0.0001291 -0.00025076 -0.00023664 -1.6471e-05 4.9518e-05 -0.0024679 -0.0050744
0.24137 0.00045075 -0.00063798 -0.0009441
-0.00092194 0.00040715 0.00058242 0.00014493 -0.0007228 -0.0013429 0.00086197 0.0026824
-0.00058547 -0.00099717 0.31467 -0.19991
3800000000 0.30701 -0.11347 -0.0023752 0.00066834 0.00080688 0.0037149 -0.0014163 -0.001739
0.0016683 0.0010583 -0.001323 0.00029068
-0.0023506 0.0006726 0.087013 -0.15324 -0.0022555 -0.005126 0.00031866 0.00021926
-0.0011238 -0.00044497 0.0011812 0.00015837
0.00086983 0.0036294 -0.0023271 -0.0051464 0.32491 -0.085056 -0.00071866 0.00039069
0.00081811 0.0002718 -0.00091131 -0.00084544
-0.0014093 -0.0017434 0.00035098 0.00020446 -0.00070019 0.0003619 0.17425 -0.14561
-0.0032001 -0.0037636 0.0016219 0.0016236
0.0015778 0.0011095 -0.0010025 -0.00050301 0.00084299 0.00010054 -0.0031823 -0.0037325
0.25786 -0.036176 0.0010615 0.0001365
-0.0011706 0.00032574 0.0010542 0.00021698 -0.0010085 -0.00077819 0.0015883 0.0016045
0.0009549 0.00024427 0.30703 -0.24073
3860000000 0.29586 -0.14505 -0.00087397 0.0012655 0.0027126 0.0020279 -0.002058 0.0010756
0.0006802 -0.0010128 -0.00039982 0.0017634
-0.00097337 0.001266 0.067914 -0.16295 -0.0034504 -0.0048725 0.00053629 -0.00062971
-0.0008111 0.0012896 0.00073426 -0.0011033
0.0027289 0.0020727 -0.0034779 -0.0049206 0.30513 -0.12538 -0.00062327 0.00097881
0.00052798 -0.00071402 -0.00095932 -0.00039805
-0.0020188 0.0011061 0.00050217 -0.00062141 -0.00065379 0.00096314 0.14653 -0.1606
-0.0024861 -0.0039434 0.0019967 0.0011395
0.00073964 -0.00097665 -0.00085929 0.0012339 0.00033973 -0.00062125 -0.002518 -0.0039435
0.25757 -0.063606 0.00024644 -0.00099385
-0.00033538 0.0018085 0.00079597 -0.0011789 -0.00085267 -0.00012994 0.0020276 0.0011169
0.0003156 -0.00099955 0.28471 -0.27904
3920000000 0.28025 -0.18544 0.0019454 0.00018448 0.0036557 0.002428 4.708e-05 0.0010422
0.00061436 -0.00010378 0.00061128 0.00030672
0.0019382 0.00022145 0.040524 -0.17925 -0.0048502 -0.0031954 -0.00043571 -0.00010283
0.00028807 0.00029062 -0.00028881 -0.00052615
0.0036377 0.0023452 -0.0047855 -0.0030761 0.2985 -0.15817 0.00017678 0.0013721
0.0015127 -0.0012099 -0.00059974 0.00024446
8.4787e-05 0.0009431 -0.00041841 6.1156e-06 0.00016962 0.001401 0.12639 -0.17135
-0.0040422 -0.0031119 0.0023932 -0.00024193
0.00054822 -0.00023808 0.00029807 0.0002388 0.0017134 -0.0010321 -0.0040267 -0.0030976
0.253 -0.10975 0.0015155 -0.0011846
0.00062889 0.00045752 -0.00038014 -0.00059929 -0.00038661 6.2832e-05 0.0024098 -0.00035577
0.0014913 -0.0011975 0.26298 -0.3069
3980000000 0.25281 -0.2211 0.0019509 -0.003083 0.00482 -0.00037634 0.00012563 0.001235
0.00086362 -0.0018311 0.00061062 5.2964e-05
0.0019984 -0.0030088 0.018528 -0.19251 -0.0055791 -0.0013475 0.00071219 0.00037312
0.00044397 0.00053154 6.0218e-05 -0.0010673
0.0048944 -0.00044414 -0.0055387 -0.0013048 0.26998 -0.18881 0.0014291 -1.8698e-05
-0.0010891 -0.00097948 -0.00021793 -0.00082208
0.00010905 0.0011698 0.0007373 0.0003503 0.0014795 -6.9504e-05 0.09016 -0.19329
-0.0039827 -0.0037374 0.0015942 -0.0011067
0.00095978 -0.0018673 0.00043979 0.00057251 -0.00097622 -0.0010582 -0.0039928 -0.0037162
0.24313 -0.14031 0.0015458 -0.0038932
0.00059694 2.6454e-06 -8.5922e-05 -0.00096103 -0.00044912 -0.00070867 0.0015665 -0.0011209
0.0014564 -0.003812 0.22879 -0.34488
4040000000 0.2251 -0.24618 -0.00061614 -0.0040932 0.0035134 -0.0028152 0.00017194 0.00029655
-0.00056284 -0.00073605 0.00072277 -8.0243e-07
-0.00061369 -0.0041587 -0.0066761 -0.2002 -0.0048504 -4.895e-05 0.00019988 -0.00097313
0.0002266 0.00029727 -0.0014782 -7.4043e-05
0.0035191 -0.0029674 -0.0049029 -1.8662e-05 0.24739 -0.22189 0.00019778 -0.00061582
-0.00051074 -0.00053112 -0.0015008 7.204e-05
0.00022099 0.00022102 0.00019813 -0.00092146 0.00019304 -0.00060715 0.068363 -0.18813
-0.0064436 -0.0019871 0.0016508 -0.00044477
-0.00067295 -0.00076241 0.00026943 0.00021226 -0.00089773 -0.00049078 -0.0064868 -0.0019528
0.23377 -0.17275 -0.001134 -0.0033159
0.00068076 -4.2873e-05 -0.0014137 -0.00011898 -0.0011989 0.00036504 0.0017131 -0.00043335
-0.0011016 -0.0032777 0.19142 -0.36299
4100000000 0.19452 -0.2702 -0.003374 -0.0028675 0.0012883 -0.0036398 -0.00018976 3.8192e-05
0.0007699 -0.0016063 0.00027295 8.4431e-05
-0.0033811 -0.0027832 -0.032537 -0.20379 -0.0050853 0.0010481 -0.00013902 -0.00022514
0.00078485 0.00027514 -0.00044661 0.00045067
0.0012619 -0.0036794 -0.0051786 0.0013418 0.22537 -0.24825 0.00020758 -0.00028629
-0.00092726 -0.00032904 -0.0011837 0.00045706
-0.00018534 2.3786e-05 -0.00012788 -0.00023415 0.0002474 -0.000252 0.03478 -0.20157
-0.0060767 0.00057439 0.001223 -0.0013237
0.00067552 -0.0015523 0.00070068 0.00016062 -0.00071557 -0.0001815 -0.0060085 0.00060023
0.21959 -0.19852 -0.0013925 -0.0042299
0.00044028 0.00024448 -0.00055755 0.00049435 -0.0011509 0.00017423 0.0011991 -0.0013531
-0.0013579 -0.0043069 0.15829 -0.39009
4160000000 0.16514 -0.28703 -0.0036552 -0.0015757 -0.00016096 -0.003288 0.00060507 -0.00030833
-0.0035012 -0.00099313 0.00075137 -0.00073504
-0.0036707 -0.001539 -0.058271 -0.20008 -0.0047969 0.0028379 -0.00045227 -0.00031387
5.6863e-05 -0.0004901 -0.00076045 0.00034007
-0.0001131 -0.0033418 -0.0046293 0.0028292 0.19248 -0.26361 0.00045371 -0.00017223
-0.0010115 -0.00017137 -0.0011624 0.00063688
0.00059192 -0.0002344 -0.00046008 -0.00034548 0.00047992 -0.00013449 0.010334 -0.18919
-0.0057033 0.001405 0.00094888 -0.0023148
-0.0035373 -0.00088448 7.2743e-05 -0.00043526 -0.00097386 -0.0004232 -0.0057335 0.0014441
0.19038 -0.23337 -0.0041897 -0.0038993
0.00080519 -0.00083554 -0.0007617 0.00034928 -0.0014963 0.00083109 0.00092401 -0.0022579
-0.0042535 -0.0038861 0.10893 -0.39784
4220000000 0.13649 -0.30211 -0.0042783 0.00014608 -9.8686e-05 -0.0037732 -0.00033407 -0.00012625
-0.0010566 0.00079533 0.00051394 -0.0010672
-0.0043698 0.00014234 -0.09496 -0.19012 -0.0022799 0.0035435 -0.0001906 -0.00011228
6.941e-05 0.00015365 -0.0005845 0.00078331
-0.00025881 -0.0038 -0.0023208 0.0035357 0.16248 -0.28966 -1.7627e-05 0.00018229
0.00036682 0.00024913 -0.00037531 0.0013344
-0.00020596 -0.00012128 -0.0002102 -0.00010649 -4.8649e-05 0.00015826 -0.013861 -0.18738
-0.0042816 0.0023009 -4.4811e-05 -0.0024069
-0.0009667 0.0007947 0.00016363 8.4538e-05 0.00015122 0.00034093 -0.0042648 0.0023335
0.17502 -0.25867 -0.0042727 -0.0028207
0.00043026 -0.00097792 -0.00057136 0.0007001 -0.00019248 0.0013643 -4.171e-05 -0.002397
-0.0042451 -0.0027679 0.081259 -0.41255
4280000000 0.10557 -0.31071 -0.0026995 0.0015905 -0.002028 -0.0041271 -0.00048383 0.00075962
-0.00033359 0.0013557 -0.00074004 -0.00045545
-0.0026764 0.001629 -0.12078 -0.19417 -0.0025842 0.0029769 -0.00075801 -0.0003933
0.00021966 0.00013017 0.00028746 0.0007007
-0.0020659 -0.0041465 -0.0025629 0.0031388 0.13274 -0.29653 0.00079546 -0.00026372
-0.0010132 0.00058096 -0.0001931 0.0011196
-0.00050297 0.00079112 -0.00071923 -0.00043038 0.00079308 -0.00025561 -0.051629 -0.17226
-0.0049674 0.0027616 -0.00043438 -0.0022532
-0.00036903 0.001336 0.00016764 0.00010432 -0.00091115 0.00063282 -0.0049298 0.0027717
0.13105 -0.28133 -0.0061624 -0.00083111
-0.00070007 -0.00036159 0.0003188 0.00073342 -0.00013016 0.00090624 -0.00053909 -0.0022178
-0.0061497 -0.00086576 0.03017 -0.41669
4340000000 0.078156 -0.31963 -0.0018428 0.0017513 -0.0021989 -0.0015224 0.00018588 0.00048086
-5.3445e-05 0.00090403 2.2516e-05 -0.00087522
-0.0018252 0.0016849 -0.14119 -0.16795 -0.0019081 0.0040026 -0.00012389 0.00061467
-3.1736e-05 -0.00035855 0.00037876 0.00045307
-0.0023681 -0.0013903 -0.001669 0.0039692 0.097434 -0.31318 -0.0003985 -0.00086038
5.0415e-05 0.00052291 0.00087519 0.0020434
0.00016132 0.00052354 -0.00011341 0.00061399 -0.00039991 -0.00088797 -0.069647 -0.16944
-0.0040411 0.0038264 -0.0014275 -0.0024012
-2.923e-05 0.00091316 2.3206e-05 -0.00030058 0.00022856 0.00042294 -0.0040414 0.00383
0.10433 -0.30762 -0.004747 0.0015103
-0.00014692 -0.00095777 0.00044468 0.00050961 0.00065782 0.0020993 -0.0014413 -0.0023306
-0.0047097 0.0014121 -0.0038386 -0.41132
4400000000 0.047055 -0.32486 -0.00093737 0.0013763 -0.0025148 -0.0014437 0.00079185 0.0014029
-7.0825e-05 0.0007334 -0.00042841 -0.00065567
-0.0010355 0.0014098 -0.17022 -0.15795 -0.0010994 0.0038948 -0.00044985 0.00051058
0.00013631 -0.0005933 0.00064553 0.00036516
-0.0024953 -0.0013556 -0.0012327 0.003822 0.067485 -0.31991 -8.0427e-05 -0.00020235
0.00021441 0.00038679 0.0010683 0.0012494
0.00079284 0.0013468 -0.00043455 0.00049399 -0.00010914 -0.00021904 -0.094312 -0.15614
-0.0032218 0.0052609 -0.0022566 -0.0015889
-8.4792e-06 0.00082191 0.00014226 -0.00067732 9.6355e-05 0.00034261 -0.003188 0.0052233
0.072878 -0.32024 -0.0041007 0.00076535
-0.0003125 -0.00063281 0.00065582 0.00033924 0.0012167 0.00135 -0.0022847 -0.0016406
-0.0042261 0.00073745 -0.049052 -0.41591
4460000000 0.011411 -0.32416 -0.00068696 0.00025721 -0.0039119 -0.00097294 0.0014657 -0.00069447
-0.00018352 0.0011966 -0.0011015 -0.00024913
-0.00058855 0.00029102 -0.19212 -0.12846 -0.00056977 0.0045223 -0.00035067 0.00074902
-0.00051587 -0.00042189 0.00057031 -0.00039208
-0.003851 -0.0010174 -0.00038829 0.0047429 0.042127 -0.326 -0.00069374 -0.00059025
0.00037465 0.00062347 0.0021479 0.00089622
0.0014664 -0.00066839 -0.00037758 0.00072724 -0.00067564 -0.00060791 -0.10748 -0.13439
-0.0015535 0.0065708 -0.0022358 -0.00094503
-0.00018101 0.0011258 -0.00057243 -0.00044384 0.00041657 0.00066919 -0.0015005 0.0065542
0.037637 -0.31676 -0.0038643 0.0028417
-0.0010769 -0.00023072 0.00054261 -0.00039691 0.0020529 0.00058902 -0.0022929 -0.00091765
-0.0038767 0.0029833 -0.089568 -0.39707
4520000000 -0.012555 -0.32461 -0.00036064 -0.00048566 -0.003777 0.00028991 0.00062254 -6.6592e-05
0.0018283 -7.7237e-05 -0.00077624 0.0010094
-0.00040089 -0.00052404 -0.21681 -0.11143 0.00067187 0.0046199 0.00059104 0.00086624
-0.00027715 6.3587e-05 0.00019317 -0.0001133
-0.0038673 0.00034971 0.00072237 0.0044167 0.010945 -0.32379 -0.000879 0.0004882
0.00083569 -0.00054297 0.0018393 -0.00091828
0.00059648 -0.00017083 0.0006225 0.00083188 -0.00085492 0.00050813 -0.12504 -0.12491
-0.00032544 0.0059949 -0.0030716 -0.00053503
0.0018164 -0.00018384 -0.00027905 0.00012814 0.00083455 -0.00058789 -0.00026102 0.0060162
-0.011157 -0.32977 -0.0027546 0.0027459
-0.000811 0.0010242 0.00030506 -0.00012605 0.0016696 -0.00089112 -0.0030239 -0.00055227
-0.0027339 0.0026349 -0.11793 -0.39517
4580000000 -0.050243 -0.31706 -0.0012863 -0.00086526 -0.0030937 0.0025767 0.00077695 -0.00040183
4.8889e-05 9.6583e-05 -0.0003178 0.00064098
-0.001293 -0.0008108 -0.23557 -0.084545 0.0010949 0.0041779 0.00060263 -0.00019168
-0.00011049 0.00024365 0.00017051 -0.0003677
-0.0030244 0.0024606 0.00094661 0.0042429 -0.020613 -0.32061 -0.00017141 0.00044049
-0.00031603 -0.00026015 0.0012202 -0.0010342
0.00073557 -0.00043978 0.00060685 -0.00015631 -0.0001895 0.00045733 -0.13528 -0.1003
0.0021641 0.0052807 -0.0026501 0.0013364
2.0299e-06 0.00020593 -2.5665e-05 0.00022531 -7.5897e-05 -0.00029544 0.002233 0.0052631
-0.039071 -0.336 -0.0023862 0.0035741
-0.00038504 0.00081154 2.7983e-05 -0.00032318 0.0013683 -0.0010346 -0.0025883 0.0012635
-0.00246 0.00353 -0.16352 -0.36571
4640000000 -0.075578 -0.31081 -0.0026464 -0.0015638 -0.0032159 0.002705 0.00052171 -0.00149
0.001488 -0.00029093 -6.5997e-05 0.00090053
-0.0025776 -0.0016366 -0.24583 -0.056692 0.0016081 0.0037409 0.00071187 0.00031785
-0.00023851 0.00041159 -0.00010745 -0.00051946
-0.003166 0.0027516 0.001744 0.003766 -0.044874 -0.31443 0.00033685 0.00087935
0.0010167 0.00013282 0.00044234 -0.0020139
0.00056161 -0.0015221 0.0007216 0.00029227 0.0002871 0.00087879 -0.14066 -0.08599
0.0038184 0.0039825 -0.0024236 0.001535
0.001453 -0.00027841 -0.00027941 0.00034253 0.00091625 0.00023409 0.0038235 0.0039721
-0.071762 -0.32255 -0.0023656 0.0033879
-3.8518e-05 0.00086042 -0.00014527 -0.0006605 0.00049854 -0.0021926 -0.0024836 0.0016133
-0.0024416 0.0034852 -0.1825 -0.35575
4700000000 -0.10345 -0.306 -0.0042567 -4.9603e-05 -0.0012498 0.0045197 -0.0010048 -0.00092028
0.001216 -0.00035992 0.0011339 0.00073445
-0.0042498 -8.0757e-05 -0.25771 -0.038024 0.002611 0.0042657 0.00046205 -0.00048803
0.00038588 0.00021387 -0.0002986 -0.00013685
-0.001272 0.0045944 0.0026796 0.0040306 -0.075136 -0.30858 -8.0061e-05 0.00048054
0.00022467 -0.00020767 0.00011807 -0.0015443
-0.0010488 -0.00097242 0.00043146 -0.00047844 -2.9526e-05 0.00048357 -0.15742 -0.064832
0.0037016 0.0012739 -0.0015739 0.0026184
0.0011669 -0.00051217 0.00037282 0.00025737 0.00021029 -0.00023537 0.0037369 0.0013176
-0.11101 -0.31559 -0.0011616 0.0038116
0.0010209 0.00077957 -0.00026481 -0.0001155 -0.00013955 -0.0013538 -0.0014809 0.002628
-0.001039 0.0037964 -0.22603 -0.32599
4760000000 -0.13316 -0.29056 -0.0049912 0.0013072 0.00056642 0.0047277 -0.00069809 -0.00055184
0.00027301 -0.0012717 0.00080716 -0.00030865
-0.004891 0.0014008 -0.25327 0.004572 0.0031915 0.0031534 -9.1037e-06 -0.0006862
0.00022418 6.5819e-05 6.996e-05 -0.000101
0.00078694 0.0047227 0.0031307 0.0032853 -0.10553 -0.29495 0.00072975 0.00037916
0.00073218 1.5593e-05 -0.0011543 -0.00073858
-0.00066982 -0.00049811 -4.5877e-06 -0.00067393 0.000649 0.00038507 -0.15146 -0.048595
0.0025372 0.00074877 -0.00047341 0.002747
0.00024261 -0.0011348 0.00023896 8.895e-05 0.00077256 0.00015784 0.0024987 0.00071673
-0.14389 -0.29931 -0.00074307 0.0038837
0.00083609 -0.00036752 8.0037e-05 -0.00010527 -0.0010545 -0.0007441 -0.000431 0.0027186
-0.00073203 0.0038244 -0.23714 -0.30395
4820000000 -0.16008 -0.27681 -0.005063 0.0028869 0.0016253 0.002981 -0.00096401 -0.00037917
0.00023272 -0.0010252 0.00014535 -0.0003835
-0.0051356 0.0028131 -0.26496 0.02695 0.0044174 0.0033289 -3.5869e-05 -0.00032359
0.00022112 8.099e-06 -0.00012062 -0.00042201
0.0015597 0.0028104 0.0045634 0.0032544 -0.13296 -0.29048 0.00056745 -0.0003287
0.00044405 -0.00067482 -0.00085061 -0.00011379
-0.00095447 -0.00038004 -4.8444e-05 -0.00031717 0.00057586 -0.00032094 -0.16669 -0.031001
0.0018284 -0.00059043 -3.6472e-05 0.0030308
0.00032943 -0.00098656 0.00025239 -2.0165e-05 0.00051986 -0.00077808 0.0018388 -0.00055272
-0.18454 -0.28253 -0.00016602 0.0031503
0.00019348 -0.00035173 -0.00019603 -0.00034223 -0.00089064 -0.00032594 -3.9112e-05 0.0030245
-0.00031794 0.0031823 -0.27455 -0.27416
4880000000 -0.19131 -0.25681 -0.0042748 0.0046963 0.002341 0.0031366 -0.0013065 0.00023515
-0.00096998 -0.0010093 0.00043264 -8.0758e-05
-0.0042944 0.004699 -0.25646 0.068383 0.0047549 0.0013296 -0.00031834 -0.00024968
-4.6017e-06 0.00029095 -0.00026158 1.0503e-05
0.0022781 0.0031602 0.0046896 0.0013007 -0.15259 -0.27733 0.00052176 -0.00035652
0.00011998 -0.0016196 -0.00059624 -0.00020496
-0.0013073 0.00024914 -0.00032786 -0.00024186 0.00051724 -0.00036882 -0.15982 -0.012464
0.0004629 -0.00061243 0.0013056 0.0023478
-0.0010433 -0.00094758 -3.3936e-05 0.00031363 -0.00014875 -0.001648 0.00047672 -0.00060898
-0.21528 -0.2673 0.00013338 0.0027765
0.00029609 -7.6319e-05 -0.000244 4.1221e-05 -0.00074542 -1.2179e-05 0.0013993 0.0023966
0.00021373 0.0029265 -0.28613 -0.24444
4940000000 -0.21178 -0.23909 -0.0029444 0.0067155 0.0027621 0.0010789 -0.00034906 0.00063562
-0.0011283 -0.00051541 1.5291e-06 -0.00069353
-0.0028348 0.0066876 -0.2681 0.094359 0.0059157 0.0011359 -9.8963e-05 -5.8076e-05
0.00039095 -0.00036327 -0.00029377 8.5589e-05
0.0028838 0.00096105 0.005939 0.0010937 -0.1721 -0.25359 4.1227e-05 -0.00038559
-0.001284 -0.0001668 -0.00065224 0.00021333
-0.00032324 0.00069148 -8.6192e-05 -4.0503e-05 5.5624e-06 -0.00040563 -0.16743 -0.0027914
-0.00062819 0.00011351 0.0018818 0.0019952
-0.0010964 -0.00043434 0.00045795 -0.00031474 -0.0012086 1.0474e-05 -0.00067314 7.1938e-05
-0.2396 -0.23991 -9.8572e-05 0.0032483
4.2031e-05 -0.00070528 -0.00034258 4.293e-05 -0.00050802 0.00027106 0.0018054 0.0019405
6.9405e-05 0.0030543 -0.30979 -0.21826
5000000000 -0.23255 -0.21468 0.00012426 0.0074133 0.0032922 0.0017263 -0.00019101 0.00065391
-0.00050549 0.00058162 -0.00023109 -0.00073371
3.9653e-05 0.0073873 -0.25443 0.11194 0.0058672 -0.00086447 -0.00027102 -8.5619e-05
-0.00025713 -0.00055706 -0.00021546 3.5222e-05
0.0031798 0.0015889 0.0058648 -0.00091875 -0.2022 -0.23902 -0.0005286 -0.00072443
-0.00051905 -5.2731e-05 -0.00025571 -0.00018695
-0.00027074 0.00064047 -0.00026868 -0.0001053 -0.00050922 -0.00072698 -0.16157 0.021504
-0.0012032 0.0013225 0.0023455 0.0010788
-0.00052552 0.00059656 -0.00036962 -0.00064199 -0.00041748 -0.00018285 -0.0011845 0.0013758
-0.26749 -0.21694 4.6064e-05 0.0034364
-0.00028725 -0.00080483 -0.00023037 8.5524e-05 -0.00040132 -0.00031579 0.0023623 0.001104
-0.00018929 0.0034762 -0.32184 -0.18394
5060000000 -0.25303 -0.18711 0.0020116 0.0070113 0.0030107 -0.00039697 0.00010407 0.00052413
-0.00032057 9.3006e-06 -0.00043285 -0.00039145
0.0019983 0.0070303 -0.23691 0.14878 0.0051964 -0.0019965 -2.951e-05 0.00021127
-0.00036156 -3.2775e-05 -0.0004848 0.00021572
0.0029895 -0.00034347 0.0050907 -0.0020462 -0.2152 -0.21694 -0.00046169 0.00029947
-0.001036 0.00011719 -0.0013885 0.00020946
0.00017853 0.00059369 -3.719e-05 0.00021898 -0.00043259 0.0003143 -0.16318 0.028859
-0.00062138 0.0031222 0.0017035 0.00052389
-0.00019925 -3.9401e-05 -0.00035578 -7.5747e-05 -0.0011632 4.781e-05 -0.00058993 0.003155
-0.28196 -0.18589 0.0011439 0.0034399
-0.00035456 -0.00025033 -0.00042106 0.00016121 -0.0012258 0.00024511 0.001753 0.00056086
0.0012387 0.003541 -0.3342 -0.1553
5120000000 -0.26916 -0.16179 0.0035558 0.0059213 0.0029997 -0.00024987 0.00039833 0.00070388
-9.2518e-05 0.00072587 -0.00059474 0.00031673
0.0034981 0.005911 -0.23123 0.17538 0.0048378 -0.0026608 0.00010865 0.00025878
-6.8288e-05 -7.5479e-05 2.1096e-05 0.00040465
0.0029854 -0.00045494 0.0048411 -0.0027185 -0.22937 -0.202 -7.5678e-05 0.00015532
-0.000146 0.00097643 -0.0010745 0.00086927
0.00037632 0.00067168 0.00011822 0.00023345 -3.5651e-05 0.00017542 -0.15938 0.055158
0.0010943 0.0035629 0.0024911 0.00042351
-0.00016993 0.00075175 -0.00014656 -8.4633e-05 6.5067e-06 0.001104 0.001098 0.0035504
-0.29681 -0.15194 0.0014442 0.0034544
-0.00050055 0.0002592 5.2527e-05 0.00036306 -0.001114 0.00083786 0.0024216 0.00032685
0.0014452 0.003369 -0.34627 -0.12089
5180000000 -0.28527 -0.13116 0.0050649 0.0048992 0.0035679 -0.0012907 0.00025392 0.00057969
-0.00024781 0.0002335 -0.00072087 0.00040661
0.0050267 0.0049247 -0.20872 0.19847 0.0042264 -0.0039753 -0.0003693 -0.00029428
-0.00013428 -0.00010063 -7.1718e-05 8.6397e-05
0.003429 -0.0011925 0.0041121 -0.004068 -0.24008 -0.16597 -0.00032112 0.00067659
-4.7713e-05 -0.00017133 -0.00034618 0.00073299
0.00027885 0.00061763 -0.00038587 -0.00027264 -0.00027908 0.00066923 -0.15824 0.06496
0.0026693 0.0041006 0.0022613 -0.00075259
-0.00023218 0.00028531 -6.9198e-05 -9.7331e-05 3.4672e-05 -0.00020669 0.002687 0.0041146
-0.30987 -0.10936 0.0024552 0.0036599
-0.00071413 0.00045775 -0.00012952 0.00023111 -0.00041273 0.00084592 0.0023026 -0.00071625
0.0024473 0.0036609 -0.34933 -0.089018
5240000000 -0.29348 -0.10408 0.0054038 0.0034421 0.0025073 -0.0029252 0.00064305 -4.7947e-05
-0.00040658 4.5886e-05 -1.2082e-05 0.00063787
0.0053937 0.0035489 -0.19681 0.23568 0.0029822 -0.0046951 -5.5268e-06 8.6723e-05
-0.0001457 8.8876e-05 0.00033479 0.00051723
0.0026051 -0.002867 0.0030154 -0.0048621 -0.25735 -0.14099 0.00030367 0.00018529
3.5259e-09 0.00080849 4.7269e-05 0.0014756
0.00070784 -5.7674e-05 -2.35e-06 9.4101e-05 0.00026035 0.00017814 -0.15869 0.085558
0.0037478 0.0028422 0.0016484 -0.0012533
-0.00034079 9.1173e-05 -0.00015266 4.0278e-05 -0.00015482 0.00074527 0.0037512 0.0028234
-0.32363 -0.067917 0.0031257 0.0028653
0.00013445 0.00067165 0.00026694 0.00040668 2.3372e-05 0.0013933 0.001648 -0.0012377
0.0031317 0.002908 -0.35528 -0.055915
5300000000 -0.2983 -0.073762 0.0061511 0.0018029 0.0018477 -0.0031021 6.907e-05 -0.00034631
0.00041851 0.00078506 0.0002367 0.00020023
0.0061197 0.0017928 -0.18905 0.24066 0.0023236 -0.0054132 -0.00012191 0.00019289
-6.1256e-05 0.00028051 0.00033623 0.00021692
0.0016923 -0.0032196 0.0021033 -0.0053551 -0.2729 -0.11588 0.00033932 -0.00023665
4.9448e-05 0.00023638 0.00062313 0.00086962
7.9421e-05 -0.00032792 -0.00014847 0.00018488 0.00042848 -0.00023478 -0.15098 0.094817
0.0054333 0.0018858 0.0014495 -0.0015736
0.00045134 0.00080173 -5.3684e-05 0.00027272 0.00027291 0.00036834 0.0054302 0.0018774
-0.33511 -0.038917 0.0034909 0.0027011
0.00013944 0.00030415 0.00030153 0.00017761 0.00073669 0.00082317 0.0013908 -0.001617
0.0035011 0.0026759 -0.35108 -0.019977
5360000000 -0.29828 -0.036669 0.0060829 0.00059469 0.00042676 -0.0037783 0.00037532 -9.7138e-05
0.00013146 0.00024711 0.00058644 -8.4593e-05
0.0060463 0.00072499 -0.15148 0.26228 0.00071514 -0.0056154 5.6991e-05 0.00024606
-2.1034e-05 5.4237e-05 0.00044174 -9.7844e-05
0.00032925 -0.0035298 0.00072977 -0.005632 -0.27238 -0.088545 0.00029706 0.00036462
0.00023351 0.00044257 0.00064623 0.00029788
0.00039639 -7.9764e-05 5.8212e-05 0.00024071 0.00026781 0.00037465 -0.14893 0.11279
0.0061242 -0.00039449 0.00070296 -0.0020303
0.00019727 0.00032739 -3.512e-05 7.35e-05 8.0167e-05 0.00039463 0.0061156 -0.00047645
-0.33109 -0.00020037 0.0045706 0.0023119
0.00072588 -0.00013759 0.00050817 -9.0455e-05 0.00068433 0.00045779 0.00069558 -0.0020049
0.0045241 0.0024004 -0.349 0.0083599
5420000000 -0.30063 -0.013313 0.0061151 -0.0012793 -0.00060941 -0.0035482 -7.9426e-05 -0.00016291
0.00079137 0.00042346 0.00016221 -0.00026463
0.0061312 -0.0012385 -0.13242 0.28891 -0.00014385 -0.0055265 4.5352e-05 9.9232e-05
-1.5972e-05 -1.3066e-05 0.00030579 -0.00010472
-0.00052804 -0.0035907 -0.0001554 -0.0056069 -0.28772 -0.054742 -0.00018143 -0.0005423
0.00079957 4.0071e-06 0.0010589 0.00018287
-6.5245e-05 -0.00018584 0.00010141 0.00010385 -0.00018543 -0.00046376 -0.13748 0.12744
0.0051197 -0.0020174 0.00020032 -0.0017116
0.00071475 0.00040074 1.7908e-06 4.2255e-05 0.00085212 0.00013433 0.0050853 -0.0020292
-0.33463 0.028834 0.0050423 0.001064
0.00018324 -0.00027566 0.00030881 -0.00017824 0.0011017 2.7439e-05 0.00017625 -0.001738
0.0051571 0.0010394 -0.34145 0.05018
5480000000 -0.29267 0.022782 0.0049827 -0.0020497 -0.0017913 -0.0030043 0.00032795 -4.2713e-05
0.0008528 -0.00022895 -0.00014387 -0.00014694
0.0049461 -0.0020339 -0.11788 0.29673 -0.0016724 -0.0058376 2.2984e-05 0.0001847
-2.037e-05 -7.8136e-06 0.00024622 -0.00023162
-0.0020739 -0.0030223 -0.0018063 -0.0057474 -0.2921 -0.032862 -0.00022362 0.00020011
0.00046234 -0.00036023 0.00080043 -0.00018703
0.00036056 -3.3816e-05 4.6661e-05 0.00022552 -0.00019675 0.00018129 -0.13083 0.13835
0.0041768 -0.0033974 -0.00017293 -0.0020276
0.0009072 -0.00023222 9.2797e-06 -3.2403e-05 0.00057281 -0.00045535 0.0041346 -0.003448
-0.32383 0.057902 0.0047628 0.000376
-0.00010533 -0.00012573 0.00019059 -0.00019202 0.00065612 -0.00022275 -0.0001777 -0.0020175
0.0046551 0.00035698 -0.33206 0.072158
5540000000 -0.28861 0.048192 0.0041054 -0.0026653 -0.0027759 -0.0019136 0.00036369 -0.00034706
0.00028815 -0.00016779 -0.00038619 0.00011806
0.0041427 -0.0026204 -0.077016 0.31414 -0.0029516 -0.004947 0.00041843 0.00014792
0.00011974 -8.9697e-05 -0.00014006 -0.00033959
-0.0026387 -0.0017266 -0.0028633 -0.0048707 -0.29115 -0.011483 0.00026384 -3.0066e-05
0.00046904 1.176e-06 0.00022646 -0.00037038
0.00034229 -0.0003544 0.00044457 0.00012367 0.00023207 -2.679e-05 -0.11933 0.1596
0.0026667 -0.0038568 -0.0010959 -0.001841
0.00018624 -0.00020814 4.6252e-05 -6.9599e-05 0.00023865 -3.9469e-05 0.0026378 -0.00388
-0.30935 0.093681 0.0051181 -0.0008508
-0.00035061 9.1286e-05 -4.601e-05 -0.00035816 0.00034128 -0.00021708 -0.0010907 -0.0017798
0.0051673 -0.00077172 -0.32453 0.1131
5600000000 -0.27723 0.076178 0.0034419 -0.0036027 -0.0023476 -0.0016437 0.00033475 -0.00034062
0.00033239 -0.00030711 0.00026053 0.00066785
0.0034331 -0.0036243 -0.074197 0.32824 -0.0035877 -0.0044522 7.5439e-05 -0.0002135
-9.4834e-05 -9.8959e-05 -9.191e-05 -0.00027145
-0.0023589 -0.0017066 -0.0037621 -0.0044466 -0.28951 0.02072 -8.219e-05 -1.2679e-06
0.00031558 -0.00081571 0.0004771 -0.00033352
0.00034249 -0.00037857 9.6908e-05 -0.00022708 -5.5346e-05 -3.5892e-05 -0.11162 0.15894
0.0018226 -0.0039239 -0.0010231 -0.0010211
0.00028553 -0.00025954 -9.394e-05 -6.7735e-05 0.00027414 -0.00064269 0.0017807 -0.0039502
-0.30048 0.12345 0.0044351 -0.0014095
0.00032698 0.00052492 -0.00010336 -0.00033587 0.00052564 -0.00051429 -0.0010547 -0.0010522
0.0044396 -0.0014396 -0.30231 0.12777
5660000000 -0.26536 0.098355 0.0031415 -0.0038276 -0.0035923 -0.00073542 -0.00032704 -0.00073961
-0.00021597 -0.00058793 0.00039766 -0.00040004
0.0031259 -0.0037994 -0.03281 0.31957 -0.0045941 -0.0031323 -3.1704e-05 -0.00015733
7.557e-05 4.3e-05 -0.00010255 -0.0001814
-0.0037034 -0.00046236 -0.0046912 -0.0028867 -0.29037 0.04334 -0.00019138 0.00011477
-0.00057634 -0.00029233 0.00024757 -0.001066
-0.00033052 -0.00073686 -1.5907e-05 -0.00013619 -0.00017371 0.0001451 -0.096205 0.17911
0.00077766 -0.0040441 -0.0013587 -0.0010525
-0.00015486 -0.00064084 0.00010021 3.2358e-05 -0.00050836 -0.000434 0.00079945 -0.0040433
-0.28524 0.1523 0.0042702 -0.002249
0.00032226 -0.000246 -0.00018169 -9.6455e-05 8.5171e-05 -0.0010518 -0.0014036 -0.00099917
0.0042175 -0.0022332 -0.29391 0.16405
5720000000 -0.25006 0.11946 0.0025252 -0.0043688 -0.0028391 0.00090304 -0.00055604 -0.00025792
-0.0003583 -0.00017791 -2.2041e-05 -0.00033343
0.0025845 -0.0043966 -0.0045843 0.34496 -0.0056064 -0.0025937 7.1262e-05 -8.7912e-05
-0.00018195 -1.2834e-05 -0.00024399 0.00022737
-0.0027104 0.00087383 -0.005417 -0.0025878 -0.28706 0.075133 0.00012981 3.6237e-05
0.00052116 0.0003342 -0.00011866 -0.00022679
-0.00057898 -0.00024289 8.3761e-05 -0.00010849 8.538e-05 1.8456e-05 -0.079958 0.18074
-4.8475e-05 -0.0036392 -0.0016818 -0.00026342
-0.0004662 -0.00013295 -0.00020574 1.9949e-05 0.00036492 0.00028056 -0.00010332 -0.0036531
-0.27376 0.17895 0.0038387 -0.0035261
-0.00011477 -0.00039555 -0.00014845 0.00017622 1.7884e-05 -0.00013641 -0.001624 -0.0002949
0.0038514 -0.0034951 -0.26293 0.18123
5780000000 -0.2339 0.13661 0.00136 -0.004903 -0.0023274 0.001289 -0.00070255 7.7604e-05
-0.00035519 -0.00039608 -0.00024399 -0.00028622
0.001335 -0.0048332 0.0088488 0.33978 -0.005798 -0.00062436 -4.9495e-05 -0.00020269
-2.3976e-05 -2.7277e-05 -5.6009e-06 -9.2828e-05
-0.0024694 0.0013354 -0.0059797 -0.00056617 -0.28293 0.091958 -2.7633e-05 -0.00010561
9.8528e-05 -4.851e-05 -0.00024361 -0.00032694
-0.00067036 7.5711e-05 -8.1621e-05 -0.00020137 6.1437e-07 -0.0001071 -0.071093 0.19672
-0.00025405 -0.0030391 -0.0012295 -1.6254e-06
-0.00033185 -0.00037749 1.9992e-05 -9.0958e-07 0.00017254 7.6995e-05 -0.00027653 -0.0030094
-0.26284 0.19993 0.0029524 -0.0036607
-0.00022547 -0.0002459 -7.6766e-05 -0.00010328 -0.00016286 -0.00047228 -0.0012919 6.034e-05
0.0029584 -0.0037472 -0.25464 0.20353
5840000000 -0.22003 0.15799 0.00016575 -0.0053839 -0.0020752 0.0010845 -0.00014917 0.00033337
-0.00031708 0.00023061 -0.00055879 -0.00025983
0.00016154 -0.0054064 0.044676 0.34286 -0.0059125 0.00050249 -0.00019305 6.228e-05
0.00021166 1.3749e-05 -9.974e-05 0.00022843
-0.0019505 0.0011954 -0.0059418 0.00074632 -0.27586 0.11604 -0.00024955 5.3618e-05
-0.00025652 -0.00067923 -0.00042259 -0.00067856
-0.00013357 0.00034443 -0.0001729 5.9672e-05 -0.00022296 7.5825e-05 -0.048238 0.19961
-0.00059309 -0.0036287 -0.0013298 0.00036987
-0.00035672 0.00011992 0.00019315 3.0771e-05 -0.00020603 -0.00070516 -0.00060967 -0.0036575
-0.24429 0.20902 0.0022608 -0.0039778
-0.00044636 -0.00028832 -9.5919e-05 0.0003272 -0.00060242 -0.00054435 -0.0013026 0.00036348
0.0022512 -0.0040126 -0.21789 0.2274
5900000000 -0.20585 0.16963 -0.0019347 -0.0054292 -0.0021619 0.0025685 -0.00013707 6.9824e-06
0.0002545 -0.00011164 2.8575e-05 0.00030596
-0.0019157 -0.0054717 0.064878 0.34236 -0.0051808 0.0021679 1.1565e-05 -4.711e-05
5.0148e-06 -0.00023092 -0.0001121 -0.00011042
-0.002068 0.0025077 -0.0050462 0.0021821 -0.26001 0.13133 -1.8027e-05 -0.00014872
-0.00051082 -0.00039761 -0.0011064 -0.00026515
-0.00017575 1.8742e-05 -2.2467e-07 -5.7667e-05 -4.4209e-05 -9.7295e-05 -0.040896 0.21006
-0.0009676 -0.003619 -0.0011147 0.00017052
0.00022464 -8.5784e-05 5.8688e-05 -0.00027956 -0.00054233 -0.00045458 -0.0010204 -0.00361
-0.21867 0.22462 0.0021157 -0.0051214
1.1269e-05 0.00034085 3.8474e-05 -8.7291e-05 -0.00098986 -0.0001533 -0.0011616 0.00016977
0.0020872 -0.0049923 -0.20358 0.2368
5960000000 -0.18537 0.1827 -0.0031062 -0.0040174 -0.00072427 0.0026274 -9.076e-05 0.00024997
-0.00014291 0.00016003 6.5466e-07 9.3887e-05
-0.0031182 -0.0039793 0.091502 0.34126 -0.0041128 0.0022521 -0.00016912 1.9734e-05
-5.2966e-05 3.7915e-05 6.9217e-05 0.0001833
-0.00073513 0.0026465 -0.0042083 0.0023723 -0.24405 0.15715 -7.9856e-05 -0.00015427
-0.00029565 0.00015144 -0.00042118 -0.0001031
-0.0001019 0.00020689 -0.00018651 2.3561e-05 -8.01e-05 -0.00015516 -0.022156 0.21834
-0.0020453 -0.0032783 -0.0010449 0.00093512
-0.00010154 0.0001866 -0.00011345 8.3789e-05 -0.00035802 0.00014058 -0.0020476 -0.0032567
-0.1972 0.23824 0.00011408 -0.004831
5.9654e-05 3.6844e-05 -7.0276e-05 0.00013717 -0.0003668 -0.00029064 -0.00098814 0.00092446
0.00024249 -0.0049392 -0.17447 0.2642
6020000000 -0.16734 0.19776 -0.0039437 -0.0029555 -0.00012204 0.0030292 1.4302e-05 0.00051941
-0.00017627 0.00035145 -8.0469e-05 0.00033019
-0.0038964 -0.0029544 0.11963 0.33265 -0.0046243 0.0032887 -7.7126e-05 0.00014257
-0.00015564 0.00015214 -0.00032028 6.517e-05
-4.9908e-05 0.0031231 -0.0044515 0.0035865 -0.2246 0.16904 -0.00025494 0.00025863
-0.00085268 0.00012225 -0.00036749 0.00056877
7.2474e-06 0.00051822 -7.55e-05 0.00012928 -0.00028604 0.00025822 -0.015842 0.2137
-0.0027395 -0.0032536 -0.0005632 0.00069352
-0.0002327 0.00033817 -0.00010889 0.0001911 -0.00078699 0.00013179 -0.0027852 -0.0032479
-0.16784 0.25152 0.0001953 -0.0049622
-0.00010481 0.00030029 -0.00027134 0.0001889 -0.0004807 0.00065392 -0.00058442 0.0007031
0.00020616 -0.0049116 -0.14734 0.26289
6080000000 -0.14713 0.20629 -0.0040119 -0.0007192 0.0013182 0.0029355 0.00011996 9.2394e-05
3.0188e-05 3.2531e-05 0.00012408 -2.0742e-05
-0.0040412 -0.00073505 0.14123 0.33316 -0.0029224 0.0047429 -4.5227e-05 -4.5147e-05
-6.7655e-05 1.653e-06 0.00014247 0.00033427
0.0013568 0.0028667 -0.0028612 0.0047253 -0.20634 0.19612 0.00022445 0.00017305
-0.00022779 0.00067104 -0.00038375 0.00033449
0.00010815 5.1865e-05 -6.628e-05 -2.4558e-05 0.00021296 0.0001712 0.0010687 0.22195
-0.0040178 -0.0023274 -0.00091421 0.00097313
0.00011558 4.0016e-05 -4.3423e-06 2.1314e-05 -0.00026253 0.00065001 -0.004025 -0.0022712
-0.13883 0.26914 -0.0011098 -0.0052472
0.00020527 6.6631e-05 0.00021516 0.00028372 -0.00025221 0.00039664 -0.00088331 0.0010283
-0.0010986 -0.0052839 -0.12553 0.28419
6140000000 -0.12988 0.21937 -0.0036274 -0.00048818 0.0016252 0.0020597 0.00010157 3.9983e-05
-8.1416e-05 -0.00011824 0.00029782 -0.00021761
-0.0036085 -0.00051207 0.16789 0.31417 -0.0020459 0.0051419 4.583e-05 5.5151e-05
0.00029685 -4.2577e-05 0.00032109 7.3448e-05
0.001663 0.0021211 -0.002028 0.0052458 -0.18204 0.21492 0.00033797 -9.1978e-05
0.00018854 0.00058389 -0.00013328 0.00077497
0.00010018 6.0004e-05 3.6399e-05 5.2044e-05 0.00034032 -0.00011647 0.013833 0.21263
-0.0046601 -0.0012634 -0.00040221 0.0016045
-8.3322e-05 -0.00011317 0.00026104 4.3309e-06 0.00016186 0.0006088 -0.0046762 -0.001212
-0.11907 0.28813 -0.0027766 -0.0045241
0.00023136 -0.0001867 0.00019825 0.00011371 -2.9535e-05 0.00061864 -0.00040009 0.0015518
-0.0027411 -0.0044939 -0.08637 0.28272
6200000000 -0.11437 0.22487 -0.0029837 -4.8049e-05 0.002212 0.0013931 6.82e-05 0.00034902
-0.00022693 0.00022277 -0.00021713 -0.00033966
-0.0029458 -3.949e-05 0.19582 0.31239 -0.00097193 0.0052395 6.362e-05 0.00026533
0.00016092 4.9757e-05 0.00018459 0.00015143
0.0022723 0.0013599 -0.00073188 0.0052845 -0.16311 0.22867 0.00014247 -0.00036769
0.00057363 0.00013735 0.00040153 0.0001846
4.3489e-05 0.00035666 6.93e-05 0.0002437 0.00014246 -0.00037214 0.027224 0.22098
-0.0045899 0.00015358 -1.7104e-05 0.0013246
-0.00029138 0.00022055 0.00014275 4.6472e-06 0.00061502 0.00013906 -0.0045813 0.00017143
-0.10646 0.29524 -0.0036745 -0.0036536
-0.00021547 -0.00033278 0.00020547 0.00016679 0.00024066 0.00038356 4.6883e-06 0.0013493
-0.0036494 -0.0037902 -0.073455 0.29201
6260000000 -0.099287 0.23793 -0.0029358 0.00088716 0.0021711 0.00057677 0.00026224 -0.00013698
0.00011452 0.00029188 -1.0352e-05 8.0949e-05
-0.0029695 0.00090844 0.21326 0.29716 4.687e-05 0.0054126 2.0327e-05 -0.00012668
-2.9623e-05 -0.00014029 0.00023831 9.7996e-05
0.0021505 0.00052602 4.7816e-05 0.0052552 -0.14062 0.25029 0.00014061 9.7584e-06
0.00022571 -0.00014386 0.00010582 0.00034276
0.00028015 -0.0001494 1.5684e-05 -0.00013625 0.00016023 3.0766e-06 0.043246 0.21601
-0.0043608 0.0014517 0.0007464 0.0013057
0.00012328 0.00036829 -6.3338e-05 -0.00012043 0.00019105 -0.00012207 -0.0043885 0.0015019
-0.080141 0.29565 -0.0040275 -0.0026605
-9.5636e-05 4.9931e-05 0.00017284 6.356e-05 0.00020092 0.00031652 0.00072925 0.0012825
-0.0040329 -0.0026258 -0.027686 0.29231
6320000000 -0.082669 0.23959 -0.0025115 0.0014173 0.0022115 -0.0004477 6.568e-05 0.00018265
-0.00039634 0.00050524 -0.00012008 0.00012675
-0.002464 0.0014407 0.23851 0.28712 0.0019294 0.0055139 5.9462e-05 9.4296e-05
1.7353e-05 -0.0001182 0.0002609 -0.0002097
0.0021975 -0.00049348 0.00203 0.0056192 -0.12227 0.2587 -0.0002328 -0.00026039
0.00035095 -4.2529e-06 0.00060145 0.00019357
6.3604e-05 0.00018704 6.8237e-05 0.00012052 -0.00021868 -0.00025963 0.04209 0.21699
-0.0038415 0.0020689 0.00073504 0.0007572
-0.00035928 0.00046252 5.3684e-05 -0.00012933 0.00032193 -8.966e-05 -0.0038124 0.0020927
-0.055388 0.30496 -0.0048452 -0.0014239
-0.000139 0.00014886 0.00020487 -0.00015051 0.00058976 0.00014469 0.00073297 0.0007526
-0.0047246 -0.0014139 -0.017094 0.2899
6380000000 -0.063229 0.24673 -0.001801 0.0018558 0.0017181 -0.00042697 3.7207e-05 -9.4051e-05
0.00023384 6.1555e-05 0.00017046 0.00010024
-0.0018521 0.0018219 0.25514 0.26788 0.0030926 0.0042805 -0.00014458 -7.7818e-05
-0.00024837 -0.00024973 -0.00020068 -0.00028398
0.0016372 -0.00054361 0.0032585 0.0042256 -0.094236 0.27438 -0.00014613 0.00010798
0.000439 -0.00014119 0.00044101 -1.2446e-05
6.1638e-05 -0.00010719 -0.000132 -7.891e-05 -0.00015758 0.00013044 0.063129 0.20743
-0.0030395 0.0034235 0.00097999 0.00082039
0.00026763 0.00020452 -0.00026962 -0.00025305 0.00043952 -0.000114 -0.0030283 0.0034422
-0.034116 0.29763 -0.0045052 -1.5339e-05
5.9828e-05 0.00015079 -0.00018991 -0.00034806 0.00037129 0.00011103 0.00095754 0.00077282
-0.0045405 -8.3425e-05 0.022828 0.29282
6440000000 -0.040309 0.25727 -0.00083274 0.0024659 0.0017609 -0.00079518 0.00038908 -0.00014028
0.0002187 -0.00037805 -0.00041097 -0.00028414
-0.00082566 0.0024512 0.27566 0.25349 0.0035524 0.002943 0.00013146 -6.7644e-05
-0.00016306 2.6924e-06 -0.00014918 -0.00022958
0.001756 -0.00092373 0.0035218 0.0027736 -0.076833 0.28882 -0.00015775 0.00033585
-0.00043635 2.1979e-05 0.00043028 -0.00040552
0.0003699 -8.7832e-05 0.00011821 -4.579e-05 -0.00017887 0.00030382 0.065222 0.20327
-0.001809 0.0039282 0.00082972 0.00061448
0.000234 -0.00045593 -0.00011177 3.6864e-05 -0.00031089 4.5594e-05 -0.0017769 0.0039589
0.0077299 0.30251 -0.0044875 0.0013106
-0.00030379 -0.00027398 -0.00020957 -0.00025867 0.0004852 -0.00037603 0.00090783 0.00062183
-0.0045611 0.0012457 0.03437 0.27626
6500000000 -0.021854 0.25678 -8.6282e-05 0.0019988 0.0013066 -0.00099568 0.00017648 -5.987e-05
7.1689e-05 3.3062e-05 -3.7312e-05 0.0002908
-7.3679e-05 0.0019965 0.30044 0.22617 0.0037531 0.0023508 0.00011887 1.9951e-06
0.00013907 0.00016479 0.0002299 -4.5534e-05
0.0012641 -0.00095238 0.0037916 0.0023055 -0.065021 0.28549 6.1949e-05 -6.573e-05
2.2283e-05 -0.00014419 -4.3503e-05 -0.0003502
0.0001712 -0.00010307 0.00011129 2.2364e-05 7.2824e-05 -4.828e-05 0.089073 0.19818
-0.00030899 0.0040886 0.0011048 0.00045476
8.4291e-05 9.5663e-05 0.00016619 0.00017743 5.4753e-05 -0.00023846 -0.00028642 0.0040893
0.029569 0.30573 -0.0033924 0.0021564
-0.00010864 0.00035512 0.0002281 -6.4097e-05 -7.9549e-05 -0.00030728 0.0010424 0.00039996
-0.0033691 0.0022718 0.071247 0.27767
