# Supplementary material for: Early Detection of Alzheimer’s Disease via Machine Learning-Based Microwave Sensing: An Experimental Validation
Source: Sensors (Basel). 2025 Apr 25;25(9):2718. doi: 10.3390/s25092718 (PMC12074295; doi:10.3390/s25092718)
Supplement: Supplementary file 1 [file sensors-25-02718-s001.zip › measurements_paper_sensors/26 febbraio - PART1/set6 H/CSF_H_m6.s6p]

!Keysight Technologies,M9804A,MY58100912,A.14.10.03
!Date: Thursday, April 27, 2023 10:28:33
!Correction: S11(C  6-Port  ) 
!S12(C  6-Port  ) 
!S13(C  6-Port  ) 
!S14(C  6-Port  ) 
!S15(C  6-Port  ) 
!S16(C  6-Port  ) 
!S21(C  6-Port  ) 
!S22(C  6-Port  ) 
!S23(C  6-Port  ) 
!S24(C  6-Port  ) 
!S25(C  6-Port  ) 
!S26(C  6-Port  ) 
!S31(C  6-Port  ) 
!S32(C  6-Port  ) 
!S33(C  6-Port  ) 
!S34(C  6-Port  ) 
!S35(C  6-Port  ) 
!S36(C  6-Port  ) 
!S41(C  6-Port  ) 
!S42(C  6-Port  ) 
!S43(C  6-Port  ) 
!S44(C  6-Port  ) 
!S45(C  6-Port  ) 
!S46(C  6-Port  ) 
!S51(C  6-Port  ) 
!S52(C  6-Port  ) 
!S53(C  6-Port  ) 
!S54(C  6-Port  ) 
!S55(C  6-Port  ) 
!S56(C  6-Port  ) 
!S61(C  6-Port  ) 
!S62(C  6-Port  ) 
!S63(C  6-Port  ) 
!S64(C  6-Port  ) 
!S65(C  6-Port  ) 
!S66(C  6-Port  ) 
!S6P File: Measurement: :
# Hz S  RI   R 50
500000000 -0.32584 -0.064805 -0.010333 -0.0012148 -0.008693 0.012487 -0.0041871 0.012151
0.013502 0.0070325 -0.0050264 0.0085047
-0.010252 -0.0015389 -0.40931 -0.075388 0.007065 -0.010255 0.00064563 0.011996
0.0096154 0.0034451 0.00057103 0.014488
-0.0084619 0.012362 0.0069854 -0.010453 -0.25577 0.19406 0.0070171 0.0032079
-0.00263 0.0079151 0.0015751 0.011202
-0.004207 0.012381 0.00084008 0.012151 0.0070258 0.0032218 -0.32744 0.04152
-0.022553 -0.0050986 0.016198 0.027882
0.013299 0.006447 0.0096344 0.0032056 -0.0025823 0.0080203 -0.02245 -0.0050863
-0.19676 -0.26964 -0.031698 0.0053144
-0.0051433 0.0093425 0.0014871 0.014048 0.0017083 0.011065 0.016414 0.027551
-0.032479 0.005197 -0.25095 -0.15421
560000000 -0.31432 0.10465 -0.02229 -0.066439 0.00047546 0.013846 0.005652 0.010849
0.010831 0.0044226 0.011593 0.01021
-0.022027 -0.066136 -0.36741 0.0902 -0.042021 -0.037618 0.014045 0.0026657
-0.016919 -0.0066217 0.0039018 0.00031303
0.00042065 0.013621 -0.042889 -0.037595 -0.1796 0.24221 0.00034334 -0.0037564
0.018708 0.0067851 0.0076571 -0.006296
0.005097 0.010798 0.014164 0.0027138 0.00031066 -0.0037034 -0.30463 0.13333
0.0086312 -0.021091 0.0046354 -0.021578
0.010585 0.0043533 -0.016408 -0.0059587 0.018389 0.006714 0.0083042 -0.021204
-0.29796 -0.083793 0.012966 -0.052764
0.012168 0.010501 0.0044759 -0.00055031 0.0077181 -0.0054374 0.0043257 -0.021898
0.013389 -0.051881 -0.3271 -0.0045952
620000000 -0.27438 0.079712 -0.024164 0.0095753 0.0032744 0.0088964 0.0078514 -0.0045787
0.012553 0.00046187 0.00062415 -0.0026174
-0.02415 0.0097365 -0.39919 0.034445 -0.018932 0.00097715 -0.0015932 -0.001994
0.013284 -0.0048711 0.0011921 -0.0032764
0.0034763 0.0088458 -0.019013 0.0010565 -0.15265 0.25135 -0.00099705 -0.0047937
-0.0035123 -0.002743 0.0089567 -0.0027427
0.0079943 -0.004423 -0.0016598 -0.0019831 -0.00096732 -0.004739 -0.26199 0.14229
-0.040909 -0.021015 0.013617 0.030161
0.012249 0.00020814 0.013337 -0.0049772 -0.0036966 -0.0027594 -0.040917 -0.021042
-0.20613 -0.12613 -0.047356 0.011866
0.00073162 -0.0033839 0.0011985 -0.0035882 0.0084965 -0.0020873 0.012416 0.029994
-0.046283 0.012059 -0.23957 -0.041496
680000000 -0.24083 0.17392 -0.025948 -0.014092 0.0049177 0.0052995 0.0014816 -0.0070684
-0.00093288 -0.011115 0.0062998 -0.0059702
-0.025946 -0.014118 -0.38988 0.13809 -0.032001 -0.0013642 -0.001808 -0.00075499
-0.00093534 -0.0091617 -0.00072257 -0.0016359
0.0050309 0.0053618 -0.032042 -0.0012715 -0.10563 0.27514 -0.00080877 -0.00048681
-0.0012109 0.00072373 -0.0025111 -0.0088998
0.0015227 -0.0068775 -0.0019749 -0.00060252 -0.00081331 -0.00047878 -0.21861 0.195
-0.02399 -0.0068229 -0.0091977 -0.011812
-0.00073334 -0.011116 -0.00099355 -0.0092836 -0.0013465 0.0007228 -0.024051 -0.0067587
-0.29008 -0.020365 -0.0043436 -0.0067671
0.0064955 -0.0060179 -0.00065867 -0.0016297 -0.0025489 -0.0092864 -0.0093123 -0.012292
-0.0043064 -0.0068928 -0.2622 0.063899
740000000 -0.19399 0.16699 -0.040196 0.026669 0.01355 -0.0038615 0.00053105 -0.0041594
-0.0039981 -0.0010012 -0.0061723 0.0031547
-0.040347 0.026922 -0.33516 0.15701 -0.036401 0.03429 0.00031626 -0.0065746
-0.013444 0.0066634 -0.00096342 -0.0065943
0.013522 -0.0039536 -0.03649 0.034198 -0.071683 0.27473 -0.0017498 0.0033699
-0.0011641 -0.00597 -0.0012209 0.00077809
0.00051088 -0.0042111 0.00024534 -0.0067172 -0.0016494 0.0034197 -0.20125 0.20177
-0.043734 -0.010866 0.023023 0.017614
-0.0035455 -0.0017535 -0.013659 0.0067339 -0.0012462 -0.0061481 -0.043795 -0.01072
-0.18095 0.023329 -0.046122 -0.0022831
-0.0065098 0.0030688 -0.0016363 -0.0063486 -0.00089758 0.00064968 0.023095 0.017602
-0.046029 -0.0029289 -0.25361 0.067267
800000000 -0.16638 0.21316 -0.021911 0.015928 0.0055276 -0.01034 -0.0041221 -0.0024555
-0.004341 0.00078332 0.0045008 0.00039945
-0.022 0.015923 -0.34423 0.22842 -0.0081306 0.034022 -0.0022556 0.0020188
4.9069e-05 0.0017296 0.00043592 0.0053949
0.0054731 -0.010456 -0.0080367 0.034029 -0.033979 0.30046 0.00092609 0.0014595
-0.00025226 0.0030118 -0.0015534 0.00066244
-0.0040485 -0.0023956 -0.0023097 0.0019457 0.00088779 0.0014517 -0.1731 0.23022
-0.029325 0.013082 0.015479 -0.010101
-0.0043835 0.00068582 5.9047e-06 0.0018078 -0.00035694 0.0029215 -0.029432 0.013013
-0.24476 0.042989 -0.019109 0.021596
0.0045502 0.00070101 0.00054719 0.0053183 -0.0017299 0.00078723 0.015273 -0.009983
-0.019371 0.021378 -0.2522 0.12168
860000000 -0.1304 0.23485 -0.017668 0.030764 -0.0032149 -0.0097403 -0.0021018 0.00023738
0.0036929 0.0051868 -0.0040309 -0.0032339
-0.017652 0.030658 -0.29664 0.27336 0.0078426 0.03389 0.00025105 0.0022175
0.0034104 -7.585e-05 0.0037467 0.00010524
-0.003149 -0.0097944 0.0079469 0.03394 0.015085 0.3105 -0.00048603 -0.00036103
0.0025202 -0.0017536 0.0014953 0.0041227
-0.0021395 0.0003416 0.00037309 0.002259 -0.00045922 -0.00030893 -0.13542 0.24099
-0.019286 0.017451 -0.0063916 -0.0096019
0.0038011 0.0053807 0.0034139 0.00011566 0.0025551 -0.0016258 -0.019002 0.01761
-0.18931 0.11134 -0.027038 0.015868
-0.004084 -0.0032127 0.0036651 0.00023577 0.0014424 0.0040995 -0.0064263 -0.009657
-0.026899 0.01578 -0.20131 0.17205
920000000 -0.10867 0.25744 0.0048435 0.039168 -0.0092713 -0.0044273 -0.002004 0.0014351
7.5794e-05 0.0016872 0.0032067 -0.0012886
0.0047693 0.039009 -0.27071 0.2942 0.027982 0.022469 0.0012505 0.0012359
0.0075417 0.00027547 0.0040883 -0.0026784
-0.0091675 -0.0044272 0.028141 0.022379 0.060805 0.31204 0.0017668 -1.0329e-05
0.0005887 -0.00026756 0.00088265 -0.0014444
-0.0021733 0.0013785 0.0013108 0.0012721 0.0017638 4.8217e-05 -0.11215 0.25755
-0.013108 0.031316 0.0047776 -0.0067006
0.00017705 0.0016825 0.0076108 7.7417e-05 0.0007045 -0.00018436 -0.013118 0.031372
-0.18546 0.11301 -0.0028279 0.029514
0.0033495 -0.001394 0.0038834 -0.0029514 0.00087391 -0.0016153 0.0048654 -0.0067843
-0.0028781 0.029341 -0.21342 0.18173
980000000 -0.062513 0.28043 0.016795 0.030245 -0.0091527 0.0046429 0.0016116 0.0036903
0.0037654 -0.00086929 -0.0033491 -0.0027151
0.016823 0.030207 -0.2189 0.33289 0.032913 0.0048725 0.0020756 -9.0688e-05
0.0015723 -0.0058507 -0.00036102 -0.0028681
-0.0091566 0.0046505 0.032943 0.0047662 0.10752 0.30768 0.00047509 -0.0011044
0.00031374 -0.0017334 0.0012964 -0.00030846
0.0015792 0.0037054 0.0020034 -0.0001828 0.00046718 -0.0010914 -0.073123 0.26948
0.0069712 0.031553 -0.0095834 -0.0085146
0.0037406 -0.000815 0.0015133 -0.0058963 0.00031447 -0.0017467 0.0071962 0.031517
-0.15683 0.15645 0.0047044 0.021448
-0.003234 -0.002664 -0.00037235 -0.0025235 0.0012895 -0.0003991 -0.009484 -0.0084396
0.0049401 0.021669 -0.17224 0.23484
1040000000 -0.020738 0.28864 0.033015 0.019374 -0.0010827 0.0073417 0.002194 0.00080641
0.00013461 -0.0029248 -0.00021062 -0.0013153
0.032981 0.019397 -0.18351 0.34652 0.029205 -0.014647 0.0015052 -0.0018548
-0.0024378 -0.0022578 -0.0011443 -0.0030094
-0.0010394 0.0073202 0.029193 -0.014746 0.15473 0.29378 -0.00051319 -0.0014142
-0.001636 -0.00086708 -0.00078699 -0.0010576
0.0022044 0.00092562 0.0015313 -0.001797 -0.00051476 -0.0013953 -0.045789 0.27818
0.018937 0.020827 -0.0019351 0.00082506
0.00025463 -0.0029394 -0.0024035 -0.0022339 -0.0015868 -0.00079626 0.018987 0.020787
-0.12497 0.16457 0.013288 0.021289
-0.00017946 -0.0015239 -0.0012074 -0.0030055 -0.00081433 -0.0011106 -0.0018515 0.00071687
0.01366 0.021545 -0.15111 0.25511
1100000000 0.022803 0.29999 0.036554 -0.0033206 0.0032717 0.0040558 0.0024414 -0.00078348
-0.0022473 -0.0030441 -0.0042085 -5.2401e-05
0.036504 -0.0033029 -0.14097 0.36716 0.014876 -0.02757 -0.0001048 -0.0018502
-0.0034759 -0.0011002 -0.0038978 -0.00057926
0.0033087 0.0040605 0.014815 -0.027615 0.2005 0.27438 -0.0018133 0.0002087
-0.0017586 0.00074551 -0.001043 -0.00037542
0.0023748 -0.00089732 -0.00013805 -0.0018856 -0.0018121 0.00021681 -0.006237 0.28358
0.025858 0.0076683 -0.0026154 -0.00063344
-0.0022219 -0.0031136 -0.0034441 -0.0011572 -0.0017479 0.00078407 0.025815 0.0076268
-0.10841 0.18444 0.019693 0.011125
-0.0042765 -0.0001349 -0.0038944 -0.00061206 -0.0010115 -0.00028387 -0.0026388 -0.00059809
0.019851 0.011227 -0.10806 0.28928
1160000000 0.075098 0.29686 0.024592 -0.020269 0.0031354 -0.0006205 -4.7974e-05 -0.002362
-0.0039902 -0.00095929 -0.001225 0.0044804
0.024593 -0.02023 -0.095769 0.37253 -0.0040181 -0.028443 -0.0015848 -0.0014817
-0.0029228 0.0027342 -0.0016663 0.0020056
0.0031579 -0.00065733 -0.0040877 -0.028448 0.24506 0.24394 -0.00063114 0.0017203
-0.00040559 0.001958 -0.00081802 0.0005262
-8.22e-05 -0.0023394 -0.0015566 -0.0015156 -0.00069535 0.00171 0.034049 0.2805
0.023602 -0.0095576 -0.0041394 0.0050677
-0.0039636 -0.00099276 -0.0028773 0.0027511 -0.00049808 0.0018757 0.023727 -0.0096394
-0.072973 0.19813 0.019778 0.0019849
-0.0011504 0.0045141 -0.0017234 0.002145 -0.0008613 0.00051385 -0.0041728 0.0050232
0.019768 0.0017428 -0.058686 0.2935
1220000000 0.11836 0.2874 0.011647 -0.030067 -0.0012481 -0.0010864 0.00024809 -0.00098457
-0.0028671 0.0021724 0.0011315 0.0021004
0.011625 -0.030031 -0.052245 0.38677 -0.016873 -0.020671 -0.0025701 0.00049865
-0.00011187 0.0031339 -0.00082525 0.0021138
-0.0012595 -0.0011082 -0.01698 -0.020632 0.28393 0.20462 0.00092439 0.0016158
0.00053736 0.0011564 0.00026373 0.00057392
0.00024999 -0.00095554 -0.0025345 0.0005295 0.00086805 0.0016052 0.072863 0.27173
0.012693 -0.017271 0.0018873 0.0015197
-0.0028446 0.0022382 -7.5521e-05 0.0031405 0.00051809 0.0012738 0.012674 -0.017344
-0.052487 0.21047 0.015783 -0.012312
0.0012096 0.0020256 -0.00086236 0.0020586 0.00026787 0.00051026 0.0019577 0.0014389
0.015817 -0.012254 -0.030349 0.31313
1280000000 0.16921 0.26914 -0.00729 -0.028923 -0.0017325 0.0019222 -0.00099577 -0.0022156
-0.00095283 0.0031859 0.002544 0.0014506
-0.0072438 -0.028915 -0.0049484 0.37998 -0.023755 -0.0077177 -0.0009305 0.0014749
0.0017896 0.0019109 0.00065848 0.0021047
-0.0017639 0.0019462 -0.023815 -0.007641 0.31496 0.162 0.0015737 -0.00011035
0.0012173 0.00043853 0.00026977 0.00011089
-0.00093017 -0.0021766 -0.00089935 0.0015042 0.0015954 -4.6926e-05 0.10958 0.25617
0.0028599 -0.020712 -0.00061598 0.00030804
-0.00089536 0.0031969 0.0017456 0.0018992 0.0011933 0.00039515 0.0028487 -0.020754
-0.016128 0.22036 0.0040075 -0.015374
0.0025409 0.0014908 0.00078074 0.0021526 0.00014033 0.00019272 -0.00065568 0.00035762
0.0039405 -0.01539 0.018844 0.31875
1340000000 0.20747 0.23565 -0.016978 -0.019497 0.00064725 0.0041803 -0.0018977 -0.0009234
0.0014069 0.0030917 0.0019 -0.0014629
-0.01688 -0.019503 0.035185 0.37238 -0.020689 0.0048832 -0.00021448 0.002019
0.0020313 0.0010294 0.0012649 0.00083685
0.00068903 0.004172 -0.02068 0.0049866 0.33803 0.1132 0.00090116 -0.00094982
0.00076931 -0.00053702 0.00016849 0.00031562
-0.0019464 -0.00088874 -0.00019695 0.0020363 0.00093969 -0.00097022 0.14274 0.23508
-0.007482 -0.018449 0.00090772 0.00066996
0.0014474 0.0030954 0.0020273 0.001027 0.00080978 -0.00051698 -0.0075802 -0.018471
0.012989 0.21974 -0.0024217 -0.01447
0.0018606 -0.0014894 0.0012168 0.00082736 0.00012812 0.00026347 0.00089098 0.00068649
-0.0024563 -0.01438 0.057336 0.31525
1400000000 0.24138 0.19957 -0.023405 -0.0082944 0.004868 0.0028815 -0.002292 0.00077384
0.0026325 0.0010709 0.00043123 -0.0014209
-0.023361 -0.0083091 0.073012 0.36098 -0.013796 0.012665 0.001391 0.0013889
0.0012581 -0.00058665 0.0011067 0.00016372
0.0048733 0.0029198 -0.013751 0.012733 0.35114 0.059495 -5.58e-06 -0.0014712
0.00020454 -0.00020159 0.00040596 0.00024194
-0.0023075 0.00079389 0.0014086 0.0013812 1.9022e-05 -0.0014859 0.17142 0.20676
-0.014756 -0.011804 -0.00097473 -8.518e-05
0.0026733 0.0011108 0.0012725 -0.00058084 0.00023508 -0.00024597 -0.014746 -0.011739
0.046104 0.22148 -0.0097433 -0.0094944
0.00036325 -0.00133 0.0011631 0.00010804 0.00041801 0.00029469 -0.0009935 -4.1848e-05
-0.0097241 -0.0095222 0.10263 0.30759
1460000000 0.26633 0.15652 -0.020436 0.0043002 0.0051999 -0.0017933 -0.0016168 0.0019161
0.0023334 -6.9366e-05 -0.00017303 -0.00099925
-0.020425 0.004232 0.10904 0.33954 -0.0048211 0.015042 0.0016819 0.00024048
0.0011827 -0.0014129 0.0013076 -0.00060205
0.005178 -0.0018019 -0.0047143 0.01506 0.35805 0.0043416 -0.0011512 -0.0011366
0.00026086 -0.00031667 0.00061819 -0.00027262
-0.0015842 0.0018663 0.0016697 0.00026109 -0.0011863 -0.001165 0.19858 0.17808
-0.016643 -0.0048904 -0.00094373 0.0024026
0.0023144 -0.00013741 0.001152 -0.001451 0.00030964 -0.00028794 -0.01664 -0.0048799
0.07706 0.2123 -0.011918 -0.003207
-0.00020104 -0.0010248 0.0013446 -0.00061227 0.00064424 -0.00027622 -0.00086486 0.0024052
-0.011922 -0.0032039 0.13717 0.28826
1520000000 0.27922 0.11451 -0.01512 0.0098039 0.0031023 -0.004112 0.00023611 0.0027487
0.0027561 -0.0017147 -0.0011479 -0.00028513
-0.015087 0.0097657 0.1431 0.32496 0.0025189 0.011959 0.0017026 -0.0007883
0.00024501 -0.0011032 0.00038649 -0.00097628
0.0030617 -0.0041124 0.0025593 0.011999 0.35011 -0.05408 -0.00083876 -0.00033736
0.00076531 -0.00099551 0.00017949 -4.4219e-05
0.00025055 0.0027632 0.0016995 -0.00077197 -0.00080918 -0.0003422 0.2215 0.13961
-0.016787 0.0016845 0.0015913 0.0023129
0.0027476 -0.001728 0.00022494 -0.0011273 0.00076897 -0.0010235 -0.016775 0.0017146
0.10495 0.20391 -0.011995 0.0012608
-0.0011468 -0.00025457 0.00033846 -0.00099337 0.00014073 -0.00012988 0.0016225 0.0023013
-0.011892 0.0012665 0.17083 0.26993
1580000000 0.28977 0.06957 -0.0085852 0.013313 -0.0012653 -0.0046699 0.0016924 0.0019295
5.1259e-05 -0.0023418 -0.00026247 0.00039243
-0.008598 0.013308 0.17114 0.30107 0.0055083 0.0068213 0.00063303 -0.0015927
-0.00045418 -0.0011858 -0.00020109 -0.00071265
-0.001237 -0.0046583 0.0055844 0.0068019 0.32817 -0.11033 -0.0014646 0.00040672
-0.00041376 -0.0014411 0.00022677 -0.00054651
0.0017467 0.0018874 0.00061963 -0.0016137 -0.001489 0.00038253 0.23554 0.10125
-0.013245 0.0076703 0.0025477 0.001015
2.4293e-06 -0.0023466 -0.00043094 -0.0012104 -0.00044264 -0.0013816 -0.013243 0.0077091
0.13195 0.19146 -0.0092518 0.0078353
-0.00034858 0.00037857 -0.00016502 -0.00071841 0.00030611 -0.00051705 0.0025628 0.0010432
-0.0092487 0.0078088 0.20532 0.24605
1640000000 0.29321 0.027589 -0.0017388 0.012255 -0.0028576 -0.002239 0.0028671 0.00081399
-0.00049532 -0.0020626 -0.00040013 0.00044338
-0.0017533 0.012255 0.20217 0.27568 0.0054277 0.0020338 -0.00059185 -0.0018978
-0.0010278 -0.00060251 -0.00038755 -0.00077138
-0.0028936 -0.0022793 0.0054655 0.0019654 0.29878 -0.16014 -0.00074603 0.0013158
-0.0011504 -0.0012287 -0.0001399 -0.00056184
0.0028781 0.00084704 -0.00059508 -0.0018657 -0.00072025 0.0013386 0.2487 0.051791
-0.0089439 0.0094244 0.0028308 -0.00072353
-0.00050548 -0.0020651 -0.0010344 -0.00058264 -0.0012223 -0.0011916 -0.00893 0.0094763
0.15701 0.17208 -0.0042624 0.010016
-0.00041248 0.00044421 -0.00039378 -0.00076904 -0.00024993 -0.00053548 0.0028265 -0.00069882
-0.0042869 0.0099939 0.23257 0.21531
1700000000 0.28602 -0.017243 0.0017596 0.0096616 -0.0033308 0.00037341 0.0030495 -0.0013942
-0.0023514 -0.00092134 0.00052489 0.00037763
0.001778 0.0096579 0.21988 0.24448 0.0028241 -0.00055552 -0.0015283 -0.00069606
-0.00090266 -0.00017633 -0.00085227 -0.0005202
-0.0034259 0.00043501 0.0027791 -0.00064954 0.25368 -0.19779 0.00018974 0.0015686
-0.0023929 -0.000156 -0.00032968 -0.00095203
0.0030023 -0.0014483 -0.0015519 -0.00069062 0.00017155 0.0015929 0.24499 0.0024587
-0.0057599 0.010963 0.0018943 -0.0021966
-0.0023387 -0.00096307 -0.00088026 -0.00013206 -0.0022923 -3.1413e-05 -0.0057498 0.010976
0.1774 0.15714 0.0005766 0.0098462
0.00054303 0.00042179 -0.00090351 -0.00055418 -0.00046745 -0.00097395 0.0019028 -0.0022634
0.00060895 0.009882 0.2505 0.18264
1760000000 0.27567 -0.06571 0.0042448 0.006343 -0.0020133 0.0012374 0.0011718 -0.0035279
-0.0013672 0.00048083 0.00018166 -0.00051245
0.0042242 0.0063354 0.2476 0.20501 0.00014188 -0.0019475 -0.0012769 8.8059e-05
-0.0011705 0.0010488 -0.00058699 0.00033108
-0.0020004 0.0012138 9.3188e-05 -0.0019438 0.20588 -0.22992 0.0011432 0.0012355
-0.0012352 0.0017172 -0.0012355 -0.00065291
0.0011834 -0.0035522 -0.0012638 0.00013124 0.0011921 0.0012763 0.23767 -0.048624
-0.0014057 0.010665 -9.5633e-06 -0.0026915
-0.0014411 0.00050565 -0.0011648 0.0010385 -0.0011981 0.0017043 -0.0013621 0.010672
0.19654 0.12736 0.0048401 0.0072379
0.00022773 -0.00061507 -0.00054498 0.00035593 -0.0012175 -0.00050356 -3.3322e-05 -0.0027117
0.004826 0.0071841 0.26538 0.14587
1820000000 0.25133 -0.10398 0.0045065 0.0027938 0.00022621 0.0024415 -0.00095049 -0.0031208
-0.0013844 0.0009481 -0.00020024 -0.00011022
0.0044868 0.0027907 0.25763 0.17418 -0.0023116 -7.8034e-06 -0.0013493 0.0010294
4.7591e-05 0.0012222 -0.00074261 0.00041819
0.00022802 0.0025171 -0.0022599 8.8843e-05 0.15413 -0.24485 0.0017178 0.00060433
-0.00016751 0.0024149 -0.0017447 0.00040478
-0.0010334 -0.0030849 -0.0013776 0.0010013 0.001678 0.00059137 0.20752 -0.096988
0.0011497 0.0091208 -0.0016667 -0.0020399
-0.0014121 0.0009084 7.8344e-05 0.0011904 -0.00012254 0.0023113 0.0011898 0.0091166
0.21836 0.10158 0.0059285 0.0031881
-0.00018206 -0.00014307 -0.00070774 0.00047067 -0.0016081 0.00042746 -0.0017246 -0.002
0.0059213 0.0032083 0.26934 0.10987
1880000000 0.21632 -0.14376 0.0022059 0.00045314 -0.00025584 0.0022956 -0.0029726 -0.0022678
-0.00029203 0.0019676 0.00041459 -0.00060048
0.0021844 0.00046427 0.26211 0.12846 -0.0040367 0.0029357 -0.00022407 0.0017939
0.00054984 0.0013398 0.00011458 0.0010636
-0.0002197 0.0021982 -0.0040039 0.0029178 0.10236 -0.25102 0.0020632 -0.0010486
0.0018894 0.0020531 -0.00093549 0.0015283
-0.0029397 -0.0022538 -0.00022215 0.0018117 0.0020407 -0.0010721 0.16738 -0.13677
0.0030068 0.0066188 -0.0025394 0.00010734
-0.00026205 0.0020107 0.00054648 0.0013202 0.0018034 0.0019107 0.0030463 0.0066335
0.22725 0.07477 0.0062365 0.0010576
0.00023799 -0.00062232 0.00012264 0.00096915 -0.000877 0.0015312 -0.0025304 6.005e-07
0.0061454 0.0010349 0.27134 0.077141
1940000000 0.17801 -0.17051 -8.0986e-05 -0.0010475 0.0017688 0.001954 -0.0037937 0.00037946
0.0011554 0.0010138 -0.00068703 -0.00057746
-5.7891e-05 -0.0010193 0.26405 0.096157 -0.0019459 0.0058609 0.0010547 0.0012955
0.0019014 0.00031331 0.00093757 0.00034131
0.0017062 0.0019155 -0.0019236 0.0058542 0.060012 -0.24298 0.00044046 -0.0023224
0.0022264 0.00018906 0.00032707 0.0017662
-0.0038221 0.00039488 0.0010256 0.0013163 0.00034335 -0.0022827 0.11554 -0.16913
0.0028783 0.0040972 -0.0016062 0.0012891
0.0012485 0.0010112 0.0019186 0.00032321 0.002204 0.00029511 0.0029038 0.004088
0.23725 0.037935 0.0048172 -0.0035564
-0.00073468 -0.0004828 0.00099067 0.00025773 0.00029909 0.0017172 -0.0015754 0.00134
0.0048754 -0.003554 0.26277 0.040252
2000000000 0.13088 -0.18496 -0.0035745 0.0010462 0.0030314 0.0012351 -0.002446 0.0037667
0.00093909 0.0005958 -0.00079723 0.00055152
-0.0035907 0.0010803 0.24947 0.06088 -0.0005438 0.007979 0.001529 0.00026241
0.0010812 -0.0012924 0.00054961 0.00013318
0.0030064 0.0013305 -0.00052273 0.0080451 0.017754 -0.22854 -0.0015246 -0.0015736
0.001982 -0.0010472 0.0017541 0.0014418
-0.0024345 0.0037689 0.001624 0.00029836 -0.0015196 -0.001475 0.060854 -0.17933
0.0010292 0.0028456 -0.00027128 0.0021893
0.0010037 0.00056379 0.0010292 -0.001231 0.002011 -0.0010242 0.0010329 0.0028116
0.23734 0.0054805 0.00073654 -0.0043363
-0.00065906 0.00068285 0.00035826 0.00013708 0.0016248 0.0014545 -0.00028495 0.002081
0.00071666 -0.0043765 0.25009 0.012465
2060000000 0.085153 -0.19175 -0.0043735 0.0033531 0.0031931 -0.00085891 0.00044795 0.0034628
0.001572 -0.00059449 -0.0001131 0.0011957
-0.0043924 0.0033291 0.23718 0.03267 0.0047276 0.008934 0.00094271 -0.0005997
0.00058249 -0.0014567 0.00058723 -0.0002292
0.0031411 -0.0009216 0.0048083 0.0089004 -0.014151 -0.20988 -0.0017757 0.00044614
0.0008923 -0.0021598 0.0028694 0.0003121
0.00042334 0.0034083 0.00093288 -0.00059918 -0.0017368 0.00045704 0.0094463 -0.17577
-0.00016566 0.0032084 0.00082843 0.0010116
0.0015085 -0.00074538 0.00058884 -0.0014423 0.00089747 -0.0021412 -0.00026053 0.003213
0.22866 -0.032769 -0.0014501 -0.0053988
4.1696e-05 0.0010328 0.00063112 -0.000201 0.0030931 0.00036138 0.00087432 0.00097809
-0.0014285 -0.0053845 0.23677 -0.012292
2120000000 0.039359 -0.18321 -0.0033766 0.0067751 0.0023935 -0.0029261 0.0030493 0.0021268
0.00079085 -0.0013855 0.001078 0.00033404
-0.0033532 0.0067975 0.21604 0.0081965 0.0073945 0.0049001 0.0010226 -0.0010883
-0.0014654 -0.0017983 -7.0647e-05 -0.0010459
0.0024642 -0.002929 0.0073856 0.004897 -0.042872 -0.19321 -0.00078084 0.0018486
-0.0015513 -0.0015765 0.00043816 -0.0021349
0.0031021 0.0021674 0.00096478 -0.0011995 -0.00077651 0.0018274 -0.041055 -0.15924
-0.0015996 0.0045673 0.0018015 0.0011651
0.00071983 -0.0012941 -0.0014409 -0.0018912 -0.0015399 -0.0015974 -0.0015862 0.0046258
0.21584 -0.069674 -0.0060438 -0.0030575
0.0009953 0.0002502 1.4938e-05 -0.00094321 0.00032638 -0.0022386 0.0017209 0.0012486
-0.0061094 -0.0029608 0.21607 -0.028666
2180000000 -0.00039376 -0.16901 -0.0018938 0.0099696 0.00040246 -0.0025038 0.0032031 -0.00027512
0.00038649 -0.0013503 0.0011311 0.00027505
-0.0018712 0.0099172 0.1968 -0.0091851 0.0085356 0.003783 -0.00056711 -0.0017666
-0.0017387 0.0010137 -0.00011459 0.00041835
0.00034889 -0.0024193 0.0085891 0.0037183 -0.063852 -0.16884 0.001465 0.0017223
-0.0006409 -0.00041028 0.00028712 -0.0019972
0.0032896 -0.00023122 -0.00070585 -0.0016091 0.0013311 0.0016178 -0.077369 -0.13226
-0.0012627 0.0074271 0.0016213 8.4058e-05
0.0003157 -0.0011931 -0.0018739 0.00089071 -0.00075783 -0.00034573 -0.0011892 0.0073949
0.19082 -0.1009 -0.0064845 0.00099896
0.00098551 0.00015944 5.0574e-05 0.00024566 0.00045697 -0.001944 0.0015062 0.00011713
-0.006551 0.0010202 0.2009 -0.043422
2240000000 -0.028852 -0.14498 0.0025485 0.01122 -0.00075049 -0.0029085 0.0019319 -0.0024849
-0.0018109 -0.00079426 0.00069315 -0.0019174
0.002584 0.011188 0.17751 -0.015318 0.009034 -2.0824e-05 -0.00084582 -0.0003987
-0.00047382 0.0010661 -0.00071535 -0.00050334
-0.00084444 -0.0028233 0.0090842 -0.00010894 -0.080872 -0.14493 0.0018214 -0.0015592
-0.0013853 -0.00010089 -0.0023718 -0.0012704
0.0018038 -0.0024775 -0.00083251 -0.00035793 0.0018291 -0.0015966 -0.11106 -0.1034
0.00076858 0.0099316 0.0016717 -0.00050149
-0.0017515 -0.00081204 -0.00052846 0.0011073 -0.001302 -7.5971e-05 0.00082489 0.0099402
0.16338 -0.11998 -0.0067383 0.0042409
0.00062707 -0.0018149 -0.0007855 -0.00060981 -0.0023824 -0.0013451 0.0016843 -0.00059012
-0.0067251 0.0042075 0.17877 -0.054495
2300000000 -0.05562 -0.1175 0.0080477 0.0091588 -0.0014946 -0.0019001 -0.00069503 -0.0015992
-0.0012899 0.00056452 -0.0010894 -0.00075161
0.0080556 0.0091344 0.15655 -0.024242 0.008882 -0.0024119 -0.0009693 0.00058646
-0.0002713 0.0015287 1.0885e-05 0.00069591
-0.0015784 -0.0020303 0.0088623 -0.0024788 -0.093475 -0.12059 -0.00019328 -0.0018072
-0.00035191 0.0019964 -0.0017836 0.00058956
-0.00072771 -0.0015538 -0.00084683 0.00052215 -0.00027379 -0.0016832 -0.13177 -0.067637
0.0048274 0.010742 0.00059189 -0.001387
-0.0014579 0.00046785 -0.00016545 0.0015714 -0.00037257 0.0019904 0.0048732 0.010662
0.12774 -0.14169 -0.0047369 0.0080245
-0.001013 -0.00073381 -0.00010702 0.00083842 -0.0018407 0.00059814 0.0007526 -0.0015077
-0.0045473 0.0081347 0.16226 -0.056167
2360000000 -0.071632 -0.085946 0.010966 0.0079529 -0.0012675 -0.001615 -0.0017535 -0.00089532
-0.00078877 0.00090688 -0.0016404 -0.00036805
0.010895 0.008013 0.14832 -0.024081 0.0082291 -0.0054948 -0.00078977 0.0010595
0.0018563 0.00026225 -5.8658e-06 -0.00019876
-0.0012824 -0.0015765 0.0081778 -0.0056477 -0.10294 -0.098385 -0.0027914 -0.0010495
0.00092415 0.00017819 -0.001091 0.0017978
-0.0017669 -0.00077139 -0.00088724 0.0010966 -0.0027368 -0.0010538 -0.14854 -0.034747
0.0088191 0.0102 0.0015479 -0.0018518
-0.00082933 0.00090791 0.0018397 0.00021562 0.00072995 0.00018619 0.00892 0.010235
0.1001 -0.14292 -0.00072822 0.0092883
-0.0015914 -0.00042359 0.00011299 -0.00018784 -0.00096141 0.0017657 0.0014103 -0.001744
-0.00089429 0.0090944 0.14096 -0.060003
2420000000 -0.07948 -0.059046 0.014264 0.0023266 -0.0033201 -0.00096633 -0.00085255 0.00072605
0.0010827 0.0016156 -0.0012536 0.0019068
0.014305 0.0023476 0.13065 -0.025371 0.0043963 -0.0074198 0.0013828 0.0010952
0.00054342 -0.0014264 -0.00016332 -8.5406e-05
-0.0032224 -0.00094122 0.0043134 -0.0072656 -0.11609 -0.077825 -0.0022112 0.0013672
0.00011521 -8.2921e-05 0.00050131 0.0026936
-0.00089635 0.00061517 0.0012719 0.0010769 -0.0022026 0.0013074 -0.15752 0.00878
0.013079 0.0074379 -0.0002473 -0.0028256
0.001195 0.0015369 0.00057125 -0.001391 2.4523e-05 -0.00023231 0.013097 0.007422
0.065841 -0.14339 0.0012482 0.0097932
-0.001349 0.0018805 -0.00012505 8.5052e-06 0.00053825 0.0027581 -0.00019198 -0.0027818
0.0012518 0.009811 0.12217 -0.056668
2480000000 -0.07973 -0.028094 0.013883 -0.0029206 -0.0015385 -4.1378e-05 -0.00077415 0.0013141
0.0017105 -0.0003705 9.6216e-05 0.0013854
0.01388 -0.0029176 0.13262 -0.026106 0.002452 -0.0091026 0.0011979 -5.0233e-05
-0.0003363 -0.00085959 -6.1833e-05 -0.00033085
-0.0015703 -5.5834e-05 0.0024898 -0.0091469 -0.11898 -0.057416 -0.00051513 0.0033399
-0.00029677 -0.00078061 0.0019582 0.00092629
-0.00062131 0.0013126 0.0011525 -1.8895e-07 -0.00045126 0.0032871 -0.15814 0.046515
0.017224 0.0018569 -0.00093719 -0.0028716
0.0017531 -0.00040497 -0.00047415 -0.00092044 -8.609e-05 -0.00074872 0.01727 0.0018577
0.036219 -0.13507 0.005001 0.0082898
0.00020506 0.0014284 -0.00016839 -0.00028982 0.0020497 0.0010925 -0.0010873 -0.002894
0.0050893 0.0083154 0.10346 -0.053169
2540000000 -0.084293 -0.0019241 0.011524 -0.0069498 -0.0024311 0.0010108 0.00064133 0.00096058
5.1745e-05 -0.0016371 0.0010304 0.0015468
0.011522 -0.0070035 0.1193 -0.018279 -0.001622 -0.0079546 0.00061023 -0.0015439
-0.0016751 -0.00019902 -0.00051263 0.00035167
-0.0024656 0.0010148 -0.0017548 -0.0080657 -0.1255 -0.033995 0.0020972 0.0025898
-0.0010409 4.6822e-05 0.0018277 -0.00084232
0.00065942 0.00095073 0.00057392 -0.0015946 0.0020351 0.0025436 -0.157 0.085774
0.016858 -0.0047763 -0.0022708 -0.002156
0.00014562 -0.0016966 -0.0017212 -9.5884e-05 -0.0010677 5.4667e-05 0.016818 -0.0047718
0.013743 -0.12192 0.0079521 0.0068263
0.0010129 0.0016735 -0.00068433 0.0003453 0.0017211 -0.0010865 -0.0021625 -0.0021632
0.0080377 0.0068343 0.088839 -0.040116
2600000000 -0.077362 0.022896 0.0079093 -0.01017 -0.0014132 0.0025059 0.0010123 -0.00039287
-0.00084338 -0.0011574 0.0018706 0.00046512
0.0079624 -0.010125 0.11366 -0.03399 -0.003911 -0.0060296 -0.00046498 -0.00066052
-0.00018351 0.0014594 -9.7932e-05 0.00066664
-0.0011905 0.0025976 -0.0039462 -0.0059222 -0.13008 -0.0089345 0.0030154 -0.00020834
-2.2871e-06 0.0013184 0.0011065 -0.0017283
0.00097808 -0.0004115 -0.00039613 -0.00065456 0.0030029 -0.00021402 -0.14232 0.11959
0.013539 -0.010617 -0.0035486 -0.00010809
-0.00089698 -0.0012885 -0.00020938 0.0014189 6.5738e-08 0.0012368 0.013472 -0.010731
-0.013949 -0.10657 0.0093731 0.0058914
0.0019745 0.00054515 -4.8357e-05 0.00069301 0.00109 -0.001767 -0.0036023 0.00013056
0.0093917 0.0058961 0.080384 -0.025965
2660000000 -0.071533 0.048309 0.0039577 -0.011773 -0.00018443 0.00098704 -1.8317e-05 -0.00017729
-0.0025681 0.00033447 0.0014103 -0.00054764
0.0039779 -0.011761 0.12081 -0.030117 -0.0049971 -0.0042385 -0.0011955 -0.00043196
0.00012043 0.0016901 0.00062012 0.00079161
-0.00025248 0.0010137 -0.005055 -0.0041019 -0.12928 0.011393 0.0018756 -0.001632
7.5635e-05 0.00076793 -0.0010619 -0.001388
-5.3915e-05 -0.00018861 -0.0012238 -0.00046137 0.0019213 -0.0016807 -0.12165 0.15032
0.0083721 -0.014276 -0.0025451 0.0012406
-0.0025582 0.00031819 0.0002093 0.0017681 0.00022099 0.00081454 0.0082007 -0.014317
-0.027811 -0.092313 0.010956 0.0016641
0.0015148 -0.00069349 0.0006301 0.00084008 -0.0012461 -0.0014163 -0.0025107 0.001273
0.011002 0.0017055 0.075864 -0.0076699
2720000000 -0.060868 0.066932 -0.0002536 -0.011504 -0.00039236 0.0027811 -0.00038297 -5.6876e-05
-0.0022676 0.0020064 0.00038302 -0.0017203
-0.00023131 -0.011517 0.10552 -0.033323 -0.0051593 -0.00076855 -0.0014669 0.0004366
0.0015708 0.00051715 0.00083404 -0.0001199
-0.00030389 0.0026783 -0.0050851 -0.00065458 -0.12351 0.040971 0.00029944 -0.002415
0.00047054 0.00066447 -0.0014938 0.00068307
-0.00033473 -1.8361e-05 -0.0014645 0.00052971 0.00026591 -0.0023713 -0.089019 0.17957
0.0024419 -0.014968 -0.0018254 0.0024477
-0.0021828 0.0020851 0.0015754 0.00050744 0.0003411 0.00044724 0.0023248 -0.014938
-0.043293 -0.068431 0.011956 -0.00099889
0.0002365 -0.0016125 0.00076178 -0.00013277 -0.0014527 0.0008708 -0.0018718 0.0022462
0.011954 -0.001197 0.079138 0.011082
2780000000 -0.04695 0.086227 -0.0046072 -0.010189 -5.1941e-05 0.0012837 0.00052298 -0.00017362
0.0010719 0.0027256 -0.00057583 -0.001838
-0.0045734 -0.010208 0.10366 -0.04504 -0.003953 0.00061752 -0.00012991 0.0016139
0.0015824 -0.00067361 2.9112e-05 -0.00017399
-0.00016162 0.001406 -0.0040081 0.00056202 -0.12052 0.071509 -0.0019088 -0.0016478
0.00052879 -0.00028853 -0.00032482 0.00082377
0.00051087 -0.00030105 -0.00015125 0.0016404 -0.0018367 -0.0016339 -0.059807 0.20115
-0.0036664 -0.014066 -0.00076258 0.0020177
0.00098917 0.0027118 0.0016243 -0.0008181 0.00030626 -0.00010232 -0.0037083 -0.013921
-0.055378 -0.04412 0.010463 -0.0056887
-0.00072257 -0.0017736 5.6283e-05 -0.00025309 -0.00034886 0.00074973 -0.0010132 0.0021212
0.010269 -0.005611 0.082985 0.028865
2840000000 -0.031453 0.10194 -0.007672 -0.0069135 0.00149 0.0017729 -8.312e-05 -6.4243e-05
0.0014587 0.0013237 -0.0016711 0.00034946
-0.0076577 -0.0069346 0.10175 -0.037983 -0.0029308 0.0015914 0.00045195 0.00075408
0.00018428 -0.0012683 5.6004e-05 -9.5886e-06
0.0015215 0.001824 -0.0029446 0.0015791 -0.11418 0.096989 -0.001415 0.00019072
0.00056889 -3.1863e-05 0.0010768 0.0010811
-0.00010607 -8.2161e-05 0.00052497 0.00070704 -0.0014538 0.00017492 -0.024464 0.21661
-0.0073869 -0.01036 0.00051401 0.0014164
0.001614 0.0013158 0.00011639 -0.0012063 0.00060945 0.00025405 -0.0074162 -0.010522
-0.059687 -0.021761 0.0087532 -0.0069018
-0.0017162 0.0005846 2.8902e-06 -2.6465e-05 0.0012192 0.00090453 0.00032247 0.0014746
0.0088028 -0.0068467 0.096661 0.044249
2900000000 -0.017163 0.12163 -0.0088194 -0.002897 0.0015354 0.00020053 0.00050246 -0.00086471
0.0025802 -0.00099632 -0.00083453 -3.6472e-05
-0.0087945 -0.0028983 0.082389 -0.045508 -0.00077082 0.0025333 0.00089299 0.0002883
-0.00019887 -0.001525 -0.00021791 1.6372e-06
0.0016765 0.00024421 -0.00073473 0.0026302 -0.096784 0.12982 -0.00096187 -0.00013822
-0.0005088 -0.0010929 0.0018725 -0.00058104
0.00048551 -0.00083049 0.00089776 0.00033358 -0.00094542 -0.00011507 0.012574 0.2199
-0.010445 -0.0065492 0.0010913 0.0019968
0.0024104 -0.0010155 -0.00017813 -0.0015325 -0.00046075 -0.001253 -0.010536 -0.0065481
-0.059484 0.0072936 0.0063231 -0.0097982
-0.00074645 -5.5247e-05 -0.00015149 2.1934e-05 0.0016358 -0.00054648 0.0012589 0.0020456
0.0065314 -0.0098875 0.11097 0.049931
2960000000 0.0050544 0.13329 -0.0086069 0.00060493 0.00044918 0.0015693 -0.00077059 -0.00086718
-4.367e-05 -0.0020559 -0.00085631 0.00056439
-0.0085142 0.00057763 0.091611 -0.044734 -0.00026298 0.0010089 0.00098268 5.6919e-05
-0.0012695 -0.0010549 0.00043582 0.0003536
0.0003637 0.0015141 -0.00031754 0.0010204 -0.077488 0.16051 -0.00065216 0.00050735
-0.00041847 0.00069201 -0.00013135 -0.0026606
-0.00083356 -0.000933 0.0010144 4.9982e-05 -0.00074419 0.00062159 0.054565 0.22711
-0.01068 -0.0010654 0.0015944 0.00044685
-4.1686e-05 -0.0020931 -0.0012752 -0.0010574 -0.00032747 0.00059688 -0.010742 -0.0009558
-0.050479 0.031413 0.0024043 -0.011492
-0.0010459 0.00041955 0.00065101 0.00029583 -0.00021298 -0.0025618 0.0017413 0.00040705
0.0021914 -0.011583 0.12945 0.060292
3020000000 0.023481 0.14713 -0.0062736 0.0037811 0.0016573 -0.00032162 -0.0011069 1.9554e-05
-0.00089185 1.5974e-05 4.8012e-05 0.00055498
-0.006271 0.0037735 0.080622 -0.033233 -0.00033928 -0.00031954 0.00055455 -0.0009206
-0.0017756 0.0002433 0.00064548 -0.00034897
0.0016071 -0.00027856 -0.00035591 -0.00025771 -0.056428 0.18495 -0.00057751 0.0010007
-1.4803e-05 0.00013469 -0.0011772 -0.001404
-0.0010241 5.7051e-05 0.00048522 -0.0009333 -0.00032797 0.00081448 0.093556 0.21995
-0.0089463 0.0023474 0.00054735 0.00025476
-0.00080448 3.4178e-05 -0.0017688 0.00031779 9.6005e-05 0.00032463 -0.0089866 0.0024267
-0.039755 0.05363 -0.00068378 -0.010685
-0.00022097 0.0005713 0.00059446 -0.00032253 -0.0011029 -0.0015283 0.00056031 0.00016849
-0.00083066 -0.010532 0.14945 0.0569
3080000000 0.051071 0.15603 -0.0043795 0.0059382 0.0016934 -2.2256e-05 -0.00066825 -5.1697e-06
-0.0010342 0.00013989 8.2895e-05 0.00080217
-0.0043883 0.005935 0.078307 -0.0276 -0.00040746 0.00017161 -0.00014694 -0.0002993
-0.0005893 0.001198 -9.0194e-05 -0.00053401
0.0015032 -7.4319e-05 -0.00039967 0.00019396 -0.019639 0.20694 -0.00054349 0.00019817
0.00049151 0.000623 -0.0021621 -0.00061314
-0.00074597 1.4636e-05 -0.00015747 -0.00032198 -0.000687 0.0001734 0.12711 0.21224
-0.0059004 0.0061403 0.0019713 0.00044468
-0.0010185 0.00010924 -0.00051142 0.0012218 0.00053874 0.00079748 -0.0057675 0.006229
-0.019937 0.080546 -0.005241 -0.0096957
8.7481e-05 0.00086797 -0.00011666 -0.00062182 -0.0022265 -0.00070336 0.0017424 0.00036711
-0.0050753 -0.009538 0.16303 0.064325
3140000000 0.079712 0.15888 -0.00098298 0.0074816 0.0028234 -0.0015226 -0.0010973 0.0012542
0.0013962 0.00098356 0.00030508 -9.1794e-05
-0.0010012 0.0074773 0.074338 -0.029446 -0.0012091 -6.9009e-05 0.00075811 -0.00033532
7.6887e-05 0.0011612 0.00060345 -0.00041623
0.0028266 -0.0015004 -0.0011923 -0.00013906 0.023793 0.2266 0.00014255 0.0016989
0.0011742 -0.00044924 -0.0027287 0.00094886
-0.0010842 0.0012554 0.0007413 -0.00029709 0.00010704 0.0016745 0.16244 0.18709
-0.0018886 0.0067146 0.00090301 -0.0011361
0.0014695 0.0010294 -2.5427e-05 0.0012145 0.0012324 -0.00069951 -0.0018047 0.0067729
-0.0097913 0.09681 -0.0073923 -0.0060129
0.00021021 -0.00014288 0.00074045 -0.00037722 -0.0026794 0.0011992 0.00083303 -0.0010937
-0.0071839 -0.0063787 0.18673 0.055061
3200000000 0.11119 0.16902 0.0040875 0.0064035 0.0009298 -0.0029335 5.4933e-05 0.0017773
0.00066186 -0.0015302 0.00023734 0.00045465
0.0040793 0.0063918 0.084813 -0.027992 -0.001295 0.00027649 -0.00047225 -0.0010135
0.0009319 0.0011743 -0.00037891 -0.0010138
0.00068493 -0.0028645 -0.0012404 0.00037641 0.06861 0.23192 0.0011449 0.00062142
2.5442e-05 -0.0017763 -0.0012645 0.002498
0.00010531 0.001757 -0.0005225 -0.0010272 0.0012272 0.00069295 0.18356 0.1644
0.00078066 0.0059156 0.00047884 -0.0013321
0.00067837 -0.0015771 0.0008718 0.0012297 -0.00035409 -0.0016947 0.00078858 0.0058707
0.021459 0.11498 -0.0089438 -0.0025789
0.00017199 0.00052541 -0.00046819 -0.0011244 -0.0010883 0.002199 0.00058316 -0.0012592
-0.0094182 -0.0023784 0.20154 0.054889
3260000000 0.14338 0.16077 0.0043305 0.003061 -0.00052368 -0.0025779 0.0012396 0.00072767
0.00045475 -0.002026 -0.00025543 3.4127e-05
0.0042471 0.0031337 0.093116 -0.03147 -0.002012 0.0022296 -0.00046968 -0.00014441
0.00093215 -0.00057273 -0.00089069 0.00013764
-0.00074584 -0.0025868 -0.0018275 0.0021411 0.1186 0.22709 0.00046653 -9.6695e-05
-0.00078139 -0.0011592 0.00073992 0.002083
0.0012595 0.00077158 -0.00048444 -0.00015733 0.00043464 -0.00029436 0.21076 0.12684
0.0036062 0.0049772 -0.00070685 -0.0019264
0.00033414 -0.0019631 0.0011134 -0.00065075 -0.00092752 -0.00098949 0.0035295 0.0049496
0.041016 0.124 -0.0072699 0.0024728
-0.00012818 0.00012913 -0.0010755 9.0139e-05 0.00056613 0.0020691 -0.00079487 -0.0019011
-0.0069977 0.0028055 0.23077 0.045467
3320000000 0.17274 0.15453 0.0072622 0.001158 -0.00038831 -0.0017602 0.0009469 0.00011304
-0.00194 -0.0015481 0.00032908 0.00010102
0.0073215 0.0011515 0.10013 -0.027975 0.00077534 0.0023613 -0.00045057 -0.00059623
-0.00018375 -0.00045281 -0.00050664 0.00026605
-0.0004452 -0.0017652 0.00073887 0.0024435 0.16666 0.21779 0.00022341 -0.00018931
-0.0013309 0.00014298 0.000245 0.00076072
0.00092743 0.00017458 -0.00047629 -0.00063429 0.00022592 -0.00020035 0.21962 0.096649
0.0041371 0.0023862 -0.0011336 0.00012961
-0.0018535 -0.0013875 -0.00022189 -0.00036729 -0.001038 -0.00028583 0.0042533 0.0024031
0.066396 0.12909 -0.0043995 0.0035882
0.00044008 -2.8903e-05 -0.00051378 0.00030932 0.00047187 0.00086494 -0.0010129 4.773e-05
-0.0040076 0.0034322 0.24685 0.032739
3380000000 0.20825 0.13797 0.005633 -0.0022423 -0.0011745 0.00074298 0.0009654 0.00018812
-0.0014903 0.00075882 0.0002553 -9.2652e-05
0.0056803 -0.0022405 0.11084 -0.036084 6.0334e-05 0.002853 -0.0011829 -0.00035416
-0.00013125 5.4909e-05 -0.00095939 0.00038896
-0.0011468 0.00063499 9.6477e-05 0.0029338 0.2082 0.1953 0.00061019 -0.00055963
-0.0016341 0.00067252 0.00091737 0.00141
0.00093884 0.00017314 -0.0011302 -0.00025845 0.00050402 -0.0005664 0.2345 0.064033
0.0054647 0.0018524 -0.00027893 0.00036693
-0.0015202 0.00080763 -0.000216 -1.8066e-05 -0.0016272 0.00064084 0.0055677 0.0019125
0.1035 0.12325 -0.0016967 0.0049089
0.00013389 -5.5662e-05 -0.00088009 0.00046138 0.0012799 0.0011351 -0.00041786 0.0004061
-0.001964 0.0045289 0.27644 0.01537
3440000000 0.23966 0.1166 0.0045191 -0.0040869 -0.00051122 -0.0016554 0.00060575 7.6905e-05
-0.0016564 0.0015238 0.00085334 0.00010641
0.0044846 -0.0040981 0.10455 -0.041759 0.0028237 0.0022324 -0.00088001 0.0011098
2.1493e-05 0.00042666 0.00020287 0.00096525
-0.00066112 -0.0017046 0.0027879 0.002239 0.24659 0.16629 -0.00045999 -2.6074e-05
0.00019378 0.0012088 0.00085222 0.00064502
0.00061079 -1.653e-05 -0.00087265 0.0010849 -0.00045395 -8.9692e-05 0.23595 0.030889
0.0062601 -0.0010249 -0.00037639 -0.00026195
-0.0016326 0.0015558 6.4637e-05 0.00043748 6.3559e-05 0.0015023 0.0062116 -0.001147
0.12847 0.11822 0.0019497 0.0029829
0.00078285 0.00019684 0.00018879 0.0010258 0.00069608 0.00045811 -0.00045615 -0.00027201
0.0017478 0.0032142 0.29339 -0.0138
3500000000 0.27167 0.084909 0.0022653 -0.0046646 -0.0014171 0.0013724 0.0010195 -0.00066244
-0.0010424 0.001513 0.00082666 -0.00076645
0.0022476 -0.0045335 0.11654 -0.065596 0.0032635 0.0016269 -0.00025525 0.00063241
0.00064501 -4.7076e-05 -0.00016378 0.00025655
-0.0011896 0.0014109 0.0033289 0.0016264 0.27506 0.13203 0.00031748 2.5727e-05
-0.00013873 0.00051966 0.001744 0.00039408
0.0010072 -0.00068483 -0.00022277 0.00063829 0.00028394 9.1017e-05 0.24011 0.0032967
0.0061301 -0.0036059 -4.6967e-05 -0.00030366
-0.00082206 0.0013364 0.00043055 -5.7825e-05 2.3973e-05 0.00048449 0.006145 -0.0036339
0.16913 0.096483 0.0022105 0.0011341
0.00050795 -0.00065475 0.00010963 0.00027208 0.0014666 0.00036577 8.8678e-06 -0.00021534
0.0027739 0.0014092 0.31388 -0.041238
3560000000 0.29024 0.050895 0.00027618 -0.0058759 -0.00039809 -0.00055342 0.00061018 0.00033618
0.0016229 0.0015536 -0.00012239 -0.00092808
0.00034968 -0.0059497 0.1103 -0.071112 0.0060648 -0.0006629 0.00030484 0.00051915
0.00061865 -0.00013423 0.00036751 0.00037766
-0.0005314 -0.00071665 0.0061454 -0.00066086 0.30239 0.089371 -0.00019695 -0.00017723
0.00034959 0.00028283 0.0016195 -0.00095077
0.00052143 0.00030289 0.00028854 0.0005308 -0.00024438 -0.00021119 0.23016 -0.032883
0.0044552 -0.0060338 -0.00062314 -0.00039218
0.0016296 0.0016479 0.00051455 -0.00011465 0.00043576 0.00022149 0.0044372 -0.0061495
0.18973 0.088823 0.0018573 -0.0013603
6.1655e-05 -0.0010748 0.00043209 0.00017521 0.0017474 -0.00024982 -0.00053256 -0.00035059
0.0018386 -0.001743 0.32696 -0.081195
3620000000 0.30674 0.01331 -0.0010031 -0.0038266 -0.0018703 -0.00015385 0.00033128 -0.001717
0.00011556 0.00029559 -0.00061324 -0.00075828
-0.00101 -0.0039177 0.11039 -0.099888 0.0041431 -0.0042199 0.00025966 0.00046474
-0.0002047 -0.00098598 0.00053215 0.00034693
-0.0020188 0.00011869 0.0041015 -0.0041563 0.31507 0.046309 0.00032521 -0.00097422
-0.00014607 0.00049101 0.00072963 -0.00051681
0.00025137 -0.0016384 0.00024244 0.00040229 0.00018864 -0.00096191 0.21875 -0.063287
0.00072866 -0.0067918 -0.0012269 0.0009021
8.5106e-05 0.00052922 -6.0272e-05 -0.00082693 -0.00041755 0.00035564 0.00056115 -0.0067877
0.21209 0.054191 0.00047608 -0.0013728
-0.00052018 -0.00087207 0.00036619 0.00025523 0.0014067 -0.0011144 -0.0010509 0.00065971
-0.00017174 -0.001247 0.32858 -0.11577
3680000000 0.31108 -0.031275 -0.0036958 -0.0040149 -0.00087451 0.0015602 -0.0011504 -0.00030784
0.0012843 -0.0001585 -0.0012149 -0.00049098
-0.0037906 -0.0039081 0.10618 -0.1165 0.0012341 -0.0047129 0.00073212 0.0004177
-0.00010301 -0.00053206 0.00048553 0.00013928
-0.00094357 0.0017155 0.0012794 -0.0047903 0.32693 -0.0038723 -0.00097634 -0.00081453
0.0012762 0.00060837 0.00085741 -0.0019776
-0.0010005 -0.0002534 0.00070408 0.00043899 -0.00087634 -0.00071477 0.20519 -0.096713
-0.00074514 -0.0061539 -0.001035 0.001218
0.0013702 -0.00037849 -4.674e-05 -0.00070046 0.0011511 0.00083978 -0.00077708 -0.0059953
0.2323 0.03319 -0.0001255 -0.0012987
-0.0014612 -0.0003266 0.00038938 0.00025203 0.00070952 -0.0021843 -0.0010892 0.0011573
0.00035023 -0.00093914 0.32868 -0.15984
3740000000 0.31281 -0.067228 -0.0033372 1.5307e-05 -0.0023084 0.002566 4.7739e-05 -0.00087167
-0.00090747 0.00020672 -0.00064243 0.00059662
-0.0031491 0.00013039 0.097793 -0.13837 0.0010328 -0.0051749 0.00036745 -0.00021182
-0.00033027 -0.00026034 0.00066131 -2.3838e-06
-0.0019322 0.0023937 0.00078897 -0.0052459 0.32929 -0.044279 -0.00073455 -0.00018059
4.2924e-06 -0.00020084 -0.0006408 -0.0013929
3.3797e-05 -0.00099282 0.0003547 -0.00025919 -0.00069184 -4.775e-05 0.18361 -0.12033
-0.0024992 -0.0051159 0.00069431 0.0027646
-0.00085044 0.00018589 -0.00037452 -0.0002716 0.00021164 -4.5935e-06 -0.0022378 -0.0049761
0.24149 0.00078767 -0.00080723 -0.00078487
-0.00045372 0.00072799 0.00063391 0.00036623 -0.0012903 -0.0015666 0.00068062 0.0027302
-0.00063964 -0.0012738 0.31536 -0.20033
3800000000 0.30691 -0.11343 -0.0023105 0.000667 0.00072753 0.0040596 -0.0013922 -0.0017459
0.0015205 0.0010411 -0.0012866 0.00024834
-0.0021833 0.00062687 0.086945 -0.1532 -0.0020135 -0.0050511 0.00027458 0.00012503
-0.00097052 -0.00040593 0.00077004 0.00016795
0.0007614 0.0034882 -0.0022958 -0.0050313 0.3247 -0.085449 -0.00072763 0.00045278
0.0008528 0.00025264 -0.00089391 -0.00057903
-0.0014742 -0.0016842 0.00022054 0.00016435 -0.0005896 0.00036634 0.17435 -0.14562
-0.0031045 -0.0035362 0.0016145 0.0016874
0.0016121 0.0011768 -0.001125 -0.00018984 0.00081282 -0.0001617 -0.0033765 -0.0039209
0.25803 -0.036399 0.0011775 4.8133e-05
-0.0010422 9.4493e-05 0.0013326 5.233e-05 -0.0010931 -0.00014404 0.0015399 0.0018357
0.00057626 0.00013101 0.30677 -0.2407
3860000000 0.2958 -0.14495 -0.0008722 0.0012693 0.0027706 0.0017741 -0.002027 0.0010812
0.0008126 -0.0010719 -0.00065138 0.0015559
-0.00093102 0.0010917 0.067918 -0.16295 -0.003608 -0.0051249 0.00045692 -0.00054938
-0.00073363 0.0012787 0.0008265 -0.00076795
0.0026799 0.0020712 -0.0036126 -0.0048152 0.30473 -0.1252 -0.00056524 0.00089248
0.00035982 -0.00068281 -0.00098231 -0.00072915
-0.0020788 0.0012074 0.0004853 -0.00061327 -0.00071473 0.00086968 0.14646 -0.16061
-0.0023324 -0.0040274 0.0019561 0.0010897
0.00091847 -0.0012182 -0.00056548 0.0012916 0.00028074 -0.00061047 -0.0024799 -0.0038368
0.25713 -0.063667 0.00028636 -0.00086895
-0.0007043 0.0015325 0.00057363 -0.0014813 -0.00046944 -0.00033128 0.0019406 0.0010162
0.00065977 -0.00041558 0.28452 -0.27891
3920000000 0.28054 -0.18547 0.0019309 7.273e-05 0.0035244 0.0021385 -2.488e-07 0.0009319
0.00037247 1.882e-06 0.00072413 0.00054754
0.0018044 0.00033911 0.04053 -0.17915 -0.0051217 -0.0030251 -0.00050893 -2.0449e-05
0.00028609 0.00017827 -0.00021428 -0.00058943
0.003809 0.0023109 -0.0047526 -0.0030672 0.29875 -0.15758 0.0003227 0.0013612
0.0016 -0.0009544 -0.00062973 -0.00019227
7.1569e-05 0.00090066 -0.00042835 5.0087e-05 0.00021143 0.0011439 0.12643 -0.17151
-0.0041008 -0.0032036 0.0024392 -0.00032596
0.00032308 -0.0002522 0.0002729 9.051e-05 0.0016923 -0.0006554 -0.0039446 -0.0031028
0.25328 -0.10973 0.0016481 -0.0011093
0.00054523 0.00067426 -0.00050287 -0.00029698 -0.0003117 -0.0003334 0.0025819 -0.00024498
0.0017011 -0.0014243 0.26294 -0.30711
3980000000 0.2529 -0.221 0.0018846 -0.0031124 0.0045007 -0.00027929 -1.071e-05 0.001172
0.0010512 -0.0017378 0.00047506 0.00012928
0.0019074 -0.0030893 0.01852 -0.19248 -0.0053248 -0.0010741 0.00069931 0.00051046
0.00029011 0.00041877 -8.4832e-05 -0.0012045
0.0048773 -0.00038773 -0.0056412 -0.001421 0.27046 -0.18927 0.0014716 -0.00015494
-0.00096774 -0.0009157 -0.00050524 -0.00052787
9.0619e-05 0.001146 0.00072316 0.00032715 0.0012542 5.2968e-05 0.090095 -0.19335
-0.0038357 -0.0036645 0.0015047 -0.0010952
0.00081926 -0.0019099 0.00037141 0.00046461 -0.00079598 -0.00074418 -0.0038082 -0.0038494
0.24356 -0.14016 0.0015613 -0.0040929
0.00087147 0.00020177 5.8019e-05 -0.00087498 -0.00051045 -0.00093304 0.0015428 -0.0011863
0.0010983 -0.0041801 0.22903 -0.34471
4040000000 0.22489 -0.24632 -0.00073703 -0.0040371 0.0035109 -0.0027459 0.00019322 0.00025277
-0.00053978 -0.00089395 0.00077902 -4.7218e-05
-0.00061941 -0.0040449 -0.0065339 -0.20004 -0.0045587 -0.00022865 0.00024767 -0.00099369
0.00012586 0.00030267 -0.0013524 8.9887e-06
0.0034546 -0.0030365 -0.0048386 5.3846e-05 0.24745 -0.22245 0.00013989 -0.00059204
-0.00060511 -0.00060596 -0.0012058 4.3658e-05
0.00014733 0.00018587 0.00012075 -0.00091364 0.00021334 -0.00054012 0.068296 -0.18812
-0.0064144 -0.0021313 0.0018092 -0.00041991
-0.00049013 -0.00069342 0.00019191 0.00017228 -0.00024837 -0.00073235 -0.006471 -0.0019909
0.23361 -0.17272 -0.0011431 -0.0030743
0.00062762 -0.00021473 -0.0011428 -8.2072e-05 -0.0015931 0.00027745 0.0017798 -0.00047305
-0.00096718 -0.0029908 0.19138 -0.36314
4100000000 0.19452 -0.27019 -0.0034017 -0.002855 0.001333 -0.0036635 -2.2068e-05 -4.5426e-07
0.00034927 -0.0016815 0.00054753 -2.3669e-05
-0.0033803 -0.002733 -0.032488 -0.20382 -0.0052339 0.00082114 -0.00018071 -0.00031703
0.00087685 0.00037138 -0.00066016 0.00033368
0.0012901 -0.0034902 -0.0051321 0.0012075 0.22479 -0.24843 7.8448e-05 -0.00017733
-0.0010779 -0.00023704 -0.0013883 0.00022297
-0.00016525 -3.5966e-05 -0.00017775 -0.00027443 3.4196e-05 -0.00024018 0.034788 -0.20156
-0.0061564 0.00066215 0.0011117 -0.0013768
0.00049266 -0.0014747 0.00088932 0.0002464 -0.0011221 -0.00048643 -0.0061299 0.00054188
0.21992 -0.1983 -0.0014242 -0.0042215
0.00042324 8.0443e-05 -0.00056558 0.00024639 -0.0012257 0.00063238 0.0010628 -0.0013455
-0.0013358 -0.0043709 0.15796 -0.39015
4160000000 0.16518 -0.28691 -0.0038105 -0.0016526 -7.7424e-05 -0.0034908 0.00062605 -0.00033096
-0.0036538 -0.00085784 0.00069918 -0.00077634
-0.0035883 -0.0018048 -0.058341 -0.20005 -0.0050299 0.0030969 -0.00047092 -0.00034918
0.00017988 -0.00046265 -0.00077547 0.00031033
-0.00013397 -0.0037042 -0.004645 0.0030251 0.19276 -0.26262 0.00055393 -8.4462e-05
-0.000904 -0.00018392 -0.0011837 0.00088296
0.00064482 -0.00018546 -0.0004309 -0.00026486 0.00061039 -0.00026753 0.010292 -0.18926
-0.0055735 0.0015791 0.00090558 -0.0023795
-0.0033474 -0.00088742 0.00013092 -0.00040997 -0.0012513 -0.00021935 -0.00574 0.001542
0.19024 -0.23391 -0.0040442 -0.0035968
0.00087361 -0.00083252 -0.00088851 0.00019756 -0.00093505 0.00068362 0.00097444 -0.0023406
-0.0041598 -0.0036533 0.10893 -0.3983
4220000000 0.13632 -0.3022 -0.004241 0.00028248 -0.00027264 -0.0036363 -0.00023917 -0.00015289
-0.0008928 0.00084063 0.00049723 -0.0011021
-0.0043574 0.0001368 -0.094931 -0.18997 -0.0017859 0.0039836 -0.00026083 -0.00011998
0.00026085 7.0015e-05 -0.00060411 0.00085648
-0.00040562 -0.0039003 -0.0019418 0.0036726 0.16376 -0.29004 5.4553e-05 0.00027497
0.00024664 0.00016067 -0.00028703 0.0013756
-0.00024329 -0.00011486 -0.00013487 -0.00019367 -0.00013745 0.00024052 -0.013974 -0.18731
-0.0044745 0.002266 6.2637e-05 -0.0022861
-0.00094415 0.00076589 0.00014158 0.00010549 0.00069648 0.00051516 -0.004226 0.0025142
0.17492 -0.25851 -0.0040985 -0.0030098
0.000375 -0.0010018 -0.00080733 0.00093583 -0.00019223 0.0010176 0.00016546 -0.0023754
-0.0039052 -0.0027896 0.080866 -0.41218
4280000000 0.10542 -0.31087 -0.0026535 0.0016589 -0.0016562 -0.0040881 -0.00053124 0.00073135
-0.00024384 0.0013785 -0.00074457 -0.00021025
-0.0027912 0.0018127 -0.1206 -0.19416 -0.0024711 0.0027221 -0.00072387 -0.00027584
-3.9207e-06 0.00011224 0.00046365 0.00077138
-0.0020087 -0.0037873 -0.0026534 0.0029919 0.13242 -0.29724 0.00091643 -0.00027511
-0.0010189 0.00081735 -5.9627e-05 0.00097665
-0.00044978 0.00068907 -0.00078568 -0.00038612 0.00083294 -2.7875e-05 -0.051738 -0.17221
-0.0047727 0.0028256 -0.00048739 -0.0022067
-0.00048142 0.0013715 0.00016669 3.0371e-05 -0.00054577 0.0006196 -0.0047247 0.0026734
0.13097 -0.28159 -0.0062004 -0.00092118
-0.00077507 -0.00021381 0.00037963 0.00095168 -0.00047487 0.0007329 -0.00053461 -0.0023392
-0.0064487 -0.001374 0.030205 -0.41679
4340000000 0.078321 -0.3195 -0.0018339 0.0016474 -0.0021588 -0.0016169 0.00022359 0.00059622
-0.00010206 0.00078794 0.00011872 -0.00080895
-0.001773 0.0017489 -0.14125 -0.16793 -0.0020414 0.003668 -6.8635e-05 0.00052874
-0.00018339 -0.00023254 0.00035128 0.00026634
-0.002205 -0.0013474 -0.001905 0.0039232 0.096528 -0.31352 -0.00043192 -0.00090721
0.00057053 0.00067113 0.00051331 0.0020962
0.00017326 0.00059877 -0.00014843 0.00065649 -0.00027369 -0.00083985 -0.069632 -0.16932
-0.0041423 0.0036637 -0.0014171 -0.0023989
-9.0105e-06 0.00096943 6.0132e-07 -0.00027684 0.00014665 0.00027733 -0.0042157 0.0037097
0.10382 -0.30806 -0.0047699 0.001571
-2.3686e-05 -0.0010376 0.0005062 0.00043116 0.00047977 0.0020213 -0.0014985 -0.002431
-0.0048664 0.0018532 -0.0035713 -0.4113
4400000000 0.047057 -0.32481 -0.0010699 0.0014785 -0.002535 -0.0016871 0.0009414 0.0013974
-4.1555e-05 0.00086149 -0.0003159 -0.00071529
-0.00088797 0.0012569 -0.17022 -0.15787 -0.0013551 0.0041495 -0.00038357 0.00037068
0.00034524 -0.00063373 0.00051348 0.00037849
-0.0023751 -0.0015391 -0.0010309 0.0041279 0.066904 -0.31858 -0.00028857 -0.00030155
0.00046439 -3.2472e-05 0.0010003 0.0014898
0.00087564 0.0013834 -0.00041195 0.00048519 -0.00023085 -0.00038596 -0.094222 -0.15608
-0.0032953 0.0053819 -0.0023039 -0.0015753
0.00014384 0.0008486 6.7929e-05 -0.00060386 -0.00027216 0.00036731 -0.0031967 0.0051444
0.073013 -0.32022 -0.0043424 0.00059489
-0.00032928 -0.00084432 0.00079073 0.00037893 0.0012573 0.0016819 -0.0024494 -0.0015381
-0.0039083 0.00041042 -0.049384 -0.41595
4460000000 0.011548 -0.32447 -0.00069157 0.00042099 -0.0040098 -0.0006074 0.0013894 -0.00072036
-0.00030778 0.0011462 -0.0013158 -0.00035683
-0.00077515 0.0002516 -0.19191 -0.12844 -0.00049462 0.0048224 -0.00042529 0.00077274
-0.00033085 -0.00045619 0.00057997 -0.00033643
-0.0040685 -0.00089836 -0.00024322 0.0046445 0.043285 -0.32555 -0.00061282 -0.00043573
0.00041472 0.00081244 0.002244 0.00066306
0.0014219 -0.00067451 -0.00036434 0.00078967 -0.00069931 -0.00042883 -0.10752 -0.13446
-0.0013595 0.0064141 -0.00233 -0.00093772
-0.00019195 0.0011321 -0.00035774 -0.00052271 0.00036632 0.00067763 -0.0015305 0.006532
0.037436 -0.31724 -0.0037544 0.0028666
-0.0012802 -2.96e-05 0.00046994 -0.00055505 0.0022457 0.00068582 -0.0021818 -0.00090076
-0.0039999 0.0029945 -0.089678 -0.39712
4520000000 -0.012739 -0.32462 -0.00025285 -0.00063382 -0.0034584 0.00021414 0.00059058 -5.885e-05
0.0018216 -8.1395e-05 -0.00070187 0.00085229
-0.00043954 -0.00046086 -0.2169 -0.11143 0.00083399 0.0046194 0.00053491 0.00084914
-0.00027677 -8.3426e-05 0.00012815 2.9354e-06
-0.0037411 0.00037857 0.00065008 0.0044855 0.011339 -0.32453 -0.0010323 0.00071376
0.00074605 -0.00071322 0.0014799 -0.00079275
0.00059498 -5.5164e-05 0.00057769 0.00085629 -0.0008316 0.00074155 -0.1251 -0.12498
-0.0005194 0.005988 -0.0031901 -0.00058938
0.001695 -0.00018362 -0.00035137 2.914e-06 0.0010068 -0.00044112 -0.00024958 0.0059895
-0.011612 -0.32999 -0.0026692 0.0029118
-0.00064798 0.0010372 2.3159e-05 7.5645e-05 0.0018493 -0.0012152 -0.0031135 -0.00035441
-0.0028575 0.0031924 -0.11802 -0.39535
4580000000 -0.050303 -0.317 -0.0013186 -0.00083287 -0.0030208 0.0023078 0.00079225 -0.00035503
3.0893e-05 7.3266e-05 -0.00056122 0.00088517
-0.0012478 -0.00069526 -0.2356 -0.084484 0.00092423 0.0041624 0.00061576 -5.3438e-05
-9.697e-05 0.00011338 0.00025526 -0.00036601
-0.0029192 0.0025723 0.001111 0.0043776 -0.021006 -0.32117 4.394e-05 0.00052995
-0.00037019 -0.00032962 0.0016848 -0.00097105
0.00078813 -0.00040601 0.00059838 -0.00011064 -0.00015244 0.00034934 -0.13525 -0.10029
0.0022906 0.0052121 -0.0025482 0.0012788
0.00011661 0.00018866 -6.0878e-05 0.00027664 -0.00028686 -0.00053871 0.0021797 0.0052077
-0.039062 -0.3357 -0.0022953 0.0032693
-0.00031092 0.00071958 0.00032272 -0.00039012 0.001262 -0.0010253 -0.0025366 0.0012224
-0.0022554 0.003146 -0.16368 -0.36552
4640000000 -0.075543 -0.31063 -0.0027522 -0.0016508 -0.0032787 0.0026314 0.00052965 -0.0014572
0.0014945 -0.00014509 8.9822e-05 0.0010186
-0.0024757 -0.0017438 -0.24571 -0.056621 0.001562 0.0038752 0.00076711 0.00023256
-0.00032078 0.00042548 1.7462e-05 -0.0007708
-0.0030532 0.0027671 0.0018727 0.0037851 -0.045382 -0.31464 0.00025775 0.00061158
0.0010575 0.00037316 0.00036595 -0.0023899
0.00054338 -0.0015216 0.00070359 0.00025333 5.3855e-05 0.00060793 -0.14055 -0.085972
0.0036604 0.0038684 -0.0026202 0.0015552
0.0013511 -0.00033968 -0.0002898 0.00040567 0.00090364 0.00018125 0.0038564 0.0039232
-0.072057 -0.32277 -0.0025101 0.0036759
-7.4359e-05 0.00089068 -3.446e-05 -0.00048511 0.00047527 -0.0018449 -0.0025052 0.0014981
-0.0026794 0.0038446 -0.1823 -0.35537
4700000000 -0.10349 -0.30616 -0.004248 6.4603e-05 -0.001466 0.0047527 -0.00096574 -0.00096635
0.00093421 -0.00053762 0.00090758 0.00063091
-0.0043272 -6.4667e-05 -0.25757 -0.037981 0.0026792 0.0041574 0.00040034 -0.00050699
0.00053048 0.00036628 -0.00029625 -3.3459e-05
-0.0012706 0.0047557 0.0026885 0.003855 -0.075655 -0.30797 -0.00051241 0.00054188
0.00030312 -0.00038351 -7.9491e-05 -0.0014351
-0.0010007 -0.00094343 0.00040492 -0.00048845 -0.00021354 0.00074146 -0.15737 -0.065083
0.0037406 0.0014511 -0.0014375 0.0026371
0.0010893 -0.00058808 0.00046142 0.00037315 0.0002446 -0.00012113 0.0036634 0.0012988
-0.11091 -0.31534 -0.00089907 0.0037246
0.00090525 0.00077946 -0.00019459 -7.0237e-05 0.00016748 -0.0014617 -0.0016344 0.0025177
-0.00084524 0.0037879 -0.22597 -0.32636
4760000000 -0.13332 -0.29059 -0.0047606 0.0014315 0.00087665 0.0046874 -0.00069447 -0.00054043
0.00023161 -0.0010944 0.00087311 -0.00028538
-0.004948 0.0014168 -0.25315 0.0044841 0.0034188 0.0033459 4.8331e-05 -0.00066564
0.00018366 0.00022732 0.00015791 2.1918e-05
0.00074976 0.0044471 0.0031476 0.0033484 -0.10436 -0.29456 0.00088308 0.00048404
0.00078997 8.5043e-05 -0.0010736 -0.00080102
-0.00066505 -0.00049912 2.7037e-05 -0.00066602 0.00081109 0.00043042 -0.1515 -0.048544
0.002543 0.00066978 -0.00054802 0.0027436
0.0003224 -0.0010231 0.00022437 9.4986e-05 0.0010297 6.7777e-05 0.0025273 0.00060176
-0.14428 -0.29942 -0.0008072 0.0039727
0.00090399 -0.00047909 4.5562e-05 -9.2181e-05 -0.00098758 -0.0010759 -0.00053376 0.0029059
-0.00075933 0.0040629 -0.23719 -0.30384
4820000000 -0.1602 -0.27664 -0.0050662 0.0027584 0.0016461 0.0027678 -0.00078977 -0.0004555
0.00022897 -0.00083793 0.00022626 -0.00038404
-0.0050365 0.0029277 -0.26515 0.026779 0.0042782 0.0031199 -7.9671e-05 -0.00039813
0.00034173 -6.2173e-05 -0.0002546 -0.0004546
0.0015115 0.0028514 0.0043728 0.003366 -0.13268 -0.29141 0.00045492 -0.00038402
0.00048934 -0.00055039 -0.00096788 -0.00023861
-0.0008273 -0.0004094 -8.1394e-05 -0.00032818 0.00050401 -0.00045843 -0.16675 -0.031007
0.0018245 -0.00041352 4.3266e-05 0.003038
0.00032764 -0.0010249 0.00029312 3.9444e-06 0.00041271 -0.00069816 0.0017941 -0.00040302
-0.1845 -0.28208 -0.00022437 0.0032046
0.00025811 -0.0004634 -7.6079e-05 -0.00049619 -0.0012257 -0.00027183 0.0001493 0.0031023
-5.3101e-05 0.0032442 -0.27475 -0.27396
4880000000 -0.19101 -0.25679 -0.0043972 0.0046725 0.0021195 0.0031694 -0.0014219 0.00019726
-0.00090571 -0.0010599 0.00040296 1.5831e-05
-0.0043627 0.004554 -0.25649 0.068593 0.004634 0.0016055 -0.00034144 -0.00017444
-0.00016796 0.00013727 -0.00021082 1.2765e-05
0.002047 0.003344 0.0050905 0.0014863 -0.15285 -0.27768 0.00047822 -0.00040903
-0.00019505 -0.0019726 -0.00054894 -8.0303e-05
-0.001415 0.0002188 -0.0003152 -0.00026389 0.00045226 -0.00039216 -0.1597 -0.012389
0.0004974 -0.00069858 0.001253 0.0023073
-0.0011136 -0.0010596 -1.8545e-05 0.00027328 -0.00016049 -0.0013676 0.00052051 -0.00068958
-0.21517 -0.26733 0.0002535 0.0028665
9.5237e-05 6.0647e-05 -0.00029984 2.2545e-05 -0.00065518 -8.9643e-05 0.0013553 0.0022589
0.00024446 0.0027037 -0.28624 -0.2444
4940000000 -0.21189 -0.23917 -0.0029484 0.0066618 0.0028007 0.0010213 -0.00031159 0.00071407
-0.0011972 -0.00028562 8.2131e-05 -0.00064917
-0.0029228 0.0068043 -0.26803 0.094236 0.0058272 0.0011474 -9.8155e-05 -4.4135e-05
0.00036755 -0.00019953 -0.00034747 6.4457e-05
0.0030844 0.0011947 0.0057611 0.00081952 -0.1732 -0.25302 8.5393e-05 -0.0003596
-0.0011449 0.0001784 -0.00051949 0.00017165
-0.00029574 0.00071946 -0.00010186 -8.1917e-05 0.00010499 -0.00046814 -0.16745 -0.0028394
-0.00076258 9.0347e-05 0.0017596 0.0019918
-0.0010912 -0.00034049 0.00039095 -0.00040063 -0.00082942 -0.00022869 -0.00059123 2.5517e-05
-0.23995 -0.24012 -0.00024759 0.0031435
-2.1868e-05 -0.00051468 -0.00045827 9.1763e-05 -0.00051896 -0.00015588 0.0017576 0.0017104
-0.00040313 0.0032445 -0.30991 -0.21795
5000000000 -0.23249 -0.2147 -1.6278e-05 0.0074692 0.0030367 0.001613 -0.00020653 0.0005817
-0.00060081 0.00054251 -0.00015937 -0.00090584
9.0115e-05 0.0073485 -0.25438 0.11203 0.0059738 -0.00065046 -0.00025469 -7.7883e-05
-0.00015331 -0.00060277 -0.00027258 3.4756e-05
0.0032273 0.0012669 0.005798 -0.00082008 -0.20175 -0.23855 -0.00035356 -0.00077237
-0.00030576 -0.00026617 -0.00049409 -0.0001342
-0.00022012 0.00061677 -0.00036125 -5.1637e-05 -0.00068913 -0.00078938 -0.16156 0.02154
-0.0010768 0.0014422 0.0024104 0.0011548
-0.00052054 0.00068621 -0.00030717 -0.00059479 -0.00065782 -0.00032749 -0.0012229 0.0013798
-0.26734 -0.21681 0.00010602 0.0034413
-0.00011259 -0.00077693 -0.00021897 0.00018578 -0.00070409 6.8479e-05 0.0022949 0.001187
9.8287e-05 0.0032758 -0.32178 -0.184
5060000000 -0.25315 -0.18694 0.0021427 0.0071138 0.0030376 -0.00016854 0.00016944 0.00053421
-0.00028653 -0.00012355 -0.00051434 -0.00015273
0.002044 0.0070157 -0.23672 0.14865 0.0054366 -0.0018244 -6.6298e-05 0.00021409
-0.00038489 -6.0785e-05 -0.00043296 0.00031503
0.0028567 -0.00041394 0.0051762 -0.0019432 -0.21471 -0.21655 -0.00040485 0.00016215
-0.0012866 -4.5575e-06 -0.0010819 7.7677e-05
0.00016193 0.00054266 7.4415e-06 0.00030121 -0.00041635 0.0004063 -0.16316 0.0288
-0.00063633 0.0030839 0.0017109 0.00053168
-0.00019703 -0.000148 -0.00032902 0.00011641 -0.0013643 -6.1305e-05 -0.00068947 0.0031546
-0.2822 -0.18586 0.0010404 0.0034568
-0.00023555 -0.0003811 -0.00025811 0.00033471 -0.0011834 -8.9945e-05 0.0017871 0.00054873
0.0012095 0.003537 -0.33418 -0.15498
5120000000 -0.26912 -0.16166 0.0035765 0.0058401 0.003037 -0.00040367 0.00043507 0.00063468
-8.3522e-05 0.00094071 -0.00059424 0.00030556
0.0034684 0.0058971 -0.23125 0.17532 0.0047113 -0.002934 8.5713e-05 0.00018257
4.0148e-05 -5.4226e-05 0.00018588 0.00033884
0.0029606 -0.00035139 0.0048307 -0.0027897 -0.22964 -0.20317 -0.00023887 0.00012222
0.00015915 0.0011547 -0.0011464 0.00063688
0.00035705 0.00069264 0.00024344 0.00015323 -6.5146e-05 0.00020747 -0.15935 0.055283
0.00097889 0.0036759 0.002466 0.00039269
-0.00020686 0.00069717 -5.079e-05 -0.00014279 -0.00020406 0.0012723 0.0010697 0.0035905
-0.29716 -0.15169 0.0014882 0.0034898
-0.00078772 0.00028869 4.7538e-05 0.00013377 -0.00090052 0.0011529 0.0024313 0.00033481
0.0015218 0.0034735 -0.34646 -0.12116
5180000000 -0.28516 -0.13118 0.0049423 0.0048617 0.0034626 -0.001164 0.00025606 0.00059857
-0.0001637 0.00019297 -0.0006484 0.00044598
0.0050828 0.0048997 -0.20891 0.19853 0.0039528 -0.0040347 -0.00034739 -0.00025863
-0.00028145 -0.00023427 -0.00013327 9.6736e-05
0.0034882 -0.00097429 0.00411 -0.0038872 -0.24064 -0.16559 -0.00037291 0.00088259
-0.00021318 -0.00023961 -0.00045404 0.00090916
0.00029306 0.00058759 -0.00038908 -0.00032036 -0.00022546 0.00066177 -0.15822 0.06492
0.0026286 0.0040691 0.0022518 -0.00072943
-0.00026492 0.00034081 -0.00018643 -0.00020637 0.00023615 -8.3654e-05 0.0027644 0.0041153
-0.30987 -0.10935 0.0025837 0.003557
-0.00063501 0.00060041 -0.00022193 9.8319e-05 -0.00016828 0.00063756 0.0023332 -0.00081197
0.0024143 0.0037615 -0.34926 -0.08893
5240000000 -0.29341 -0.10425 0.0052271 0.0035114 0.0025529 -0.0029551 0.00066023 -5.7105e-05
-0.00029655 8.2043e-05 0.00012712 0.00053941
0.0053013 0.0034302 -0.19668 0.23581 0.0028647 -0.0045068 9.6116e-06 0.00011476
-0.00012575 6.6784e-05 0.00028155 0.00041303
0.0025508 -0.0030655 0.0030242 -0.0047766 -0.25759 -0.14092 0.00044594 0.00014078
-0.00026102 0.00088118 8.1423e-05 0.0013498
0.00070419 -5.5144e-05 -6.2303e-05 0.00016068 0.00020784 9.4196e-05 -0.15869 0.085546
0.0037073 0.0029308 0.0016575 -0.0012818
-0.00030712 5.7873e-05 -0.00025509 9.1076e-05 -0.00032071 0.00013697 0.0037295 0.0027743
-0.3236 -0.067814 0.0031475 0.0029056
0.00021744 0.00052913 0.00031117 0.00049695 -0.00029034 0.00077127 0.0016207 -0.001345
0.0032293 0.0028833 -0.3553 -0.055991
5300000000 -0.29836 -0.073716 0.0062557 0.001907 0.0017254 -0.0031769 0.00010753 -0.00036491
0.00040803 0.00073215 0.00021505 0.00023532
0.0060707 0.0019362 -0.18888 0.24058 0.0024784 -0.0053989 -0.00018894 0.00015466
-8.1658e-05 0.00038031 0.00025828 0.00022261
0.0015779 -0.0030029 0.0022123 -0.0055754 -0.2726 -0.11551 0.00021894 -0.00025542
0.00016371 0.0001569 0.00072533 0.00083419
4.267e-05 -0.00035261 -0.00012318 0.00026914 0.00017204 -0.00017018 -0.15092 0.094777
0.0054689 0.0018916 0.001474 -0.0016343
0.00043454 0.00065664 -7.5202e-06 0.00045364 -0.00011286 0.0004169 0.005461 0.0019389
-0.33498 -0.038692 0.0036305 0.0027303
0.00014948 2.1282e-05 0.00033064 0.00034378 0.00030214 0.0012278 0.0014472 -0.0015738
0.0034861 0.0028319 -0.35095 -0.020073
5360000000 -0.29813 -0.03666 0.0060766 0.00059991 0.00042111 -0.0037303 0.00034608 -2.4878e-05
-2.4861e-05 0.00039402 0.00050447 -2.5552e-05
0.0061594 0.00066042 -0.15154 0.26218 0.00066477 -0.0058844 5.282e-05 0.00026603
-0.00012505 0.00013502 0.00041598 -0.00010901
0.00040906 -0.0038726 0.00033814 -0.0057471 -0.27238 -0.089079 0.00039983 0.00027805
9.4521e-05 0.0004978 0.00063434 0.00054753
0.00036633 -5.4784e-05 9.2886e-05 0.00020232 0.00042348 0.00049403 -0.14892 0.11277
0.0060979 -0.00035625 0.0006629 -0.0019559
0.00016422 0.00032687 4.4555e-05 -2.9243e-05 0.00013438 0.00076674 0.0060513 -0.000489
-0.33131 -0.00010246 0.0042885 0.0023878
0.00060592 8.2235e-05 0.00053612 -0.0001538 0.00097634 0.00078778 0.00067774 -0.0019649
0.0046122 0.0024011 -0.34929 0.0086456
5420000000 -0.30057 -0.013474 0.0060472 -0.0012716 -0.00055787 -0.0036621 -5.9116e-05 -0.00010806
0.0008464 0.00034623 0.00022458 -0.00027372
0.0060349 -0.0013427 -0.13242 0.28902 -0.00011862 -0.0055454 7.0808e-05 0.00016308
9.0415e-05 -0.00013727 0.00036217 -7.8738e-05
-0.00087712 -0.0037091 -0.00013456 -0.0053046 -0.28774 -0.054903 -0.00022518 -0.00044597
0.00088248 -9.9246e-05 0.0010853 1.8882e-05
-6.5381e-05 -0.00014658 3.7147e-05 0.00012597 -6.4159e-05 -0.00048269 -0.13745 0.12741
0.0050816 -0.0020336 0.00023007 -0.0017259
0.00073854 0.00037728 -3.8668e-05 7.4085e-05 0.00098232 0.00036573 0.0051044 -0.0020135
-0.33469 0.028807 0.0052683 0.0010514
0.0002185 -0.00029355 0.00036944 -0.00019281 0.0015446 -3.604e-05 0.00023285 -0.0017085
0.0050155 0.0010527 -0.34122 0.050163
5480000000 -0.29259 0.022731 0.0049898 -0.0020455 -0.0018825 -0.0029966 0.00031779 -4.6262e-05
0.00077974 -0.00020389 -0.0001442 -7.9528e-05
0.0049064 -0.0020222 -0.11777 0.29675 -0.0016518 -0.0054736 2.3058e-05 0.00017544
3.4208e-05 -2.2885e-06 0.00022971 -0.0002265
-0.0021118 -0.0028376 -0.0014723 -0.0055664 -0.29218 -0.032223 -0.00029193 0.00027757
0.00050513 -0.00031018 0.0007021 -0.00036125
0.00031713 -5.8906e-05 3.6263e-05 0.00020868 -0.00022728 5.6298e-05 -0.13078 0.13839
0.0042224 -0.0033876 -0.00018113 -0.0021211
0.0010394 -0.000227 6.5282e-05 -7.9966e-05 0.00080556 -0.00095983 0.0041866 -0.0035378
-0.32389 0.058072 0.0047093 0.00026747
-7.0187e-05 -0.00012242 0.0002625 -0.00024613 0.00076762 -0.00081467 -0.00011018 -0.0020696
0.0047591 0.00020337 -0.33231 0.071977
5540000000 -0.28868 0.048183 0.004169 -0.0027368 -0.0026432 -0.0019949 0.00038559 -0.00033928
0.00027974 -0.00016366 -0.00025378 1.5741e-05
0.0041742 -0.0025646 -0.076981 0.31414 -0.0026474 -0.0051766 0.00041409 9.9534e-05
8.7294e-05 -0.00011933 -0.00011187 -0.0003913
-0.0024302 -0.0017224 -0.0027541 -0.0052003 -0.28976 -0.011544 0.00027392 -0.00018188
0.00039615 1.1902e-05 0.00032934 -0.00027464
0.0003423 -0.00032826 0.00041241 0.00012231 0.00013319 -1.1011e-05 -0.11938 0.15966
0.0026456 -0.0039194 -0.0010372 -0.0017477
0.00018966 -0.00022512 2.4993e-05 -9.781e-05 2.4912e-07 -0.00029924 0.0026313 -0.0038968
-0.30918 0.093587 0.0050335 -0.00076001
-0.00042514 7.011e-07 -0.0002153 -0.00045202 -0.0001269 -0.00027917 -0.0012537 -0.0017455
0.0051186 -0.00088971 -0.32441 0.11335
5600000000 -0.27714 0.076185 0.0034405 -0.0036028 -0.0023626 -0.0017451 0.0002957 -0.00037692
0.00016797 -0.0002784 0.00021851 0.00051205
0.0035342 -0.0036381 -0.074174 0.32823 -0.0039197 -0.0047246 3.2466e-05 -0.00022403
-0.00027585 -4.9002e-05 -0.00015745 -0.00032453
-0.002326 -0.0018014 -0.004135 -0.0045679 -0.28994 0.020042 -5.3109e-05 2.6719e-06
0.00021959 -0.00067309 0.00064451 -0.00044837
0.00036358 -0.00043377 8.1587e-05 -0.00022033 -6.2214e-05 4.1161e-05 -0.11155 0.15892
0.0018654 -0.0038795 -0.001062 -0.0010429
0.00027909 -0.0003074 -9.5134e-05 3.7282e-05 0.00023472 -0.00031613 0.0017281 -0.003882
-0.30063 0.12342 0.0042392 -0.0015185
0.00026646 0.00057873 -0.00019094 -0.00022092 0.00041734 -1.8891e-05 -0.0010275 -0.0010509
0.0043659 -0.0014729 -0.30255 0.12761
5660000000 -0.26547 0.098341 0.0031526 -0.0037156 -0.0037998 -0.00063159 -0.00029858 -0.00069709
-5.1959e-05 -0.00058985 0.00040906 -0.00026945
0.0031122 -0.00384 -0.032753 0.31973 -0.0046841 -0.0027523 -1.4888e-05 -0.00012478
0.00023387 1.2232e-05 -0.00015231 -5.567e-05
-0.0037073 -0.00062425 -0.0047167 -0.0026249 -0.2907 0.043597 -0.00018386 0.00019445
-0.00038137 -0.00024931 0.00013608 -0.0011997
-0.00034019 -0.00066594 -2.7174e-05 -0.00015237 -0.00010405 8.3802e-05 -0.096211 0.17913
0.00081383 -0.0040102 -0.0013553 -0.00092096
-0.00016934 -0.00057438 0.00017371 7.8488e-05 -0.00032571 -0.00014164 0.00087108 -0.0040114
-0.28505 0.15232 0.0042884 -0.0021645
0.00040431 -0.00018502 -0.00010404 -1.4067e-05 0.00053329 -0.00083275 -0.0013372 -0.00095165
0.0042706 -0.0020056 -0.29396 0.16429
5720000000 -0.25006 0.11945 0.0026149 -0.0044331 -0.0027749 0.0010354 -0.00055837 -0.00024322
-0.00043681 -0.00018836 4.755e-06 -0.0002554
0.0025406 -0.0043313 -0.0044917 0.34489 -0.0053511 -0.0024365 7.9362e-05 -6.0954e-05
-0.00034917 -3.4843e-06 -0.00017768 0.00021137
-0.0028826 0.001062 -0.0053618 -0.0023937 -0.28704 0.075475 0.00012345 6.5496e-05
0.00021894 5.9827e-05 -0.00013036 -0.00026368
-0.00055976 -0.00026038 5.7365e-05 -0.0001177 0.00017553 -7.4322e-05 -0.079995 0.18075
-0.00012722 -0.0037181 -0.0015995 -0.00038985
-0.00040817 -0.00014431 -0.00028161 1.8889e-05 0.0005519 0.00024704 -0.00010781 -0.0037403
-0.27375 0.17908 0.0039694 -0.0033242
3.5946e-05 -0.00036942 -0.00014388 0.00015946 0.00021955 -0.00047425 -0.0015054 -0.00039622
0.0038578 -0.0034599 -0.26288 0.18142
5780000000 -0.23391 0.13661 0.0013347 -0.0049471 -0.0022693 0.0012736 -0.00069056 8.4782e-05
-0.00033093 -0.00029582 -0.00020213 -0.00025314
0.0013978 -0.0048676 0.0088085 0.33963 -0.0055963 -0.00077948 -2.0513e-05 -0.00020508
3.025e-05 3.244e-05 -0.00011692 -0.00017779
-0.0023212 0.0013756 -0.0057733 -0.00077009 -0.283 0.092428 -3.52e-05 -0.00019872
-6.2695e-06 3.2851e-05 -0.00020229 -0.00049299
-0.00068893 6.7311e-05 -3.2307e-05 -0.00015819 -7.964e-05 -9.1367e-05 -0.071124 0.1967
-0.00017573 -0.0029845 -0.0012318 5.1794e-05
-0.00038335 -0.00047305 8.1446e-05 8.576e-06 -3.8887e-05 -0.00019576 -0.00020769 -0.0029289
-0.26271 0.20005 0.0028421 -0.0038065
-0.00027263 -0.00042753 -4.5626e-05 -0.00014561 -0.00036438 -0.00060294 -0.0013106 7.805e-05
0.003024 -0.003708 -0.2543 0.20322
5840000000 -0.22009 0.15788 6.193e-05 -0.0054252 -0.0021474 0.00097493 -0.0001548 0.00034819
-0.00030377 0.0001559 -0.0004522 -0.00034144
0.0001376 -0.0054397 0.044666 0.34286 -0.0060622 0.00039727 -0.00021752 3.6946e-05
0.00018842 -0.00013823 -7.9673e-05 0.00023009
-0.0019338 0.0011436 -0.0060872 0.00064915 -0.27557 0.11628 -0.00019877 4.3797e-05
-6.4317e-05 -0.00075216 -0.00069184 -0.00024493
-9.4886e-05 0.00035117 -0.00015185 1.5694e-05 -0.00023288 0.00017348 -0.048156 0.19966
-0.00063072 -0.003695 -0.001351 0.00034299
-0.0003369 0.00029029 0.00019717 -8.2175e-05 -0.00028869 -0.00052111 -0.00066448 -0.003624
-0.24426 0.20893 0.0022739 -0.0041042
-0.00044087 -9.249e-05 -7.4664e-05 0.00016905 -0.00080291 -0.0003522 -0.0013364 0.00036368
0.0022671 -0.0041237 -0.21794 0.22756
5900000000 -0.20589 0.16985 -0.0019607 -0.0053282 -0.0024698 0.0025042 -0.00012635 2.6455e-05
0.00024821 -0.00014512 6.5449e-05 0.00032908
-0.0020101 -0.0053891 0.064824 0.3424 -0.0054257 0.0020532 5.8211e-06 5.0654e-06
1.2367e-05 -0.00015948 -6.334e-05 -7.6707e-05
-0.0023324 0.0023978 -0.0052613 0.0021636 -0.25982 0.13076 -0.00012346 -5.4521e-05
-0.00049458 -0.00032734 -0.00057279 -0.00015589
-0.00015834 1.9752e-05 2.5574e-06 1.0266e-05 -6.5417e-05 -0.00016662 -0.040928 0.21005
-0.00094969 -0.0035599 -0.0011029 0.0001945
0.00023003 -0.00010957 3.7088e-05 -0.00024186 -0.00056958 -0.00039607 -0.00098711 -0.003566
-0.21856 0.22449 0.0019821 -0.0050074
5.0766e-05 0.00030462 -3.2054e-05 -0.0001278 -0.00087337 -6.5651e-05 -0.0010893 0.0001966
0.0019781 -0.0049673 -0.20345 0.23689
5960000000 -0.18537 0.18278 -0.0030263 -0.0040477 -0.00074829 0.0027629 -0.00010612 0.00021777
-0.00011565 9.4897e-05 -0.00013629 8.2865e-05
-0.0030181 -0.0039863 0.091633 0.34115 -0.0040505 0.0027221 -0.00013153 -1.1082e-05
5.3293e-06 5.6075e-05 2.9415e-06 0.00014475
-0.00060588 0.0027679 -0.0039906 0.0025703 -0.2451 0.15735 -6.1896e-05 -0.00012412
-0.0002065 0.00022204 -0.00051138 -0.00036985
-9.7543e-05 0.0002159 -0.00018121 1.3332e-05 -9.7525e-05 -0.0002218 -0.022122 0.21836
-0.0021259 -0.0033616 -0.0010156 0.00094237
-9.0278e-05 0.00018723 -5.8421e-05 6.8038e-05 -0.00030622 0.000196 -0.0021305 -0.003349
-0.19716 0.23843 0.00023194 -0.0049355
-8.9691e-05 7.6925e-05 -3.1742e-05 0.00018829 -0.00043403 -0.0002123 -0.0010292 0.00085991
0.0002752 -0.0049592 -0.17446 0.26422
6020000000 -0.16734 0.19781 -0.0038883 -0.003047 -9.5155e-05 0.0030471 -4.1026e-05 0.00052193
-0.00028746 0.00027356 -9.9393e-05 0.00022652
-0.0039222 -0.0029707 0.11963 0.33246 -0.0043726 0.0032554 -9.7397e-05 0.00013763
-0.00018622 0.00014219 -0.00025849 0.00010666
-0.0001107 0.0030094 -0.0043637 0.0032725 -0.22419 0.16998 -0.00020754 0.00027493
-0.00090177 4.0074e-05 -0.0004995 0.00058793
-9.5225e-07 0.00050152 -4.6005e-05 0.00014319 -0.0001842 0.00030733 -0.015847 0.21371
-0.0027013 -0.0032582 -0.00057876 0.00076441
-0.00019166 0.00033133 -6.9265e-05 0.00017507 -0.00070728 7.1753e-05 -0.0027419 -0.0031652
-0.16769 0.25147 0.00015788 -0.0049634
-0.00013458 0.00020787 -0.00016212 0.0002236 -0.00041802 0.00061364 -0.00061789 0.00079632
0.00020405 -0.0049889 -0.14727 0.26272
6080000000 -0.14709 0.20632 -0.0041709 -0.00070268 0.0012857 0.0026471 7.1574e-05 9.5399e-05
0.00013301 4.462e-05 0.00014685 4.2174e-05
-0.0040599 -0.00076341 0.14105 0.33322 -0.0029978 0.0043313 -4.5583e-05 -1.5197e-05
4.9954e-05 7.5897e-05 0.00015156 0.00026495
0.0014194 0.0029521 -0.00312 0.0045723 -0.20534 0.19571 0.00017653 0.0001332
-0.00013883 0.00082359 -0.00014325 0.00018959
0.00012007 7.2552e-05 -7.1246e-05 -9.4193e-05 0.00014649 0.00020892 0.0011269 0.22193
-0.0040683 -0.0023816 -0.00092779 0.0010219
0.00016915 2.9869e-05 -3.7088e-05 5.5585e-05 -5e-05 0.00057465 -0.0040839 -0.0023037
-0.1387 0.26901 -0.0011195 -0.0054033
0.00030711 0.00010418 0.00024172 0.00022802 -0.00016142 0.00032965 -0.00083236 0.0010278
-0.0010329 -0.0055424 -0.12541 0.28408
6140000000 -0.12987 0.21941 -0.0035941 -0.00043839 0.0014868 0.0021727 9.1903e-05 7.2702e-05
-5.2175e-05 -4.325e-05 0.00033142 -0.00016677
-0.0036158 -0.00049504 0.16799 0.31426 -0.0023241 0.0052351 4.1748e-05 8.5353e-05
0.00028951 -2.5674e-06 0.00034825 8.0811e-05
0.00162 0.0018491 -0.0020516 0.0054355 -0.18248 0.21419 0.00025623 -9.3749e-05
-1.8058e-05 0.00058086 -0.00018518 0.00075462
0.00013918 6.142e-05 5.0906e-05 7.2681e-05 0.00036978 -8.0626e-05 0.013816 0.21268
-0.0046281 -0.0012164 -0.00050167 0.0015003
-0.00010554 -9.1428e-05 0.00022827 -2.8616e-05 1.8906e-05 0.00063601 -0.0046273 -0.0012126
-0.11908 0.28813 -0.0029365 -0.0043602
0.00013473 -0.00025257 0.00015003 -1.432e-05 -0.00017934 0.00045819 -0.00044586 0.0015337
-0.0028227 -0.00433 -0.086527 0.28277
6200000000 -0.1144 0.22487 -0.0029027 -4.0908e-05 0.0023421 0.0014129 5.575e-05 0.00029513
-0.00019886 0.00018011 -0.00013733 -0.00036888
-0.0028995 4.6777e-05 0.19589 0.31247 -0.00088912 0.005507 6.5792e-05 0.00020165
0.0001665 -4.187e-05 0.00013702 5.78e-05
0.0022532 0.0014545 -0.00064353 0.0053841 -0.16384 0.22877 0.00014024 -0.00046048
0.00056698 0.00017787 0.00036671 0.00029307
2.6622e-05 0.00032622 7.9142e-05 0.00025769 0.00011366 -0.00047518 0.027306 0.22099
-0.004641 7.6773e-05 0.00011862 0.0013796
-0.00022027 0.00017472 0.00018101 4.2995e-05 0.00053572 0.00017489 -0.0045991 0.00015466
-0.10644 0.29539 -0.0037621 -0.0038717
-0.000114 -0.00030761 0.00022552 0.00018835 0.00013233 0.00044708 8.3687e-05 0.0013933
-0.0037144 -0.0038537 -0.073251 0.29204
6260000000 -0.099192 0.23786 -0.0029909 0.00084512 0.002236 0.00054308 0.00026849 -0.00011731
-1.1693e-05 0.00027211 -7.0059e-05 -4.7927e-06
-0.0029177 0.00084852 0.2133 0.297 0.00019643 0.0053967 -1.6293e-05 -0.0001168
-0.00012887 -0.0001057 0.00016002 0.00011666
0.0022255 0.00053659 0.00019034 0.0052217 -0.14074 0.25078 0.0001998 -9.9092e-05
0.00013186 -0.00017375 3.0931e-05 0.00023512
0.00027028 -0.00015558 2.3268e-05 -0.00014471 8.832e-05 -4.233e-05 0.04324 0.21601
-0.004301 0.0014537 0.00063531 0.0012453
0.00013169 0.00033218 -4.7292e-05 -0.00013715 0.00032879 -0.0001471 -0.0042905 0.0014955
-0.08016 0.29566 -0.003977 -0.0027068
-3.2153e-05 -2.7711e-06 0.00029029 8.996e-05 0.00031249 0.0004428 0.0007552 0.001316
-0.0040593 -0.0027306 -0.027757 0.29213
6320000000 -0.082624 0.2396 -0.0024465 0.0014823 0.0021518 -0.00058167 4.4557e-05 0.00019732
-0.00037867 0.00043949 -0.00021338 0.00017965
-0.0025087 0.0013843 0.23846 0.28713 0.0019866 0.0053348 7.0851e-05 0.00013295
5.8141e-06 -9.6667e-05 0.00010598 -0.0001732
0.0023637 -0.00050322 0.0018905 0.0054052 -0.1214 0.25934 -0.00027871 -0.00030214
0.00032092 3.1007e-05 0.00064716 0.00030654
6.6217e-05 0.0002035 4.6866e-05 0.00010812 -0.00019577 -0.00021011 0.042091 0.217
-0.0039124 0.0020992 0.0007857 0.00080366
-0.00039022 0.00040155 -2.8902e-05 -0.00011148 0.00030911 -0.00010843 -0.0038994 0.0020924
-0.055356 0.30497 -0.0049298 -0.0016207
-7.2169e-05 0.00019492 8.759e-05 -0.00019891 0.00076795 2.4038e-05 0.00075143 0.00070278
-0.0048403 -0.0015932 -0.01713 0.2898
6380000000 -0.063276 0.24668 -0.0018596 0.0018414 0.0015061 -0.0005789 6.8483e-05 -0.00013177
0.00031894 0.00024721 8.0446e-05 0.00018755
-0.0018617 0.0018153 0.25511 0.26788 0.0029332 0.0042281 -0.00011768 -6.7246e-05
-0.00018205 -0.00014048 -0.00018749 -0.00025239
0.0015151 -0.00077332 0.0031899 0.0042951 -0.093913 0.27368 -0.00024985 0.00013996
0.00040608 -0.00015946 0.00055338 8.1803e-05
5.9481e-05 -0.00010541 -0.00011403 -7.567e-05 -0.00018991 0.00020121 0.06311 0.20745
-0.0029903 0.0034041 0.00088143 0.00070142
0.0002452 0.00027574 -0.00023567 -0.00014692 0.00021709 -0.00018082 -0.0030613 0.0034383
-0.034156 0.29782 -0.0046416 7.199e-05
-4.0538e-05 0.00015928 -0.00018843 -0.00023602 0.00032202 1.5317e-05 0.00090825 0.00068483
-0.0047776 -3.7386e-06 0.022666 0.29281
6440000000 -0.040191 0.2573 -0.00073516 0.0024061 0.0019721 -0.00059844 0.00033134 -0.0001419
0.00031726 -0.00036586 -0.00025911 -0.0002563
-0.00079669 0.0025115 0.27575 0.25345 0.003441 0.0030158 0.00010958 -0.00010293
-9.5058e-05 5.8482e-05 -0.00015642 -0.00022845
0.0017623 -0.0006603 0.0036094 0.0029461 -0.07711 0.2886 -9.1612e-05 0.00035098
-0.00038003 5.0884e-06 0.00021507 -0.00043898
0.00033734 -0.00012648 0.00012266 -4.5369e-05 -0.00018775 0.00034183 0.065265 0.2033
-0.0018551 0.0039719 0.00096886 0.00070308
0.00032939 -0.00044425 -5.1936e-05 3.966e-05 -0.00058915 0.00023853 -0.001761 0.0040475
0.0078265 0.30236 -0.0044309 0.0013277
-0.00018545 -0.0003323 -0.00012413 -0.00019907 0.00015637 -0.00040165 0.00085021 0.00072285
-0.0043188 0.0012424 0.034505 0.2765
6500000000 -0.021929 0.25686 -0.00019862 0.0020272 0.0012907 -0.0011232 0.00022309 -6.3766e-05
9.0647e-05 8.4376e-05 -0.00017448 0.00037181
-0.00010491 0.0019419 0.30039 0.22615 0.0039887 0.0024485 8.7322e-05 6.0808e-05
0.00011275 0.00010095 0.00014608 -0.00013508
0.0013391 -0.00097273 0.003943 0.0022628 -0.065469 0.28575 -1.8079e-05 -4.3452e-05
-1.0401e-05 -0.0002651 -8.3874e-05 -0.00046186
0.00018024 -6.7895e-05 9.1013e-05 6.6938e-06 -1.2107e-05 -0.0001338 0.089068 0.19814
-0.00022738 0.004056 0.00099217 0.00037032
8.0058e-05 0.00018117 6.1979e-05 0.00012194 0.00017651 -0.00021313 -0.00014692 0.0039663
0.029536 0.30577 -0.0033092 0.0022506
-0.00015419 0.00046945 0.00027706 -9.6671e-05 -8.0242e-05 -0.0001162 0.0012717 0.0003605
-0.0034025 0.0023581 0.07122 0.27762
