# Supplementary material for: Early Detection of Alzheimer’s Disease via Machine Learning-Based Microwave Sensing: An Experimental Validation
Source: Sensors (Basel). 2025 Apr 25;25(9):2718. doi: 10.3390/s25092718 (PMC12074295; doi:10.3390/s25092718)
Supplement: Supplementary file 1 [file sensors-25-02718-s001.zip › measurements_paper_sensors/26 febbraio - PART1/set6 H/CSF_H_m7.s6p]

!Keysight Technologies,M9804A,MY58100912,A.14.10.03
!Date: Thursday, April 27, 2023 10:28:33
!Correction: S11(C  6-Port  ) 
!S12(C  6-Port  ) 
!S13(C  6-Port  ) 
!S14(C  6-Port  ) 
!S15(C  6-Port  ) 
!S16(C  6-Port  ) 
!S21(C  6-Port  ) 
!S22(C  6-Port  ) 
!S23(C  6-Port  ) 
!S24(C  6-Port  ) 
!S25(C  6-Port  ) 
!S26(C  6-Port  ) 
!S31(C  6-Port  ) 
!S32(C  6-Port  ) 
!S33(C  6-Port  ) 
!S34(C  6-Port  ) 
!S35(C  6-Port  ) 
!S36(C  6-Port  ) 
!S41(C  6-Port  ) 
!S42(C  6-Port  ) 
!S43(C  6-Port  ) 
!S44(C  6-Port  ) 
!S45(C  6-Port  ) 
!S46(C  6-Port  ) 
!S51(C  6-Port  ) 
!S52(C  6-Port  ) 
!S53(C  6-Port  ) 
!S54(C  6-Port  ) 
!S55(C  6-Port  ) 
!S56(C  6-Port  ) 
!S61(C  6-Port  ) 
!S62(C  6-Port  ) 
!S63(C  6-Port  ) 
!S64(C  6-Port  ) 
!S65(C  6-Port  ) 
!S66(C  6-Port  ) 
!S6P File: Measurement: :
# Hz S  RI   R 50
500000000 -0.32596 -0.063873 -0.011135 -0.0012438 -0.0091659 0.012737 -0.0038693 0.01259
0.01385 0.0063257 -0.0046168 0.0088959
-0.010813 -0.0012977 -0.40913 -0.074366 0.0074585 -0.01002 0.00085744 0.012325
0.0093956 0.0032032 0.0012917 0.014172
-0.009151 0.012703 0.007369 -0.010075 -0.25562 0.19422 0.0070066 0.0030552
-0.0026519 0.0080993 0.001478 0.01084
-0.0037255 0.012464 0.00094427 0.012109 0.0069999 0.0030803 -0.32744 0.042028
-0.022595 -0.0043771 0.016436 0.028595
0.013815 0.0065144 0.009425 0.0033052 -0.0026307 0.0081036 -0.022615 -0.0043885
-0.1961 -0.27029 -0.031989 0.0060922
-0.0045191 0.0086919 0.0014255 0.013825 0.0014468 0.010869 0.016384 0.028439
-0.031989 0.0061956 -0.25147 -0.15232
560000000 -0.31421 0.104 -0.022737 -0.066057 0.00031317 0.013506 0.0048591 0.011884
0.011263 0.0047238 0.011508 0.010005
-0.022379 -0.066024 -0.36957 0.08957 -0.041047 -0.037875 0.013649 0.00318
-0.015141 -0.0066692 0.0044419 0.00042644
0.00040039 0.013491 -0.041108 -0.037792 -0.18012 0.24321 0.00020091 -0.0045901
0.018101 0.0071706 0.0071728 -0.0061213
0.0049835 0.01179 0.013765 0.0030058 0.00020734 -0.0046126 -0.30507 0.13177
0.0075456 -0.022236 0.0050656 -0.021136
0.011164 0.0046961 -0.015583 -0.0068676 0.018085 0.0071255 0.0075685 -0.022305
-0.29757 -0.083711 0.012509 -0.052574
0.011421 0.010115 0.0040547 0.00038916 0.0072512 -0.0060999 0.0049698 -0.02115
0.012481 -0.05249 -0.32755 -0.0041173
620000000 -0.27437 0.079788 -0.023889 0.0096221 0.0037201 0.0088659 0.0082755 -0.0049826
0.012766 0.0015686 0.001031 -0.0025116
-0.023882 0.0096475 -0.39924 0.03443 -0.01914 0.00094171 -0.0013886 -0.0021713
0.012944 -0.0047508 0.0010051 -0.0031459
0.0037333 0.008786 -0.019195 0.00099695 -0.1531 0.25194 -0.00098002 -0.0051912
-0.0038483 -0.0021376 0.0086647 -0.0024496
0.008232 -0.0050483 -0.001435 -0.0022069 -0.0010239 -0.0052062 -0.26197 0.14177
-0.039974 -0.021237 0.014189 0.029598
0.012711 0.0016748 0.012906 -0.0047014 -0.003827 -0.0021561 -0.039985 -0.021101
-0.20837 -0.12396 -0.048398 0.01303
0.00079238 -0.0026149 0.00096376 -0.0030621 0.008748 -0.0024289 0.014209 0.02968
-0.048373 0.012938 -0.24098 -0.042102
680000000 -0.2409 0.17442 -0.025941 -0.014154 0.0050176 0.0052405 0.0015675 -0.0070919
-0.0012803 -0.011171 0.0064259 -0.0060171
-0.025963 -0.014216 -0.3899 0.13811 -0.031942 -0.0014012 -0.0018962 -0.00065402
-0.00073994 -0.0096341 -0.00070273 -0.0017338
0.004965 0.0052185 -0.031968 -0.0013217 -0.10553 0.27515 -0.00086124 -0.00036712
-0.0011221 0.00066529 -0.0025246 -0.0091306
0.0015547 -0.0071301 -0.0018096 -0.00071744 -0.00085661 -0.00040292 -0.21872 0.19507
-0.023146 -0.0067569 -0.0094099 -0.012139
-0.001361 -0.011117 -0.00092511 -0.0096556 -0.0011421 0.00068717 -0.023134 -0.0067038
-0.28965 -0.019683 -0.0045694 -0.0064689
0.0063763 -0.0058954 -0.0007588 -0.0017726 -0.0025425 -0.0091056 -0.0094663 -0.012186
-0.0045293 -0.0064829 -0.26142 0.064006
740000000 -0.19384 0.16728 -0.040422 0.026869 0.013707 -0.003685 0.00055214 -0.0041086
-0.0044578 -0.0014887 -0.0059254 0.0033613
-0.040495 0.026812 -0.33532 0.15687 -0.036627 0.034092 0.00013506 -0.0066931
-0.01378 0.0063411 -0.001401 -0.0064675
0.0137 -0.0037416 -0.036501 0.034202 -0.071656 0.27455 -0.0017451 0.003043
-0.00094795 -0.0059211 -0.0011752 0.0005497
0.00053761 -0.0041549 0.00018527 -0.0067766 -0.0017356 0.0030591 -0.20124 0.20158
-0.043891 -0.010968 0.022993 0.017694
-0.0045554 -0.0014957 -0.013852 0.0062448 -0.00096346 -0.0059655 -0.043879 -0.0109
-0.18202 0.023534 -0.046175 -0.0022683
-0.0058865 0.0033578 -0.0013846 -0.0064718 -0.0011461 0.00054955 0.023019 0.017623
-0.046104 -0.0023298 -0.25332 0.067125
800000000 -0.16641 0.21339 -0.022003 0.015912 0.0054414 -0.010261 -0.0040455 -0.0025478
-0.0044463 0.00087792 0.0045129 0.00043999
-0.022057 0.016026 -0.34437 0.22828 -0.0081993 0.034008 -0.0022886 0.0020941
6.3214e-05 0.001755 0.00050196 0.0054949
0.0055015 -0.01028 -0.0081219 0.03398 -0.034019 0.30062 0.00089773 0.0014563
-0.00021644 0.0028915 -0.0015164 0.0005986
-0.0039942 -0.0024718 -0.0023058 0.0021384 0.00089024 0.0014587 -0.17325 0.2303
-0.029231 0.012876 0.015547 -0.0099547
-0.0043439 0.0010018 0.00015097 0.0016984 -0.00022097 0.0029035 -0.029242 0.012947
-0.24486 0.043335 -0.019032 0.021456
0.0044991 0.00046065 0.00052517 0.0054341 -0.0015201 0.0006 0.015528 -0.010018
-0.019043 0.021414 -0.25193 0.12153
860000000 -0.1306 0.23487 -0.01781 0.030409 -0.0032567 -0.01 -0.0021913 0.00038032
0.0040383 0.0054052 -0.0038958 -0.0032654
-0.01784 0.030389 -0.29652 0.27321 0.0078091 0.033757 5.4645e-05 0.0021621
0.0038069 0.00021876 0.0037035 0.00015486
-0.0032842 -0.0099478 0.0079215 0.033749 0.015084 0.31054 -0.00062002 -0.00029439
0.0026516 -0.0018003 0.0015023 0.0042724
-0.0021817 0.00028419 7.8516e-05 0.0022402 -0.00062323 -0.00032247 -0.13555 0.24089
-0.018967 0.017598 -0.0066811 -0.0094584
0.004073 0.0053661 0.0038922 0.00022006 0.0026491 -0.00178 -0.018978 0.017634
-0.18864 0.11267 -0.027156 0.015695
-0.0039781 -0.0032725 0.0037171 3.7247e-05 0.0014855 0.004296 -0.006762 -0.0094355
-0.027161 0.015632 -0.20119 0.17225
920000000 -0.10852 0.25774 0.0048692 0.039254 -0.0091776 -0.0043851 -0.0019788 0.0013759
-0.00016522 0.0014585 0.0031487 -0.0013232
0.0048161 0.039158 -0.27056 0.29434 0.028094 0.022425 0.0012949 0.0010897
0.007646 -0.00025041 0.0038615 -0.0029457
-0.0092186 -0.0043679 0.028185 0.02237 0.060851 0.31203 0.0017788 -0.00010143
0.00060684 -0.00020766 0.00077435 -0.0015279
-0.0019248 0.0014023 0.001302 0.0011706 0.0017883 -8.7232e-05 -0.11222 0.25737
-0.0133 0.031314 0.0047637 -0.0067715
-0.00018066 0.0013924 0.007719 -0.00028024 0.00059418 -0.00021001 -0.013244 0.031345
-0.18551 0.11341 -0.002884 0.029537
0.0031403 -0.0013857 0.0038385 -0.0029287 0.00077747 -0.0015443 0.004733 -0.0067927
-0.0029351 0.029529 -0.21373 0.18196
980000000 -0.062278 0.28036 0.016876 0.030235 -0.0091947 0.0046749 0.0016851 0.0038016
0.0037903 -0.0010889 -0.0032768 -0.0027705
0.016801 0.030203 -0.21879 0.33302 0.032804 0.0048407 0.0020968 -9.2435e-05
0.0019017 -0.0058734 -0.00037156 -0.0027233
-0.0091655 0.0046926 0.032851 0.0047255 0.10753 0.30766 0.00049103 -0.0010774
0.00029539 -0.0016398 0.0012602 -0.00025195
0.0015945 0.003746 0.0021009 -4.4045e-05 0.00049519 -0.0010847 -0.073165 0.26955
0.0070353 0.031559 -0.0095312 -0.0083666
0.0038294 -0.0010958 0.0018267 -0.0059027 0.00029213 -0.0016448 0.0071127 0.031548
-0.15673 0.15619 0.0048339 0.021263
-0.0032686 -0.0027005 -0.00034395 -0.0027469 0.001274 -0.00024743 -0.0095079 -0.0083503
0.0048308 0.021225 -0.17216 0.23433
1040000000 -0.020616 0.28853 0.033076 0.019391 -0.0011319 0.0073484 0.0022181 0.00083973
0.00028527 -0.0030321 -0.0001497 -0.0014568
0.033016 0.019386 -0.18332 0.34647 0.029281 -0.0146 0.0015197 -0.0018057
-0.002493 -0.0022234 -0.0011167 -0.0031051
-0.0011017 0.0073286 0.029237 -0.014721 0.15468 0.29374 -0.00054661 -0.0014642
-0.0015862 -0.00096292 -0.00076554 -0.0010394
0.0022134 0.00074687 0.0015363 -0.0018345 -0.00054078 -0.0014744 -0.045756 0.27811
0.019076 0.020821 -0.0018763 0.00082553
0.00029559 -0.003056 -0.0025154 -0.0022225 -0.0015809 -0.00095852 0.01911 0.020824
-0.12468 0.16523 0.013212 0.021395
-0.00022152 -0.0014984 -0.0011714 -0.0031797 -0.00076871 -0.0010464 -0.0018764 0.00081053
0.013195 0.021406 -0.15131 0.25488
1100000000 0.022855 0.30002 0.036533 -0.0033247 0.003326 0.0040691 0.0024099 -0.00082827
-0.002205 -0.003091 -0.0042038 -7.6745e-05
0.036466 -0.0032945 -0.14095 0.36719 0.014973 -0.027604 -9.7324e-05 -0.0019036
-0.0034804 -0.0012244 -0.0039661 -0.00055404
0.0033128 0.0040469 0.01487 -0.02767 0.20052 0.27445 -0.0017818 0.00023714
-0.001753 0.00069337 -0.0011206 -0.00038085
0.002423 -0.00080307 -7.8854e-05 -0.0018846 -0.0017903 0.00023761 -0.0062491 0.28355
0.025819 0.0076028 -0.0026478 -0.00061749
-0.0022174 -0.0030831 -0.0034878 -0.0012084 -0.0017626 0.00069327 0.025854 0.0075647
-0.10828 0.18458 0.019706 0.011199
-0.0041683 -3.7238e-05 -0.0039212 -0.00056043 -0.0011116 -0.00038359 -0.0026564 -0.00059089
0.019696 0.011207 -0.1078 0.28942
1160000000 0.075249 0.2968 0.024655 -0.020279 0.0031081 -0.00065489 -6.5222e-05 -0.0022513
-0.0040952 -0.00095685 -0.0012174 0.0044797
0.024636 -0.02026 -0.095561 0.37269 -0.004006 -0.028505 -0.0016212 -0.0014397
-0.0029931 0.0027048 -0.0016268 0.0020903
0.003121 -0.0006631 -0.004156 -0.028498 0.24505 0.24394 -0.00064645 0.0016461
-0.0004254 0.0019411 -0.00088703 0.00052011
-5.9221e-05 -0.0023089 -0.0017195 -0.0014677 -0.00065298 0.0016354 0.034024 0.28058
0.023494 -0.0096349 -0.0040548 0.0050782
-0.0040806 -0.00093484 -0.0029683 0.0027503 -0.00042686 0.001952 0.02349 -0.0096564
-0.072382 0.1982 0.019842 0.0020202
-0.0012303 0.0044864 -0.0016082 0.0022336 -0.0008759 0.0005552 -0.0040544 0.0050483
0.019866 0.0020233 -0.058688 0.29333
1220000000 0.11846 0.28745 0.011592 -0.030005 -0.0012234 -0.0011387 0.00021872 -0.001029
-0.0027683 0.0022167 0.0011949 0.0020814
0.011604 -0.029976 -0.052136 0.38679 -0.016872 -0.020664 -0.0025521 0.00048435
-0.00011994 0.0031209 -0.00081769 0.0020744
-0.0012202 -0.0011273 -0.016989 -0.020606 0.28392 0.20468 0.00090755 0.0016376
0.00050886 0.0011943 0.0002891 0.00061283
0.00024501 -0.0010214 -0.0025066 0.00050589 0.00090631 0.0016331 0.07281 0.27175
0.012664 -0.017241 0.0018939 0.0015275
-0.002775 0.0022181 -8.8338e-05 0.0031611 0.00049756 0.0011823 0.012653 -0.017255
-0.05246 0.21075 0.015869 -0.0123
0.0012235 0.002063 -0.00084053 0.0020643 0.0002968 0.0006148 0.0018996 0.0015255
0.015871 -0.012298 -0.030356 0.31316
1280000000 0.16936 0.26905 -0.0072967 -0.028928 -0.0017017 0.0019306 -0.00095114 -0.0022204
-0.001032 0.0031955 0.0025266 0.0014823
-0.0072614 -0.028884 -0.0048691 0.37999 -0.023759 -0.0076932 -0.00087929 0.0014449
0.0017766 0.0019836 0.00065819 0.0020834
-0.0016744 0.0019607 -0.023796 -0.0076087 0.31494 0.16191 0.0014917 -6.4224e-05
0.0011954 0.00036827 0.00025347 0.000201
-0.00096498 -0.0022329 -0.00092029 0.0014863 0.0014938 -7.1202e-05 0.10956 0.25626
0.0028648 -0.020663 -0.00059831 0.0002896
-0.00099435 0.0032252 0.001815 0.0019666 0.0011986 0.00036223 0.0028254 -0.020665
-0.015843 0.22056 0.0040493 -0.015445
0.0025463 0.0014687 0.00071682 0.0020895 0.00024663 0.00019983 -0.00059878 0.00029172
0.0040792 -0.015468 0.018987 0.31896
1340000000 0.20748 0.23562 -0.016944 -0.019531 0.00061989 0.0042219 -0.0019336 -0.00089622
0.0014616 0.003044 0.0018735 -0.0014532
-0.016924 -0.019542 0.0353 0.37237 -0.020644 0.0048617 -0.00020473 0.0020543
0.0020074 0.0010285 0.0012671 0.00082485
0.00063485 0.0042314 -0.020635 0.004974 0.33813 0.11317 0.0009161 -0.0009475
0.00077379 -0.00057867 0.00016078 0.00028294
-0.001916 -0.00090442 -0.00020229 0.0020404 0.00092747 -0.00095224 0.14275 0.23512
-0.0075867 -0.018383 0.00088262 0.00069661
0.0014747 0.0030545 0.0020216 0.0010062 0.00076664 -0.00058221 -0.0076245 -0.018389
0.013302 0.21978 -0.0024438 -0.014404
0.0018613 -0.0014669 0.0012855 0.00083692 0.00016703 0.00027082 0.00086013 0.00068992
-0.0024373 -0.014399 0.057304 0.31528
1400000000 0.24132 0.19961 -0.023416 -0.0082351 0.0049206 0.0029262 -0.0023034 0.00077007
0.0025845 0.0011076 0.00037483 -0.0014609
-0.023341 -0.0082441 0.073039 0.36098 -0.013833 0.012642 0.0013786 0.0013621
0.0012959 -0.0005998 0.0011119 0.00018547
0.0049236 0.0028956 -0.013792 0.012728 0.35105 0.059364 1.6384e-05 -0.0014465
0.0001957 -0.00020503 0.00041289 0.00015547
-0.0022871 0.00078663 0.0013978 0.0013599 1.8035e-05 -0.0014565 0.17144 0.2068
-0.014729 -0.011727 -0.001014 -7.3023e-05
0.0025775 0.0010419 0.0012865 -0.00061399 0.00020116 -0.00019943 -0.014767 -0.011707
0.046467 0.22165 -0.0097357 -0.0094293
0.00040102 -0.0014503 0.0011199 0.00015204 0.00042961 0.00017188 -0.0010111 -7.6536e-05
-0.0097224 -0.0094383 0.10262 0.30761
1460000000 0.26642 0.15648 -0.020461 0.0042832 0.0051867 -0.0018302 -0.0016203 0.0018749
0.0022715 -8.9478e-05 -0.00014815 -0.0010154
-0.020459 0.0043059 0.10904 0.33949 -0.0047507 0.014998 0.0017443 0.00022142
0.0012153 -0.0014027 0.0013046 -0.00057293
0.0051783 -0.0018458 -0.0046762 0.015016 0.35794 0.0042839 -0.0011797 -0.0011395
0.00028328 -0.00032439 0.00066812 -0.00021661
-0.0015935 0.0018801 0.0017295 0.00024307 -0.0011616 -0.0011592 0.19868 0.17815
-0.016541 -0.0047927 -0.00090854 0.0023344
0.0022711 -8.0925e-05 0.0012024 -0.0014364 0.00027401 -0.0003126 -0.016556 -0.0047536
0.077294 0.21218 -0.01193 -0.0032396
-0.00012442 -0.00099481 0.0013394 -0.00058581 0.00066775 -0.0002247 -0.0009427 0.0023455
-0.011938 -0.0032323 0.13727 0.28828
1520000000 0.27923 0.11453 -0.015085 0.0098063 0.0031645 -0.0041213 0.00021993 0.0027633
0.0027273 -0.001761 -0.0011333 -0.0002457
-0.015091 0.0097899 0.14314 0.32493 0.0025235 0.012054 0.0017216 -0.00075413
0.00021858 -0.0010883 0.0003925 -0.00098734
0.0031618 -0.0041292 0.0025945 0.012056 0.35 -0.053833 -0.00090922 -0.0003396
0.00072506 -0.0010323 0.00014389 -2.8784e-05
0.0002476 0.0027502 0.0017137 -0.00077053 -0.00091344 -0.00033068 0.22152 0.13965
-0.016733 0.0016889 0.0015523 0.0023632
0.0027296 -0.0017592 0.00022192 -0.0010838 0.00072309 -0.0010462 -0.01674 0.0017326
0.10514 0.20385 -0.011951 0.0013075
-0.0011551 -0.00025413 0.00037562 -0.00096291 0.0001493 -2.1921e-05 0.00157 0.002362
-0.011952 0.0013015 0.17072 0.27004
1580000000 0.28984 0.069597 -0.0085903 0.013373 -0.0012971 -0.0046434 0.0016713 0.0018939
5.3993e-05 -0.0023396 -0.00030271 0.00038359
-0.0085804 0.013351 0.17113 0.30103 0.0055406 0.0067862 0.00059686 -0.0016085
-0.00049413 -0.0011929 -0.00018259 -0.00070817
-0.0013152 -0.0046612 0.0055496 0.0067726 0.32848 -0.1103 -0.0014498 0.00042051
-0.00044186 -0.0013637 0.00029704 -0.00059447
0.0016799 0.0019033 0.00057748 -0.0016065 -0.0014455 0.00040807 0.23572 0.10125
-0.013202 0.0076628 0.0025558 0.0010105
3.1903e-05 -0.0023257 -0.00051041 -0.0012042 -0.0004439 -0.001372 -0.013191 0.0077094
0.13225 0.19134 -0.0092677 0.0078483
-0.00026791 0.00038824 -0.00018918 -0.00072519 0.00029561 -0.00058771 0.002531 0.00099979
-0.0092667 0.0078478 0.20514 0.24606
1640000000 0.29335 0.027578 -0.0017467 0.012274 -0.0029144 -0.0022326 0.0028959 0.00086997
-0.00047609 -0.0020933 -0.00033938 0.0004142
-0.0017589 0.012271 0.20217 0.27571 0.0055044 0.001984 -0.00060965 -0.0018863
-0.0010143 -0.00056937 -0.00039882 -0.00077252
-0.0029277 -0.0022345 0.0055328 0.0019633 0.29913 -0.16023 -0.0007823 0.0012167
-0.0011854 -0.0011708 -0.00012022 -0.00053573
0.0028954 0.00084394 -0.00060345 -0.0018862 -0.00077465 0.0012254 0.24876 0.051734
-0.0089233 0.0094304 0.00281 -0.00069841
-0.00048832 -0.0020917 -0.0010052 -0.00056949 -0.0011731 -0.0011694 -0.008908 0.0094566
0.15726 0.17203 -0.0042674 0.010032
-0.0003677 0.00045715 -0.00040401 -0.00077901 -0.00013664 -0.00054241 0.0028244 -0.00070543
-0.004263 0.010044 0.23259 0.21537
1700000000 0.28601 -0.017272 0.0018349 0.0095984 -0.0033789 0.00043949 0.0030845 -0.0014189
-0.0023299 -0.00089741 0.00051577 0.00041745
0.001815 0.0095901 0.21993 0.24449 0.0027898 -0.00056005 -0.0015292 -0.00069758
-0.0009192 -0.00014135 -0.00084982 -0.0005461
-0.00337 0.0004502 0.0027786 -0.0005586 0.25368 -0.19809 0.00017047 0.0016169
-0.0024056 -0.0001463 -0.00033974 -0.00093361
0.0030875 -0.0014057 -0.0015097 -0.00068056 0.00018214 0.0015925 0.24512 0.0023826
-0.0057408 0.01094 0.0018981 -0.0022566
-0.0023508 -0.00089435 -0.00089507 -0.00013407 -0.0023898 -0.00014735 -0.0057214 0.010966
0.17763 0.157 0.00059752 0.0098713
0.00054345 0.00038141 -0.0008683 -0.00052814 -0.000338 -0.00092136 0.0018866 -0.0022672
0.00060477 0.0098711 0.25037 0.18268
1760000000 0.27578 -0.06576 0.0042467 0.0063539 -0.0020636 0.0012632 0.0011922 -0.0035499
-0.0013965 0.0004614 0.00019172 -0.00051299
0.0042385 0.0063555 0.24758 0.205 6.2239e-05 -0.0019075 -0.0012498 0.00012019
-0.0011632 0.0010211 -0.00055436 0.00035612
-0.0020459 0.0012617 5.5341e-05 -0.0019122 0.20562 -0.2298 0.001186 0.0013982
-0.0011664 0.0017276 -0.0012578 -0.00073614
0.0011721 -0.0035596 -0.0012656 0.00012943 0.001188 0.001407 0.2377 -0.048753
-0.0014137 0.01061 1.1049e-07 -0.002698
-0.0013849 0.0004778 -0.0011626 0.0010342 -0.0011562 0.0017441 -0.0013905 0.010624
0.1967 0.12722 0.0048856 0.0071728
0.00019987 -0.00050339 -0.00056448 0.00034158 -0.0012577 -0.00071377 -6.7226e-06 -0.0027004
0.0048874 0.0071756 0.26542 0.14586
1820000000 0.25142 -0.10412 0.0045253 0.0027824 0.00023648 0.0024125 -0.0010026 -0.0031194
-0.001421 0.00096174 -0.0002033 -7.0626e-05
0.0045059 0.0027701 0.25763 0.17418 -0.0022321 -1.9639e-05 -0.0013643 0.0010093
4.2354e-05 0.0012258 -0.0007595 0.00042652
0.00026288 0.002383 -0.0022355 -9.3202e-07 0.1543 -0.24483 0.0017381 0.00058603
-0.00016509 0.0024009 -0.0017207 0.0003795
-0.00098958 -0.0031282 -0.001382 0.0010206 0.0017539 0.00058564 0.20758 -0.097088
0.0011501 0.0091057 -0.0016761 -0.0020217
-0.0014072 0.0009705 3.7996e-05 0.0012246 -0.00013738 0.0024219 0.0011749 0.0091171
0.21851 0.10142 0.0059366 0.003212
-0.00020327 -9.5361e-05 -0.00072419 0.00043842 -0.0017499 0.00037805 -0.0016915 -0.0020289
0.0059463 0.0032102 0.26946 0.1099
1880000000 0.21628 -0.14383 0.0021476 0.00046319 -0.00026938 0.0022745 -0.0029615 -0.0022614
-0.00024635 0.0019358 0.0003895 -0.00061892
0.0021492 0.00046355 0.26206 0.12842 -0.0040708 0.0028724 -0.0002231 0.0018373
0.00054545 0.0013731 0.0001009 0.0010833
-0.00024563 0.0022777 -0.0040431 0.0029145 0.10254 -0.25102 0.001967 -0.001134
0.0018384 0.0020395 -0.00089823 0.0015487
-0.0029649 -0.0022711 -0.00020136 0.0018407 0.0019562 -0.0011321 0.16733 -0.13693
0.0030463 0.0066073 -0.002504 0.0001524
-0.00023351 0.0019275 0.00057296 0.0013818 0.0018339 0.002048 0.0030729 0.0066045
0.22743 0.074589 0.0062141 0.0010658
0.00041797 -0.00062121 0.0001031 0.001083 -0.00091141 0.0015476 -0.0025305 0.00017366
0.0062142 0.0010794 0.27136 0.077174
1940000000 0.17778 -0.17063 -5.8403e-05 -0.001132 0.0018182 0.0019409 -0.0038454 0.00039384
0.0011224 0.00097543 -0.00067097 -0.0006341
-6.3449e-05 -0.0011402 0.26404 0.09615 -0.0020457 0.005878 0.001079 0.0012501
0.0019513 0.00031203 0.00094509 0.00032708
0.0018243 0.0019217 -0.0020211 0.0059024 0.059493 -0.24319 0.00046043 -0.00244
0.002233 0.00022866 0.00030388 0.00183
-0.0038101 0.00044872 0.0010762 0.0012697 0.00045189 -0.0024436 0.11547 -0.16928
0.0028498 0.004106 -0.001687 0.0013487
0.0011379 0.0010087 0.0019353 0.00030102 0.0022397 0.00023364 0.0028499 0.0041187
0.23729 0.037747 0.004751 -0.003589
-0.00070315 -0.00059672 0.00096038 0.0002957 0.00031557 0.001811 -0.0017066 0.0013201
0.0047729 -0.0036022 0.26297 0.040154
2000000000 0.13092 -0.18503 -0.0036523 0.0010475 0.0030135 0.0013118 -0.0024051 0.0037437
0.00094864 0.00058445 -0.00079053 0.00065365
-0.0036547 0.0010436 0.24949 0.060844 -0.00050908 0.0081284 0.0015377 0.00025488
0.0010716 -0.0013073 0.00053337 0.00016199
0.0030195 0.0012891 -0.00047515 0.008119 0.017797 -0.22821 -0.001607 -0.001566
0.0019823 -0.0010437 0.0016708 0.001438
-0.0023772 0.0037698 0.0015224 0.00025034 -0.001606 -0.0015685 0.06063 -0.1793
0.0010316 0.002852 -0.00020888 0.0020838
0.00094594 0.00056309 0.0010547 -0.0013247 0.0019928 -0.0010597 0.0010519 0.0028479
0.23746 0.0052921 0.00078774 -0.0043476
-0.00076744 0.00063721 0.00054102 0.00014399 0.0016707 0.0014627 -0.00018358 0.0021698
0.00077341 -0.0043279 0.2499 0.012479
2060000000 0.085082 -0.1918 -0.0044418 0.0034428 0.0030155 -0.00084164 0.00058638 0.0034494
0.0015779 -0.00057516 -0.00018642 0.0011764
-0.0044433 0.0034067 0.23718 0.032663 0.0047117 0.0089016 0.00094384 -0.00056373
0.00056668 -0.0014546 0.00059517 -0.00026571
0.0030136 -0.00085127 0.0047817 0.0088944 -0.01432 -0.20975 -0.0016785 0.00050558
0.00081712 -0.0021814 0.0029017 0.00032246
0.00061186 0.0034714 0.00093679 -0.00059967 -0.001668 0.00050291 0.0094732 -0.17587
-0.00015709 0.003213 0.00089189 0.0011341
0.0015666 -0.00060332 0.00055869 -0.0014565 0.00082642 -0.0021904 -0.00013333 0.0032372
0.22873 -0.032974 -0.0014125 -0.0053036
-0.00015993 0.0011984 0.00058313 -0.00026292 0.0028971 0.00029361 0.00087017 0.0010625
-0.0014109 -0.0053168 0.2369 -0.01229
2120000000 0.039062 -0.18315 -0.0033575 0.006677 0.0025048 -0.0030104 0.003026 0.0022169
0.00064634 -0.0014046 0.0010558 0.00024731
-0.0033548 0.0066711 0.21609 0.0080833 0.0074354 0.0047889 0.0010185 -0.0011567
-0.0014478 -0.0018742 7.3142e-06 -0.0010716
0.0024804 -0.0030212 0.0074755 0.004745 -0.042809 -0.19323 -0.00079196 0.0017803
-0.0015777 -0.001591 0.00039885 -0.0021828
0.0030418 0.0021873 0.0009905 -0.0011675 -0.00078202 0.0017524 -0.04099 -0.15899
-0.0016331 0.0047474 0.0017822 0.0011211
0.00062126 -0.001406 -0.0014809 -0.0018963 -0.0015566 -0.0016054 -0.0016434 0.0047492
0.21576 -0.069859 -0.0060812 -0.0030492
0.0010819 0.00023098 2.162e-05 -0.0010968 0.00045751 -0.0021871 0.0018015 0.0011272
-0.0061085 -0.0030586 0.21622 -0.028577
2180000000 -0.0003928 -0.16911 -0.0016888 0.0099104 0.00056504 -0.0023723 0.003181 -0.00026067
0.00028749 -0.0012749 0.001142 0.00026931
-0.0017112 0.0099169 0.19667 -0.0090214 0.0084802 0.0038961 -0.00051861 -0.001701
-0.0017532 0.0009749 -0.00010262 0.00046539
0.00056941 -0.0023822 0.008534 0.0038484 -0.063615 -0.1689 0.0013767 0.0015993
-0.00072156 -0.00038709 0.00036031 -0.0020277
0.0031758 -0.00030072 -0.00054701 -0.0017178 0.0013655 0.00159 -0.07739 -0.13218
-0.0012049 0.0073859 0.0015853 0.00016666
0.00027705 -0.0012823 -0.0017297 0.0010059 -0.00072472 -0.00038375 -0.0011856 0.0073648
0.19092 -0.1011 -0.0065346 0.0010583
0.0011992 0.0002457 -9.8493e-05 0.00043402 0.00031871 -0.0020021 0.001554 0.000116
-0.0065275 0.0010347 0.20082 -0.043262
2240000000 -0.028748 -0.14489 0.0025355 0.011221 -0.00081716 -0.0028082 0.0018834 -0.0024226
-0.0017312 -0.0007262 0.00068458 -0.0019378
0.0025061 0.011218 0.17748 -0.01527 0.0089602 -8.4706e-05 -0.00085772 -0.00039017
-0.00052072 0.0011457 -0.00066747 -0.00056143
-0.00081752 -0.0028367 0.0089528 -0.00015368 -0.080895 -0.1448 0.001758 -0.0015147
-0.0013476 -0.0001446 -0.0023038 -0.0012964
0.0019371 -0.0024408 -0.00083077 -0.00037091 0.0017836 -0.0015172 -0.11105 -0.10332
0.00071193 0.01002 0.0015789 -0.00053495
-0.0017128 -0.00070763 -0.00053514 0.0011708 -0.0013558 -0.00014674 0.00079329 0.01003
0.16329 -0.12012 -0.0067258 0.0041435
0.00065258 -0.0019399 -0.00069564 -0.00057298 -0.0022998 -0.0012954 0.0015995 -0.00054181
-0.0067302 0.0041618 0.17867 -0.054443
2300000000 -0.055512 -0.11741 0.0080288 0.0090188 -0.0014584 -0.0019569 -0.00062103 -0.0016808
-0.0012937 0.00062737 -0.0011327 -0.00079841
0.007992 0.0090442 0.15668 -0.024351 0.0088053 -0.0023182 -0.0010388 0.00060088
-0.00030535 0.0015089 3.7966e-05 0.00076344
-0.001475 -0.0019515 0.0087942 -0.0023847 -0.093708 -0.12075 -8.8305e-05 -0.0017259
-0.00022954 0.0019987 -0.0017484 0.00060211
-0.00058159 -0.0016482 -0.00098178 0.00062129 -0.00010261 -0.0017234 -0.13187 -0.067585
0.0046951 0.0107 0.00061112 -0.0015528
-0.0012881 0.000689 -0.00026041 0.0015329 -0.00020699 0.0019941 0.0046984 0.010655
0.1276 -0.14196 -0.0045778 0.00794
-0.0011372 -0.00080869 2.8201e-05 0.00078624 -0.0017746 0.00059481 0.00066409 -0.0015392
-0.0046236 0.0079124 0.16244 -0.056205
2360000000 -0.071354 -0.085902 0.010924 0.0081806 -0.0013134 -0.0015099 -0.0017734 -0.00091586
-0.00070395 0.0008916 -0.0016658 -0.00035863
0.010905 0.0081771 0.14828 -0.024089 0.0081318 -0.0055079 -0.00072082 0.00097261
0.0019614 0.00031717 -8.0039e-05 -0.00013103
-0.0013188 -0.0014825 0.0080868 -0.0055562 -0.10317 -0.098491 -0.0027707 -0.0010093
0.00074142 0.00021332 -0.0011529 0.0018621
-0.0018111 -0.00092867 -0.00071482 0.0010169 -0.0027402 -0.0009933 -0.14852 -0.03472
0.0088738 0.010151 0.0015798 -0.0018522
-0.0006873 0.00084379 0.0019951 0.00024725 0.0007375 0.0002576 0.0089415 0.010097
0.10014 -0.14314 -0.0006528 0.0092592
-0.0016125 -0.00027085 1.0503e-06 -0.00011582 -0.0011386 0.0018786 0.0015365 -0.0018493
-0.00065469 0.009326 0.14082 -0.059873
2420000000 -0.079391 -0.059144 0.014317 0.0023842 -0.0032064 -0.0011374 -0.00095436 0.00076803
0.0011173 0.0015943 -0.001279 0.0019124
0.014316 0.0023876 0.13055 -0.025268 0.0045922 -0.007215 0.001376 0.0011626
0.00057288 -0.0013544 -0.00012732 -0.00014277
-0.0031713 -0.0011101 0.0045424 -0.0072694 -0.11622 -0.077817 -0.0022418 0.0013585
0.00014346 -0.00015426 0.00057182 0.0028027
-0.00096107 0.00080434 0.0013613 0.0011446 -0.0022434 0.0013757 -0.15761 0.0087729
0.013058 0.0073733 -0.00028205 -0.0027477
0.0011227 0.00162 0.00055093 -0.0013541 0.00013397 -0.00015769 0.013026 0.0073363
0.065948 -0.14348 0.0011183 0.0098671
-0.0013574 0.0018908 -0.0001834 -0.00012301 0.00058306 0.0028135 -0.00030804 -0.0028123
0.0010642 0.0098253 0.12219 -0.056854
2480000000 -0.079745 -0.028181 0.013874 -0.0030401 -0.0016475 -1.9915e-05 -0.00059967 0.0014347
0.0017189 -0.00037197 9.4598e-05 0.0013832
0.013857 -0.0030103 0.13274 -0.026108 0.0024556 -0.0091078 0.0011698 2.0481e-05
-0.00038892 -0.00095057 -5.1938e-05 -0.00029842
-0.0016612 4.9662e-05 0.0023851 -0.0091311 -0.11911 -0.057366 -0.00063814 0.0033386
-9.0951e-05 -0.00085356 0.0018804 0.00088928
-0.00063551 0.0013478 0.0012059 3.0261e-05 -0.00064758 0.0033336 -0.1581 0.046354
0.017218 0.0017831 -0.0011242 -0.0028635
0.001715 -0.00047772 -0.00038705 -0.0009112 -9.7463e-05 -0.00084355 0.017325 0.0017319
0.036052 -0.13533 0.0049144 0.0080771
0.00017617 0.0013601 -3.9376e-05 -0.00031607 0.0018503 0.00092846 -0.0011318 -0.002826
0.0049807 0.0081497 0.10349 -0.052915
2540000000 -0.084108 -0.0018536 0.01137 -0.00687 -0.0022952 0.00090546 0.00063422 0.00097578
7.2909e-05 -0.0016416 0.0010777 0.0016475
0.011368 -0.0068509 0.11928 -0.018351 -0.0015988 -0.0080625 0.00062325 -0.0015027
-0.0016358 -0.0001534 -0.00057536 0.00040179
-0.0022906 0.00090841 -0.0016612 -0.0080598 -0.1254 -0.033607 0.002009 0.0026577
-0.0011244 -7.3802e-07 0.0017396 -0.00078613
0.0006942 0.00095243 0.00063392 -0.0014625 0.001994 0.0026507 -0.15697 0.08593
0.016826 -0.0046956 -0.0021275 -0.0023059
5.596e-05 -0.0016384 -0.0016293 -0.00010466 -0.0011028 -1.4863e-05 0.016745 -0.0046969
0.013639 -0.12216 0.008104 0.0070177
0.0010938 0.0016494 -0.00057866 0.00040844 0.0017545 -0.00081742 -0.0021251 -0.0023274
0.008045 0.0070343 0.088844 -0.040073
2600000000 -0.077357 0.022761 0.0079591 -0.010136 -0.0013564 0.0025858 0.00093109 -0.00039919
-0.00080012 -0.0012313 0.0018629 0.00050147
0.0079691 -0.01012 0.11355 -0.033939 -0.0038407 -0.0061045 -0.00038633 -0.00079133
-0.00018698 0.0014418 -0.00017172 0.00061401
-0.0012995 0.002555 -0.0039036 -0.0060885 -0.12993 -0.0090154 0.0029605 -1.7015e-05
-5.7698e-05 0.001249 0.0011835 -0.0016264
0.00091839 -0.00036264 -0.00037299 -0.00075931 0.0029631 -1.5122e-05 -0.14216 0.11934
0.013592 -0.01076 -0.0035701 -4.8163e-06
-0.00089604 -0.0011901 -0.00016087 0.0014873 -0.0001155 0.0012421 0.013629 -0.010841
-0.014208 -0.10672 0.0092885 0.0058519
0.0018316 0.0004446 -0.00020249 0.00065767 0.0012014 -0.0016575 -0.0035877 -9.5154e-07
0.0093559 0.0058388 0.080416 -0.026178
2660000000 -0.071506 0.048383 0.0039736 -0.011732 -0.00016524 0.0011258 8.5585e-06 -0.00022201
-0.0024878 0.0003098 0.0014322 -0.00054351
0.0039752 -0.011739 0.12075 -0.030092 -0.0049984 -0.0041751 -0.0012707 -0.00038592
0.00013635 0.0017061 0.0006226 0.0008417
-0.00014148 0.0011337 -0.0050542 -0.0041768 -0.12909 0.011455 0.0018974 -0.0017806
0.00026257 0.00077824 -0.0012733 -0.0014843
1.7192e-05 -0.00024047 -0.0012895 -0.00037472 0.0018773 -0.0017492 -0.12189 0.15016
0.0083176 -0.014263 -0.0026812 0.0011588
-0.0024891 0.00029148 0.00014145 0.0017113 0.00028895 0.00077573 0.0081945 -0.014213
-0.02789 -0.092487 0.010983 0.0016394
0.0014154 -0.0005063 0.00061275 0.00078307 -0.00129 -0.0014289 -0.0026328 0.001163
0.010959 0.0016718 0.075944 -0.0075192
2720000000 -0.061111 0.067025 -0.00025381 -0.011607 -0.00039125 0.0028879 -0.00021848 0.00011374
-0.0022188 0.0020122 0.00044081 -0.0016866
-0.00025052 -0.011582 0.10557 -0.033328 -0.0053605 -0.00075317 -0.0015833 0.00048355
0.0015681 0.00059458 0.00078856 -0.00011058
-0.00038136 0.0029146 -0.0053692 -0.00068636 -0.12322 0.040659 0.00040649 -0.0025259
0.00032876 0.00059828 -0.0013754 0.00053443
-0.00026374 8.1579e-05 -0.0015356 0.00046911 0.00042962 -0.0025442 -0.088855 0.17964
0.0023003 -0.014835 -0.0018397 0.0023885
-0.0022591 0.0020712 0.0016022 0.00057434 0.00034235 0.00061113 0.0022874 -0.014916
-0.043536 -0.068496 0.012023 -0.00094491
0.00042061 -0.0017109 0.00081959 -8.4284e-05 -0.0013886 0.00056492 -0.0018778 0.0024147
0.012082 -0.0010097 0.078956 0.011055
2780000000 -0.047057 0.086251 -0.0046339 -0.010165 -5.3617e-05 0.0011146 0.00043151 -0.00016624
0.00097502 0.0026993 -0.00050097 -0.0017687
-0.0046219 -0.010174 0.10361 -0.044969 -0.0039697 0.00060926 -8.4486e-05 0.0016032
0.0015753 -0.00078414 3.1468e-05 -0.00017131
-3.5492e-05 0.0011186 -0.0039665 0.00063934 -0.12078 0.071309 -0.0020937 -0.0015001
0.00048277 -0.0002305 -0.0003208 0.00091874
0.00052268 -0.00025337 -0.00010167 0.001607 -0.0020858 -0.0014985 -0.059867 0.20127
-0.0036422 -0.014306 -0.00074393 0.0021067
0.0010505 0.0027056 0.0015465 -0.00079364 0.00043419 -0.00024843 -0.0037092 -0.014211
-0.055572 -0.044269 0.010383 -0.0055896
-0.00048109 -0.0018279 -4.4459e-05 -0.00016261 -0.00033821 0.00087394 -0.00070702 0.0021386
0.010356 -0.0055361 0.082838 0.028495
2840000000 -0.031686 0.10191 -0.0076531 -0.0069654 0.0014058 0.0019446 -0.00011504 -0.00019947
0.0015144 0.0013412 -0.0016568 0.00039341
-0.0076274 -0.0069572 0.10162 -0.03803 -0.0028916 0.0015818 0.00047056 0.00075739
0.00010714 -0.001245 7.328e-05 -6.1222e-05
0.001412 0.0019534 -0.0028575 0.0016008 -0.11457 0.097202 -0.0013436 0.00026381
0.00081892 0.00012862 0.0010551 0.0010872
-8.0514e-05 -0.00015233 0.00046259 0.00072617 -0.0013627 0.00025132 -0.024389 0.21631
-0.0073541 -0.010337 0.00043483 0.0012754
0.0015607 0.0013407 0.00010535 -0.0012307 0.00087299 0.00011788 -0.0074211 -0.010373
-0.059881 -0.021704 0.0088017 -0.0070858
-0.0015955 0.00044063 1.9426e-05 -8.0468e-05 0.0010776 0.0011392 0.00040759 0.0013361
0.008791 -0.0071526 0.09705 0.044209
2900000000 -0.017184 0.12163 -0.0088017 -0.0028643 0.001683 0.00019705 0.00047607 -0.00085958
0.002546 -0.00099428 -0.00083595 -2.806e-05
-0.0087886 -0.0028793 0.08233 -0.045463 -0.00065343 0.0026233 0.0008564 0.00026517
-0.00017293 -0.0014799 -0.00016573 1.069e-05
0.0016425 0.00016582 -0.00064383 0.0026613 -0.096706 0.12989 -0.00082739 -0.00010678
-0.00051825 -0.0011854 0.0019067 -0.00060008
0.00041178 -0.00091692 0.00085682 0.0002697 -0.00081238 -0.00012369 0.012501 0.21994
-0.010589 -0.0063309 0.0011727 0.0018713
0.0025262 -0.00099412 -0.0002051 -0.0014861 -0.00050975 -0.0011936 -0.01058 -0.0062772
-0.059647 0.0072242 0.0063454 -0.0097619
-0.00081942 3.7564e-05 -0.00017685 1.9849e-06 0.00187 -0.00062116 0.0011779 0.0018649
0.0063946 -0.0097254 0.11089 0.04985
2960000000 0.0051372 0.13352 -0.0085883 0.00065635 0.00030032 0.0015632 -0.00072166 -0.00091822
-1.5496e-05 -0.0020613 -0.00091925 0.00057749
-0.0085585 0.00061778 0.091593 -0.044818 -0.00023006 0.00094059 0.00097169 2.3846e-05
-0.0011957 -0.001034 0.0004827 0.00031256
0.00036826 0.0015392 -0.00024171 0.00099461 -0.077572 0.16077 -0.00068172 0.00058283
-0.00051002 0.00069147 -0.00027536 -0.0025681
-0.00064471 -0.00092085 0.00093459 2.0462e-05 -0.00069664 0.00056662 0.054317 0.22725
-0.010592 -0.0011159 0.0015975 0.00053779
-0.00011829 -0.0021618 -0.0012322 -0.00099326 -0.0005321 0.00073378 -0.010685 -0.0010759
-0.050427 0.031452 0.002333 -0.011268
-0.00082174 0.00062565 0.00053565 0.00029892 -0.00030922 -0.0026634 0.0015935 0.00054167
0.0022765 -0.011325 0.12939 0.060591
3020000000 0.023472 0.14719 -0.0062666 0.0038846 0.0015001 -0.00018078 -0.000964 3.3873e-05
-0.00067081 9.8535e-05 3.994e-06 0.00051623
-0.0062531 0.0038623 0.080554 -0.033239 -0.00016269 -0.00042791 0.00057507 -0.00088872
-0.0018317 0.00029547 0.00057074 -0.00038719
0.0014717 -0.00014223 -0.00019209 -0.00045605 -0.056452 0.18515 -0.00035053 0.00098455
0.0001478 0.00014087 -0.0010328 -0.0013031
-0.0010398 8.8253e-05 0.00057413 -0.00092123 -0.00033878 0.0010015 0.093428 0.21999
-0.0089081 0.0022804 0.00058152 0.00038296
-0.00065736 6.6045e-05 -0.0018266 0.00030002 0.0001286 2.9742e-05 -0.0089011 0.00231
-0.040012 0.053814 -0.00075365 -0.010937
9.6688e-05 0.00048379 0.00052479 -0.0003031 -0.00093678 -0.0012872 0.00058172 0.00036453
-0.00067859 -0.010916 0.14964 0.057127
3080000000 0.051099 0.15612 -0.0043667 0.0058883 0.0016743 -0.00010606 -0.00070962 -7.7201e-05
-0.001008 0.00028435 -4.7351e-06 0.00072406
-0.0043921 0.0058679 0.078261 -0.02752 -0.00047706 0.0001698 -0.00015613 -0.0002265
-0.00053955 0.0011101 -5.543e-05 -0.00055002
0.0016796 -0.00012255 -0.00048822 0.00014427 -0.019099 0.20677 -0.00060568 0.0001625
0.00043652 0.00068729 -0.0022392 -0.00065686
-0.00073618 -6.3611e-05 -0.00011605 -0.00023016 -0.0006354 0.00015974 0.12716 0.21224
-0.0057031 0.006326 0.0018239 0.0003737
-0.0010113 0.00030435 -0.0005451 0.0011296 0.00041884 0.00072981 -0.0057223 0.0063445
-0.019894 0.080627 -0.0051892 -0.0094166
-3.0891e-05 0.00069736 -6.4186e-05 -0.00055162 -0.0023017 -0.00069826 0.0018531 0.00038542
-0.0052603 -0.0094471 0.16294 0.063953
3140000000 0.079816 0.15889 -0.0010304 0.0074626 0.0028289 -0.0014896 -0.0010888 0.0012758
0.0014386 0.00097478 0.00039218 -8.0927e-05
-0.0010419 0.0074567 0.07439 -0.029435 -0.0011471 -2.4589e-05 0.00073509 -0.00034509
8.3732e-05 0.0012206 0.00054529 -0.00044688
0.0028307 -0.0015477 -0.0011682 1.6803e-05 0.023426 0.22679 8.9699e-05 0.0016595
0.0011657 -0.00055403 -0.0025246 0.00088002
-0.0010548 0.0013157 0.00070175 -0.00029724 0.00010465 0.0016422 0.16248 0.18717
-0.0020952 0.0068147 0.00088473 -0.0012036
0.0014662 0.00096716 4.9862e-05 0.0012101 0.0011977 -0.00062095 -0.0020055 0.0068063
-0.0096817 0.096946 -0.0074018 -0.0061058
0.00036477 -7.6617e-05 0.00055349 -0.00047239 -0.0025705 0.00094278 0.00085757 -0.0012152
-0.0073074 -0.0060828 0.18667 0.055365
3200000000 0.1114 0.16888 0.0041263 0.0063948 0.00072505 -0.0029722 6.5069e-05 0.0018161
0.00063518 -0.0015235 0.00014641 0.00046074
0.0040995 0.0064039 0.084819 -0.027921 -0.0012408 0.00038367 -0.00048362 -0.0010205
0.00095791 0.001204 -0.00039255 -0.00095621
0.00070255 -0.0029433 -0.0012136 0.00033962 0.067751 0.23195 0.0011283 0.00081646
-0.00016135 -0.0020497 -0.0012311 0.0025163
0.00010665 0.0017928 -0.00054153 -0.0010175 0.0011527 0.00079819 0.18345 0.16442
0.00087311 0.0058814 0.00057272 -0.001439
0.00061716 -0.0016118 0.001004 0.0011914 -0.00026684 -0.0019634 0.00086278 0.0059495
0.021337 0.11508 -0.0091903 -0.0023507
0.00019565 0.000463 -0.00044592 -0.00095464 -0.0011971 0.0025244 0.00057947 -0.00146
-0.0092321 -0.0023233 0.20161 0.05453
3260000000 0.14322 0.16069 0.0043521 0.002973 -0.00057709 -0.0024331 0.0012661 0.00073737
0.00052772 -0.0019723 -0.00026034 0.00021301
0.0043247 0.002968 0.093165 -0.031399 -0.0020175 0.0020197 -0.00041023 -0.00017421
0.00089931 -0.0006099 -0.0008396 4.6934e-05
-0.00060244 -0.0024235 -0.0019764 0.0020588 0.11903 0.22727 0.00036263 -0.0002422
-0.00078885 -0.00098353 0.00054539 0.0021498
0.0012063 0.00072992 -0.00039755 -0.00017167 0.00035619 -0.00023682 0.21066 0.12687
0.0035349 0.0048116 -0.00070631 -0.0018517
0.00050662 -0.0019836 0.00086433 -0.00061743 -0.0008129 -0.00096451 0.0035529 0.004793
0.040913 0.12451 -0.007006 0.0023323
-0.00018762 0.00019274 -0.00085195 9.9686e-05 0.00055648 0.0021065 -0.00073346 -0.0018117
-0.0071083 0.0023392 0.23062 0.045729
3320000000 0.17316 0.15461 0.007227 0.0012011 -0.00042274 -0.0019538 0.00095486 0.00021995
-0.00183 -0.001534 0.00037252 8.5865e-05
0.0072059 0.0012067 0.099998 -0.027955 0.00054883 0.0023982 -0.00043698 -0.00055094
-0.00024086 -0.00046529 -0.00053809 0.00031943
-0.00046414 -0.0019558 0.00064325 0.0024086 0.16683 0.21788 0.00029818 -0.00028497
-0.0010608 -9.407e-05 0.00036384 0.00053918
0.0009725 0.00020124 -0.00044208 -0.00056663 0.00029908 -0.00028458 0.21973 0.096703
0.0041839 0.0023377 -0.0010654 7.6236e-05
-0.0018623 -0.0015294 -0.00024152 -0.00046627 -0.0010407 -0.00011924 0.0042497 0.0023787
0.066322 0.12908 -0.0043975 0.0034794
0.00038493 7.8775e-05 -0.00055918 0.0003303 0.00028256 0.00060427 -0.0010411 9.6754e-05
-0.0042896 0.0035398 0.24708 0.033091
3380000000 0.2081 0.13793 0.0055964 -0.0021873 -0.0012416 0.00054171 0.00097965 0.00013658
-0.0015716 0.00078963 0.00021897 -0.00018645
0.0055774 -0.0022051 0.111 -0.036114 7.183e-05 0.0029091 -0.0011861 -0.00035917
-0.00012804 9.1392e-05 -0.00097764 0.00039328
-0.0011667 0.00052094 5.5052e-05 0.0029689 0.2083 0.19523 0.00063377 -0.00039474
-0.0015368 0.00057026 0.0010857 0.0014941
0.00097591 0.00019259 -0.0011844 -0.00038376 0.00062614 -0.00041055 0.23453 0.064005
0.0055628 0.0018658 -0.00023462 0.00032585
-0.0015816 0.0008775 -0.00010872 0.00012574 -0.001598 0.00059466 0.0055731 0.0018206
0.10349 0.12319 -0.001865 0.0050142
0.00019513 -0.00020943 -0.00096293 0.00044778 0.0011522 0.0013859 -0.00021034 0.00035117
-0.0019216 0.0048758 0.27637 0.01497
3440000000 0.23934 0.11639 0.0046615 -0.0040059 -0.00090192 -0.0016702 0.00065022 4.6992e-05
-0.0016155 0.0016184 0.00089287 0.00010743
0.004651 -0.0040265 0.10434 -0.041749 0.0030775 0.0022489 -0.00083398 0.0010982
3.1595e-05 0.00042391 0.00014113 0.000959
-0.00091975 -0.0016157 0.0031404 0.0022156 0.24677 0.16657 -0.00058998 -1.7652e-05
6.2671e-05 0.0012232 0.00087064 0.00068925
0.00067698 2.2318e-06 -0.00084089 0.0010924 -0.00058484 1.3104e-05 0.23601 0.030926
0.0061746 -0.0012466 -0.00035218 -7.1465e-05
-0.0015999 0.0016678 2.3498e-05 0.00044324 0.00012968 0.0012409 0.006157 -0.0012572
0.12817 0.11852 0.0020809 0.0026058
0.00094564 0.00017728 0.00014066 0.00095257 0.00083277 0.00060923 -0.00038186 -0.00012335
0.0020591 0.0027455 0.29347 -0.013669
3500000000 0.27159 0.085028 0.0023359 -0.0046843 -0.0014787 0.0017051 0.001042 -0.00068897
-0.00092437 0.0013904 0.00067705 -0.00076639
0.002338 -0.0046398 0.11627 -0.065526 0.0031968 0.0011546 -0.00030761 0.00067934
0.00054324 -0.00010694 -9.6796e-05 0.00030792
-0.0014776 0.0017556 0.0031989 0.0010929 0.27518 0.1321 0.00030921 -0.00012515
-0.00011568 0.00079591 0.0014525 0.00020058
0.0010993 -0.00069566 -0.00025869 0.00070444 0.00032295 -0.00013071 0.24007 0.0033153
0.0061833 -0.0034079 -7.7513e-05 -0.00031346
-0.00088987 0.0014207 0.00055334 -0.00014767 -0.00014712 0.00078005 0.0061601 -0.0034823
0.16964 0.096385 0.0021949 0.0012993
0.00068638 -0.00072652 -0.00011769 0.00033053 0.0015296 0.00024624 -7.79e-05 -0.00029646
0.0022391 0.0012759 0.31407 -0.040926
3560000000 0.29005 0.050859 0.00022307 -0.0059758 -5.8031e-05 -0.0010096 0.00056227 0.00028824
0.0016661 0.0015291 -3.1152e-05 -0.00088041
0.00020688 -0.0059921 0.11047 -0.070935 0.0056663 -0.00057244 0.00031977 0.00046307
0.00056962 -5.0372e-05 0.00025778 0.00031859
-9.6456e-05 -0.00096346 0.0056933 -0.00057098 0.30288 0.089817 -0.00028777 -0.00017537
0.00055297 0.00036622 0.0017762 -0.0009136
0.00053428 0.00029498 0.00034537 0.00048405 -0.00028171 -0.00016151 0.23006 -0.032952
0.0045345 -0.0060611 -0.00056932 -0.00034617
0.0016578 0.0015482 0.0005608 -0.00013643 0.00049148 0.00040972 0.004498 -0.0060885
0.18959 0.088534 0.0020507 -0.0011545
2.4013e-05 -0.00082434 0.00034354 0.00037438 0.0017777 -0.00091932 -0.00056511 -0.00040807
0.0019875 -0.0011621 0.32686 -0.081562
3620000000 0.30694 0.013084 -0.0012433 -0.003694 -0.0020323 -0.00019782 0.0003707 -0.001724
4.1517e-05 0.00041954 -0.00053056 -0.00064557
-0.0012791 -0.0036759 0.11061 -0.099881 0.0042076 -0.0038095 0.00017132 0.00040694
-0.00017269 -0.00089066 0.00053519 0.00025468
-0.002057 -0.00021182 0.0041851 -0.0038603 0.31526 0.045222 0.00026899 -0.00088742
5.611e-06 0.00028791 0.00051988 -0.0010277
0.00028341 -0.0017829 0.00018405 0.00042493 0.00026568 -0.00091192 0.2188 -0.063201
0.00070071 -0.0069272 -0.0011861 0.00087876
-1.188e-05 0.00043121 -9.5419e-05 -0.00087213 1.7614e-05 0.00020635 0.0006215 -0.0069381
0.212 0.054603 0.00025745 -0.0015811
-0.00044873 -0.00076051 0.00043159 0.00031296 0.00049028 -0.00086991 -0.0011532 0.00086932
0.00035328 -0.00159 0.32864 -0.11554
3680000000 0.31078 -0.031082 -0.0036459 -0.0038814 -0.00095152 0.0016173 -0.0010916 -0.00022443
0.0012079 -0.00016945 -0.0012826 -0.00050369
-0.0036311 -0.0038879 0.10615 -0.11662 0.0016956 -0.0046115 0.00067464 0.00040452
-0.00011674 -0.00068995 0.00047966 8.0328e-05
-0.00090883 0.0015376 0.0015558 -0.0045933 0.32591 -0.0040589 -0.00082391 -0.00078143
0.0011365 0.00065733 0.00076546 -0.0016576
-0.0010097 -0.00024296 0.00068962 0.00039495 -0.00081419 -0.00076794 0.20506 -0.096747
-0.00087107 -0.0058715 -0.00099244 0.0010883
0.0012599 -0.00020436 -0.00017284 -0.00066658 0.0011176 0.00065137 -0.00087803 -0.0059409
0.23278 0.033046 -0.00011327 -0.00098342
-0.0012093 -0.00041244 0.00051003 0.00011972 0.00073003 -0.0017318 -0.00098462 0.0011846
-0.00015708 -0.0011009 0.32906 -0.16005
3740000000 0.31283 -0.067071 -0.0031358 1.8353e-05 -0.0021494 0.0026531 0.0001154 -0.00090905
-0.00082975 0.0001522 -0.00059503 0.00056557
-0.0031689 3.0936e-05 0.097623 -0.13829 0.00085168 -0.0055998 0.00038229 -0.00020921
-0.00039521 -0.00027007 0.00058741 0.00010967
-0.0022081 0.0027574 0.00079938 -0.005601 0.32904 -0.043947 -0.00077623 -9.9796e-05
3.3457e-05 0.00013741 -0.00047322 -0.0014385
6.0552e-05 -0.00090492 0.00033895 -0.00020402 -0.00076705 -8.786e-05 0.18363 -0.12035
-0.0023409 -0.0050947 0.00082547 0.0027595
-0.00092412 0.0001537 -0.00036402 -0.00018802 0.00010162 4.3996e-05 -0.0023804 -0.0050691
0.24151 0.00047622 -0.00093833 -0.00084866
-0.00058569 0.00056411 0.00064558 1.5475e-05 -0.00055389 -0.0014499 0.00076846 0.0027734
-0.00088584 -0.00079955 0.3152 -0.20015
3800000000 0.30718 -0.11351 -0.0022958 0.00076526 0.00059221 0.0036869 -0.0014536 -0.0016878
0.0014006 0.0010941 -0.0012562 0.00039018
-0.0023205 0.00078248 0.086906 -0.15309 -0.0021252 -0.00492 0.00028333 0.00019089
-0.00087762 -0.00036013 0.00089683 9.3303e-05
0.00075865 0.0036656 -0.0021904 -0.0050186 0.32493 -0.085569 -0.00079114 0.00058027
0.0011189 -0.00014351 -0.0011895 -0.00062394
-0.0014557 -0.0017144 0.00028131 0.00015859 -0.00081382 0.00058948 0.17424 -0.14568
-0.0031523 -0.0036546 0.0015947 0.0017095
0.0013256 0.0011221 -0.0007538 -0.00035259 0.0010826 -9.8041e-05 -0.0031935 -0.0036888
0.25816 -0.036073 0.0011164 0.00010689
-0.0012035 0.00038274 0.00085858 7.6156e-05 -0.0011955 -0.00066432 0.0016208 0.0017246
0.0011637 6.1363e-05 0.30679 -0.24078
3860000000 0.29546 -0.14487 -0.00072546 0.0012 0.002631 0.0020365 -0.0020477 0.0012298
0.00080378 -0.0011881 -0.0005771 0.001581
-0.00073645 0.0011641 0.067871 -0.1629 -0.0034298 -0.0050335 0.0005087 -0.00072421
-0.00081283 0.0011547 0.00075304 -0.00090639
0.0026244 0.0019826 -0.0034792 -0.0048811 0.30497 -0.12549 -0.0007096 0.00093431
0.0001347 -0.00053897 -0.00099292 -0.00054173
-0.0020303 0.0012916 0.00050417 -0.00072186 -0.00068441 0.00094711 0.14643 -0.16061
-0.0023401 -0.0039917 0.0018984 0.0010248
0.00078281 -0.0012397 -0.00087463 0.0012215 0.00011168 -0.00052251 -0.0023652 -0.0039198
0.25751 -0.063701 0.00055275 -0.0009617
-0.00059377 0.0016046 0.00082909 -0.00088218 -0.0010136 -0.00053132 0.0019749 0.0010032
0.00043024 -0.00091273 0.28438 -0.27922
3920000000 0.28051 -0.18528 0.0017837 0.00012578 0.0035741 0.0023353 6.4879e-05 0.0010232
0.00048476 -0.00015661 0.00069599 0.00046464
0.0017463 0.00015164 0.040708 -0.17903 -0.0050637 -0.0032526 -0.00050929 -8.4684e-05
0.00026257 0.00030672 -0.0001196 -0.00045946
0.0036749 0.0024182 -0.0050363 -0.0032356 0.29864 -0.15807 0.00022032 0.0013246
0.0016981 -0.00083827 -0.00052424 -0.00040255
2.0086e-05 0.00096476 -0.00053122 -6.9419e-05 0.00017403 0.0013093 0.12634 -0.17138
-0.0039077 -0.003254 0.0024606 -0.00036421
0.00043991 -1.4858e-05 0.00036229 0.00026341 0.0017084 -0.00084396 -0.0039904 -0.0032202
0.25324 -0.11006 0.0013945 -0.0012263
0.00071224 0.00037236 -0.00020695 -0.00050492 -0.0004769 -0.00028669 0.0023928 -0.00032791
0.0014565 -0.0011741 0.26288 -0.30694
3980000000 0.25309 -0.22119 0.0019033 -0.0030198 0.0050887 -0.00048133 8.8625e-05 0.0011516
0.00097497 -0.0016998 0.00054095 6.9577e-05
0.0019212 -0.0030446 0.018765 -0.19258 -0.0056934 -0.0013186 0.00067175 0.00041211
0.00053844 0.00041993 -0.00015287 -0.0011375
0.0051093 -0.00054231 -0.005771 -0.0012579 0.26971 -0.18859 0.0014261 -2.2444e-05
-0.00086667 -0.0012914 -0.00066674 -0.00054253
0.00013709 0.001162 0.00064918 0.00039 0.0014766 -1.3198e-05 0.090144 -0.1933
-0.0039159 -0.0037331 0.0015207 -0.0010518
0.00093065 -0.0017862 0.00051695 0.00036445 -0.0008689 -0.0012255 -0.0039018 -0.00371
0.24347 -0.14021 0.0016959 -0.0040543
0.00048572 0.00019666 -0.00011465 -0.001077 -0.00076283 -0.00058631 0.0015622 -0.001043
0.0016005 -0.0040966 0.22875 -0.34492
4040000000 0.22492 -0.24657 -0.00066471 -0.0039946 0.0033982 -0.0031405 0.00022118 0.00029832
-0.00051899 -0.0010204 0.00081883 6.0839e-05
-0.00063705 -0.0040057 -0.0066321 -0.20002 -0.0048543 0.00011432 0.00032294 -0.0010014
1.3026e-05 0.00027023 -0.0015511 -2.2115e-06
0.0032282 -0.003154 -0.004829 0.00026224 0.24743 -0.22209 0.00018431 -0.00069917
-0.00080417 -0.0002031 -0.00099963 0.00014717
0.00022994 0.00026374 0.00029187 -0.0010314 0.00016995 -0.00069002 0.068188 -0.18813
-0.0064121 -0.0019751 0.001832 -0.00045871
-0.0005635 -0.00096499 -4.7399e-05 0.00030882 -0.0008006 -0.00018651 -0.0064421 -0.0019376
0.23388 -0.17309 -0.0012204 -0.0031021
0.00082331 -7.8827e-05 -0.0015113 3.3477e-05 -0.00096733 0.00024593 0.0018018 -0.00041026
-0.0011932 -0.0031758 0.19132 -0.36309
4100000000 0.19417 -0.27031 -0.003226 -0.0026981 0.0012379 -0.0036002 -0.00017671 -6.236e-05
0.00035583 -0.0015552 0.00038097 7.094e-05
-0.0032669 -0.0027041 -0.032551 -0.20384 -0.0049222 0.0010836 -0.00018309 -0.00032006
0.0008868 0.00047603 -0.00058327 0.00034969
0.0011597 -0.0036796 -0.0048951 0.0010205 0.22576 -0.24846 0.00017809 -0.00014694
-0.00074514 -0.00018989 -0.0013212 0.0001129
-0.00011485 1.3541e-05 -0.00015472 -0.00029229 0.00015972 -0.00016007 0.034718 -0.20162
-0.0061256 0.00064052 0.0012531 -0.0014397
0.00049053 -0.001603 0.00086052 0.00039021 -0.00081513 -0.00022754 -0.0060883 0.00067389
0.21978 -0.19862 -0.0013318 -0.0042919
0.00035981 0.00015162 -0.00063605 0.00036072 -0.0012468 0.00013435 0.0012614 -0.001404
-0.0013749 -0.0043023 0.15801 -0.39014
4160000000 0.16518 -0.28668 -0.0035978 -0.0018615 -0.00024627 -0.003489 0.00074731 -0.000313
-0.0037461 -0.00078632 0.00092857 -0.00086258
-0.0035859 -0.0019316 -0.058442 -0.20001 -0.0048226 0.0028186 -0.0004595 -0.00031888
0.00027427 -0.00056149 -0.0009005 0.0003803
-0.00027645 -0.0034278 -0.004922 0.0030014 0.19242 -0.2637 0.00038271 -0.00019227
-0.0011142 -0.00053913 -0.0011529 0.0010422
0.00061898 -0.00034311 -0.00046576 -0.00033364 0.00040509 -0.00017587 0.010167 -0.1891
-0.005671 0.0014968 0.00085488 -0.0024667
-0.0037574 -0.00071513 0.00027907 -0.00054453 -0.0011043 -0.00046991 -0.0057394 0.0015399
0.19034 -0.23388 -0.0040826 -0.0035435
0.00084979 -0.00090055 -0.00081241 0.00038896 -0.0012713 0.0010317 0.00085232 -0.0024563
-0.004148 -0.003495 0.10904 -0.39817
4220000000 0.13648 -0.30209 -0.0044863 0.00011886 -1.8631e-05 -0.0036391 -0.00030498 -0.00010325
-0.00078824 0.00093461 0.00034372 -0.001227
-0.0044554 0.00019879 -0.094795 -0.18986 -0.0020295 0.0036358 -0.00013683 -0.00014306
2.0429e-05 7.3295e-05 -0.00056677 0.00092315
-6.1917e-05 -0.0036278 -0.0018639 0.0035055 0.16301 -0.2901 4.2817e-06 0.00023694
0.00037953 0.00047529 -9.3994e-05 0.0010664
-0.00024398 -9.6122e-05 -0.00017264 -0.00016469 -4.295e-05 0.0002442 -0.013954 -0.1874
-0.0043705 0.0023508 9.0683e-05 -0.0023675
-0.000756 0.00078121 0.00010422 0.00014585 0.0004554 0.00047836 -0.0043398 0.0023142
0.17474 -0.25868 -0.0039997 -0.0030294
0.00034215 -0.0012813 -0.00066042 0.00091819 -0.00021663 0.001143 0.0001185 -0.0023488
-0.0039647 -0.0030415 0.08068 -0.41228
4280000000 0.10554 -0.31048 -0.0027421 0.0017176 -0.0017593 -0.0041642 -0.00051664 0.0006147
-0.00028808 0.0013647 -0.00078708 -0.00016178
-0.0027441 0.0017108 -0.12049 -0.19413 -0.0028219 0.0029078 -0.00084889 -0.00034054
0.00012997 0.00015403 0.00056448 0.00061903
-0.0018481 -0.0041164 -0.0028791 0.0029781 0.13244 -0.29644 0.0008413 -0.00017039
-0.00078098 0.00080947 -0.00021702 0.00084258
-0.00056648 0.00062313 -0.00083765 -0.00031118 0.00083963 -0.00016758 -0.051725 -0.17218
-0.0048844 0.0027649 -0.00038389 -0.0022895
-0.00028637 0.0014261 0.00011569 0.00012542 -0.00083302 0.0009097 -0.0048337 0.0028078
0.1309 -0.28182 -0.006337 -0.0011009
-0.00071049 -0.00010309 0.00051468 0.00063912 -0.00017744 0.00085369 -0.00035108 -0.0022507
-0.0063325 -0.0011521 0.030238 -0.41673
4340000000 0.078145 -0.31943 -0.0018311 0.0018425 -0.0023748 -0.001648 0.0002522 0.00055072
-8.1227e-05 0.00087329 0.00010472 -0.0010642
-0.0017984 0.0018265 -0.1411 -0.16803 -0.0020107 0.0039309 -0.00010225 0.00061356
-0.00015139 -0.00035978 0.00026092 0.00045618
-0.0025206 -0.0015397 -0.0018825 0.0040246 0.096968 -0.31269 -0.00036372 -0.0010406
0.00040033 0.00046181 0.00072172 0.0023132
0.00022573 0.0005414 -5.6292e-05 0.00063198 -0.00036481 -0.0010304 -0.069658 -0.16946
-0.0042317 0.0036848 -0.0014404 -0.0022341
5.5353e-05 0.00085115 -0.00019163 -0.00038015 0.00044199 0.00047255 -0.0042354 0.0036823
0.10379 -0.30757 -0.0047637 0.001733
-1.0056e-05 -0.00096106 0.00026407 0.00048524 0.00059425 0.0022059 -0.0015457 -0.0022407
-0.0046954 0.0018447 -0.0034456 -0.41135
4400000000 0.04706 -0.32477 -0.00088125 0.0014391 -0.0024663 -0.0017024 0.00087126 0.0014023
-4.7933e-05 0.0006725 -0.00016215 -0.00052316
-0.00089442 0.0014595 -0.1702 -0.15797 -0.0012571 0.0041703 -0.00043301 0.00038713
0.00014354 -0.00046524 0.00070878 0.0003386
-0.0024073 -0.0016542 -0.0011936 0.0040936 0.067844 -0.3193 -0.0001813 -0.00025181
0.00040474 0.00022844 0.00099916 0.0012019
0.00085101 0.0013926 -0.00042786 0.00039764 -0.00018939 -0.00026803 -0.094362 -0.15594
-0.0031882 0.005203 -0.0021934 -0.0016723
-0.00014112 0.00076545 0.0001159 -0.0004288 0.00037829 0.00024766 -0.0031028 0.0052209
0.072662 -0.32047 -0.0043093 0.00064878
-0.00014643 -0.00069717 0.00064956 0.0003416 0.0010241 0.0013712 -0.0021077 -0.001638
-0.0042852 0.00053067 -0.049378 -0.41606
4460000000 0.011432 -0.32437 -0.0005609 0.00027108 -0.0041746 -0.00089804 0.0014155 -0.00069099
-0.000138 0.0012824 -0.0012643 -0.00042186
-0.00055687 0.00026404 -0.19212 -0.12843 -0.00057257 0.0045042 -0.00033569 0.00080106
-0.00031497 -0.00053286 0.00038881 -0.00034297
-0.0043313 -0.00085165 -0.00065023 0.0046876 0.042184 -0.32648 -0.00049882 -0.00047484
0.00038737 0.00050914 0.0019753 0.00065746
0.0014012 -0.00069789 -0.00034956 0.00075408 -0.00046624 -0.00045804 -0.10744 -0.13442
-0.0014259 0.0064941 -0.0023373 -0.0007836
-0.00014281 0.0011894 -0.00043634 -0.00048594 0.00040516 0.0005904 -0.0014111 0.0065724
0.03764 -0.31697 -0.0039351 0.0029278
-0.0010973 -0.00030911 0.00044906 -0.00036293 0.0019783 0.00047499 -0.0023957 -0.00087847
-0.0039457 0.002888 -0.089584 -0.39717
4520000000 -0.012589 -0.32451 -0.00040043 -0.00051177 -0.0036917 0.00034562 0.00068617 -8.3538e-05
0.0018905 0.00011814 -0.00072682 0.00090946
-0.00038491 -0.00049188 -0.21679 -0.11124 0.00082863 0.0047135 0.00051788 0.00081918
-0.00026475 -2.3626e-05 0.00031155 0.00010268
-0.0036464 0.00044621 0.0010498 0.0045891 0.011002 -0.32396 -0.00095197 0.00050703
0.00072698 -0.0006074 0.0017777 -0.0007186
0.00063458 -0.00014777 0.00055508 0.00084197 -0.00097415 0.00051465 -0.12495 -0.12499
-0.00043022 0.0060482 -0.0030707 -0.0006447
0.001941 1.3568e-05 -0.00022084 -7.5104e-05 0.00075562 -0.00062957 -0.00037584 0.0060829
-0.011542 -0.32959 -0.0026403 0.0026258
-0.00078429 0.00089895 0.00028567 2.3435e-06 0.0016087 -0.00071784 -0.0030668 -0.00055266
-0.0026037 0.0028397 -0.11819 -0.39513
4580000000 -0.050023 -0.317 -0.0012921 -0.00078392 -0.0030379 0.0026964 0.00077237 -0.00033813
1.4543e-05 4.7443e-05 -0.00044784 0.00081593
-0.0013034 -0.00076939 -0.23547 -0.08446 0.0013108 0.0039885 0.00059827 -0.00011789
-6.267e-05 0.0002316 0.00017531 -0.00047832
-0.0030068 0.0025852 0.0011729 0.003969 -0.020512 -0.3213 -0.00013019 0.00058182
-4.2015e-05 4.4514e-05 0.0014557 -0.0011858
0.00073738 -0.00041458 0.00057286 -0.00012516 -0.00013101 0.00060274 -0.13524 -0.10029
0.002283 0.0052311 -0.0027826 0.0013402
6.2378e-05 8.8193e-05 -8.9213e-05 0.00018843 -0.0001096 4.351e-05 0.002256 0.0051838
-0.039338 -0.33601 -0.0024485 0.0035235
-0.0004223 0.00081183 0.00019066 -0.00038487 0.0016327 -0.0012007 -0.0027434 0.0013115
-0.002457 0.0033324 -0.16354 -0.36535
4640000000 -0.07555 -0.311 -0.0027171 -0.0016245 -0.0029695 0.0026263 0.00046686 -0.0014337
0.0016641 -0.00034526 0.00010678 0.00092829
-0.0027086 -0.0016227 -0.24578 -0.056648 0.0015222 0.003741 0.00082468 0.00022584
-0.00043519 0.00032053 -6.9864e-05 -0.00066804
-0.0029407 0.002799 0.0016517 0.0038358 -0.04511 -0.31445 0.0002302 0.00071555
0.0009333 0.00017416 0.00031481 -0.0020884
0.0005369 -0.001392 0.00079365 0.00019692 0.00030094 0.00073635 -0.14062 -0.086086
0.0037652 0.004073 -0.0025035 0.0014498
0.0016122 -0.00041834 -0.00044682 0.00036929 0.00091363 0.00011314 0.0038444 0.0040361
-0.0719 -0.32247 -0.0025403 0.0034982
0.00016523 0.00097918 -5.1142e-05 -0.00062039 0.00014887 -0.0021126 -0.0025895 0.0014625
-0.0026211 0.0036409 -0.18236 -0.3556
4700000000 -0.10337 -0.30581 -0.004167 -6.1306e-05 -0.0014104 0.0046439 -0.00099582 -0.0010221
0.00093146 -0.00042557 0.0010024 0.00070015
-0.0041458 -4.6089e-05 -0.25746 -0.038069 0.0024969 0.004163 0.00042991 -0.00044727
0.00034548 0.00042729 -0.00028995 -3.8074e-05
-0.0012323 0.004578 0.0025605 0.0039901 -0.075845 -0.30832 -0.00020272 0.00064482
0.00016275 0.00010838 7.8595e-05 -0.0016392
-0.0010877 -0.00096776 0.0004676 -0.00046737 -0.00028613 0.00062498 -0.1574 -0.064947
0.003736 0.0014137 -0.001533 0.0025939
0.00097511 -0.00044359 0.00041085 0.00040257 5.7007e-05 -8.4003e-06 0.0037176 0.0013662
-0.11101 -0.31542 -0.00096826 0.0037013
0.00095865 0.00065797 -0.00030584 -6.4052e-05 0.00023778 -0.001392 -0.001473 0.0026258
-0.00092786 0.0037341 -0.22607 -0.32598
4760000000 -0.13341 -0.29064 -0.0049206 0.0014507 0.00072654 0.0045031 -0.00063291 -0.00053103
0.00034247 -0.0010416 0.00083355 -0.00042753
-0.0049318 0.0014576 -0.25308 0.0044891 0.0031488 0.0032307 -6.248e-05 -0.00071673
0.00037381 0.00020821 0.00011211 -6.7442e-05
0.00069168 0.0045978 0.0031539 0.0032429 -0.10534 -0.29477 0.00072682 0.00032319
0.00094417 -6.8113e-05 -0.0013488 -0.00086776
-0.00062363 -0.0005308 -8.6262e-05 -0.0006911 0.00075944 0.000317 -0.1514 -0.04856
0.0025667 0.00064018 -0.00043604 0.0027727
0.00024971 -0.0011055 0.00034695 0.00018342 0.00095795 -2.392e-05 0.0025302 0.00061859
-0.14447 -0.29917 -0.00060587 0.0039808
0.00085688 -0.00039227 7.2799e-05 -5.6479e-05 -0.0013756 -0.0010463 -0.00050294 0.0027951
-0.00056548 0.003898 -0.23724 -0.30399
4820000000 -0.16032 -0.2767 -0.0049834 0.0028018 0.0013994 0.0028365 -0.00088947 -0.00045072
0.00030596 -0.0010425 6.9758e-05 -0.00035451
-0.0049762 0.0028 -0.26492 0.026749 0.0043105 0.0036282 -7.1949e-06 -0.00034419
0.00017742 -7.5131e-05 -0.00016202 -0.00038797
0.0015839 0.0029283 0.0046424 0.0033557 -0.13317 -0.29004 0.00043449 -0.00032933
9.1124e-05 -0.00072146 -0.00077926 7.662e-06
-0.00082392 -0.00043352 5.9136e-06 -0.00036168 0.00042989 -0.00033989 -0.16668 -0.030973
0.0019731 -0.00050098 3.9508e-05 0.0030074
0.00030439 -0.00093548 0.00031946 -5.4953e-05 0.00019163 -0.00081002 0.0019312 -0.0005241
-0.18441 -0.28244 -0.00023572 0.003097
9.8721e-05 -0.00034593 -0.00017838 -0.00043781 -0.00088776 5.1837e-05 6.3317e-05 0.0030358
-0.00035819 0.0031785 -0.27496 -0.27403
4880000000 -0.1912 -0.25669 -0.0042455 0.0045941 0.0020528 0.0030677 -0.0014602 0.0002375
-0.00082792 -0.00086298 0.00061555 -0.00019871
-0.0042712 0.0045666 -0.25648 0.068446 0.0049253 0.0015303 -0.00033056 -0.00017958
-8.3312e-05 0.0002778 -0.00021815 4.4734e-06
0.0019617 0.0030223 0.0048364 0.0014944 -0.15211 -0.27731 0.00053812 -0.00036779
5.9947e-05 -0.0014458 -0.00069191 -0.00037489
-0.0014112 0.00029335 -0.00030865 -0.0001606 0.00049142 -0.00036383 -0.15981 -0.012479
0.00042516 -0.00068448 0.0011923 0.0024123
-0.00091293 -0.0010062 -0.00010972 0.00019233 -4.0436e-05 -0.0014599 0.00045332 -0.0006499
-0.21539 -0.26712 0.00019603 0.0029899
0.00043362 -3.9659e-05 -0.00025676 -1.8168e-05 -0.00056366 -0.0002314 0.0012153 0.0023959
0.00031641 0.00298 -0.286 -0.24421
4940000000 -0.21174 -0.23913 -0.0029811 0.0066225 0.0029305 0.001317 -0.00027155 0.0007232
-0.0010963 -0.0004146 0.00011533 -0.00062351
-0.0029915 0.006636 -0.26814 0.094377 0.0059015 0.0011347 -9.6786e-05 -9.6953e-05
0.00039206 -0.00035514 -0.0004403 9.8618e-05
0.0028881 0.0012976 0.0059292 0.0011115 -0.17247 -0.25374 0.00015821 -0.00048575
-0.0011575 -0.00030799 -0.00064939 0.00026956
-0.00029346 0.0007047 -0.00012964 -4.5375e-05 0.00023975 -0.00050645 -0.16744 -0.0027847
-0.0006564 4.5709e-05 0.0018761 0.0019259
-0.0010383 -0.00048112 0.00037455 -0.00030335 -0.0011123 -0.00023777 -0.00069488 3.3893e-05
-0.23969 -0.24005 -0.00019194 0.0030016
0.00011695 -0.00075899 -0.00042 0.00017669 -0.00075149 8.3415e-05 0.0018634 0.0019014
-0.00024057 0.0029303 -0.31024 -0.21806
5000000000 -0.23255 -0.2148 -7.1453e-05 0.0074519 0.0032585 0.0018485 -0.00021876 0.00065584
-0.00061919 0.00060676 -0.00015232 -0.0008021
-7.7717e-05 0.0074107 -0.25434 0.11191 0.0058485 -0.00083355 -0.00024779 -0.00010456
-0.00025612 -0.00052217 -0.0001605 -4.6523e-05
0.003397 0.0017176 0.0058388 -0.00093614 -0.20205 -0.23862 -0.00052543 -0.00069207
-0.00059331 -2.5025e-05 -0.00013002 -9.2912e-05
-0.00017276 0.00065232 -0.00023643 -0.00011472 -0.00059224 -0.00070096 -0.16164 0.021545
-0.001183 0.0013496 0.0022335 0.0011668
-0.00049635 0.00054552 -0.00018265 -0.00052018 -0.00058131 -7.5883e-05 -0.0011559 0.0014413
-0.26764 -0.21689 4.9604e-05 0.0037144
-0.00018181 -0.00093171 -0.00017824 -0.00011198 -0.00021234 5.4806e-05 0.0022724 0.0011265
5.9573e-05 0.0036996 -0.32173 -0.18395
5060000000 -0.25342 -0.18716 0.0019737 0.0070823 0.0032189 -0.00057169 0.00014167 0.00050661
-0.00027912 -7.1612e-05 -0.00053333 -0.00029926
0.0019279 0.0071105 -0.23675 0.14877 0.0051506 -0.0019518 -4.8639e-05 0.00023692
-0.00030032 -8.8543e-05 -0.00049313 0.00028733
0.0030273 -0.00043244 0.005106 -0.0020205 -0.21556 -0.21732 -0.00039557 0.00025275
-0.00099219 -8.7778e-05 -0.0012508 0.00013988
0.0001848 0.00049778 -6.0757e-05 0.00024793 -0.00030851 0.00023401 -0.16309 0.028857
-0.00058027 0.0031685 0.0019266 0.00051419
-0.00027226 -2.1941e-05 -0.00036127 -6.4039e-05 -0.0010503 -2.4034e-05 -0.00057461 0.0031234
-0.28189 -0.18562 0.0012718 0.003343
-0.00038062 -0.00022693 -0.00047342 0.00036868 -0.0010954 6.8741e-05 0.0019221 0.00049029
0.0012611 0.0034069 -0.33396 -0.15523
5120000000 -0.26927 -0.1616 0.003632 0.0059837 0.002813 -0.00054858 0.00037078 0.00063225
-0.00013784 0.00085223 -0.00044848 0.00027267
0.0036201 0.0059629 -0.23106 0.17528 0.0047569 -0.0027 0.00010484 0.00022698
-8.1314e-05 -6.562e-05 0.00018247 0.00036454
0.0029561 -0.00071411 0.0048342 -0.0026708 -0.22978 -0.20215 -0.00011619 7.4341e-05
-0.00011925 0.00093383 -0.0012633 0.00075396
0.00036881 0.0006871 0.00010121 0.00022889 -0.00012475 8.6637e-05 -0.15939 0.055177
0.0010397 0.0034772 0.0023437 0.00035193
-7.2247e-06 0.00083605 -1.0248e-05 2.4979e-06 -0.000109 0.0010317 0.0010274 0.003526
-0.2971 -0.15168 0.0014184 0.0034285
-0.00054436 0.00031694 0.00023517 0.00029774 -0.0012725 0.0007617 0.0023099 0.00038974
0.00143 0.0033587 -0.34658 -0.12079
5180000000 -0.28504 -0.13113 0.0050966 0.0047152 0.003313 -0.0010961 0.00026724 0.00058883
-0.00013516 0.00025657 -0.00053785 0.00037079
0.0051192 0.0047357 -0.20879 0.19833 0.0041788 -0.0039794 -0.00033726 -0.00023655
-7.3468e-05 -9.4153e-05 3.7114e-05 4.7822e-05
0.0032695 -0.0011416 0.0040503 -0.0040613 -0.24037 -0.1659 -0.00035778 0.00076045
2.4397e-05 -7.6274e-05 -0.00024836 0.00080303
0.00029104 0.00056389 -0.00032979 -0.00024176 -0.00033412 0.00077747 -0.15819 0.064926
0.0026417 0.0041016 0.0023095 -0.0006923
-0.00015894 0.00023932 -8.5502e-05 -0.00012068 -2.8216e-05 -0.00019013 0.0026878 0.0040406
-0.30996 -0.1091 0.0026641 0.0036508
-0.00052832 0.00034989 -3.8993e-05 0.00010905 -0.00036968 0.00096221 0.0023109 -0.00074083
0.0025895 0.0037923 -0.3492 -0.08895
5240000000 -0.29337 -0.10404 0.0052708 0.0033904 0.0028059 -0.0027399 0.00069522 -5.5524e-05
-0.00029762 -6.2565e-05 0.00012587 0.00052734
0.0052627 0.0034274 -0.19682 0.23572 0.0030392 -0.0047248 -4.2987e-05 8.7194e-05
-0.00028373 -4.7049e-05 0.00023573 0.00041058
0.0027736 -0.0028091 0.0029198 -0.0048298 -0.257 -0.14065 0.00029257 0.00015823
-0.00022618 0.0005132 -5.9392e-05 0.0012488
0.0006717 -2.2852e-05 -6.1368e-05 0.00011252 0.00032356 0.00010479 -0.15874 0.085586
0.0037759 0.0028755 0.0016531 -0.0013272
-0.00034724 -8.1594e-05 -0.0003044 -1.5539e-05 -9.922e-05 0.00062829 0.003755 0.0028263
-0.32336 -0.067753 0.0031347 0.0028934
0.00023954 0.00063477 0.0002446 0.00039464 6.3487e-05 0.0011056 0.0015766 -0.0012979
0.0032165 0.0028242 -0.35539 -0.055853
5300000000 -0.29827 -0.073735 0.0060535 0.0018779 0.0016598 -0.0032194 0.00012362 -0.00038444
0.00039617 0.00078382 6.2089e-05 0.00018946
0.0060572 0.0018237 -0.18881 0.24059 0.0020822 -0.0053086 -0.00013066 0.00019277
-6.0014e-05 0.00039307 0.00029427 0.00021771
0.0016566 -0.0032133 0.0021736 -0.0054546 -0.27339 -0.11513 0.00032859 -0.00020844
0.0001203 0.00040792 0.00064366 0.00098198
0.00010803 -0.00036406 -0.00013893 0.00017401 0.0002934 -0.00020476 -0.15089 0.094849
0.0053941 0.0018573 0.0013724 -0.0015731
0.00035281 0.0007838 -2.6468e-05 0.00033502 2.1887e-05 0.00039484 0.0054066 0.001908
-0.33506 -0.038858 0.0033747 0.0026956
4.4424e-05 0.00022135 0.00023438 0.000195 0.00060091 0.0010996 0.0014528 -0.0015914
0.003307 0.0026655 -0.35096 -0.019829
5360000000 -0.29824 -0.036713 0.006056 0.00067926 0.00047784 -0.0038273 0.0003735 -6.0293e-05
0.00011002 0.00031203 0.00061068 -8.1126e-05
0.0060559 0.00073054 -0.15128 0.26224 0.00071168 -0.0056439 7.2761e-05 0.00027953
-1.7106e-05 4.6034e-05 0.00049728 -9.6337e-05
0.0003795 -0.0037992 0.00063824 -0.005535 -0.27174 -0.088484 0.00031209 0.00034098
0.00026433 0.00031357 0.0007767 0.00030192
0.00035797 -5.5783e-05 0.0001017 0.00029097 0.00032823 0.00031303 -0.14898 0.11274
0.0059928 -0.00035283 0.00075986 -0.0019744
4.0036e-05 0.00033572 5.3532e-06 7.5397e-05 0.00024482 0.00040426 0.0060376 -0.00046791
-0.33122 9.0212e-05 0.0047006 0.0024345
0.00061681 -7.3857e-05 0.00052177 -6.7438e-05 0.00074659 0.00034442 0.00066154 -0.0019765
0.0047023 0.002408 -0.349 0.0084265
5420000000 -0.30071 -0.01333 0.0061256 -0.0012518 -0.00065909 -0.0036689 -5.6154e-05 -9.3122e-05
0.00069107 0.00048844 0.00020236 -0.00013644
0.0061029 -0.0012683 -0.13241 0.28887 -8.837e-05 -0.0054932 5.9523e-05 0.00015121
1.2088e-05 -6.302e-06 0.00029489 -5.8119e-05
-0.00059665 -0.0036856 -0.00016079 -0.0054091 -0.28756 -0.055061 -0.00020994 -0.00051207
0.00084962 -3.7716e-05 0.000957 6.5331e-05
-6.7535e-05 -0.00015856 6.9246e-05 0.00017092 -0.00014783 -0.00048958 -0.13744 0.12746
0.0051772 -0.0020676 0.00012203 -0.0017045
0.00069411 0.0004614 -1.4199e-06 3.7971e-05 0.00078369 6.367e-05 0.0050981 -0.002069
-0.33462 0.028661 0.0049926 0.0010985
0.00013951 -0.00020269 0.00033231 -1.1626e-05 0.0010976 -6.9947e-05 0.00012427 -0.0016874
0.004984 0.0010413 -0.34144 0.050109
5480000000 -0.2926 0.02291 0.0049355 -0.0020068 -0.0018633 -0.0029456 0.00037677 -5.1495e-05
0.00094297 -0.00024619 -5.4211e-05 -0.00013685
0.004945 -0.0019966 -0.11786 0.29669 -0.0015582 -0.005618 3.9044e-05 0.00019947
0.00012407 -6.3321e-06 0.00033328 -0.00019386
-0.0019664 -0.0029264 -0.0016985 -0.0057861 -0.29201 -0.03268 -0.00021023 0.00021315
0.00059397 -0.00026496 0.00086896 2.6596e-05
0.0003575 -4.284e-05 3.0828e-05 0.00018496 -0.00024439 0.00023875 -0.13078 0.13831
0.004149 -0.0034053 -9.7696e-05 -0.0020901
0.00094565 -0.00022935 6.4725e-05 -7.1605e-05 0.00052104 -0.00029527 0.0041535 -0.0034656
-0.32373 0.058212 0.0047581 0.0002085
-0.00011669 -0.00010781 0.00023582 -0.00025852 0.00080629 2.1727e-05 -0.00012276 -0.0021108
0.0047492 0.00027625 -0.33229 0.072274
5540000000 -0.28847 0.048285 0.0042525 -0.0026763 -0.0026299 -0.0020592 0.00037736 -0.00033317
0.00021741 -0.00014557 -0.00022557 2.4741e-05
0.0042687 -0.0026626 -0.076888 0.3141 -0.002711 -0.0051709 0.00039465 0.00010682
-3.5782e-05 -0.00010808 -9.8679e-05 -0.00041195
-0.0026459 -0.0019376 -0.0027932 -0.0050059 -0.29063 -0.011677 0.00030523 -0.00012937
0.00035481 -0.00019155 0.00032541 -0.00040321
0.00032187 -0.00033018 0.00039382 0.00012811 0.00032978 -6.0228e-05 -0.11933 0.15962
0.002756 -0.0039111 -0.001096 -0.0017892
0.00023593 -0.0001899 1.0161e-05 -0.00013443 0.00035979 -7.5948e-05 0.0027156 -0.0039073
-0.30923 0.093697 0.0051881 -0.00095476
-0.00023968 4.3082e-05 -8.5985e-05 -0.00039422 0.00041135 -0.00030508 -0.0010856 -0.0017946
0.0051703 -0.00096484 -0.32455 0.11325
5600000000 -0.27697 0.0761 0.0034224 -0.0037537 -0.0024722 -0.0017343 0.00033491 -0.00032395
0.00032306 -0.00023814 0.00037872 0.00046765
0.0034238 -0.0037611 -0.07409 0.32804 -0.0038801 -0.0047048 7.4693e-05 -0.00018865
-0.00014603 -3.5912e-05 -0.00023135 -0.00026199
-0.0024877 -0.0017276 -0.0038612 -0.0047115 -0.29041 0.020448 -6.2073e-05 0.00011384
0.00036825 -0.0004665 0.00053937 -0.00035123
0.00032391 -0.0003358 6.8283e-05 -0.00020011 -0.00010156 8.5963e-05 -0.11155 0.15896
0.0017793 -0.0037948 -0.0010088 -0.001034
0.00038709 -0.00028946 -0.00012744 -2.601e-05 0.00028405 -0.00053978 0.0017797 -0.0037893
-0.30064 0.12334 0.0043504 -0.0013915
0.00036822 0.00044752 -0.00017292 -0.00029897 0.0002895 -0.00042666 -0.0010114 -0.001007
0.0042915 -0.0014076 -0.30218 0.12785
5660000000 -0.26541 0.098082 0.0030672 -0.0037628 -0.0035832 -0.00061943 -0.00031335 -0.00073033
-0.00012493 -0.00066786 0.00033178 -0.00027755
0.0030876 -0.0037575 -0.032775 0.3196 -0.0045469 -0.002995 -2.4527e-05 -0.00014508
0.00016519 2.94e-05 -5.6581e-05 -9.1851e-05
-0.0035703 -0.00050381 -0.0046434 -0.0028758 -0.2903 0.044072 -0.00015238 0.00014394
-0.00040298 -0.00034704 0.00032538 -0.0010386
-0.00028862 -0.00078456 -1.2063e-05 -0.00014851 -0.00016749 0.00010993 -0.096211 0.17912
0.00077641 -0.0040916 -0.0014163 -0.00097365
-0.00010105 -0.00072232 0.00018428 -6.2635e-05 -0.00041097 -0.00030734 0.00077339 -0.004051
-0.28505 0.1524 0.0041898 -0.0022475
0.00048145 -0.00027863 -5.2681e-05 -0.00017505 0.00020038 -0.00099837 -0.0014154 -0.00092412
0.0042575 -0.0022121 -0.29397 0.16431
5720000000 -0.25033 0.11944 0.0025644 -0.0042699 -0.002901 0.00078043 -0.00055432 -0.00024208
-0.00036606 -0.00016579 -3.8253e-05 -0.00032687
0.002563 -0.0042528 -0.0045907 0.34495 -0.0057476 -0.00265 7.0861e-05 -4.7857e-05
-0.00031423 5.6817e-05 -0.00024763 0.00019954
-0.0028178 0.00085537 -0.0057035 -0.0023919 -0.28653 0.075019 8.2371e-05 2.0714e-05
0.00024484 0.00024632 -0.00016399 -0.00029015
-0.00055761 -0.00025612 9.1469e-05 -3.9751e-05 0.0001303 -4.3645e-06 -0.07999 0.18075
-6.3571e-05 -0.0036741 -0.0015171 -0.00032487
-0.00039438 -0.00016244 -0.00025304 9.3441e-05 0.00031076 0.00031377 -8.4519e-05 -0.0036975
-0.27365 0.17911 0.0041278 -0.0034171
-0.00015559 -0.00030899 -0.00015564 0.00025076 -3.9678e-05 -0.0003904 -0.0015556 -0.00034004
0.0040821 -0.00343 -0.26283 0.18164
5780000000 -0.23392 0.13676 0.0014064 -0.0048247 -0.0023917 0.0011654 -0.00074119 0.00011762
-0.00035853 -0.00037073 -0.0002751 -0.00020877
0.0014021 -0.0048047 0.0088182 0.33968 -0.00584 -0.00055251 -4.1186e-05 -0.00018202
2.7413e-05 1.9027e-05 -0.00010564 -0.0001528
-0.0024929 0.001142 -0.0059121 -0.00062264 -0.2833 0.092003 -2.016e-05 -0.00010788
1.0798e-05 -5.8948e-05 -0.00035875 -0.00058103
-0.00069215 6.4128e-05 -6.8101e-05 -0.00019473 -8.1125e-05 -0.00014521 -0.0711 0.19674
-0.00022686 -0.0030089 -0.0012593 4.8803e-05
-0.00038024 -0.00030973 3.6401e-05 1.981e-05 -7.8861e-05 -0.00021679 -0.00025904 -0.0029759
-0.26286 0.20004 0.0026809 -0.0035871
-0.0001918 -0.00024283 -0.00011956 -0.00017329 -0.00047941 -0.00059643 -0.0012707 0.00010068
0.0026872 -0.0036655 -0.25439 0.20333
5840000000 -0.21988 0.15783 0.00014127 -0.0055248 -0.002156 0.0012084 -0.00014435 0.00030687
-0.00031712 9.787e-05 -0.00045147 -0.0003195
0.00017009 -0.0055171 0.044646 0.3428 -0.0058122 0.00057142 -0.00020112 4.722e-05
0.00021307 -0.0001526 -0.00012856 0.00015549
-0.0021532 0.0012834 -0.0058393 0.00077937 -0.27568 0.11601 -0.0002389 1.9131e-05
-9.6762e-05 -0.00069252 -0.00045695 -0.00038941
-0.00012568 0.00031938 -0.00020182 5.3678e-05 -0.00020578 7.4538e-05 -0.048223 0.19961
-0.00056404 -0.0037011 -0.0013511 0.0003068
-0.00043704 0.00026772 0.00016027 -0.00013072 -0.00019834 -0.00049393 -0.00064751 -0.0036686
-0.24418 0.2089 0.002353 -0.0042051
-0.00050957 -0.00022081 -0.00015206 0.00021213 -0.00048891 -0.00017431 -0.0013408 0.00032902
0.0024006 -0.0041851 -0.21786 0.22758
5900000000 -0.20587 0.16961 -0.0020079 -0.0054986 -0.002185 0.0024554 -0.00017194 3.1985e-05
0.00030198 -0.00015134 1.5312e-05 0.00028784
-0.0019949 -0.0054749 0.064728 0.34232 -0.0051469 0.0020267 2.0033e-05 -2.005e-05
-4.6716e-05 -0.00018467 -0.00014158 -7.6979e-06
-0.0020576 0.0024583 -0.0050523 0.002095 -0.25987 0.13116 -3.2523e-05 -0.00012669
-0.00049098 -0.0005322 -0.00081055 -0.00018202
-0.00016888 2.3542e-05 1.0223e-05 -1.7676e-05 -2.7455e-05 -0.00014329 -0.040913 0.21005
-0.00095619 -0.0036406 -0.0010997 0.00016677
0.00035704 -0.0001921 -3.1591e-06 -0.00019533 -0.00041517 -0.00052231 -0.0010106 -0.0036298
-0.21859 0.22455 0.0019667 -0.0048858
-1.3704e-05 0.00029703 -9.7656e-05 -5.2951e-05 -0.00082545 -0.00032588 -0.001173 0.00015135
0.0019386 -0.0050253 -0.20348 0.23692
5960000000 -0.18541 0.18272 -0.0030823 -0.0039186 -0.00070952 0.0027155 -0.00011193 0.00019206
-0.00012638 8.2137e-05 -0.00017059 0.00010696
-0.0030335 -0.0039227 0.091491 0.34123 -0.0040801 0.0023858 -0.00017198 -5.2032e-06
4.244e-05 4.2577e-05 0.00010945 7.1904e-05
-0.00072879 0.0027823 -0.0040962 0.0023062 -0.24431 0.15757 -3.4734e-05 -0.00010737
-0.00023323 0.0002732 -0.0003699 -0.00020439
-9.6453e-05 0.00022088 -0.0001816 1.8052e-06 -2.694e-06 -9.4501e-05 -0.022071 0.21833
-0.0020206 -0.0032691 -0.001008 0.0010004
-9.3026e-05 0.00019444 -4.8468e-05 -9.3795e-06 -0.00037593 0.00025761 -0.002034 -0.0032537
-0.19726 0.23846 0.00024475 -0.0049143
-0.00014332 0.00021165 5.6434e-05 8.7577e-05 -0.00043152 -0.00014124 -0.0010001 0.00099158
0.00024293 -0.0048025 -0.17438 0.26422
6020000000 -0.16741 0.19779 -0.0039406 -0.0030057 -0.00019372 0.0030826 -3.1635e-05 0.0005588
-0.00020036 0.00028795 -0.00010287 0.0001192
-0.0039468 -0.0029871 0.11964 0.33253 -0.0046264 0.0032269 -7.5257e-05 0.00014031
-0.00020603 0.00016475 -0.00020542 0.00014273
-8.8518e-05 0.0030524 -0.0045459 0.0033818 -0.22433 0.16903 -0.0002582 0.00024996
-0.00070625 -2.2938e-05 -0.00049954 0.00058084
2.0961e-05 0.00055436 -6.1384e-05 0.0001355 -0.0002177 0.00027569 -0.015834 0.21373
-0.0027648 -0.0032552 -0.00058707 0.00069125
-0.00029391 0.0002039 -0.00016347 0.00014477 -0.00064083 9.4438e-05 -0.0027894 -0.0032137
-0.16769 0.25149 0.00015591 -0.0049284
-0.00011008 0.00017149 -0.00025149 0.00014489 -0.00045439 0.00073705 -0.00056223 0.00071725
8.5411e-05 -0.0049857 -0.14738 0.26288
6080000000 -0.14711 0.20641 -0.0041108 -0.00066027 0.0013682 0.0028505 0.00011646 4.329e-05
8.2471e-05 8.9792e-05 0.00030257 0.0001206
-0.0040867 -0.00064346 0.14109 0.33318 -0.0030137 0.004676 -3.2314e-05 -6.317e-05
2.9068e-05 0.00014516 0.0002101 0.00038242
0.0013025 0.0028116 -0.0029072 0.0046433 -0.20655 0.19599 0.00024385 0.0001481
-0.00027383 0.00086331 -0.00018953 0.00035205
0.00012589 5.691e-05 -4.4858e-05 -6.3996e-05 0.00019843 0.00016128 0.0010776 0.2219
-0.0040423 -0.0023254 -0.00088544 0.0010044
4.3494e-05 3.5496e-05 2.7895e-05 0.00010447 -0.00032942 0.00073445 -0.0040674 -0.0023007
-0.13889 0.26902 -0.0012697 -0.0056256
0.00019985 0.00010267 0.00019212 0.00029592 -0.00026184 0.00028254 -0.00087843 0.00094707
-0.0011265 -0.005675 -0.12553 0.28404
6140000000 -0.12995 0.21947 -0.0035484 -0.00047906 0.0015837 0.0021574 9.5926e-05 1.5945e-05
1.7115e-05 -0.00011676 0.00032425 -0.00015451
-0.0035504 -0.00048739 0.16786 0.3142 -0.0020728 0.0053226 2.6528e-05 3.8446e-05
0.00040352 -0.00011385 0.00024256 -2.8979e-05
0.0017122 0.0020975 -0.002103 0.0053111 -0.18232 0.21528 0.00038969 -7.2289e-05
0.00024331 0.00071382 8.1159e-05 0.00073848
0.00010242 7.8797e-06 2.7161e-05 4.1807e-05 0.00035299 -9.7715e-05 0.013889 0.21266
-0.0046457 -0.0012437 -0.00045064 0.0015657
-2.4586e-05 -6.1411e-05 0.00038659 -5.7446e-05 0.00013015 0.00066533 -0.0046914 -0.0011765
-0.119 0.28818 -0.0027211 -0.0042653
0.00039832 -0.00020592 0.00033598 2.1836e-05 -0.00016083 0.00071385 -0.00044727 0.0015523
-0.0028307 -0.004149 -0.086348 0.28283
6200000000 -0.11436 0.22496 -0.0029066 -8.4979e-05 0.0022505 0.0012146 9.6917e-05 0.00034658
-0.00023775 0.00018619 -0.00018861 -0.00025415
-0.0029253 -0.0001017 0.19581 0.31238 -0.00088266 0.0052558 6.0705e-05 0.00025955
0.00012604 -1.4481e-05 0.00013972 9.1769e-05
0.0022302 0.0012317 -0.0006897 0.0053076 -0.16314 0.22883 0.00013511 -0.0004261
0.00042823 2.3244e-05 0.00014029 0.00018442
7.3054e-05 0.00030526 7.9795e-05 0.00024766 0.00017444 -0.00045072 0.027245 0.22096
-0.0046002 6.8365e-05 5.9971e-05 0.0013534
-0.00021725 0.0001812 0.00011441 -3.0908e-06 0.00049427 5.4675e-06 -0.0046074 0.00012246
-0.10649 0.29529 -0.0037945 -0.0039271
-6.8498e-05 -0.00035422 0.00014629 0.00014511 0.00025374 0.0002905 4.1232e-05 0.0013563
-0.0036779 -0.0039643 -0.072999 0.29195
6260000000 -0.099224 0.23783 -0.0030318 0.00082688 0.0022101 0.00063211 0.00026319 -7.3477e-05
5.2878e-05 0.000164 -0.00010059 -0.00014131
-0.0030152 0.00080476 0.21313 0.29716 2.805e-05 0.0054105 2.6933e-05 -0.00011152
-9.8551e-05 -0.00015617 0.00019525 0.00010209
0.0021948 0.00058409 8.6993e-05 0.0052692 -0.14076 0.2502 7.9044e-05 -5.7428e-05
0.00011041 -0.0001092 0.00014699 0.00054925
0.00030877 -5.4003e-05 3.8279e-05 -0.00011839 0.0001584 -4.9326e-05 0.043258 0.21601
-0.0043933 0.001479 0.000621 0.0012692
8.3143e-05 0.00017118 -6.8319e-05 -0.00014713 0.00015099 -0.00013962 -0.0043998 0.0015018
-0.080097 0.29571 -0.0040329 -0.0025728
-1.3733e-05 -3.9554e-05 0.00021703 0.00012119 0.00015581 0.00031256 0.00066877 0.0012577
-0.0041348 -0.0026641 -0.027909 0.29212
6320000000 -0.0828 0.23959 -0.0025074 0.0014774 0.0022036 -0.00039947 4.6635e-05 0.00013806
-0.00033122 0.00045318 -0.00017143 0.00028259
-0.0024916 0.0014811 0.23852 0.28717 0.0019169 0.0055283 7.2638e-06 0.00010923
-9.2347e-06 -0.00014089 9.8872e-05 -0.0001647
0.0021494 -0.00036024 0.0020044 0.0056631 -0.12221 0.25869 -0.00020003 -0.00030358
0.00043945 -4.5621e-05 0.00053775 0.00011724
9.458e-05 0.00016276 3.3441e-05 0.00010087 -0.000178 -0.00027989 0.042114 0.21704
-0.0038274 0.0020467 0.00074376 0.00079223
-0.00037867 0.00054888 -5.4698e-05 -7.8916e-05 0.0004006 1.2601e-05 -0.0038375 0.0021169
-0.055356 0.30495 -0.0048123 -0.0015475
-0.00024067 0.00029762 9.6105e-05 -0.00014363 0.00038534 0.00030328 0.00074897 0.0008213
-0.0048253 -0.0015067 -0.01699 0.29004
6380000000 -0.063193 0.24684 -0.0018573 0.0019193 0.0016836 -0.00061016 8.6892e-05 -0.00011679
0.00025427 0.00024112 8.9769e-05 0.00016778
-0.0018563 0.0019071 0.25506 0.26784 0.0031722 0.0042298 -0.0001392 -8.9924e-05
-0.00017674 -0.00012763 -8.3615e-05 -0.00019527
0.0016363 -0.00065094 0.003345 0.0040393 -0.094123 0.27432 -0.0001606 0.00018102
0.00040071 -0.00018214 0.00033584 0.00013592
7.9578e-05 -0.00012506 -0.00014425 -6.7079e-05 -0.0002164 0.00014019 0.063142 0.20739
-0.003046 0.0034855 0.00093482 0.00074313
0.00031026 0.00020363 -0.00019519 -0.00013975 0.0004157 -0.00021875 -0.0030423 0.0034986
-0.034104 0.29763 -0.004675 4.4124e-05
0.00012987 0.00025128 -0.00011994 -0.0001767 0.00058228 4.5719e-05 0.00092218 0.00075504
-0.0046514 -1.5399e-05 0.022786 0.29259
6440000000 -0.040152 0.25737 -0.00075953 0.0024256 0.0018326 -0.00086112 0.00033856 -0.00012881
0.00031164 -0.00044145 -0.00033309 -0.00033195
-0.00077119 0.0024238 0.27568 0.25352 0.0034749 0.0027941 0.00011036 -6.4939e-05
-0.00015089 5.084e-05 -0.00020186 -0.00030627
0.0017999 -0.00090551 0.0034629 0.0027841 -0.076438 0.28869 -0.00018734 0.00030072
-0.00034935 4.953e-05 0.00055729 -0.00044122
0.00036099 -0.00014493 0.0001132 -7.3451e-05 -0.00015954 0.00035433 0.065244 0.20332
-0.0017673 0.0039416 0.00095057 0.0007091
0.00017968 -0.000394 -0.00013782 1.6079e-05 -0.00040785 1.2065e-05 -0.001746 0.0039673
0.0077982 0.3025 -0.0045507 0.0014411
-0.00033367 -0.00031727 -0.00019865 -0.000318 0.00033983 -0.00050874 0.00092116 0.00065613
-0.0045357 0.0013874 0.034241 0.27663
6500000000 -0.021854 0.25697 -0.00011907 0.0019891 0.0013114 -0.0010171 0.00019701 -6.9497e-05
0.0001297 0.0001633 2.1106e-06 0.00030548
-0.00014265 0.0019783 0.3004 0.2261 0.003691 0.0023998 8.7423e-05 2.8423e-05
0.00014239 0.00013617 0.00019251 -9.4012e-05
0.0012348 -0.0010903 0.0038228 0.0023421 -0.065249 0.28562 3.7377e-05 -8.3399e-05
1.39e-05 -0.00028662 -0.00010906 -0.00047191
0.00018111 -3.886e-05 0.00010059 2.0494e-05 5.3298e-05 -7.4606e-05 0.089136 0.19816
-0.00022721 0.0040527 0.0010194 0.00034576
0.00015282 8.6264e-05 0.00013183 0.00019649 5.1466e-05 -0.00027556 -0.00019646 0.0041076
0.029745 0.30573 -0.0031679 0.0022475
4.0398e-05 0.00034822 0.00015252 -3.7088e-05 -7.1541e-05 -0.00032178 0.0010653 0.00043537
-0.0030815 0.00231 0.071412 0.27747
