# Supplementary material for: Early Detection of Alzheimer’s Disease via Machine Learning-Based Microwave Sensing: An Experimental Validation
Source: Sensors (Basel). 2025 Apr 25;25(9):2718. doi: 10.3390/s25092718 (PMC12074295; doi:10.3390/s25092718)
Supplement: Supplementary file 1 [file sensors-25-02718-s001.zip › measurements_paper_sensors/26 febbraio - PART1/set6 H/CSF_H_m8.s6p]

!Keysight Technologies,M9804A,MY58100912,A.14.10.03
!Date: Thursday, April 27, 2023 10:28:33
!Correction: S11(C  6-Port  ) 
!S12(C  6-Port  ) 
!S13(C  6-Port  ) 
!S14(C  6-Port  ) 
!S15(C  6-Port  ) 
!S16(C  6-Port  ) 
!S21(C  6-Port  ) 
!S22(C  6-Port  ) 
!S23(C  6-Port  ) 
!S24(C  6-Port  ) 
!S25(C  6-Port  ) 
!S26(C  6-Port  ) 
!S31(C  6-Port  ) 
!S32(C  6-Port  ) 
!S33(C  6-Port  ) 
!S34(C  6-Port  ) 
!S35(C  6-Port  ) 
!S36(C  6-Port  ) 
!S41(C  6-Port  ) 
!S42(C  6-Port  ) 
!S43(C  6-Port  ) 
!S44(C  6-Port  ) 
!S45(C  6-Port  ) 
!S46(C  6-Port  ) 
!S51(C  6-Port  ) 
!S52(C  6-Port  ) 
!S53(C  6-Port  ) 
!S54(C  6-Port  ) 
!S55(C  6-Port  ) 
!S56(C  6-Port  ) 
!S61(C  6-Port  ) 
!S62(C  6-Port  ) 
!S63(C  6-Port  ) 
!S64(C  6-Port  ) 
!S65(C  6-Port  ) 
!S66(C  6-Port  ) 
!S6P File: Measurement: :
# Hz S  RI   R 50
500000000 -0.3261 -0.064359 -0.01101 -0.0014745 -0.009302 0.012696 -0.0038534 0.012492
0.013773 0.0062507 -0.0044851 0.0088214
-0.010929 -0.0014395 -0.40932 -0.074322 0.0073733 -0.010093 0.0010124 0.012416
0.0093963 0.003212 0.0015877 0.014209
-0.0092195 0.012708 0.0073473 -0.01001 -0.25561 0.19431 0.0071353 0.0030928
-0.0026749 0.0081053 0.0015562 0.010835
-0.0037199 0.012646 0.0011509 0.012344 0.0071082 0.00304 -0.32722 0.042181
-0.022618 -0.0043469 0.016574 0.028475
0.01376 0.0062828 0.009174 0.0030565 -0.0027701 0.0081319 -0.022546 -0.0040961
-0.19633 -0.26985 -0.032117 0.0061402
-0.0046152 0.0092109 0.0014738 0.014422 0.0015662 0.010964 0.01665 0.028364
-0.032135 0.0060711 -0.25134 -0.15223
560000000 -0.31393 0.10414 -0.022549 -0.066368 0.000495 0.013396 0.0051522 0.011865
0.011336 0.004646 0.011562 0.010105
-0.022358 -0.066335 -0.36947 0.089442 -0.040976 -0.037965 0.013756 0.0032091
-0.015278 -0.0064564 0.0046013 0.00025647
0.00048112 0.013437 -0.041157 -0.037848 -0.18018 0.24323 0.00013697 -0.0045561
0.018175 0.0071039 0.0071207 -0.006129
0.0049817 0.011827 0.013564 0.0032664 0.00012956 -0.0045152 -0.30517 0.1319
0.0075564 -0.022125 0.0051301 -0.021237
0.011331 0.0047897 -0.015099 -0.0066076 0.018356 0.0069654 0.0073269 -0.022209
-0.29713 -0.083627 0.01264 -0.052563
0.011624 0.0099188 0.0044313 9.6013e-05 0.0073483 -0.0061896 0.0050138 -0.021282
0.012852 -0.052602 -0.32731 -0.0038533
620000000 -0.27435 0.080084 -0.023882 0.0096893 0.0037511 0.0087946 0.0083031 -0.004936
0.012776 0.0014612 0.0011309 -0.0027852
-0.023868 0.0096985 -0.39919 0.034588 -0.019125 0.00095427 -0.0014826 -0.0021657
0.012884 -0.0047303 0.00095132 -0.0032169
0.0038446 0.0088414 -0.019125 0.0009591 -0.15305 0.252 -0.0010738 -0.0051932
-0.0037599 -0.0021074 0.0086463 -0.0023615
0.0083187 -0.0049542 -0.0014788 -0.002203 -0.0010611 -0.0050927 -0.2619 0.14207
-0.039998 -0.021405 0.013918 0.029514
0.012589 0.001514 0.012911 -0.0047312 -0.003649 -0.0021393 -0.039966 -0.021639
-0.20829 -0.12315 -0.04804 0.013147
0.0010309 -0.0025948 0.00094986 -0.0031277 0.0086951 -0.0022835 0.013876 0.029546
-0.04803 0.013036 -0.24073 -0.041619
680000000 -0.24089 0.17439 -0.026035 -0.014194 0.004965 0.0050942 0.0014805 -0.0070535
-0.0012182 -0.011195 0.0064416 -0.0059337
-0.025936 -0.01429 -0.38994 0.13819 -0.031989 -0.001419 -0.0019255 -0.0007203
-0.00073 -0.0096262 -0.00066791 -0.0016659
0.0049705 0.0051995 -0.032002 -0.0013538 -0.10555 0.27516 -0.00088818 -0.00041745
-0.0011314 0.00060627 -0.0025039 -0.0091204
0.001466 -0.0069801 -0.0018324 -0.00072122 -0.00089384 -0.00044679 -0.21897 0.19529
-0.023202 -0.0068389 -0.0093597 -0.012138
-0.0011737 -0.01125 -0.00084812 -0.0097539 -0.0011952 0.00066554 -0.023198 -0.0067897
-0.28974 -0.01928 -0.0045742 -0.0065144
0.0064556 -0.0059355 -0.00079353 -0.0017979 -0.002537 -0.0091898 -0.0093764 -0.012147
-0.004529 -0.0064112 -0.26149 0.064346
740000000 -0.19391 0.16725 -0.040597 0.027062 0.013739 -0.0037522 0.00054845 -0.0040753
-0.0044172 -0.0015694 -0.0058568 0.003267
-0.040513 0.026832 -0.33516 0.15713 -0.036647 0.034115 -3.9737e-05 -0.0067193
-0.013829 0.0064707 -0.0013312 -0.006513
0.01368 -0.0038015 -0.036543 0.03421 -0.07165 0.27462 -0.0017693 0.0030734
-0.00092599 -0.0058448 -0.0011842 0.00057921
0.00045979 -0.0041109 7.2628e-05 -0.0064997 -0.0017161 0.0031056 -0.20123 0.2017
-0.043898 -0.010915 0.023042 0.017574
-0.0044275 -0.0012841 -0.013466 0.0061828 -0.0010082 -0.0059064 -0.043756 -0.010768
-0.18174 0.024131 -0.046032 -0.0022263
-0.0058523 0.0033515 -0.0013774 -0.0064786 -0.001126 0.0005967 0.023112 0.017643
-0.046005 -0.0022678 -0.2534 0.067567
800000000 -0.16625 0.2134 -0.022226 0.016014 0.0055623 -0.010321 -0.0040102 -0.0026717
-0.0045141 0.0010555 0.004443 0.00036792
-0.022075 0.016012 -0.34445 0.22849 -0.0081488 0.033943 -0.0021914 0.0020368
1.2929e-05 0.0017883 0.0005461 0.0054936
0.0055005 -0.010273 -0.0081241 0.034051 -0.03401 0.30054 0.0008873 0.001375
-0.00025876 0.0029344 -0.0015084 0.00056654
-0.0039872 -0.002592 -0.0023348 0.0020687 0.00096442 0.0014067 -0.17306 0.23022
-0.029316 0.012912 0.015552 -0.0099517
-0.0044399 0.00092374 5.2198e-05 0.0018728 -0.0002208 0.0029029 -0.029346 0.012868
-0.24467 0.043686 -0.018987 0.021309
0.0045159 0.00035053 0.00050685 0.0054728 -0.0014956 0.00049334 0.015444 -0.010108
-0.019039 0.021358 -0.25162 0.12181
860000000 -0.1306 0.23501 -0.01779 0.030446 -0.0032542 -0.009968 -0.00201 0.0002902
0.0040666 0.0052051 -0.0038169 -0.0032887
-0.017813 0.030373 -0.29644 0.27331 0.0077449 0.033766 0.00011983 0.0023202
0.0038876 0.00029382 0.0038447 0.00014844
-0.0032918 -0.0099678 0.0078642 0.033764 0.015091 0.31055 -0.00059345 -0.00027583
0.0026618 -0.0018324 0.0015465 0.0043009
-0.0021458 0.00038584 9.1536e-05 0.0021637 -0.00060782 -0.00030785 -0.13548 0.24116
-0.019036 0.017664 -0.006611 -0.009445
0.0041304 0.0054061 0.0036785 0.00024808 0.0026262 -0.0017931 -0.018993 0.017681
-0.18827 0.11297 -0.027296 0.015671
-0.0037736 -0.0033255 0.0035987 0.00011863 0.0015132 0.0043091 -0.0064923 -0.0094746
-0.027325 0.015736 -0.20116 0.17243
920000000 -0.10853 0.25767 0.0048677 0.039167 -0.0091755 -0.0043863 -0.0019911 0.0014022
-0.00018743 0.0014414 0.0031514 -0.0012275
0.0048371 0.039108 -0.27052 0.29434 0.028074 0.022413 0.0012377 0.0010897
0.0076412 -0.00023614 0.0037942 -0.0029328
-0.0091787 -0.0043678 0.028179 0.022369 0.060872 0.31204 0.001761 -7.8505e-05
0.00063425 -0.00022799 0.00076998 -0.0015493
-0.0020579 0.0013957 0.0012271 0.0010686 0.0017762 -7.0431e-05 -0.11216 0.25738
-0.013285 0.031367 0.004784 -0.0067737
-7.3362e-05 0.001521 0.0075509 -0.00023177 0.00064404 -0.00021705 -0.013217 0.031358
-0.18519 0.11381 -0.0029902 0.029397
0.003157 -0.001252 0.003796 -0.0029934 0.00078185 -0.0015424 0.0047806 -0.0068211
-0.0029818 0.029368 -0.2135 0.18228
980000000 -0.062131 0.2804 0.016897 0.030181 -0.0091841 0.0046645 0.001677 0.0037115
0.0038737 -0.0010455 -0.0032267 -0.0027626
0.016883 0.030192 -0.21875 0.33306 0.032791 0.0048228 0.002088 -6.6996e-05
0.0018546 -0.0058669 -0.00037476 -0.0026737
-0.0091856 0.004703 0.03284 0.0047147 0.10754 0.30764 0.00047564 -0.0010945
0.00030599 -0.0016497 0.0013137 -0.00024393
0.0016788 0.003718 0.0020643 -0.00014812 0.0004565 -0.0010973 -0.073241 0.26948
0.0070845 0.031572 -0.0095892 -0.0082629
0.0038356 -0.0011043 0.0018808 -0.0059158 0.00032149 -0.0016463 0.0070965 0.03161
-0.15641 0.1563 0.0048604 0.021238
-0.0032837 -0.0028084 -0.00047315 -0.0027097 0.001293 -0.00022276 -0.0096282 -0.0081927
0.0048923 0.021191 -0.17184 0.23461
1040000000 -0.020644 0.28872 0.033053 0.019363 -0.001111 0.0073327 0.0022427 0.00083903
0.00028648 -0.0030253 -0.00014885 -0.0014809
0.033069 0.019358 -0.18322 0.34651 0.029229 -0.014614 0.001589 -0.001816
-0.0025016 -0.0022053 -0.0011536 -0.0030824
-0.0010994 0.0073247 0.02922 -0.014696 0.15469 0.29375 -0.00052372 -0.0014423
-0.0015722 -0.00095211 -0.00075657 -0.0010373
0.0022369 0.00087457 0.0016109 -0.0017723 -0.00053753 -0.0014699 -0.045705 0.27806
0.019024 0.020789 -0.0018824 0.00084095
0.00032619 -0.0030366 -0.0024611 -0.0021774 -0.0015694 -0.00095886 0.019069 0.020717
-0.1244 0.16551 0.013221 0.021426
-7.9563e-05 -0.0014687 -0.0011683 -0.0031539 -0.00075367 -0.0010505 -0.0018962 0.00082717
0.01323 0.021477 -0.15103 0.25504
1100000000 0.022934 0.30001 0.036493 -0.0033146 0.0033203 0.0040573 0.0023955 -0.0008288
-0.0022167 -0.0030999 -0.0042314 -9.4564e-05
0.03645 -0.003296 -0.14091 0.36723 0.014941 -0.027618 -9.6863e-05 -0.0019025
-0.0035089 -0.0012094 -0.0039778 -0.00055165
0.0033297 0.0040478 0.014868 -0.027685 0.20053 0.27444 -0.0017888 0.0002519
-0.0017423 0.00068807 -0.0011203 -0.00035326
0.0023495 -0.00082737 -0.0001401 -0.0019021 -0.0017937 0.00026745 -0.0062747 0.28353
0.025847 0.0075687 -0.0026264 -0.00057958
-0.0022179 -0.0030587 -0.0035337 -0.0012031 -0.0017369 0.00069002 0.025801 0.0075701
-0.10797 0.18472 0.019741 0.01118
-0.0042473 -1.2324e-06 -0.0039544 -0.00047284 -0.0010926 -0.00035955 -0.0026915 -0.00056606
0.019731 0.011145 -0.10752 0.28956
1160000000 0.075309 0.29682 0.024654 -0.020275 0.0031177 -0.00064136 -8.6624e-05 -0.0022412
-0.0040924 -0.00097302 -0.0011967 0.004442
0.024626 -0.020281 -0.09545 0.37271 -0.0040382 -0.028508 -0.0016139 -0.0013682
-0.0029231 0.0027348 -0.0016545 0.0020537
0.0031087 -0.00066849 -0.0041552 -0.028516 0.24506 0.24396 -0.0006471 0.0016396
-0.00042949 0.0019154 -0.00088475 0.00055198
-1.3944e-05 -0.0022479 -0.0016162 -0.0014664 -0.00063293 0.0016436 0.03409 0.28066
0.023462 -0.0096742 -0.0040322 0.0050488
-0.0041206 -0.00092513 -0.0029111 0.0027169 -0.0004259 0.0019363 0.023527 -0.0097158
-0.072117 0.19821 0.019778 0.00198
-0.0011828 0.0044767 -0.0016665 0.0022031 -0.00089272 0.00054745 -0.0040041 0.0049637
0.019762 0.0020106 -0.058485 0.29334
1220000000 0.11846 0.28745 0.011572 -0.029998 -0.001201 -0.0011278 0.00019348 -0.0010361
-0.0027545 0.0021911 0.0011973 0.002067
0.011584 -0.029966 -0.052102 0.38678 -0.016869 -0.020657 -0.0025597 0.00047282
-0.00014018 0.0031286 -0.00084097 0.0020539
-0.0012094 -0.0011407 -0.016985 -0.020614 0.28395 0.20465 0.0008987 0.0016263
0.000509 0.0011813 0.00028554 0.000569
0.00019378 -0.001014 -0.00252 0.00050236 0.00088692 0.0016323 0.072798 0.27173
0.012689 -0.017222 0.0018888 0.0015487
-0.0027692 0.0022155 -0.0001422 0.0031496 0.00052251 0.0011617 0.012646 -0.017227
-0.052083 0.21091 0.015848 -0.012361
0.0012047 0.0021148 -0.00084398 0.0020544 0.00029189 0.00055885 0.0018844 0.0015648
0.015864 -0.012363 -0.030143 0.31314
1280000000 0.16942 0.26904 -0.0073035 -0.028941 -0.0017214 0.0019239 -0.00095723 -0.0022627
-0.00099582 0.0032056 0.0025042 0.0015063
-0.0072245 -0.028904 -0.004857 0.37997 -0.023726 -0.0076817 -0.00090885 0.0014717
0.0017638 0.0019616 0.00064812 0.0020542
-0.0016893 0.0019475 -0.023794 -0.0075868 0.31493 0.16192 0.0014929 -8.8242e-05
0.0011955 0.0003683 0.00026107 0.00021325
-0.00095205 -0.0022216 -0.00091182 0.0014565 0.0014963 -8.657e-05 0.1096 0.25629
0.002869 -0.020674 -0.00055458 0.00027984
-0.0010035 0.0032012 0.0017767 0.0019474 0.0011909 0.00035237 0.0028089 -0.020696
-0.015532 0.22061 0.0040618 -0.015472
0.0025254 0.0014394 0.00068041 0.0020635 0.00024422 0.00023308 -0.00062264 0.00027066
0.0040433 -0.015474 0.019086 0.31895
1340000000 0.20748 0.23564 -0.016928 -0.019529 0.00063435 0.0042441 -0.001905 -0.00092549
0.0014446 0.0030837 0.0018577 -0.0014714
-0.016917 -0.019527 0.035324 0.37237 -0.020646 0.0048787 -0.00019555 0.002044
0.002015 0.0010105 0.0012602 0.00080851
0.00063517 0.0041971 -0.020642 0.004965 0.33817 0.1132 0.00091229 -0.00094897
0.00077997 -0.00059953 0.00016426 0.00025987
-0.0019326 -0.00087961 -0.00016325 0.0020537 0.00092756 -0.00093909 0.1427 0.23516
-0.0075325 -0.018345 0.0009056 0.00072033
0.0014759 0.0030361 0.0020373 0.001019 0.00077729 -0.00059398 -0.0075638 -0.018334
0.013453 0.21977 -0.0024969 -0.01444
0.0018726 -0.0014777 0.0012747 0.00081599 0.00016966 0.00024627 0.000885 0.00072896
-0.002502 -0.014449 0.057352 0.31521
1400000000 0.24142 0.19962 -0.023363 -0.0082472 0.0048987 0.0029103 -0.0023137 0.00080679
0.0025809 0.0010906 0.00042042 -0.0014476
-0.023335 -0.0082521 0.073058 0.36096 -0.013837 0.012659 0.0013907 0.001368
0.0012981 -0.00055613 0.0011236 0.00018407
0.0049385 0.002913 -0.013783 0.012721 0.35105 0.059321 1.5132e-05 -0.0014445
0.00022302 -0.0001807 0.00040196 0.00019023
-0.0023131 0.00079302 0.0013944 0.0013605 5.3615e-06 -0.0014538 0.17146 0.20683
-0.014718 -0.011705 -0.00099625 -8.7622e-05
0.0025831 0.0010887 0.001281 -0.00061355 0.00020981 -0.0001594 -0.014746 -0.01166
0.046784 0.22156 -0.0097347 -0.0094269
0.00039526 -0.0014551 0.0011275 0.00017501 0.00041227 0.00018671 -0.0010047 -5.0958e-05
-0.0097202 -0.009425 0.10279 0.30758
1460000000 0.26644 0.15655 -0.020456 0.0042598 0.0051796 -0.00182 -0.0015875 0.0018283
0.0022632 -8.7158e-05 -0.00015223 -0.00099634
-0.020435 0.0042513 0.10905 0.33952 -0.0047376 0.014999 0.0017146 0.00023826
0.0012086 -0.0013909 0.0013166 -0.00057963
0.0051677 -0.0018694 -0.0046767 0.015032 0.35795 0.004294 -0.0011559 -0.0011479
0.00028104 -0.00031267 0.00066434 -0.00023281
-0.0016071 0.0018736 0.0017409 0.00022225 -0.0011731 -0.0011511 0.19871 0.17815
-0.016505 -0.0047929 -0.00091688 0.0022908
0.0022496 -0.00014137 0.0012168 -0.0013946 0.0002883 -0.00031515 -0.016525 -0.0047222
0.077639 0.21228 -0.011945 -0.0032202
-0.00016218 -0.00097383 0.0013231 -0.00059616 0.00069059 -0.00020038 -0.0009433 0.0023011
-0.011957 -0.00321 0.13742 0.28821
1520000000 0.27926 0.11448 -0.015072 0.0097891 0.0031577 -0.0041116 0.00023129 0.0027659
0.0026874 -0.0017344 -0.0011259 -0.00025251
-0.015082 0.0097705 0.14319 0.32491 0.0025178 0.012048 0.0017134 -0.00075048
0.00022082 -0.0010937 0.0003868 -0.0009927
0.0031592 -0.0041277 0.0025815 0.012043 0.35001 -0.05386 -0.00089805 -0.00033447
0.00072742 -0.001048 0.00015403 -2.4566e-05
0.00024686 0.0027454 0.0017141 -0.00075102 -0.00090133 -0.00034273 0.22158 0.13968
-0.016697 0.0017015 0.0015966 0.0023522
0.0027143 -0.0017739 0.00017989 -0.0010836 0.00072353 -0.0010536 -0.016693 0.0017428
0.10543 0.20383 -0.011937 0.0013227
-0.0011345 -0.00025796 0.00039542 -0.00097766 0.00014416 -2.4177e-05 0.0015845 0.0023536
-0.011957 0.0013113 0.17102 0.26984
1580000000 0.28995 0.069541 -0.0086004 0.013381 -0.0012754 -0.004645 0.0016492 0.0018738
4.6759e-05 -0.0023391 -0.00030129 0.00040248
-0.0085913 0.013342 0.17114 0.30104 0.0055336 0.0068013 0.00059401 -0.0016133
-0.00049282 -0.0011882 -0.00018648 -0.00071938
-0.0012891 -0.0046482 0.0055746 0.0067694 0.32848 -0.11032 -0.0014209 0.00038929
-0.00043858 -0.001346 0.00028864 -0.00058678
0.001696 0.0018983 0.00059536 -0.0016218 -0.0014311 0.0003937 0.23579 0.10123
-0.013192 0.0076438 0.00253 0.0010149
2.9522e-05 -0.0023378 -0.00048534 -0.0011933 -0.0004334 -0.0013548 -0.013176 0.0076964
0.13253 0.19122 -0.0092353 0.0078875
-0.0002783 0.00038513 -0.00020618 -0.00069454 0.00027659 -0.00057419 0.0025051 0.0010051
-0.0092494 0.0079023 0.20538 0.24584
1640000000 0.29336 0.027563 -0.0017567 0.012268 -0.0029075 -0.0022328 0.0029218 0.00086868
-0.00048296 -0.002066 -0.00036348 0.00039836
-0.0017623 0.012263 0.20221 0.27567 0.0055021 0.0019817 -0.00061178 -0.0018838
-0.0010129 -0.00058108 -0.00039091 -0.0007794
-0.0029101 -0.002201 0.0055216 0.0019611 0.29915 -0.16025 -0.00076931 0.0012303
-0.0011941 -0.0011686 -0.00013253 -0.00055125
0.0028671 0.00084334 -0.00061921 -0.0018884 -0.00076497 0.0012468 0.24884 0.051727
-0.0088959 0.0094101 0.0028196 -0.00069093
-0.00050031 -0.0020977 -0.0010088 -0.00055941 -0.0011894 -0.0011916 -0.0088905 0.0094472
0.1575 0.1719 -0.0042548 0.010066
-0.00035996 0.00043961 -0.00040876 -0.00076103 -0.00012466 -0.00055822 0.0028305 -0.00069246
-0.0042651 0.010061 0.23273 0.21521
1700000000 0.28605 -0.017325 0.0018111 0.0095937 -0.0033634 0.00042215 0.0030125 -0.0014187
-0.0023082 -0.00091017 0.00054213 0.00042419
0.001802 0.0095898 0.21993 0.24445 0.0027828 -0.00054712 -0.00152 -0.00071457
-0.0009031 -0.00014433 -0.00086902 -0.0005321
-0.003345 0.00044871 0.0027837 -0.00057532 0.25369 -0.19811 0.00016553 0.0015892
-0.0023598 -0.00016456 -0.00036742 -0.00094667
0.0030715 -0.0014322 -0.0015207 -0.00070098 0.00017838 0.0015793 0.24517 0.0022936
-0.005741 0.010907 0.0019067 -0.002268
-0.002325 -0.00088758 -0.00091289 -0.00013681 -0.0023562 -0.00016095 -0.0056967 0.010914
0.17785 0.15684 0.00061137 0.0098772
0.0005401 0.00044195 -0.00087882 -0.00052438 -0.00036325 -0.00092136 0.0018793 -0.0022547
0.00063412 0.0098845 0.25049 0.18258
1760000000 0.27582 -0.065836 0.0042433 0.0063484 -0.0020716 0.0012495 0.0012473 -0.0035325
-0.0013865 0.00047914 0.00021833 -0.00048886
0.0042193 0.0063426 0.24759 0.205 6.7599e-05 -0.0019195 -0.0012588 0.00012628
-0.0011708 0.0010265 -0.00057079 0.00034676
-0.0020877 0.0012946 5.1584e-05 -0.0019101 0.20563 -0.22978 0.0011908 0.0014602
-0.0011707 0.0017469 -0.0012536 -0.00074116
0.0011618 -0.003558 -0.0012528 0.00012218 0.0011857 0.0014294 0.23773 -0.048844
-0.0014216 0.010576 5.6361e-06 -0.0026758
-0.0013997 0.00046217 -0.0011564 0.0010385 -0.0011735 0.0017259 -0.0013653 0.010588
0.19689 0.12711 0.0048941 0.0071878
0.00020577 -0.0004953 -0.00055068 0.00035676 -0.0012367 -0.00074409 6.5331e-06 -0.0026569
0.0048699 0.0071984 0.26545 0.14567
1820000000 0.25145 -0.10415 0.0045157 0.0027857 0.00025484 0.0024144 -0.001035 -0.0031052
-0.0014261 0.00092858 -0.00020419 -8.4829e-05
0.0044869 0.0027721 0.25762 0.17414 -0.0022224 -1.7755e-05 -0.0013895 0.00099518
4.1414e-05 0.001221 -0.00074115 0.0004205
0.0002642 0.0023647 -0.0022437 -1.9604e-05 0.15422 -0.24484 0.0017675 0.00057679
-0.00016641 0.0024057 -0.0017181 0.00036736
-0.00099629 -0.0031471 -0.0013848 0.0010114 0.001762 0.00054768 0.20758 -0.09724
0.0011161 0.009082 -0.0016683 -0.002024
-0.0014126 0.00095738 4.4773e-05 0.0012369 -0.00015391 0.0024094 0.0011592 0.0090651
0.21865 0.10121 0.0059369 0.0031605
-0.0002046 -7.2924e-05 -0.00073413 0.00042668 -0.0017457 0.0003954 -0.0016851 -0.0019797
0.0059602 0.0031538 0.26954 0.10974
1880000000 0.21624 -0.14392 0.0021341 0.00048285 -0.00024963 0.0022921 -0.0029307 -0.0022908
-0.00025377 0.0019257 0.00042035 -0.00060845
0.0021359 0.00045573 0.26208 0.12839 -0.004057 0.0028637 -0.00019985 0.0018256
0.00056267 0.0013881 0.00012014 0.0010969
-0.00023689 0.0022752 -0.0040397 0.0028799 0.10259 -0.25102 0.0019669 -0.0011167
0.0018549 0.0020062 -0.00086104 0.0015398
-0.0029703 -0.0022542 -0.00020761 0.0018265 0.0019663 -0.0011162 0.16727 -0.13699
0.0030028 0.0065931 -0.0024802 0.00016852
-0.00023575 0.0019439 0.00055203 0.0013723 0.0018552 0.0020104 0.0030573 0.0065939
0.22757 0.074363 0.0062563 0.0010559
0.00040399 -0.00062736 0.00013417 0.0010779 -0.00090659 0.0015618 -0.0024752 0.00021034
0.0062604 0.0010721 0.2714 0.077041
1940000000 0.17779 -0.17065 -5.2427e-05 -0.0011361 0.0018438 0.0019387 -0.0038034 0.00039554
0.0011348 0.00099769 -0.00067474 -0.00060577
-5.8231e-05 -0.0011353 0.26406 0.096139 -0.0020424 0.0058782 0.0010648 0.0012655
0.001941 0.00030408 0.00095716 0.00033659
0.0018288 0.0019324 -0.002015 0.005895 0.059433 -0.24319 0.00044164 -0.0024515
0.002231 0.0002368 0.0002974 0.0018005
-0.0038458 0.0004061 0.0010641 0.0012554 0.00043922 -0.0024493 0.11543 -0.1694
0.0028087 0.0041258 -0.0016836 0.0013507
0.001114 0.00096723 0.0019299 0.0002915 0.0022406 0.00022661 0.0028454 0.0041038
0.23738 0.037537 0.0047468 -0.0035896
-0.00066188 -0.00061113 0.00096539 0.00032414 0.00033395 0.001774 -0.0016782 0.001384
0.0047424 -0.003586 0.26295 0.040093
2000000000 0.1309 -0.18509 -0.0036462 0.0010587 0.0030042 0.0013252 -0.0024348 0.0036799
0.00092957 0.00054379 -0.00080626 0.00064571
-0.0036597 0.0010779 0.24947 0.060828 -0.00051194 0.008125 0.0015401 0.00027546
0.001082 -0.0013074 0.00055923 0.00012931
0.0030051 0.0013025 -0.00045701 0.00812 0.017777 -0.22821 -0.0015915 -0.0016076
0.0020099 -0.0010727 0.001706 0.0014219
-0.0023357 0.0037702 0.0015385 0.00024526 -0.0015916 -0.0015899 0.060588 -0.17934
0.0010452 0.0028608 -0.00023815 0.0021334
0.0009645 0.00059298 0.001051 -0.0013223 0.0019914 -0.0010664 0.0010477 0.0028672
0.23755 0.0050503 0.0007584 -0.0043336
-0.00080834 0.00064497 0.00052021 0.00012282 0.0017371 0.001469 -0.00018178 0.0021469
0.00077109 -0.0043181 0.24992 0.012302
2060000000 0.085084 -0.19191 -0.0044267 0.0034396 0.0030469 -0.0008014 0.0006392 0.0034339
0.0016179 -0.00058058 -0.0001746 0.0012146
-0.0044371 0.003423 0.23721 0.032639 0.0046914 0.0089297 0.000934 -0.00057214
0.00056839 -0.0014598 0.00058605 -0.00026724
0.0030015 -0.00082534 0.0047584 0.00887 -0.014335 -0.20976 -0.0016492 0.00053032
0.00080723 -0.0021699 0.0028957 0.00031415
0.00058011 0.0034421 0.00093976 -0.00054406 -0.0016697 0.00051231 0.0093798 -0.17581
-0.00017328 0.0032469 0.00095227 0.0010298
0.0015675 -0.00059363 0.00056198 -0.0014454 0.00082069 -0.0021797 -0.00011767 0.0032269
0.2288 -0.033206 -0.0014261 -0.0053279
-0.00013827 0.0011843 0.00060415 -0.00027509 0.0029256 0.00031286 0.00094405 0.001043
-0.0014296 -0.0052935 0.23675 -0.012464
2120000000 0.039053 -0.18319 -0.0033599 0.0066782 0.0024848 -0.0029814 0.0029434 0.0021551
0.00062785 -0.001427 0.0010181 0.00025248
-0.003348 0.0066471 0.21607 0.0080693 0.0074567 0.004793 0.0010355 -0.0011725
-0.001467 -0.0018906 -1.1812e-05 -0.0010958
0.0024441 -0.0030398 0.007493 0.0047624 -0.042802 -0.19324 -0.0007629 0.0017171
-0.0015525 -0.0015921 0.00047115 -0.0021797
0.0030624 0.0021385 0.0010214 -0.0011519 -0.00077985 0.0017025 -0.041093 -0.15895
-0.0016169 0.0047512 0.0017299 0.0011538
0.00065938 -0.0014464 -0.0014825 -0.0018725 -0.0015474 -0.0016046 -0.0016393 0.0047579
0.21581 -0.070075 -0.0060778 -0.0030038
0.0010527 0.00030617 -5.7818e-06 -0.0010638 0.000448 -0.0021851 0.0017388 0.0011246
-0.0060871 -0.0030221 0.21603 -0.028826
2180000000 -0.00041056 -0.16911 -0.0016993 0.0099219 0.00053995 -0.002376 0.0031439 -0.00027922
0.00031671 -0.0012424 0.0012083 0.00022597
-0.0017006 0.0099102 0.19666 -0.0089957 0.0085038 0.0039207 -0.00061846 -0.0017164
-0.0018032 0.00094875 -7.5546e-05 0.00044538
0.00055694 -0.0024465 0.0085281 0.0038458 -0.063686 -0.16901 0.0013512 0.0016571
-0.00077815 -0.00038124 0.00033788 -0.0020113
0.0032052 -0.00026094 -0.0006004 -0.0017168 0.0013516 0.0016249 -0.077354 -0.13218
-0.0012452 0.0074684 0.0016451 5.6223e-05
0.00029876 -0.0012712 -0.0017902 0.0009604 -0.00077065 -0.00036683 -0.0011975 0.0074309
0.19082 -0.10125 -0.0065399 0.0010727
0.0011456 0.00022995 -7.4556e-05 0.00045389 0.00029418 -0.0019595 0.0016586 6.0109e-05
-0.0065063 0.0010594 0.2009 -0.043287
2240000000 -0.028812 -0.14494 0.0025124 0.011209 -0.00078863 -0.0028067 0.0019066 -0.0023569
-0.0017111 -0.0007518 0.00072415 -0.0019365
0.002519 0.011226 0.17748 -0.015316 0.0089592 -0.00010322 -0.00085859 -0.00043209
-0.00051344 0.0011081 -0.00066051 -0.00053039
-0.0008092 -0.0028284 0.0089518 -0.00016162 -0.080779 -0.14475 0.0017979 -0.0015756
-0.0013342 -0.00022453 -0.0022664 -0.0012572
0.001887 -0.00239 -0.00084129 -0.00044626 0.0018275 -0.0016076 -0.11106 -0.1033
0.0008547 0.010034 0.0016006 -0.00049455
-0.0017872 -0.00072746 -0.00050782 0.0011032 -0.0013221 -0.00021269 0.0008611 0.010031
0.1633 -0.12022 -0.0067336 0.0041905
0.00075035 -0.0019559 -0.00067844 -0.0005254 -0.0023201 -0.0012677 0.001654 -0.00051302
-0.0067537 0.0042038 0.1785 -0.054553
2300000000 -0.055502 -0.1174 0.0080563 0.0090297 -0.0015024 -0.0020104 -0.00056364 -0.0017003
-0.0013032 0.00063847 -0.0012097 -0.00074745
0.0080002 0.0090484 0.15666 -0.024366 0.0088196 -0.0023026 -0.0010007 0.00067479
-0.00031716 0.001526 3.7723e-05 0.00073323
-0.0014875 -0.0019696 0.0087969 -0.0023932 -0.093702 -0.12076 -0.00012322 -0.0017352
-0.00018924 0.0019709 -0.0018731 0.00054182
-0.00063801 -0.001691 -0.0010448 0.00063637 -0.00011818 -0.0017087 -0.1319 -0.067644
0.0046573 0.01079 0.00060595 -0.0014783
-0.0013 0.00060647 -0.00030539 0.0015184 -0.00019553 0.001984 0.0047415 0.010635
0.12755 -0.14211 -0.0046999 0.0079684
-0.0011794 -0.00074904 4.9301e-05 0.00072787 -0.0018519 0.00055008 0.00066949 -0.0014697
-0.0046455 0.0079593 0.1624 -0.056272
2360000000 -0.071327 -0.085883 0.010959 0.0081996 -0.0012934 -0.0014647 -0.0017564 -0.00088849
-0.00067237 0.00087487 -0.0016075 -0.00034447
0.010933 0.0081757 0.14827 -0.024125 0.0080914 -0.0054632 -0.00073459 0.00098995
0.0020056 0.00029062 6.9693e-06 -9.9214e-05
-0.0013185 -0.001482 0.0080605 -0.005563 -0.10322 -0.098335 -0.0026593 -0.0010584
0.00079699 0.00029455 -0.00093661 0.0018221
-0.0017701 -0.00090444 -0.000697 0.00097333 -0.0026587 -0.0010517 -0.14832 -0.03457
0.0089556 0.010095 0.0015285 -0.0018921
-0.00068326 0.00089495 0.0020128 0.00028963 0.00082755 0.00026702 0.0090909 0.010159
0.10015 -0.1433 -0.00063859 0.0091984
-0.0017041 -0.00030422 -4.6055e-05 -6.6911e-05 -0.00090556 0.0018478 0.0014625 -0.001874
-0.0006395 0.0093016 0.14066 -0.06012
2420000000 -0.079461 -0.059159 0.014301 0.0023745 -0.0032625 -0.0011558 -0.00099352 0.00081814
0.0010435 0.0015967 -0.0013164 0.0019738
0.014288 0.0023521 0.13058 -0.025277 0.0045829 -0.0072705 0.001383 0.0011291
0.00055451 -0.0013303 -0.00019121 -0.00015173
-0.0031912 -0.0010555 0.0045301 -0.0073076 -0.1162 -0.077923 -0.0022896 0.0014709
0.00010002 -6.3985e-05 0.00055581 0.0028346
-0.00097671 0.00073979 0.0013633 0.0011537 -0.0022786 0.0014677 -0.15771 0.0087494
0.012966 0.0074089 -0.00028867 -0.0027516
0.0010356 0.0015463 0.00055579 -0.0013264 4.8608e-05 -6.716e-05 0.01295 0.0073182
0.06579 -0.14379 0.0012313 0.00979
-0.0012221 0.0019038 -0.00017092 -0.00012767 0.0005563 0.0027982 -0.00020904 -0.0028483
0.0012102 0.0097227 0.1222 -0.056707
2480000000 -0.079768 -0.028179 0.013855 -0.0030445 -0.0015997 -3.7287e-05 -0.00057797 0.0013385
0.0017253 -0.00048706 0.00012252 0.0013339
0.013849 -0.0030025 0.13271 -0.02612 0.0024826 -0.0091204 0.0012249 6.0341e-05
-0.00039577 -0.00094859 -9.238e-06 -0.00034543
-0.0016591 -8.8209e-06 0.0024179 -0.0091267 -0.11926 -0.057247 -0.00065991 0.0033019
-0.00017869 -0.00084051 0.0018214 0.00096549
-0.00053203 0.0014034 0.0011693 3.9862e-05 -0.00064332 0.0033357 -0.15823 0.046338
0.017291 0.0016876 -0.0011104 -0.0028903
0.0017299 -0.00046214 -0.00043141 -0.00093494 -0.0001637 -0.00081796 0.017357 0.001603
0.036057 -0.13552 0.0049456 0.0082055
9.0762e-05 0.0013835 -3.3586e-05 -0.00029957 0.0018145 0.00096071 -0.0010779 -0.0028136
0.0049656 0.0081656 0.10348 -0.05305
2540000000 -0.084137 -0.0018331 0.011387 -0.0068964 -0.0022677 0.0009371 0.00068072 0.00091552
5.9204e-05 -0.0016265 0.0011268 0.0016363
0.011374 -0.0068561 0.11927 -0.018376 -0.0015601 -0.0080653 0.00060383 -0.0015413
-0.0016659 -0.00014302 -0.00059789 0.0004305
-0.002278 0.00094002 -0.0016262 -0.0080685 -0.1252 -0.033577 0.0020293 0.0026016
-0.001103 -4.2043e-05 0.0018665 -0.00095415
0.00064817 0.0009509 0.00061262 -0.0014907 0.0020311 0.0026259 -0.15682 0.085858
0.016746 -0.0045931 -0.0021347 -0.0022029
3.176e-05 -0.0016573 -0.0016455 -0.00013238 -0.0011202 -5.0858e-05 0.016777 -0.0046138
0.013379 -0.12236 0.0080349 0.0069705
0.0011209 0.0016455 -0.00056719 0.00041024 0.0018568 -0.00096192 -0.002174 -0.0022562
0.0080715 0.0070079 0.088553 -0.03998
2600000000 -0.077425 0.022763 0.007944 -0.010139 -0.0013418 0.0026252 0.00092296 -0.00036702
-0.00085575 -0.001223 0.001879 0.00047277
0.0079714 -0.010097 0.1135 -0.033975 -0.0038736 -0.0060921 -0.0003486 -0.00081075
-0.00016878 0.0014286 -0.00020207 0.00065638
-0.0013648 0.0026276 -0.00392 -0.0060757 -0.13006 -0.0090748 0.0030024 -4.9534e-06
-7.4294e-05 0.0012883 0.0011373 -0.0016673
0.00092138 -0.00038149 -0.00036433 -0.00078154 0.0030114 -1.387e-05 -0.14217 0.11927
0.013686 -0.010754 -0.0035225 -4.7565e-05
-0.00084977 -0.0012152 -0.0001329 0.0014399 -5.2128e-05 0.0012934 0.013655 -0.010887
-0.014243 -0.10673 0.009273 0.0058141
0.0018233 0.0004525 -0.00020669 0.00068508 0.0011293 -0.00169 -0.0034314 -5.1307e-05
0.0092664 0.0057901 0.080355 -0.026153
2660000000 -0.071603 0.048364 0.0039692 -0.011748 -0.00012072 0.001088 -1.8585e-05 -0.00023943
-0.002483 0.00027808 0.0014331 -0.00061725
0.0039541 -0.011742 0.12076 -0.030075 -0.0049858 -0.0042129 -0.0012959 -0.00039094
8.9114e-05 0.0017294 0.00060166 0.00076818
-0.00021732 0.0011071 -0.0050017 -0.0041879 -0.12899 0.011682 0.001936 -0.00168
0.00031255 0.00074118 -0.0011094 -0.0013904
-8.5691e-06 -0.00021826 -0.0012966 -0.00037693 0.001921 -0.0016856 -0.12182 0.15009
0.0082807 -0.014217 -0.0026806 0.0011686
-0.0024812 0.00032212 0.00013062 0.001733 0.0002993 0.00070133 0.0082644 -0.014285
-0.028295 -0.092562 0.011047 0.0016319
0.0014282 -0.00055911 0.00062084 0.00074249 -0.0010862 -0.0012955 -0.0027232 0.0012125
0.011031 0.0016324 0.075901 -0.0075913
2720000000 -0.061098 0.067013 -0.00026583 -0.011583 -0.00040011 0.0029451 -0.00022647 9.601e-05
-0.0022888 0.0020429 0.00040667 -0.0017158
-0.00026693 -0.011571 0.10556 -0.03334 -0.0053796 -0.00072639 -0.0015509 0.00044601
0.001595 0.00055875 0.00082818 -0.00010695
-0.00039109 0.0029066 -0.0053826 -0.00068682 -0.12327 0.040653 0.00036845 -0.0025775
0.00025998 0.00059995 -0.001515 0.00054417
-0.00021835 6.0961e-05 -0.0015596 0.00046635 0.00034351 -0.0025398 -0.088917 0.1796
0.0024444 -0.014916 -0.0018484 0.0023705
-0.0022058 0.0019822 0.0015851 0.00056785 0.00025775 0.0006477 0.002375 -0.014924
-0.043564 -0.068609 0.01203 -0.00080213
0.00040529 -0.0017008 0.0008168 -8.8797e-05 -0.0015206 0.00055529 -0.0018809 0.0023788
0.011991 -0.00084305 0.078817 0.011355
2780000000 -0.047074 0.086287 -0.0046307 -0.010174 -9.1687e-05 0.0010961 0.00045941 -0.00023268
0.0009958 0.0026874 -0.0004971 -0.0018647
-0.0045671 -0.010142 0.1036 -0.044962 -0.0039219 0.00063811 -0.0001078 0.0016578
0.0015355 -0.00075194 8.077e-05 -0.00021912
-5.8612e-05 0.0011167 -0.0039489 0.00066993 -0.12082 0.071238 -0.0019827 -0.0015177
0.00053001 -0.00019232 -0.00042145 0.00087708
0.00049591 -0.00014574 -7.7832e-05 0.0016073 -0.0020282 -0.0014822 -0.059959 0.20125
-0.003765 -0.014247 -0.00072108 0.0020956
0.0010198 0.0027455 0.001529 -0.00083549 0.0005222 -0.0001652 -0.0039288 -0.014138
-0.0559 -0.044224 0.010301 -0.0056857
-0.00054219 -0.0017449 2.5053e-05 -0.00016715 -0.00037726 0.00086136 -0.0007173 0.0020477
0.010338 -0.0056959 0.082771 0.028863
2840000000 -0.031694 0.10182 -0.0076551 -0.0068992 0.0013637 0.0019886 -7.17e-05 -0.0001056
0.0014533 0.0013889 -0.0015598 0.00042325
-0.0076384 -0.0068931 0.10165 -0.038012 -0.0029449 0.0015551 0.00047128 0.00068289
9.1994e-05 -0.0012704 7.5253e-05 2.1108e-05
0.0013928 0.0019162 -0.0028801 0.0015998 -0.11459 0.09736 -0.0013932 0.00026847
0.00087641 3.0245e-05 0.0011436 0.0011721
-0.00011673 -0.00016694 0.00050353 0.00072351 -0.0014193 0.00026828 -0.024309 0.21631
-0.0073138 -0.010464 0.00043109 0.0013553
0.0015068 0.0013411 0.00011165 -0.0012587 0.00084553 -3.4072e-05 -0.0074057 -0.010491
-0.060007 -0.021753 0.0087274 -0.0069501
-0.0016361 0.00046812 2.8057e-05 -2.3024e-06 0.0011197 0.0011788 0.00052979 0.0013903
0.0087258 -0.0070717 0.096842 0.044209
2900000000 -0.017195 0.12173 -0.0088221 -0.0028584 0.0016388 0.00015024 0.00044263 -0.0008596
0.0025145 -0.00094672 -0.00088866 4.5609e-05
-0.0088179 -0.0028888 0.082323 -0.045483 -0.00066766 0.0026331 0.00086059 0.00032028
-0.00013293 -0.0014892 -0.00018551 -2.9687e-06
0.0017322 0.00014201 -0.00064532 0.002632 -0.096613 0.12978 -0.0008168 -0.00021721
-0.00056669 -0.0011612 0.0017965 -0.00081765
0.00051518 -0.00090913 0.00085358 0.0002839 -0.0008362 -0.00018295 0.012392 0.21992
-0.010493 -0.0062487 0.0010451 0.0019019
0.0025249 -0.0010687 -0.0001827 -0.0014726 -0.00055443 -0.0011181 -0.010433 -0.0062136
-0.059937 0.0071729 0.0065229 -0.0098211
-0.00085002 -8.9125e-06 -0.00020699 1.5744e-05 0.0018133 -0.00078348 0.0010439 0.001974
0.0065187 -0.009716 0.11076 0.05017
2960000000 0.0050886 0.1335 -0.0085433 0.00061418 0.0004224 0.0015676 -0.00062857 -0.0010052
-7.8759e-05 -0.0021948 -0.00085995 0.00050236
-0.0085507 0.00061232 0.091565 -0.044766 -0.00026047 0.00097022 0.00094566 1.8708e-06
-0.0012095 -0.00096917 0.00049409 0.00031069
0.00032476 0.0015989 -0.0002404 0.00094767 -0.077512 0.16071 -0.00075035 0.00057972
-0.00044576 0.00071238 -0.00020516 -0.0025317
-0.0007052 -0.00083712 0.00096005 3.0557e-05 -0.00076407 0.00059828 0.054363 0.2273
-0.010723 -0.0011092 0.001675 0.00053144
-0.00010082 -0.0021383 -0.0012065 -0.00097665 -0.00044197 0.00070881 -0.010785 -0.0010221
-0.050531 0.031605 0.002179 -0.011203
-0.00088024 0.00061505 0.00051269 0.0003046 -0.00026428 -0.0025685 0.0016879 0.00053993
0.0021661 -0.011378 0.12964 0.060464
3020000000 0.023522 0.14719 -0.0062507 0.0038521 0.0014594 -0.00015661 -0.00097063 0.00010132
-0.00060416 5.7797e-05 5.8213e-05 0.00052422
-0.0062579 0.0038517 0.08053 -0.03328 -0.00019736 -0.00042534 0.00058339 -0.00088591
-0.0018216 0.00028923 0.00052683 -0.00029658
0.0015053 -0.00024032 -0.00020352 -0.00044298 -0.056408 0.18514 -0.00031503 0.00098986
-4.6824e-07 4.0883e-06 -0.00088923 -0.0014241
-0.0010118 3.9976e-05 0.00054783 -0.00090773 -0.00031294 0.00099188 0.093468 0.22012
-0.0089273 0.002273 0.00054804 0.00025815
-0.0006375 3.446e-05 -0.0018464 0.00033015 -0.00011979 2.9865e-05 -0.008813 0.0023289
-0.040243 0.054068 -0.00073833 -0.010924
4.6936e-05 0.00054784 0.00055163 -0.00032553 -0.00090638 -0.0013728 0.00047858 0.00025661
-0.00067331 -0.010924 0.14935 0.057091
3080000000 0.051063 0.15618 -0.0043983 0.005864 0.0016424 -8.2827e-05 -0.00075336 -8.1793e-05
-0.00097235 0.00026903 -0.00010047 0.00078425
-0.0043623 0.0058438 0.078237 -0.027501 -0.00049243 0.00024703 -0.00011775 -0.00025193
-0.00055245 0.001136 -6.438e-05 -0.00065755
0.0017257 -0.00011375 -0.00052029 0.00019981 -0.019119 0.20678 -0.00070493 0.00018198
0.00051805 0.00084292 -0.0023936 -0.00073113
-0.00072603 -4.0917e-05 -0.00010688 -0.00019515 -0.00069271 0.00016099 0.12721 0.21228
-0.0056894 0.0063223 0.0018816 0.00047156
-0.001018 0.00031793 -0.00055256 0.0011088 0.00056773 0.00080542 -0.0057065 0.0062987
-0.020008 0.080736 -0.0051914 -0.0096386
5.1023e-06 0.00065451 -4.7913e-05 -0.00052493 -0.0023146 -0.00075286 0.0019277 0.00045185
-0.0052106 -0.0096107 0.1632 0.064186
3140000000 0.079781 0.15889 -0.0010408 0.0074763 0.0028046 -0.0015533 -0.0010693 0.0012792
0.0015042 0.0010177 0.00039675 -5.609e-05
-0.0010435 0.0074704 0.074362 -0.029455 -0.0011747 -2.9682e-05 0.00073104 -0.00030768
4.0539e-05 0.0011847 0.0005831 -0.00039597
0.0028126 -0.0014502 -0.0011565 -1.0717e-05 0.023316 0.22662 0.00017611 0.001755
0.0011386 -0.00064071 -0.0025688 0.0010606
-0.0011283 0.0012989 0.00072603 -0.00029059 0.00016928 0.0017661 0.16248 0.18707
-0.0020509 0.0068692 0.00085966 -0.0013467
0.0014526 0.00092323 8.7564e-05 0.0011866 0.0010709 -0.00063912 -0.0019105 0.0068794
-0.0097051 0.097069 -0.0074207 -0.0059904
0.00039373 -0.00011392 0.00051273 -0.00045937 -0.0025767 0.0010755 0.00079942 -0.0012814
-0.0073549 -0.0059821 0.18675 0.055188
3200000000 0.11142 0.16901 0.0040818 0.0063703 0.00089669 -0.0029426 2.0611e-06 0.001853
0.00060317 -0.0015622 0.00021277 0.00045228
0.0040787 0.006393 0.084788 -0.027965 -0.001261 0.00031087 -0.00051681 -0.00099951
0.00098313 0.0012017 -0.00051596 -0.000937
0.00074329 -0.0029644 -0.0012262 0.0003383 0.068202 0.23218 0.0011316 0.00065682
-0.0002456 -0.0017888 -0.0012601 0.0021458
9.8626e-05 0.0017728 -0.00051673 -0.0010094 0.0010726 0.00068147 0.1835 0.1644
0.000868 0.0058478 0.00053473 -0.0014281
0.00068111 -0.0015776 0.0010163 0.001174 -0.00018004 -0.0017272 0.00078979 0.0058158
0.021308 0.11518 -0.0090734 -0.0022992
0.00015283 0.00043664 -0.0004609 -0.00097093 -0.0012087 0.0021275 0.00052344 -0.0013935
-0.0091018 -0.002148 0.20141 0.054674
3260000000 0.14327 0.16084 0.0042843 0.0029563 -0.0004585 -0.002437 0.001267 0.00066724
0.00049823 -0.0020564 -0.00015721 0.00017122
0.0043122 0.0029679 0.093145 -0.0314 -0.0020066 0.0020806 -0.00045614 -0.00014729
0.0009105 -0.00059814 -0.00080622 3.4236e-06
-0.00056275 -0.0024695 -0.0020036 0.0020768 0.11896 0.22734 0.00040958 -0.0001713
-0.0007618 -0.0010856 0.00059788 0.0021834
0.0012575 0.00074718 -0.0004547 -0.00016779 0.00036747 -0.00019733 0.21076 0.12689
0.0035236 0.0048697 -0.00064166 -0.0018234
0.00052893 -0.0019776 0.00086445 -0.00059906 -0.00075442 -0.0010796 0.0036142 0.0047548
0.040825 0.12473 -0.0071225 0.0021918
-0.00032443 0.00020108 -0.00081421 8.8541e-05 0.00056937 0.0021656 -0.00066333 -0.0018369
-0.0071147 0.002238 0.23094 0.045665
3320000000 0.17324 0.15454 0.0071876 0.001192 -0.00038598 -0.0018461 0.0010093 0.00018677
-0.0018829 -0.0014738 0.00041627 4.3716e-05
0.007166 0.0012021 0.10004 -0.027969 0.00064919 0.002357 -0.0004755 -0.00051979
-0.00016964 -0.0004721 -0.00058342 0.00033131
-0.00043177 -0.0018999 0.00067767 0.0024313 0.16665 0.21792 0.00034312 -0.00031628
-0.0011415 -7.9316e-05 0.0002281 0.0006989
0.00096882 0.00021644 -0.00046505 -0.00055651 0.00035883 -0.00028884 0.21962 0.096541
0.0042239 0.0023979 -0.0011043 0.00010431
-0.0019237 -0.001489 -0.00016739 -0.00046091 -0.0011302 -5.8167e-05 0.0041839 0.0023978
0.066442 0.1292 -0.0042482 0.0036437
0.0004404 0.00010321 -0.00054098 0.00033669 0.00026309 0.00069081 -0.0010537 7.7264e-05
-0.0043019 0.0036104 0.2471 0.032946
3380000000 0.20823 0.13807 0.0055581 -0.0021775 -0.0011817 0.0004475 0.00099001 0.00014666
-0.0015069 0.00081974 0.00031507 -6.4736e-05
0.0055355 -0.002232 0.11097 -0.036102 5.8466e-05 0.003067 -0.0012191 -0.00041501
-0.00010305 0.00011686 -0.00096463 0.00032788
-0.001236 0.00054299 3.9846e-05 0.0030362 0.20836 0.19522 0.00057231 -0.00044688
-0.0016364 0.00066748 0.0012513 0.001044
0.00099797 9.8133e-05 -0.0011699 -0.00037946 0.00060568 -0.00043986 0.23443 0.063966
0.0055715 0.0018308 -0.00020124 0.00040917
-0.0016141 0.00086122 -0.00011888 8.9708e-05 -0.0016004 0.00069316 0.0056314 0.001809
0.10349 0.12319 -0.0017016 0.0049041
0.00026281 -7.5532e-05 -0.00094119 0.00045541 0.0012975 0.0010955 -0.00020158 0.00036884
-0.0018178 0.004951 0.27624 0.015097
3440000000 0.23929 0.11637 0.004599 -0.0040569 -0.00091987 -0.0015039 0.00071154 -1.8173e-05
-0.0017081 0.0016246 0.000762 7.3791e-05
0.0046389 -0.0039823 0.1044 -0.041755 0.0032311 0.0021992 -0.00088318 0.0011143
1.0205e-05 0.0004276 0.00015811 0.00093471
-0.0008627 -0.0017006 0.0032211 0.0022356 0.24645 0.16643 -0.00045645 -1.5876e-05
9.2264e-05 0.0011716 0.00094818 0.0010067
0.00067895 4.9756e-05 -0.00086009 0.0011126 -0.0004353 1.3504e-05 0.23609 0.030853
0.0061194 -0.0012137 -0.00044898 -0.00020531
-0.0016558 0.0015696 3.5135e-05 0.00041978 3.7945e-05 0.0011256 0.0061027 -0.0011836
0.1285 0.11877 0.001716 0.0027924
0.00090684 0.0002154 0.00010293 0.00095394 0.00089241 0.00098132 -0.00034828 -0.00019742
0.0017289 0.0026445 0.29394 -0.01403
3500000000 0.27169 0.084988 0.0023658 -0.0047511 -0.001438 0.0017087 0.00099819 -0.00062521
-0.00090963 0.001276 0.00067949 -0.00080874
0.0023066 -0.0046629 0.11635 -0.065476 0.0031078 0.001274 -0.00025731 0.00062838
0.00043756 -6.5177e-05 -7.4675e-05 0.00036142
-0.0013599 0.0018243 0.0030896 0.0011576 0.27528 0.13232 0.00022928 -0.00022797
-9.2424e-05 0.00087826 0.0016 0.0001182
0.00099965 -0.00068923 -0.0002386 0.00066405 0.00023766 -0.00023068 0.24007 0.0033073
0.0061159 -0.0034854 6.7393e-06 -0.00028859
-0.00082647 0.0014245 0.00042947 -8.0647e-05 -3.5753e-05 0.00087477 0.0061308 -0.0035495
0.16958 0.09639 0.0024992 0.0011783
0.00063729 -0.00083426 -4.1235e-05 0.00036062 0.00162 0.00010275 -0.00010045 -0.00028526
0.0024449 0.0013497 0.31378 -0.040938
3560000000 0.29005 0.050905 0.00025217 -0.0059833 -3.1626e-05 -0.0007996 0.00064324 0.00021383
0.0016026 0.0016252 4.4354e-06 -0.00099347
0.00025172 -0.0059827 0.1104 -0.070786 0.0057437 -0.0006589 0.00030665 0.00057386
0.00062021 -0.00013481 0.0003229 0.00035814
-0.00011962 -0.0010019 0.0058003 -0.00065389 0.30297 0.089405 -0.00018505 -3.9394e-05
0.00057256 0.00038273 0.0014659 -0.00092782
0.0005804 0.00031274 0.00027701 0.00052919 -0.00021218 -3.48e-05 0.23006 -0.032991
0.0044651 -0.0059853 -0.00056739 -0.00044284
0.001666 0.0014503 0.0005975 -0.00014534 0.00053366 0.0004162 0.0044203 -0.0060005
0.18976 0.088714 0.0018454 -0.0012111
-2.6807e-05 -0.00076853 0.00029996 0.00031013 0.0015198 -0.0010185 -0.00063122 -0.00052008
0.0019567 -0.0012281 0.32709 -0.081445
3620000000 0.30681 0.013031 -0.0012355 -0.0037106 -0.0020007 -0.0001693 0.00028209 -0.0016534
-2.9905e-05 0.00042697 -0.000456 -0.00079152
-0.0012035 -0.0036686 0.11059 -0.099908 0.004213 -0.0038579 0.00022955 0.0004114
-0.00011197 -0.00081085 0.00043661 0.00032058
-0.0020123 -0.00022108 0.0041719 -0.0038846 0.31484 0.04572 0.00019208 -0.00096735
-0.000158 0.00014627 0.00088372 -0.00064437
0.00032052 -0.0017126 0.00021209 0.00038905 0.00018519 -0.00095741 0.2187 -0.063055
0.00066685 -0.0069203 -0.0011952 0.00091144
7.1566e-05 0.00042928 -0.00019292 -0.00080106 -0.00026162 0.00015103 0.00073523 -0.0069327
0.21226 0.054394 0.00026296 -0.0013937
-0.00057568 -0.0006775 0.00049697 0.00026096 0.00090076 -0.0006297 -0.0012386 0.00097214
0.00024104 -0.0013746 0.32858 -0.11579
3680000000 0.31097 -0.031 -0.0036636 -0.0038649 -0.0010101 0.0016535 -0.0010156 -0.00031351
0.0012375 -0.00014716 -0.0012768 -0.00048158
-0.0037167 -0.0039108 0.1062 -0.11662 0.0016656 -0.0045513 0.0007273 0.00038256
-0.00017302 -0.00072314 0.00058187 0.00013282
-0.00095379 0.0015989 0.0015798 -0.0045724 0.32618 -0.004338 -0.00081914 -0.00068454
0.0010778 0.00071838 0.00063169 -0.0019343
-0.0011129 -0.00020843 0.00078038 0.00042107 -0.00085084 -0.00071724 0.20518 -0.09677
-0.00076107 -0.0059369 -0.0011187 0.0012373
0.0011866 -0.00021365 -0.00016474 -0.00071611 0.0010814 0.00067188 -0.00096213 -0.005944
0.23266 0.033332 9.9412e-05 -0.0011985
-0.0012064 -0.00043461 0.00054496 0.00017134 0.00065565 -0.0018449 -0.0010864 0.0012093
0.00012553 -0.0011208 0.32866 -0.16004
3740000000 0.31287 -0.067149 -0.0032329 4.5022e-05 -0.0021418 0.0026666 8.3737e-05 -0.00086258
-0.00087488 0.00017271 -0.00054857 0.00050444
-0.0031924 4.0633e-05 0.097712 -0.1383 0.00076689 -0.0055963 0.00031412 -0.0001857
-0.00035904 -0.00021467 0.00064802 7.8727e-05
-0.0021452 0.0026989 0.00075045 -0.0056598 0.32876 -0.04386 -0.00070078 -0.00023717
0.00012121 -9.8499e-05 -0.00038813 -0.0012666
5.5226e-05 -0.00088296 0.00031413 -0.00017795 -0.00072419 -0.00018733 0.18355 -0.12036
-0.0024184 -0.0050383 0.00076935 0.0026355
-0.00072051 0.00017971 -0.00033906 -0.0001819 1.4413e-06 -6.5566e-05 -0.0023455 -0.0050566
0.24184 0.00043639 -0.0010629 -0.00064375
-0.00062206 0.00049698 0.00063856 5.3469e-05 -0.00051463 -0.001313 0.0008194 0.0026535
-0.0011308 -0.00088622 0.31535 -0.20051
3800000000 0.30699 -0.11356 -0.0022645 0.00073736 0.00066067 0.0037605 -0.001483 -0.0017542
0.001353 0.0012047 -0.001216 0.00012823
-0.0023075 0.00075527 0.086885 -0.15306 -0.0021185 -0.0051246 0.00031567 0.00016425
-0.00076339 -0.00041595 0.00089984 0.00030493
0.00061931 0.0036655 -0.002186 -0.0050883 0.32499 -0.085449 -0.00079345 0.00054697
0.00089334 -0.00010815 -0.000984 -0.00073609
-0.0014448 -0.0017054 0.00031185 0.00011914 -0.00082129 0.00056797 0.17418 -0.14575
-0.0030965 -0.0037154 0.001588 0.0017256
0.0013761 0.0010538 -0.0007655 -0.00038213 0.00091158 -9.9531e-05 -0.0031898 -0.0036288
0.25779 -0.036117 0.0014427 0.0001747
-0.0012321 0.0002594 0.00080013 0.00014386 -0.00096527 -0.00072028 0.0015085 0.0015836
0.0013873 0.00025203 0.30682 -0.24104
3860000000 0.29554 -0.14483 -0.00071406 0.001181 0.0024129 0.0020264 -0.0020225 0.0012305
0.0008402 -0.001273 -0.00044195 0.0016869
-0.00071694 0.0012101 0.067853 -0.16275 -0.0032176 -0.0049029 0.00053232 -0.00068266
-0.00093778 0.001239 0.00084305 -0.0009523
0.0026574 0.0018903 -0.0033452 -0.0048109 0.30513 -0.12558 -0.00072641 0.00089599
0.00030932 -0.0005167 -0.0011149 -0.00057106
-0.0020596 0.0012562 0.00056318 -0.0006424 -0.00067814 0.00090261 0.14646 -0.16057
-0.0024141 -0.0039647 0.0019809 0.0011604
0.00092581 -0.0011343 -0.00092618 0.0012364 0.00027151 -0.000506 -0.0024128 -0.0041277
0.25781 -0.063781 0.00034342 -0.0010471
-0.00067391 0.0015899 0.0008497 -0.00087389 -0.0010835 -0.00056486 0.0020588 0.0011868
0.00044067 -0.0010364 0.28429 -0.27897
3920000000 0.28049 -0.18523 0.0017769 0.00015663 0.0037338 0.0023837 -2.5079e-05 0.0009658
0.00053361 -4.0515e-05 0.00053383 0.00031123
0.0017507 0.00018109 0.040683 -0.17909 -0.0050831 -0.003353 -0.0005098 -6.6654e-05
0.00036185 0.00016946 -0.00021922 -0.00040735
0.0036651 0.0024156 -0.0051091 -0.003296 0.29831 -0.15812 0.00025329 0.0013408
0.001681 -0.00099195 -0.00052195 -0.00010678
0.00010654 0.0010093 -0.0005505 -7.5706e-05 0.00025705 0.0013571 0.12634 -0.17137
-0.0039116 -0.0031792 0.0023133 -0.00041269
0.00046023 -3.7177e-05 0.00038518 0.00023519 0.001617 -0.00093169 -0.0039078 -0.0029814
0.25323 -0.11037 0.0014429 -0.00087142
0.00071502 0.00042069 -0.00026661 -0.00050542 -0.00053724 -7.5776e-05 0.0023534 -0.00048705
0.0013461 -0.0010458 0.26311 -0.30732
3980000000 0.25296 -0.22109 0.0018966 -0.0030677 0.0049365 -0.00045034 0.00015816 0.0011663
0.0010241 -0.0017737 0.00055091 0.0003619
0.0018652 -0.002996 0.01867 -0.1925 -0.0056177 -0.0012587 0.0006477 0.00041348
0.00042377 0.0003704 -2.6835e-05 -0.0012038
0.0050349 -0.00054395 -0.0056839 -0.0011447 0.27001 -0.18858 0.0013895 3.159e-05
-0.00094891 -0.0011652 -0.00061501 -0.00066748
7.9575e-05 0.0011624 0.00067557 0.00040233 0.0013833 5.7305e-05 0.090131 -0.19319
-0.0038898 -0.0038273 0.0015175 -0.00092146
0.00091961 -0.0017579 0.00045051 0.00030779 -0.00089728 -0.0011551 -0.0039253 -0.0039311
0.24326 -0.14026 0.0018477 -0.0042352
0.00054834 3.9161e-05 -0.00011623 -0.0010788 -0.0005647 -0.00055642 0.0015506 -0.00094726
0.0019168 -0.0040122 0.22855 -0.34473
4040000000 0.22491 -0.24662 -0.00070947 -0.0039588 0.0033576 -0.0031083 0.00020667 0.00026273
-0.0005167 -0.00087856 0.00074842 -7.5797e-05
-0.00068396 -0.0039785 -0.0066541 -0.20003 -0.0048076 0.00017847 0.00029452 -0.00092774
8.9124e-05 0.00030484 -0.0016495 -5.5443e-05
0.0032327 -0.0032076 -0.0048352 0.00024969 0.24755 -0.22216 0.00027093 -0.00066583
-0.0005396 -0.0004168 -0.0013044 0.00043874
0.00029288 0.00030615 0.00027544 -0.00097821 0.00023983 -0.00063674 0.068049 -0.18806
-0.0064491 -0.0018706 0.0017423 -0.00061386
-0.00052389 -0.0010037 8.0457e-05 0.00032842 -0.00063211 -0.00050207 -0.0063672 -0.0017894
0.23371 -0.17314 -0.0013387 -0.003225
0.00084798 0.00022371 -0.0015166 -6.9095e-05 -0.0013461 0.00029451 0.0016971 -0.00059234
-0.001321 -0.0032902 0.19161 -0.36302
4100000000 0.19436 -0.27018 -0.0032064 -0.0027365 0.0012042 -0.0037416 -7.1813e-05 -5.0358e-05
0.00048073 -0.0016086 0.00047079 0.00027269
-0.0033508 -0.0027022 -0.032559 -0.20394 -0.00513 0.0011482 -0.00019279 -0.00040298
0.00083784 0.00036996 -0.00042027 0.00040349
0.0011681 -0.0036171 -0.0051097 0.0010854 0.22565 -0.2484 0.00018038 -0.00022919
-0.00097245 -0.00025903 -0.001143 3.8304e-05
-8.8568e-05 -7.0281e-05 -0.00019157 -0.00033834 0.00017211 -0.00021427 0.034768 -0.20151
-0.0060417 0.00055313 0.00124 -0.0013861
0.00029314 -0.0015251 0.00092689 0.00035952 -0.00095174 -7.2133e-05 -0.0061432 0.00046284
0.21981 -0.19893 -0.001305 -0.0041535
0.00029761 -2.2392e-05 -0.00057431 0.0005079 -0.0011065 0.00015217 0.0012928 -0.0013642
-0.0013017 -0.0041279 0.15807 -0.39025
4160000000 0.16516 -0.28655 -0.0036491 -0.0018744 -0.00030395 -0.003279 0.00057889 -0.00035534
-0.0037191 -0.00082927 0.00093345 -0.00082778
-0.0035643 -0.0019331 -0.058374 -0.19982 -0.0047074 0.0028331 -0.00049114 -0.00026422
0.00024934 -0.00055829 -0.00084586 0.00033651
-0.00028468 -0.0034415 -0.0046686 0.0029671 0.19286 -0.26363 0.00032235 -7.7051e-05
-0.00099593 -0.00025191 -0.001439 0.0005616
0.00065871 -0.00019776 -0.00050497 -0.00027158 0.00032422 -9.5108e-05 0.010114 -0.18916
-0.0057642 0.0014621 0.00092995 -0.0024086
-0.0037514 -0.00077843 0.00019979 -0.0005553 -0.00095698 -0.00031744 -0.0057323 0.0016216
0.19017 -0.23379 -0.0040614 -0.0036406
0.00099244 -0.00082747 -0.00086845 0.0004092 -0.0012282 0.00055964 0.00087983 -0.0024269
-0.004019 -0.0036521 0.10862 -0.39816
4220000000 0.13656 -0.30231 -0.004441 0.0001506 2.5111e-05 -0.0037743 -0.00020663 -0.00012884
-0.00066785 0.00084736 0.00029224 -0.0013192
-0.0044497 0.00015813 -0.094867 -0.18994 -0.0021496 0.0034135 -0.00016165 -0.00016439
0.00014234 3.2154e-05 -0.00074158 0.0010015
-7.4373e-05 -0.0036237 -0.0020264 0.0034123 0.16229 -0.29015 -2.2654e-05 0.00014766
0.00029972 0.00017976 4.2422e-06 0.0015514
-0.00027087 -0.00015017 -0.00016593 -0.00014545 -2.8432e-05 0.00016141 -0.013955 -0.18729
-0.0043425 0.0023668 0.00010442 -0.0023515
-0.00068971 0.0010178 0.00016068 2.8334e-05 0.00018666 0.00025517 -0.0043354 0.0022855
0.17491 -0.25892 -0.004225 -0.0030027
0.00038934 -0.0012627 -0.00063835 0.00083298 -8.188e-05 0.0016299 0.00011571 -0.002286
-0.0040502 -0.0029674 0.081194 -0.41217
4280000000 0.10551 -0.31045 -0.0027667 0.0016725 -0.0017908 -0.0041254 -0.00056076 0.00070068
-0.00025057 0.0013534 -0.00074734 -0.00019882
-0.002763 0.0017243 -0.12045 -0.1941 -0.002781 0.003067 -0.00078158 -0.00034511
6.8319e-05 0.00014859 0.00055287 0.00063797
-0.0019022 -0.0041814 -0.002777 0.0030587 0.13266 -0.29625 0.00082657 -0.00025901
-0.0010296 0.0011037 -0.00011684 0.00059645
-0.0005134 0.00066379 -0.00077869 -0.00032027 0.00081209 -0.00024493 -0.051675 -0.17216
-0.0049224 0.002638 -0.00045789 -0.0021152
-0.00035814 0.001403 0.00013514 0.00014826 -0.00088512 0.0012224 -0.0048758 0.0027182
0.13078 -0.28167 -0.006162 -0.00089791
-0.00078132 -8.3832e-05 0.00053816 0.00067834 5.8396e-05 0.00061766 -0.00050667 -0.0021738
-0.0064035 -0.00087119 0.030053 -0.41703
4340000000 0.078141 -0.31941 -0.0018012 0.0018488 -0.0023622 -0.001532 0.00027052 0.00051816
-4.335e-05 0.00084964 7.6748e-05 -0.00086052
-0.001836 0.0018123 -0.14108 -0.16806 -0.0019831 0.0038361 -9.9431e-05 0.00064215
-5.5057e-05 -0.00027504 0.00016654 0.00033754
-0.0024691 -0.001635 -0.0018632 0.0038849 0.096804 -0.31308 -0.00029344 -0.0009682
0.00045596 0.00049171 0.00051458 0.0021336
0.00021832 0.00050927 -0.00014507 0.00062535 -0.00029989 -0.00098013 -0.069605 -0.1693
-0.0041939 0.0037907 -0.0014484 -0.0023783
-8.013e-06 0.00084684 -0.00010448 -0.00027743 0.00034215 0.00042006 -0.0042569 0.0038082
0.10396 -0.30766 -0.0050373 0.0014391
7.2891e-05 -0.0010053 0.000349 0.00033426 0.00060504 0.0021946 -0.0013366 -0.0023907
-0.0047183 0.0014238 -0.0037138 -0.41087
4400000000 0.046907 -0.32479 -0.00084009 0.0014245 -0.0024741 -0.0018532 0.00083783 0.0014193
-2.6191e-05 0.00077129 -0.00017926 -0.0008199
-0.00084822 0.0014014 -0.17025 -0.15797 -0.0012646 0.0041909 -0.00035105 0.00036498
0.00016887 -0.00058588 0.00049669 0.00053133
-0.0024811 -0.001704 -0.0012664 0.0042039 0.067635 -0.31926 -0.0002253 -0.00033207
0.0002028 0.00014804 0.0010507 0.0015544
0.00083815 0.0013461 -0.0003194 0.00037868 -0.00025331 -0.00033573 -0.094287 -0.15599
-0.003227 0.0051826 -0.0023254 -0.0015203
-7.7456e-05 0.00064067 0.0001845 -0.00055335 0.0002509 0.00025893 -0.0030989 0.0051707
0.072385 -0.3204 -0.0039369 0.00080652
-0.00027588 -0.00053476 0.00054162 0.00032519 0.00089541 0.0014435 -0.0023678 -0.0014654
-0.0042815 0.00082739 -0.049391 -0.41638
4460000000 0.011393 -0.32449 -0.00056846 0.0003519 -0.0042369 -0.00082217 0.0013349 -0.00071383
-0.00024041 0.0012075 -0.00097332 -0.0002407
-0.00056699 0.00032846 -0.19206 -0.12847 -0.00056171 0.0047376 -0.0004299 0.0007835
-0.00049722 -0.00051681 0.00057091 -0.00058735
-0.0042857 -0.00084997 -0.00054393 0.004702 0.042489 -0.32629 -0.0005418 -0.00035697
0.00028227 0.00074895 0.0020877 0.00019861
0.0014602 -0.00069728 -0.00042171 0.00076384 -0.00053213 -0.00033663 -0.10738 -0.13434
-0.0015583 0.0064965 -0.0021905 -0.0010047
-5.6571e-05 0.0012435 -0.00044304 -0.00046962 0.00040348 0.00076093 -0.0015152 0.006577
0.037225 -0.31684 -0.0039838 0.0028502
-0.0012553 -0.00041396 0.00053572 -0.00033755 0.0023115 0.00032571 -0.0021485 -0.00097881
-0.0037959 0.0029756 -0.089728 -0.39726
4520000000 -0.012643 -0.32462 -0.00036603 -0.00053916 -0.0036099 0.00028562 0.00059689 -8.745e-05
0.0018633 3.8812e-05 -0.00078102 0.00087116
-0.00041569 -0.00048874 -0.21684 -0.11136 0.00084686 0.0044918 0.00055339 0.0008621
-0.00012671 -0.00012399 0.00016746 0.00018688
-0.003643 0.00047668 0.00091939 0.0044938 0.010817 -0.32422 -0.00094716 0.00053696
0.0008059 -0.00085279 0.0016009 -0.00058544
0.00064474 -0.00010621 0.00056681 0.00084031 -0.00095815 0.00055136 -0.12498 -0.12489
-0.00038262 0.0060099 -0.0032013 -0.00053984
0.0018843 7.1701e-05 -0.00016128 -0.00011325 0.00062122 -0.00090191 -0.00037002 0.0060234
-0.011582 -0.32969 -0.0027569 0.0028818
-0.00073118 0.00086855 0.00014172 -6.8285e-05 0.001459 -0.00063789 -0.0032203 -0.00046949
-0.0028341 0.002824 -0.11787 -0.39498
4580000000 -0.050136 -0.31699 -0.0013216 -0.00077758 -0.00304 0.002542 0.00081519 -0.00043873
9.9579e-05 -4.0568e-05 -0.00056138 0.00082822
-0.0013361 -0.00074082 -0.23553 -0.084436 0.0011864 0.0042052 0.00053855 -0.00011961
-0.00017616 0.00016609 0.00029114 -0.00040457
-0.0030581 0.0026636 0.0012197 0.0041283 -0.021037 -0.32097 -0.00030911 0.00047842
-0.00042333 -0.00014969 0.001809 -0.00098523
0.00076447 -0.00035468 0.00057008 -0.00013268 -0.00030411 0.00048212 -0.13524 -0.10034
0.0021596 0.0052717 -0.0026048 0.001294
0.00011347 1.3669e-05 -0.00015287 0.0001845 -0.00027872 1.035e-05 0.0020992 0.0052804
-0.039575 -0.33578 -0.0021442 0.003444
-0.00036183 0.00083463 0.00024641 -0.00043308 0.0016964 -0.00087208 -0.0025881 0.0012163
-0.0022488 0.003609 -0.16377 -0.36561
4640000000 -0.075572 -0.31107 -0.00262 -0.0015519 -0.0028007 0.0026636 0.00050402 -0.0013853
0.0015944 -0.00036997 0.00015076 0.00085614
-0.0026315 -0.0016184 -0.24578 -0.056736 0.0015659 0.0038302 0.00081324 0.00029021
-0.00039228 0.0004839 -4.3238e-05 -0.00075847
-0.0029053 0.002733 0.0016033 0.0037457 -0.044908 -0.31453 0.00033292 0.00087571
0.0010296 0.00037741 0.00011171 -0.0025211
0.00050589 -0.0014638 0.0007316 0.00031244 0.0003307 0.00086513 -0.14057 -0.085983
0.0037795 0.0040297 -0.0025882 0.001466
0.0016649 -0.00034851 -0.00036658 0.00045065 0.0010727 0.00021694 0.003812 0.0039842
-0.07194 -0.32253 -0.0025267 0.0036732
7.9657e-05 0.00097223 0.00011849 -0.00065225 0.00037626 -0.0024442 -0.0025586 0.0014685
-0.0025854 0.0035984 -0.18249 -0.35545
4700000000 -0.10337 -0.30587 -0.0042175 -4.6828e-05 -0.0013596 0.0045853 -0.00093976 -0.0010276
0.0010624 -0.00045169 0.00084312 0.00062069
-0.0041969 -5.4871e-05 -0.25754 -0.038097 0.0024799 0.0040256 0.00040146 -0.0005232
0.00040029 0.00033268 -0.00031703 7.3248e-05
-0.001291 0.0046273 0.0025721 0.0039881 -0.076051 -0.30857 -0.00032762 0.00046532
0.0001534 -0.00032845 1.6665e-06 -0.0011359
-0.0010313 -0.00096989 0.00042275 -0.00055384 -0.00031812 0.00050709 -0.15744 -0.064974
0.0036147 0.0013316 -0.0015438 0.0026893
0.00087863 -0.00042973 0.00036255 0.00034038 8.5199e-05 -0.00021407 0.0036171 0.0013859
-0.11125 -0.31552 -0.00094912 0.0038311
0.00099879 0.00069934 -0.00039097 -2.2405e-05 -0.00019236 -0.0011683 -0.0014479 0.0026584
-0.0008863 0.003807 -0.22595 -0.32612
4760000000 -0.13348 -0.29065 -0.0048933 0.0014823 0.00077165 0.0046005 -0.00067098 -0.00058209
0.00025062 -0.0010705 0.00091063 -0.00036668
-0.0049058 0.0014135 -0.25314 0.0045002 0.003121 0.0033456 -7.3616e-05 -0.00065084
0.00028691 0.00021706 0.00020704 -0.00016153
0.00072617 0.0045689 0.0031717 0.0032871 -0.10536 -0.29431 0.00075369 0.00033655
0.00081375 0.0001252 -0.0011214 -0.0011944
-0.00063923 -0.00056838 -8.3955e-05 -0.00065862 0.00075306 0.00033544 -0.15129 -0.048485
0.0025723 0.00064667 -0.00048421 0.0027349
0.00026841 -0.0011446 0.00030762 0.00020234 0.00095913 0.00015298 0.0025553 0.00064099
-0.14434 -0.29896 -0.00056222 0.0038947
0.00085574 -0.0004164 0.00022273 -1.165e-05 -0.0011237 -0.0011286 -0.00040932 0.0027482
-0.00054183 0.0038492 -0.23763 -0.30415
4820000000 -0.1602 -0.27677 -0.0050046 0.0027698 0.0014922 0.0028315 -0.0008246 -0.000467
0.00035702 -0.00085483 4.8339e-05 -0.00046283
-0.0050121 0.0028247 -0.26502 0.026732 0.0042956 0.0033351 -6.321e-05 -0.00039676
0.0003153 -0.00011639 -0.0002188 -0.00036991
0.0014963 0.0028751 0.0043769 0.0032027 -0.13306 -0.29088 0.00045223 -0.00043119
0.00051379 -0.00073546 -0.0010278 -0.00014093
-0.00088771 -0.00042911 -7.9019e-05 -0.00039196 0.00045991 -0.00042668 -0.16677 -0.031061
0.0019019 -0.00049738 -3.306e-05 0.0030331
0.00019604 -0.00094682 0.00036011 -0.00013351 0.00047672 -0.00083719 0.0018896 -0.00051752
-0.1845 -0.28239 -0.0002203 0.0032104
2.2904e-05 -0.00029511 -0.00027002 -0.00037926 -0.0010769 -0.0002104 -7.0408e-05 0.002962
-0.0001898 0.0031553 -0.2748 -0.27374
4880000000 -0.19118 -0.25663 -0.0042468 0.0046199 0.0020674 0.0030959 -0.001469 0.0001588
-0.0009243 -0.00095381 0.00054294 -8.5401e-05
-0.004249 0.0045631 -0.25644 0.068506 0.0048589 0.0015596 -0.00033587 -0.00017848
-0.00012995 0.00013429 -0.0002337 0.00012414
0.0020636 0.0031139 0.0048926 0.0015083 -0.15213 -0.27722 0.00046716 -0.00039125
-0.00024483 -0.0016564 -0.00048141 -0.00011169
-0.0014084 0.00020978 -0.00033911 -0.00021707 0.00047911 -0.00038196 -0.15972 -0.012411
0.00051773 -0.00060138 0.0012638 0.0023092
-0.00086032 -0.00091438 -0.00013588 0.00017288 -0.00021704 -0.0014368 0.00053218 -0.00059143
-0.21529 -0.26701 0.00019287 0.0029742
0.00054072 -0.00021519 -0.00032304 2.8198e-05 -0.00052856 -7.966e-06 0.0013383 0.0023561
0.00020154 0.0030673 -0.2861 -0.24442
4940000000 -0.21181 -0.23915 -0.002975 0.0066421 0.0028044 0.0014401 -0.00029856 0.00077485
-0.0010912 -0.00048079 0.00011205 -0.00058442
-0.0030141 0.0065937 -0.26807 0.094329 0.0059396 0.0011256 -5.4015e-05 -4.8541e-05
0.00043028 -0.0003092 -0.00049165 -6.8967e-06
0.0028689 0.0012394 0.0059671 0.00099864 -0.17249 -0.25349 0.00025355 -0.00035375
-0.0011222 -9.9797e-05 -0.00075016 0.00014419
-0.00024979 0.00072292 -8.2754e-05 -1.6998e-06 0.00025368 -0.00038341 -0.16743 -0.0027714
-0.0006886 7.4704e-05 0.0019506 0.0019454
-0.0010527 -0.00043148 0.00044973 -0.00030138 -0.0011155 -0.00021821 -0.00065345 0.00011711
-0.24005 -0.23978 -0.00026519 0.0029535
8.8138e-05 -0.00065958 -0.00033792 5.5384e-05 -0.00056917 1.9063e-05 0.0019306 0.0019324
-0.00027253 0.0029962 -0.31013 -0.21787
5000000000 -0.23256 -0.21479 -0.00011982 0.007403 0.0032274 0.0017463 -0.00027165 0.0005906
-0.00057828 0.00059234 -0.00021595 -0.00084559
-0.00010214 0.0074024 -0.25428 0.11198 0.0059659 -0.00086179 -0.00026509 -0.00010586
-0.00019541 -0.00061464 -0.00026759 -1.1752e-05
0.0032857 0.0017271 0.0059172 -0.00083964 -0.2018 -0.23896 -0.0006556 -0.00077989
-0.0004669 -0.0003053 -0.00028918 5.3111e-05
-0.00022693 0.00061385 -0.00027302 -0.00015884 -0.00062464 -0.00077632 -0.1615 0.021615
-0.0011476 0.001359 0.0022749 0.0011594
-0.00065936 0.00061709 -0.00020768 -0.00057141 -0.00060232 -0.00029174 -0.0011201 0.0012923
-0.26756 -0.21675 5.796e-05 0.0037291
-0.00027278 -0.00079488 -0.00027657 -0.00011373 -0.00038899 3.5282e-05 0.0022493 0.0011547
-4.5345e-05 0.0036562 -0.32192 -0.18384
5060000000 -0.25336 -0.18715 0.0019927 0.0070724 0.0031739 -0.00057035 0.00020752 0.0005687
-0.00025875 -4.9069e-05 -0.00044922 -0.00020204
0.0019827 0.0070898 -0.23675 0.14879 0.0050728 -0.0018797 -5.6204e-05 0.00025325
-0.00030486 2.3061e-05 -0.00043559 0.0002719
0.0031794 -0.00050485 0.0050941 -0.0019986 -0.21567 -0.21724 -0.00031839 0.00030994
-0.0010411 5.319e-05 -0.0011373 5.3061e-05
0.00019777 0.00056941 -4.4074e-05 0.00026889 -0.0003249 0.00030202 -0.16317 0.028828
-0.00050436 0.0031061 0.0018237 0.00048509
-0.00026389 -9.4487e-05 -0.00036365 3.5271e-05 -0.00093287 3.5198e-05 -0.00051235 0.0031585
-0.28201 -0.18563 0.0012667 0.0033193
-0.00045328 -0.00030845 -0.00035009 0.0003654 -0.0010721 4.9468e-05 0.0018902 0.00043996
0.0013245 0.0033714 -0.33415 -0.15526
5120000000 -0.26935 -0.16162 0.0035965 0.0059516 0.0027731 -0.00059706 0.0003234 0.00066761
-0.00010346 0.00088473 -0.00044511 0.00028642
0.0036107 0.0059894 -0.23114 0.17519 0.0048245 -0.0027158 9.4427e-05 0.00018913
2.126e-05 -0.00013544 0.00012352 0.00034072
0.0028116 -0.00063322 0.0047876 -0.0028464 -0.22958 -0.20207 -0.00014311 7.3555e-05
2.6131e-05 0.00086539 -0.0012392 0.00067066
0.00035524 0.00066476 0.00011241 0.00019339 -0.00014248 5.9138e-05 -0.15933 0.055185
0.0010007 0.0035532 0.0024465 0.00035414
-0.00017893 0.00087665 3.0512e-05 -6.4823e-05 -8.6807e-05 0.00079558 0.0010378 0.0035533
-0.29712 -0.15168 0.0014697 0.0035887
-0.00048483 0.00031506 0.00010992 0.00024416 -0.0013943 0.00062432 0.0023672 0.00031894
0.0014202 0.0034236 -0.34647 -0.12089
5180000000 -0.28505 -0.13118 0.0051379 0.0047378 0.0033665 -0.0011011 0.00027662 0.00058526
-0.00012445 0.00022547 -0.0005254 0.00047227
0.0051016 0.0047333 -0.20872 0.19835 0.0042818 -0.0039769 -0.00033933 -0.00026837
-9.3843e-05 -0.00010332 -9.6876e-05 0.00019546
0.0032402 -0.0011481 0.0041815 -0.003943 -0.24053 -0.16579 -0.00034139 0.00077743
-0.00016262 -0.00011797 -0.00028375 0.00094659
0.00027752 0.00058794 -0.00033939 -0.00027564 -0.00033104 0.00079253 -0.15814 0.064995
0.0026534 0.0040707 0.0023384 -0.00067529
-0.00010726 0.00025305 -0.00012961 -0.00015082 -7.7703e-05 -4.3301e-05 0.0026742 0.0040681
-0.30978 -0.1091 0.0026992 0.0035145
-0.00045794 0.00041317 -7.173e-05 8.7822e-06 -0.00026277 0.00090777 0.002356 -0.00064149
0.0026331 0.0036702 -0.34923 -0.088789
5240000000 -0.29338 -0.10415 0.0052262 0.0033877 0.0027377 -0.0027509 0.00070718 -3.0645e-05
-0.0002368 5.0536e-06 8.643e-05 0.00050353
0.0052348 0.0033483 -0.19687 0.23578 0.0029672 -0.0045775 2.6224e-06 0.00012944
-0.00018043 0.00011351 0.00023671 0.00026369
0.0027531 -0.0028847 0.0028049 -0.004774 -0.25752 -0.1406 0.00039716 0.0001998
-9.4085e-05 0.00075096 2.2217e-06 0.0012349
0.00067209 -5.4802e-05 1.0916e-05 0.00015281 0.00037375 0.00015761 -0.15868 0.085556
0.0037026 0.002862 0.0015046 -0.0012555
-0.00032912 -3.8988e-05 -0.00013562 0.00013799 -0.00012357 0.00065076 0.0036881 0.0028474
-0.32365 -0.067846 0.0031329 0.0029852
6.2736e-05 0.00061017 0.00043951 0.00041252 8.9786e-05 0.0011656 0.0015443 -0.001342
0.0031021 0.0029172 -0.35549 -0.055875
5300000000 -0.29824 -0.073775 0.0060658 0.0018644 0.0017685 -0.0031753 0.0001222 -0.00034696
0.00038357 0.00075284 8.6089e-05 0.00020304
0.0060849 0.0018918 -0.18888 0.24067 0.0021317 -0.0054628 -0.00018625 0.00023396
-0.00015922 0.00033015 0.00032567 0.00032775
0.0016329 -0.0031768 0.0020582 -0.0054584 -0.27291 -0.11538 0.0002345 -0.00021807
7.5386e-05 0.00024326 0.00059515 0.001086
0.00011272 -0.00035632 -0.0001962 0.00018839 0.00026634 -0.00019776 -0.15084 0.094847
0.0055111 0.0019479 0.0014794 -0.0016838
0.00039451 0.00078626 -0.00011306 0.00033581 7.2196e-05 0.00027757 0.0055365 0.0018394
-0.33505 -0.038724 0.0034252 0.0025994
0.00010419 0.00024852 0.00016657 0.0003211 0.00039005 0.0010511 0.0015046 -0.0016573
0.0033968 0.0025924 -0.35091 -0.019842
5360000000 -0.29822 -0.036661 0.0060856 0.00064743 0.00040932 -0.003865 0.00032802 -3.788e-05
1.7736e-05 0.00039583 0.0005903 -3.8844e-05
0.0060431 0.00072027 -0.15135 0.26214 0.0007317 -0.0056186 8.2612e-05 0.00025145
8.5776e-05 7.7012e-05 0.00040778 -0.00016223
0.00037672 -0.0037948 0.00071981 -0.0056368 -0.27192 -0.088224 0.00036251 0.00031457
0.00027839 0.00045548 0.00078412 0.00036798
0.00033363 -5.4175e-05 9.0474e-05 0.00027631 0.00037683 0.00030384 -0.14897 0.11269
0.0059913 -0.00040315 0.00067495 -0.0019924
0.0001343 0.00033009 4.2431e-05 5.3795e-05 0.00039708 0.00037254 0.005932 -0.00042533
-0.33102 9.5078e-05 0.0046199 0.0023422
0.00066117 -0.00013045 0.00050355 -0.00012172 0.00083846 0.00033457 0.00066149 -0.0020248
0.0046587 0.0023613 -0.34909 0.0084637
5420000000 -0.30064 -0.013367 0.006078 -0.0012398 -0.0006197 -0.0036613 -2.142e-05 -0.0001555
0.00077629 0.00044628 0.00019037 -0.00019839
0.0061079 -0.0012476 -0.13244 0.28888 -2.4385e-05 -0.0054079 9.8409e-05 0.00012949
1.1925e-05 -3.7729e-05 0.00032312 -6.0361e-05
-0.00064813 -0.0037236 -0.00017482 -0.0054367 -0.28753 -0.054994 -0.00013226 -0.00049505
0.0007634 2.0141e-05 0.001077 -4.8966e-05
-3.1298e-05 -8.9597e-05 9.7316e-05 0.00012197 -0.00014146 -0.00045399 -0.1374 0.12749
0.0052117 -0.0020256 0.00017871 -0.0017068
0.00068039 0.00042936 5.1209e-05 1.6696e-05 0.00070287 8.4349e-05 0.0052269 -0.0020995
-0.3347 0.029058 0.0050871 0.0010561
0.00022542 -0.00016129 0.00038107 -0.00010175 0.001155 -5.76e-06 0.00021405 -0.0017518
0.0051807 0.0011425 -0.34153 0.050228
5480000000 -0.29253 0.022955 0.0050053 -0.0020224 -0.0019195 -0.0029335 0.00036186 6.0546e-06
0.00087848 -0.00018188 -2.9891e-05 -0.00014142
0.0049754 -0.0019642 -0.11792 0.29671 -0.0017213 -0.0056706 6.6899e-05 0.00024366
4.822e-05 6.1759e-06 0.0003259 -0.00018562
-0.0019673 -0.002786 -0.0017528 -0.0056715 -0.29211 -0.032897 -0.00023095 0.00030571
0.00044314 -0.0003167 0.00092373 0.00015142
0.00034029 -9.4461e-05 4.3683e-05 0.00022456 -0.00024323 0.00026059 -0.13084 0.13831
0.0041077 -0.0034446 -0.0001456 -0.0020864
0.00095486 -0.0002897 1.7761e-05 -3.9177e-05 0.00056811 -0.00022057 0.0040775 -0.0034094
-0.3237 0.05804 0.004703 0.00029667
-0.00015561 -0.00015224 0.00023661 -0.00016473 0.00077755 0.00013788 -0.0001269 -0.0020502
0.004662 0.00018985 -0.33202 0.072285
5540000000 -0.28854 0.048199 0.0042095 -0.0026862 -0.0026796 -0.0020184 0.00030331 -0.00043094
0.00024758 -0.00024409 -0.00023082 7.7335e-05
0.0042218 -0.0026818 -0.076969 0.31404 -0.0026288 -0.0051472 0.00038019 8.7646e-05
7.9552e-05 -0.00014991 -0.00014402 -0.00044549
-0.002658 -0.0020554 -0.0027235 -0.0051107 -0.29076 -0.011594 0.00030021 -0.00014709
0.00049003 -2.8724e-05 0.00031484 -0.00048545
0.00038278 -0.00036362 0.00040882 0.00011129 0.0002683 -0.00017148 -0.11926 0.15967
0.0027018 -0.0039569 -0.0010179 -0.001828
0.00024193 -0.00013426 0.00010912 -0.00014487 0.0004886 -0.00017645 0.002667 -0.0039652
-0.30917 0.093748 0.0050262 -0.0010343
-0.00022115 4.186e-05 -4.4363e-05 -0.00047671 0.00049165 -0.00046015 -0.0010367 -0.0017483
0.0050931 -0.00096186 -0.32447 0.11338
5600000000 -0.27687 0.076104 0.0034912 -0.0037744 -0.0024447 -0.0017832 0.00032329 -0.00033609
0.00034777 -0.00032235 0.00014106 0.00051477
0.0034387 -0.0037429 -0.074104 0.3281 -0.0038329 -0.0047489 8.2694e-05 -0.00016057
-0.00020172 2.145e-05 -0.00016354 -0.0002534
-0.0025137 -0.0016622 -0.0039118 -0.004653 -0.29023 0.020268 -6.1074e-05 5.9068e-05
0.00026235 -0.00062967 0.00032092 -0.00025956
0.00034289 -0.00030989 5.7285e-05 -0.00017171 -5.8614e-05 8.0833e-05 -0.11163 0.15899
0.0017931 -0.0038588 -0.0011099 -0.00099951
0.00034762 -0.00024908 -0.00018131 4.6897e-05 0.00026314 -0.00054566 0.0017659 -0.0038685
-0.30045 0.12345 0.0043707 -0.0014119
0.00045108 0.00044474 -0.00026892 -0.00027927 0.0003468 -0.00047205 -0.0011176 -0.0011174
0.0044055 -0.001484 -0.30238 0.12792
5660000000 -0.26549 0.098061 0.0030661 -0.0037588 -0.0035618 -0.00051872 -0.00030712 -0.00069213
-4.051e-05 -0.00059483 0.00048906 -0.00039876
0.0030909 -0.0037471 -0.03291 0.31967 -0.0046043 -0.0029683 -1.0274e-05 -0.00012553
0.00021786 4.914e-05 -1.3916e-05 -0.00010841
-0.0035305 -0.00046016 -0.0046283 -0.002961 -0.29044 0.044188 -8.6562e-05 0.00011165
-0.00029269 -0.00026307 0.00043153 -0.0012044
-0.00034244 -0.00073705 -2.0136e-05 -0.00012134 -6.7467e-05 9.2783e-05 -0.096135 0.17907
0.00075146 -0.0040584 -0.0013767 -0.00096785
-0.00012586 -0.00066194 0.00015491 3.8849e-05 -0.0002671 -0.00029819 0.000755 -0.0040712
-0.28507 0.15217 0.0040867 -0.0021346
0.00035667 -0.00030553 -3.6416e-05 1.8064e-05 0.00043699 -0.0010043 -0.0014335 -0.00097939
0.0041281 -0.0022287 -0.29383 0.16439
5720000000 -0.25025 0.11943 0.0025393 -0.0042824 -0.0028584 0.00077995 -0.00059771 -0.00023269
-0.00043779 -0.0002641 -0.00012775 -0.00025589
0.0025296 -0.0042396 -0.0046281 0.34493 -0.0056267 -0.0026323 3.6556e-05 -9.2876e-05
-0.00025296 -1.0534e-05 -0.00030914 0.00021104
-0.0029117 0.00090597 -0.0056481 -0.0024656 -0.28646 0.075084 0.00014776 2.7161e-05
0.00029865 0.00026239 -0.00022359 -0.00040781
-0.00053895 -0.00023837 4.8422e-05 -0.00010029 0.00012476 1.1236e-05 -0.079997 0.18084
-5.8809e-05 -0.0036448 -0.0015965 -0.00037024
-0.0003908 -0.00013035 -0.00024386 1.4875e-05 0.00016409 0.00025597 -0.00013614 -0.0036657
-0.2735 0.17928 0.0041629 -0.0034845
-9.3035e-06 -0.00025286 -0.00022825 0.00016071 -0.00014613 -0.0003828 -0.0015161 -0.00033598
0.0041546 -0.0033961 -0.26293 0.18145
5780000000 -0.23387 0.13683 0.0014508 -0.0048444 -0.0024389 0.0011301 -0.00069976 9.4317e-05
-0.00034608 -0.000336 -0.00017788 -0.00029769
0.0014409 -0.0048084 0.0088543 0.33974 -0.0059569 -0.00056907 -2.5823e-05 -0.00015664
-2.3848e-05 2.6701e-05 -8.0821e-06 -0.00017489
-0.0024354 0.0012118 -0.0059627 -0.0004941 -0.28312 0.091812 -6.5849e-05 -9.4124e-05
-3.3217e-05 -0.0002289 -0.00035007 -0.00043696
-0.00072169 0.00012627 -4.3957e-05 -0.00016948 -6.9954e-05 -9.2491e-05 -0.071059 0.19667
-0.00019179 -0.0030364 -0.0012379 8.76e-05
-0.00040681 -0.00041525 2.8169e-06 4.5898e-05 -2.1288e-05 -0.00014261 -0.00022028 -0.0029968
-0.26276 0.19994 0.0027881 -0.0035328
-0.00022755 -0.00024469 -4.1399e-05 -0.00014308 -0.00052823 -0.00047329 -0.0013374 7.6525e-05
0.0029153 -0.0035837 -0.25421 0.20352
5840000000 -0.21991 0.15786 0.00015372 -0.0055292 -0.0020712 0.0012476 -0.00011271 0.00026276
-0.00029102 0.00017676 -0.00034485 -0.00033954
0.00013956 -0.0055397 0.044572 0.34283 -0.0057995 0.00061979 -0.00020617 4.2608e-08
0.00026673 -9.773e-05 -9.9393e-05 0.00020339
-0.0021336 0.0012101 -0.0058269 0.00071384 -0.27574 0.11621 -0.00021597 6.2437e-05
-0.00017791 -0.00050366 -0.0003289 -0.00031292
-0.00013863 0.00031306 -0.00018634 2.4872e-05 -0.00024237 6.0507e-05 -0.048195 0.19964
-0.00064344 -0.0036582 -0.0013301 0.0002697
-0.00036525 0.00015942 0.00020639 -0.00012412 -7.0474e-05 -0.00061663 -0.00067622 -0.0036779
-0.24434 0.20889 0.002305 -0.003989
-0.00050187 -0.0002904 -8.1172e-05 0.00018378 -0.00037385 -0.00032046 -0.0013043 0.0003251
0.0021646 -0.0041389 -0.21763 0.22751
5900000000 -0.20591 0.1696 -0.0020193 -0.0055038 -0.0022264 0.0023384 -0.0001384 4.9443e-05
0.0002811 -0.00020076 1.5211e-05 0.00043799
-0.0019948 -0.0054809 0.064731 0.34234 -0.0051476 0.0019591 1.5676e-05 5.3527e-06
-3.4184e-05 -0.00021571 -0.00010985 -3.6434e-05
-0.0021212 0.0025209 -0.0050575 0.0020962 -0.25965 0.1314 -5.8467e-05 -9.2725e-05
-0.00047254 -0.00046508 -0.00097003 -0.00011313
-0.00015853 1.8202e-05 1.0604e-06 1.3541e-05 -5.743e-05 -8.4447e-05 -0.040871 0.21002
-0.00098027 -0.0036281 -0.0011027 0.00018589
0.00030196 -0.00020388 -2.2106e-05 -0.00020742 -0.00052075 -0.00047077 -0.0010471 -0.0035765
-0.21846 0.22456 0.0019285 -0.0050708
8.7772e-05 0.00028828 -0.00015385 -5.6477e-05 -0.00090732 -0.00025442 -0.0011609 0.00016881
0.0021556 -0.0050204 -0.20352 0.23703
5960000000 -0.18542 0.18272 -0.0030476 -0.0039433 -0.00068948 0.0028136 -0.00012142 0.00020147
-0.00011332 0.00013611 -0.00014833 2.0062e-05
-0.0030708 -0.0039179 0.091549 0.34129 -0.0041906 0.0024067 -0.00016345 -2.8943e-05
-2.305e-05 0.00012492 0.00019668 7.8236e-05
-0.00070747 0.0026837 -0.0042121 0.0024056 -0.24445 0.15739 7.7452e-06 -0.00013174
-0.00032304 0.00016839 -0.00026992 -0.00015118
-9.8307e-05 0.00020169 -0.00015549 1.1647e-06 2.7563e-05 -0.00011521 -0.022088 0.21835
-0.0020358 -0.003287 -0.00099578 0.00098775
-0.00010838 0.00015265 -2.5517e-05 0.00011488 -0.00031415 0.00028872 -0.0020793 -0.0032954
-0.1972 0.23832 0.00034679 -0.0048719
-0.00017118 8.915e-05 0.00015243 0.00015638 -0.00031476 -4.6325e-05 -0.0010231 0.00096933
0.00019548 -0.0048881 -0.17433 0.26414
6020000000 -0.16739 0.19776 -0.0039322 -0.002975 -0.00018135 0.0030693 -1.5501e-05 0.00056871
-0.00025361 0.00026708 -1.2263e-05 0.00024145
-0.0039475 -0.0030237 0.11962 0.33254 -0.0045897 0.0032545 -8.4149e-05 0.000142
-0.00018402 8.7858e-05 -0.00030184 0.00017006
-5.1467e-05 0.0030618 -0.0045279 0.003356 -0.22429 0.16924 -0.00020343 0.0002932
-0.00069841 8.765e-05 -0.00048639 0.00052476
-4.3964e-05 0.00053007 -6.9691e-05 0.00013883 -0.0002467 0.00029624 -0.015818 0.21374
-0.0027364 -0.0032416 -0.00060908 0.00070603
-0.00021305 0.00024072 -0.00017415 0.00012402 -0.00081011 8.5419e-05 -0.0027343 -0.0032376
-0.16758 0.25152 0.00013421 -0.0049312
-9.0761e-05 0.00016068 -0.00024471 0.00015581 -0.00063337 0.00064506 -0.00056872 0.00075281
0.00018324 -0.0049088 -0.14707 0.263
6080000000 -0.1471 0.20646 -0.0041093 -0.00074854 0.0012918 0.0028215 0.0001186 4.5847e-05
3.3724e-05 6.0316e-05 0.00016828 0.00018951
-0.004077 -0.00063138 0.14113 0.33322 -0.0030827 0.0046578 -2.4167e-05 -3.0938e-05
-6.7353e-06 0.00011175 0.00020026 0.00036091
0.0012745 0.0029086 -0.0029634 0.0046708 -0.2064 0.19576 0.00017976 0.00019781
-0.00026401 0.00073973 -0.00027045 0.00037383
9.2946e-05 5.3843e-05 -2.6083e-05 -1.1981e-05 0.00017413 0.0001923 0.0011233 0.22192
-0.0041084 -0.0023137 -0.000936 0.00095092
0.00010557 8.6558e-05 -1.4973e-05 0.00015105 -0.00027359 0.00078007 -0.0041103 -0.0022124
-0.13875 0.26903 -0.0011962 -0.0057138
0.00028568 8.8744e-05 0.00018373 0.00033812 -0.00025582 0.00032822 -0.00087884 0.00096036
-0.0010866 -0.0056045 -0.12541 0.28409
6140000000 -0.13004 0.21946 -0.00354 -0.00047545 0.0016316 0.0021861 7.5733e-05 1.4337e-05
-1.3593e-05 -1.4264e-05 0.00037485 -0.00020751
-0.0035919 -0.00050978 0.16793 0.3142 -0.0020856 0.0053551 7.0123e-07 3.6629e-05
0.00041604 -4.4253e-05 0.00032503 -1.4621e-05
0.0016734 0.0020725 -0.0020502 0.0054025 -0.18249 0.21518 0.00034614 -9.9005e-05
6.7863e-05 0.00060864 -2.4156e-05 0.00073661
0.00010716 2.2082e-05 -9.4643e-06 1.1102e-05 0.00037507 -0.0001064 0.013891 0.21262
-0.004615 -0.0012001 -0.00045469 0.0015772
-8.4353e-05 -8.9864e-05 0.0003958 -2.2765e-05 0.00018066 0.00059708 -0.0046418 -0.0012449
-0.11919 0.28835 -0.0027619 -0.0041503
0.0002671 -0.00016725 0.00030816 6.2445e-05 -8.1148e-05 0.00075235 -0.00045501 0.0015483
-0.0029251 -0.0041823 -0.086237 0.28293
6200000000 -0.11428 0.22497 -0.0028815 -9.5142e-05 0.002228 0.0012042 8.3387e-05 0.00031717
-0.00022676 5.4648e-05 -0.00012789 -0.00029503
-0.0028825 -8.1371e-05 0.19582 0.31245 -0.00082319 0.0051587 7.3034e-05 0.00024008
0.00011298 -7.1937e-05 0.00017155 9.8922e-05
0.0022265 0.0012374 -0.00068538 0.0052519 -0.16293 0.22898 0.00011958 -0.00042259
0.00054515 6.2834e-05 0.00026667 0.00025642
7.3184e-05 0.00032065 8.3579e-05 0.00025893 0.00014145 -0.00039122 0.027316 0.22101
-0.0045914 8.6597e-05 4.1775e-05 0.0012682
-0.0001855 0.00018678 7.1731e-05 -5.5264e-05 0.00045641 1.2927e-05 -0.0045671 0.00012416
-0.10637 0.29536 -0.0037612 -0.0038088
-0.00012735 -0.00023225 0.00014051 5.9966e-05 0.00012366 0.00025349 0.00013456 0.0012942
-0.0037025 -0.003744 -0.073087 0.29201
6260000000 -0.099259 0.2378 -0.0030313 0.00086286 0.0020929 0.0007329 0.0002944 -0.00010596
9.4277e-05 0.00026344 -1.2488e-05 -7.0327e-05
-0.0030477 0.00084725 0.21318 0.29719 -8.2331e-05 0.0053759 1.538e-05 -0.00013435
-6.6011e-05 -0.00014951 0.00025968 0.00011445
0.0021301 0.00056454 4.9478e-05 0.0053118 -0.14071 0.25007 0.00013029 -7.3787e-06
0.00025842 -0.00015717 0.00015561 0.00037454
0.00025606 -9.2693e-05 3.0335e-05 -0.00014106 9.6147e-05 -2.4659e-05 0.04327 0.21603
-0.004413 0.001484 0.00067802 0.0013372
3.9363e-05 0.00012243 -7.1224e-05 -0.00011772 0.00025864 -0.00014948 -0.0043559 0.0014889
-0.080041 0.29568 -0.0041509 -0.0026682
-0.00014029 -0.00015261 0.00021348 9.7936e-05 0.0002004 0.00036042 0.00064355 0.0012737
-0.0040398 -0.0027152 -0.027815 0.29191
6320000000 -0.082851 0.2396 -0.0025253 0.0014495 0.0022263 -0.00043736 9.6722e-05 0.00016417
-0.00038703 0.00046922 -0.00022421 0.00028992
-0.0025089 0.0014624 0.23852 0.28714 0.0020143 0.0056433 6.1495e-05 0.00010518
4.249e-06 -0.00012254 0.0001072 -0.00010441
0.0021904 -0.00046064 0.0020906 0.0056266 -0.12224 0.25906 -0.00017692 -0.00027083
0.00031261 2.8104e-05 0.00049323 0.00025987
7.9803e-05 0.00014528 4.6011e-05 0.00010752 -0.0001628 -0.00029761 0.042141 0.21697
-0.0038023 0.0020599 0.00075383 0.0007636
-0.0002902 0.00052639 2.3619e-06 -0.0001376 0.00040518 -4.1e-05 -0.0037895 0.0021655
-0.05536 0.30512 -0.0048204 -0.0015587
-0.00010204 0.00035641 0.0001058 -0.00013379 0.00048743 0.00034299 0.00081092 0.00078262
-0.0048647 -0.0014641 -0.016983 0.29014
6380000000 -0.063255 0.24679 -0.0018753 0.0018985 0.0016504 -0.00056593 5.7549e-05 -0.00010568
0.00025389 0.00019413 9.8244e-05 0.00012525
-0.001879 0.0019023 0.25501 0.26787 0.0030665 0.0041277 -0.00013046 -7.8548e-05
-0.00015106 -0.00018888 -9.2677e-05 -0.00022924
0.0016292 -0.00060148 0.0032494 0.0040017 -0.094007 0.27433 -0.00017641 0.00015961
0.0004364 -0.00016281 0.00051148 7.864e-05
8.4194e-05 -0.00013414 -0.00010463 -9.3749e-05 -0.00018535 0.0001639 0.063197 0.20742
-0.0030413 0.0034219 0.00091129 0.00075716
0.00027119 0.00021429 -0.00016655 -0.00010904 0.0004194 -0.00017943 -0.0030016 0.0034447
-0.034113 0.29755 -0.0046633 -5.7195e-05
5.5341e-05 0.0001367 -0.00015089 -0.00017282 0.00049375 0.00010119 0.00090872 0.00070511
-0.0046524 -1.9196e-05 0.022983 0.29271
6440000000 -0.040148 0.25735 -0.0007332 0.0024538 0.0018209 -0.00081459 0.00041231 -0.00013084
0.00028252 -0.00042649 -0.0003351 -0.00034741
-0.00076269 0.0024371 0.27567 0.2535 0.0035006 0.0028798 0.00013585 -1.9875e-05
-0.00018941 3.1816e-05 -0.00021154 -0.00029056
0.0018136 -0.00093992 0.0035203 0.0027825 -0.076793 0.28845 -0.00020807 0.0003371
-0.00040414 -6.6087e-05 0.00045934 -0.00038731
0.00035628 -0.00013664 0.00011325 -3.8597e-05 -0.000199 0.00033281 0.06523 0.20329
-0.0017744 0.0039539 0.00096723 0.00069395
0.00022699 -0.0004215 -0.00016992 8.5506e-06 -0.00042272 -3.5269e-05 -0.0017582 0.0040187
0.0078488 0.30258 -0.0044533 0.0014758
-0.00032755 -0.00034971 -0.00014572 -0.00030886 0.00031678 -0.00050182 0.00094367 0.00071849
-0.0044385 0.0013793 0.034321 0.27652
6500000000 -0.021861 0.25688 -0.00016757 0.0020104 0.001313 -0.0011401 0.00017537 -4.4802e-05
0.00013121 0.00017794 1.3011e-05 0.00030167
-9.747e-05 0.002001 0.3004 0.22613 0.0037382 0.0023579 8.1461e-05 2.3625e-05
0.00016325 0.00011846 0.00020461 -0.00010728
0.001246 -0.00097267 0.0038043 0.0023506 -0.06515 0.28572 8.9794e-05 -3.8281e-05
-4.1001e-05 -0.00024364 -0.00023864 -0.0003191
0.0001849 -0.0001008 8.312e-05 6.8518e-06 7.0925e-05 -4.7732e-05 0.089183 0.19814
-0.00025243 0.004021 0.0010245 0.00039236
0.00011456 6.6216e-05 0.00013015 9.8761e-05 -3.3598e-05 -0.00020384 -0.00019052 0.0039601
0.029591 0.30576 -0.0032047 0.0023631
-2.1905e-05 0.00030617 0.00022516 -6.6514e-05 -0.00018678 -0.00033341 0.0010416 0.00031844
-0.0033015 0.002432 0.071388 0.27763
