# Supplementary material for: Early Detection of Alzheimer’s Disease via Machine Learning-Based Microwave Sensing: An Experimental Validation
Source: Sensors (Basel). 2025 Apr 25;25(9):2718. doi: 10.3390/s25092718 (PMC12074295; doi:10.3390/s25092718)
Supplement: Supplementary file 1 [file sensors-25-02718-s001.zip › measurements_paper_sensors/26 febbraio - PART1/set6 H/CSF_H_m9.s6p]

!Keysight Technologies,M9804A,MY58100912,A.14.10.03
!Date: Thursday, April 27, 2023 10:28:33
!Correction: S11(C  6-Port  ) 
!S12(C  6-Port  ) 
!S13(C  6-Port  ) 
!S14(C  6-Port  ) 
!S15(C  6-Port  ) 
!S16(C  6-Port  ) 
!S21(C  6-Port  ) 
!S22(C  6-Port  ) 
!S23(C  6-Port  ) 
!S24(C  6-Port  ) 
!S25(C  6-Port  ) 
!S26(C  6-Port  ) 
!S31(C  6-Port  ) 
!S32(C  6-Port  ) 
!S33(C  6-Port  ) 
!S34(C  6-Port  ) 
!S35(C  6-Port  ) 
!S36(C  6-Port  ) 
!S41(C  6-Port  ) 
!S42(C  6-Port  ) 
!S43(C  6-Port  ) 
!S44(C  6-Port  ) 
!S45(C  6-Port  ) 
!S46(C  6-Port  ) 
!S51(C  6-Port  ) 
!S52(C  6-Port  ) 
!S53(C  6-Port  ) 
!S54(C  6-Port  ) 
!S55(C  6-Port  ) 
!S56(C  6-Port  ) 
!S61(C  6-Port  ) 
!S62(C  6-Port  ) 
!S63(C  6-Port  ) 
!S64(C  6-Port  ) 
!S65(C  6-Port  ) 
!S66(C  6-Port  ) 
!S6P File: Measurement: :
# Hz S  RI   R 50
500000000 -0.32592 -0.064005 -0.010947 -0.0014343 -0.0092419 0.012447 -0.0036821 0.012238
0.01326 0.0068023 -0.0045517 0.0098609
-0.011017 -0.0015097 -0.40929 -0.074264 0.0074465 -0.010508 0.0012691 0.012239
0.0089118 0.0028936 0.0011578 0.01367
-0.0092433 0.012793 0.0073068 -0.010183 -0.25558 0.19409 0.0070952 0.0030317
-0.0029591 0.0080037 0.0014145 0.01068
-0.0038086 0.01273 0.0010126 0.012384 0.0071867 0.002916 -0.3271 0.041656
-0.02233 -0.0045184 0.016484 0.027328
0.013743 0.0063492 0.0093576 0.0032168 -0.0026496 0.007969 -0.022205 -0.0044945
-0.19671 -0.26862 -0.031246 0.0061437
-0.0046514 0.0094573 0.0017081 0.014431 0.0017166 0.010725 0.016885 0.027438
-0.031492 0.005825 -0.25122 -0.15294
560000000 -0.31393 0.10411 -0.02229 -0.066335 3.2386e-05 0.013875 0.0053615 0.011812
0.010233 0.0049293 0.011315 0.0098689
-0.022079 -0.066271 -0.36938 0.089075 -0.04127 -0.038503 0.013279 0.0033138
-0.015207 -0.0064101 0.00482 -9.0945e-05
0.00038083 0.013722 -0.041167 -0.037885 -0.17963 0.24364 0.00017699 -0.0046032
0.018332 0.0069258 0.0072188 -0.0062838
0.00529 0.011738 0.013293 0.0032979 0.0001703 -0.0048988 -0.30507 0.13203
0.0078729 -0.022355 0.0052244 -0.021476
0.011234 0.0048048 -0.014968 -0.0060938 0.017897 0.0066633 0.007846 -0.022162
-0.29738 -0.082889 0.01335 -0.052976
0.01155 0.010004 0.004417 0.00026121 0.0078202 -0.0059199 0.0052949 -0.021392
0.013408 -0.052671 -0.32697 -0.0039937
620000000 -0.27454 0.080264 -0.023882 0.0097386 0.0036069 0.0087646 0.0082917 -0.0050048
0.01223 0.0016059 0.00050605 -0.0025646
-0.023879 0.0096761 -0.3992 0.034659 -0.019172 0.0011374 -0.0014061 -0.0023013
0.013129 -0.0046128 0.0010679 -0.0034673
0.0038357 0.0087409 -0.019108 0.0010015 -0.15282 0.25219 -0.0011587 -0.0051827
-0.0036785 -0.0024437 0.0088773 -0.0025132
0.0081143 -0.0049604 -0.0014653 -0.0021133 -0.0011267 -0.0051621 -0.26164 0.14224
-0.040551 -0.021006 0.013354 0.031165
0.012774 0.0013514 0.012975 -0.0050276 -0.0036303 -0.0021041 -0.040569 -0.021066
-0.20778 -0.1238 -0.047107 0.010552
0.0010499 -0.0029184 0.0008521 -0.0033618 0.008828 -0.0021815 0.013232 0.031203
-0.0471 0.010636 -0.24156 -0.04287
680000000 -0.24062 0.17448 -0.026012 -0.014187 0.0049107 0.0052126 0.0015809 -0.006948
-0.00093115 -0.011641 0.0066474 -0.0064194
-0.026042 -0.01419 -0.38992 0.13839 -0.031977 -0.0013487 -0.0017968 -0.00060437
-0.00067663 -0.0095882 -0.00048429 -0.0017388
0.0049246 0.0053102 -0.032038 -0.001261 -0.10552 0.27514 -0.00076429 -0.00036701
-0.0011227 0.00057968 -0.0024908 -0.0092438
0.0015282 -0.0068031 -0.0019118 -0.00055288 -0.00079876 -0.00049505 -0.21862 0.19515
-0.0234 -0.0070043 -0.0089117 -0.011715
-0.0011801 -0.011423 -0.00064177 -0.0097413 -0.0011521 0.00054992 -0.023553 -0.0068802
-0.2893 -0.018092 -0.0042698 -0.0066274
0.0067297 -0.0061187 -0.00065137 -0.0016416 -0.0027065 -0.0091621 -0.0089102 -0.012101
-0.0043658 -0.0067264 -0.26178 0.064557
740000000 -0.1939 0.16745 -0.040396 0.027078 0.013489 -0.0038672 0.0001206 -0.0041186
-0.003927 -0.0012035 -0.0064727 0.002959
-0.040336 0.027 -0.33498 0.15687 -0.036403 0.034272 -4.4987e-05 -0.0064845
-0.012978 0.006738 -0.0011709 -0.0060616
0.013626 -0.0037875 -0.036432 0.03437 -0.071842 0.2747 -0.0017399 0.0030112
-0.00086679 -0.0056682 -0.0013259 0.00061809
0.00041294 -0.0041186 0.00016369 -0.0065186 -0.0019468 0.0029551 -0.20133 0.20194
-0.043784 -0.010659 0.022759 0.017358
-0.0044638 -0.0014619 -0.013514 0.0065744 -0.00092402 -0.0056225 -0.043814 -0.010624
-0.18128 0.025008 -0.045434 -0.0033009
-0.0056226 0.0032247 -0.0012789 -0.006139 -0.0015732 0.00047167 0.022724 0.017374
-0.045825 -0.0033242 -0.25361 0.069309
800000000 -0.16634 0.21345 -0.022124 0.016109 0.0055553 -0.010272 -0.004032 -0.0026377
-0.0044499 0.00093139 0.0045966 0.00088723
-0.022169 0.016099 -0.34439 0.22855 -0.008113 0.033958 -0.0022886 0.0019931
-0.00012864 0.0016945 0.00045511 0.0057373
0.0054882 -0.01025 -0.0080653 0.034038 -0.033955 0.30061 0.00083161 0.0013432
-0.00026994 0.0029581 -0.0014776 0.00074945
-0.0040781 -0.0026605 -0.0022593 0.0020202 0.00088206 0.0013562 -0.17288 0.23021
-0.029437 0.012875 0.015212 -0.009809
-0.0045157 0.0010416 2.0396e-05 0.0018668 -0.00026613 0.0029357 -0.029463 0.012929
-0.24459 0.044193 -0.019386 0.021249
0.004422 0.0004264 0.00048333 0.0055918 -0.0014235 0.00069381 0.015297 -0.0099132
-0.019459 0.021235 -0.25163 0.12131
860000000 -0.13051 0.23497 -0.017882 0.030438 -0.0032592 -0.0099492 -0.0020623 0.000356
0.0040557 0.0052443 -0.0038566 -0.0031997
-0.017816 0.03039 -0.29646 0.27334 0.0077631 0.033792 0.000213 0.0022627
0.0038939 -4.0277e-07 0.0036024 0.00013286
-0.0032629 -0.0099384 0.007906 0.033815 0.015105 0.31057 -0.00059311 -0.00030961
0.0027093 -0.0019642 0.0015054 0.0042011
-0.002021 0.00044401 0.00013369 0.0021056 -0.00054189 -0.00040368 -0.13556 0.24119
-0.018781 0.017492 -0.0064835 -0.0097894
0.0042396 0.005277 0.0037029 0.00018434 0.0025825 -0.0018139 -0.018816 0.017704
-0.18754 0.11275 -0.027747 0.016046
-0.0038173 -0.0034372 0.0037282 4.1889e-05 0.0014875 0.004238 -0.0065008 -0.0097993
-0.02749 0.01586 -0.20132 0.17252
920000000 -0.1084 0.2578 0.0048332 0.039196 -0.0091213 -0.0043861 -0.0021176 0.0014027
-8.8507e-06 0.0015639 0.0032225 -0.0011348
0.0047923 0.039136 -0.27045 0.29448 0.027985 0.022419 0.0012178 0.0011589
0.0076326 -5.8566e-06 0.0039964 -0.0028335
-0.0091666 -0.0043706 0.028161 0.022364 0.060871 0.31203 0.0017343 -3.5432e-05
0.00071054 -0.00029114 0.00062019 -0.0015599
-0.0020341 0.0014395 0.0012971 0.0011554 0.0017553 -7.1502e-05 -0.11217 0.25733
-0.013196 0.031317 0.0049053 -0.0067585
-0.00017134 0.0014829 0.0076154 -0.00016026 0.00057865 -0.00024887 -0.013175 0.031324
-0.18489 0.11424 -0.0028584 0.029422
0.0032401 -0.0011586 0.00388 -0.0029473 0.0006671 -0.0013721 0.0048493 -0.0068841
-0.0029961 0.029386 -0.21361 0.18292
980000000 -0.062124 0.28043 0.016912 0.03018 -0.0091776 0.0046548 0.0017286 0.003742
0.0038653 -0.00098591 -0.0033311 -0.0027099
0.01688 0.030162 -0.21877 0.33312 0.032831 0.0047674 0.0020426 -0.00013078
0.0018185 -0.0058433 -0.0002528 -0.0025672
-0.009177 0.0046669 0.032831 0.0047366 0.10755 0.30769 0.00048468 -0.0011349
0.00034404 -0.0016223 0.0013713 -0.00023875
0.0016779 0.0037089 0.0020237 -8.4721e-05 0.00046942 -0.0011232 -0.073116 0.26944
0.0069979 0.031402 -0.0097183 -0.0082548
0.0038886 -0.0011112 0.0019704 -0.0059105 0.00035999 -0.0016932 0.0070732 0.031419
-0.1562 0.15623 0.0047399 0.021157
-0.0033547 -0.0028164 -0.00035763 -0.0027216 0.001291 -0.00037272 -0.0096939 -0.0083141
0.0049484 0.020983 -0.17165 0.23406
1040000000 -0.02063 0.28876 0.033153 0.019345 -0.0011312 0.0072979 0.0022544 0.00089741
0.00011315 -0.002993 4.3259e-05 -0.0013568
0.033027 0.019271 -0.18322 0.34663 0.029204 -0.014624 0.0015559 -0.0018123
-0.0025815 -0.0021903 -0.0010802 -0.0029652
-0.0010488 0.0073363 0.029212 -0.014698 0.15475 0.29374 -0.00054545 -0.0014318
-0.0016441 -0.00099503 -0.0006802 -0.0010489
0.002255 0.00084797 0.0015473 -0.001763 -0.00053916 -0.0014411 -0.045668 0.27816
0.019026 0.020839 -0.0018292 0.00082917
0.00022263 -0.0029406 -0.0024963 -0.0020992 -0.0015802 -0.00089327 0.019094 0.020772
-0.124 0.16575 0.013178 0.021208
-0.00014546 -0.0014619 -0.0010778 -0.003077 -0.00078302 -0.0010932 -0.0018558 0.00086014
0.01309 0.021322 -0.15091 0.25524
1100000000 0.023034 0.29995 0.03651 -0.0033234 0.0033212 0.0040242 0.0023872 -0.00083016
-0.0021979 -0.0030679 -0.0042916 3.3775e-05
0.036485 -0.0033013 -0.14086 0.36733 0.014959 -0.027606 -0.00010602 -0.0018318
-0.0035278 -0.001192 -0.003872 -0.00052556
0.0033434 0.0040082 0.014883 -0.027678 0.20056 0.27443 -0.0017806 0.00023006
-0.0016801 0.00072999 -0.0011353 -0.00035612
0.0023627 -0.00081483 -0.00011589 -0.0018762 -0.0017902 0.00022177 -0.0061913 0.28368
0.025721 0.0074701 -0.0026322 -0.00064611
-0.0022083 -0.0030584 -0.0035204 -0.0012015 -0.0016716 0.00072498 0.025778 0.0074475
-0.10774 0.18483 0.019647 0.01111
-0.004295 -4.174e-05 -0.0039545 -0.00050224 -0.0011074 -0.0002978 -0.0026332 -0.00068147
0.019713 0.011076 -0.10748 0.28962
1160000000 0.075341 0.29687 0.024653 -0.020282 0.0031525 -0.00060398 9.3478e-06 -0.0022934
-0.0041153 -0.00091896 -0.0013141 0.0043589
0.024638 -0.020278 -0.095489 0.3727 -0.0040242 -0.028468 -0.0015676 -0.0014716
-0.0028732 0.0026087 -0.0016289 0.0021191
0.0031289 -0.00062419 -0.0041569 -0.028483 0.24518 0.24399 -0.0006614 0.001693
-0.00050147 0.0020247 -0.00080425 0.00061465
1.8439e-05 -0.0022441 -0.0015471 -0.0014812 -0.00065347 0.0016901 0.034022 0.28059
0.02349 -0.0095734 -0.0040082 0.0049209
-0.0040469 -0.00093399 -0.0030076 0.0026591 -0.0005181 0.0019597 0.023423 -0.0096224
-0.071907 0.19867 0.01988 0.0018375
-0.0011991 0.0043579 -0.0017399 0.0020315 -0.00078238 0.00049445 -0.0040054 0.0049993
0.019884 0.0018878 -0.058336 0.29343
1220000000 0.11859 0.28743 0.011575 -0.029987 -0.0012108 -0.0011574 0.00019607 -0.0010122
-0.0027926 0.002218 0.0012172 0.0020322
0.011607 -0.02994 -0.052058 0.38684 -0.016912 -0.020653 -0.0025591 0.00048735
-0.00010884 0.0031823 -0.00080352 0.0020218
-0.0011909 -0.0011533 -0.016992 -0.020608 0.28398 0.2046 0.00089094 0.0016178
0.00053695 0.0011649 0.00029539 0.00053914
0.00017923 -0.0010096 -0.002545 0.00052463 0.00087501 0.0015953 0.072812 0.27174
0.012635 -0.017194 0.0019954 0.0015913
-0.0027333 0.0022064 -0.0001255 0.0031194 0.00055224 0.0012111 0.01263 -0.017195
-0.051783 0.21095 0.015749 -0.012332
0.0012001 0.0020714 -0.00086859 0.0020212 0.00023214 0.00053066 0.0019375 0.0015604
0.015754 -0.012287 -0.029899 0.31318
1280000000 0.1695 0.26905 -0.0072655 -0.028949 -0.0017208 0.001918 -0.00092583 -0.0021957
-0.0010214 0.0031662 0.0024382 0.0014875
-0.0072505 -0.028928 -0.0048211 0.38 -0.023721 -0.0076923 -0.00086454 0.0014746
0.0017582 0.0019865 0.00060716 0.0020162
-0.001721 0.0019587 -0.023785 -0.0075954 0.31501 0.16197 0.0014758 -8.2258e-05
0.001231 0.00037104 0.00019062 0.00015222
-0.00093647 -0.0021855 -0.00089607 0.0014688 0.0014754 -9.9847e-05 0.10965 0.25629
0.0028085 -0.020603 -0.00068409 0.00031579
-0.00099801 0.0031846 0.0017627 0.0019566 0.001195 0.0003927 0.0027721 -0.02064
-0.015281 0.22075 0.0040095 -0.015436
0.0025352 0.0014479 0.00064182 0.0020514 0.00025748 0.00019328 -0.00064703 0.00034862
0.0039817 -0.015416 0.01895 0.31899
1340000000 0.20753 0.23566 -0.016956 -0.019511 0.00059609 0.0041854 -0.0019246 -0.00087661
0.0015002 0.0030353 0.0018349 -0.0014833
-0.016922 -0.019498 0.035315 0.37243 -0.02067 0.0048551 -0.00017919 0.0020376
0.0019965 0.0010563 0.0012163 0.00079301
0.00066813 0.0041762 -0.020643 0.0049792 0.33818 0.11309 0.00095061 -0.00093809
0.00076354 -0.00057281 0.00013021 0.00026171
-0.0019199 -0.00087525 -0.00017089 0.0020171 0.00093903 -0.0009114 0.14273 0.23522
-0.0074826 -0.018339 0.00090778 0.00066822
0.0014897 0.0030466 0.0019802 0.0010406 0.00074441 -0.00054412 -0.0075306 -0.018304
0.013862 0.21986 -0.0025434 -0.014391
0.0018849 -0.0014697 0.0012341 0.00083236 9.8909e-05 0.00025951 0.00090619 0.00061831
-0.0025556 -0.014456 0.057535 0.31527
1400000000 0.24152 0.19963 -0.023372 -0.0082113 0.0049051 0.0029544 -0.0023302 0.00076402
0.0025774 0.0010805 0.00041711 -0.001437
-0.023354 -0.0082382 0.073099 0.36097 -0.013815 0.012672 0.0013656 0.0013776
0.0012819 -0.00062461 0.0011476 0.00019197
0.0049293 0.0029512 -0.013798 0.012745 0.35105 0.059376 5.1534e-06 -0.0014328
0.00022158 -0.00013405 0.0003956 0.00018681
-0.0022673 0.00078303 0.0014094 0.0013532 3.7772e-06 -0.0014519 0.17153 0.20687
-0.014707 -0.011684 -0.00095287 -6.6136e-05
0.0025903 0.0010679 0.001297 -0.00059995 0.00022772 -0.0001644 -0.014724 -0.011653
0.047011 0.2217 -0.0097043 -0.0094308
0.00041061 -0.0014469 0.0011357 0.00017874 0.00039926 0.00017904 -0.00098031 -8.373e-05
-0.0097081 -0.0093882 0.10283 0.3077
1460000000 0.26648 0.15653 -0.020429 0.0042763 0.0051668 -0.0018407 -0.0016161 0.0018898
0.0022785 -0.00011967 -0.00012172 -0.0010358
-0.020441 0.0042391 0.10912 0.33949 -0.0047807 0.015006 0.0017277 0.00023799
0.0011785 -0.001369 0.0012715 -0.0005925
0.0051753 -0.0018674 -0.0046729 0.015056 0.35801 0.0042733 -0.0011574 -0.0011434
0.00035137 -0.00029345 0.00067903 -0.00027078
-0.0016124 0.0018865 0.0017427 0.00023529 -0.0011755 -0.0011301 0.19878 0.17824
-0.016506 -0.0048036 -0.00093245 0.0023919
0.0022431 -0.00011086 0.001213 -0.0013698 0.00031665 -0.00029359 -0.016502 -0.0047635
0.077774 0.21226 -0.01194 -0.0032131
-0.00017188 -0.00096888 0.0012973 -0.00058239 0.00066786 -0.00023161 -0.00088655 0.002339
-0.011967 -0.00323 0.13737 0.28815
1520000000 0.2793 0.11449 -0.015075 0.009801 0.0031499 -0.0040953 0.00021719 0.0027222
0.0027292 -0.001724 -0.0011652 -0.00024266
-0.015064 0.0097862 0.14321 0.32492 0.0025219 0.012047 0.0017312 -0.00076462
0.00018237 -0.0010666 0.00037823 -0.00094325
0.0031264 -0.0041226 0.002584 0.012036 0.34997 -0.053913 -0.00089129 -0.00032758
0.00072128 -0.001 0.00015468 -1.5035e-05
0.00026589 0.0027125 0.0017111 -0.00076799 -0.00088857 -0.00034704 0.22164 0.13969
-0.016651 0.0016672 0.001602 0.0023504
0.0027503 -0.0017707 0.00020945 -0.0010971 0.00072392 -0.0010593 -0.016668 0.0017156
0.10576 0.20372 -0.011922 0.001367
-0.0011238 -0.00028841 0.00036238 -0.00096907 0.00012995 3.7828e-08 0.0015842 0.0023013
-0.011909 0.001363 0.17107 0.26983
1580000000 0.28994 0.069526 -0.0085942 0.013335 -0.0012828 -0.004697 0.0017031 0.0018527
6.0336e-05 -0.0023787 -0.00029591 0.00040548
-0.0085861 0.013325 0.17118 0.30104 0.0055434 0.0068056 0.00058686 -0.00164
-0.00048171 -0.0012275 -0.00019211 -0.00070308
-0.0012884 -0.0046452 0.005577 0.0067597 0.32854 -0.11028 -0.0013679 0.00038114
-0.00032941 -0.0013958 0.00023846 -0.00054771
0.0016818 0.0018972 0.00059319 -0.0016382 -0.0013838 0.00037913 0.23584 0.10128
-0.013184 0.0076584 0.0025496 0.001016
2.3104e-05 -0.0023121 -0.00047205 -0.001191 -0.00035789 -0.0013782 -0.013182 0.0077085
0.13274 0.19131 -0.0092418 0.0078218
-0.00028054 0.00040823 -0.0002101 -0.00071553 0.00026046 -0.00055149 0.002539 0.00099012
-0.0092589 0.0078446 0.20544 0.2459
1640000000 0.29343 0.027515 -0.0017316 0.012261 -0.0029319 -0.0021922 0.0028681 0.00089513
-0.00048642 -0.0020225 -0.00041645 0.00039605
-0.0017452 0.012254 0.20222 0.27567 0.0055038 0.0019661 -0.00058591 -0.0018886
-0.00098325 -0.0005754 -0.00041344 -0.00078277
-0.0029133 -0.0022109 0.0055086 0.0019345 0.29917 -0.16029 -0.00073629 0.0012122
-0.0011228 -0.0011681 -0.00011873 -0.0005748
0.0028731 0.00081297 -0.00058457 -0.0018792 -0.00076338 0.0012209 0.24889 0.051696
-0.0089547 0.0093657 0.0028422 -0.00074788
-0.0005146 -0.0020897 -0.00098493 -0.00054513 -0.0011593 -0.001153 -0.0089345 0.0093881
0.15775 0.17172 -0.0041798 0.010032
-0.00037363 0.00041348 -0.00042231 -0.00078706 -0.00017065 -0.00053084 0.0028417 -0.00071118
-0.0041666 0.010055 0.23275 0.21513
1700000000 0.28606 -0.017369 0.0018122 0.0095915 -0.0033496 0.00041214 0.0030648 -0.0014105
-0.0023291 -0.00087831 0.00053995 0.00047057
0.0018053 0.0095741 0.21998 0.24446 0.00277 -0.00053214 -0.0015316 -0.00067398
-0.00090886 -0.00013882 -0.0008397 -0.00052798
-0.003325 0.00043704 0.0027688 -0.00058845 0.25362 -0.1981 0.00017763 0.0016104
-0.0024046 -0.00014252 -0.00037446 -0.00086699
0.0030492 -0.0014021 -0.0015543 -0.00068015 0.00021363 0.0016364 0.24529 0.0022722
-0.0057217 0.010881 0.0019177 -0.0022096
-0.0023402 -0.00089829 -0.00092973 -0.00016159 -0.0023741 -0.00013334 -0.0057006 0.010921
0.17813 0.15673 0.00062245 0.0098779
0.00053023 0.00042451 -0.00085732 -0.00052069 -0.00040882 -0.00087002 0.0018725 -0.0022377
0.00060612 0.0098858 0.25067 0.18247
1760000000 0.27588 -0.065866 0.004235 0.0063798 -0.0020836 0.0012872 0.001191 -0.0035415
-0.0013967 0.00044022 0.00022356 -0.00051707
0.0042151 0.0063628 0.2476 0.20497 6.6298e-05 -0.0019323 -0.0012582 9.6355e-05
-0.001171 0.0010351 -0.00059525 0.00034428
-0.0020556 0.0012953 6.4893e-05 -0.0019397 0.20567 -0.22983 0.0012218 0.001343
-0.0011618 0.0017564 -0.0012006 -0.00062096
0.0011673 -0.0035925 -0.0012308 9.5996e-05 0.0011475 0.0013804 0.23773 -0.048921
-0.0014379 0.010516 9.8102e-06 -0.0026773
-0.0013863 0.00046981 -0.0011685 0.0010426 -0.0011924 0.0017675 -0.0014205 0.010535
0.19717 0.12696 0.0048878 0.0072337
0.00018232 -0.00050461 -0.00061349 0.00036159 -0.0012341 -0.00065118 -6.5148e-06 -0.0026659
0.0048703 0.0072175 0.26539 0.14584
1820000000 0.2514 -0.10423 0.0045107 0.0027611 0.0003121 0.0023963 -0.00098389 -0.0031321
-0.0014006 0.00096796 -0.00020444 -5.936e-05
0.0045013 0.002756 0.25765 0.17414 -0.0021717 -3.7382e-06 -0.0013708 0.0010276
1.0444e-05 0.0012478 -0.00075215 0.00045059
0.00029186 0.0024138 -0.002187 1.3837e-05 0.15431 -0.24474 0.0017634 0.00055886
-0.00018782 0.0023983 -0.0017602 0.00035045
-0.0010303 -0.0031534 -0.0013614 0.0010071 0.001775 0.00052719 0.20769 -0.097291
0.0011419 0.0090875 -0.0016597 -0.0020328
-0.0014326 0.00091298 4.7779e-05 0.0012153 -0.00020606 0.0024181 0.0011608 0.0090908
0.21884 0.1011 0.0059554 0.0031795
-0.0001943 -8.5991e-05 -0.00075476 0.00041287 -0.0017665 0.00033504 -0.0017061 -0.0020507
0.0059206 0.0031714 0.26958 0.10975
1880000000 0.21629 -0.14395 0.0021337 0.00045864 -0.00029537 0.0022847 -0.0029195 -0.00229
-0.00022386 0.001918 0.0004134 -0.00055333
0.0021369 0.00045134 0.2621 0.12837 -0.0040976 0.0028271 -0.0001859 0.0018178
0.00056276 0.0013646 0.00011177 0.001111
-0.00025594 0.0023019 -0.0040299 0.0028788 0.10249 -0.25118 0.0019565 -0.001114
0.0018344 0.002044 -0.00094926 0.0015734
-0.0029727 -0.0022516 -0.00019765 0.0018339 0.0019879 -0.0011313 0.16715 -0.13711
0.0028892 0.0065858 -0.0024496 9.9795e-05
-0.00021556 0.0019083 0.00058069 0.0013799 0.0017898 0.0020222 0.0029219 0.0065605
0.22772 0.074128 0.0062745 0.0010112
0.00042786 -0.00060342 0.00013418 0.0010983 -0.00087306 0.0014746 -0.002444 0.00016631
0.0062614 0.0010196 0.27145 0.076949
1940000000 0.17786 -0.17074 -5.3392e-05 -0.0011032 0.0018645 0.0019222 -0.0038577 0.00038345
0.0010823 0.00093225 -0.00065499 -0.00067422
-6.4023e-05 -0.0010982 0.26404 0.096128 -0.0020258 0.0058798 0.0010516 0.001243
0.0019263 0.00028603 0.00096116 0.00034026
0.0018259 0.0019401 -0.0019847 0.0059303 0.059531 -0.24312 0.00042795 -0.0023924
0.0022269 0.00023626 0.00031889 0.0017366
-0.0038839 0.00037776 0.0010532 0.0012786 0.00045363 -0.0024494 0.1154 -0.16943
0.0027881 0.0041661 -0.0017182 0.0013582
0.0011292 0.00092902 0.0019288 0.00030736 0.0022169 0.00022112 0.0028297 0.0041374
0.23749 0.037305 0.0047321 -0.0035868
-0.0006807 -0.00058821 0.00095606 0.00031476 0.00034897 0.0018047 -0.001725 0.0013392
0.0046912 -0.0035721 0.26297 0.040168
2000000000 0.13092 -0.18502 -0.003655 0.0010397 0.0030245 0.0012438 -0.0023953 0.0037678
0.0009189 0.00055597 -0.00080432 0.00061914
-0.0036683 0.0010353 0.24949 0.060793 -0.00053447 0.0080499 0.001489 0.00029842
0.0010793 -0.0013467 0.0005711 0.00011454
0.0030635 0.0012617 -0.00042994 0.008071 0.01768 -0.22839 -0.0016152 -0.0015781
0.001964 -0.0010721 0.0017295 0.0013569
-0.0023579 0.0038379 0.0015417 0.00028877 -0.0015439 -0.0016141 0.060623 -0.17936
0.00099189 0.0028569 -0.00029257 0.0020796
0.00092434 0.00061071 0.0010453 -0.0013293 0.0019985 -0.0010995 0.0010018 0.0028805
0.23764 0.0047908 0.00078796 -0.0043722
-0.00070449 0.00065882 0.00054943 5.4683e-05 0.0016454 0.0014084 -0.00019356 0.0021233
0.0007988 -0.0043786 0.2501 0.012356
2060000000 0.085081 -0.1919 -0.0044145 0.0034132 0.0030308 -0.00080174 0.00056372 0.0034731
0.0016043 -0.00061109 -0.00010856 0.0011433
-0.0043953 0.0034572 0.23722 0.032631 0.0047289 0.0089288 0.00089923 -0.00062977
0.0005617 -0.0014463 0.00063206 -0.00023331
0.0030009 -0.00081954 0.004776 0.0088882 -0.014303 -0.20977 -0.0017601 0.00049054
0.00086945 -0.0021862 0.00281 0.00033694
0.0005235 0.0034187 0.00089294 -0.00060745 -0.00179 0.00053504 0.0093583 -0.17577
-0.00025788 0.0033152 0.00087853 0.00098594
0.0016144 -0.00062678 0.00057642 -0.001441 0.00089597 -0.0022364 -0.00023488 0.0032802
0.22878 -0.033353 -0.0014478 -0.0053394
-0.0001122 0.0011987 0.00062458 -0.00026343 0.0028436 0.00025934 0.0008084 0.0010506
-0.0014399 -0.0053347 0.23693 -0.012486
2120000000 0.039122 -0.18321 -0.0033458 0.006741 0.0024626 -0.0029124 0.0029697 0.0021493
0.00060743 -0.001445 0.0010621 0.00026828
-0.0033462 0.0067287 0.21606 0.0080531 0.0074809 0.0048084 0.0010764 -0.0011675
-0.0014653 -0.0018482 -2.8794e-05 -0.0010829
0.0024558 -0.0029442 0.0075038 0.0047341 -0.042811 -0.19333 -0.00077751 0.0018805
-0.0016256 -0.0015877 0.00050235 -0.0022879
0.0030429 0.0021249 0.0010794 -0.0011086 -0.00075963 0.0018625 -0.041168 -0.15904
-0.0016919 0.0047002 0.0017577 0.0011267
0.00064834 -0.0014347 -0.001515 -0.0018091 -0.0015892 -0.0015461 -0.0016575 0.0047457
0.21589 -0.070287 -0.0061112 -0.0029428
0.00099306 0.00030168 -7.371e-05 -0.0010694 0.00053944 -0.0022313 0.0017428 0.0011257
-0.0061218 -0.0029387 0.21586 -0.028784
2180000000 -0.00045262 -0.16914 -0.0017386 0.0099385 0.00051403 -0.0023062 0.0032279 -0.0003175
0.00029654 -0.0012599 0.0010987 0.00031875
-0.0017453 0.0099059 0.19671 -0.0090191 0.0084466 0.0039637 -0.00059405 -0.0016548
-0.00183 0.00099622 -0.00011647 0.00035792
0.00053799 -0.0024019 0.0085872 0.0038234 -0.063697 -0.16895 0.0013704 0.0016256
-0.00076855 -0.0003264 0.00036329 -0.0020317
0.0032139 -0.00025712 -0.00063033 -0.0016935 0.0013353 0.0016187 -0.077442 -0.13218
-0.001209 0.0075169 0.0014566 8.3906e-06
0.00034238 -0.0012859 -0.0018033 0.00095413 -0.00073296 -0.00038663 -0.0011514 0.007453
0.19086 -0.10147 -0.006505 0.0010188
0.0011239 0.00027999 -2.1782e-05 0.00039382 0.00043969 -0.0021215 0.0015542 3.8273e-05
-0.0065164 0.0010069 0.20084 -0.043562
2240000000 -0.028894 -0.14494 0.0024886 0.011211 -0.00082786 -0.0028769 0.0018013 -0.0024251
-0.0017912 -0.00077083 0.000676 -0.0020397
0.0024968 0.011179 0.17749 -0.015294 0.0089227 -9.0486e-05 -0.00087072 -0.00040416
-0.00050045 0.001089 -0.00064068 -0.00059203
-0.00074902 -0.0028182 0.0089368 -0.0001996 -0.080756 -0.14497 0.0017348 -0.0015969
-0.0013247 -0.00011849 -0.0024841 -0.0013318
0.0018385 -0.0023873 -0.0008456 -0.00043686 0.0017482 -0.0016012 -0.11108 -0.1033
0.00077433 0.010022 0.0016487 -0.00054648
-0.0018226 -0.00073329 -0.0004653 0.0011143 -0.0013187 -0.00021701 0.00084466 0.010094
0.16331 -0.12045 -0.0067189 0.0041914
0.00070036 -0.0020346 -0.00060416 -0.00049835 -0.0024908 -0.0012664 0.0016523 -0.0004707
-0.0067522 0.00421 0.17859 -0.054557
2300000000 -0.055608 -0.1174 0.0080516 0.0090788 -0.0014703 -0.0019986 -0.00060686 -0.0017265
-0.0013117 0.00056498 -0.0011531 -0.00060488
0.0080232 0.0090838 0.15662 -0.02429 0.0088062 -0.0023089 -0.00093296 0.00061481
-0.00023832 0.0015249 -1.7171e-05 0.00083829
-0.0015393 -0.0019564 0.0088107 -0.0024166 -0.093707 -0.12069 -3.7911e-05 -0.0017604
-0.00032346 0.0019479 -0.0018585 0.00075508
-0.00060459 -0.001759 -0.00096998 0.00060392 -4.0807e-05 -0.0017388 -0.1318 -0.067396
0.004874 0.010768 0.00070372 -0.0014133
-0.0012371 0.00059725 -0.00025845 0.0015605 -0.00024876 0.0020156 0.0048615 0.0108
0.12766 -0.14234 -0.0045886 0.0081168
-0.001153 -0.00074185 -4.991e-06 0.00079424 -0.001686 0.0006945 0.0007444 -0.0015164
-0.0044895 0.008133 0.16239 -0.056129
2360000000 -0.071299 -0.08596 0.010927 0.0081837 -0.0012178 -0.0014586 -0.0017762 -0.00084716
-0.00073513 0.00098382 -0.0017128 -0.00046896
0.010935 0.0081865 0.14823 -0.024137 0.0081184 -0.0054156 -0.00081331 0.0010632
0.0018605 0.00022135 -1.1382e-05 -0.00020519
-0.0012689 -0.0014397 0.0080875 -0.0054783 -0.10305 -0.098447 -0.002729 -0.0010174
0.00072865 0.00020705 -0.00099222 0.0016886
-0.001738 -0.00086737 -0.00073595 0.0010462 -0.0027864 -0.0010389 -0.14852 -0.034655
0.0089263 0.010124 0.0015841 -0.0019232
-0.00074169 0.00093518 0.0019212 0.00022203 0.00072168 0.00017426 0.009058 0.01009
0.099923 -0.1435 -0.0007156 0.0091707
-0.0017005 -0.00031011 -6.0864e-05 -0.00021807 -0.001068 0.0016881 0.0015241 -0.0018665
-0.00073206 0.0091218 0.14052 -0.060274
2420000000 -0.079471 -0.05916 0.014266 0.0023252 -0.0032707 -0.0010064 -0.0010462 0.00078226
0.0010714 0.0015992 -0.0011541 0.0019167
0.014274 0.0023526 0.13056 -0.025268 0.0045579 -0.0072206 0.0013509 0.0011101
0.00059867 -0.0013395 -0.00018236 -8.1943e-05
-0.0031587 -0.00099599 0.0045091 -0.0073158 -0.1163 -0.077861 -0.0023082 0.001397
7.5852e-05 -0.00012466 0.00045503 0.0026743
-0.00099445 0.00075742 0.0014018 0.001119 -0.0022574 0.0014456 -0.15744 0.008869
0.013113 0.0074296 -0.00021857 -0.0027058
0.0010327 0.0015075 0.00061685 -0.0013533 8.4276e-05 -8.4195e-05 0.013073 0.0073707
0.065759 -0.14388 0.0012353 0.0097274
-0.0011305 0.0018684 -0.00017002 -5.5372e-05 0.00043072 0.0026827 -0.00021643 -0.0026543
0.0012591 0.009691 0.1221 -0.056734
2480000000 -0.079782 -0.028158 0.013877 -0.0030313 -0.001596 -4.5341e-05 -0.00059013 0.0013214
0.0017095 -0.000464 0.00011042 0.0014137
0.013894 -0.0029957 0.1327 -0.026131 0.0024735 -0.0091607 0.0011945 -1.2577e-05
-0.00037086 -0.00094298 -1.2005e-05 -0.0002715
-0.0016635 -6.3337e-05 0.0024205 -0.0091778 -0.11914 -0.057243 -0.00060194 0.0034238
-0.00018229 -0.00085245 0.0018267 0.00093141
-0.00067899 0.0013878 0.001203 2.9849e-05 -0.00059403 0.0033791 -0.15805 0.046439
0.017348 0.001625 -0.0010805 -0.0027462
0.001665 -0.0004549 -0.0004106 -0.00095205 -0.0001678 -0.0007355 0.01741 0.0016026
0.036182 -0.13583 0.0049454 0.0083655
0.00011713 0.0014159 -9.3896e-05 -0.00032674 0.0018688 0.0010465 -0.0011114 -0.0028584
0.0050741 0.0083686 0.10343 -0.053054
2540000000 -0.084113 -0.001903 0.011385 -0.0069062 -0.0022897 0.00093914 0.00063756 0.00090825
-6.1736e-05 -0.001582 0.0010468 0.0015712
0.011367 -0.0068649 0.11928 -0.018366 -0.001615 -0.0080408 0.00063281 -0.0014789
-0.0017483 -0.00012935 -0.00056212 0.00034159
-0.002291 0.00085337 -0.0016454 -0.0080376 -0.12525 -0.033647 0.0019616 0.0025253
-0.0010131 -5.8169e-05 0.0018594 -0.00080813
0.00065666 0.00085259 0.00064074 -0.0014992 0.0019916 0.0025539 -0.15697 0.085851
0.016847 -0.0045234 -0.0021763 -0.0022118
3.379e-05 -0.0015668 -0.0017326 -9.9832e-05 -0.0010905 -5.0409e-05 0.016805 -0.0046179
0.013308 -0.1223 0.0080381 0.0069841
0.0010013 0.001651 -0.00058264 0.00040236 0.0018711 -0.00098058 -0.0021937 -0.0022401
0.0080337 0.0069166 0.088698 -0.040185
2600000000 -0.077372 0.022751 0.0079163 -0.010077 -0.0013099 0.0026241 0.00085638 -0.00038043
-0.00081759 -0.0013913 0.0017604 0.0003828
0.0079373 -0.010115 0.11348 -0.033947 -0.0038436 -0.0061152 -0.00036549 -0.00077201
-5.387e-05 0.0015024 -0.00013023 0.00065229
-0.0013061 0.0026622 -0.0039688 -0.0060462 -0.12993 -0.0091358 0.0028841 -0.00014869
-0.00010222 0.001272 0.0011036 -0.0016496
0.00093606 -0.00040842 -0.00046449 -0.0007924 0.0029843 -9.0951e-05 -0.14208 0.11928
0.013686 -0.010892 -0.0036384 -5.4177e-05
-0.00089722 -0.0012083 -0.0001414 0.0014125 -0.00011238 0.001343 0.01365 -0.010872
-0.014191 -0.10706 0.0093308 0.005851
0.0018739 0.00034646 -0.00013717 0.00065811 0.0010639 -0.001712 -0.003602 2.4704e-05
0.0093495 0.0060036 0.080241 -0.026067
2660000000 -0.071534 0.048387 0.0039681 -0.011778 -0.00023346 0.00118 1.4141e-05 -0.00018507
-0.0025332 0.00028248 0.0014982 -0.00061132
0.0040197 -0.011737 0.12077 -0.03008 -0.0050146 -0.0042428 -0.001287 -0.00042917
0.00011922 0.0017304 0.0006146 0.00075264
-0.00016705 0.0010936 -0.0050101 -0.0041975 -0.12917 0.011584 0.0020481 -0.0016909
5.1231e-05 0.00076412 -0.0011324 -0.0015954
-1.1057e-05 -0.00018041 -0.001279 -0.00038871 0.0019157 -0.0016773 -0.12173 0.15015
0.0081648 -0.014364 -0.0024691 0.0011829
-0.0025241 0.00033851 8.4469e-05 0.0017854 0.0002318 0.00079115 0.0080547 -0.014402
-0.028496 -0.092519 0.010935 0.0015932
0.0014351 -0.00053319 0.00053826 0.00077364 -0.0011924 -0.0014322 -0.0024909 0.001125
0.010944 0.001552 0.075893 -0.0075557
2720000000 -0.061034 0.066989 -0.00029004 -0.011528 -0.00033823 0.0029567 -0.00019986 3.5959e-06
-0.0022264 0.0020831 0.00030692 -0.0017108
-0.00024003 -0.011543 0.10552 -0.033362 -0.0052369 -0.00073832 -0.0014851 0.0004991
0.0015311 0.00060116 0.0007911 -0.00021286
-0.00033104 0.0028272 -0.0053257 -0.00066057 -0.12332 0.04074 0.00035567 -0.0026379
0.00062535 0.00062352 -0.0014257 0.00075415
-0.00023767 -2.4216e-06 -0.0015152 0.00045089 0.00041923 -0.0026305 -0.08896 0.17948
0.0025253 -0.014963 -0.0019433 0.0024715
-0.0021979 0.0020206 0.0015998 0.00055225 0.00043778 0.00037079 0.0024829 -0.014909
-0.043909 -0.068784 0.012133 -0.00089426
0.00032735 -0.0016995 0.00083454 -0.00017693 -0.001078 0.00067045 -0.0020677 0.0024421
0.012129 -0.0009098 0.078974 0.011287
2780000000 -0.047067 0.086263 -0.0046854 -0.010194 -0.00010626 0.0011356 0.00044303 -0.00018219
0.00098001 0.0027508 -0.00052682 -0.0018161
-0.0046287 -0.010143 0.10364 -0.045 -0.0039513 0.00066384 -4.4305e-05 0.0016798
0.0015894 -0.00077486 2.2248e-06 -0.00022136
7.2742e-05 0.0010451 -0.003919 0.00069131 -0.12059 0.071109 -0.0020784 -0.001614
0.00038732 -0.00046982 -0.00020176 0.00092783
0.00062655 -0.0001807 -9.0356e-05 0.0016533 -0.0019667 -0.0015188 -0.059914 0.20126
-0.0037638 -0.014151 -0.00077726 0.0021119
0.00092209 0.0026934 0.0015598 -0.00079379 0.00047104 -5.285e-05 -0.0038453 -0.014199
-0.056125 -0.044306 0.010347 -0.0056376
-0.00065197 -0.0018192 0.00015313 -0.00019045 -0.0006249 0.0008276 -0.00076698 0.0021609
0.010299 -0.0056361 0.082901 0.0287
2840000000 -0.031722 0.10186 -0.0076405 -0.0069005 0.0013478 0.0020733 -2.861e-05 -0.00015515
0.0014662 0.0013846 -0.0016805 0.00037127
-0.0076077 -0.0069048 0.10166 -0.038018 -0.0029261 0.0015526 0.0003994 0.00069934
0.00014205 -0.0012901 3.5976e-05 8.0699e-06
0.0013814 0.0019999 -0.0029226 0.0016078 -0.11472 0.097313 -0.00136 0.00034371
0.00064076 0.00014603 0.0009924 0.0010396
-8.3819e-05 -6.9963e-05 0.00044974 0.00066124 -0.0014268 0.00028107 -0.024271 0.21633
-0.0074131 -0.010493 0.00053627 0.0012761
0.0015237 0.0012887 9.0042e-05 -0.0012848 0.00066998 0.00012427 -0.0074173 -0.010424
-0.060187 -0.021911 0.0087968 -0.0068997
-0.0015973 0.00040271 3.0549e-05 1.7093e-06 0.001123 0.0010767 0.00048165 0.0012577
0.0088091 -0.0068544 0.096622 0.044282
2900000000 -0.017189 0.12166 -0.0088233 -0.0028591 0.0016214 9.5895e-05 0.00039929 -0.00092531
0.0025757 -0.00094097 -0.0007993 -5.7723e-05
-0.0088033 -0.0028845 0.082321 -0.045499 -0.00068782 0.0026462 0.00087703 0.00028998
-0.00025367 -0.0015274 -0.00018911 -5.9776e-05
0.0016843 0.00012724 -0.0006134 0.002632 -0.096637 0.1299 -0.0008075 -0.00025332
-0.00032607 -0.0010649 0.001803 -0.00062186
0.00037837 -0.00087232 0.00089366 0.00024757 -0.00082376 -0.00019091 0.012274 0.21993
-0.010524 -0.0062578 0.0010261 0.0019373
0.0025985 -0.0009949 -0.00019647 -0.00151 -0.00043176 -0.0013382 -0.010585 -0.0062686
-0.060177 0.0077522 0.0064408 -0.0098614
-0.00085544 0.00011533 -0.00018827 1.7632e-05 0.0019052 -0.00059902 0.00097695 0.0019503
0.0063974 -0.0099313 0.11086 0.050031
2960000000 0.0050692 0.13353 -0.0086061 0.00060548 0.00037342 0.0016385 -0.00062916 -0.00092096
-8.9671e-05 -0.0021361 -0.00084257 0.00060772
-0.0085521 0.00058943 0.091585 -0.044775 -0.00023544 0.00094122 0.0010111 4.1e-05
-0.0012334 -0.00099605 0.00047487 0.00029844
0.00041105 0.0015538 -0.00023464 0.00099655 -0.077575 0.16069 -0.00071504 0.0005179
-0.00040474 0.00062772 -0.00029975 -0.0025401
-0.00070727 -0.00094483 0.00093321 4.6337e-05 -0.00070502 0.0005512 0.05436 0.22724
-0.010583 -0.001029 0.0017217 0.00059819
-0.0001724 -0.002192 -0.0012081 -0.0010373 -0.00049782 0.0007143 -0.010573 -0.0010146
-0.050975 0.031564 0.0022466 -0.011389
-0.00086279 0.00064023 0.00053005 0.00035032 -0.00027749 -0.0026012 0.001624 0.00056997
0.0022566 -0.011283 0.12957 0.060443
3020000000 0.023553 0.14723 -0.0062765 0.0038232 0.0013608 -0.00022756 -0.00092658 8.6229e-05
-0.0007694 -3.4611e-05 -2.7565e-06 0.00044038
-0.0062923 0.0038177 0.08051 -0.033242 -0.00014396 -0.00038044 0.00051586 -0.00086817
-0.0017508 0.00020174 0.00063192 -0.00028467
0.0016061 -0.00016967 -0.00016189 -0.0004248 -0.056579 0.1851 -0.00026781 0.0010348
-0.0001343 0.00014664 -0.0010542 -0.0016306
-0.0009925 6.1723e-05 0.00054592 -0.00091621 -0.00029536 0.0011095 0.093419 0.22
-0.0091 0.0024951 0.00045198 0.00021271
-0.00077396 -1.5096e-05 -0.0018515 0.00034682 5.07e-05 0.00026202 -0.009038 0.0024546
-0.040183 0.054162 -0.00063659 -0.010688
-7.3612e-06 0.00051752 0.00060401 -0.00035994 -0.00098552 -0.001386 0.00056362 0.00016867
-0.00064776 -0.010754 0.14933 0.057025
3080000000 0.05106 0.15615 -0.0043584 0.0059027 0.0017568 8.0368e-06 -0.00072759 -2.7164e-06
-0.00093665 0.00015624 -5.1244e-05 0.00076249
-0.0043271 0.0058463 0.078199 -0.027506 -0.00053372 0.00020531 -0.00014659 -0.00028662
-0.00052987 0.0011955 -5.883e-05 -0.00059075
0.0016623 -0.00012998 -0.0004399 0.00023501 -0.018777 0.20684 -0.00056275 0.00029205
0.00050993 0.00076443 -0.0024068 -0.00040001
-0.00074573 -1.9376e-05 -0.00010433 -0.00029569 -0.00067381 0.00028137 0.12718 0.21237
-0.0057569 0.0062356 0.0018604 0.00050269
-0.00098918 0.00019555 -0.00054561 0.0012194 0.00049616 0.00068368 -0.005745 0.0063138
-0.020064 0.080957 -0.0053064 -0.009508
-1.3123e-05 0.00074296 -5.8473e-05 -0.00059271 -0.0020986 -0.00067296 0.0019776 0.00034125
-0.0053913 -0.0095247 0.1631 0.064126
3140000000 0.079724 0.15899 -0.0010383 0.0074472 0.0029083 -0.0015388 -0.0010689 0.0011681
0.0014276 0.00089047 0.00048509 -0.00016853
-0.0010295 0.0074528 0.074362 -0.029412 -0.0011853 9.942e-06 0.00075572 -0.00025716
-5.2139e-05 0.0012051 0.0005949 -0.00046566
0.0029178 -0.0015587 -0.0010715 1.6494e-06 0.023325 0.22654 -9.4238e-05 0.0015869
0.001421 -0.00042049 -0.0025793 0.001161
-0.0011197 0.0012336 0.00076036 -0.00030849 0.00012383 0.0017143 0.16232 0.18716
-0.0018961 0.0067271 0.00081692 -0.001074
0.0015045 0.00089981 2.47e-05 0.0012367 0.0012261 -0.00042685 -0.0018512 0.0067522
-0.0099924 0.0973 -0.0074447 -0.0062625
0.00037269 -0.00015857 0.00063659 -0.00045073 -0.0027606 0.0010554 0.00065849 -0.0010238
-0.0073276 -0.0062032 0.18686 0.055291
3200000000 0.11151 0.16901 0.0040686 0.006401 0.0008498 -0.0029038 0.00010441 0.0018151
0.00067025 -0.0015296 0.00011454 0.00052045
0.0040712 0.0064215 0.084765 -0.027957 -0.0012284 0.0004096 -0.00053102 -0.0010144
0.00099172 0.0011873 -0.00037402 -0.00096013
0.0008417 -0.0029983 -0.001309 0.0003464 0.06813 0.23192 0.0011949 0.00086924
-0.00028447 -0.0021603 -0.0014436 0.0022122
0.00010314 0.0017346 -0.00052024 -0.00096064 0.0011689 0.00084454 0.18354 0.1643
0.00087327 0.0059347 0.00050562 -0.0014045
0.00060632 -0.0015821 0.00099038 0.0011537 -0.00024384 -0.0018687 0.0009326 0.0059114
0.021327 0.11517 -0.0092119 -0.0021882
0.00012983 0.00049278 -0.00044276 -0.00093684 -0.0012438 0.0023508 0.00055721 -0.0014179
-0.0092135 -0.0023463 0.20154 0.054775
3260000000 0.14332 0.16084 0.0043127 0.0029058 -0.00060515 -0.0024617 0.0012385 0.00072487
0.00052138 -0.0018647 -0.00014261 0.00013504
0.0043015 0.0029291 0.093153 -0.031301 -0.0021284 0.0020895 -0.00047541 -9.5236e-05
0.00094154 -0.00062651 -0.0007607 8.5504e-05
-0.00055644 -0.0024489 -0.0020226 0.0021418 0.11896 0.22737 0.00046164 -0.00037464
-0.00092652 -0.00071168 0.00063077 0.0020005
0.0012886 0.00080772 -0.00046127 -0.00019814 0.00048564 -0.00019523 0.21076 0.12679
0.0035163 0.0049066 -0.00071582 -0.0018983
0.00048311 -0.001952 0.00092911 -0.00047989 -0.00076195 -0.0011233 0.0034262 0.0049157
0.041165 0.12477 -0.0069497 0.0023102
-0.00033179 9.4249e-05 -0.00084173 6.347e-05 0.0008465 0.0020857 -0.00061026 -0.0019742
-0.0071444 0.0023734 0.23046 0.045824
3320000000 0.17325 0.15459 0.0072274 0.0012091 -0.00025767 -0.0020512 0.00090108 0.00022047
-0.001754 -0.0016088 0.00047025 1.2276e-05
0.0071227 0.0012384 0.099963 -0.02799 0.00070137 0.0024857 -0.00041828 -0.00055926
-0.000293 -0.00037864 -0.00052714 0.0002716
-0.00032732 -0.0017924 0.00057253 0.0024513 0.1669 0.21771 0.00026481 -0.00022867
-0.00087371 2.446e-05 0.0005231 0.0008559
0.00094843 0.00020242 -0.00048499 -0.00056338 0.00037651 -0.00024567 0.21968 0.096715
0.0043436 0.002293 -0.0009813 0.00012589
-0.0018965 -0.0013565 -0.00020136 -0.00044685 -0.0011553 -9.5862e-05 0.0043954 0.0022753
0.066314 0.1292 -0.0044305 0.0034759
0.00043128 -2.5899e-05 -0.00052898 0.00032267 0.00022845 0.00056363 -0.0012023 0.00020313
-0.0041179 0.0038498 0.24719 0.032928
3380000000 0.20816 0.13799 0.0055163 -0.0022163 -0.0012336 0.00065204 0.0010564 0.00012643
-0.001707 0.00082327 0.00036275 -8.1541e-05
0.0055502 -0.0022251 0.11097 -0.03604 2.7232e-05 0.0030798 -0.0012221 -0.00034794
-5.7723e-05 7.2416e-05 -0.0009909 0.00041633
-0.0013518 0.0005006 0.00010712 0.0030834 0.20828 0.19515 0.00060478 -0.00036269
-0.0014476 0.00053516 0.00094771 0.00088716
0.00098008 0.00014684 -0.001169 -0.00033258 0.00056173 -0.00035953 0.23454 0.06396
0.0055251 0.0017433 -0.00013235 0.00042807
-0.0015627 0.0009087 -0.00016866 5.0497e-05 -0.0014761 0.00065214 0.0055541 0.0018002
0.10343 0.12356 -0.0017195 0.0049394
0.00030323 -0.00011773 -0.00092215 0.00045069 0.00096053 0.0013563 -0.00020075 0.00054809
-0.0015846 0.0045695 0.27622 0.015204
3440000000 0.23934 0.11637 0.0045577 -0.0040431 -0.00087642 -0.0016455 0.00066938 -1.4643e-05
-0.0017207 0.0016349 0.00087356 -3.1858e-05
0.0045347 -0.0040443 0.10437 -0.041699 0.0031541 0.0022126 -0.00087846 0.0011611
0.00016439 0.00045783 0.00017114 0.00086723
-0.00076092 -0.001649 0.0031134 0.0021557 0.24632 0.16615 -0.00045065 -0.00016317
-0.00030234 0.0012758 0.00097874 0.00064658
0.0007369 -2.6544e-05 -0.00078112 0.0010925 -0.00050939 -0.00014832 0.23597 0.030768
0.0061331 -0.0011731 -0.00058314 -0.00041856
-0.0017482 0.0017323 0.00011215 0.00039161 -0.0001558 0.0011998 0.0060861 -0.001199
0.12871 0.1186 0.0017545 0.0029834
0.00096035 0.00014595 0.00015559 0.00094144 0.0011874 0.00087013 -0.00033511 -0.0003662
0.001487 0.0030898 0.29372 -0.013935
3500000000 0.27176 0.085112 0.0023374 -0.0046802 -0.0014662 0.0018889 0.00099169 -0.00078231
-0.00099104 0.0014488 0.00077829 -0.00094761
0.0023016 -0.0047144 0.11635 -0.065491 0.003081 0.0011323 -0.00024187 0.00063623
0.00047445 -3.3648e-05 -0.00017802 0.00027402
-0.0014372 0.0018192 0.0031654 0.0010834 0.27512 0.13243 0.00017111 -9.1058e-05
-2.0531e-05 0.00076624 0.0016268 0.00051063
0.0010456 -0.00077029 -0.00033743 0.00067861 0.00026639 -0.00012083 0.24005 0.0033955
0.006181 -0.003488 -7.9241e-05 -6.9533e-05
-0.00091225 0.0012773 0.00047793 -2.3463e-05 -3.1454e-05 0.00065386 0.0062318 -0.0035653
0.1695 0.096822 0.0023482 0.0010343
0.00071529 -0.00074231 -0.00014331 0.00030638 0.0017138 3.6217e-05 -0.00028557 -0.00017284
0.0023602 0.0013043 0.314 -0.041024
3560000000 0.2902 0.050881 0.00018979 -0.0059781 -0.00013349 -0.00090398 0.00059259 0.00024156
0.0014955 0.0017105 7.1117e-05 -0.00093299
0.00015495 -0.0059675 0.11047 -0.070801 0.005701 -0.00059891 0.00028987 0.00053441
0.00052478 -0.00014149 0.00031328 0.00040335
-0.00011316 -0.0009291 0.0057429 -0.00066247 0.30283 0.089154 -3.8898e-05 -9.8364e-05
0.00084826 0.00026496 0.0018577 -0.00096239
0.00057753 0.00024028 0.00036489 0.00052302 -0.00020422 3.2739e-06 0.23003 -0.032953
0.0045183 -0.0061276 -0.00057032 -0.00050123
0.0017617 0.0016524 0.00049435 -7.4963e-05 0.00072824 0.00030327 0.0043812 -0.0060563
0.18968 0.089012 0.001878 -0.0010222
-0.00020628 -0.00098801 0.00034786 0.00034234 0.0014386 -0.00082969 -0.0005578 -0.00029637
0.0023897 -0.0014074 0.32694 -0.081706
3620000000 0.30676 0.012976 -0.0012417 -0.0036818 -0.0020111 -0.0002268 0.00023647 -0.0017556
-5.4485e-05 0.00052378 -0.00033716 -0.00058749
-0.001214 -0.0036607 0.11066 -0.099862 0.0042088 -0.0037904 0.0002788 0.00039943
-4.8394e-05 -0.00082215 0.0005933 0.00034735
-0.0017999 -0.00023536 0.0040292 -0.0039244 0.31518 0.045518 0.00023786 -0.0010809
-0.00031245 0.00015951 0.00066262 -0.00098385
0.00033693 -0.0017021 0.00026636 0.00040833 0.00029077 -0.00088058 0.21874 -0.063245
0.00060143 -0.0068212 -0.0012086 0.0010684
1.716e-05 0.0005436 -0.00015638 -0.00094759 -0.00021123 0.00026964 0.00056529 -0.0069633
0.21232 0.054696 0.0005856 -0.0015304
-0.00049486 -0.00081551 0.00049078 0.00043457 0.00066521 -0.00082332 -0.00108 0.00090221
0.0001581 -0.0018075 0.32816 -0.11585
3680000000 0.31095 -0.031153 -0.0036483 -0.0039098 -0.00099491 0.0015813 -0.0010483 -0.00021037
0.0013473 -7.174e-05 -0.0011948 -0.00025226
-0.0036902 -0.0039505 0.10617 -0.11664 0.0015983 -0.0045942 0.00070832 0.00037407
-0.00018549 -0.00070147 0.0005216 -5.0565e-05
-0.00098947 0.0017022 0.0015465 -0.0045199 0.3261 -0.0041596 -0.00094413 -0.0006928
0.0010193 0.00083669 0.00045266 -0.0015468
-0.0010705 -0.00020191 0.00070298 0.00037486 -0.00089232 -0.00077095 0.20502 -0.096686
-0.00082241 -0.0059009 -0.0010641 0.0012486
0.0012787 -0.0002616 -0.00019259 -0.00068999 0.0011468 0.00073346 -0.00082049 -0.005827
0.23301 0.033074 -2.5873e-05 -0.001311
-0.0012208 -0.00031454 0.00056403 4.327e-05 0.00062796 -0.0017975 -0.0011511 0.0010651
-0.00024286 -0.00097881 0.3289 -0.16004
3740000000 0.31293 -0.067247 -0.003237 2.3164e-05 -0.0021076 0.0026429 9.9561e-05 -0.00097753
-0.00087676 3.8776e-05 -0.00092311 0.00046774
-0.0032119 5.3012e-05 0.097745 -0.13824 0.00088931 -0.0055872 0.00028215 -0.00017909
-0.00031487 -0.00021389 0.00064085 0.00013884
-0.0022213 0.002629 0.00094364 -0.0057034 0.3287 -0.043892 -0.00059539 -7.0139e-05
0.00038517 -1.7777e-05 -0.00044141 -0.0013973
9.7034e-06 -0.00086654 0.0003678 -0.0002011 -0.0007555 -0.00013147 0.18376 -0.12041
-0.0023914 -0.0050511 0.001031 0.002716
-0.00070475 0.00016129 -0.00030398 -0.00021462 -1.889e-05 -0.00013085 -0.0024906 -0.0051386
0.24165 0.00045875 -0.0010997 -0.00095375
-0.00066384 0.00054393 0.00056689 8.3104e-05 -0.00060669 -0.001367 0.00095614 0.0030168
-0.00069739 -0.00089211 0.31536 -0.20015
3800000000 0.30703 -0.1136 -0.0023183 0.00075618 0.00070015 0.003697 -0.0014059 -0.0016842
0.0015953 0.0011275 -0.001284 0.00035895
-0.0022626 0.0007212 0.086945 -0.15317 -0.0022544 -0.0050186 0.00031626 0.00019121
-0.00081926 -0.00044669 0.00093874 0.0002436
0.00082805 0.0036169 -0.0023 -0.0050852 0.32529 -0.08544 -0.00074717 0.0003966
0.00071265 -0.00016738 -0.00078204 -0.00093453
-0.0014732 -0.0016722 0.00023598 0.00017119 -0.0006683 0.00053926 0.17414 -0.14577
-0.0032354 -0.0036002 0.0013394 0.0016215
0.0015158 0.0010626 -0.00079414 -0.00039613 0.00086185 6.7902e-05 -0.0032245 -0.0034663
0.25816 -0.036287 0.0011729 0.00039937
-0.0013342 0.0002193 0.00081996 0.00014942 -0.0010026 -0.00084614 0.001648 0.0014353
0.0013443 0.00016122 0.30698 -0.24162
3860000000 0.29561 -0.145 -0.00071006 0.001209 0.0026202 0.0020564 -0.002106 0.0011964
0.00075212 -0.0010948 -0.00040071 0.0015195
-0.00078176 0.0012131 0.067913 -0.16281 -0.0032525 -0.0049951 0.00044392 -0.00067961
-0.00084263 0.0012439 0.00072043 -0.0010533
0.0026118 0.0021483 -0.0034587 -0.0048653 0.30505 -0.12546 -0.00071137 0.0010299
5.2149e-05 -0.00057095 -0.001298 -0.00048522
-0.0020195 0.0012147 0.00053209 -0.00062387 -0.00067659 0.00084468 0.14657 -0.16066
-0.002482 -0.0038587 0.0021759 0.0012721
0.00086079 -0.0012639 -0.00082874 0.0011607 0.00043039 -0.00055807 -0.0024951 -0.0038863
0.25793 -0.063753 0.0005126 -0.0013449
-0.00039098 0.0015839 0.00072016 -0.00094028 -0.00099865 -0.00051586 0.0021243 0.0010572
-5.6359e-05 -0.001227 0.28383 -0.27877
3920000000 0.28054 -0.18525 0.0017163 0.00011899 0.0035952 0.0024165 0.00012381 0.00093814
0.00024731 -4.4906e-05 0.00042817 0.00053859
0.0018043 8.9802e-05 0.040643 -0.17906 -0.0050258 -0.0032884 -0.00050014 -6.0323e-05
0.00032386 0.00027285 -0.00028279 -0.00046847
0.0035694 0.0022622 -0.0050504 -0.0031541 0.29838 -0.15813 0.00030352 0.0013672
0.0020983 -0.00079171 -0.00044153 -9.351e-05
6.8906e-05 0.0010087 -0.00047898 -0.00015474 0.00027168 0.0014261 0.12626 -0.17136
-0.0037733 -0.0032802 0.00242 -0.00045187
0.00032857 -0.00020267 0.00023671 0.00034475 0.0016059 -0.0010046 -0.0037562 -0.0031941
0.25295 -0.11072 0.0012689 -0.0010906
0.00063011 0.00063222 -0.00014172 -0.00057393 -0.00065611 -8.4454e-05 0.002265 -0.00035382
0.0015581 -0.00064417 0.26332 -0.30695
3980000000 0.25297 -0.22099 0.0018291 -0.0030011 0.0050756 -0.0004774 4.8424e-05 0.0011936
0.0011068 -0.001839 0.00045988 0.00019356
0.0018922 -0.0030201 0.018818 -0.19246 -0.0056485 -0.0014456 0.00068355 0.00051439
0.00044953 0.00036868 -2.7901e-05 -0.0011553
0.0049258 -0.00047843 -0.0055594 -0.0013743 0.26962 -0.18859 0.00141 -0.00012881
-0.0012166 -0.001131 -0.00049728 -0.0006142
2.273e-05 0.0011342 0.00062748 0.00044085 0.0013769 -1.7721e-06 0.09015 -0.19336
-0.0039219 -0.0038311 0.0014379 -0.0011113
0.0010301 -0.0018369 0.00051997 0.00046955 -0.0010192 -0.00098735 -0.0040256 -0.003794
0.24315 -0.14021 0.0016724 -0.0037544
0.00058395 4.4993e-05 -0.00016233 -0.0012427 -0.00041234 -0.00057717 0.0016729 -0.0010252
0.0021119 -0.0041713 0.22883 -0.3454
4040000000 0.22488 -0.2465 -0.00065054 -0.0039793 0.0031743 -0.0032598 0.00029239 0.00032666
-0.00042355 -0.0010629 0.0008748 0.00013578
-0.00064808 -0.0039452 -0.0065366 -0.19997 -0.0047873 0.00028017 0.00025065 -0.0010474
-1.005e-05 0.00028367 -0.0015358 -0.00022386
0.0033747 -0.003222 -0.0049401 0.00011692 0.2477 -0.22203 9.0111e-05 -0.00063472
-0.00085221 -0.0004511 -0.0011902 2.6074e-05
0.00032237 0.00025013 0.00026702 -0.00090094 0.00021405 -0.00066638 0.068118 -0.188
-0.0064491 -0.001845 0.0017686 -0.00023218
-0.00066061 -0.00091481 0.00012539 0.00028278 -0.0005873 -0.00029802 -0.006366 -0.0018577
0.23403 -0.173 -0.00089732 -0.0031715
0.00094378 2.304e-05 -0.0016691 -0.00014201 -0.0011262 4.9544e-05 0.0017151 -0.00061017
-0.0014684 -0.0034303 0.19092 -0.36337
4100000000 0.19439 -0.2702 -0.0034314 -0.0027545 0.0010758 -0.0036684 -0.00016206 -6.4799e-05
0.00030076 -0.0016467 0.0003599 9.5192e-05
-0.0034197 -0.002758 -0.032578 -0.20382 -0.0049633 0.0009972 -0.00025084 -0.00028077
0.00082332 0.00045064 -0.00068032 0.00037602
0.00091604 -0.0036133 -0.0049005 0.0012443 0.22562 -0.24862 0.00023212 -1.9443e-05
-0.00057438 -0.00016509 -0.0015691 0.00038775
-7.3365e-05 2.5113e-05 -0.00023359 -0.00040438 0.00022429 -8.2049e-05 0.034813 -0.20155
-0.0059276 0.00044201 0.0013569 -0.0015577
0.0004646 -0.0015382 0.00083709 0.00039721 -0.00064397 -0.00052592 -0.0059789 0.00045441
0.21965 -0.19922 -0.0014334 -0.0041938
0.00031404 0.00018711 -0.00058585 0.00048312 -0.0016043 0.0001774 0.001163 -0.0013162
-0.0016523 -0.0038987 0.15804 -0.38974
4160000000 0.16514 -0.28675 -0.0035099 -0.0018922 -0.00024396 -0.0033035 0.00073857 -0.00022235
-0.0035467 -0.0009533 0.00087837 -0.00074986
-0.0035387 -0.0019066 -0.058418 -0.19992 -0.004772 0.0028168 -0.00040957 -0.00031727
0.00027222 -0.00045362 -0.00079925 0.00040507
-0.00028547 -0.0033518 -0.0047341 0.0029545 0.19245 -0.26382 0.00044497 -0.00045148
-0.0010431 -0.00049949 -0.0010598 0.00075298
0.00066192 -0.00023812 -0.00046684 -0.00017706 0.00047453 -0.0003255 0.010105 -0.1891
-0.0056985 0.0013541 0.00075854 -0.0023267
-0.0036858 -0.00073536 0.00024622 -0.00043593 -0.0011978 -0.00032098 -0.0057062 0.001505
0.18964 -0.23365 -0.0041988 -0.0035693
0.0007132 -0.00084438 -0.00081521 0.00038957 -0.001221 0.0012372 0.00089868 -0.0024031
-0.0036258 -0.0034257 0.10902 -0.39833
4220000000 0.13646 -0.30215 -0.0043419 0.00022089 -9.4666e-05 -0.0036672 -0.00021841 -0.00018353
-0.00089589 0.00091745 0.00020734 -0.0010698
-0.0043897 0.00016124 -0.094837 -0.18997 -0.0021392 0.0035666 -0.00025288 -0.00015318
5.0677e-05 -2.6664e-05 -0.00061977 0.00095092
-0.0001159 -0.003766 -0.0020595 0.0034539 0.16258 -0.28984 -0.00017364 0.00030924
0.00022859 0.00018308 3.9115e-05 0.0013145
-0.00016231 -0.00010873 -0.00022329 -0.00011095 -0.00013526 0.00017727 -0.013785 -0.18722
-0.0044297 0.0022626 0.00010822 -0.0021823
-0.00064378 0.00094203 6.0276e-05 -5.9333e-05 0.0004473 0.00039245 -0.0044404 0.0022649
0.17455 -0.25871 -0.0038588 -0.0028667
0.00018523 -0.0012406 -0.0006291 0.00089124 0.00010131 0.0012161 0.00020774 -0.0023492
-0.0038692 -0.0032802 0.080991 -0.4128
4280000000 0.1056 -0.31058 -0.0027581 0.0017014 -0.0017253 -0.0041696 -0.00054658 0.00068932
-0.00038799 0.0012553 -0.00071692 -0.00045875
-0.0027795 0.0017152 -0.12042 -0.19409 -0.0026654 0.0030283 -0.00079078 -0.00022926
0.00011245 0.00014192 0.00046966 0.00070155
-0.0018558 -0.0041225 -0.0028574 0.0029896 0.13274 -0.29661 0.0010045 -9.9571e-05
-0.00086712 0.001014 -0.00033832 0.00080513
-0.00046843 0.0007105 -0.00065182 -0.00034147 0.00091829 -8.1207e-05 -0.051714 -0.17209
-0.0047694 0.0027277 -0.00035768 -0.0021945
-0.00037571 0.0013329 7.2043e-05 -2.5134e-06 -0.00077797 0.0010063 -0.0047136 0.0026336
0.13069 -0.2818 -0.0060652 -0.0010745
-0.0007439 -8.5144e-05 0.00042691 0.00079791 -0.0003833 0.00056573 -0.00056044 -0.0021725
-0.0066418 -0.00097428 0.029633 -0.41674
4340000000 0.078181 -0.31947 -0.0018088 0.0018347 -0.0023399 -0.0017078 0.00017995 0.00066077
5.4536e-06 0.00085146 -6.6491e-05 -0.00096225
-0.0017715 0.0018509 -0.14109 -0.16796 -0.0020253 0.0039581 -1.3174e-05 0.0005447
-2.1982e-05 -0.00023267 0.00037611 0.00035769
-0.0022972 -0.0016585 -0.0019142 0.0040339 0.096953 -0.31315 -0.00022928 -0.0011735
0.00050442 0.00055504 0.00064596 0.0020802
0.00017459 0.0005845 -0.00012125 0.00062883 -0.00021538 -0.0011859 -0.069728 -0.16934
-0.0042411 0.0037202 -0.0015756 -0.0025364
1.308e-05 0.0008805 -0.00020589 -0.0002328 0.00027933 0.00043064 -0.004301 0.0038323
0.10404 -0.30799 -0.0051936 0.0016039
-2.8803e-05 -0.0010185 0.00036504 0.00040866 0.00047352 0.0022892 -0.0013834 -0.0024731
-0.0049174 0.0019399 -0.0031899 -0.41088
4400000000 0.047014 -0.32473 -0.00084163 0.0014577 -0.0022899 -0.0016988 0.00089051 0.0013545
-9.7023e-05 0.00075325 -6.8875e-05 -0.00066022
-0.00086675 0.0014072 -0.1702 -0.15799 -0.0013707 0.0041087 -0.00044946 0.00035177
0.00015191 -0.00059591 0.00050037 0.00045224
-0.0024203 -0.0017231 -0.0012067 0.0041491 0.067543 -0.3192 -0.00040495 -0.00022258
0.00032631 0.00024729 0.0010375 0.0013541
0.00089849 0.001309 -0.00039134 0.00045779 -0.00025442 -0.00018782 -0.094354 -0.15588
-0.0033816 0.0051961 -0.0022099 -0.0013071
-7.1001e-05 0.00073282 0.00017981 -0.00053523 0.00040959 0.00030475 -0.0032688 0.0053257
0.072193 -0.32021 -0.0042145 0.00094849
-0.00017795 -0.00068579 0.00075328 0.00026057 0.00097211 0.0014737 -0.0022215 -0.0015716
-0.0037269 0.00073816 -0.049443 -0.41612
4460000000 0.011236 -0.3244 -0.00056997 0.00026506 -0.0042931 -0.00079532 0.0013595 -0.0006446
-0.00021364 0.0012872 -0.0011033 -0.00018348
-0.00055686 0.00033928 -0.19201 -0.12843 -0.0004054 0.0045712 -0.00036217 0.00080552
-0.00035777 -0.00040024 0.00046588 -0.00048931
-0.004186 -0.00070455 -0.00053407 0.0045395 0.042465 -0.32639 -0.00045747 -0.00046399
0.00027638 0.00082713 0.0022686 0.00043759
0.0014321 -0.00066101 -0.00037987 0.00078258 -0.00060667 -0.00038553 -0.10734 -0.13437
-0.0014537 0.0065654 -0.0022516 -0.0010324
-0.0002904 0.0013531 -0.00026691 -0.00051562 0.00036043 0.0006869 -0.001371 0.0064026
0.037861 -0.31685 -0.0036825 0.0031358
-0.0011377 -0.00031398 0.00032406 -0.00049597 0.0022679 0.00040454 -0.0022626 -0.00089716
-0.0041224 0.0026843 -0.089842 -0.39788
4520000000 -0.012588 -0.3246 -0.00042388 -0.00052391 -0.0037456 0.00042774 0.00068321 -0.00010903
0.0018736 9.203e-06 -0.00077455 0.00087213
-0.00040481 -0.00053632 -0.21687 -0.11131 0.00086004 0.0045883 0.00056472 0.00080355
-0.0002211 -7.5025e-05 0.00034097 -1.4207e-05
-0.0036604 0.00039487 0.00083944 0.0045926 0.011018 -0.3242 -0.0010077 0.00051356
0.00081064 -0.00053671 0.0017263 -0.00082605
0.0005996 -9.8946e-05 0.00056979 0.00083287 -0.00092825 0.00061092 -0.125 -0.12493
-0.00033158 0.005939 -0.0031321 -0.00059362
0.0018304 -6.8019e-06 -0.00033556 -2.1336e-05 0.00070635 -0.00050623 -0.00041263 0.0060388
-0.011625 -0.32985 -0.0026816 0.002455
-0.0006836 0.00098961 0.00030506 2.4525e-05 0.0016341 -0.00093649 -0.0032419 -0.00051762
-0.002868 0.002946 -0.11862 -0.3948
4580000000 -0.050179 -0.31704 -0.0013272 -0.00074563 -0.0030848 0.0024971 0.000765 -0.00046228
0.00010556 4.5229e-05 -0.00031513 0.00087755
-0.0013276 -0.00078375 -0.23539 -0.084435 0.0012247 0.0041296 0.00056063 -9.8767e-05
-6.8653e-05 0.00018663 9.9707e-05 -0.00033737
-0.0030362 0.0027269 0.0013689 0.0040465 -0.020597 -0.32083 -0.00024523 0.00052678
-0.00026204 -0.00021538 0.0014446 -0.00090251
0.00073428 -0.00045288 0.0006322 -5.8976e-05 -0.00020411 0.00040497 -0.13519 -0.10021
0.002198 0.0052624 -0.0027705 0.0013022
-7.3335e-05 6.4233e-05 -0.00011327 0.00014362 -0.00018426 -0.0002573 0.0022291 0.0052876
-0.039655 -0.33569 -0.0025595 0.0034325
-0.00038306 0.0008541 0.00022707 -0.00037635 0.0014318 -0.00095728 -0.0026536 0.0012734
-0.0020259 0.0034699 -0.16346 -0.36515
4640000000 -0.075617 -0.31095 -0.0026218 -0.0016522 -0.0028372 0.0027286 0.00050653 -0.0014752
0.0015971 -0.0003632 9.0106e-05 0.00098565
-0.0026123 -0.0016286 -0.24587 -0.056671 0.0016602 0.0037013 0.00071562 0.00032316
-0.00042424 0.00041012 1.2296e-05 -0.00068151
-0.0028444 0.0026533 0.0016007 0.0038027 -0.045074 -0.31483 0.00024328 0.00083411
0.00076949 0.00038266 0.00058597 -0.0020469
0.00055014 -0.0014891 0.00073461 0.00023877 0.000206 0.00079768 -0.14057 -0.085945
0.0038291 0.0039628 -0.0024589 0.0017079
0.0015909 -0.00042607 -0.00035443 0.00050259 0.00092831 0.00016836 0.0039141 0.0038264
-0.071972 -0.32229 -0.0025405 0.0037627
7.2784e-05 0.00096018 4.3864e-05 -0.00081388 0.00055866 -0.0021495 -0.0025851 0.0015623
-0.0026535 0.0035069 -0.18207 -0.35559
4700000000 -0.10341 -0.30597 -0.004251 1.6426e-05 -0.0013016 0.004552 -0.00090264 -0.00097775
0.0010299 -0.00060135 0.00087304 0.00064941
-0.0042482 -6.4065e-05 -0.25748 -0.038048 0.0024775 0.003968 0.00041485 -0.00056681
0.00032479 0.0004004 -0.00020721 -6.2524e-05
-0.0014108 0.0046145 0.0025969 0.0040787 -0.075889 -0.30847 -0.00028343 0.00043626
0.00019581 -0.00012444 -3.1649e-06 -0.0015045
-0.00093815 -0.00093345 0.00039481 -0.00052491 -0.00017075 0.00058 -0.15741 -0.064943
0.0036589 0.0013429 -0.0015374 0.0025403
0.00092912 -0.00053009 0.00033229 0.00034939 0.00025281 -6.8599e-05 0.0035871 0.0012459
-0.11109 -0.31532 -0.00089694 0.0036077
0.00095548 0.00068856 -0.00037194 9.4123e-05 4.0678e-05 -0.0013881 -0.0016878 0.002653
-0.0011884 0.0036688 -0.22624 -0.32614
4760000000 -0.13341 -0.29072 -0.0049199 0.0015203 0.00070414 0.0045141 -0.00071494 -0.00057301
0.00036749 -0.00099529 0.00078523 -0.00032674
-0.004899 0.0014565 -0.25305 0.0044001 0.0030757 0.0033768 -2.7334e-05 -0.00068433
0.00040055 0.00011157 0.00011263 -8.1914e-05
0.00075995 0.0045463 0.0032086 0.0031464 -0.10555 -0.29429 0.00081569 0.00035444
0.0011599 0.00019569 -0.0014767 -0.0010045
-0.00070265 -0.00055666 -4.733e-05 -0.00066905 0.00075066 0.00033402 -0.15139 -0.048494
0.0026252 0.00078352 -0.0004611 0.002696
0.00027623 -0.0010911 0.00034132 0.00023264 0.00086528 7.3777e-05 0.0025657 0.00084034
-0.14432 -0.29895 -0.00091512 0.003841
0.00083005 -0.00039593 0.00016031 -1.6388e-05 -0.0012523 -0.00095795 -0.00033877 0.0027692
-0.00058394 0.0041264 -0.23749 -0.30386
4820000000 -0.16025 -0.27674 -0.0050381 0.0028155 0.001455 0.0029766 -0.00091525 -0.00044263
0.0004355 -0.00099829 4.403e-05 -0.00028699
-0.005033 0.0027586 -0.26495 0.026786 0.0045223 0.0034465 -9.4008e-06 -0.00034035
0.00029804 -0.00022947 -0.00021601 -0.00039033
0.0014687 0.0028141 0.0045082 0.0034096 -0.13293 -0.29044 0.00044806 -0.00041656
4.1249e-06 -0.0011245 -0.0007903 4.6124e-05
-0.00088882 -0.00042776 -4.9559e-05 -0.00038188 0.0003932 -0.00026728 -0.16671 -0.031001
0.0018559 -0.00045054 -9.5522e-05 0.0030297
0.00031574 -0.00090812 0.00034143 -0.00014342 0.00034393 -0.00071989 0.0020001 -0.00056618
-0.18444 -0.28224 -0.00028797 0.0032044
1.5647e-05 -0.00038397 -0.00022943 -0.0004818 -0.00083311 -0.00015986 -8.2057e-06 0.0029351
-0.00023583 0.0029458 -0.27475 -0.27372
4880000000 -0.19121 -0.25676 -0.0042507 0.0046706 0.0020877 0.003097 -0.0013692 0.00022825
-0.00088589 -0.00093746 0.00044938 -1.1955e-05
-0.0042465 0.0046328 -0.25642 0.068507 0.0049691 0.0015046 -0.00032405 -0.00020056
-0.00021915 0.00028992 -0.00021911 1.0337e-07
0.0021109 0.0032198 0.0049754 0.0015691 -0.15193 -0.27752 0.00051648 -0.00036899
-7.3101e-05 -0.0013517 -0.00061584 -0.00031208
-0.0014336 0.00022532 -0.00036642 -0.00019334 0.00061285 -0.00043887 -0.15975 -0.012383
0.00046325 -0.00083872 0.0012985 0.002407
-0.00084058 -0.00088683 -0.00013996 0.00017313 -0.00014353 -0.0016111 0.00037774 -0.00075596
-0.2156 -0.2668 0.0004462 0.0029976
0.00050893 -0.00017417 -0.00025391 4.7271e-05 -0.00086089 -0.00019756 0.001261 0.002433
0.00031609 0.0028895 -0.28584 -0.24452
4940000000 -0.21174 -0.23917 -0.0029957 0.0065948 0.0028753 0.0012703 -0.00034255 0.00076196
-0.0011871 -0.00048209 0.00019312 -0.00057477
-0.0029797 0.006562 -0.26811 0.094252 0.0057435 0.0010488 -7.3578e-05 -5.7603e-05
0.00045434 -0.0002725 -0.00039798 8.7226e-05
0.0028868 0.0011742 0.0058247 0.00094891 -0.17276 -0.25357 0.00015811 -0.00040973
-0.0011248 4.8167e-05 -0.00060974 0.00022716
-0.00027714 0.00079084 -0.0001074 -4.8758e-05 0.00010149 -0.00043632 -0.16749 -0.002782
-0.00064521 0.0001859 0.0019615 0.0017776
-0.0010044 -0.00042363 0.00031991 -0.000338 -0.0011894 -0.00021812 -0.00056636 9.7826e-05
-0.24001 -0.23984 -0.00026341 0.0029593
7.5255e-05 -0.0006654 -0.00039093 0.00023033 -0.0005567 0.00036379 0.0019018 0.0018454
-0.00034192 0.0032055 -0.31031 -0.21794
5000000000 -0.2325 -0.21474 -0.000131 0.0074176 0.0031958 0.0018197 -0.00022057 0.0006562
-0.00050154 0.00063563 -0.00030237 -0.00091861
-0.00013642 0.0074531 -0.25437 0.11198 0.0058312 -0.00075055 -0.00025196 -6.581e-05
-0.00019044 -0.00060947 -0.00025105 -3.518e-05
0.0033351 0.0017698 0.0057241 -0.00087292 -0.20204 -0.23861 -0.00046078 -0.00070446
-0.00042569 -0.00043338 -0.00042913 -0.00012554
-0.00022751 0.00064997 -0.00024587 -8.2517e-05 -0.0006445 -0.00069182 -0.16153 0.021569
-0.001239 0.0013335 0.0023135 0.0010667
-0.00057478 0.00066488 -0.00010841 -0.000605 -0.00054829 -0.00028994 -0.0012248 0.0013873
-0.2675 -0.21639 -0.00017119 0.0036255
-0.00022764 -0.00085322 -0.00021633 -0.00013005 -0.00043939 -0.00011854 0.0023641 0.0010925
0.00020173 0.0035058 -0.32212 -0.18354
5060000000 -0.25348 -0.18708 0.0020131 0.007139 0.0032411 -0.00047005 0.00019069 0.00059491
-0.00040902 -5.458e-05 -0.00034768 -0.00034712
0.0019618 0.0071151 -0.23665 0.14879 0.0052476 -0.0020106 -5.118e-05 0.00020026
-0.00038441 -6.5565e-05 -0.00046143 0.00021427
0.0031744 -0.00051473 0.0053156 -0.0020614 -0.21549 -0.21718 -0.00045522 0.00026134
-0.001281 -0.00016034 -0.001106 6.8852e-05
0.00018952 0.00054163 -9.7821e-05 0.00020383 -0.00024566 0.00027866 -0.16313 0.028827
-0.00054513 0.0030335 0.0018352 0.00052082
-0.00034923 -0.0001261 -0.00038611 -8.0981e-05 -0.0010887 0.00019528 -0.00058103 0.0030803
-0.28201 -0.1859 0.0011736 0.0036351
-0.00044138 -0.00027239 -0.00054519 0.00028429 -0.00091425 7.0354e-05 0.0018033 0.00047229
0.0011079 0.0034304 -0.33387 -0.15515
5120000000 -0.26932 -0.16149 0.0036005 0.0059533 0.0028462 -0.00067224 0.00031556 0.00070017
-0.00012547 0.00089629 -0.00054607 0.0004188
0.0035844 0.0059467 -0.23107 0.17525 0.0047995 -0.0027804 7.604e-05 0.00025845
-1.5049e-05 4.9406e-05 0.00011659 0.00039366
0.0028581 -0.00066713 0.0047536 -0.0028059 -0.22951 -0.20227 -0.00018049 0.0001574
-0.00013152 0.0012351 -0.0012274 0.00078547
0.00036342 0.00065602 0.00014874 0.00024465 -0.00013407 2.2805e-05 -0.15941 0.055222
0.00095759 0.0035973 0.0025168 0.00044928
-0.00017454 0.00085661 -4.8757e-05 -3.983e-05 1.8552e-05 0.00075202 0.00095443 0.0035371
-0.29751 -0.15146 0.0017727 0.0036019
-0.00050183 0.00034278 0.00019759 0.00032355 -0.0012985 0.00067815 0.0024268 0.00047675
0.0013519 0.0037062 -0.34672 -0.12104
5180000000 -0.28507 -0.13114 0.0051042 0.004723 0.0032477 -0.0010401 0.00025892 0.00057046
-8.6653e-05 0.00024152 -0.00059065 0.00040854
0.0051295 0.0047168 -0.20886 0.19846 0.0041723 -0.0039467 -0.00031853 -0.00032635
-1.7499e-05 -0.00019727 -0.00013656 0.0002029
0.0032328 -0.001135 0.0040259 -0.0039043 -0.24092 -0.16587 -0.00028019 0.00069929
0.00019777 -0.00013822 -0.00015064 0.0010046
0.00028825 0.00057064 -0.00033974 -0.00028411 -0.00039812 0.00081255 -0.15811 0.065017
0.0026811 0.0041274 0.0021758 -0.00087997
-0.00014051 0.00028576 -0.00011775 -0.00012395 -0.00030052 -6.7283e-05 0.0027134 0.0041262
-0.30954 -0.10887 0.002603 0.0033344
-0.00052297 0.00048394 -7.8173e-05 0.00012213 -0.00047951 0.0010039 0.002333 -0.000782
0.002711 0.0036808 -0.34951 -0.08872
5240000000 -0.29339 -0.10411 0.0052908 0.0033919 0.0026928 -0.0028668 0.00073976 -2.7403e-05
-0.00027661 -6.6984e-05 0.00020132 0.00056916
0.0052762 0.0033502 -0.19679 0.23568 0.0029725 -0.0046843 -2.9576e-06 9.7189e-05
-0.0002349 -7.6641e-06 0.00024549 0.00018669
0.002763 -0.0029542 0.0029882 -0.0048024 -0.25741 -0.1405 0.00031747 8.4665e-05
-0.00015107 0.00048627 7.702e-05 0.0010838
0.00069232 -4.3406e-05 -1.8109e-05 0.00012249 0.00042217 0.00017699 -0.15867 0.085581
0.0037394 0.0027963 0.0015965 -0.0012022
-0.00022192 -2.0455e-05 -0.00025939 -3.6471e-05 -0.00010725 0.00083928 0.0037395 0.0028858
-0.32351 -0.067844 0.003053 0.003068
4.0074e-05 0.00054116 0.00020074 0.00039726 0.00014355 0.001199 0.0016281 -0.0013222
0.0032121 0.0027852 -0.3552 -0.055323
5300000000 -0.29834 -0.0737 0.0060688 0.0018578 0.0017234 -0.0031092 0.00010679 -0.00041984
0.00025207 0.00078233 8.4253e-07 0.00018574
0.006015 0.0018955 -0.18886 0.24057 0.0021553 -0.0052924 -0.00019271 0.00022361
-0.00013669 0.00032485 0.00024426 0.00036579
0.0016164 -0.0031758 0.0020476 -0.0055531 -0.2732 -0.11498 0.00026334 -0.00019778
-3.4652e-05 0.0003399 0.00048258 0.00097629
0.00012764 -0.00037095 -0.00012939 0.00018123 0.00033923 -0.00024569 -0.15091 0.094846
0.0053845 0.0019353 0.0015179 -0.0015157
0.00033654 0.00077705 -6.3541e-05 0.00033009 0.0003601 0.00037112 0.0054051 0.0018372
-0.3352 -0.038744 0.0035593 0.0027349
0.00011134 0.00025246 0.00030051 0.00026843 0.00088741 0.00090869 0.0013794 -0.0015651
0.0032043 0.0027023 -0.35073 -0.02005
5360000000 -0.29819 -0.036657 0.0059687 0.00071829 0.00045939 -0.0037295 0.00036083 -4.0857e-05
7.9922e-05 0.00032615 0.0005599 -0.00013142
0.0060346 0.00066226 -0.15146 0.26229 0.00069834 -0.0057249 8.5373e-05 0.00021753
3.3943e-05 0.00011007 0.00049791 -7.6386e-05
0.00042319 -0.0037985 0.0004454 -0.0055872 -0.27173 -0.088613 0.00043513 0.00026108
0.00029716 0.00048281 0.00063077 0.00063344
0.00035214 -4.3848e-06 9.1705e-05 0.00025957 0.00030951 0.00032161 -0.14897 0.11277
0.0060542 -0.00042387 0.00071138 -0.0020612
8.0521e-06 0.00031674 1.4948e-05 8.7509e-05 0.00020115 7.1069e-05 0.005922 -0.00044498
-0.33089 0.00027339 0.0046434 0.0022176
0.00060788 5.2672e-06 0.00049971 -6.1285e-05 0.00053554 0.00027222 0.00071744 -0.0019547
0.0046821 0.0026739 -0.3494 0.0084462
5420000000 -0.30064 -0.013315 0.0061042 -0.0012639 -0.00069889 -0.0037272 -2.7436e-05 -0.00016834
0.000731 0.00042988 0.0002324 -0.00040566
0.0061364 -0.0012143 -0.1324 0.28883 -0.00010525 -0.0054133 7.4728e-05 0.00013409
-2.991e-05 -1.4218e-05 0.00033578 -0.00012139
-0.00061329 -0.0036051 -7.5194e-05 -0.0054616 -0.28771 -0.05506 -0.00021739 -0.00048718
0.00082647 -8.1527e-05 0.001267 -7.3987e-05
-4.9818e-05 -0.00016472 5.7057e-05 0.00012796 -0.00015423 -0.00041372 -0.13737 0.12745
0.0051407 -0.0020103 -1.4672e-06 -0.0016752
0.00072659 0.0003931 -2.6606e-05 -6.2032e-05 0.00060355 0.00019806 0.0051786 -0.0020766
-0.33445 0.028942 0.0047664 0.00086891
0.00025835 -0.00030197 0.00017825 -0.00011216 0.0010264 0.00019329 0.00016265 -0.0018097
0.0051356 0.00094106 -0.34164 0.0506
5480000000 -0.2926 0.022916 0.0049593 -0.0020538 -0.0018515 -0.0028352 0.00031814 -6.6102e-05
0.00089734 -0.00020613 -0.00023391 -0.000254
0.0049709 -0.0019788 -0.1179 0.29668 -0.0015715 -0.0055867 2.2128e-05 0.00025274
0.00011519 -2.5711e-05 0.00015468 -0.00021087
-0.0019963 -0.0028677 -0.0016513 -0.0057712 -0.29195 -0.032349 -0.00026773 0.00018468
0.00036409 -0.00033123 0.00054394 -0.00024006
0.00034087 -1.1386e-05 1.9572e-05 0.00022637 -0.00025179 0.00019927 -0.13088 0.13835
0.0041434 -0.0033952 -7.3128e-05 -0.0018969
0.00085368 -0.00017541 1.938e-05 6.6246e-06 0.00071015 -0.00021737 0.0040442 -0.0034685
-0.32383 0.058222 0.0047718 0.00052799
-0.00018862 -9.5639e-06 0.00022083 -0.00016355 0.00080036 0.00010622 -0.00027755 -0.0020088
0.0046812 0.00027356 -0.33204 0.07235
5540000000 -0.28851 0.048233 0.0041897 -0.0027032 -0.0026377 -0.0021577 0.00040201 -0.00034357
0.00027495 -0.00016447 -0.0002339 0.00012013
0.0042637 -0.0026721 -0.076984 0.31412 -0.0026473 -0.0052209 0.00042636 9.7443e-05
7.6509e-05 -5.8853e-05 -0.00011026 -0.00030568
-0.0026409 -0.001921 -0.0028164 -0.0050585 -0.29067 -0.011714 0.00037848 -0.00011585
0.00039866 9.1843e-05 0.000224 -9.4891e-06
0.00040308 -0.00040228 0.00042475 6.7337e-05 0.00031001 -0.00013244 -0.11926 0.15968
0.0026414 -0.0038722 -0.0010234 -0.0020336
0.00021881 -0.00014012 4.0399e-05 -0.00016149 0.00038947 -0.00016305 0.0026672 -0.0038561
-0.30907 0.093621 0.0052284 -0.0010008
-0.00015103 1.221e-05 -5.0423e-05 -0.00049756 0.0004053 -0.0004158 -0.0010195 -0.0017435
0.0048732 -0.00088998 -0.3244 0.113
5600000000 -0.27694 0.076156 0.0034761 -0.0037569 -0.002475 -0.0017917 0.00032449 -0.00039812
0.00033111 -0.0002715 0.00028917 0.00050746
0.0034107 -0.0037523 -0.07413 0.3281 -0.0039161 -0.0047607 6.7627e-05 -0.00019383
-0.00013774 -6.0137e-05 -0.00022605 -0.00037565
-0.0025461 -0.0017172 -0.003918 -0.0046869 -0.29029 0.020178 -7.7422e-05 1.1892e-05
0.00037987 -0.00057027 0.00046911 -0.00045748
0.00030331 -0.00034895 6.6086e-05 -0.00021448 -4.2754e-05 1.4484e-05 -0.1115 0.15901
0.0017752 -0.0038802 -0.0011613 -0.0010211
0.00018724 -0.00024547 -0.00013813 -6.5185e-05 0.00027211 -0.00052193 0.0017764 -0.003845
-0.30015 0.12363 0.0042595 -0.0015391
0.00020787 0.00042215 -0.0002951 -0.00039873 0.00041218 -0.00061921 -0.0010009 -0.0010699
0.0046204 -0.0012408 -0.30265 0.12813
5660000000 -0.26545 0.098047 0.0030591 -0.0038078 -0.0034585 -0.00049276 -0.00031443 -0.00072262
-7.6843e-05 -0.00073403 0.00037921 -0.00025667
0.0030866 -0.00376 -0.032835 0.31961 -0.0045364 -0.0028976 -2.6088e-05 -0.00013183
0.00014865 6.126e-05 -7.0708e-05 -7.3009e-05
-0.0034894 -0.00050351 -0.0045882 -0.0029132 -0.29051 0.044414 -0.00019267 0.00018786
-0.00042519 -0.0003525 0.00029943 -0.0012646
-0.00029764 -0.00074996 1.3671e-05 -0.00011447 -0.00015841 0.00018151 -0.09616 0.17907
0.00078844 -0.0040842 -0.001453 -0.00092493
-9.3227e-05 -0.00062566 0.00011237 -1.9179e-06 -0.00036562 -0.00035898 0.00074984 -0.0041699
-0.28521 0.15216 0.0040825 -0.0019783
0.00045609 -0.00021 -5.7024e-05 5.7774e-05 0.00031318 -0.0010073 -0.0014709 -0.001023
0.0042529 -0.0022379 -0.29374 0.16463
5720000000 -0.25031 0.11946 0.0025398 -0.0042945 -0.002835 0.00083012 -0.00054153 -0.00022976
-0.00031486 -0.00022183 -1.5388e-05 -0.00033251
0.0025485 -0.0042342 -0.0046163 0.34496 -0.0056192 -0.0026234 9.1387e-05 -5.8689e-05
-0.00024968 1.0974e-05 -0.00024353 0.00021186
-0.0029192 0.00090972 -0.0057307 -0.002401 -0.28656 0.075231 0.00018486 4.3258e-05
0.00030421 0.00038871 -0.0002126 -0.00025405
-0.00059872 -0.00020707 8.088e-05 -4.6734e-05 0.00016164 3.4199e-05 -0.079962 0.18084
-7.6845e-05 -0.0035468 -0.0014602 -0.00027316
-0.00044742 -0.00022892 -0.00021957 7.003e-05 0.00031185 0.00026738 -0.00012672 -0.0035675
-0.2736 0.17905 0.0042374 -0.0033376
-0.00014473 -0.0003357 -0.0001254 0.00025151 -2.1057e-05 -0.00023881 -0.0016095 -0.00027144
0.0039569 -0.0033655 -0.26242 0.18161
5780000000 -0.23392 0.13672 0.0014646 -0.0048432 -0.0023994 0.0010893 -0.00071138 9.7256e-05
-0.00043487 -0.00033493 -0.00010863 -0.00024884
0.0014228 -0.0048621 0.0088709 0.33971 -0.0059508 -0.00064173 -5.8795e-05 -0.00019772
-1.9725e-05 -3.5405e-05 -9.606e-06 -0.00022025
-0.0024026 0.00099631 -0.0058692 -0.00054429 -0.2831 0.091542 -5.2746e-05 -0.00019733
7.1933e-05 -0.0001542 -0.00035567 -0.00039168
-0.00071304 6.4573e-05 -6.2518e-05 -0.00017304 -1.4418e-05 -0.00016936 -0.071038 0.19664
-0.00022632 -0.0030421 -0.0013393 1.3106e-05
-0.00044181 -0.00043105 -2.0027e-05 -4.6163e-05 5.2829e-05 -0.00015323 -0.00013556 -0.0030091
-0.26283 0.20031 0.0027681 -0.0037818
-0.00024447 -0.00037664 -8.1479e-05 -0.00024621 -0.00040329 -0.00063066 -0.0011575 5.9729e-05
0.0027535 -0.0034453 -0.25446 0.20314
5840000000 -0.21993 0.15786 7.59e-05 -0.0055442 -0.0021359 0.0012157 -0.00015685 0.00029558
-0.00037024 0.00019452 -0.00048859 -0.00038965
0.00017804 -0.0054944 0.044593 0.34282 -0.0057357 0.00065459 -0.00018743 6.1689e-05
0.00017527 -8.2462e-06 -0.00013128 0.00025686
-0.0021312 0.0012871 -0.0058198 0.0006714 -0.27574 0.11624 -0.0002371 0.00012829
-0.00027912 -0.00082913 -0.00035746 -0.00034382
-7.7974e-05 0.00030471 -0.00016828 2.5939e-05 -0.00022606 8.4918e-05 -0.048228 0.19964
-0.00062895 -0.0036829 -0.0013805 0.00039678
-0.00027725 0.00028964 0.00018453 -2.0698e-05 -0.00017153 -0.00072491 -0.00077043 -0.0036848
-0.2442 0.2088 0.0021118 -0.0041724
-0.00031272 -0.00035254 -8.4986e-05 0.00020787 -0.00056099 -0.00040062 -0.0014621 0.00035339
0.0024827 -0.0042819 -0.21773 0.22778
5900000000 -0.20581 0.16964 -0.0019885 -0.0054676 -0.0020875 0.002433 -0.00017791 4.8386e-05
0.00036667 -9.1327e-05 1.0652e-05 0.00038223
-0.0019763 -0.0055055 0.064772 0.34238 -0.0050866 0.0020098 6.9112e-06 -1.5016e-05
5.1224e-05 -0.00021388 -8.8608e-05 -3.1532e-05
-0.0021049 0.0024925 -0.0051478 0.0022126 -0.25975 0.13149 -1.2043e-05 -9.2933e-05
-0.00041675 -0.00030298 -0.00077759 -0.0003568
-0.00017154 3.8437e-05 -1.4215e-06 9.5796e-06 -3.6082e-06 -6.7118e-05 -0.040818 0.21005
-0.00098836 -0.0035351 -0.0010241 0.0001972
0.00015715 -0.00025976 -1.8921e-05 -0.00028309 -0.00057784 -0.00039098 -0.001026 -0.0036273
-0.21852 0.22451 0.002139 -0.0047511
5.1731e-06 0.00026163 -8.15e-05 -5.2717e-05 -0.00071184 4.6939e-05 -0.0011163 0.00022731
0.0019684 -0.0050985 -0.2032 0.23718
5960000000 -0.18548 0.18273 -0.0030105 -0.0039315 -0.00082737 0.0026412 -0.00013045 0.00017437
-0.00011053 9.3781e-05 2.1527e-06 3.2447e-05
-0.0030953 -0.0039494 0.091552 0.34125 -0.00423 0.0022868 -0.00016377 -8.4825e-06
-9.0288e-06 1.4773e-05 0.00022076 0.00013414
-0.00067349 0.0026666 -0.0040845 0.0024199 -0.24418 0.15738 -3.4547e-05 -0.00017427
-0.00011654 0.00019028 -0.00043125 -0.00019933
-7.2273e-05 0.00021993 -0.0001588 -1.3998e-05 2.6514e-05 -0.00015182 -0.022116 0.21831
-0.0020284 -0.0032833 -0.00093837 0.00092006
-9.1811e-05 0.00013753 2.1846e-05 5.7538e-05 -0.00029534 0.00026102 -0.0020335 -0.0032046
-0.19707 0.23828 0.00046452 -0.0050997
-0.00012864 0.00019403 9.396e-05 1.8462e-05 -0.0002388 -0.00021093 -0.0010238 0.00095022
0.0003524 -0.0048264 -0.17402 0.26431
6020000000 -0.16735 0.19782 -0.0039655 -0.0030009 -0.0001351 0.0030529 -6.0282e-06 0.0005241
-0.00027618 0.00029223 -0.00014532 0.00024369
-0.0039053 -0.0029669 0.11961 0.33248 -0.0045522 0.003237 -5.1254e-05 0.00015393
-0.00022017 0.00016813 -0.00026966 0.00011251
-0.00017855 0.0031261 -0.0044432 0.0033063 -0.22435 0.16924 -0.00016681 0.00030044
-0.00079077 7.8073e-06 -0.00046364 0.00062995
-3.3197e-05 0.00054233 -5.778e-05 0.00016549 -0.00028049 0.00026136 -0.015824 0.21372
-0.0027612 -0.0032997 -0.00062418 0.00080349
-0.00024777 0.00029189 -0.00017144 0.0001721 -0.00078768 1.4504e-05 -0.0027985 -0.0033299
-0.16761 0.25152 -5.282e-05 -0.0048196
-0.00022179 0.00023802 -0.0001963 0.00013583 -0.00061444 0.00047164 -0.00061479 0.00073935
5.6669e-05 -0.004846 -0.14739 0.26297
6080000000 -0.14714 0.20633 -0.0041407 -0.00064247 0.0013368 0.0028653 0.00010829 6.4289e-05
2.5008e-05 -1.0787e-05 0.00025993 8.8205e-05
-0.0040594 -0.00073214 0.14106 0.33329 -0.0030132 0.0046354 -4.6114e-05 -5.8121e-05
8.9258e-05 0.00018317 0.00026515 0.00036106
0.0014717 0.0028712 -0.0030613 0.0045881 -0.20647 0.19593 0.00018887 0.00011269
-0.00031726 0.00085709 -9.2568e-05 0.00024244
0.00011714 4.9945e-05 -5.3733e-05 -3.8236e-05 0.0002302 0.00019215 0.0010886 0.22193
-0.0040263 -0.0023086 -0.00088961 0.0009967
9.949e-05 2.2853e-05 2.7214e-05 7.6845e-05 -0.00025586 0.00073549 -0.0040671 -0.0022853
-0.13869 0.269 -0.0012057 -0.0056362
0.00025704 2.8279e-05 0.00025982 0.00038986 -0.00032265 0.00041183 -0.0009677 0.00098978
-0.0010327 -0.0057085 -0.12554 0.28411
6140000000 -0.12996 0.21952 -0.0035522 -0.00047815 0.0016721 0.0020738 7.5568e-05 8.5963e-06
-1.585e-05 -5.3213e-05 0.00036984 -0.00011096
-0.0035614 -0.00045804 0.16793 0.3142 -0.002193 0.0052866 1.3429e-05 3.4672e-05
0.0003618 -0.00013794 0.00034716 8.0406e-05
0.0015964 0.0020707 -0.002102 0.0054302 -0.18213 0.21515 0.00033757 -6.2392e-05
0.00030074 0.00062864 -0.00027678 0.00070834
7.9999e-05 9.3826e-06 3.164e-05 6.0151e-05 0.00037234 -0.00010648 0.013874 0.21262
-0.0046549 -0.001199 -0.00039628 0.0015582
-8.7887e-05 9.786e-06 0.00035744 -3.8619e-05 0.0002515 0.0007031 -0.004653 -0.0011605
-0.11916 0.28829 -0.002751 -0.0042476
0.00031215 -0.00011141 0.00028422 4.3298e-05 0.00012746 0.0007506 -0.00038488 0.0015969
-0.0029339 -0.0042412 -0.086387 0.28326
6200000000 -0.11423 0.225 -0.0029048 -0.00010369 0.0021713 0.0013473 8.0512e-05 0.00031695
-0.00026753 0.00020635 -0.00015498 -0.00048309
-0.0028822 -5.6001e-05 0.19582 0.31243 -0.00087692 0.0053256 5.1782e-05 0.00025727
9.1145e-05 4.3549e-05 0.00012645 9.2944e-05
0.0022245 0.001269 -0.00072648 0.0053229 -0.16348 0.22901 0.00016243 -0.00041171
0.00055464 -8.5171e-05 0.00031985 0.00044308
7.9682e-05 0.00034947 9.2201e-05 0.00024917 0.00012758 -0.00046255 0.027257 0.22096
-0.0046239 4.6701e-05 1.5807e-05 0.0012644
-0.00021464 0.00014962 9.304e-05 -4.2903e-05 0.00056964 6.0452e-05 -0.0046205 0.00010007
-0.1063 0.29542 -0.0036068 -0.0037463
-0.00011318 -0.0002762 0.00013017 1.9961e-05 0.00013826 0.00020892 6.3653e-05 0.001301
-0.0035963 -0.0036836 -0.072813 0.29203
6260000000 -0.099271 0.23779 -0.0030627 0.00086963 0.0021947 0.0005848 0.00029178 -8.6913e-05
6.6076e-05 0.0003042 -7.9106e-05 3.6613e-05
-0.0030594 0.0008122 0.21311 0.29713 3.8364e-05 0.0053511 1.9981e-05 -0.0001051
1.2045e-05 -0.00010915 0.00022268 0.00011138
0.0021653 0.00060901 0.00013445 0.0052657 -0.14043 0.25053 0.00014761 -5.8541e-05
0.00015669 -5.4232e-05 0.00037684 0.00035379
0.00028609 -0.00011816 1.6962e-05 -0.00013623 8.5264e-05 3.6439e-05 0.043298 0.21597
-0.0043975 0.0014487 0.00058503 0.0012242
5.6804e-05 0.00016366 -5.2841e-05 -0.00010697 0.00012538 -0.00028553 -0.0043825 0.0015094
-0.080005 0.29567 -0.0039529 -0.0026585
-3.1423e-05 -3.5444e-05 0.00026441 0.0001506 7.9394e-05 0.00029694 0.00069034 0.0012449
-0.0040943 -0.0026501 -0.027598 0.29181
6320000000 -0.082842 0.23959 -0.0025089 0.0014943 0.002165 -0.0003965 4.6025e-05 0.00013073
-0.00041889 0.00038894 -0.00022589 0.0002535
-0.0025249 0.001432 0.2385 0.28718 0.0019027 0.0055497 6.9408e-05 9.5664e-05
3.3289e-05 -0.00012582 0.00024039 -8.4796e-05
0.0022098 -0.00047432 0.0018879 0.0055933 -0.12201 0.25871 -0.00023719 -0.00023984
0.00045549 0.00011869 0.00042595 0.00018085
8.6037e-05 0.00017349 6.0513e-05 0.00011054 -0.00014254 -0.00029531 0.042124 0.21702
-0.0038182 0.0021111 0.00083104 0.00088181
-0.00043743 0.0004757 -1.725e-05 -6.6957e-05 0.00037678 0.00015527 -0.0038608 0.0021914
-0.055441 0.30483 -0.0051101 -0.001484
-0.00026109 0.00025778 0.0001395 -7.7139e-05 0.0005241 0.00043816 0.00072393 0.00083988
-0.0049692 -0.0015272 -0.01735 0.29043
6380000000 -0.0632 0.24681 -0.0018992 0.0018739 0.0015817 -0.00050925 3.9404e-05 -5.7595e-05
0.00031222 0.00024393 9.0038e-05 0.0002379
-0.0018525 0.0018682 0.25506 0.26783 0.0031102 0.0042301 -0.00011994 -6.4003e-05
-0.0003168 -0.00012997 -9.0927e-05 -0.00021448
0.0016461 -0.00064459 0.0033256 0.0041167 -0.094128 0.27456 -0.00012783 0.00012182
0.00042759 -0.00032915 0.00038961 0.00025972
6.9972e-05 -9.7208e-05 -0.00010669 -7.6966e-05 -0.00023797 9.892e-05 0.063152 0.20738
-0.0030434 0.0034272 0.00093461 0.00068409
0.00026265 0.00019087 -0.00016222 -0.00014519 0.00053476 -0.00024639 -0.002966 0.0033846
-0.03409 0.29772 -0.0044098 0.00013385
9.568e-05 3.0522e-05 -8.8852e-05 -0.00027873 0.00060984 1.7042e-05 0.0010033 0.00065827
-0.004666 9.9649e-05 0.023248 0.2931
6440000000 -0.04017 0.25737 -0.00077225 0.0024544 0.0018019 -0.00093481 0.00033104 -0.0001082
0.00030974 -0.00042284 -0.00020539 -0.00029734
-0.00073736 0.0024075 0.27568 0.2535 0.0035366 0.0028272 0.00010649 -3.4175e-05
-8.0088e-06 3.9567e-05 -0.00028721 -0.00025371
0.0018754 -0.00084084 0.0035316 0.0027276 -0.07665 0.28886 -0.00021206 0.00028064
-0.00062166 -5.0036e-05 0.0005106 -0.00061331
0.00037998 -0.00013395 0.00011453 -4.961e-05 -0.00021151 0.00035943 0.065257 0.2033
-0.0018627 0.0039406 0.00087552 0.00060354
0.00031013 -0.00038854 -8.2679e-05 5.3449e-05 -0.00053554 -0.00011022 -0.0017798 0.0039856
0.0081988 0.30227 -0.0043314 0.0011423
-0.00020495 -0.00022391 -0.00016766 -0.00023335 0.00023546 -0.00061222 0.00087417 0.0006658
-0.0042739 0.0011916 0.034843 0.27603
6500000000 -0.021858 0.25697 -8.5992e-05 0.002009 0.0013298 -0.00095901 0.00024449 -7.1513e-05
0.00011125 0.00011076 -9.0949e-05 0.00037855
-0.00014721 0.0020238 0.30041 0.22621 0.003626 0.0023604 0.00011776 1.0708e-05
0.00011705 0.00010344 0.00025847 -0.00011618
0.0013108 -0.0011314 0.0037466 0.0023318 -0.065085 0.2856 -1.5606e-05 1.7206e-05
9.0503e-05 -0.00010624 -0.00025699 -0.00031563
0.00019864 -8.3003e-05 0.0001097 3.245e-05 8.7912e-05 -7.1787e-05 0.089217 0.19817
-0.00023035 0.0040478 0.0010268 0.00048285
9.0751e-05 9.3687e-05 8.6665e-05 8.3103e-05 -8.3043e-05 -6.9482e-05 -0.00020467 0.0040361
0.029477 0.30584 -0.0032644 0.0021944
-8.1914e-06 0.00027816 0.00017982 -0.00013406 -0.00025167 -0.00013314 0.0010601 0.00043138
-0.0033468 0.0024295 0.07119 0.27758
