# Supplementary material for: Early Detection of Alzheimer’s Disease via Machine Learning-Based Microwave Sensing: An Experimental Validation
Source: Sensors (Basel). 2025 Apr 25;25(9):2718. doi: 10.3390/s25092718 (PMC12074295; doi:10.3390/s25092718)
Supplement: Supplementary file 1 [file sensors-25-02718-s001.zip › measurements_paper_sensors/26 febbraio - PART1/set7 H/CSF_H_m1.s6p]

!Keysight Technologies,M9804A,MY58100912,A.14.10.03
!Date: Thursday, April 27, 2023 10:28:33
!Correction: S11(C  6-Port  ) 
!S12(C  6-Port  ) 
!S13(C  6-Port  ) 
!S14(C  6-Port  ) 
!S15(C  6-Port  ) 
!S16(C  6-Port  ) 
!S21(C  6-Port  ) 
!S22(C  6-Port  ) 
!S23(C  6-Port  ) 
!S24(C  6-Port  ) 
!S25(C  6-Port  ) 
!S26(C  6-Port  ) 
!S31(C  6-Port  ) 
!S32(C  6-Port  ) 
!S33(C  6-Port  ) 
!S34(C  6-Port  ) 
!S35(C  6-Port  ) 
!S36(C  6-Port  ) 
!S41(C  6-Port  ) 
!S42(C  6-Port  ) 
!S43(C  6-Port  ) 
!S44(C  6-Port  ) 
!S45(C  6-Port  ) 
!S46(C  6-Port  ) 
!S51(C  6-Port  ) 
!S52(C  6-Port  ) 
!S53(C  6-Port  ) 
!S54(C  6-Port  ) 
!S55(C  6-Port  ) 
!S56(C  6-Port  ) 
!S61(C  6-Port  ) 
!S62(C  6-Port  ) 
!S63(C  6-Port  ) 
!S64(C  6-Port  ) 
!S65(C  6-Port  ) 
!S66(C  6-Port  ) 
!S6P File: Measurement: :
# Hz S  RI   R 50
500000000 -0.32806 -0.061036 -0.011044 -0.0012058 -0.0087927 0.012747 -0.0039682 0.011304
0.013644 0.0058019 -0.0050406 0.0083823
-0.011104 -0.0013262 -0.40871 -0.072222 0.0075462 -0.010777 0.00093663 0.011615
0.0091747 0.0041335 0.00064421 0.014385
-0.0080228 0.012612 0.0079244 -0.010893 -0.25486 0.19487 0.0071049 0.0036281
-0.0024133 0.0079039 0.0018339 0.013037
-0.0049432 0.012956 0.00096132 0.012037 0.0073363 0.003491 -0.32777 0.044653
-0.02056 -0.0051355 0.015109 0.027209
0.013603 0.0057068 0.0083153 0.0036679 -0.0025921 0.0078691 -0.020068 -0.0058611
-0.20948 -0.24746 -0.029132 0.0032255
-0.0059239 0.010092 0.0004122 0.013721 0.0023063 0.013072 0.014624 0.027748
-0.029444 0.0037853 -0.25812 -0.14545
560000000 -0.31351 0.10617 -0.022725 -0.066487 0.00062507 0.013332 0.0059625 0.011304
0.010818 0.0054533 0.011251 0.011141
-0.022994 -0.066692 -0.37003 0.092037 -0.040553 -0.039136 0.014139 0.0033823
-0.015014 -0.005917 0.0049502 -0.001405
0.00072098 0.01283 -0.041164 -0.037923 -0.17866 0.24507 -0.0003153 -0.0043254
0.019047 0.0069213 0.0080751 -0.0049481
0.0050623 0.010043 0.013744 0.0033784 -0.00057129 -0.0049824 -0.30319 0.13364
0.0067699 -0.021312 0.0052812 -0.022677
0.011062 0.0052123 -0.012046 -0.0060144 0.01854 0.0081197 0.0061196 -0.020849
-0.2997 -0.064908 0.0099835 -0.049728
0.010117 0.0085756 0.0047647 -0.00094338 0.0069619 -0.0054081 0.0056456 -0.0223
0.0096713 -0.049523 -0.3287 0.0029951
620000000 -0.27367 0.083008 -0.023446 0.0092898 0.0034417 0.0090459 0.0088627 -0.0042031
0.012121 -3.8325e-05 0.00095826 -0.00088123
-0.023469 0.0094153 -0.39896 0.037493 -0.019275 0.00082842 -0.0016975 -0.002042
0.013382 -0.0044126 0.0006956 -0.0025527
0.004025 0.0091856 -0.019184 0.00071453 -0.15263 0.25278 -0.00092184 -0.0049222
-0.0030004 -0.0022098 0.0085434 -0.0026906
0.0085544 -0.0035903 -0.0014145 -0.0022019 -0.0016031 -0.0052704 -0.26093 0.14247
-0.040228 -0.019678 0.013197 0.028381
0.011872 -0.00059537 0.012503 -0.0045375 -0.0027694 -0.0025195 -0.040259 -0.020463
-0.21132 -0.10429 -0.045136 0.013316
0.0021747 -0.0014568 0.00049407 -0.002924 0.0086992 -0.0037888 0.013125 0.027986
-0.044993 0.013391 -0.24116 -0.034746
680000000 -0.23889 0.17617 -0.025987 -0.014223 0.0048659 0.0048817 0.0013683 -0.0075156
-0.00099069 -0.011172 0.0061665 -0.0067519
-0.026319 -0.014523 -0.38924 0.14032 -0.03213 -0.0014665 -0.0016749 -0.00042149
-0.0014399 -0.0092643 -0.00058982 -0.0020532
0.0048916 0.0049284 -0.032083 -0.0011552 -0.10544 0.27548 -0.00081423 0.00015268
-0.0012906 0.0005775 -0.0026686 -0.0088485
0.0012937 -0.0072314 -0.0015779 -0.0006294 -0.00087191 -0.00018069 -0.21749 0.19599
-0.023767 -0.0073398 -0.0086915 -0.012065
-0.0013162 -0.011578 -0.0012737 -0.0099406 -0.001396 0.00091662 -0.023903 -0.0067464
-0.28457 -0.0016571 -0.0064746 -0.0068154
0.0053495 -0.0071316 -0.0011301 -0.0021575 -0.0026465 -0.0089058 -0.0089034 -0.011725
-0.0064016 -0.0069099 -0.26161 0.072214
740000000 -0.19233 0.16938 -0.040243 0.026945 0.013434 -0.00393 0.00018537 -0.0042805
-0.0035594 -0.0014707 -0.0065582 0.0027723
-0.040283 0.026378 -0.33416 0.15898 -0.036243 0.03429 2.5125e-05 -0.0062533
-0.012812 0.0065505 -0.00098915 -0.0052415
0.01339 -0.0041584 -0.036036 0.034623 -0.07174 0.27533 -0.0020903 0.0033659
-0.0010514 -0.0058006 -0.0021997 0.0015427
7.6273e-05 -0.0039141 8.1304e-05 -0.0057727 -0.0023913 0.0035259 -0.20074 0.20218
-0.041728 -0.0095977 0.022133 0.0167
-0.0047283 -0.0025444 -0.012979 0.0056906 0.00019685 -0.0057565 -0.04227 -0.010269
-0.18087 0.037007 -0.044268 -0.0020411
-0.0060058 0.0029284 -0.00098726 -0.0053952 -0.002422 0.0013477 0.022561 0.016667
-0.04443 -0.0016661 -0.25115 0.077373
800000000 -0.16484 0.21521 -0.022069 0.016417 0.0053175 -0.010168 -0.00455 -0.0025482
-0.0046535 0.00129 0.0038175 0.00060237
-0.022133 0.016332 -0.34343 0.23044 -0.0083164 0.034063 -0.0021874 0.0021402
-0.00053607 0.0022664 0.00028701 0.0053204
0.0053084 -0.010152 -0.0081111 0.034102 -0.033785 0.30122 0.0010358 0.0014859
-0.00039632 0.0032008 -0.0016651 0.00062696
-0.0043959 -0.0025907 -0.0023092 0.002071 0.00097656 0.0013082 -0.17242 0.22998
-0.029116 0.013138 0.014882 -0.010908
-0.0044093 0.0017388 -0.00046665 0.0021205 -0.00018756 0.0032648 -0.02867 0.013364
-0.23771 0.059604 -0.018703 0.022005
0.0046204 0.00067927 0.00091022 0.0054794 -0.0012958 0.00047844 0.014982 -0.010253
-0.018836 0.021864 -0.24841 0.12721
860000000 -0.12945 0.23605 -0.017835 0.030484 -0.0032821 -0.0099265 -0.0021524 0.00025825
0.0038649 0.0052932 -0.0032262 -0.0033889
-0.017795 0.03048 -0.29556 0.27476 0.0079736 0.033755 -0.00014124 0.0020144
0.0036672 0.00028665 0.0034491 0.00031849
-0.0032658 -0.0098382 0.0079219 0.033812 0.015547 0.31116 -0.00052744 -0.00052388
0.0027618 -0.0016829 0.0016822 0.0041501
-0.0019755 0.00051958 0.00018565 0.0021678 -0.00048539 -0.00033075 -0.13492 0.24072
-0.018405 0.017271 -0.0058271 -0.0089647
0.0043507 0.0053631 0.003718 0.00047411 0.0026206 -0.001621 -0.018489 0.01735
-0.1812 0.12435 -0.026365 0.016278
-0.0033789 -0.0031748 0.0039156 0.00032175 0.0016991 0.0042714 -0.0062712 -0.0095092
-0.026556 0.016683 -0.19744 0.17691
920000000 -0.10704 0.25852 0.0049511 0.039005 -0.0092485 -0.0042718 -0.0019008 0.0016098
-4.3561e-05 0.0016586 0.0033017 -0.0013295
0.0049198 0.039022 -0.26934 0.29611 0.027902 0.022211 0.0013784 0.00085451
0.0070822 0.00010666 0.0038203 -0.0027071
-0.0091325 -0.0042814 0.028027 0.022211 0.061408 0.31246 0.0018783 -8.8142e-05
0.00066445 -0.0003846 0.00060782 -0.0016872
-0.0020612 0.0016058 0.001393 0.0011442 0.0016903 -0.00014689 -0.11176 0.25772
-0.012616 0.030634 0.0045883 -0.0066625
-4.2815e-05 0.0017711 0.0072064 0.00034247 0.00062727 -0.00031445 -0.012319 0.030634
-0.17583 0.12671 -0.0033514 0.029663
0.0029699 -0.001591 0.0041443 -0.0028568 0.00073894 -0.0016689 0.0044581 -0.0065329
-0.0030953 0.029045 -0.20893 0.18935
980000000 -0.060693 0.28118 0.017015 0.030137 -0.0090964 0.0046144 0.0016552 0.0036703
0.0037315 -0.0014112 -0.0032033 -0.002889
0.016937 0.030102 -0.21749 0.33429 0.032756 0.0047822 0.001876 -9.2322e-05
0.0019461 -0.0060955 -0.00044368 -0.0028632
-0.0091193 0.0046721 0.032832 0.004632 0.10809 0.3079 0.00049789 -0.0011216
0.00023412 -0.0017382 0.0014423 -0.00035496
0.0017618 0.0035435 0.0019914 -0.00019765 0.00044979 -0.0012295 -0.073301 0.26935
0.0069623 0.030576 -0.0094716 -0.008043
0.0039278 -0.0015174 0.00172 -0.0059424 0.00015202 -0.0017681 0.00697 0.03076
-0.14637 0.16521 0.0054512 0.020681
-0.0033794 -0.002757 -0.00054803 -0.002443 0.0013361 -0.00038267 -0.0096969 -0.007983
0.0052494 0.021265 -0.16681 0.2396
1040000000 -0.019274 0.28951 0.033196 0.019322 -0.0010267 0.0072709 0.0023003 0.00069462
0.00039053 -0.0034828 -0.00030673 -0.001175
0.033242 0.019194 -0.18182 0.34766 0.029062 -0.014631 0.0013806 -0.0017987
-0.0023613 -0.002401 -0.0010174 -0.003024
-0.0010117 0.0073109 0.02915 -0.014767 0.15522 0.29387 -0.0005925 -0.0014327
-0.0016022 -0.0010623 -0.00065633 -0.00094108
0.0023356 0.00060356 0.0014999 -0.0017608 -0.00059709 -0.001396 -0.045543 0.27842
0.018874 0.019675 -0.0022174 0.00094342
0.00040635 -0.0033637 -0.0026171 -0.0025151 -0.0014243 -0.00096381 0.019097 0.019827
-0.11353 0.1742 0.013236 0.020446
-0.00023783 -0.0016237 -0.0010994 -0.0030355 -0.0008792 -0.00093102 -0.0021262 0.0011269
0.01314 0.020341 -0.14559 0.25851
1100000000 0.024611 0.30056 0.036488 -0.0033996 0.0033378 0.0040473 0.0023564 -0.00075684
-0.0022696 -0.0029982 -0.0044139 -0.00014027
0.036461 -0.0034051 -0.13945 0.36801 0.014816 -0.027548 -0.00013286 -0.0017928
-0.0035147 -0.0009643 -0.0039311 -0.00057243
0.003367 0.0039599 0.01475 -0.027629 0.20098 0.27453 -0.0018311 0.00030194
-0.0017086 0.00063859 -0.0009644 -0.00040061
0.0022778 -0.00071102 -0.0001025 -0.0018378 -0.0018203 0.0002989 -0.006077 0.28393
0.025069 0.0069102 -0.0025268 -0.00024128
-0.0024501 -0.0031535 -0.0035466 -0.0010152 -0.0017557 0.00075515 0.024954 0.0067159
-0.097775 0.19175 0.019845 0.010355
-0.0041946 -8.708e-06 -0.0036662 -0.00049643 -0.001033 -0.00032769 -0.0023913 -0.00021893
0.019833 0.010449 -0.10186 0.29228
1160000000 0.076831 0.29741 0.024694 -0.020423 0.0031529 -0.00063933 5.8269e-05 -0.0022702
-0.0041315 -0.00096315 -0.0013191 0.0042667
0.024658 -0.020386 -0.093891 0.37338 -0.00409 -0.02831 -0.0016488 -0.001465
-0.0029277 0.0025645 -0.0016634 0.0017626
0.0031338 -0.00062087 -0.0041596 -0.028339 0.2456 0.24411 -0.00064789 0.0017203
-0.00049613 0.001934 -0.00091411 0.00036246
-9.1794e-06 -0.0022879 -0.0015843 -0.0014103 -0.00068155 0.0016858 0.034171 0.28094
0.022457 -0.0096411 -0.0036823 0.0049223
-0.0041381 -0.0010484 -0.002881 0.0025338 -0.00045286 0.001825 0.022408 -0.0096244
-0.06115 0.20367 0.019901 0.0013247
-0.0013998 0.0043478 -0.0016223 0.0019022 -0.00084749 0.00048724 -0.0037159 0.0048908
0.019812 0.0013059 -0.053085 0.29602
1220000000 0.12021 0.28742 0.011504 -0.030055 -0.00125 -0.0011671 0.00016313 -0.0010857
-0.0027225 0.0022821 0.0010713 0.0020822
0.011523 -0.030004 -0.050574 0.38701 -0.016866 -0.020518 -0.0025105 0.00052745
-8.5379e-05 0.0031712 -0.00073244 0.0019909
-0.001279 -0.0012228 -0.016976 -0.020556 0.28448 0.20458 0.00094077 0.0015103
0.00058167 0.0011584 0.00021433 0.00059276
0.00020841 -0.0010087 -0.0024719 0.0005422 0.000963 0.0015891 0.073004 0.27204
0.011834 -0.016857 0.0019356 0.0015877
-0.0028383 0.0023083 -1.195e-05 0.0032853 0.00055573 0.0011638 0.011767 -0.016828
-0.040102 0.2151 0.015747 -0.012883
0.0012753 0.0020356 -0.00084438 0.0018716 0.00032809 0.00049603 0.001958 0.0015196
0.01559 -0.012636 -0.023978 0.31416
1280000000 0.17102 0.26863 -0.0074217 -0.028885 -0.0017021 0.0019283 -0.00089383 -0.0021668
-0.0011128 0.0033775 0.0026195 0.0013809
-0.007382 -0.028953 -0.0034695 0.38006 -0.023591 -0.0076453 -0.00083592 0.0013869
0.0016941 0.0019325 0.00064011 0.0020452
-0.0017072 0.0018527 -0.023662 -0.007577 0.3154 0.16183 0.0014072 -0.00011048
0.0010033 0.00041749 0.00025586 0.00037382
-0.00098428 -0.0022154 -0.00085641 0.0014632 0.0014505 -0.00012664 0.10976 0.25677
0.0024051 -0.019886 -0.00039792 0.00032014
-0.00096048 0.0034002 0.0016896 0.0018756 0.0011004 0.00044094 0.0023041 -0.019775
-0.003263 0.22296 0.0038815 -0.015696
0.002511 0.0014674 0.00066114 0.0021838 0.00024117 0.00035534 -0.00038036 0.00031812
0.003914 -0.015806 0.024965 0.3187
1340000000 0.20913 0.23538 -0.017066 -0.019542 0.00057103 0.0042053 -0.0019443 -0.00082917
0.0014366 0.0028269 0.0017701 -0.0015014
-0.017012 -0.019533 0.036651 0.37215 -0.02058 0.0049019 -0.00015861 0.0020165
0.0018302 0.00092983 0.001298 0.0007973
0.00062702 0.0041925 -0.020556 0.0049924 0.33849 0.113 0.00093548 -0.00092984
0.00060507 -0.00050835 0.00013037 0.00021651
-0.0019098 -0.00084941 -0.00013959 0.0020063 0.00083907 -0.00089887 0.14297 0.23596
-0.0076609 -0.017364 0.00093979 0.0006351
0.0015081 0.0029911 0.0019533 0.00094067 0.0006661 -0.00053356 -0.0076645 -0.017416
0.025268 0.22081 -0.00299 -0.014383
0.0018215 -0.001516 0.0011433 0.00076403 5.6593e-05 0.00022323 0.00086057 0.00061817
-0.0028947 -0.01434 0.062867 0.31459
1400000000 0.24288 0.19876 -0.02339 -0.0081438 0.0049142 0.002917 -0.0021831 0.00079379
0.002691 0.0011104 0.00039665 -0.0012905
-0.023385 -0.0081627 0.074192 0.36057 -0.013781 0.0126 0.001328 0.0013542
0.0013302 -0.00064803 0.0011553 0.0001836
0.0049376 0.0028873 -0.01376 0.012686 0.35123 0.059298 -3.3075e-05 -0.0014002
0.00017312 -0.00010773 0.00045488 0.00019368
-0.0022453 0.00079261 0.0013681 0.0013412 -3.0284e-05 -0.0013818 0.17201 0.20772
-0.014264 -0.010732 -0.00094783 -0.00020734
0.0026182 0.0011067 0.0012741 -0.00063583 0.00023368 -6.3851e-05 -0.014275 -0.010716
0.058042 0.22107 -0.0099502 -0.0093781
0.00037998 -0.0013867 0.0011921 0.00017645 0.00043773 0.0002486 -0.00082193 -0.00017436
-0.0098902 -0.0095207 0.10778 0.30586
1460000000 0.26773 0.15548 -0.020548 0.0043504 0.0051643 -0.0018397 -0.001525 0.0017629
0.0023712 -0.00030359 -0.0002797 -0.0010322
-0.020537 0.0043102 0.11016 0.33901 -0.0047671 0.014872 0.0016482 0.00017415
0.0011253 -0.0012941 0.0012301 -0.00064961
0.0051067 -0.0018057 -0.0047055 0.014956 0.35832 0.0044359 -0.0010843 -0.0011477
0.00034601 -0.00033228 0.00075733 -0.00018303
-0.0014909 0.0017596 0.0016534 0.00025132 -0.001087 -0.0011212 0.19975 0.17898
-0.015709 -0.0040595 -0.00086883 0.0020669
0.0022344 -0.00035486 0.0011165 -0.0013413 0.00026693 -0.00033461 -0.015693 -0.0039953
0.088249 0.21029 -0.011969 -0.0031045
-0.00031469 -0.00097281 0.0012918 -0.0005952 0.00074699 -0.00033098 -0.00087475 0.0021134
-0.01199 -0.0031142 0.14227 0.2862
1520000000 0.28018 0.11327 -0.015109 0.0098699 0.0030147 -0.0040201 0.00017679 0.0026546
0.0024371 -0.0019342 -0.0010598 -6.9761e-05
-0.015091 0.0098537 0.14401 0.32435 0.0024711 0.011953 0.0016689 -0.00076979
0.00020401 -0.0011445 0.00037931 -0.00092791
0.0030571 -0.0040579 0.0025327 0.012006 0.35028 -0.053905 -0.00086971 -0.00039581
0.00080063 -0.001058 -1.1315e-05 -0.00018175
0.00021425 0.0027262 0.0016698 -0.00074661 -0.00081669 -0.00033232 0.22302 0.14008
-0.015577 0.0018141 0.0014601 0.0021671
0.002495 -0.0019347 0.00019024 -0.0010942 0.00068544 -0.0010672 -0.015672 0.0018268
0.1162 0.20043 -0.012039 0.0014501
-0.0011264 -0.00014687 0.00034728 -0.00097709 3.1595e-05 -0.00012501 0.0015083 0.0021877
-0.012096 0.0012944 0.17544 0.26704
1580000000 0.2904 0.068168 -0.0085393 0.013404 -0.0012983 -0.0046038 0.0016565 0.0018804
-0.00011242 -0.00236 -0.00025806 0.00031784
-0.008571 0.013357 0.17192 0.30045 0.0054925 0.0067598 0.00054387 -0.0015735
-0.00049253 -0.0011531 -0.00014193 -0.00074389
-0.0012754 -0.0046632 0.0055181 0.0067145 0.32892 -0.11051 -0.0014758 0.00035042
-0.00043666 -0.0014212 0.00032641 -0.00034997
0.0016376 0.0018176 0.0005437 -0.0015662 -0.0014121 0.00028767 0.23739 0.10131
-0.012396 0.0073727 0.0023496 0.00071539
-0.00010633 -0.0023918 -0.00047483 -0.0011765 -0.00032622 -0.0014287 -0.01227 0.0074645
0.14187 0.18691 -0.0093721 0.0077962
-0.00022489 0.00033295 -0.00020665 -0.00076439 0.00024376 -0.00043948 0.0022878 0.00072296
-0.009343 0.0078959 0.20925 0.24265
1640000000 0.29357 0.026371 -0.0016913 0.012314 -0.0028581 -0.0020733 0.0027885 0.00099251
-0.00059631 -0.0018096 -0.00032478 0.00034974
-0.0017001 0.01231 0.20284 0.27501 0.0054656 0.0020183 -0.00050928 -0.0018096
-0.00099245 -0.00059075 -0.00046102 -0.00069693
-0.0029489 -0.0021009 0.0054909 0.001975 0.29951 -0.16044 -0.00079266 0.0013392
-0.0011645 -0.0011077 -0.00018281 -0.00022454
0.0028021 0.0010355 -0.00054801 -0.0018074 -0.00070819 0.0012638 0.25072 0.051059
-0.0081423 0.00895 0.0026793 -0.00062263
-0.00059808 -0.0018962 -0.0010154 -0.00054649 -0.0011622 -0.001179 -0.0081823 0.0089292
0.16657 0.16649 -0.0044226 0.0099644
-0.00029668 0.00040254 -0.0004031 -0.00069878 -0.00020991 -0.00026257 0.002735 -0.00056794
-0.0044363 0.0098415 0.23575 0.21177
1700000000 0.28581 -0.018163 0.0017885 0.0095689 -0.0033299 0.000363 0.0031473 -0.0013437
-0.0022799 -0.00077128 0.00053391 0.00049929
0.0017851 0.0095604 0.22048 0.24375 0.0027575 -0.00053553 -0.0014959 -0.00066123
-0.00088459 -0.00012574 -0.00086449 -0.00045643
-0.0033599 0.00038484 0.0027775 -0.00057252 0.2538 -0.19834 0.000167 0.0017178
-0.002199 -0.0001594 -0.00042581 -0.00082503
0.0030911 -0.0013698 -0.0014857 -0.00066627 0.00014905 0.0017761 0.24678 0.00071851
-0.0052842 0.010017 0.0018283 -0.0022506
-0.0022203 -0.00069785 -0.00090056 -0.00014312 -0.0022388 -0.0001433 -0.0051568 0.010101
0.18544 0.15002 0.00069637 0.010107
0.00059389 0.00043982 -0.00082818 -0.00044215 -0.00037662 -0.00089648 0.0017678 -0.0023128
0.00075494 0.010231 0.25279 0.17846
1760000000 0.2756 -0.066364 0.004212 0.0063914 -0.0021139 0.0011748 0.0012113 -0.0034453
-0.0014241 0.00054943 0.00020288 -0.00057906
0.004205 0.0063771 0.24789 0.2042 8.6287e-05 -0.0018229 -0.0012447 6.9013e-05
-0.0012007 0.0010035 -0.00051227 0.00029139
-0.0021283 0.0012593 3.2897e-05 -0.0019103 0.20561 -0.22987 0.0011803 0.0013623
-0.0011876 0.0016901 -0.001158 -0.00063878
0.0012199 -0.0035014 -0.0012508 0.00011172 0.0011658 0.0013789 0.2385 -0.051044
-0.0012656 0.0095668 -4.5282e-05 -0.0024873
-0.001365 0.00054234 -0.0011653 0.0010489 -0.0011849 0.0015844 -0.0013336 0.0095646
0.20371 0.11952 0.0046697 0.0073584
0.00017104 -0.00058081 -0.00055615 0.00027713 -0.0012051 -0.00075499 -4.4609e-06 -0.0025367
0.004577 0.0072248 0.26752 0.14194
1820000000 0.25143 -0.10453 0.0044589 0.0028249 0.00012508 0.0023977 -0.00095675 -0.0030585
-0.0012537 0.00098856 -8.6859e-05 3.1639e-05
0.0044822 0.0028297 0.25779 0.17345 -0.0021667 -7.0024e-05 -0.0014778 0.00098091
-4.1795e-05 0.0012474 -0.0007835 0.00050135
0.00025278 0.0024348 -0.0022312 -2.9073e-05 0.1549 -0.24459 0.001821 0.00053365
-0.00016185 0.0023597 -0.0017027 0.0002601
-0.00095875 -0.0030336 -0.001422 0.00097879 0.0019109 0.00047838 0.20723 -0.0996
0.00057363 0.0081542 -0.0015998 -0.0018566
-0.001237 0.00096402 -4.7001e-06 0.001293 -0.00018628 0.0024783 0.00067975 0.0081669
0.22397 0.092837 0.0057871 0.0034066
-0.00014498 -1.3206e-05 -0.00072747 0.00043654 -0.0018393 0.00018646 -0.0017008 -0.001925
0.0057873 0.003492 0.27082 0.10615
1880000000 0.21639 -0.14414 0.0022376 0.00056548 -0.00023159 0.0024412 -0.0028674 -0.0022979
-0.00018127 0.0017292 0.00036802 -0.00059552
0.0022035 0.00054524 0.26218 0.12776 -0.0040844 0.0028366 -0.00021352 0.0018597
0.0005835 0.0013974 0.00017994 0.0010022
-0.00013986 0.0023486 -0.0040691 0.0028758 0.10319 -0.25134 0.0020785 -0.0012258
0.0019182 0.0019824 -0.0010294 0.0015476
-0.0029084 -0.0022982 -0.0002626 0.0018837 0.0019082 -0.0013226 0.16601 -0.13878
0.0021317 0.0058892 -0.002422 0.00011467
-0.00016652 0.0017687 0.00054537 0.0013832 0.001837 0.0019342 0.0021558 0.0059577
0.23165 0.065495 0.0060689 0.0012397
0.00039186 -0.00052157 0.00015891 0.0010581 -0.0010853 0.0015683 -0.0023355 8.0148e-05
0.0060368 0.0011625 0.27238 0.073358
1940000000 0.17821 -0.17097 5.6504e-05 -0.0010781 0.001959 0.0019953 -0.0040521 0.00027387
0.0012504 0.00088734 -0.00062362 -0.00061662
8.2162e-05 -0.0010477 0.26401 0.095526 -0.0021544 0.0058954 0.0011123 0.0014416
0.0020921 0.00043217 0.00097995 0.00038253
0.0019147 0.002024 -0.0020031 0.0060154 0.059677 -0.24396 0.00049572 -0.0024482
0.0023233 0.00020276 0.00039457 0.001798
-0.0038703 0.00035875 0.0011864 0.0013728 0.000543 -0.0024869 0.11341 -0.17023
0.0016224 0.0039878 -0.0015323 0.0011823
0.0011569 0.00084903 0.0020501 0.00036311 0.0024273 0.00019897 0.0016138 0.0040649
0.23975 0.028678 0.0048038 -0.0030563
-0.00067172 -0.00065727 0.00092932 0.00029518 0.00045445 0.0020569 -0.0016441 0.0013045
0.0047857 -0.0029823 0.26332 0.03642
2000000000 0.13112 -0.18556 -0.0036145 0.0009715 0.0030327 0.0011153 -0.0023998 0.0037206
0.00079486 0.00024259 -0.00093811 0.00032051
-0.0036329 0.00095666 0.24942 0.060315 -0.00044203 0.0080719 0.0017014 0.00015177
0.0012213 -0.0014228 0.00053561 -1.7799e-05
0.0029773 0.0011947 -0.00030029 0.0080429 0.017762 -0.22876 -0.0017314 -0.0016427
0.0019572 -0.0011463 0.0016928 0.0012885
-0.0023668 0.0037483 0.0016181 0.00017628 -0.0016373 -0.001619 0.058765 -0.17928
-0.00017575 0.0032945 -0.000148 0.0022313
0.00076404 0.00038675 0.0011338 -0.0014895 0.0019769 -0.0012588 -7.3223e-05 0.0032241
0.23838 -0.0034354 0.001085 -0.0041097
-0.0010174 0.00028855 0.00053557 4.6343e-05 0.001743 0.0012059 -0.00010882 0.0020427
0.0011123 -0.0040844 0.25033 0.0085532
2060000000 0.085437 -0.19267 -0.004338 0.0033007 0.0030172 -0.00076752 0.00091575 0.0036475
0.0016008 -0.00038113 -0.00012456 0.001406
-0.0043705 0.0032954 0.2371 0.032053 0.0047788 0.0089527 0.00099222 -0.0006103
0.00051496 -0.0015723 0.00060295 -0.00020078
0.0029678 -0.0008609 0.004898 0.0088289 -0.01458 -0.2098 -0.0016547 0.00027078
0.00075989 -0.0021514 0.0029341 0.00015454
0.00097995 0.0035242 0.0010024 -0.00074899 -0.0017028 0.00042861 0.0082044 -0.17532
-0.0010342 0.0039749 0.00067504 0.0013134
0.0015712 -0.00044003 0.00051009 -0.0016043 0.00060524 -0.0021546 -0.0011085 0.0040485
0.22817 -0.04167 -0.0014139 -0.0051565
-0.00019896 0.0013173 0.00064399 -0.00016612 0.0027411 -6.0811e-05 0.0005349 0.0013742
-0.0014119 -0.0050603 0.23635 -0.016299
2120000000 0.039167 -0.18412 -0.0033968 0.0066954 0.0022984 -0.0029448 0.0031259 0.0019604
0.00082961 -0.0014757 0.0010286 0.0001872
-0.003379 0.0067111 0.21568 0.0076133 0.0074769 0.0045371 0.0010065 -0.0011595
-0.001555 -0.0018669 -0.00010027 -0.0011436
0.0022766 -0.0028609 0.0074509 0.0045473 -0.042589 -0.19392 -0.00083733 0.001784
-0.0016483 -0.0014685 0.00042481 -0.0021556
0.0031586 0.0019565 0.0010488 -0.0010988 -0.00098395 0.0017563 -0.041843 -0.1584
-0.0017616 0.0057132 0.001699 0.0011479
0.00079578 -0.0014062 -0.0015667 -0.0019128 -0.0017271 -0.0015195 -0.0016763 0.0056581
0.21444 -0.077228 -0.0059033 -0.0029246
0.00095494 0.0001957 -2.4143e-05 -0.0011687 0.0003599 -0.0021171 0.0016667 0.0010712
-0.0057352 -0.0030209 0.21527 -0.032665
2180000000 -0.00052299 -0.17014 -0.0017045 0.0098537 0.00048875 -0.0023282 0.0030776 -0.00055202
0.00042547 -0.0013167 0.0013666 0.00031792
-0.0017529 0.0098935 0.19642 -0.0094998 0.0082878 0.0038074 -0.0008005 -0.0016528
-0.00204 0.0010637 -3.3956e-05 0.00048738
0.00035084 -0.0022996 0.0082975 0.0037768 -0.06387 -0.16906 0.0013541 0.0015917
-0.0008012 -0.00044325 0.00049561 -0.0016759
0.0031797 -0.00068911 -0.00080938 -0.0016386 0.0012827 0.0016356 -0.07763 -0.13073
-0.00077171 0.0083938 0.0019914 -8.2052e-05
0.00041275 -0.0013877 -0.0020658 0.00089352 -0.00081653 -0.00025746 -0.00067997 0.0087054
0.18923 -0.10803 -0.0063907 0.0012956
0.001237 0.00038857 -0.00019152 0.00050442 0.00035491 -0.0017158 0.0024361 6.7659e-05
-0.0065575 0.001356 0.19934 -0.0464
2240000000 -0.029459 -0.14576 0.0023939 0.011058 -0.00073265 -0.0028862 0.0016769 -0.0024712
-0.0016862 -0.00093679 0.00069921 -0.0018767
0.0024229 0.011089 0.17701 -0.015615 0.0088712 -0.00017819 -0.00084377 -0.00047656
-0.00038865 0.0011611 -0.00060139 -0.00061199
-0.00070776 -0.0028532 0.0088031 -0.00023845 -0.080934 -0.14505 0.0019983 -0.0016086
-0.0012902 1.7459e-05 -0.0023563 -0.0014838
0.0016768 -0.0024383 -0.00085676 -0.00048554 0.0021812 -0.0017267 -0.11143 -0.10283
0.0010128 0.010591 0.0014195 -0.00034756
-0.0019589 -0.00089296 -0.00039198 0.0012447 -0.0010953 0.00013185 0.0011001 0.010354
0.1611 -0.12681 -0.006598 0.004088
0.0006965 -0.0019202 -0.00062523 -0.00044156 -0.002401 -0.0014205 0.0013532 -0.00052679
-0.0064067 0.0040599 0.17632 -0.05767
2300000000 -0.056201 -0.11809 0.007886 0.0090461 -0.0012027 -0.0018585 -0.00071543 -0.0015803
-0.0012968 0.00067115 -0.001466 -0.00069333
0.0079295 0.0090442 0.15626 -0.02461 0.008712 -0.002374 -0.00092904 0.00056758
-7.9895e-05 0.0016025 2.6202e-05 0.0008066
-0.0012492 -0.0019239 0.0088415 -0.0022861 -0.09371 -0.12057 -7.7241e-05 -0.0019581
-0.00011664 0.0018664 -0.0020262 0.00063327
-0.00066175 -0.0016465 -0.00093962 0.00055835 -6.1532e-05 -0.0018749 -0.13138 -0.066523
0.0058519 0.010874 0.00059549 -0.0018458
-0.0012089 0.0005191 -7.5218e-05 0.0014779 -2.132e-05 0.0017713 0.0056398 0.011064
0.12553 -0.14841 -0.0043466 0.0075763
-0.001268 -0.00081847 0.00012299 0.00091017 -0.0018651 0.00072451 0.00059952 -0.0018935
-0.0044092 0.0077138 0.15956 -0.058607
2360000000 -0.072398 -0.086342 0.010803 0.0082031 -0.0011753 -0.001413 -0.0017379 -0.00076628
-0.00072049 0.00095732 -0.0015937 -0.00032132
0.010775 0.0081883 0.14766 -0.024196 0.0080313 -0.0054132 -0.00059305 0.0011101
0.0020017 0.0003376 0.00011774 -0.00011651
-0.0012673 -0.001428 0.0080554 -0.0054235 -0.10312 -0.098736 -0.0026663 -0.0012219
0.0010311 9.2488e-05 -0.00081923 0.0019538
-0.0016775 -0.00071774 -0.00056118 0.0010565 -0.0027365 -0.0010468 -0.14799 -0.034624
0.0099166 0.009649 0.0013555 -0.002414
-0.00050108 0.0011254 0.0020542 0.00025618 0.00086932 0.0002394 0.010301 0.0097967
0.0974 -0.14885 -0.00015936 0.0087473
-0.0015325 -0.00046577 0.00016702 -0.00023066 -0.00078821 0.0018583 0.0015189 -0.0023444
1.5639e-06 0.0087755 0.13809 -0.062851
2420000000 -0.080366 -0.05925 0.014309 0.0024075 -0.0033281 -0.001263 -0.00074902 0.00088229
0.0011459 0.0015536 -0.0012612 0.0015893
0.014308 0.0024506 0.13026 -0.025216 0.0044374 -0.0071184 0.0014685 0.0010264
0.00071406 -0.0014542 -9.162e-05 -0.00021391
-0.0031129 -0.0011395 0.0045077 -0.0073196 -0.11613 -0.07798 -0.002557 0.0015056
-0.00011868 -0.00027368 0.00066263 0.0028908
-0.00085691 0.0007018 0.0014008 0.00093681 -0.0025101 0.0015422 -0.15666 0.0095591
0.013749 0.0077763 -0.00018132 -0.0028478
0.00097138 0.0014783 0.00075059 -0.0015486 -0.00019732 -0.00040174 0.01361 0.0074159
0.06191 -0.1492 0.0010806 0.0095186
-0.0013256 0.0017535 -0.00020925 -0.0003144 0.00042862 0.0026686 -0.00035958 -0.0027305
0.00084858 0.009307 0.11851 -0.057967
2480000000 -0.080701 -0.02815 0.013816 -0.0029879 -0.0015973 -6.711e-05 -0.00053011 0.0015386
0.001761 -0.0003679 0.00039769 0.0015973
0.013808 -0.0030006 0.13229 -0.026157 0.0025127 -0.0090797 0.0011148 -3.8321e-05
-0.00050407 -0.0010721 -0.00026023 -0.00025875
-0.0016182 -1.5959e-05 0.0023167 -0.0090694 -0.11922 -0.057779 -0.0006575 0.0035195
-0.00033682 -0.00058311 0.0018932 0.00067931
-0.00043324 0.0014321 0.0011838 -4.0565e-05 -0.00050883 0.0034129 -0.15782 0.046655
0.017297 0.0011934 -0.001942 -0.0024445
0.0019849 -0.00046702 -0.00040405 -0.0010002 -0.00026225 -0.00065786 0.017108 0.0011711
0.030796 -0.14107 0.0042092 0.0082184
0.00030822 0.0015506 -0.00013814 -0.0002315 0.0018505 0.00072326 -0.0017628 -0.0023888
0.004284 0.0083557 0.099282 -0.053793
2540000000 -0.084656 -0.0014358 0.011419 -0.0066919 -0.0022815 0.00090121 0.00059459 0.00070846
2.0895e-05 -0.001737 0.00083363 0.0016558
0.011403 -0.0067112 0.11892 -0.018112 -0.0012949 -0.0079958 0.00047595 -0.001468
-0.0017718 -0.0002092 -0.00057845 0.00042036
-0.0022373 0.00090167 -0.0014175 -0.0080458 -0.12572 -0.0343 0.0023059 0.0026497
-0.00095114 0.00017647 0.0017803 -0.00088564
0.00064134 0.00081439 0.0006046 -0.001356 0.0022401 0.0025058 -0.15603 0.085211
0.017277 -0.0053386 -0.0023879 -0.002021
1.7312e-05 -0.0017157 -0.0017851 -7.1798e-05 -0.0010153 9.7405e-05 0.017411 -0.0053314
0.0080092 -0.12739 0.0073806 0.006541
0.00099819 0.0016372 -0.00038415 0.00025726 0.0016223 -0.00058525 -0.0023824 -0.0022855
0.0073765 0.0064837 0.084842 -0.039907
2600000000 -0.077671 0.023066 0.0079675 -0.010104 -0.0012937 0.0026912 0.00081266 -0.00049363
-0.00094368 -0.0011248 0.0019183 0.00029899
0.0080106 -0.010086 0.1132 -0.033876 -0.0037775 -0.0062384 -0.00035036 -0.00063754
-0.00021816 0.0017676 1.0742e-05 0.00071268
-0.0012211 0.0026831 -0.003865 -0.0060357 -0.13069 -0.0090162 0.0032011 -0.00040482
0.00017295 0.0011322 0.00098851 -0.0016594
0.00071741 -0.00050826 -0.00034138 -0.00068621 0.0031751 -0.00020794 -0.14177 0.11843
0.013863 -0.011608 -0.0033565 0.00032775
-0.0010135 -0.0011254 -0.00019725 0.0017623 0.00013865 0.0014698 0.013885 -0.011571
-0.020301 -0.11088 0.0093466 0.0060764
0.0017844 0.00052124 -2.2645e-05 0.00082633 0.0013114 -0.001603 -0.0034832 0.00049234
0.0093879 0.0061067 0.077022 -0.025767
2660000000 -0.071981 0.048481 0.0040323 -0.011727 -7.4409e-05 0.0010201 -0.00014329 -0.00016554
-0.0024912 0.0002783 0.001209 -0.00076247
0.0040729 -0.011759 0.12047 -0.029879 -0.0050122 -0.0043876 -0.0011806 -0.00044663
0.00033861 0.0018778 0.00060465 0.00059112
-0.00017397 0.00112 -0.005008 -0.0042309 -0.12937 0.011448 0.0017969 -0.0018776
-0.00011844 0.00054171 -0.0012607 -0.0014902
-7.8541e-05 -0.0001367 -0.0012629 -0.00028864 0.0017862 -0.0019721 -0.12188 0.14927
0.0079328 -0.014912 -0.0022899 0.00098365
-0.0026326 0.00046054 0.00023935 0.0018955 0.00019037 0.00044621 0.0079991 -0.015141
-0.03542 -0.095836 0.010685 0.0014461
0.0015026 -0.00076881 0.0004697 0.00078067 -0.00096848 -0.0017594 -0.0023271 0.0011545
0.010689 0.0015438 0.072807 -0.0063541
2720000000 -0.061259 0.067067 -0.00022618 -0.011577 -0.00039119 0.0028992 -0.0001154 0.00023722
-0.002162 0.0021708 0.00065059 -0.0015925
-0.0002531 -0.011647 0.10526 -0.033096 -0.0054794 -0.00082076 -0.001422 0.00041733
0.0017877 0.00050918 0.0006551 -0.00017613
-0.00016809 0.0028346 -0.0052204 -0.00077049 -0.12328 0.040721 0.00013946 -0.0022215
0.00025998 0.00050838 -0.0014293 0.00083649
-0.00024254 6.3813e-05 -0.0014722 0.000369 0.00015636 -0.0024586 -0.08971 0.1787
0.0019315 -0.015938 -0.0017129 0.0022188
-0.0022141 0.0021323 0.0018586 0.00037933 0.00026752 0.00041697 0.0015134 -0.015832
-0.051575 -0.070875 0.012063 -0.00073073
0.00038819 -0.0016224 0.00077715 -0.00023451 -0.0015902 0.00047395 -0.0016895 0.0022342
0.012106 -0.0007766 0.076774 0.012566
2780000000 -0.047256 0.086542 -0.004581 -0.01022 0.0002138 0.00095931 0.00068927 -0.00022548
0.0011544 0.002588 -0.00060616 -0.0019121
-0.0045354 -0.010201 0.10353 -0.044811 -0.0040196 0.00078469 -0.0001899 0.0015717
0.0017054 -0.0010115 0.00010825 -7.4207e-05
-3.0944e-05 0.0011349 -0.0039983 0.00051583 -0.12055 0.07076 -0.0019339 -0.001485
0.0007038 -9.074e-06 -0.0001886 0.00081588
0.00058477 -0.00026368 -0.00013415 0.0015607 -0.0020717 -0.0012714 -0.060547 0.20099
-0.0048123 -0.014618 -0.00068133 0.0020995
0.0012301 0.0026224 0.001623 -0.0009526 0.00027271 -0.0001892 -0.0044681 -0.014477
-0.063905 -0.04432 0.010555 -0.0055031
-0.00065853 -0.0017076 0.00011509 -0.00026512 -0.00065452 0.00071003 -0.00064482 0.0019918
0.010438 -0.0056902 0.08045 0.031537
2840000000 -0.031752 0.10219 -0.0076045 -0.0070124 0.0013271 0.0018859 -4.9745e-05 -0.00028683
0.0012961 0.0012983 -0.0015791 0.0003088
-0.0075026 -0.0069904 0.10153 -0.037873 -0.0030136 0.0016567 0.00031969 0.00081286
4.2086e-05 -0.0014933 9.642e-05 5.2544e-08
0.0014438 0.0020444 -0.003053 0.0016686 -0.11508 0.096948 -0.0012405 0.00022454
0.00061697 0.0002447 0.0013073 0.0010697
0.00017004 -0.00031676 0.00040966 0.0006988 -0.0013065 0.00038118 -0.025136 0.21695
-0.0085017 -0.01062 0.00021138 0.0012689
0.001472 0.0012239 -7.5025e-05 -0.0014481 0.00069205 0.0004152 -0.0087301 -0.010666
-0.068313 -0.020914 0.0089317 -0.0071171
-0.0016942 0.00019916 4.7344e-05 -8.8967e-05 0.00093379 0.0014683 0.00039733 0.0012471
0.0086028 -0.0069899 0.095251 0.04708
2900000000 -0.017213 0.12179 -0.0088427 -0.0029498 0.0016382 -0.00010207 0.00044562 -0.0008305
0.0024177 -0.0012368 -0.00097721 -0.00011887
-0.0088862 -0.0029343 0.082207 -0.045336 -0.00061709 0.0025922 0.00087931 0.00024108
-0.000463 -0.0014433 -5.3402e-05 -1.4799e-05
0.0014843 -9.552e-05 -0.00063681 0.0026887 -0.096922 0.12991 -0.00098595 0.00011561
-0.00037731 -0.0013681 0.001717 -0.00076771
0.00028324 -0.00089286 0.00078902 0.00032558 -0.00062924 -5.9829e-05 0.011895 0.22018
-0.011363 -0.0055495 0.0014347 0.0019268
0.0023459 -0.0011451 -0.00041035 -0.0014901 -0.00052466 -0.0012319 -0.011192 -0.0055546
-0.06841 0.010901 0.0063715 -0.01072
-0.00086715 0.00012528 -0.00017966 9.0985e-05 0.0021582 -0.00040787 0.0010402 0.0022055
0.0065677 -0.010297 0.11013 0.052278
2960000000 0.0047406 0.1339 -0.0086469 0.00054579 0.00021422 0.0015488 -0.00081345 -0.0010284
-0.00031136 -0.0019228 -0.00084053 0.00083845
-0.008586 0.00052812 0.091468 -0.044607 -0.00026112 0.0010006 0.00089592 0.00015134
-0.0011934 -0.00091531 0.00033372 0.00031747
0.000393 0.0015721 -0.00018961 0.00092122 -0.078586 0.16076 -0.0006297 0.00045397
-0.00076251 0.0007091 -0.00031639 -0.0023225
-0.00072833 -0.00091225 0.00089491 9.2009e-05 -0.00065304 0.00034124 0.054104 0.22737
-0.010749 0.00018815 0.001668 0.00035822
-0.00037486 -0.0019769 -0.0012004 -0.00071206 -0.00057187 0.00061092 -0.010795 0.00035906
-0.058742 0.036298 0.0016385 -0.011217
-0.00077511 0.00060533 0.00049772 0.00033666 0.00010641 -0.0025094 0.0016463 0.00019693
0.0019058 -0.011286 0.12981 0.062232
3020000000 0.02346 0.14749 -0.0064102 0.0038754 0.0015136 -0.0001964 -0.00097062 0.00017467
-0.00082537 0.00019514 -9.2768e-05 0.00046801
-0.0063597 0.0038464 0.080521 -0.033184 -0.00019026 -0.00041982 0.00052671 -0.00092804
-0.0016902 0.00041094 0.0006539 -0.0003043
0.0013864 -0.0002544 -0.00026641 -0.00025736 -0.057146 0.18596 -0.00016496 0.00097627
0.00028322 0.00019016 -0.00095776 -0.0014974
-0.00097657 8.9529e-05 0.00055664 -0.00083554 -0.00042114 0.00083036 0.093459 0.22027
-0.0091666 0.0029054 0.0005362 0.00059494
-0.00060496 0.00017608 -0.0017731 0.00046537 4.4957e-05 0.00011141 -0.0091142 0.0030063
-0.046362 0.061291 -0.00093866 -0.010735
-5.5051e-05 0.00061738 0.00060627 -0.00023315 -0.00089419 -0.002062 0.00071613 0.00062501
-0.001092 -0.010929 0.14917 0.059358
3080000000 0.05104 0.15642 -0.0044744 0.0060041 0.0017013 0.00014582 -0.00088126 9.1778e-05
-0.00071177 0.00027616 7.4971e-05 0.00071916
-0.0044205 0.0060182 0.07809 -0.027533 -0.00032738 3.2976e-05 -1.7634e-05 -0.00031747
-0.00028719 0.001066 -0.00021687 -0.00068409
0.0017895 -0.00018298 -0.0005151 0.00021833 -0.019408 0.20761 -0.00075036 0.00012904
0.00047383 0.00073078 -0.0020743 -0.00034216
-0.00070629 0.00017371 -0.00010494 -0.00034424 -0.00097096 0.00029721 0.12698 0.21282
-0.0053258 0.0067549 0.0018572 0.00029634
-0.00060201 0.00042337 -0.00039295 0.001258 0.00061031 0.00084871 -0.0053109 0.0067944
-0.023472 0.088891 -0.0056949 -0.0093624
8.0088e-05 0.00058337 -6.4101e-05 -0.00068668 -0.0026228 -0.00075099 0.0020524 0.00024069
-0.0058407 -0.0094649 0.16298 0.066782
3140000000 0.0798 0.15904 -0.0010623 0.0075554 0.00285 -0.0014772 -0.00084809 0.0011969
0.0016056 0.00077915 0.00032401 -0.00018111
-0.0011353 0.0075029 0.07406 -0.029382 -0.0012929 -0.00015565 0.00063513 -0.00033794
3.3024e-05 0.0011205 0.0006341 -0.00033671
0.0029633 -0.0014035 -0.00099964 5.2288e-05 0.024404 0.22752 0.00016561 0.001674
0.0013838 -0.00094597 -0.0025305 0.00081018
-0.00090353 0.0012012 0.00072887 -0.00032098 0.00014237 0.0018842 0.16245 0.18712
-0.0015724 0.0070656 0.00095142 -0.001219
0.0015908 0.00071731 -1.5357e-05 0.0009859 0.0014313 -0.00042978 -0.0013725 0.0068273
-0.010392 0.10598 -0.0073332 -0.006036
0.00028432 -5.4564e-06 0.00044933 -0.00029337 -0.0030983 0.0015267 0.00069838 -0.0011976
-0.0072928 -0.0057383 0.18777 0.057857
3200000000 0.11164 0.16916 0.0041369 0.0065264 0.00081745 -0.0031822 -3.47e-05 0.0017844
0.00032861 -0.0017533 0.00014877 0.00046107
0.0040871 0.0064451 0.084443 -0.027809 -0.0011296 0.00065348 -0.00046509 -0.0011173
0.00073071 0.00093806 -0.00031323 -0.00081372
0.00070876 -0.003082 -0.0012647 0.00033405 0.067968 0.23081 0.0012686 0.00063402
-0.00054422 -0.0018663 -0.0013902 0.0023544
0.00015084 0.0016324 -0.00058165 -0.0010704 0.0013221 0.00067559 0.18382 0.16447
0.0018068 0.0063754 0.00066857 -0.001515
0.00054531 -0.001578 0.00081777 0.0010605 0.0003298 -0.002263 0.001556 0.0064209
0.022643 0.12295 -0.009095 -0.0019603
0.00019808 0.00052848 -0.00026262 -0.0010005 -0.0010051 0.0027897 0.00092304 -0.0014655
-0.0090109 -0.0018543 0.20337 0.057035
3260000000 0.14339 0.16073 0.0042392 0.0030363 -0.00062653 -0.0025315 0.0011481 0.0005405
0.00039383 -0.0018304 -0.00021376 -0.00023619
0.0043437 0.0030034 0.092827 -0.031167 -0.0019157 0.0022491 -0.00049786 -0.00015787
0.00088228 -0.00058453 -0.00084518 -5.2225e-05
-0.00061172 -0.0024261 -0.001966 0.0021808 0.11819 0.22747 0.00045668 -0.00023365
-0.00053746 -0.00080759 0.00079215 0.0019145
0.0011398 0.00063471 -0.00045098 -0.00010025 0.00065526 -0.00034286 0.21082 0.12682
0.0036034 0.0048544 -0.00072083 -0.0018571
0.00029462 -0.0019895 0.00083495 -0.00068208 -0.0010031 -0.00092996 0.0039572 0.0048193
0.044057 0.13226 -0.0074942 0.0026689
-0.00016593 5.1658e-05 -0.00091256 -2.9435e-05 0.0013314 0.0020626 -0.0008481 -0.0018238
-0.0072324 0.0026311 0.23337 0.046956
3320000000 0.17349 0.15463 0.007146 0.0012176 -0.00033694 -0.0018917 0.00085802 0.00030551
-0.0019824 -0.0014612 0.00035311 0.00030398
0.0071263 0.0012613 0.099675 -0.027771 0.00064544 0.0024591 -0.00045356 -0.00045534
-0.00024941 -0.00039793 -0.00066801 6.9303e-05
-0.00042191 -0.0019497 0.00054689 0.0024527 0.16738 0.218 0.00028654 -0.00028833
-0.00090457 -0.0001695 2.8794e-05 0.00075668
0.00070202 0.00024619 -0.00048988 -0.00049204 0.00034634 -0.00049966 0.21941 0.096634
0.0047847 0.0020684 -0.0014131 9.1676e-05
-0.0018972 -0.0015338 -0.00030925 -0.00027311 -0.001323 1.4149e-05 0.0046585 0.0020138
0.070903 0.13363 -0.0045825 0.0039396
0.00030016 0.00015712 -0.00040659 0.00030332 0.00061498 0.00030836 -0.0011294 0.00018778
-0.0045089 0.0033926 0.24855 0.033194
3380000000 0.20836 0.13786 0.0056754 -0.0021532 -0.0014705 0.00055809 0.00097618 0.00015304
-0.0016449 0.00091316 0.00063742 0.00020795
0.0056081 -0.0021791 0.11054 -0.035616 0.00012866 0.0029918 -0.0011846 -0.00034952
-0.00021797 3.7279e-05 -0.001062 0.00067721
-0.0011932 0.00051291 0.00015604 0.0030286 0.20767 0.19508 0.00050329 -0.00027877
-0.0018732 0.00037334 0.0011937 0.0019624
0.0010725 0.00025391 -0.0012399 -0.00027845 0.00050083 -0.00057457 0.23453 0.064046
0.0058719 0.0016386 -0.00027256 0.00043253
-0.0013908 0.00077927 -0.00011677 0.00016285 -0.0016363 0.00090511 0.0059856 0.0013885
0.10796 0.12692 -0.00062822 0.0051909
0.00038113 4.2487e-05 -0.00097371 0.00062946 0.0011709 0.001164 -0.00052569 0.00025712
-0.00097593 0.0053039 0.27737 0.015726
3440000000 0.23981 0.11628 0.0046219 -0.0040701 -0.00069453 -0.0017246 0.00066993 5.1774e-05
-0.0015393 0.001491 0.00084661 -0.00027452
0.0045655 -0.0040059 0.10421 -0.041085 0.00322 0.0021872 -0.0008518 0.0010985
0.0002478 0.00056 -2.6389e-05 0.00075844
-0.00079178 -0.001408 0.0031782 0.0019998 0.24575 0.16667 -0.00012694 -2.1982e-05
-0.0001881 0.0015527 0.0012244 0.00056178
0.00068688 5.2904e-05 -0.00087762 0.0011938 -0.00040003 9.2466e-05 0.2361 0.030843
0.0066836 -0.0015514 -0.00019758 0.00014997
-0.0016971 0.001638 -3.0123e-06 0.00034164 0.00019038 0.0014368 0.0064775 -0.0013256
0.13357 0.12076 0.0024095 0.0027492
0.00091361 6.3394e-05 0.00031812 0.00096561 0.0010541 0.00028288 8.7167e-06 0.00028885
0.0019002 0.0029547 0.29516 -0.012422
3500000000 0.27195 0.084747 0.0023602 -0.0048564 -0.0011202 0.0016514 0.00094865 -0.00069842
-0.00083266 0.0013501 0.00053388 -0.00091624
0.0024013 -0.004856 0.11635 -0.064888 0.0031 0.0010534 -0.00026746 0.00064286
0.00035728 -5.7018e-05 -0.00010994 0.00062111
-0.0013166 0.0015992 0.0031639 0.0011594 0.27506 0.13368 0.00021286 -0.00033382
0.0003079 0.0010197 0.0021314 -0.00025878
0.0010236 -0.00078719 -0.00034706 0.00065881 0.00018167 7.3199e-05 0.23997 0.0031401
0.0061544 -0.0039957 8.6197e-05 -0.00010199
-0.00069876 0.0012241 0.00037907 8.5269e-05 0.00021304 0.00079707 0.0061478 -0.0041938
0.17399 0.09823 0.0024044 0.00089397
0.00076447 -0.00090348 -0.00018721 0.00016566 0.00091513 -3.493e-05 -0.00032886 -3.9081e-05
0.002865 0.0011684 0.31597 -0.041078
3560000000 0.2903 0.050743 7.8871e-05 -0.0060691 -0.0003784 -0.00089707 0.00056689 0.00025066
0.001543 0.0016822 -0.000402 -0.00081533
0.00013527 -0.0060559 0.11047 -0.070188 0.0056428 -0.0005968 0.00036524 0.00055609
0.00080631 -0.00024184 0.00030868 0.0004427
-0.00031205 -0.0010577 0.005818 -0.00050645 0.30335 0.090313 -0.00021885 -6.8967e-05
0.00054634 0.00026597 0.0012579 -0.00099097
0.00065779 0.00019366 0.00040708 0.00054274 8.4383e-05 -0.0002035 0.22998 -0.033214
0.0047513 -0.0063134 -0.00062191 -0.00076299
0.0017249 0.0015317 0.00068514 -0.00020148 0.00078682 0.00033564 0.0046755 -0.0062118
0.19399 0.088856 0.0021443 -0.0010049
-0.00022472 -0.0011546 0.00028637 0.00032844 0.0013848 -0.00011865 -0.00027905 -0.00060509
0.0022761 -0.0012451 0.3288 -0.082285
3620000000 0.30663 0.012605 -0.00122 -0.0036967 -0.0018115 -0.0004386 0.00041284 -0.0015404
-0.00023799 0.00038331 -0.00036133 -0.0005171
-0.0012199 -0.0037268 0.11057 -0.099369 0.0043025 -0.0039081 0.00028878 0.00029398
-9.4715e-05 -0.00092486 0.00074652 0.00010818
-0.0020811 -0.00026647 0.0042201 -0.0040749 0.31579 0.045211 0.00027568 -0.00091966
-0.00061197 -4.5739e-05 0.00018741 -0.0011332
0.00034973 -0.0016511 0.00028303 0.00045421 0.00015522 -0.00096787 0.21838 -0.063132
0.00026012 -0.0069192 -0.0010525 0.00093556
6.0477e-05 0.00052792 6.43e-06 -0.00099646 -0.00015668 9.03e-05 0.00014605 -0.0071565
0.21535 0.054402 0.0010362 -0.00089746
-0.00044496 -0.00079621 0.00045907 0.0005812 0.0011551 -0.00082522 -0.0012025 0.0009135
0.00081831 -0.0012066 0.32982 -0.11729
3680000000 0.31069 -0.03136 -0.0036059 -0.003867 -0.0010038 0.0018559 -0.0010312 -0.00029471
0.0017434 -0.00020941 -0.0010268 -0.00062179
-0.0036804 -0.0038576 0.10647 -0.11617 0.0015961 -0.0047403 0.00072229 0.00032301
-0.00038053 -0.00061073 0.00037985 -1.2805e-05
-0.00077608 0.001756 0.0014367 -0.0046662 0.3259 -0.0042499 -0.00079964 -0.00086108
0.00098935 0.0011432 0.00060056 -0.0012958
-0.00094111 -0.0002822 0.00062899 0.00037169 -0.00084158 -0.00071829 0.20451 -0.09671
-0.00097923 -0.0061048 -0.0013657 0.0014889
0.0012827 8.0864e-05 -0.00029332 -0.0006888 0.0010448 0.00046158 -0.0012033 -0.0059346
0.23649 0.032504 0.00038744 -0.0015124
-0.0010574 -0.0002492 0.00088163 8.3242e-05 0.0003301 -0.0016033 -0.0010693 0.0014511
-0.00011192 -0.0016487 0.32899 -0.16053
3740000000 0.31258 -0.067513 -0.0030958 9.1322e-05 -0.0022518 0.002508 0.00023153 -0.00091
-0.0010689 4.0567e-05 -0.001085 6.8258e-05
-0.0030858 5.8866e-05 0.097762 -0.13778 0.00077744 -0.0054528 0.00017737 -0.0001616
-0.000388 -5.4505e-05 0.00033716 0.00037019
-0.0021605 0.002584 0.00077077 -0.0054317 0.32847 -0.043373 -0.00081578 -6.1705e-05
0.00014467 -0.00017092 -0.00039618 -0.00093229
4.878e-05 -0.00077785 0.00026897 -0.00024967 -0.00072242 -6.7487e-05 0.18338 -0.1202
-0.0028558 -0.0053917 0.00079984 0.0029463
-0.00073484 0.00026762 -0.00034859 -0.00027962 -0.00027032 -0.00037163 -0.002333 -0.0055216
0.24505 -0.001162 -0.00045258 -0.0017617
-0.00089967 0.00022352 0.00049387 4.6594e-05 -0.00053625 -0.0007872 0.00050084 0.0025396
-0.00047831 -0.0012931 0.31439 -0.20063
3800000000 0.30693 -0.11382 -0.002224 0.00074077 0.00090859 0.0037152 -0.0014433 -0.0016007
0.0017122 0.00096678 -0.0013821 0.00043798
-0.0021792 0.00076042 0.087239 -0.15258 -0.0019853 -0.0048858 0.00030773 0.00020918
-0.00087067 -0.00014471 0.0010699 0.00060522
0.00091289 0.0038165 -0.0022312 -0.0050244 0.32498 -0.084723 -0.00082566 0.000769
0.0013009 -0.00037627 -0.00038028 -0.0012297
-0.0014214 -0.0015098 0.00021125 0.00025841 -0.0011902 0.00029262 0.17386 -0.14561
-0.0033294 -0.0036502 0.0019647 0.0013774
0.0014099 0.0012541 -0.0009705 -0.00018786 0.00067021 0.00018028 -0.0036594 -0.0035483
0.26064 -0.038886 0.00046269 -0.000166
-0.0010989 0.00054369 0.00083967 -1.1505e-05 -0.00055047 -0.0010211 0.0021445 0.0016813
0.00064518 -0.0002448 0.3083 -0.24145
3860000000 0.295 -0.1455 -0.00065699 0.0012829 0.0025397 0.0018292 -0.0019885 0.0012061
0.00077426 -0.00079755 -8.7546e-05 0.0018935
-0.00060517 0.0011778 0.068154 -0.16255 -0.0032849 -0.0047335 0.0005258 -0.00063094
-0.00064226 0.0010063 0.0008879 -0.0012865
0.0027014 0.0019293 -0.0033138 -0.0048875 0.30615 -0.12511 -0.0002964 0.00092948
-0.0002227 -0.00068713 -0.0012794 -0.001054
-0.0019213 0.0011072 0.00060985 -0.00062659 -0.00051882 0.00078932 0.14607 -0.16036
-0.0025656 -0.003926 0.0019066 0.00050269
0.00095661 -0.0015287 -0.00073117 0.0013301 0.00018121 6.8116e-05 -0.0025494 -0.0037881
0.25919 -0.066463 5.0674e-05 -0.0011815
-0.00055312 0.0017049 0.00064017 -0.0010123 -0.00068665 -0.001041 0.0017062 0.00092243
0.00065706 -0.00082774 0.28556 -0.28039
3920000000 0.28019 -0.18501 0.0018122 0.00013368 0.0036905 0.0025278 2.8173e-05 0.0010212
0.00058959 1.3914e-05 0.00086224 0.0003197
0.0017869 2.3907e-05 0.040902 -0.17885 -0.0048596 -0.0035953 -0.00038483 -0.00018213
0.00027355 0.0001707 -0.00031354 -0.00089839
0.0035767 0.0023885 -0.0050997 -0.0033223 0.29789 -0.1586 0.00036094 0.0012451
0.0015074 -0.00082759 -0.0013807 -6.3566e-05
-1.1421e-05 0.001167 -0.00040498 -0.00021628 0.0002226 0.0016113 0.12607 -0.17136
-0.0037182 -0.0035175 0.0018013 -9.0288e-05
0.00044115 -9.3846e-05 0.00043783 0.00027643 0.0022444 -0.0012469 -0.0039209 -0.0032637
0.25492 -0.11375 0.0013143 -0.00079059
0.00068541 0.00042745 -0.0003984 -0.00058589 -0.0010976 0.00011317 0.0022616 -7.0029e-05
0.0012181 -0.001133 0.26346 -0.30848
3980000000 0.25248 -0.22066 0.0018201 -0.0030566 0.0052593 -0.00036694 0.0001728 0.0011815
0.0010475 -0.001992 9.5085e-05 -5.8205e-05
0.0018254 -0.0031127 0.01877 -0.19227 -0.0055864 -0.00123 0.00076013 0.00041715
0.00044601 0.0004319 -0.00023698 -0.0011076
0.0049655 -0.00064729 -0.0056604 -0.0012192 0.26964 -0.18834 0.0011339 -0.00034141
-0.000803 -0.00078179 -0.00048507 -0.0003303
0.00013499 0.0010862 0.0006549 0.00053628 0.0016998 0.00010287 0.090077 -0.19273
-0.0044641 -0.003372 0.0016678 -0.00072999
0.00084078 -0.0017965 0.00065535 0.00040374 -0.0012154 -0.0016844 -0.0040765 -0.0035631
0.24408 -0.14296 0.001742 -0.0047474
0.00038304 0.00054911 -0.00024592 -0.001324 -0.0011357 -0.00034994 0.0014998 -0.0010034
0.0019298 -0.0052907 0.22716 -0.34594
4040000000 0.22484 -0.2464 -0.0007318 -0.0039552 0.0035921 -0.0026916 0.00020633 0.00036047
-0.00051351 -0.0009847 0.0007039 -4.957e-05
-0.00065142 -0.0038143 -0.0063766 -0.19969 -0.0046936 -0.00030057 0.00020456 -0.00096228
0.00016144 0.00022844 -0.0013785 -4.2813e-05
0.0032822 -0.0030329 -0.0048335 0.00037672 0.24736 -0.22181 0.00016358 -0.00052839
-0.00062003 -0.00046165 -0.00092237 0.00053878
0.00022677 0.00024108 0.00036881 -0.0010144 0.00025305 -0.00088957 0.068044 -0.18787
-0.0065879 -0.0012114 0.0016617 -0.00047757
-0.00048152 -0.00070653 -5.0484e-05 -0.00015278 -0.00098953 -0.00078128 -0.0066788 -0.0011859
0.23309 -0.17681 -0.0018068 -0.0033124
0.00079183 -0.00022535 -0.0016474 0.00026539 -0.0013301 0.00089159 0.0015769 -0.00044237
-0.0022171 -0.0029846 0.19091 -0.36307
4100000000 0.19445 -0.26948 -0.003252 -0.0027676 0.0014364 -0.0039328 -1.9732e-05 -8.1013e-05
0.00039948 -0.0016384 0.000228 0.00018907
-0.0032878 -0.0028311 -0.032317 -0.20354 -0.0053138 0.0011552 -0.00025279 -0.00033204
0.00088175 0.0004197 -0.00046318 0.00024256
0.0010784 -0.003709 -0.0049645 0.0010496 0.2257 -0.24781 0.00035165 -0.00025359
-0.00052976 -0.00034112 -0.0012223 0.00013742
-2.606e-05 0.0001348 -0.00026238 -0.00042363 0.00020423 -0.00045759 0.034083 -0.20117
-0.0058884 0.00050204 0.0014037 -0.0015917
0.00044652 -0.0015602 0.00078121 0.00047015 -0.0012588 -0.00028179 -0.0060495 0.00065721
0.21856 -0.20265 -0.0018255 -0.0044284
0.00033511 0.00020801 -0.00041103 0.00021517 -0.00077005 0.00087412 0.0013534 -0.0018167
-0.0014642 -0.0039236 0.15809 -0.39007
4160000000 0.16496 -0.28622 -0.0037361 -0.0020114 -0.00022331 -0.0035256 0.00089772 -1.5368e-05
-0.0036384 -0.0007053 0.00091825 -0.00046668
-0.0036064 -0.001922 -0.058312 -0.19958 -0.0049727 0.003156 -0.00039834 -0.0001995
0.00023908 -0.00071935 -0.00085425 0.00053116
-0.00034885 -0.0033044 -0.0048294 0.0031332 0.19326 -0.26307 0.00064647 -0.00015779
-0.0014065 -0.00050121 -0.0008844 0.00089777
0.0009217 -0.00023548 -0.00039251 -0.00026779 0.00014081 6.4807e-05 0.010112 -0.18892
-0.0049136 0.0017142 0.001023 -0.0024441
-0.0037427 -0.00069525 0.00017543 -0.00045682 -0.0010009 0.00019223 -0.0049615 0.0018039
0.18803 -0.23605 -0.0044805 -0.0028532
0.00068904 -0.00077322 -0.00094025 0.00042589 -0.00031241 0.00049131 0.00085233 -0.0019993
-0.0043858 -0.0030249 0.10902 -0.39839
4220000000 0.13672 -0.30203 -0.00446 0.00014907 -0.0004422 -0.0035214 -4.6887e-05 -0.00026121
-0.0010718 0.00091535 0.00022438 -0.0010115
-0.0044776 0.00019875 -0.094688 -0.18945 -0.0019512 0.0039477 -0.00017974 -0.00017386
-0.00019092 0.00018967 -0.000466 0.00092202
-8.1993e-05 -0.0037206 -0.0020273 0.0036221 0.16349 -0.29021 -0.00017291 -1.3865e-06
0.00041598 0.00040864 0.00011832 0.00073649
-0.0003359 -0.00016781 -0.00031335 -0.00016523 0.00017394 0.00012482 -0.014046 -0.18695
-0.004419 0.0022937 -0.00010145 -0.0022626
-0.00092884 0.0010966 -0.00011593 0.00029698 0.0006487 0.00063487 -0.0045446 0.0022681
0.17315 -0.26072 -0.0042442 -0.0026758
0.00032597 -0.0012737 -0.00036872 0.00088483 -0.0001519 0.00049829 -1.1031e-06 -0.0023508
-0.0042265 -0.0026845 0.080271 -0.41305
4280000000 0.1058 -0.3106 -0.0028843 0.001716 -0.001648 -0.003988 -0.00054047 0.00041917
-0.00068523 0.0014479 -0.0004124 -0.00018619
-0.0027975 0.0016402 -0.12028 -0.19358 -0.0023107 0.0027644 -0.00081913 -0.00033757
0.00025266 0.00026596 0.00043035 0.00036533
-0.0018891 -0.0042468 -0.0025376 0.0030083 0.1327 -0.29685 0.00074956 -0.00010615
-0.00073794 0.00096203 -0.00073948 0.0005045
-0.00048258 0.00060459 -0.00073257 -0.00026064 0.00068684 -0.00021 -0.052016 -0.17146
-0.0049066 0.0026965 -0.00053981 -0.0018961
-0.00040864 0.001327 0.00045197 0.00029765 -0.00038368 0.00092884 -0.0047871 0.0028148
0.12852 -0.28326 -0.0063228 -0.00072469
-0.00070623 -0.00019526 0.00060904 0.00034266 -0.00070389 0.0007967 -0.00059944 -0.0021327
-0.0061879 -0.00089591 0.029412 -0.4172
4340000000 0.078422 -0.31958 -0.0017426 0.0020054 -0.0020908 -0.0013492 0.00022438 0.00047453
1.4865e-05 0.00069024 -0.00028925 -0.0011291
-0.0018279 0.0019983 -0.1408 -0.16764 -0.0019435 0.0034509 -0.00014149 0.00061634
6.3896e-06 -0.00028368 0.00031832 0.00040696
-0.0025433 -0.0014998 -0.0018187 0.0038516 0.096676 -0.31329 -0.00033282 -0.0010114
0.00070839 0.00039017 -0.00016881 0.0023014
0.00027597 0.00052853 -9.9486e-05 0.00053254 -0.00024732 -0.00096917 -0.069574 -0.16863
-0.0041857 0.0039675 -0.0012309 -0.0025415
0.00013619 0.00054175 -0.00016017 -0.00036568 0.00062214 -3.6948e-05 -0.004026 0.003648
0.10256 -0.30854 -0.0039644 0.0014569
-0.0001368 -0.00090645 0.00025223 0.00043674 0.00019684 0.002146 -0.0012444 -0.0027864
-0.0044899 0.0013416 -0.0042488 -0.41196
4400000000 0.047387 -0.32488 -0.00077571 0.0014873 -0.0023227 -0.0019262 0.00092092 0.001238
0.00020579 0.0005341 -0.00032716 -0.00068658
-0.00078621 0.001519 -0.16989 -0.1576 -0.0016409 0.0041765 -0.00048132 0.00043271
0.00011063 -0.00079991 0.00044607 0.00060357
-0.0025504 -0.0017629 -0.0012249 0.0041318 0.06788 -0.31854 -3.9042e-05 -0.00016229
-0.00016049 -2.2173e-05 0.0015781 0.002141
0.00075495 0.0011962 -0.00042195 0.00048345 -0.0001473 -0.00010766 -0.094059 -0.15545
-0.0030835 0.0050544 -0.0020556 -0.0016694
9.7765e-05 0.00083749 0.00028218 -0.00063246 -0.00018833 0.00040202 -0.0030308 0.0053144
0.070164 -0.3204 -0.0040776 0.0007399
-0.0002365 -0.00077524 0.00054383 0.00034466 0.0013392 0.001687 -0.0021266 -0.0015555
-0.0041957 0.0011913 -0.049952 -0.41541
4460000000 0.011464 -0.32434 -0.00069439 0.00026392 -0.0044102 -0.00084917 0.0014732 -0.0006797
-0.00040826 0.0009628 -0.00098373 -0.00027608
-0.00056491 0.00026692 -0.19168 -0.12798 -0.00032625 0.0050003 -0.00049559 0.00075574
-0.00040636 -0.00047227 0.00050554 -0.00030271
-0.0043486 -0.00075897 -0.00040186 0.0046553 0.043859 -0.32661 -0.00067761 -0.00053286
1.6846e-05 0.0007538 0.0026468 0.00032671
0.0014564 -0.00069383 -0.00028409 0.0007012 -0.00062816 -0.00039076 -0.10726 -0.13422
-0.0014632 0.0061484 -0.0025762 -0.00084503
-0.00031444 0.0011339 -0.00035863 -0.00053042 0.00018426 0.00081928 -0.0017722 0.0060648
0.035462 -0.31671 -0.0044773 0.0026877
-0.0011242 -0.00031984 0.00022403 -0.00025283 0.0024267 0.00035861 -0.0024135 -0.00096833
-0.0039171 0.0028905 -0.089916 -0.3977
4520000000 -0.012629 -0.32493 -0.00045156 -0.00049301 -0.0038338 0.00037368 0.00054747 -6.6628e-05
0.0017494 0.00029985 -0.00081049 0.00097046
-0.00048122 -0.00049307 -0.21641 -0.11075 0.00095437 0.0046542 0.00051189 0.00088703
-0.00042456 0.00014228 0.00042482 -0.00023301
-0.0037028 0.00051008 0.00090955 0.0045045 0.011164 -0.32442 -0.0011525 0.00066957
0.00071828 -0.00047049 0.0018963 -0.0016108
0.00070774 3.9123e-05 0.00048396 0.00068708 -0.0011088 0.00037713 -0.12503 -0.12485
-0.00052104 0.0056853 -0.0031844 -0.00032098
0.0016423 -1.3151e-05 -0.00051306 4.7956e-06 0.00097659 -0.00013616 -0.00033114 0.0060088
-0.013752 -0.32947 -0.0028087 0.0028245
-0.00063788 0.00099232 0.00041629 2.4413e-05 0.0018376 -0.001101 -0.003068 -7.0859e-05
-0.0023372 0.0026643 -0.11843 -0.39509
4580000000 -0.050335 -0.31725 -0.0011581 -0.00066119 -0.003138 0.0027101 0.0008801 -0.00032717
-5.3857e-06 0.00031788 -0.00031246 0.00083799
-0.0013007 -0.00063236 -0.23492 -0.084138 0.0011056 0.0039633 0.00064265 -7.8783e-06
2.6896e-05 0.00034331 0.0002913 -0.00058276
-0.0029353 0.0027614 0.0011116 0.0039546 -0.020951 -0.32097 -0.00010873 0.00062224
1.2127e-05 0.00013025 0.00071574 -0.0015317
0.00074264 -0.00039333 0.00047519 -8.4786e-05 -0.00029881 0.00045356 -0.1351 -0.099808
0.0025045 0.0052371 -0.0026309 0.0013349
0.00023171 0.00042677 -2.7303e-05 0.00028458 -0.00018638 -1.7325e-05 0.0024833 0.0050115
-0.039991 -0.33567 -0.0017819 0.0038556
-0.00042805 0.00056695 0.00021981 -0.00019352 0.0014427 -0.0011071 -0.0022201 0.0011635
-0.0023832 0.0030986 -0.16348 -0.3659
4640000000 -0.075799 -0.31089 -0.0025831 -0.0017357 -0.00275 0.0027828 0.0006679 -0.0014415
0.0014641 -0.00031519 0.00011818 0.00078516
-0.0025669 -0.0016451 -0.24525 -0.056324 0.0015195 0.00368 0.0007849 0.00020891
-0.00027777 0.0003339 -0.00032976 -0.00079207
-0.0028217 0.0026109 0.0014185 0.0037947 -0.044602 -0.31438 0.00026597 0.00082458
0.0010052 -4.7113e-05 0.00013528 -0.001512
0.00050215 -0.0015954 0.00067168 0.00030548 9.8517e-05 0.00085852 -0.14061 -0.085703
0.0034403 0.0035805 -0.0021752 0.0016631
0.0013059 -0.00036513 -0.00047776 0.00043956 0.0011783 1.745e-05 0.0035133 0.0037032
-0.073882 -0.3217 -0.0022739 0.0032601
0.00030058 0.001073 0.00018699 -0.00073951 0.00010457 -0.0019972 -0.0025467 0.0014098
-0.0025488 0.0036443 -0.18295 -0.3553
4700000000 -0.10354 -0.30609 -0.0042751 -0.00012078 -0.001436 0.0045576 -0.0010407 -0.0011211
0.0011694 -0.00071238 0.00090524 0.00042457
-0.0042427 -0.00010436 -0.25696 -0.037638 0.0025348 0.0040648 0.00045448 -0.00045724
0.00040079 0.00037039 -0.00029234 0.00021009
-0.0015886 0.0046375 0.0026466 0.004241 -0.075857 -0.30913 -0.00031279 0.00047741
0.00011449 -0.00037776 -1.298e-05 -0.0010349
-0.00098872 -0.0010273 0.00053042 -0.0004713 -0.00031656 0.00059641 -0.15722 -0.064758
0.0033754 0.0014965 -0.0017928 0.002253
0.0011062 -0.00049822 0.00041451 0.00055883 -0.00023513 -0.00030159 0.0032855 0.0012946
-0.1127 -0.31505 -0.0012548 0.0036586
0.00090064 0.00044176 -0.00026815 -0.00018701 3.2578e-05 -0.0012279 -0.0017198 0.0027084
-0.0013398 0.0041644 -0.22663 -0.32623
4760000000 -0.13361 -0.29066 -0.0049404 0.0014216 0.00075413 0.0047044 -0.00078818 -0.00064066
0.00021701 -0.0011849 0.00046474 -0.00041993
-0.004892 0.0013618 -0.25249 0.0047964 0.0031007 0.0033931 -9.9852e-05 -0.00062749
0.00019681 0.00027874 0.00020529 0.00010648
0.00075877 0.004652 0.0032987 0.0033847 -0.10549 -0.2945 0.00063231 0.00053683
0.00045256 0.00012125 -0.00071147 -0.00055487
-0.00073538 -0.00066923 -6.9534e-05 -0.00065046 0.0011461 0.00056845 -0.15142 -0.048203
0.0022301 0.00091055 -0.00085532 0.0027178
0.00033106 -0.001115 0.0002757 0.00017348 0.00089686 0.00018591 0.0020716 0.0010741
-0.14581 -0.29806 -0.00075839 0.0043252
0.00069093 -0.00046386 7.0408e-05 -8.1297e-05 -0.0011111 -0.0010995 -0.00062313 0.0027478
-0.00020677 0.0045366 -0.23746 -0.30364
4820000000 -0.16036 -0.27649 -0.0050558 0.0028051 0.0014811 0.0030188 -0.00083042 -0.00042706
0.00048103 -0.0008219 0.00057495 -0.00011258
-0.0050195 0.0027456 -0.26422 0.026989 0.0045111 0.003455 -4.8632e-05 -0.00032629
0.00024131 -0.000203 -3.0004e-05 -0.00037008
0.0015153 0.0027818 0.004565 0.0034165 -0.1331 -0.29033 0.00049496 -0.00035399
0.00054391 -0.0007139 -0.0005939 -0.00035228
-0.00093324 -0.00045851 -4.626e-05 -0.00033697 0.00047225 -0.00056633 -0.1666 -0.030615
0.001585 -6.9368e-05 1.7519e-05 0.0030816
0.00025363 -0.00087071 0.00034482 -0.00014266 0.00055433 -0.0005974 0.0019797 -0.00031156
-0.1855 -0.28023 -0.00028965 0.0032301
0.00013642 -0.00024047 -0.00018006 -0.00045151 -0.00088697 -0.00026623 0.00022935 0.0030449
-0.00015002 0.0026217 -0.27419 -0.27376
4880000000 -0.19132 -0.25649 -0.0042529 0.0045571 0.002212 0.0030733 -0.0013864 0.00022543
-0.00090228 -0.00089883 0.00058648 -0.0001553
-0.0042276 0.0045915 -0.25571 0.068606 0.0048218 0.0014666 -0.00038768 -0.00011999
-8.9604e-05 0.00015707 -0.00028149 -0.0002354
0.0020964 0.0030112 0.0049853 0.0015418 -0.15153 -0.2777 0.00064898 -0.00055961
7.9512e-05 -0.0012732 -0.0005855 -0.00083542
-0.0014858 0.00024577 -0.00029868 -0.0002377 0.00056745 -0.0005067 -0.15967 -0.012378
0.0007047 -0.0005733 0.0014339 0.0027285
-0.00084467 -0.0010891 -7.6553e-05 0.0002072 -0.00016874 -0.0016499 0.00044082 -0.00044504
-0.21647 -0.26572 0.00045459 0.0031636
0.00041297 -4.1947e-05 -0.00022587 -7.4126e-05 -0.00079007 6.7495e-05 0.0010479 0.0022031
0.00029378 0.0029434 -0.28652 -0.24423
4940000000 -0.21171 -0.23898 -0.0029238 0.0065838 0.0024962 0.00099805 -0.00024782 0.00075189
-0.00092417 -0.00046751 7.517e-05 -0.00091662
-0.0029679 0.0065065 -0.26733 0.094458 0.0056957 0.0011648 -5.0226e-05 -0.00015964
0.00053171 -0.00033271 -0.00059684 -2.2474e-05
0.0028204 0.0010648 0.0059783 0.00094938 -0.17211 -0.25392 0.00024937 -0.00057459
-0.00077897 -0.00036081 -0.0013662 -0.00015694
-0.00026067 0.00080576 -3.9051e-05 -6.9146e-05 -8.8965e-05 -0.00035226 -0.16729 -0.0024522
-0.0005722 0.0001104 0.0018618 0.0016174
-0.0010046 -0.00045375 0.00037341 -0.00032662 -0.0014088 -0.00011019 -0.00035665 0.0001421
-0.23988 -0.23809 -0.00037069 0.0031117
-3.0542e-05 -0.00082833 -0.00041168 8.4907e-05 -0.00066221 0.00013458 0.0016747 0.0020763
-0.00080828 0.002675 -0.30989 -0.21822
5000000000 -0.23238 -0.21474 -0.00010956 0.0074007 0.0031406 0.001983 -0.00023431 0.0005708
-0.00063615 0.00045505 -0.0004936 -0.00081028
-0.00016572 0.0073836 -0.25359 0.1119 0.005753 -0.00060612 -0.00035927 -8.4648e-05
-0.00012508 -0.00059937 -0.00038408 0.0001766
0.0033197 0.0016078 0.0058785 -0.00097488 -0.20269 -0.23858 -0.00098941 -0.00074533
-0.00059192 -0.00036594 -0.00080887 0.0004907
-0.0001783 0.00064594 -0.00027563 -7.9916e-05 -0.00054762 -0.00062669 -0.16144 0.021844
-0.00082162 0.0015623 0.0023914 0.0011723
-0.00061403 0.00066018 -0.00013099 -0.00064516 -0.00062819 -0.00014333 -0.0010615 0.0015689
-0.26821 -0.21502 0.00027202 0.0036301
-0.0002053 -0.00075113 -0.00029269 -0.0002009 -0.00033695 2.1625e-05 0.0026445 0.0012046
-0.00014481 0.0041333 -0.32248 -0.18369
5060000000 -0.25346 -0.18705 0.001894 0.0070865 0.0034209 -0.0003312 0.00015732 0.00051743
-0.00042773 -1.1078e-06 -0.00029175 -0.00025424
0.0019083 0.0071002 -0.23612 0.14877 0.0054439 -0.0018994 6.5325e-06 0.00027535
-0.00040568 -1.2736e-05 -0.00027784 0.00038619
0.0032185 -0.00044335 0.0049958 -0.0021686 -0.21513 -0.2173 -0.00022955 0.00043043
-0.00099025 -4.1845e-05 -0.0006136 0.00049541
0.00013845 0.0005825 -5.6241e-06 0.00018962 -0.00044256 0.00015578 -0.163 0.029218
-0.00033775 0.0030792 0.0017377 0.00050956
-0.00035323 4.8158e-05 -0.00038561 -6.57e-06 -0.00071546 -0.00012766 -8.6209e-05 0.0032256
-0.28178 -0.18392 0.0010288 0.0035855
-0.000379 -0.00032495 -0.00044239 0.00023444 -0.0011366 -0.00015005 0.0019222 0.00036742
0.0012805 0.0037052 -0.33393 -0.15476
5120000000 -0.2692 -0.1615 0.0035651 0.0060071 0.0030314 -0.0006962 0.00033184 0.00059826
-6.6403e-05 0.00090216 -0.00049124 0.00043316
0.0035986 0.0060417 -0.23044 0.17527 0.0049062 -0.0029514 0.000111 0.00027354
-3.8124e-05 5.7706e-05 0.00018437 0.00017896
0.0030125 -0.00069436 0.004592 -0.0028737 -0.22964 -0.20223 -0.00015294 0.00017964
-0.00022737 0.0010412 -0.00055978 0.00035699
0.00027781 0.00061465 5.9655e-05 0.00023459 -9.0817e-05 0.00013519 -0.15922 0.055383
0.0013154 0.0034093 0.0026111 0.00046788
-3.4999e-05 0.00085962 -9.2003e-05 -9.0718e-05 -0.00036934 0.00073037 0.0012354 0.0031012
-0.29648 -0.15003 0.0015252 0.0035498
-0.00055575 0.0002759 2.9109e-05 0.00047023 -0.001159 0.00083101 0.0023419 0.00027244
0.0018612 0.0035458 -0.3466 -0.11998
5180000000 -0.28493 -0.13104 0.0050531 0.0047386 0.0032947 -0.0010957 0.00031133 0.00055336
-0.00011044 0.00017291 -0.00036694 0.00032629
0.0050931 0.004742 -0.2081 0.1982 0.0041167 -0.0040456 -0.00035565 -0.00033501
-2.8723e-05 -0.00014035 -0.00027388 4.0995e-05
0.0032471 -0.0010942 0.0040243 -0.0039244 -0.23994 -0.16633 -0.00024025 0.00055193
-0.00019291 -4.2344e-05 -0.00049931 0.00079987
0.00028566 0.00055337 -0.00035054 -0.00025968 -0.00037481 0.00058745 -0.15802 0.065187
0.0027873 0.003784 0.0023403 -0.0009126
-0.00017954 0.0002049 -0.00018215 -0.00023465 -0.00021928 -0.00029504 0.0026579 0.0037974
-0.3088 -0.10792 0.0027997 0.0036965
-0.00036002 0.00051969 -0.00025036 0.00021458 -0.0006381 0.00081324 0.0021973 -0.0008091
0.0027404 0.0032951 -0.34848 -0.089469
5240000000 -0.29341 -0.10402 0.005219 0.0033874 0.0025031 -0.0026469 0.00070481 -6.1949e-07
-0.0002542 -8.0363e-05 -0.00020863 0.0006161
0.0052217 0.0034275 -0.19615 0.23559 0.0028457 -0.0046967 -6.0391e-05 0.00013759
-0.00019086 6.3303e-06 0.0002308 0.0005089
0.0026591 -0.0026921 0.0028318 -0.0047403 -0.25794 -0.14117 0.00021774 0.00011706
1.3381e-05 0.00085423 0.00010339 0.0012269
0.00070529 8.9553e-05 -8.1041e-06 6.4197e-05 0.00046783 0.00024125 -0.15853 0.085708
0.003608 0.0025033 0.0016739 -0.0012467
-0.00029849 1.2178e-05 -0.00037595 -1.4896e-05 -0.00025071 0.00080526 0.0035469 0.0025658
-0.32271 -0.066933 0.0035015 0.0024949
0.00010421 0.00050301 0.00024825 0.00047691 0.00024883 0.0016004 0.0015242 -0.0012043
0.0029218 0.0024351 -0.35544 -0.055443
5300000000 -0.29812 -0.073671 0.0060729 0.0019487 0.001633 -0.0030336 0.00010987 -0.00031231
0.00038401 0.0008314 0.00037499 0.00041356
0.0060557 0.0019559 -0.18819 0.24048 0.0022294 -0.0050228 -0.00011793 0.00025946
6.5151e-06 0.00028731 0.00044996 0.00023922
0.0016756 -0.0031317 0.0020698 -0.0053465 -0.27251 -0.11519 0.00041905 1.4589e-05
0.00025446 0.00026251 0.00081838 0.00092801
0.00012043 -0.00035916 -0.0001676 0.00023621 0.00026714 -0.0002109 -0.15063 0.095105
0.005364 0.0018687 0.0013675 -0.0016159
0.00031147 0.00070653 -8.3531e-06 0.00035921 0.00046405 0.00048731 0.0054943 0.0018093
-0.33423 -0.038016 0.0033075 0.00243
0.00010167 0.00027379 0.0002059 0.00029415 0.00080977 0.00099228 0.001591 -0.0014986
0.0033328 0.002796 -0.35142 -0.020018
5360000000 -0.29834 -0.03666 0.0060212 0.00074346 0.00058943 -0.0035533 0.00043164 -3.1858e-05
-2.4337e-05 0.00036466 0.00046904 -0.00022407
0.0060079 0.00074874 -0.15076 0.26204 0.0011167 -0.005465 7.3519e-05 0.00020866
-7.9444e-05 5.7408e-05 0.00046873 -0.00015066
0.00023924 -0.003767 0.00061242 -0.0054649 -0.27188 -0.087541 0.00046148 0.00023536
6.6826e-05 0.00030864 0.00035884 0.00040642
0.0003267 -6.894e-05 5.8307e-05 0.00022227 0.00037023 0.00027695 -0.14871 0.1128
0.0058979 -0.00040627 0.00070006 -0.0018234
5.0997e-05 0.00032885 -9.3892e-05 -2.6512e-05 0.00021333 0.00029782 0.0059324 -0.0006034
-0.33003 0.00095514 0.0044327 0.0024865
0.00044854 -0.00014664 0.00034414 -6.9819e-05 0.00067869 5.1001e-05 0.00080743 -0.0020357
0.0047526 0.0023329 -0.34863 0.0091847
5420000000 -0.30066 -0.013292 0.0061549 -0.0011824 -0.00044058 -0.0038833 -4.5021e-05 -0.00018941
0.00068097 0.00040695 0.0003551 -0.00033674
0.0061128 -0.0011682 -0.13164 0.28858 -2.4508e-05 -0.005903 7.5342e-05 0.00013643
5.2348e-05 8.0912e-05 6.0894e-05 -8.2234e-05
-0.00071667 -0.0036533 -0.00011787 -0.0053808 -0.2869 -0.05574 -9.2805e-05 -0.00071333
0.0007189 0.00016839 0.00062468 0.00029339
-2.2615e-05 -0.00020168 3.3993e-05 0.00019633 -9.1125e-05 -0.00055606 -0.13735 0.12754
0.005024 -0.0019878 0.00027979 -0.0017578
0.0008246 0.00048554 4.33e-05 -8.0136e-05 0.00089273 -0.00017855 0.0048357 -0.0020272
-0.33349 0.029294 0.0050655 0.0009288
0.00023294 -0.00028313 0.00022129 2.4208e-06 0.0010785 -0.00033 9.4212e-05 -0.0017756
0.0051315 0.00064392 -0.34108 0.05033
5480000000 -0.29263 0.022969 0.0050664 -0.0020314 -0.0022312 -0.0032112 0.00029102 -3.1981e-05
0.00077005 -0.00019786 -0.00037459 -6.3619e-05
0.0049898 -0.0020118 -0.11721 0.29632 -0.0021881 -0.0057859 -7.9645e-06 0.0002143
5.0942e-05 2.9465e-05 0.00025532 3.2141e-05
-0.0020588 -0.0028755 -0.001634 -0.0055658 -0.29272 -0.033106 -0.00049567 0.00010752
0.00057796 -9.3981e-05 0.0011374 0.00018966
0.00034176 -6.1416e-05 4.0652e-05 0.00025439 -0.00035099 6.2628e-05 -0.13078 0.13846
0.0041384 -0.0035951 -0.00018994 -0.0019834
0.00074655 -0.00028822 -0.00010447 7.9648e-05 0.00069184 -0.00049559 0.0040013 -0.0036113
-0.32295 0.05858 0.0048226 0.00024476
-0.00016538 -4.7836e-05 0.00026879 -2.0546e-05 0.00058074 -8.1499e-05 -0.00019337 -0.0019234
0.0046931 9.6225e-05 -0.3325 0.072323
5540000000 -0.28862 0.048251 0.0042975 -0.0027428 -0.0029334 -0.0018844 0.00036853 -0.000327
0.00028791 -0.00017715 -0.00010797 0.00016032
0.0042118 -0.0026724 -0.076509 0.31364 -0.0027486 -0.0046445 0.00044937 0.00010644
0.00011982 -0.00024813 0.00015107 -0.00046164
-0.0027828 -0.0019341 -0.0025362 -0.0050312 -0.29111 -0.01207 0.00026248 5.6335e-06
0.00063081 -0.00019943 0.00079219 -0.00061914
0.00038001 -0.00037538 0.00041893 0.00014784 0.00020823 -0.00013726 -0.11913 0.15977
0.0025152 -0.0038671 -0.00097648 -0.0017112
0.00030315 -0.00020343 -9.3479e-05 -0.00012148 -1.3211e-05 -6.2586e-05 0.0025342 -0.0038066
-0.30836 0.09356 0.0046527 -0.0011403
-0.00026725 0.00016486 3.3773e-07 -0.00034643 0.00017528 -4.6815e-05 -0.00096243 -0.0018468
0.0045889 -0.00113 -0.32456 0.11322
5600000000 -0.277 0.07616 0.0034258 -0.0038339 -0.0022577 -0.0014106 0.00026714 -0.00033474
0.00024008 -0.00030193 0.00034118 0.00031098
0.0034635 -0.0037516 -0.073663 0.32766 -0.0033325 -0.0046055 0.00014481 -0.00020927
-0.00018782 -2.9924e-05 -0.0002026 -0.00042735
-0.0023694 -0.0016211 -0.0037328 -0.0048018 -0.29003 0.020471 1.5283e-05 0.00014124
0.00050006 -0.00054996 0.0003506 -0.00077765
0.00035228 -0.00030463 0.000104 -0.00016979 5.2741e-05 0.00017464 -0.11132 0.1591
0.00163 -0.0038008 -0.0011684 -0.0011961
0.00043234 -0.00014392 -9.4069e-05 0.00021621 0.00033836 -0.00037204 0.0017106 -0.0038559
-0.29937 0.12374 0.0042431 -0.0011516
0.00039014 0.00035371 -0.00011088 -0.00032718 0.00069062 -0.00020375 -0.0011011 -0.00081851
0.0041782 -0.0011455 -0.30238 0.12808
5660000000 -0.26558 0.098226 0.0030802 -0.0038865 -0.0032375 -0.00063781 -0.00032168 -0.00073294
-0.00013648 -0.00063408 0.00030776 -0.00018685
0.0030841 -0.0037641 -0.032389 0.31916 -0.004397 -0.0033125 -4.6229e-05 -0.00015708
-1.1972e-05 -1.2231e-05 -0.00018361 -9.8458e-05
-0.00343 -0.00058563 -0.0045901 -0.0031681 -0.29016 0.044105 -7.1932e-05 2.86e-05
-0.00057874 -0.00077909 -0.00021076 -0.0012624
-0.00037814 -0.0007573 -5.828e-05 -0.00019987 -0.00012922 -4.7141e-05 -0.096064 0.17927
0.00086116 -0.0039673 -0.0014692 -0.00089593
-0.00026968 -0.0006265 0.00015783 6.6473e-05 -0.00023551 -0.00061649 0.00075503 -0.0040493
-0.28421 0.15204 0.004482 -0.0022358
0.00043482 -0.00022018 -3.68e-05 -3.9316e-05 0.0003189 -0.0014587 -0.0013039 -0.0011476
0.0043092 -0.0021175 -0.29353 0.1643
5720000000 -0.25022 0.11968 0.0024971 -0.0042502 -0.0030888 0.0006758 -0.00055849 -0.00025543
-0.00044365 -0.00012845 -0.00011497 -0.00038883
0.0025657 -0.0042409 -0.0042707 0.34457 -0.0060072 -0.0026985 5.3385e-05 -2.6382e-05
-0.00032853 5.8705e-05 -0.0004816 0.00028233
-0.0029471 0.00084512 -0.0058229 -0.00253 -0.28628 0.074858 0.00012198 -2.6269e-05
-0.00020027 0.00021045 -0.00029348 3.7023e-06
-0.00055968 -0.0001948 0.00014817 -3.7932e-05 5.5762e-05 -5.553e-05 -0.079875 0.181
-2.03e-05 -0.0035251 -0.0015773 -0.00037466
-0.00032869 -0.00030005 -0.00016116 0.00010579 0.00021692 4.6591e-05 -9.8087e-05 -0.003484
-0.27284 0.17862 0.0038378 -0.0035863
-0.00012504 -0.00033631 -0.00018873 0.00020703 -0.00020831 -0.00046711 -0.0017252 -0.00026715
0.0042376 -0.0033158 -0.26287 0.1816
5780000000 -0.23382 0.13701 0.0013744 -0.0049246 -0.0025402 0.0013559 -0.0007461 0.00016155
-0.00029886 -0.00020954 -0.00019846 -8.1293e-05
0.0013869 -0.0048431 0.0092831 0.33929 -0.0059453 -0.00047086 -1.5687e-05 -0.00014796
8.1376e-05 5.4897e-05 6.2728e-05 -6.5641e-05
-0.0025257 0.0012258 -0.0060433 -0.00046122 -0.28331 0.091506 -0.00019773 -4.785e-05
0.00012251 0.00023895 -0.00023211 -0.00018814
-0.00072234 0.00015302 2.2632e-05 -0.0002017 -0.00012334 -3.0536e-05 -0.070811 0.19687
-0.00029068 -0.0030445 -0.0014014 0.0001139
-0.00033549 -0.00022971 8.378e-05 -6.1147e-05 -4.3476e-05 0.00012316 -0.00026658 -0.0029228
-0.2623 0.19971 0.0026572 -0.0035865
-5.125e-05 -0.00034108 0.0001141 -0.00025935 -0.00060835 -0.00054024 -0.0013855 0.00013087
0.0028015 -0.0038367 -0.25448 0.20357
5840000000 -0.21982 0.15818 9.4445e-05 -0.0054708 -0.0020314 0.0014908 -0.000125 0.00035686
-0.0003423 0.00011659 -0.00039683 -0.00027965
0.00011123 -0.0054845 0.045035 0.34235 -0.0056677 0.00088364 -0.00018488 3.2859e-06
0.00031284 2.6252e-07 -8.978e-05 0.00016613
-0.0021115 0.001252 -0.0056841 0.00074566 -0.27578 0.11621 -0.00021366 0.00013241
-7.7168e-05 -0.00040959 -0.00018998 -0.00033382
-0.00012088 0.00030655 -0.00023737 -1.4652e-05 -0.00019702 9.915e-05 -0.047897 0.19961
-0.00067093 -0.0034955 -0.0010885 0.00024595
-0.0002964 0.00027778 0.00035528 -0.00011496 -0.00026371 -0.00065198 -0.00057426 -0.0034451
-0.24409 0.20868 0.0025708 -0.0038355
-0.00052411 -0.00017938 -5.2483e-05 0.00012568 -0.00052975 1.6323e-05 -0.001162 0.00040751
0.0023394 -0.0041146 -0.2174 0.22803
5900000000 -0.20567 0.1699 -0.0019703 -0.0054257 -0.0020831 0.0024625 -0.00014952 3.756e-05
0.00030811 -0.00029274 6.7049e-05 0.00022083
-0.001962 -0.0054952 0.065189 0.34195 -0.0048932 0.0019437 1.0475e-06 -1.5347e-05
3.0782e-05 -0.00029107 -2.7811e-05 -0.0002039
-0.0021826 0.0024489 -0.0050139 0.0021177 -0.25973 0.13109 -6.8521e-05 -0.00015109
-0.00026006 -0.00057238 -0.0007026 -0.00070816
-0.00013278 6.3417e-05 -2.5717e-05 -2.5422e-05 -0.00010231 -0.00017931 -0.04071 0.20999
-0.00077802 -0.003462 -0.0013114 0.00016607
0.00019135 -0.00013922 9.0619e-06 -0.00040454 -0.0001844 -0.00049191 -0.00086618 -0.0035513
-0.21825 0.22457 0.0021849 -0.0051758
0.00010668 0.0001116 -8.2936e-05 -0.00039668 -0.00069758 -0.00026053 -0.0010673 0.00013171
0.0019322 -0.0049409 -0.20335 0.23702
5960000000 -0.18528 0.18288 -0.0030993 -0.0039591 -0.00075963 0.002772 -0.00014235 0.0001835
-0.00035513 0.0001477 -0.00024791 5.7864e-05
-0.0030744 -0.0039396 0.091953 0.34066 -0.0042735 0.0022464 -0.00017619 1.5339e-05
-0.00014634 3.2363e-05 -0.0001809 7.63e-05
-0.00061202 0.0026767 -0.0042687 0.0022771 -0.24444 0.1571 -0.00017193 -0.00020134
-0.00034057 0.000153 -0.00056205 -0.00029081
-0.00012363 0.00014778 -0.00018405 -1.8845e-05 -8.3207e-05 -0.00015316 -0.022019 0.21839
-0.0019042 -0.0033742 -0.00094791 0.00098765
-0.00016394 9.6758e-05 -0.00016668 4.7925e-05 -0.00036879 9.1354e-05 -0.0018888 -0.0033509
-0.19673 0.23896 0.00023971 -0.0053201
-0.00016533 -8.0098e-06 -0.00012428 7.4872e-05 -0.00011599 -0.00033309 -0.00098472 0.00089504
0.00051226 -0.0050083 -0.17416 0.26387
6020000000 -0.16712 0.19789 -0.0039882 -0.0030003 -0.00028487 0.0029592 -6.2984e-05 0.00056872
-0.00024512 0.00018315 -0.00011404 0.00035752
-0.0039417 -0.00302 0.11994 0.33203 -0.0048035 0.0032148 -0.00010453 0.00015214
-0.00012026 0.00014459 -0.00017037 0.00022221
-0.0001285 0.0030079 -0.0046379 0.0034086 -0.22446 0.16914 -0.0003373 0.00020216
-0.00080575 0.00023832 -0.00055561 0.00043316
-6.7921e-05 0.00054826 -9.1227e-05 0.00017034 -0.00030602 0.0002572 -0.015654 0.2138
-0.0026667 -0.0033305 -0.0007116 0.0007551
-0.00037042 0.0002763 -0.00028404 -1.3952e-05 -0.0005661 3.202e-05 -0.002864 -0.0032527
-0.16736 0.25182 -0.00055831 -0.0049958
-0.00012491 0.00038908 -0.00049695 0.00011861 -0.00054345 0.00037066 -0.00069513 0.00080736
-4.7124e-05 -0.0050226 -0.14826 0.26271
6080000000 -0.14709 0.20642 -0.004149 -0.00067115 0.0014429 0.0030054 0.0001184 -1.4638e-05
0.00015707 9.8771e-05 0.00027281 9.0106e-05
-0.0040883 -0.0007375 0.14144 0.33267 -0.0030881 0.0047324 -3.0492e-05 -2.5858e-05
8.2474e-06 0.00015064 0.00033082 0.00033961
0.0014676 0.0028568 -0.0029953 0.0048195 -0.20641 0.19537 0.00027235 0.00030544
-0.0003259 0.00070294 -0.00040021 0.00025774
8.0506e-05 3.6515e-05 -5.6439e-05 1.5959e-05 0.00029455 0.0002169 0.0013728 0.22196
-0.0039756 -0.0023294 -0.00080689 0.0011083
4.5925e-05 0.00014101 5.8272e-05 0.00019324 -0.00041666 0.00060093 -0.0038124 -0.0022738
-0.13823 0.26912 -0.0012244 -0.0052755
0.00020582 -5.5013e-05 0.00017878 0.00050168 -0.00032009 0.00020054 -0.00079577 0.0011478
-0.0011651 -0.0055221 -0.1254 0.28491
6140000000 -0.12971 0.21945 -0.0034792 -0.00043432 0.0017087 0.0022044 4.2287e-05 4.6521e-05
1.6862e-05 -7.8393e-05 0.00056912 -0.00013718
-0.0035291 -0.00051083 0.16827 0.31368 -0.0020516 0.0053065 5.0419e-05 1.5206e-05
0.00043633 -3.2274e-05 0.0002519 0.00017366
0.0016856 0.0021665 -0.0021072 0.0055007 -0.18263 0.21492 0.00037876 -3.594e-06
0.0001281 0.00067416 3.6217e-05 0.00086716
0.0001107 9.175e-05 4.5024e-05 5.7496e-05 0.00034735 -0.00012752 0.01404 0.21259
-0.004613 -0.0012877 -0.000413 0.0013511
4.1168e-05 -0.00015457 0.00032274 3.0656e-05 -2.9555e-06 0.00077101 -0.0046217 -0.0012721
-0.11843 0.28839 -0.0026725 -0.0039124
0.00055998 -0.00021318 0.00028847 0.00019567 7.6068e-05 0.00081257 -0.00034137 0.0015069
-0.0029931 -0.0043141 -0.08575 0.283
6200000000 -0.11414 0.22482 -0.0028325 -9.5872e-05 0.0021898 0.0010153 7.3713e-05 0.00033175
-0.00019915 0.00016495 -0.00022408 -0.00036314
-0.0028732 -0.00011787 0.19608 0.31185 -0.0007985 0.0051792 2.5753e-05 0.00022888
0.0001477 -5.6729e-05 0.00024447 6.2012e-05
0.002309 0.001198 -0.00066985 0.0053079 -0.16364 0.22882 0.0002237 -0.00050088
0.00062013 0.00013022 0.00057523 0.00063175
0.00012535 0.00032109 5.0113e-05 0.00026665 0.00014702 -0.00041359 0.027462 0.22107
-0.004568 -5.8251e-06 0.00012834 0.0012377
-0.00013452 0.00015118 8.6986e-05 4.8504e-05 0.00077909 0.00025872 -0.0045934 4.316e-05
-0.10569 0.29552 -0.0031904 -0.0038659
-0.00020327 -0.00030174 0.000123 0.00016284 0.00037397 0.00045336 0.00016661 0.001093
-0.0037799 -0.0036466 -0.072433 0.29166
6260000000 -0.099065 0.23768 -0.0030556 0.00078619 0.0020428 0.0005936 0.00032025 -7.3094e-05
0.00013521 0.00027913 -1.0793e-06 4.6435e-05
-0.0030185 0.00079331 0.21337 0.29642 4.0731e-05 0.0053245 1.6763e-05 -8.8752e-05
-0.00013206 -0.00016466 0.0002164 0.0001761
0.0022391 0.00055804 0.00013659 0.0053689 -0.13997 0.25028 -2.2353e-05 -9.7069e-05
0.00032154 -0.00027991 0.00057867 -0.00012377
0.00025827 -0.00013466 4.5225e-05 -0.00016051 -1.2134e-05 -4.6013e-05 0.043399 0.21601
-0.0043241 0.0013634 0.00045861 0.0012245
4.7449e-05 0.00025406 -7.9144e-05 -7.6282e-07 0.00038881 -0.00037022 -0.0044225 0.0014462
-0.079336 0.29554 -0.0044466 -0.0030599
-0.00014808 -3.6808e-05 0.00032934 0.00033185 0.00036083 5.4875e-05 0.00051036 0.00123
-0.0041754 -0.0025719 -0.027845 0.29136
6320000000 -0.082711 0.2396 -0.0026123 0.0014615 0.0019999 -0.00030893 5.4685e-05 9.4162e-05
-0.00039043 0.00047378 -0.0001805 0.00029698
-0.0025645 0.001453 0.23868 0.2865 0.0018622 0.0057266 7.6062e-05 8.6658e-05
8.4195e-06 -3.6063e-05 0.00014153 -0.00014771
0.0022371 -0.00047939 0.0020318 0.0055321 -0.12275 0.25818 -0.00018165 -0.00021508
0.0001156 -3.3335e-05 0.00035688 -9.4684e-05
3.7448e-05 9.192e-05 4.9925e-05 0.00010526 -0.0001591 -0.00030605 0.042325 0.21706
-0.0039227 0.0020543 0.0007418 0.00095476
-0.00038743 0.00034404 4.7891e-05 -5.2953e-05 0.00014016 -4.8341e-05 -0.0038362 0.0022046
-0.054617 0.30447 -0.0050951 -0.0017126
-0.00026078 0.00026738 0.00028103 -9.9368e-05 0.00059517 -1.9253e-05 0.00075683 0.00083954
-0.0046209 -0.0015361 -0.017308 0.28991
6380000000 -0.063049 0.24684 -0.0018741 0.0019419 0.0016977 -0.00066619 2.2155e-05 -4.7399e-05
0.00022964 0.00018107 9.3484e-05 0.00027996
-0.0018828 0.0019021 0.25531 0.26717 0.0031633 0.0040751 -0.0001221 -5.8686e-05
-0.00012317 -0.00014543 -0.0002396 -0.00015508
0.0016624 -0.00061113 0.0034215 0.0040831 -0.094344 0.27454 -0.00020772 0.00017114
0.00035914 3.4469e-05 0.00011611 0.00024967
4.7446e-05 -8.1209e-05 -0.00014756 -6.9933e-05 -0.00021167 0.000109 0.063213 0.20739
-0.0031226 0.0033634 0.00090526 0.00071305
0.00045218 0.00019258 -0.00023824 -0.00017506 0.00028862 1.8003e-05 -0.0030301 0.0033161
-0.033818 0.29686 -0.0049747 0.00026874
0.00016111 8.3338e-05 -0.0001782 -0.00010177 0.00011314 0.00037674 0.00086333 0.00074404
-0.0045406 -0.00018162 0.022513 0.29293
6440000000 -0.040136 0.25736 -0.00080571 0.0024932 0.0017125 -0.0010124 0.00041796 -0.00012152
0.00029846 -0.00045904 -0.00028385 -0.00034521
-0.00082156 0.0024239 0.27582 0.25292 0.0034279 0.0028774 0.00013929 -5.8012e-05
-0.00012822 1.8434e-05 -4.4959e-05 -0.00028013
0.0018024 -0.0008783 0.0035528 0.0027455 -0.076735 0.28882 -0.00019191 0.00028022
-0.00031895 0.00017098 0.00045454 -0.00015523
0.00036547 -0.0001633 0.00011748 -9.1426e-05 -0.00016572 0.00033034 0.065459 0.20338
-0.0017978 0.0039746 0.0011041 0.00054754
0.0002644 -0.00030419 -0.00018736 0.00014767 -0.00031474 -6.6645e-05 -0.0017071 0.0039441
0.0081362 0.30205 -0.0039667 0.0017624
-0.00019419 -0.0001481 -0.00017489 -9.3391e-05 0.00058436 -0.00020247 0.0011001 0.00062914
-0.0043815 0.001101 0.035053 0.27738
6500000000 -0.021859 0.25697 -8.0231e-05 0.0020371 0.0012993 -0.0009814 0.00017577 -4.8052e-05
7.9729e-05 0.00016001 5.1374e-06 0.00042282
-0.00011338 0.002025 0.30056 0.2255 0.0035832 0.0023671 0.00010747 3.927e-05
0.00010081 0.00012813 8.8991e-05 -7.1098e-05
0.0013783 -0.00099379 0.0038365 0.0022866 -0.065294 0.28577 6.9338e-05 -3.2623e-05
0.00017666 -0.00034347 -5.3623e-05 -0.00018208
0.00023373 -8.1295e-05 8.917e-05 2.6292e-05 -7.2551e-05 5.2513e-05 0.089273 0.19822
-0.00014937 0.0039603 0.00091122 0.0002447
5.8767e-05 0.00017864 0.0002078 0.00010721 -2.4356e-05 -0.00030505 -0.00022271 0.0039418
0.029534 0.30562 -0.0030358 0.0017992
-4.9138e-05 0.00029672 0.00037462 -0.00019801 -1.871e-05 -0.00063578 0.00103 0.00023873
-0.0035982 0.0023215 0.072271 0.27758
