# Supplementary material for: Early Detection of Alzheimer’s Disease via Machine Learning-Based Microwave Sensing: An Experimental Validation
Source: Sensors (Basel). 2025 Apr 25;25(9):2718. doi: 10.3390/s25092718 (PMC12074295; doi:10.3390/s25092718)
Supplement: Supplementary file 1 [file sensors-25-02718-s001.zip › measurements_paper_sensors/26 febbraio - PART1/set7 H/CSF_H_m10.s6p]

!Keysight Technologies,M9804A,MY58100912,A.14.10.03
!Date: Thursday, April 27, 2023 10:28:33
!Correction: S11(C  6-Port  ) 
!S12(C  6-Port  ) 
!S13(C  6-Port  ) 
!S14(C  6-Port  ) 
!S15(C  6-Port  ) 
!S16(C  6-Port  ) 
!S21(C  6-Port  ) 
!S22(C  6-Port  ) 
!S23(C  6-Port  ) 
!S24(C  6-Port  ) 
!S25(C  6-Port  ) 
!S26(C  6-Port  ) 
!S31(C  6-Port  ) 
!S32(C  6-Port  ) 
!S33(C  6-Port  ) 
!S34(C  6-Port  ) 
!S35(C  6-Port  ) 
!S36(C  6-Port  ) 
!S41(C  6-Port  ) 
!S42(C  6-Port  ) 
!S43(C  6-Port  ) 
!S44(C  6-Port  ) 
!S45(C  6-Port  ) 
!S46(C  6-Port  ) 
!S51(C  6-Port  ) 
!S52(C  6-Port  ) 
!S53(C  6-Port  ) 
!S54(C  6-Port  ) 
!S55(C  6-Port  ) 
!S56(C  6-Port  ) 
!S61(C  6-Port  ) 
!S62(C  6-Port  ) 
!S63(C  6-Port  ) 
!S64(C  6-Port  ) 
!S65(C  6-Port  ) 
!S66(C  6-Port  ) 
!S6P File: Measurement: :
# Hz S  RI   R 50
500000000 -0.32657 -0.059432 -0.010568 -0.0010058 -0.008123 0.012288 -0.0038108 0.012526
0.013119 0.0057559 -0.0041865 0.0093758
-0.010307 -0.0011263 -0.40869 -0.071015 0.007692 -0.010747 0.0014567 0.012168
0.008587 0.0036014 0.0018066 0.014416
-0.0080792 0.012245 0.0077086 -0.010722 -0.25532 0.19503 0.0068698 0.0036548
-0.0023653 0.0081752 0.0011771 0.012725
-0.0038342 0.012539 0.001329 0.012264 0.0068733 0.0036445 -0.32629 0.043562
-0.020559 -0.0046459 0.016139 0.025179
0.013196 0.0055205 0.0084175 0.0034747 -0.0023951 0.008171 -0.020612 -0.0045802
-0.20984 -0.24737 -0.029871 0.0052121
-0.0041552 0.0093601 0.0014745 0.014333 0.0011777 0.012621 0.016039 0.02539
-0.029892 0.0051932 -0.25798 -0.14675
560000000 -0.31449 0.10622 -0.02278 -0.066273 0.00043586 0.012778 0.0050653 0.011135
0.012031 0.0063451 0.010519 0.01026
-0.022758 -0.066137 -0.36865 0.092586 -0.041368 -0.03799 0.013736 0.004098
-0.01302 -0.0057106 0.0041413 2.5518e-05
0.00058734 0.012794 -0.041449 -0.038041 -0.17928 0.24437 -0.00036793 -0.0051606
0.016855 0.0069048 0.0078473 -0.0061476
0.0051449 0.01116 0.01388 0.0038651 -0.00034455 -0.0051323 -0.30313 0.13412
0.0075383 -0.02271 0.0053292 -0.020886
0.012059 0.0063171 -0.013294 -0.0059333 0.016992 0.006906 0.0074649 -0.022718
-0.29931 -0.065211 0.012253 -0.050775
0.010626 0.010253 0.0042869 -0.00025327 0.0077855 -0.0061297 0.0053513 -0.020972
0.012209 -0.05093 -0.32741 0.005178
620000000 -0.27409 0.083717 -0.023587 0.0092859 0.0039325 0.008977 0.0084183 -0.0043714
0.011971 -0.00035019 0.00069566 -0.001879
-0.023649 0.0092168 -0.39867 0.038112 -0.018959 0.00098933 -0.0014052 -0.0022133
0.012287 -0.0047003 0.0012261 -0.0030775
0.0039721 0.0090105 -0.018955 0.0010884 -0.15256 0.25263 -0.00086721 -0.0054094
-0.0039788 -0.002293 0.0093998 -0.0032386
0.0083514 -0.0043408 -0.0014304 -0.002117 -0.00086101 -0.0054268 -0.2612 0.14257
-0.03945 -0.019896 0.012159 0.026934
0.012198 -0.00032065 0.012382 -0.0047476 -0.00396 -0.0022871 -0.039505 -0.019899
-0.21114 -0.10319 -0.044162 0.015005
0.00065917 -0.0019021 0.0012088 -0.0030816 0.0092136 -0.0033045 0.011888 0.027176
-0.044005 0.014955 -0.24169 -0.036355
680000000 -0.23907 0.17614 -0.026243 -0.014185 0.0048855 0.0052618 0.0015359 -0.0070877
-0.0013812 -0.011965 0.0060518 -0.0070504
-0.026111 -0.014119 -0.38915 0.14059 -0.031875 -0.00115 -0.0015374 -0.00031773
-0.0012259 -0.009953 -0.0012605 -0.0017052
0.0048768 0.005201 -0.031991 -0.0011534 -0.10513 0.27575 -0.00074169 -2.8388e-05
-0.001148 0.00055958 -0.0027186 -0.0087522
0.0015681 -0.0071925 -0.0015839 -0.00048127 -0.00072417 -2.4924e-05 -0.21833 0.19602
-0.023484 -0.0074513 -0.0087117 -0.010675
-0.0014497 -0.011915 -0.0012498 -0.0099016 -0.0011544 0.00051008 -0.023496 -0.0074382
-0.28479 0.0012165 -0.0056772 -0.007673
0.0061406 -0.0072047 -0.0012971 -0.001747 -0.002649 -0.0087739 -0.0086518 -0.010809
-0.0057245 -0.00762 -0.26228 0.07405
740000000 -0.19271 0.16938 -0.040342 0.026949 0.013351 -0.00413 -9.5535e-05 -0.003716
-0.0029944 -0.0021242 -0.0065933 0.0033695
-0.040266 0.027056 -0.33469 0.15925 -0.036148 0.034311 4.6572e-05 -0.0061422
-0.013309 0.0070025 -0.001236 -0.0057084
0.013345 -0.0041571 -0.036037 0.034408 -0.071523 0.27535 -0.001999 0.0031287
-0.0010929 -0.0055856 -0.0017096 0.00069097
-4.3113e-05 -0.0038098 8.8369e-05 -0.0061507 -0.0020151 0.0031251 -0.20046 0.20216
-0.042151 -0.0098612 0.022485 0.016491
-0.0031672 -0.0020702 -0.013256 0.0071305 -0.0010068 -0.0055192 -0.042068 -0.0097562
-0.18112 0.037715 -0.043189 -0.0013487
-0.0064557 0.003341 -0.0012294 -0.005715 -0.0017337 0.00073674 0.022475 0.016558
-0.043277 -0.001364 -0.25139 0.076127
800000000 -0.16522 0.21487 -0.022176 0.016069 0.0053361 -0.010349 -0.0042128 -0.0026413
-0.0047453 0.0016133 0.0046244 0.00039526
-0.022275 0.016089 -0.34348 0.23042 -0.00826 0.034058 -0.0023096 0.0021551
-0.00069346 0.0018877 0.00077924 0.0054676
0.0052716 -0.010338 -0.0081842 0.034085 -0.033752 0.30128 0.00099138 0.0013325
-0.00038315 0.0032637 -0.0014491 0.0005351
-0.0042367 -0.0025776 -0.0022601 0.0021638 0.0010075 0.0013247 -0.17217 0.23005
-0.028681 0.012767 0.014646 -0.01024
-0.0047004 0.0015931 -0.00063399 0.0018456 -0.00036124 0.0032065 -0.028748 0.012798
-0.23816 0.060288 -0.017634 0.021401
0.0047646 0.0003927 0.00084039 0.0053976 -0.0014307 0.00048552 0.014721 -0.010178
-0.017637 0.021357 -0.24872 0.12835
860000000 -0.12966 0.23599 -0.017644 0.030312 -0.0032755 -0.0098354 -0.0021082 0.00058925
0.0040489 0.0052165 -0.0036434 -0.0032577
-0.017618 0.030273 -0.29527 0.27499 0.0079295 0.033814 0.00018376 0.0022685
0.0037349 0.00031832 0.0037609 0.00014681
-0.003332 -0.0098284 0.0080174 0.033831 0.015512 0.31117 -0.00042447 -0.00030311
0.002447 -0.0018848 0.0015345 0.0042039
-0.0021172 0.00052039 0.00023911 0.0022714 -0.00044784 -0.00029473 -0.13498 0.24114
-0.018262 0.017549 -0.0062396 -0.010051
0.0041478 0.0051544 0.0037538 0.0002901 0.0024834 -0.0018643 -0.018235 0.017578
-0.1809 0.1236 -0.026413 0.016895
-0.003831 -0.0032043 0.0038107 7.9096e-05 0.0015613 0.0042317 -0.0063414 -0.010134
-0.026361 0.016905 -0.19687 0.17713
920000000 -0.10697 0.25891 0.0049667 0.039193 -0.0091812 -0.0042836 -0.0020957 0.0015951
0.00039879 0.0016151 0.0032074 -0.0014849
0.0049787 0.039121 -0.26917 0.29645 0.027972 0.022318 0.0012712 0.0010677
0.0074748 0.00033864 0.0040279 -0.0029434
-0.0092156 -0.0042889 0.028068 0.022258 0.061414 0.31252 0.0017129 -0.00013017
0.00070449 -0.00026876 0.00089355 -0.0016373
-0.0020224 0.0016053 0.0013208 0.0010811 0.0017174 -0.00013507 -0.11161 0.25749
-0.012466 0.030924 0.0041158 -0.0064703
0.0004594 0.0016746 0.0074873 0.00030366 0.00070606 -0.00025251 -0.012445 0.030946
-0.17532 0.12658 -0.0029917 0.029077
0.0031824 -0.0015407 0.0039952 -0.002978 0.00088187 -0.0016604 0.0042267 -0.0064408
-0.0030088 0.029094 -0.20837 0.18941
980000000 -0.060846 0.28135 0.016903 0.030071 -0.0091368 0.0046694 0.001742 0.0035106
0.0036872 -0.0013904 -0.0033315 -0.0029069
0.016853 0.030052 -0.21723 0.33427 0.032781 0.0047486 0.0019326 -0.00025652
0.0020035 -0.0061824 -0.00043763 -0.0026521
-0.0091098 0.0047073 0.032829 0.0046588 0.1081 0.30792 0.00041288 -0.0011855
0.00030993 -0.0016784 0.0013865 -0.00033818
0.0016718 0.0035361 0.0019385 -0.00023853 0.0004096 -0.001187 -0.073029 0.26957
0.0067856 0.030457 -0.0093008 -0.008121
0.0036671 -0.0014756 0.0019678 -0.006225 0.00031568 -0.0016869 0.0068544 0.030481
-0.14621 0.1654 0.0051183 0.020553
-0.0033471 -0.0027652 -0.00045622 -0.0026682 0.0013749 -0.00034526 -0.0093108 -0.0081427
0.0050975 0.020569 -0.16589 0.23887
1040000000 -0.018978 0.2896 0.033136 0.019157 -0.00099944 0.0072978 0.0023206 0.00068168
0.00042381 -0.0034583 -0.00012321 -0.0014583
0.033076 0.019179 -0.18175 0.34765 0.029113 -0.014654 0.0014539 -0.0017924
-0.0024735 -0.0024573 -0.0011452 -0.0027969
-0.0010138 0.0073053 0.029102 -0.014756 0.15522 0.29395 -0.00060083 -0.0013494
-0.0016477 -0.0010009 -0.00068241 -0.0010414
0.0023538 0.00059438 0.0014656 -0.0017873 -0.00060669 -0.0013527 -0.045412 0.27843
0.018729 0.019475 -0.0023778 0.0011465
0.00042853 -0.003423 -0.0025025 -0.0023932 -0.001637 -0.0010126 0.018788 0.019464
-0.11333 0.17442 0.013204 0.019864
-0.00021618 -0.001502 -0.0011944 -0.0028225 -0.00068365 -0.0010401 -0.0023953 0.0011822
0.013245 0.019868 -0.14458 0.25934
1100000000 0.024794 0.3007 0.03641 -0.0033961 0.0033149 0.0040089 0.0023788 -0.00085784
-0.0024106 -0.0030935 -0.0043026 -4.3604e-05
0.036317 -0.0033408 -0.13932 0.36803 0.014779 -0.027514 -0.00011186 -0.0018383
-0.0035221 -0.0010994 -0.0038784 -0.00058255
0.0033271 0.0039722 0.014696 -0.027585 0.20107 0.27453 -0.0017558 0.00032558
-0.001755 0.00076483 -0.0011723 -0.00036514
0.0023449 -0.00079409 -8.8788e-05 -0.0018251 -0.0017572 0.00032415 -0.0060092 0.28373
0.024893 0.0067608 -0.0026455 -7.4812e-05
-0.0024421 -0.0031037 -0.0035178 -0.0010459 -0.0017377 0.00076931 0.024936 0.0067143
-0.097604 0.19205 0.019866 0.01067
-0.00415 8.4839e-05 -0.0038657 -0.00056781 -0.0011807 -0.00035578 -0.0026125 -7.8087e-05
0.01981 0.010668 -0.10147 0.29221
1160000000 0.077175 0.29732 0.024533 -0.02037 0.0031213 -0.00057621 -7.2964e-05 -0.0023028
-0.0042244 -0.0010347 -0.0012643 0.0043207
0.024542 -0.020348 -0.093876 0.37323 -0.0040805 -0.028326 -0.0015922 -0.0015257
-0.0027164 0.0024725 -0.0017065 0.0019777
0.0031259 -0.00059151 -0.0041879 -0.028322 0.24553 0.24409 -0.00060717 0.0016337
-0.00037622 0.001864 -0.00093061 0.00043575
-5.0881e-05 -0.0023595 -0.0016314 -0.0015052 -0.00060937 0.0016426 0.034131 0.28095
0.022108 -0.0095823 -0.0038261 0.0050087
-0.0042025 -0.0010377 -0.002755 0.0024756 -0.00036542 0.001884 0.022105 -0.0096117
-0.060739 0.20402 0.019489 0.0011055
-0.001305 0.0043711 -0.0016889 0.002045 -0.00090867 0.00042421 -0.0038373 0.0049762
0.019501 0.0010857 -0.05273 0.29618
1220000000 0.12037 0.28733 0.011357 -0.029959 -0.0012308 -0.0011529 0.0001529 -0.0011307
-0.0027375 0.002224 0.0012194 0.0019664
0.011376 -0.029874 -0.050575 0.38706 -0.016877 -0.020553 -0.0025064 0.00053988
-2.3134e-05 0.0031911 -0.00071146 0.0018843
-0.0012437 -0.0011733 -0.016989 -0.020496 0.28435 0.20476 0.00089006 0.0015457
0.00053557 0.0011209 0.00031104 0.000609
0.00016377 -0.0010869 -0.0024818 0.00055887 0.00089332 0.0015475 0.073058 0.27214
0.011524 -0.016722 0.0020631 0.0017309
-0.0027247 0.0022889 -2.4726e-06 0.0032001 0.00053712 0.0011298 0.01151 -0.016717
-0.040378 0.21539 0.015352 -0.012626
0.0012635 0.001972 -0.00071416 0.0018729 0.00031961 0.00057032 0.0020586 0.0017713
0.015319 -0.01264 -0.02334 0.31413
1280000000 0.17116 0.26861 -0.0073603 -0.028766 -0.0017052 0.0019243 -0.00096004 -0.0021601
-0.0010104 0.0032916 0.0026384 0.0013533
-0.0073605 -0.028757 -0.0034332 0.37998 -0.023659 -0.0076166 -0.00084413 0.0014205
0.0018281 0.0018844 0.00058918 0.0019806
-0.0016939 0.001944 -0.023724 -0.0075423 0.31544 0.16191 0.0013994 -0.000135
0.0010015 0.00034516 0.00032965 0.00032119
-0.00096062 -0.0021968 -0.00086656 0.0014451 0.0013993 -0.00012969 0.10975 0.25691
0.0021404 -0.019376 -0.00014182 0.00023913
-0.0010194 0.0032553 0.0018402 0.001855 0.00099526 0.00034099 0.0021058 -0.019384
-0.0035206 0.22377 0.0041649 -0.015494
0.0025749 0.0013201 0.0006256 0.0020011 0.00033322 0.00035562 -0.00010806 0.00016457
0.0041742 -0.015473 0.025085 0.31849
1340000000 0.209 0.23525 -0.017049 -0.019327 0.00060947 0.0041757 -0.0019682 -0.00080471
0.0014765 0.0028892 0.0017379 -0.0014578
-0.017007 -0.019353 0.036629 0.37215 -0.020599 0.0048906 -0.00019022 0.0020244
0.0019371 0.00086302 0.0011869 0.00078567
0.00061774 0.00418 -0.020597 0.0050025 0.33846 0.11308 0.00088495 -0.00093589
0.00063431 -0.00063851 8.708e-05 0.00021434
-0.0019463 -0.0007418 -0.00018606 0.0019916 0.00089487 -0.00093228 0.14313 0.23605
-0.0076526 -0.017098 0.00086836 0.00068036
0.0015155 0.0029212 0.0019347 0.00086898 0.00063045 -0.00063847 -0.0076858 -0.017088
0.025642 0.22118 -0.0030577 -0.014166
0.0017695 -0.0015089 0.0011673 0.00077322 9.6067e-05 0.00017815 0.00086357 0.00071735
-0.003059 -0.014159 0.063718 0.31428
1400000000 0.24273 0.19878 -0.023342 -0.0080973 0.0049007 0.0029402 -0.0021704 0.00080877
0.0026297 0.0010754 0.00044464 -0.0014159
-0.023296 -0.0081137 0.074219 0.36061 -0.013751 0.012569 0.0013291 0.00134
0.0012072 -0.00067195 0.0011261 0.00019974
0.0049086 0.0029162 -0.013731 0.012653 0.35128 0.059259 -7.3579e-05 -0.0014106
0.00019115 -0.00016508 0.00047418 0.00026285
-0.0021887 0.00081751 0.0013434 0.0013455 -7.1614e-05 -0.0014054 0.17217 0.20772
-0.014082 -0.010544 -0.00085659 -0.00022455
0.0026121 0.0010729 0.0012201 -0.000684 0.0001963 -0.00016264 -0.014103 -0.010517
0.058671 0.22173 -0.0097037 -0.0094008
0.00044418 -0.0014022 0.0011388 0.00022444 0.00045355 0.00027202 -0.00080924 -0.00021066
-0.009709 -0.0093915 0.10795 0.30594
1460000000 0.26742 0.15564 -0.020407 0.0043217 0.0051554 -0.0017819 -0.0015018 0.001716
0.0022255 -0.00037635 -0.00015646 -0.00085746
-0.020408 0.0042963 0.11007 0.339 -0.0047981 0.014925 0.0016928 0.00021482
0.0011185 -0.0013191 0.00127 -0.00056716
0.0051486 -0.0017943 -0.0047267 0.01495 0.35809 0.0043663 -0.0010943 -0.0011092
0.0002608 -0.00022441 0.00078684 -0.00036598
-0.0014918 0.0017531 0.0016751 0.00020047 -0.0010985 -0.0010972 0.20008 0.17898
-0.015279 -0.0038705 -0.00094574 0.0020067
0.0022353 -0.00039676 0.0011094 -0.0013253 0.00025389 -0.00020401 -0.01532 -0.0038305
0.089004 0.21062 -0.011853 -0.002792
-0.00015935 -0.0008649 0.0012621 -0.0005787 0.00078413 -0.00039295 -0.00098333 0.0019859
-0.011853 -0.0028415 0.14234 0.28596
1520000000 0.28011 0.1135 -0.015004 0.0098038 0.0030933 -0.0040695 0.00020725 0.0026717
0.0024644 -0.001933 -0.0010764 -0.00010005
-0.014998 0.0097786 0.14402 0.32444 0.002513 0.012031 0.0016782 -0.0007325
0.00018977 -0.0010604 0.00037427 -0.00101
0.0030703 -0.0040866 0.0025746 0.012031 0.35024 -0.05368 -0.00080452 -0.00036306
0.00067824 -0.0010506 8.9211e-05 -0.0001389
0.0002015 0.0026561 0.0016796 -0.00073422 -0.00080476 -0.00036446 0.22323 0.14002
-0.0154 0.0017717 0.0014938 0.0021009
0.0024573 -0.0019326 0.00019564 -0.0010537 0.00068371 -0.0010514 -0.015392 0.0018082
0.1168 0.2008 -0.011953 0.0014047
-0.0010959 -7.9132e-05 0.0003481 -0.0010097 8.2832e-05 -0.00015262 0.0015179 0.0020957
-0.011936 0.0014474 0.17608 0.26686
1580000000 0.29052 0.068537 -0.0085286 0.013284 -0.0013053 -0.0046707 0.0015434 0.0018274
-0.00015303 -0.0023819 -0.00019999 0.00037928
-0.0085257 0.013269 0.17192 0.30044 0.0055143 0.0067502 0.00055869 -0.0015475
-0.00045713 -0.0011676 -0.0001587 -0.00074612
-0.0013321 -0.0046604 0.0055482 0.0067279 0.3288 -0.11017 -0.0014684 0.00036925
-0.0004228 -0.0013273 0.00021711 -0.00054486
0.0015664 0.001815 0.00053536 -0.0015599 -0.0014689 0.00035492 0.23761 0.10115
-0.012059 0.0072919 0.0022083 0.0006836
-0.0001814 -0.0023842 -0.00047432 -0.001182 -0.00043695 -0.001338 -0.012063 0.0073283
0.14277 0.18701 -0.0092222 0.0077944
-0.00017734 0.00036424 -0.00016045 -0.0007236 0.00021737 -0.00054858 0.0022171 0.00065838
-0.0092368 0.007787 0.2094 0.24265
1640000000 0.29379 0.026702 -0.0016977 0.012262 -0.002853 -0.0021405 0.0028029 0.0010138
-0.00054724 -0.0018609 -0.00032405 0.00039249
-0.0016947 0.012244 0.2028 0.27505 0.0054909 0.0020152 -0.00052857 -0.0018137
-0.00096395 -0.00058043 -0.00042744 -0.00070116
-0.00287 -0.0021343 0.0055094 0.0019867 0.2994 -0.16005 -0.0006998 0.0012919
-0.0012457 -0.0010677 -0.00013975 -0.00039587
0.0027976 0.0010066 -0.00053203 -0.0018356 -0.00070154 0.0013019 0.25076 0.050766
-0.0079576 0.0085631 0.0026543 -0.00065411
-0.00056219 -0.0018534 -0.00094397 -0.00059054 -0.0012588 -0.0010721 -0.0079317 0.0085843
0.16748 0.16648 -0.0043415 0.0097499
-0.0003432 0.00042818 -0.00046068 -0.00070893 -0.00018688 -0.0004019 0.0026562 -0.00063112
-0.0044063 0.0097928 0.23625 0.21186
1700000000 0.28632 -0.018145 0.0017927 0.0095467 -0.003308 0.00031129 0.0031118 -0.001358
-0.0021971 -0.00070079 0.000563 0.00040379
0.001782 0.0095405 0.22053 0.24375 0.0028086 -0.00059836 -0.0014662 -0.00070637
-0.00087145 -0.00017379 -0.00083608 -0.00049406
-0.0033036 0.00033855 0.0027938 -0.00061543 0.25424 -0.19828 0.0001294 0.0016906
-0.0022597 -0.00012579 -0.00028887 -0.00089193
0.003113 -0.0013812 -0.0014844 -0.00068655 0.00012952 0.001697 0.24681 0.00065791
-0.0051256 0.0098915 0.0017808 -0.0022353
-0.0021979 -0.00069117 -0.00088206 -0.00015005 -0.0022622 -0.00013854 -0.0051093 0.0099212
0.18652 0.15005 0.00073469 0.0098395
0.00054971 0.00037091 -0.00083968 -0.00048946 -0.00029912 -0.00089495 0.0017611 -0.002299
0.00072783 0.0098309 0.25315 0.17828
1760000000 0.27596 -0.066578 0.0041754 0.0063631 -0.0021584 0.001306 0.001281 -0.0034707
-0.001303 0.00053604 0.00018316 -0.00058451
0.0041688 0.0063706 0.24787 0.20416 4.9378e-05 -0.0019391 -0.0012742 9.8401e-05
-0.0012232 0.0010036 -0.00054784 0.00032512
-0.0021486 0.0013294 3.9235e-05 -0.0019399 0.20607 -0.23 0.0011541 0.0013899
-0.0011732 0.0016247 -0.0012325 -0.00066575
0.0012587 -0.0034727 -0.0012795 8.7278e-05 0.0011556 0.001386 0.23843 -0.051364
-0.0013323 0.0091354 -6.8821e-05 -0.0024646
-0.0013175 0.0005538 -0.0012246 0.00099775 -0.0011586 0.0016371 -0.0012966 0.0091482
0.20462 0.11899 0.0046857 0.0072369
0.00022153 -0.00055069 -0.00054501 0.00034706 -0.0012845 -0.00066473 -0.00010788 -0.0024303
0.0046337 0.0072537 0.26782 0.14135
1820000000 0.25155 -0.10481 0.0044159 0.0028177 0.00018538 0.0023969 -0.00096912 -0.003042
-0.0012621 0.00094195 -8.3468e-05 -5.047e-05
0.0043957 0.0028117 0.25777 0.1734 -0.002231 -5.955e-05 -0.0014725 0.00097628
-7.5717e-05 0.0012625 -0.00070311 0.00044186
0.00018424 0.0023938 -0.0022632 -3.3703e-05 0.15496 -0.24476 0.0017094 0.00053067
-0.00020875 0.0024015 -0.0017129 0.00016417
-0.00097489 -0.0030571 -0.0014786 0.0009961 0.0017176 0.00053191 0.2071 -0.099463
0.0005455 0.0080237 -0.0015677 -0.0018901
-0.0012345 0.00094308 -6.7811e-05 0.0012724 -0.00021464 0.0024063 0.00056373 0.0080362
0.22497 0.092209 0.0056495 0.0032903
-9.1911e-05 -4.5533e-05 -0.00068857 0.00043497 -0.0016317 0.00015654 -0.0016137 -0.0019024
0.0056559 0.003267 0.27109 0.10578
1880000000 0.21637 -0.14453 0.0021572 0.00057865 -0.00021964 0.0023466 -0.0029118 -0.0023673
-0.00016946 0.0017046 0.00035831 -0.00057848
0.0021607 0.00057281 0.26211 0.12763 -0.004171 0.0028545 -0.00024432 0.0018501
0.00059633 0.0014444 6.1237e-05 0.0010609
-0.00021274 0.0023571 -0.0041578 0.0028823 0.1029 -0.25142 0.002034 -0.0011016
0.0017993 0.0019736 -0.0010359 0.0014879
-0.0029236 -0.0023277 -0.00022092 0.0018694 0.0020356 -0.0010909 0.16562 -0.139
0.0017677 0.0056628 -0.0024521 0.00046792
-0.0001749 0.0017278 0.00062561 0.0014575 0.0018077 0.0019537 0.0017858 0.0056552
0.2321 0.064427 0.0059093 0.0012287
0.0003615 -0.00054042 9.2928e-05 0.001069 -0.001036 0.0014733 -0.0023986 0.0004401
0.0059031 0.0012072 0.27239 0.07253
1940000000 0.17788 -0.17133 4.6615e-05 -0.0010402 0.0019433 0.001939 -0.0038683 0.00024834
0.0012165 0.00088612 -0.00056875 -0.00060863
4.2263e-05 -0.001052 0.26385 0.095542 -0.0020313 0.0059807 0.0011301 0.0013668
0.0021017 0.00039985 0.00099192 0.00035868
0.0019392 0.001917 -0.0019944 0.0059808 0.059934 -0.24349 0.00060954 -0.0024284
0.0023269 0.00025856 0.00034382 0.0017519
-0.0038675 0.00026989 0.0011549 0.0013714 0.00063267 -0.0024138 0.11324 -0.17004
0.0013225 0.0040509 -0.0015691 0.0012914
0.001192 0.00085667 0.0021023 0.00039194 0.0023258 0.00025671 0.0013242 0.0040526
0.23997 0.027627 0.0043522 -0.003023
-0.00059691 -0.00063836 0.00098458 0.00036391 0.00032171 0.001782 -0.0016111 0.0013332
0.0043187 -0.0029906 0.26352 0.036045
2000000000 0.13095 -0.18555 -0.003625 0.0010839 0.0030848 0.001361 -0.0024556 0.0038805
0.00075916 0.00054387 -0.00085448 0.00048222
-0.003632 0.0010954 0.24928 0.06035 -0.00045352 0.0080779 0.0016199 0.00023938
0.0012659 -0.0014018 0.00049738 4.5395e-05
0.0030978 0.001314 -0.0004068 0.0081072 0.018148 -0.22864 -0.0015444 -0.0016429
0.0020649 -0.0011893 0.0016173 0.0013516
-0.002418 0.0038805 0.0016218 0.0002231 -0.001536 -0.0016365 0.05853 -0.1792
-0.00042575 0.0032825 -0.00018795 0.0023481
0.00077518 0.00053556 0.0012379 -0.001422 0.0020884 -0.0011696 -0.00041037 0.0032686
0.23829 -0.0046479 0.00089088 -0.0039686
-0.00087988 0.00050394 0.00050162 2.5238e-06 0.0016532 0.0013276 -0.00010289 0.0023307
0.00095171 -0.0039878 0.24993 0.0080509
2060000000 0.085103 -0.19246 -0.0043883 0.0033784 0.0030114 -0.0008162 0.00089133 0.0035852
0.0015763 -0.00037341 -0.00029017 0.0013894
-0.0043918 0.0033688 0.2369 0.032083 0.004761 0.0089056 0.00092772 -0.00068139
0.00044339 -0.0016266 0.00065385 -0.00023511
0.0029877 -0.00082604 0.0048321 0.0088824 -0.014 -0.21009 -0.0018307 0.00052045
0.00062749 -0.0021584 0.0027981 9.3934e-05
0.00092362 0.0035703 0.00091797 -0.0006869 -0.0018796 0.00053867 0.0081429 -0.17503
-0.0013399 0.0043654 0.00090293 0.0010414
0.0016029 -0.0003423 0.00042521 -0.0016302 0.00059937 -0.0021537 -0.0013339 0.0043832
0.22768 -0.042567 -0.0015179 -0.0049683
-0.00028476 0.0013846 0.00067563 -0.00020142 0.0028526 0.00013056 0.00076127 0.001088
-0.0016534 -0.0049316 0.23594 -0.016672
2120000000 0.039022 -0.18379 -0.0033172 0.0067789 0.0022565 -0.0028407 0.0032396 0.0022048
0.00083597 -0.0014293 0.00097986 0.00022471
-0.0033247 0.0067699 0.21568 0.0077902 0.0074181 0.0046441 0.0010642 -0.0011678
-0.0014908 -0.001972 -2.6037e-05 -0.0011527
0.0022413 -0.0028476 0.007437 0.0046058 -0.042722 -0.19394 -0.00089248 0.0017414
-0.0015953 -0.00154 0.00057015 -0.0022283
0.0031648 0.0021283 0.0010286 -0.0012199 -0.00086476 0.0017026 -0.041576 -0.15804
-0.0018501 0.0060506 0.0016873 0.0012196
0.0007937 -0.0014898 -0.0015153 -0.001981 -0.0015929 -0.0015671 -0.0018077 0.0060436
0.21373 -0.07805 -0.0057439 -0.0027245
0.00098027 0.00026836 -8.8297e-05 -0.0011378 0.00052342 -0.0021514 0.0018143 0.0012708
-0.0056303 -0.0027846 0.21502 -0.032528
2180000000 -0.00065944 -0.1697 -0.0016719 0.0098491 0.00041545 -0.0024653 0.0030911 -0.00051841
0.00051943 -0.0013426 0.0013691 0.00027922
-0.0016881 0.0098184 0.19647 -0.0095106 0.0083222 0.0037644 -0.0007983 -0.0015278
-0.0020922 0.0010531 -8.2377e-05 0.00036747
0.00039235 -0.0024677 0.0083609 0.0037038 -0.063775 -0.16931 0.0013818 0.0017126
-0.00088264 -0.00022621 0.00017298 -0.0017386
0.0031523 -0.0005273 -0.00076059 -0.0015098 0.001318 0.0016881 -0.077837 -0.13124
-0.00084865 0.0088851 0.0020334 -0.0001844
0.0005548 -0.0013204 -0.0020763 0.0010735 -0.00092399 -0.00025892 -0.00086553 0.0088882
0.18832 -0.10797 -0.00636 0.0014553
0.0012697 0.00028498 -7.1154e-05 0.00038989 0.00014378 -0.0016771 0.0019278 -0.00019927
-0.0064573 0.0014858 0.19909 -0.046781
2240000000 -0.029348 -0.14552 0.0024244 0.011033 -0.00081587 -0.0028094 0.001628 -0.0024928
-0.0018694 -0.00083159 0.00074998 -0.001977
0.0024043 0.01103 0.17686 -0.015637 0.0086943 -0.00015473 -0.00077087 -0.00048299
-0.00036113 0.0012872 -0.0006072 -0.00046244
-0.00081839 -0.0027782 0.0086781 -0.00017734 -0.080876 -0.14524 0.0021956 -0.001732
-0.001079 -4.958e-05 -0.0023745 -0.0015356
0.0015361 -0.0024728 -0.0008199 -0.0004608 0.0022281 -0.0017292 -0.11095 -0.10306
0.001496 0.010553 0.0015925 -0.00052534
-0.0019171 -0.00083621 -0.00032827 0.0013166 -0.0010399 -7.014e-05 0.0015867 0.01055
0.16044 -0.12676 -0.0063915 0.0042075
0.00079681 -0.0020097 -0.00057439 -0.00041648 -0.0022997 -0.0015321 0.0016255 -0.00040327
-0.0063584 0.0042131 0.17575 -0.057675
2300000000 -0.05607 -0.11792 0.0078568 0.0089558 -0.0014027 -0.001975 -0.00072831 -0.0015759
-0.001319 0.0006819 -0.0010836 -0.00058023
0.0078587 0.0089586 0.15639 -0.024601 0.0088067 -0.0022285 -0.00085247 0.00060728
-5.406e-05 0.001702 9.0923e-05 0.00085322
-0.0014014 -0.0019502 0.0087923 -0.0023351 -0.093735 -0.12079 -0.00014077 -0.0018886
-2.8665e-05 0.0018455 -0.0019442 0.00075136
-0.00066225 -0.0015763 -0.00081829 0.0006247 -0.0001655 -0.0018496 -0.13184 -0.066773
0.0056159 0.011153 0.00052828 -0.0019204
-0.0012747 0.00073776 -3.3715e-05 0.0016806 -4.5461e-05 0.0018821 0.0056113 0.011129
0.12494 -0.14777 -0.0040475 0.0074952
-0.0011307 -0.00058265 9.4993e-05 0.0008085 -0.0019444 0.00078447 0.0004858 -0.0020094
-0.0041079 0.0074577 0.15955 -0.059336
2360000000 -0.072079 -0.086502 0.010814 0.0082667 -0.0012339 -0.0014456 -0.0017703 -0.00081963
-0.00059417 0.0010217 -0.0015729 -0.00041377
0.010803 0.0082588 0.14758 -0.024286 0.0081144 -0.0053429 -0.00069637 0.0010244
0.0020036 0.00019192 8.0113e-05 -0.0001505
-0.0012798 -0.0014257 0.0080882 -0.0054018 -0.10319 -0.098764 -0.0027933 -0.0010046
0.00077005 4.1197e-05 -0.00090763 0.0017865
-0.0017515 -0.00081715 -0.00068675 0.0010432 -0.0027615 -0.0010223 -0.14793 -0.034612
0.010451 0.0098811 0.0014972 -0.0022389
-0.00055947 0.0010151 0.001968 0.00018114 0.00077287 4.8261e-05 0.010555 0.0098658
0.097115 -0.14856 -0.00010556 0.0085527
-0.0015753 -0.00040836 7.4838e-05 -0.000166 -0.00094794 0.0017909 0.0014991 -0.0021233
-2.0986e-05 0.008599 0.13754 -0.062827
2420000000 -0.080045 -0.059461 0.014357 0.0024161 -0.0032118 -0.001109 -0.00075122 0.00079494
0.0011457 0.0014839 -0.0013581 0.001699
0.014369 0.002408 0.13025 -0.025142 0.0045004 -0.007241 0.001324 0.00096898
0.00071758 -0.0016273 -0.00020178 -0.00026733
-0.003217 -0.0010915 0.0044389 -0.0072899 -0.11619 -0.078111 -0.0024914 0.001494
-0.00013867 -0.00027568 0.00047295 0.0028419
-0.00070125 0.00081929 0.0013862 0.00098524 -0.0024903 0.0015039 -0.15692 0.0093082
0.013757 0.007478 -0.0003357 -0.0026528
0.0011573 0.0014759 0.00075654 -0.0016402 -0.00012105 -0.00024192 0.013776 0.0074125
0.061871 -0.14852 0.0012145 0.009693
-0.0013324 0.0017243 -0.00018488 -0.00025789 0.00048917 0.0028583 -0.00029679 -0.0027258
0.0011973 0.0096367 0.11871 -0.057721
2480000000 -0.080548 -0.028485 0.013838 -0.0030773 -0.0016131 -3.5714e-05 -0.00048429 0.0012898
0.0017187 -0.00044958 0.00026998 0.0014495
0.013834 -0.0030599 0.13222 -0.026134 0.002434 -0.0090742 0.0011278 -9.5221e-05
-0.00050817 -0.00098278 -0.00012919 -0.00024823
-0.0016064 2.4097e-06 0.0023649 -0.0090896 -0.11903 -0.057866 -0.00060492 0.003458
-0.00029702 -0.00077749 0.002066 0.00084926
-0.0005063 0.0013321 0.0011143 -6.5131e-05 -0.00059692 0.0034203 -0.15779 0.046659
0.017667 0.0011883 -0.0015977 -0.0023407
0.0017456 -0.00045219 -0.00052868 -0.00095022 -0.00025204 -0.00072281 0.01767 0.0011066
0.031946 -0.14128 0.0043377 0.0080005
0.00023651 0.0014256 -0.00015507 -0.0002843 0.0020704 0.00087269 -0.001633 -0.0022631
0.0043369 0.0080394 0.099414 -0.054118
2540000000 -0.084841 -0.0018588 0.011458 -0.0067723 -0.0022718 0.00075082 0.00071895 0.00080906
5.115e-06 -0.0017597 0.0010324 0.0015897
0.011477 -0.0067328 0.1189 -0.018008 -0.0014267 -0.0081044 0.00054469 -0.001394
-0.001847 -0.00016456 -0.00046253 0.00029196
-0.0022635 0.0007805 -0.0015128 -0.008115 -0.12549 -0.034226 0.0022611 0.0023518
-0.0010339 0.00013268 0.0016948 -0.0010393
0.00074952 0.00080942 0.000508 -0.0013714 0.0023126 0.0023964 -0.15662 0.084736
0.0171 -0.0057194 -0.00249 -0.0018502
-5.1006e-05 -0.0017889 -0.0018721 -0.0001351 -0.0010488 0.00012817 0.017015 -0.0058138
0.0077786 -0.12688 0.0072238 0.006626
0.0011147 0.0015585 -0.00041645 0.00028462 0.0016731 -0.001053 -0.0024031 -0.0019535
0.0072879 0.0065311 0.084328 -0.040111
2600000000 -0.077795 0.022912 0.0079707 -0.010109 -0.0011651 0.0025596 0.00087862 -0.0004118
-0.0010484 -0.0011215 0.0019078 0.00042234
0.007974 -0.010094 0.11316 -0.033787 -0.0037717 -0.0061222 -0.0003718 -0.00072471
-0.00018166 0.0016791 -0.00017802 0.00069208
-0.0011569 0.0025495 -0.0038098 -0.0060812 -0.13027 -0.0094514 0.0029886 -0.00018832
-2.221e-06 0.0013625 0.0012162 -0.001616
0.00089732 -0.00039109 -0.00037435 -0.00073175 0.0030097 -0.00022105 -0.14157 0.11849
0.014119 -0.011577 -0.0033566 0.00038223
-0.0010405 -0.0010296 -0.00020771 0.0016961 2.9957e-05 0.0013955 0.014079 -0.011632
-0.019328 -0.1113 0.0092445 0.0057812
0.0018703 0.00036356 -0.00020861 0.00067104 0.0012552 -0.001592 -0.0033592 0.00040192
0.0092077 0.0058078 0.076723 -0.025524
2660000000 -0.072311 0.048542 0.0040096 -0.011772 -0.00012948 0.001102 -0.00017254 -8.9582e-05
-0.002486 0.0004034 0.0012891 -0.00072262
0.0040278 -0.011771 0.12043 -0.029836 -0.0049981 -0.0043011 -0.0012107 -0.00031779
0.00029445 0.0018596 0.0005844 0.00078607
-0.00011127 0.0011059 -0.0050353 -0.0042633 -0.12935 0.011186 0.0019084 -0.0019738
0.00029447 0.00063559 -0.0011702 -0.0015192
-0.00018206 -0.00010138 -0.001229 -0.00031706 0.0019028 -0.0019355 -0.12195 0.14904
0.0079397 -0.015386 -0.0023581 0.00102
-0.0024555 0.00038683 0.0003194 0.001855 0.00031181 0.00063541 0.0079275 -0.015481
-0.035287 -0.096248 0.010573 0.0015491
0.0012571 -0.00069377 0.00062085 0.00080708 -0.0012205 -0.0014859 -0.0022456 0.0010315
0.010698 0.0015443 0.072271 -0.006324
2720000000 -0.06152 0.067294 -0.00027667 -0.011637 -0.00031865 0.002885 -9.8826e-05 0.00010049
-0.0020554 0.0019322 0.00045741 -0.0016107
-0.00024391 -0.011606 0.10529 -0.03296 -0.005302 -0.0008918 -0.0013896 0.00035174
0.0017466 0.00053987 0.0007206 -0.00022295
-0.00029862 0.0029249 -0.0053194 -0.00082782 -0.12358 0.040548 0.00016024 -0.0025157
0.00039866 0.00053158 -0.0012732 0.00063152
-9.9814e-05 0.00010221 -0.0014104 0.00037297 0.00017583 -0.0024797 -0.089772 0.17907
0.0015987 -0.016023 -0.0017 0.0022716
-0.0020436 0.0020128 0.0017604 0.0005253 0.0003873 0.0005603 0.0014736 -0.01597
-0.050684 -0.071333 0.01221 -0.00096446
0.00043606 -0.001663 0.00069886 -0.00023004 -0.001218 0.00061149 -0.0017482 0.0022721
0.01214 -0.00090636 0.076839 0.013172
2780000000 -0.047194 0.086538 -0.0046522 -0.01013 0.00010435 0.0011925 0.00061627 -0.00021555
0.0010865 0.0026011 -0.00073651 -0.0017677
-0.0046605 -0.010132 0.10347 -0.044848 -0.0040387 0.0006273 -0.00019847 0.0015775
0.0017359 -0.00097623 0.00013865 -0.00016872
9.226e-05 0.001156 -0.0040399 0.00063998 -0.12099 0.070941 -0.0019946 -0.0013729
0.00027838 -0.00035231 -0.00044311 0.00084649
0.00060624 -0.00020341 -0.00015996 0.0015423 -0.0020775 -0.0013867 -0.060722 0.20098
-0.0050371 -0.014655 -0.00064595 0.0020537
0.0011224 0.0026036 0.001722 -0.0010034 0.00031209 -0.00035622 -0.0050347 -0.014723
-0.06444 -0.045464 0.010332 -0.0053866
-0.00071946 -0.00175 0.00016256 -0.00015575 -0.00039484 0.00086329 -0.00061903 0.002023
0.010482 -0.0054094 0.080667 0.031684
2840000000 -0.031779 0.10226 -0.0075949 -0.0068894 0.0013379 0.0020388 1.8714e-05 -0.00031691
0.001584 0.0011025 -0.0016361 0.00027253
-0.0075878 -0.0068892 0.10144 -0.037775 -0.0030448 0.0016477 0.00038214 0.00069973
-1.5417e-05 -0.0015155 0.00011234 -1.9917e-05
0.0013665 0.002009 -0.0030372 0.0016873 -0.11477 0.097286 -0.0013085 0.000394
0.00056672 0.00013479 0.00097468 0.0011639
6.8854e-05 -0.00028372 0.00039686 0.00071771 -0.0012307 0.00043789 -0.025093 0.21675
-0.0089289 -0.010301 0.00037239 0.0012071
0.0015948 0.0011068 -5.9661e-05 -0.0015226 0.00051593 0.00011485 -0.0089821 -0.010263
-0.068498 -0.021761 0.008598 -0.0070431
-0.0016097 0.00016217 8.2309e-05 -1.2829e-05 0.0010084 0.0010832 0.00038683 0.0011927
0.0085162 -0.0070343 0.094947 0.046644
2900000000 -0.017403 0.12179 -0.0087875 -0.0028786 0.0015406 2.8612e-05 0.00040456 -0.00075921
0.0023482 -0.001202 -0.00087664 -6.3887e-05
-0.0087858 -0.0028707 0.082289 -0.04524 -0.00066614 0.0026755 0.00083391 0.00037167
-0.00047405 -0.0013915 -0.00026992 4.0544e-05
0.0015467 8.2419e-06 -0.00063709 0.002679 -0.097074 0.12959 -0.00074269 -4.5875e-05
-0.00033683 -0.0011901 0.0019246 -0.00057763
0.00035926 -0.00080577 0.00084048 0.00036457 -0.0007317 -5.0966e-05 0.011942 0.22003
-0.011463 -0.0055883 0.0010874 0.0019434
0.0023483 -0.0011609 -0.00045974 -0.0013995 -0.00034803 -0.0012272 -0.011416 -0.0054892
-0.068888 0.010052 0.0065602 -0.009849
-0.00087129 3.1791e-05 -0.00024182 2.3208e-05 0.0018664 -0.00056012 0.0011287 0.0020384
0.0065249 -0.0098253 0.10957 0.052678
2960000000 0.0049139 0.13342 -0.0085825 0.00058935 0.00044804 0.0014721 -0.00070801 -0.00091366
-0.00032169 -0.0019164 -0.00072574 0.0005704
-0.0085734 0.0005949 0.091481 -0.044509 -0.00025625 0.00096273 0.00090662 0.00016895
-0.0011583 -0.00078788 0.00054746 0.00038319
0.00045848 0.0014691 -0.00028709 0.00097012 -0.078625 0.16082 -0.00059219 0.00048732
-0.0006551 0.00074255 -0.00020526 -0.002666
-0.000759 -0.00093871 0.0008982 0.00013471 -0.00062149 0.00053406 0.053914 0.22742
-0.010992 0.00025074 0.001724 0.00061825
-0.00038644 -0.0019065 -0.0012133 -0.00080962 -0.00067766 0.00074515 -0.011038 0.00028492
-0.059831 0.03607 0.0018546 -0.011659
-0.00066656 0.00051354 0.00055085 0.00039225 -9.9256e-05 -0.002688 0.0016966 0.00051542
0.0019345 -0.011667 0.12945 0.063066
3020000000 0.023469 0.1474 -0.006286 0.0038787 0.0015339 -0.00026294 -0.0010663 2.5736e-05
-0.00076505 0.0003726 8.6633e-05 0.00046108
-0.0062877 0.0038424 0.080494 -0.033121 -0.00019523 -0.00034495 0.00053553 -0.00088844
-0.0016962 0.00050664 0.00050129 -0.00025789
0.0015441 -0.00027346 -0.00018364 -0.00033343 -0.056519 0.18545 -0.00052153 0.00092977
0.00041852 0.00036785 -0.0007053 -0.0015592
-0.0010758 4.0334e-05 0.00053378 -0.0008997 -0.00049229 0.00092712 0.093432 0.22044
-0.0086901 0.0031317 0.0007268 0.00038196
-0.00076896 0.00032403 -0.0016517 0.0005488 0.00036244 0.00034153 -0.008724 0.0031565
-0.047321 0.06065 -0.00097804 -0.010533
9.1942e-05 0.0004861 0.00050165 -0.00026097 -0.00080641 -0.0014998 0.0006384 0.00036369
-0.001057 -0.010556 0.14904 0.059876
3080000000 0.050849 0.15611 -0.0043766 0.0059038 0.0018551 -4.8624e-05 -0.00071003 0.00010312
-0.00075813 0.00020625 9.9203e-05 0.00069443
-0.0043715 0.0059002 0.078119 -0.027449 -0.00053129 0.00016679 -8.772e-05 -0.00033833
-0.00029975 0.0011499 4.9576e-05 -0.00053793
0.001839 -8.0924e-05 -0.00053298 0.00016071 -0.019317 0.20706 -0.00063591 0.00042517
0.00028262 0.00050801 -0.0022926 -0.00050507
-0.00076394 0.00013313 -8.1527e-05 -0.00036416 -0.00070924 0.00040898 0.12693 0.21254
-0.0055082 0.0069938 0.0020518 0.00048263
-0.00075838 0.00025188 -0.00030205 0.0011809 0.00033405 0.00044781 -0.0054605 0.0069406
-0.024658 0.089503 -0.0056849 -0.0095495
0.00013695 0.00060467 7.039e-06 -0.00056288 -0.0021905 -0.0005183 0.0021001 0.00042401
-0.0056591 -0.0094898 0.16355 0.066723
3140000000 0.079515 0.15899 -0.0010759 0.0075157 0.0027944 -0.0015784 -0.00097209 0.0012473
0.0016735 0.00084147 0.00044346 -0.00022991
-0.0010666 0.0075149 0.074033 -0.029298 -0.0010872 4.7071e-05 0.00070103 -0.00030328
-6.5897e-05 0.00098182 0.00053373 -0.00042515
0.0027981 -0.0015838 -0.0010782 5.6363e-05 0.022812 0.22658 0.00015429 0.0016792
0.0013818 -0.00040245 -0.0025905 0.00085053
-0.00095478 0.0012375 0.00072737 -0.00031845 0.00018493 0.0017218 0.16239 0.18722
-0.0011354 0.0069779 0.00078608 -0.0015098
0.0016398 0.00079374 -4.6531e-05 0.0010053 0.0013413 -0.00033935 -0.0011171 0.0069896
-0.01176 0.10632 -0.0075647 -0.005951
0.00052492 -0.00017478 0.0005173 -0.00043337 -0.0027204 0.00096253 0.0007307 -0.0014681
-0.0075481 -0.0059904 0.18805 0.057669
3200000000 0.11141 0.16903 0.0041171 0.0064873 0.00074451 -0.0029781 4.7391e-05 0.0017417
0.00052561 -0.0018301 0.00013208 0.00060257
0.0040971 0.0064968 0.08446 -0.027883 -0.0011104 0.00042257 -0.00055956 -0.0011415
0.00084689 0.0011467 -0.00036969 -0.0010572
0.00067422 -0.0029448 -0.0010987 0.00042329 0.067475 0.23213 0.0011994 0.00062273
-7.3235e-05 -0.0021189 -0.0013369 0.0026737
3.6513e-05 0.0017166 -0.0005831 -0.0011076 0.0011376 0.00059743 0.18371 0.16445
0.0014005 0.0062449 0.00065745 -0.001457
0.00052791 -0.0018474 0.00090495 0.0011077 1.0869e-05 -0.0021144 0.0014529 0.0062438
0.022371 0.12416 -0.0088961 -0.0019696
0.00010352 0.00059848 -0.00034935 -0.0010268 -0.0013832 0.0025954 0.00064942 -0.0014669
-0.0088198 -0.0019363 0.20324 0.0567
3260000000 0.14308 0.16097 0.0042748 0.0029635 -0.00060892 -0.0023329 0.0011354 0.0005545
0.00021434 -0.001871 -0.00012606 1.0645e-05
0.0042591 0.0029637 0.092704 -0.0311 -0.0019969 0.0019606 -0.00049405 -8.2544e-05
0.00083977 -0.00060136 -0.000876 0.00011262
-0.0006518 -0.0023164 -0.0020296 0.0019968 0.11853 0.22754 0.00050107 -0.00026023
-0.00083033 -0.00089881 0.0007431 0.0018121
0.001146 0.00052574 -0.00048644 -8.6655e-05 0.00047939 -0.0001901 0.21062 0.12703
0.0038808 0.0050185 -0.00080271 -0.0018625
0.00026461 -0.0018283 0.00085748 -0.00061839 -0.00087249 -0.00080447 0.0039286 0.0050179
0.043747 0.13248 -0.007202 0.0027966
-9.7065e-05 -1.8103e-05 -0.00088023 2.9204e-05 0.00066276 0.0019301 -0.00075894 -0.0018259
-0.0071973 0.0027784 0.23286 0.047229
3320000000 0.17315 0.15484 0.0071411 0.0011911 -0.00049081 -0.0019795 0.00067889 0.00032253
-0.0018524 -0.0013878 0.00031025 0.0002765
0.0071119 0.001214 0.09964 -0.027549 0.00050897 0.0023921 -0.00036975 -0.00044137
-0.00025773 -0.00029544 -0.0005467 0.00014604
-0.00050594 -0.0019248 0.00056875 0.0023505 0.16662 0.21816 0.0002193 -0.00021905
-0.0011003 -0.00016913 0.00033219 0.00081625
0.00069905 0.00030868 -0.00037143 -0.00040701 0.00031568 -0.00027176 0.21951 0.096666
0.0047605 0.0018931 -0.0011491 0.00033781
-0.0019511 -0.0012781 -0.00023626 -0.0002502 -0.0011409 -0.00020807 0.0047062 0.001921
0.07057 0.13487 -0.0044162 0.0034317
0.00022513 0.00022286 -0.00049826 0.00016891 0.00041975 0.00086729 -0.0012231 0.00039989
-0.0043288 0.0034072 0.24865 0.034185
3380000000 0.20814 0.13808 0.0055896 -0.0021636 -0.0012637 0.00064741 0.00090987 0.00016844
-0.0015242 0.00081589 7.7418e-05 -0.00012944
0.0055606 -0.0021438 0.11055 -0.035577 6.7568e-05 0.0030423 -0.0011583 -0.00029321
-0.00013609 8.1356e-05 -0.00085923 0.00063111
-0.0012449 0.00061132 6.0726e-05 0.0030291 0.2077 0.19575 0.00067835 -0.00052013
-0.0017257 0.00063813 0.0009277 0.0012677
0.0009111 0.00016221 -0.0011863 -0.00031184 0.00061168 -0.00043932 0.23464 0.063906
0.0059761 0.0015118 -0.00020115 0.00025606
-0.0014916 0.00074068 -0.00011697 6.5807e-05 -0.0017443 0.00062685 0.0059851 0.0015529
0.1084 0.12734 -0.0016231 0.0052722
0.00013841 -0.00010281 -0.0008955 0.00068908 0.00077322 0.0012548 -0.00030275 0.0002661
-0.0016247 0.005127 0.27862 0.016317
3440000000 0.23959 0.11671 0.0045582 -0.0039435 -0.00071921 -0.0015494 0.0007035 1.7633e-05
-0.0015876 0.001551 0.00089937 0.00020383
0.0045484 -0.0039904 0.10403 -0.040992 0.0030034 0.0021422 -0.00077424 0.0011599
6.5407e-06 0.00042213 0.00014653 0.00092666
-0.0007209 -0.0015285 0.0031048 0.0021021 0.24636 0.16712 -0.00035612 -0.00010905
-0.00012471 0.0012624 0.00093157 0.00080896
0.0007313 5.0798e-05 -0.00079005 0.0011911 -0.00032105 -8.2848e-05 0.23587 0.030925
0.0066954 -0.0016344 -0.00038187 0.00015336
-0.001558 0.001579 1.0108e-05 0.00042975 -0.00013865 0.0012683 0.006724 -0.0017183
0.13356 0.12136 0.0022757 0.0035074
0.00087299 0.0001912 0.00012516 0.00085043 0.00097429 0.00082522 -0.00031841 0.00020957
0.0022876 0.0035352 0.29533 -0.013532
3500000000 0.2717 0.085207 0.0023999 -0.0048156 -0.0013412 0.0015833 0.00099232 -0.00076756
-0.00071819 0.0013421 0.00072343 -0.00098273
0.0024263 -0.0048084 0.11635 -0.064722 0.00318 0.0012285 -0.00033876 0.00064071
0.00036774 -7.1115e-05 -6.4659e-05 0.00037139
-0.001321 0.0016079 0.0031488 0.0011917 0.27537 0.13259 0.00027075 -8.3735e-05
4.3122e-05 0.0010228 0.0020124 -0.00015773
0.0009087 -0.00080281 -0.00029008 0.00065425 0.0001898 -0.00010856 0.23989 0.0030428
0.0061404 -0.0040982 4.2169e-05 -0.00017771
-0.00066135 0.0013729 0.00037064 -9.4731e-05 4.1839e-05 0.0010976 0.0060386 -0.0040989
0.17424 0.098221 0.0024876 0.0012916
0.00062273 -0.00092484 -4.5812e-05 0.00030885 0.0020463 -6.3604e-05 -4.3394e-06 -0.00021073
0.0024799 0.0011693 0.31585 -0.04125
3560000000 0.29034 0.05109 0.00013924 -0.0059907 -0.00020455 -0.0010644 0.00061619 0.00028088
0.0013836 0.0018176 -0.00031649 -0.0010886
0.00013464 -0.006002 0.11055 -0.070067 0.0058474 -0.00066305 0.00047457 0.00058398
0.00070046 -0.00026725 0.00035087 0.00046072
-0.00021833 -0.0010386 0.005819 -0.00075342 0.30285 0.090031 -6.7273e-05 -0.00016616
0.00065845 0.00044872 0.001472 -0.0007541
0.00065392 0.00035339 0.00045559 0.00058569 2.3594e-05 -8.7362e-05 0.22995 -0.033113
0.0047665 -0.0064734 -0.00042572 -0.00037094
0.0015539 0.0016666 0.00067545 -0.00028089 0.00063327 0.00046259 0.0048233 -0.0064417
0.19473 0.089571 0.0025666 -0.0013488
-0.00037795 -0.0011373 0.00030273 0.00049398 0.0014452 -0.00074523 -0.00038945 -0.00036574
0.0024339 -0.0012396 0.32836 -0.082139
3620000000 0.30674 0.013033 -0.0012105 -0.0036386 -0.002018 -0.0002639 0.00035096 -0.0016457
-2.5145e-05 0.00032482 -0.00047376 -0.00090193
-0.0011897 -0.0036307 0.11065 -0.099326 0.004099 -0.0038457 0.00021659 0.00039662
-0.00019142 -0.00075218 0.00059993 0.00042307
-0.0020563 -0.00019934 0.0040632 -0.0039165 0.31503 0.046 8.2453e-05 -0.0011016
-0.00023741 0.00013042 0.0006141 -0.0011449
0.00028357 -0.0016019 0.00021702 0.00037747 0.00010988 -0.0011494 0.21818 -0.063272
-4.9094e-06 -0.0069809 -0.0010574 0.00091749
-1.6073e-07 0.00034455 -0.00018124 -0.00067581 -0.00022375 0.00027683 -3.3722e-05 -0.0070644
0.21612 0.054249 0.00055752 -0.0013547
-0.00064301 -0.00098698 0.00065287 0.00037138 0.00061683 -0.00096673 -0.0010275 0.00099428
0.00063633 -0.0014987 0.33054 -0.11619
3680000000 0.31081 -0.030976 -0.0036773 -0.0039982 -0.001009 0.0018213 -0.0009439 -0.00028739
0.0012846 -9.8896e-05 -0.0010167 -0.00013069
-0.0036484 -0.0039584 0.10648 -0.11598 0.0014817 -0.0046567 0.00061242 0.00029513
-0.0002642 -0.00058998 0.00068107 6.7029e-05
-0.00099244 0.0017997 0.0014189 -0.0046335 0.32602 -0.0033405 -0.00075105 -0.00070358
0.0012777 0.00077498 0.00077943 -0.0018539
-0.00090966 -0.00021299 0.00061308 0.00024717 -0.00083669 -0.00055816 0.20457 -0.096472
-0.0010523 -0.0063796 -0.0011519 0.0015038
0.0013652 -7.5649e-05 -0.00030035 -0.00061439 0.0013078 0.00066246 -0.001083 -0.0061612
0.23682 0.032815 0.00011998 -0.0015454
-0.0010477 -7.5142e-05 0.00073334 6.0324e-05 0.00066923 -0.0018371 -0.0012238 0.0014559
-3.4741e-05 -0.0014205 0.3294 -0.16113
3740000000 0.31279 -0.067204 -0.003129 9.2882e-05 -0.0022148 0.0026222 0.00012817 -0.00091423
-0.00079698 0.00012386 -0.00091634 0.00031709
-0.0031406 7.365e-05 0.097822 -0.13764 0.00086139 -0.0054639 0.00028731 -0.00012691
-0.00042427 -0.00025054 0.00052594 0.00010802
-0.0021922 0.0026183 0.00079777 -0.0054813 0.32887 -0.04301 -0.0010041 -6.3547e-05
-0.00034225 -0.00012808 -0.0005348 -0.0014597
8.9647e-05 -0.00093556 0.00029795 -0.00012311 -0.0009636 -9.2957e-05 0.18325 -0.12029
-0.002808 -0.0050989 0.00072945 0.0027339
-0.00082172 0.00022553 -0.000394 -0.00022464 -0.00017572 -5.8263e-05 -0.0028326 -0.0052847
0.24554 -0.0011458 -0.00072876 -0.0010336
-0.0007928 0.00023281 0.00053304 7.3874e-05 -0.00054146 -0.0013217 0.00080514 0.00279
-0.00061687 -0.0011072 0.31583 -0.20094
3800000000 0.30718 -0.11345 -0.00226 0.0007549 0.00084215 0.0037659 -0.0012969 -0.0015612
0.0017203 0.001194 -0.00093665 0.00034219
-0.0023142 0.00078966 0.087331 -0.15247 -0.00215 -0.0050457 0.00025411 0.00022926
-0.0009289 -0.0002381 0.0006699 4.7523e-05
0.00087565 0.0037146 -0.0022603 -0.0050253 0.32512 -0.084649 -0.00082207 0.00058856
0.00084051 2.882e-06 -0.00072832 -0.0007208
-0.0013354 -0.0014823 0.00030925 0.00017747 -0.000843 0.00061041 0.17372 -0.14526
-0.0031767 -0.0036788 0.0015328 0.001688
0.0017051 0.0011754 -0.00092333 -0.00024811 0.00091417 4.8815e-05 -0.003289 -0.0035167
0.2614 -0.039083 0.0009376 7.4607e-05
-0.00099254 0.00030249 0.00067603 1.2635e-05 -0.00098052 -0.00069013 0.0014723 0.0016348
0.00087754 3.3879e-05 0.30757 -0.24226
3860000000 0.29541 -0.14521 -0.00071231 0.0012467 0.00264 0.001893 -0.0021128 0.0013202
0.0010305 -0.0014031 -0.00049394 0.0016748
-0.00074656 0.0012174 0.068283 -0.16247 -0.0032993 -0.0049231 0.00064454 -0.00072392
-0.00083606 0.0012575 0.00083416 -0.0010095
0.0026344 0.0019071 -0.0033203 -0.004898 0.30544 -0.12484 -0.00063857 0.00087536
4.0225e-05 -0.00033097 -0.00097 -0.00048674
-0.0021082 0.0012886 0.00059203 -0.00070506 -0.00059525 0.00093303 0.14608 -0.16049
-0.002907 -0.0037454 0.0019689 0.0009635
0.00097195 -0.0013726 -0.00082407 0.0013162 -1.9145e-06 -0.00052156 -0.0028672 -0.0037351
0.25983 -0.066765 0.00052142 -0.0016519
-0.00058172 0.0016647 0.00080301 -0.0010362 -0.00082356 -0.00039423 0.001926 0.0010026
0.00058503 -0.0016197 0.28455 -0.28008
3920000000 0.28038 -0.18465 0.001735 0.00012171 0.0035488 0.0023607 0.00017102 0.00096311
0.00038345 -0.00012949 0.00072318 0.00065815
0.0017383 0.00013382 0.040946 -0.17862 -0.004874 -0.0033891 -0.00052242 -0.00024646
0.00037163 0.00029739 -0.00022235 -0.00068702
0.0035615 0.0023376 -0.0049153 -0.0033142 0.29829 -0.1576 0.00029051 0.0012133
0.0016339 -0.00076881 -0.00062338 -0.00017142
0.00012051 0.00087674 -0.00045632 -0.00024787 0.0003206 0.0011972 0.12615 -0.17116
-0.0040604 -0.0032936 0.0023483 -0.00021189
0.00040676 -0.0001144 0.00037765 0.00020854 0.0016042 -0.00077997 -0.004175 -0.0032173
0.25558 -0.11368 0.0011836 -0.0012755
0.00067013 0.00050173 -0.00019773 -0.00068233 -0.0004627 -8.684e-05 0.0023768 -0.00034784
0.0011206 -0.0014132 0.26274 -0.30798
3980000000 0.2529 -0.22069 0.0017858 -0.0030937 0.0048608 -0.00033885 -5.2727e-06 0.0010564
0.00074945 -0.0017399 0.00044301 -9.9552e-06
0.0017889 -0.0031055 0.019 -0.19223 -0.0056366 -0.0014457 0.00078075 0.00057204
0.00069683 0.00030197 -0.00024374 -0.0010887
0.004834 -0.00034882 -0.0056892 -0.0014076 0.26993 -0.18813 0.0014789 0.00016557
-0.00084733 -0.0014804 -0.00040457 -0.00044178
6.8817e-05 0.0011057 0.0007341 0.0005824 0.0014085 6.7231e-05 0.090061 -0.19262
-0.0040999 -0.0035624 0.0013321 -0.00095979
0.0008372 -0.0016599 0.00065664 0.00026177 -0.00099149 -0.001388 -0.0041872 -0.0034517
0.24395 -0.14418 0.0013221 -0.0045901
0.00055129 3.1483e-05 -0.00031146 -0.0011681 -0.00072909 -0.00051424 0.0012915 -0.00085736
0.0014288 -0.0045216 0.22851 -0.34555
4040000000 0.22511 -0.2463 -0.00070567 -0.0037754 0.0033512 -0.0031191 0.00034482 0.00026126
-0.00033325 -0.00092937 0.00067626 0.00017728
-0.00070341 -0.0037463 -0.0063166 -0.19957 -0.0049251 0.00022998 0.00017795 -0.00094241
-3.9179e-05 0.0002771 -0.0013843 -0.00021432
0.0033026 -0.0031431 -0.0048917 0.00026636 0.24818 -0.22144 0.00015769 -0.00081237
-0.00087882 -0.00029969 -0.001224 9.8734e-05
0.00025571 0.000239 0.00020531 -0.0010555 0.00013073 -0.0007381 0.067597 -0.18772
-0.0066692 -0.0014764 0.001542 -0.00041215
-0.00046536 -0.00091272 -2.8966e-06 0.00024735 -0.00079765 -0.0004059 -0.006669 -0.0014544
0.23283 -0.17654 -0.0015619 -0.0033354
0.00055673 2.7738e-05 -0.0013274 -8.8921e-05 -0.0010377 0.00025959 0.0017353 -0.00056878
-0.0015795 -0.0034373 0.19096 -0.36373
4100000000 0.19459 -0.26954 -0.0032668 -0.0027561 0.001185 -0.0037305 -2.8554e-05 0.00013827
0.00040275 -0.0015677 0.00050894 0.00016777
-0.0032631 -0.0027691 -0.032169 -0.20344 -0.0048848 0.001142 -0.0002325 -0.00040076
0.00065298 0.00029363 -0.00054932 0.00029659
0.0011444 -0.0037575 -0.0048807 0.0012187 0.22637 -0.24784 0.00025523 -0.00014408
-0.00044213 -0.00026321 -0.001378 0.0001085
-3.0467e-05 0.00017628 -0.00024475 -0.00034608 0.00022747 -0.00018148 0.034372 -0.20133
-0.0057233 0.00065434 0.0013973 -0.001604
0.00037009 -0.0015601 0.00073582 0.00034713 -0.00063919 -0.00031113 -0.0057634 0.00082776
0.21828 -0.20294 -0.0017368 -0.0044026
0.00037343 0.00016157 -0.00061331 0.0002653 -0.0014103 -3.8068e-05 0.0011522 -0.0015778
-0.0017731 -0.0040865 0.15814 -0.39042
4160000000 0.16503 -0.28624 -0.0035107 -0.0018371 -0.00037497 -0.0032857 0.00072365 -2.1054e-05
-0.003819 -0.00062158 0.0007787 -0.00073344
-0.003521 -0.0018353 -0.058071 -0.1996 -0.00465 0.0028417 -0.00042718 -0.00022967
0.00035758 -0.00066525 -0.00089713 0.0004081
-0.00042172 -0.003328 -0.004667 0.0028824 0.19283 -0.26351 0.00047054 -0.00016378
-0.00095787 -0.000555 -0.0010937 0.00101
0.00066588 -0.00018842 -0.00042267 -0.00019722 0.00048795 -8.6998e-05 0.0099844 -0.18878
-0.0054796 0.00143 0.0011948 -0.002221
-0.0039159 -0.00050947 0.00032971 -0.00060868 -0.00078651 -0.00053855 -0.0054683 0.0014997
0.18748 -0.23516 -0.0040965 -0.0032258
0.00083808 -0.0007634 -0.0010015 0.00044189 -0.0012167 0.0011721 0.0013235 -0.0021856
-0.0039979 -0.0035468 0.10807 -0.39892
4220000000 0.13699 -0.30198 -0.004385 8.4427e-05 -0.00011984 -0.0036663 -0.00020992 -0.00019542
-0.00085966 0.00083047 0.00020377 -0.001227
-0.0043884 6.927e-05 -0.094536 -0.1895 -0.0020878 0.0034945 -0.00018042 -0.00018576
-0.00010756 8.6823e-05 -0.00057606 0.00098074
-0.00018425 -0.0036738 -0.0020354 0.0034772 0.1634 -0.28925 -8.0236e-06 -1.5862e-05
0.00029553 0.00043207 -0.0003358 0.0014019
-0.00023898 -0.00016265 -0.0001756 -0.00020776 2.2234e-05 4.8978e-05 -0.014014 -0.18667
-0.0040625 0.0027124 -0.000267 -0.0021602
-0.00085955 0.00099344 -0.00011614 4.9701e-05 0.00031727 0.00019517 -0.0040903 0.0026232
0.17286 -0.26102 -0.0044253 -0.0025362
0.0001113 -0.0012597 -0.0005003 0.00098587 -0.00024488 0.0012218 -0.00021035 -0.0023847
-0.004729 -0.0024037 0.080626 -0.4123
4280000000 0.10595 -0.31037 -0.0027308 0.0016542 -0.001765 -0.0042433 -0.00049631 0.0005332
-0.00049736 0.0013983 -0.00070571 -0.00039338
-0.0027513 0.0016543 -0.12006 -0.1937 -0.0027694 0.0028506 -0.0007375 -0.00031473
0.00016908 0.00012877 0.00069968 0.00065852
-0.0017557 -0.0042089 -0.0027317 0.0029273 0.13335 -0.29616 0.0010249 -0.00027533
-0.00072474 0.00084825 -0.00024214 0.00095326
-0.00050527 0.00055574 -0.00066241 -0.00026652 0.00092555 -0.00040654 -0.051783 -0.17163
-0.0048862 0.0021058 -0.00058665 -0.0022747
-0.00056034 0.0013002 0.00020842 8.5727e-05 -0.00074859 0.0010187 -0.0047525 0.0022769
0.12794 -0.28292 -0.0063221 -0.0013269
-0.00055126 -0.0004 0.00061057 0.000699 -0.00024669 0.00084729 -0.0007465 -0.0022035
-0.0059035 -0.0013607 0.029668 -0.41691
4340000000 0.078416 -0.31938 -0.0017786 0.0019264 -0.0022516 -0.0015664 0.00027441 0.00053617
7.0918e-05 0.00056869 -6.9352e-05 -0.00085361
-0.0017864 0.0019066 -0.14071 -0.1676 -0.0019239 0.0039172 -0.00015465 0.00050419
-0.00020742 -0.00037098 0.00037803 0.00045114
-0.0023207 -0.001579 -0.0019097 0.003917 0.09751 -0.31292 -0.00035968 -0.00090194
0.00045528 0.00079424 0.0006648 0.0019678
0.00018334 0.00048706 -0.0001806 0.00050981 -0.0002803 -0.00081565 -0.069685 -0.16868
-0.0040447 0.0040586 -0.0014762 -0.0027059
0.00011057 0.00067515 -0.00022682 -0.00021777 0.00066922 0.00056987 -0.0039567 0.0040909
0.10275 -0.30815 -0.0045643 0.001623
-0.00011743 -0.00092351 0.00036013 0.00031407 0.00042751 0.0021315 -0.0013904 -0.0026441
-0.0047616 0.001511 -0.0033352 -0.41165
4400000000 0.047649 -0.32464 -0.00081751 0.0014547 -0.0025378 -0.0017411 0.00073594 0.0012812
-4.6156e-05 0.0007982 -0.00024595 -0.00068219
-0.0007803 0.0014206 -0.16968 -0.15763 -0.0012975 0.0041221 -0.00051978 0.00043841
0.0002651 -0.00042801 0.00042183 0.00051108
-0.0025573 -0.0017186 -0.0012789 0.0041395 0.068578 -0.31933 -0.00014764 -0.00030797
0.00011264 0.00029821 0.0011086 0.0012329
0.00081896 0.001223 -0.00052109 0.00038098 -0.00021512 -0.00030747 -0.094125 -0.1555
-0.0030134 0.0051646 -0.0020101 -0.0012352
-4.9618e-05 0.00068943 0.00013848 -0.00042459 0.00017631 0.00024206 -0.0031128 0.0052791
0.07034 -0.31993 -0.0036579 0.0011973
-0.00015777 -0.00060462 0.00049106 0.00039803 0.0012448 0.0013242 -0.0020704 -0.0014116
-0.0037423 0.0014061 -0.050382 -0.41591
4460000000 0.011897 -0.32432 -0.00063842 0.0002434 -0.0042927 -0.00090885 0.0014426 -0.00063546
-0.00040342 0.0010688 -0.0010252 -0.00038695
-0.00063125 0.00025177 -0.19155 -0.12811 -0.00045643 0.0046746 -0.00029936 0.00075135
-0.0003186 -0.00051877 0.0003983 -0.00044975
-0.0042956 -0.00086861 -0.00039214 0.004669 0.042795 -0.32645 -0.00039065 -0.00058157
0.00055443 0.00045282 0.001812 0.00069565
0.0013393 -0.00063862 -0.00031351 0.00079278 -0.0004243 -0.00052529 -0.10716 -0.13404
-0.0017825 0.0058678 -0.0024088 -0.00094152
-0.00033319 0.0012621 -0.00031097 -0.00049935 0.00044338 0.00038768 -0.0016744 0.0059394
0.035674 -0.31602 -0.0042408 0.0029044
-0.0010847 -0.00044457 0.00038581 -0.00046624 0.0018001 0.00067863 -0.0024105 -0.00090982
-0.0042674 0.0028144 -0.089365 -0.39761
4520000000 -0.01206 -0.32472 -0.00049842 -0.0005989 -0.0036535 0.00038061 0.00064573 5.8256e-05
0.0017912 4.4236e-06 -0.00075113 0.0010267
-0.00050112 -0.00060685 -0.21628 -0.11088 0.00092416 0.0045989 0.00055981 0.00084231
-0.00040844 3.8226e-05 0.00026757 -0.00017644
-0.0036287 0.00045514 0.00099081 0.0045959 0.011798 -0.32419 -0.0010961 0.00052779
0.00071386 -0.00039148 0.0017488 -0.00098566
0.00069426 3.8055e-05 0.00058913 0.00082287 -0.0010555 0.00055011 -0.12475 -0.12491
-0.00039955 0.0057546 -0.0031 -0.00033476
0.0017401 -3.1527e-05 -0.00040688 3.542e-05 0.00081846 -0.00046391 -0.00035948 0.0057456
-0.012653 -0.32895 -0.0024828 0.0029418
-0.00076523 0.0010274 0.0003532 -0.00017253 0.001652 -0.00081143 -0.0030756 -0.00031011
-0.0024605 0.0028863 -0.11867 -0.3956
4580000000 -0.049815 -0.31724 -0.001357 -0.0006983 -0.0030408 0.0025407 0.00085385 -0.00041618
7.772e-05 0.00026854 -0.00036839 0.00089607
-0.0013354 -0.0006922 -0.23481 -0.084287 0.0010494 0.0039997 0.00069575 -5.0933e-05
-0.00010709 0.00018073 0.00021195 -0.00029263
-0.0030202 0.0025796 0.0010975 0.003987 -0.020297 -0.32103 -0.00017588 0.00043917
-0.0001444 -6.7694e-05 0.0015577 -0.0010164
0.0008363 -0.00043609 0.00065332 1.2908e-05 -0.0002382 0.00046659 -0.13507 -0.099965
0.0022336 0.0051111 -0.0025466 0.0011462
2.7706e-05 0.00032176 -7.0224e-05 0.00024562 -0.00028228 2.2742e-06 0.0022308 0.0051025
-0.040144 -0.33565 -0.0022745 0.0034897
-0.00029051 0.00084067 0.00017196 -0.00030368 0.001562 -0.0011893 -0.0026411 0.0012008
-0.002273 0.0035985 -0.1634 -0.36558
4640000000 -0.075262 -0.31105 -0.0025994 -0.0016717 -0.0029728 0.0026489 0.0005725 -0.0015175
0.0014095 -0.00019995 4.4302e-05 0.00096849
-0.002572 -0.0016459 -0.24505 -0.056509 0.0015761 0.0037547 0.00072053 0.00027239
-0.0003388 0.00047613 1.6648e-05 -0.00084768
-0.0029434 0.0026994 0.0016504 0.003732 -0.044327 -0.31458 0.00023529 0.00087938
0.0011029 0.00018203 0.00034155 -0.0020832
0.0005538 -0.0014788 0.0007483 0.00026305 0.00020003 0.00094218 -0.14058 -0.085626
0.0034594 0.00348 -0.0023764 0.001628
0.0014149 -0.00023549 -0.00033914 0.00041823 0.0012574 0.00014866 0.0035074 0.003548
-0.073749 -0.32172 -0.0024237 0.0037972
0.00010654 0.00097766 1.9593e-05 -0.00079383 0.00020117 -0.0020485 -0.0023518 0.0016153
-0.0022477 0.0038532 -0.18263 -0.35507
4700000000 -0.10299 -0.30615 -0.0042573 -3.1158e-05 -0.0015843 0.0045909 -0.00085042 -0.00098719
0.0010537 -0.00064931 0.00089396 0.00053857
-0.0042924 -3.0096e-05 -0.25683 -0.037859 0.0025772 0.0041639 0.00049821 -0.00050667
0.00026207 0.00042439 -0.00033763 6.7533e-05
-0.0015706 0.0046367 0.0026848 0.0041604 -0.074817 -0.30879 -0.00017346 0.00061058
4.9027e-05 -0.00022662 5.345e-05 -0.0012346
-0.00087597 -0.00098743 0.00051514 -0.00053557 -0.00020489 0.00054585 -0.1573 -0.064651
0.0032981 0.0015745 -0.0015928 0.0026207
0.00099303 -0.00064058 0.00033039 0.00036495 9.1627e-05 -0.00035029 0.003317 0.0015387
-0.11226 -0.31492 -0.0010115 0.003983
0.00098178 0.0005265 -0.00034056 5.0237e-05 -2.5447e-05 -0.0012711 -0.0015448 0.0027876
-0.0011076 0.0038603 -0.22619 -0.32631
4760000000 -0.13325 -0.29097 -0.0049112 0.0014552 0.00082308 0.0045568 -0.00077104 -0.00062768
0.00030015 -0.001099 0.00074005 -0.0003733
-0.004915 0.0014358 -0.25246 0.0045407 0.0031179 0.0031775 -1.2783e-05 -0.00069673
0.00023884 0.00021002 0.00011414 -5.2217e-05
0.00092369 0.0045392 0.0031344 0.0031099 -0.10508 -0.29506 0.00083204 0.00032955
0.0010451 0.00018893 -0.0011143 -0.0011733
-0.00081307 -0.00061149 -3.2826e-05 -0.0006587 0.00084727 0.00036132 -0.15123 -0.048283
0.0022751 0.0008311 -0.00070483 0.0027526
0.00029687 -0.0012042 0.00035324 0.00023637 0.00096337 0.00020873 0.0022277 0.00098839
-0.14527 -0.29824 -0.00069324 0.0039539
0.00069055 -0.00033812 0.00014012 -2.1461e-05 -0.0011173 -0.0011995 -0.00068813 0.002652
-0.00085218 0.0039727 -0.23749 -0.30417
4820000000 -0.15999 -0.27685 -0.0049766 0.0028502 0.0015297 0.0028411 -0.00087527 -0.0004101
0.00039364 -0.00084236 0.00012316 -0.00017242
-0.0049877 0.002845 -0.26415 0.026887 0.0044231 0.0033025 -0.00012057 -0.00034874
0.00029579 -5.729e-05 -0.00015066 -0.00043964
0.0015352 0.0027798 0.0044923 0.0032628 -0.13272 -0.29097 0.00047643 -0.00037214
0.00047533 -0.00060662 -0.00083872 -0.00022349
-0.00088919 -0.00044102 -0.00011184 -0.0003233 0.00048735 -0.00036457 -0.16659 -0.030745
0.0017846 -0.00027455 -3.9484e-05 0.0029724
0.0003503 -0.00088646 0.00022242 -2.352e-05 0.00045678 -0.00071793 0.0017783 -0.00018676
-0.1857 -0.28119 -0.00027042 0.0031185
0.00013848 -0.00019753 -0.00014409 -0.00044223 -0.00080286 -8.2802e-05 -9.961e-05 0.0029955
-0.00016803 0.0031127 -0.27431 -0.27389
4880000000 -0.19099 -0.25677 -0.0041618 0.0046241 0.0020646 0.0029935 -0.0014865 0.00023924
-0.00092464 -0.0010624 0.00037628 -0.00012697
-0.0041864 0.0046026 -0.2557 0.068336 0.0047212 0.0015173 -0.0003526 -0.00013875
-0.00016644 0.00023888 -0.00010088 2.6919e-05
0.0021289 0.0029232 0.0047646 0.0014308 -0.15171 -0.27755 0.00053552 -0.00041983
-0.00021113 -0.0013415 -0.0004487 -8.6845e-06
-0.0015009 0.00024386 -0.00035319 -0.00011523 0.00051561 -0.00044997 -0.15966 -0.012173
0.00041788 -0.00025021 0.0011965 0.0024316
-0.0009698 -0.0010042 -0.00012244 0.00017906 -0.00025456 -0.0013551 0.00041226 -0.00030076
-0.21619 -0.26566 7.608e-05 0.0030828
0.00039471 -0.00014336 -0.00010308 6.6768e-05 -0.00047886 -7.0192e-05 0.0014243 0.0024535
9.0654e-05 0.0029764 -0.28639 -0.2443
4940000000 -0.21156 -0.23926 -0.0029728 0.0065296 0.0028311 0.0013143 -0.00018189 0.00071597
-0.00094407 -0.00056936 0.00013782 -0.00071848
-0.0029679 0.0065282 -0.26746 0.094257 0.0059616 0.001209 -0.00013256 -9.7148e-05
0.00036875 -0.00033249 -0.00043247 0.00016626
0.0029098 0.0013058 0.0059519 0.0011326 -0.17139 -0.25363 0.0001223 -0.00051439
-0.0010416 -0.00023373 -0.00054601 0.00026244
-0.00019702 0.00075565 -0.00011263 -0.00012077 0.00014825 -0.00043467 -0.16723 -0.0025041
-0.00033832 0.00023865 0.0018877 0.0019691
-0.00094248 -0.00052224 0.00028431 -0.0003285 -0.00082958 -0.00021949 -0.0004646 0.0002508
-0.2404 -0.23865 -3.5101e-05 0.0032333
7.6325e-05 -0.00073023 -0.00042751 0.00013412 -0.00069903 0.00028313 0.0018045 0.0019281
-0.00022694 0.0032843 -0.30981 -0.21813
5000000000 -0.23226 -0.21498 -0.00016211 0.0074024 0.0032597 0.0018454 -0.00018425 0.00062523
-0.00055889 0.00066695 -0.00032474 -0.00082997
-0.00016925 0.0074132 -0.25356 0.11178 0.0058767 -0.00074186 -0.00028482 -9.7574e-05
-0.00014552 -0.00051344 -0.00024242 -0.00011497
0.0032537 0.001786 0.0059262 -0.0008844 -0.20158 -0.23957 -0.0006401 -0.00065847
-0.00052575 -0.00017103 -0.0002808 -0.00023299
-0.00022639 0.00062568 -0.00030831 -8.6054e-05 -0.00060068 -0.00073024 -0.16136 0.021817
-0.00092242 0.0014336 0.0024872 0.0011007
-0.00063811 0.00069407 -0.00012254 -0.00053427 -0.00073415 -0.00025673 -0.00083499 0.0014357
-0.26825 -0.21465 -5.2316e-05 0.0036096
-0.00024289 -0.00088038 -0.00026194 -0.00013841 -0.00018256 -0.00019805 0.0025252 0.0011403
0.00016601 0.003497 -0.32197 -0.1838
5060000000 -0.25325 -0.18729 0.0019076 0.0070679 0.0031786 -0.00046795 0.00019063 0.00048226
-0.00044721 -5.7157e-05 -0.00050091 -0.00022729
0.0018957 0.0070807 -0.23608 0.14857 0.0052139 -0.0019989 -5.6566e-05 0.00021215
-0.00043512 -1.7941e-05 -0.00038798 0.00034281
0.0031696 -0.00052766 0.0051988 -0.0020505 -0.21539 -0.21793 -0.00038945 0.00029349
-0.0010968 0.00010227 -0.0009995 0.00011101
0.00015074 0.00050539 -5.3e-05 0.00018937 -0.00042288 0.00033874 -0.16301 0.029009
-0.00032718 0.0031852 0.0018343 0.00045419
-0.00030427 -3.6307e-06 -0.00041037 2.2155e-05 -0.00084224 0.00014861 -0.00034765 0.0030915
-0.28186 -0.18445 0.001127 0.0034545
-0.00052418 -0.00025089 -0.00044194 0.00032282 -0.0012118 8.553e-05 0.0017998 0.00046232
0.0011871 0.0034116 -0.33424 -0.15508
5120000000 -0.26913 -0.16172 0.0036529 0.0060297 0.0030224 -0.00067061 0.00029532 0.00067347
-8.0114e-05 0.00093871 -0.00045934 0.00019056
0.0036042 0.0060178 -0.23047 0.17499 0.0047374 -0.0028 8.7379e-05 0.00023195
-7.9593e-05 -4.0474e-06 0.00011917 0.00035526
0.0030037 -0.00072606 0.0047383 -0.0028717 -0.22946 -0.20275 -5.0162e-05 0.00012771
-0.00023551 0.00080787 -0.0012107 0.00065471
0.00030905 0.00062578 0.00010585 0.00021901 4.1653e-05 0.00013604 -0.15904 0.055444
0.0014416 0.0030531 0.0023484 0.00039511
-9.7049e-05 0.00080699 -8.8709e-05 -3.7074e-05 -8.9267e-05 0.00061078 0.0013615 0.0031109
-0.29698 -0.15008 0.001497 0.0035496
-0.00044799 0.00026787 0.0001771 0.00030154 -0.0013105 0.00070257 0.0024728 0.00037567
0.0014363 0.0035314 -0.34659 -0.12086
5180000000 -0.28484 -0.13127 0.0051318 0.0047173 0.0032837 -0.00097713 0.00024429 0.00055371
-0.00017501 0.00017349 -0.00040646 0.00058945
0.0051432 0.0046973 -0.20824 0.19795 0.0040972 -0.003863 -0.00031309 -0.00026287
-0.00013621 -0.00026913 -0.00012581 0.00015429
0.0032875 -0.0010283 0.0040317 -0.0039067 -0.24016 -0.16608 -0.0003204 0.00068178
-0.00016634 -6.5669e-05 -0.00030886 0.00092434
0.00024229 0.00055752 -0.00032066 -0.00023722 -0.00043514 0.00061379 -0.1581 0.065
0.0026505 0.0040501 0.0022732 -0.00079034
-3.5641e-05 0.00031765 -0.00016253 -0.00017465 -0.00034745 0.00012067 0.0028029 0.0039764
-0.30905 -0.10756 0.0027725 0.0035908
-0.00044626 0.00050105 -0.00012102 0.00013141 -0.00022435 0.00095076 0.0021786 -0.00091143
0.0028302 0.0036861 -0.34903 -0.088743
5240000000 -0.29333 -0.10424 0.0052179 0.0033845 0.0026911 -0.0027654 0.00065332 4.1083e-05
-0.00026872 -0.0001089 1.9802e-05 0.00050311
0.005218 0.0033952 -0.19634 0.2354 0.0030216 -0.004672 2.1422e-06 9.0794e-05
-0.00025082 2.057e-05 0.0002819 0.00032207
0.0026378 -0.0027889 0.002969 -0.0046859 -0.25678 -0.14133 0.00030392 0.00016869
-0.00031275 0.00060436 0.00021093 0.0014387
0.00066422 4.7138e-05 2.1155e-06 0.00010777 0.00033584 0.00022604 -0.15837 0.085746
0.0038651 0.0026902 0.0016389 -0.0012643
-0.00027629 -9.3684e-05 -0.00024245 5.2942e-07 -0.00023624 0.00061944 0.003782 0.0025999
-0.32286 -0.066348 0.0031653 0.0026669
6.6859e-05 0.00047642 0.00029942 0.00030233 9.3305e-05 0.0013055 0.0017009 -0.0012634
0.003276 0.0025063 -0.3553 -0.055437
5300000000 -0.29808 -0.073871 0.0060542 0.0019003 0.001785 -0.0031063 0.00016517 -0.00036906
0.00027878 0.00074835 0.00014678 0.00024665
0.006042 0.0019325 -0.18841 0.24029 0.0021801 -0.0053378 -0.00013678 0.00021359
3.5755e-05 0.00047923 0.00029588 0.00030513
0.0017079 -0.0031467 0.0021064 -0.0053795 -0.27251 -0.11606 0.00030685 -0.00032175
0.00039097 0.00049051 0.0008414 0.00081966
0.00016914 -0.00038248 -0.0001549 0.0002106 0.00033506 -0.00040364 -0.15071 0.094896
0.0052985 0.0017066 0.00139 -0.0015505
0.00025132 0.00071765 8.2484e-07 0.00048475 0.00034175 0.00040468 0.0052278 0.0017688
-0.33424 -0.038026 0.0036312 0.0025527
0.00017841 0.00026715 0.00027978 0.00029471 0.00087283 0.00092225 0.0014483 -0.0016068
0.0035482 0.0026407 -0.35095 -0.020028
5360000000 -0.29812 -0.036982 0.0060549 0.00070101 0.00043082 -0.0038874 0.00040615 -4.721e-05
0.00013038 0.00040636 0.00043502 -0.00016028
0.0060391 0.00071643 -0.15094 0.26177 0.00077309 -0.005674 7.4954e-05 0.00022843
-3.7183e-06 4.6446e-05 0.00046328 -7.8114e-05
0.00038828 -0.0038668 0.00066973 -0.0056673 -0.27179 -0.089162 0.00038668 0.00039872
0.00026251 0.00040687 0.00068411 0.00028015
0.00039731 -5.0505e-05 9.2691e-05 0.0002316 0.00034745 0.00040007 -0.14881 0.11289
0.0057666 -0.00039919 0.00068808 -0.0019947
0.00018764 0.0003875 3.3542e-05 5.7371e-05 0.00019353 0.00051495 0.0058815 -0.0005073
-0.33003 0.0012982 0.0045673 0.0022577
0.0004511 -0.00018938 0.00047792 -0.00018051 0.00081584 0.00042739 0.00062946 -0.0019547
0.0046337 0.0022872 -0.34864 0.0085468
5420000000 -0.30048 -0.013566 0.006123 -0.0011786 -0.00061413 -0.0038186 -5.2693e-05 -0.00021452
0.00074827 0.00049442 0.00023771 -0.00020273
0.0061216 -0.0011476 -0.13206 0.28837 -0.00014429 -0.005529 8.2531e-05 0.00016439
4.7212e-05 -4.783e-05 0.0002446 -0.00017159
-0.00068152 -0.0037859 -0.00024356 -0.0055346 -0.2876 -0.055483 -0.00016554 -0.00050352
0.00082439 2.0927e-05 0.0008879 0.00011707
-2.5126e-05 -0.00019994 7.8157e-05 0.000186 -7.9929e-05 -0.00051618 -0.13727 0.12738
0.0049594 -0.0020653 0.00013941 -0.0017199
0.00080068 0.00042386 2.2913e-05 -4.7439e-05 0.00092419 -5.651e-05 0.0048031 -0.0021428
-0.33293 0.029403 0.0049769 0.00095711
0.0002192 -0.0001916 0.0003062 -6.1541e-05 0.00072681 4.4929e-06 0.00019361 -0.0017235
0.0049957 0.00093861 -0.34147 0.050448
5480000000 -0.29245 0.022605 0.0049769 -0.0020688 -0.0020548 -0.0028999 0.000394 -4.7623e-05
0.00081384 -0.00025802 -0.00018703 -0.00021761
0.0049839 -0.0020612 -0.11759 0.2962 -0.0016496 -0.0056538 2.9584e-05 0.0001917
4.6032e-05 -8.8879e-05 0.00029764 -0.00018836
-0.0020641 -0.0028621 -0.0017428 -0.0056173 -0.29166 -0.033401 -0.00030828 0.00018893
0.0003538 -0.00023824 0.00083736 -0.00023993
0.00043534 -4.6152e-05 2.854e-05 0.00019635 -0.00032847 0.00018181 -0.13084 0.1384
0.0039444 -0.0035263 -5.4886e-05 -0.0019491
0.00081965 -0.00025719 4.8569e-05 -5.1613e-05 0.00037457 -0.00022702 0.0039952 -0.0034257
-0.32284 0.058499 0.0046869 0.00021692
-0.00021064 -0.00021195 0.0002715 -0.00018904 0.00085432 6.3466e-06 -0.00014292 -0.0019625
0.004581 0.00037553 -0.33257 0.072319
5540000000 -0.28855 0.047818 0.0042111 -0.0026682 -0.0027207 -0.0019535 0.00029439 -0.00036534
0.00025778 -0.00023666 -0.00021221 0.00010901
0.0042038 -0.0026754 -0.076812 0.31358 -0.0025732 -0.0049498 0.00039231 9.3003e-05
-8.494e-06 -0.00017408 -4.3393e-05 -0.0003748
-0.002789 -0.0019056 -0.0026533 -0.0048673 -0.29059 -0.012179 0.00027514 -0.00014819
0.00035118 -0.0002417 0.00042591 -5.3962e-05
0.0003082 -0.00037274 0.00041061 7.4982e-05 0.00028737 -0.00013999 -0.11912 0.15972
0.0026669 -0.0039178 -0.00098593 -0.0018407
0.00026917 -0.00016372 -7.0515e-06 -0.00010504 0.00027072 -0.00012025 0.0026325 -0.0040856
-0.30751 0.093693 0.0049626 -0.0011748
-0.00025943 0.00012296 -9.5832e-05 -0.00039109 0.00041324 -0.0002645 -0.00087965 -0.001836
0.0051925 -0.0012533 -0.32436 0.11323
5600000000 -0.27687 0.075771 0.0034611 -0.003724 -0.0023448 -0.0016805 0.00027849 -0.00037542
0.00029472 -0.00013996 0.00030616 0.00041564
0.0034833 -0.0037168 -0.073865 0.32762 -0.0037038 -0.0047098 6.9436e-05 -0.0002337
-0.00018979 2.8285e-05 -0.00021203 -0.00027609
-0.0023655 -0.0016534 -0.0038062 -0.0046547 -0.28992 0.019608 -6.8059e-05 2.7007e-05
0.00032228 -0.00057998 0.00042037 -0.00057327
0.00031754 -0.00036713 6.9428e-05 -0.00021293 1.0387e-05 3.1057e-05 -0.11152 0.15904
0.0016224 -0.0038532 -0.0011856 -0.0011574
0.00029478 -0.00013248 -0.00017652 5.7154e-05 0.00039468 -0.00066451 0.0015535 -0.0038849
-0.29922 0.12326 0.0045861 -0.001335
0.00030489 0.00034355 -0.00014984 -0.00028588 0.00035149 -0.00054517 -0.0012925 -0.0011254
0.0042672 -0.0012011 -0.30239 0.12774
5660000000 -0.26557 0.097646 0.0030909 -0.0037513 -0.0034193 -0.00063864 -0.0003699 -0.00069167
-0.00012557 -0.00061114 0.0004143 -0.00030449
0.0030862 -0.0037496 -0.032692 0.31905 -0.0045376 -0.0030385 -2.3182e-05 -0.00011817
0.00022982 1.8352e-05 -0.00013462 -6.6071e-05
-0.0034367 -0.00059645 -0.0046044 -0.0029576 -0.29052 0.043553 -0.00019049 8.2373e-05
-0.00031401 -0.00033429 0.00028088 -0.0011346
-0.00038155 -0.00066263 -3.505e-05 -0.00014808 -0.00019153 0.00012834 -0.096092 0.17924
0.00054962 -0.0039092 -0.0013414 -0.00086998
-9.0646e-05 -0.00059477 0.00017166 1.8418e-05 -0.00040328 -0.00028852 0.00055701 -0.0038867
-0.28418 0.15144 0.0041989 -0.0023403
0.00042757 -0.0002784 -0.00018303 -1.8691e-05 0.00036795 -0.0011141 -0.0011947 -0.00074859
0.004511 -0.002127 -0.29378 0.16399
5720000000 -0.25038 0.11926 0.0026062 -0.0042559 -0.0029512 0.00085375 -0.00048632 -0.00023597
-0.00041417 -0.00018165 -0.00013787 -0.0003665
0.0026204 -0.0042435 -0.0044838 0.3445 -0.0056754 -0.0025722 6.1837e-05 -8.1916e-05
-0.00028543 3.2904e-06 -0.00029639 0.00021288
-0.0029036 0.00089909 -0.0057496 -0.0024702 -0.28676 0.074597 0.00023079 1.7999e-06
0.000303 0.00016276 -0.0001605 -0.00021218
-0.00047172 -0.00022434 8.3907e-05 -7.0181e-05 0.00025405 1.2712e-05 -0.079922 0.18098
-0.00020549 -0.0034856 -0.001788 -0.00037862
-0.00039824 -0.00014517 -0.00026887 -1.065e-05 0.00032451 0.0002416 -0.00018472 -0.0035259
-0.27295 0.1783 0.0039434 -0.0033148
-0.00014729 -0.00037351 -0.00023751 0.00022769 -0.00017372 -0.00031253 -0.001846 -0.00058122
0.0037939 -0.0036516 -0.263 0.18149
5780000000 -0.234 0.13646 0.0014388 -0.0048448 -0.0025242 0.0011812 -0.00072082 0.00012047
-0.00050531 -0.00025256 -0.00022206 -0.00022738
0.0014467 -0.0048586 0.0089241 0.33922 -0.005954 -0.00056318 -2.2483e-05 -0.0001633
-1.6489e-05 3.4132e-05 -8.0735e-05 -0.00017918
-0.0024914 0.0012526 -0.0059699 -0.00048336 -0.2832 0.09125 -7.5159e-05 -3.371e-05
6.6703e-05 5.1254e-06 -0.00034187 -0.00073899
-0.00073502 0.00012822 -1.3689e-05 -0.00016274 -0.00011262 -1.9223e-05 -0.070871 0.19683
-0.00019453 -0.003002 -0.0011552 4.5577e-05
-0.00040613 -0.00034969 -3.7746e-07 2.1499e-05 7.0709e-05 -1.4101e-05 -0.00017821 -0.0029991
-0.26261 0.19931 0.003239 -0.0036095
-0.00023528 -0.00021214 -0.00010756 -0.00018484 -0.00022028 -0.00061588 -0.0012138 0.00020267
0.0030832 -0.0032503 -0.2543 0.20371
5840000000 -0.22015 0.15764 0.00011827 -0.0054716 -0.0020777 0.0012997 -8.5689e-05 0.00028648
-0.00043843 0.00020895 -0.00041379 -0.00029927
0.00012802 -0.0054714 0.044646 0.34236 -0.0056947 0.00065845 -0.000228 1.9588e-05
0.00018489 -7.8971e-05 -0.0001121 0.00018779
-0.0020327 0.0013445 -0.0056843 0.00077074 -0.27575 0.11521 -0.00030013 7.2562e-05
-6.9287e-05 -0.00065795 -0.00040408 -0.00039988
-7.582e-05 0.00030037 -0.00024377 4.2174e-05 -0.00025063 7.1406e-05 -0.048033 0.19963
-0.00062147 -0.0034891 -0.0013281 0.00027091
-0.00033478 0.00026069 0.00020231 -2.1118e-05 -2.0063e-05 -0.00070611 -0.00066262 -0.0034153
-0.24449 0.20903 0.0020823 -0.0041701
-0.00039497 -0.00028643 -9.944e-05 0.00026322 -0.0004676 -0.00031446 -0.0011629 9.349e-05
0.0024572 -0.0042366 -0.21772 0.22781
5900000000 -0.20598 0.16943 -0.0019727 -0.0054753 -0.0021823 0.0024507 -0.00018141 3.3598e-05
0.00017446 -0.0001448 7.9784e-05 0.00029564
-0.0019479 -0.0055094 0.064864 0.34199 -0.0051151 0.0020258 3.592e-05 1.5453e-05
5.289e-06 -0.00031812 -3.2465e-05 -0.00012631
-0.0020895 0.0025341 -0.0051071 0.0021001 -0.26004 0.13069 -1.5737e-05 -0.0001187
-0.00045514 -0.00043222 -0.00072833 -0.00011418
-0.0001554 2.1156e-05 2.3792e-05 -1.0671e-05 1.8297e-05 -0.00010386 -0.040643 0.21003
-0.00083532 -0.0034183 -0.0010572 0.00050645
0.00017654 -0.0001602 -4.4288e-05 -0.0002896 -0.00035282 -0.00046957 -0.00085933 -0.0034451
-0.21819 0.22429 0.0020416 -0.0049107
9.8229e-05 0.00029294 -7.9446e-05 -0.00011598 -0.00083802 -0.00023454 -0.0012157 0.00048803
0.0017386 -0.0051607 -0.2036 0.23712
5960000000 -0.18573 0.18244 -0.0030941 -0.0039529 -0.00065296 0.002667 -0.00012496 0.00019055
-0.00024322 0.00011622 -0.0001224 -1.3098e-07
-0.0030847 -0.0039742 0.091478 0.34077 -0.0041921 0.0022595 -0.00018631 2.1011e-05
-3.3246e-05 7.35e-05 2.1398e-05 0.00015355
-0.00064117 0.0026729 -0.0041624 0.00235 -0.24483 0.15671 -3.475e-05 -0.00016059
-0.00043631 0.00019101 -0.00043598 -0.00019602
-0.00010019 0.00019844 -0.00015616 -3.9012e-06 -4.3077e-05 -8.9353e-05 -0.022063 0.21829
-0.0018491 -0.0033613 -0.0011089 0.00081264
-0.00022258 5.7882e-05 2.4528e-06 7.7348e-05 -0.00044334 0.00019661 -0.0019202 -0.0034114
-0.19748 0.23847 0.00023762 -0.0051717
-0.00020265 -6.2004e-05 2.1808e-05 0.00010614 -0.00029191 -0.0001928 -0.001041 0.00090841
0.00022934 -0.0047953 -0.17434 0.26397
6020000000 -0.16756 0.19771 -0.0039381 -0.0029989 -0.00025116 0.0030551 -7.5014e-05 0.00056331
-0.00028441 0.00024764 -0.00014387 0.000364
-0.0038987 -0.0029999 0.11959 0.33222 -0.0046992 0.003281 -9.7837e-05 0.00012387
-0.00017525 0.00011089 -0.00021537 0.00014433
-0.00018458 0.0030735 -0.0046475 0.0033737 -0.22507 0.16856 -0.0002708 0.00025064
-0.00067631 5.8472e-05 -0.00054015 0.00067619
-9.2316e-05 0.00055838 -9.2817e-05 0.00012453 -0.00027696 0.00024607 -0.015694 0.21389
-0.0026096 -0.0031665 -0.00064396 0.00077238
-0.00031701 0.00024156 -0.00013943 0.00014869 -0.00066674 4.4909e-05 -0.0025961 -0.0030491
-0.16756 0.25251 -0.00021349 -0.0049176
-0.00011164 0.0003797 -0.00013191 0.00022988 -0.00061161 0.00072366 -0.00057356 0.00076709
7.5064e-05 -0.0051811 -0.14743 0.26319
6080000000 -0.14745 0.20626 -0.004118 -0.00072531 0.0013459 0.0028766 9.8876e-05 9.5429e-06
4.3922e-05 2.9254e-05 0.0001628 -9.6257e-05
-0.0041174 -0.00071174 0.14115 0.33276 -0.0030152 0.0046495 -1.2094e-05 -3.7934e-05
5.9986e-05 0.00016266 0.00023764 0.00035488
0.0014053 0.0028497 -0.002945 0.0047083 -0.20693 0.19534 0.00029664 0.00016697
-0.00012086 0.000767 -0.00021453 0.00046371
7.9738e-05 3.0294e-05 -2.506e-05 -4.1544e-05 0.00025565 0.00018982 0.0013674 0.22188
-0.0038189 -0.0024644 -0.00087606 0.0010469
6.5249e-05 7.3762e-05 5.2482e-05 0.0001346 -0.0002205 0.00071251 -0.0038443 -0.0025517
-0.13821 0.2688 -0.0010899 -0.0050729
0.0001927 -4.2496e-05 0.00023316 0.0004092 -8.3494e-05 0.00029736 -0.0010218 0.00090595
-0.0013071 -0.0050467 -0.12502 0.28429
6140000000 -0.13019 0.21943 -0.0035397 -0.00046428 0.0016468 0.0021244 7.7056e-05 3.7808e-05
7.307e-05 -9.3841e-05 0.00060683 -0.00015078
-0.0035332 -0.00047811 0.16775 0.31384 -0.0021793 0.0053317 2.7633e-05 8.2444e-05
0.00043552 -2.437e-05 0.00033079 9.3017e-05
0.0016918 0.0021016 -0.0020816 0.0053597 -0.18309 0.21441 0.0004039 -5.5542e-05
0.00010572 0.00068333 4.2572e-05 0.00050942
4.2317e-05 2.0971e-05 2.8195e-05 3.9191e-05 0.00040204 -5.4209e-05 0.013889 0.21272
-0.004716 -0.0012472 -0.00040986 0.0013467
0.00010108 -5.1764e-05 0.00041833 -2.226e-05 8.6903e-05 0.00068643 -0.0047903 -0.0011814
-0.11901 0.28855 -0.0027152 -0.0045038
0.00057586 -9.888e-05 0.00032572 7.0399e-05 0.00011942 0.00054712 -0.00033129 0.0016515
-0.0027396 -0.004177 -0.086485 0.28269
6200000000 -0.11439 0.22481 -0.0029129 -9.8685e-05 0.0022113 0.0012078 0.00012815 0.00034201
-0.00024318 0.00014942 -0.00016479 -0.00033064
-0.0029005 -0.00012827 0.19575 0.31207 -0.00083247 0.0052682 7.9959e-05 0.00020256
4.0633e-05 2.222e-06 0.00012751 4.673e-05
0.0022343 0.001131 -0.00072428 0.0052556 -0.16364 0.22842 0.00012301 -0.00036551
0.00049486 7.193e-05 0.0001916 0.00016836
0.00013602 0.000333 0.00010264 0.00022913 0.00012572 -0.0003822 0.027421 0.22101
-0.0045967 4.5416e-05 2.6802e-05 0.0012469
-0.00015816 8.1236e-05 5.0877e-05 6.3149e-06 0.00051548 -3.0332e-05 -0.0045446 4.2622e-05
-0.10507 0.29573 -0.0037256 -0.0037258
-0.00015697 -0.00038301 0.00013917 3.0562e-05 0.00019331 0.00016109 0.00012475 0.0011055
-0.0035442 -0.0038484 -0.073289 0.29224
6260000000 -0.099409 0.23771 -0.0030327 0.0008433 0.0020816 0.00059789 0.00029351 -0.00013226
0.00017666 0.00024393 -4.3566e-05 -6.7239e-05
-0.0030262 0.00081837 0.21304 0.29674 1.8696e-05 0.0053274 1.37e-05 -9.2104e-05
-8.597e-05 -0.00012584 0.00021749 0.00013809
0.0020901 0.00060313 0.00014459 0.0053226 -0.14102 0.24969 5.5041e-05 -3.1463e-05
0.0003611 -3.0932e-05 8.7099e-05 0.00019139
0.00028393 -0.0001311 2.5179e-06 -9.7682e-05 7.9766e-05 -3.1695e-05 0.043224 0.21601
-0.0043756 0.0013089 0.00072701 0.0012846
0.00019144 0.00030771 -8.5386e-05 -0.00013212 0.00035874 -0.00010417 -0.0043641 0.001279
-0.079745 0.29499 -0.0039738 -0.0022509
-0.00010228 -7.6107e-05 0.00018584 0.00020082 0.00016599 0.00024498 0.00048928 0.0014038
-0.0042513 -0.0023926 -0.027244 0.29181
6320000000 -0.083048 0.23963 -0.0025294 0.0014471 0.0022196 -0.00041122 5.6727e-05 0.00011141
-0.00046578 0.00031759 -0.00022519 0.00035085
-0.0025082 0.0014437 0.23836 0.28684 0.0019276 0.0056615 2.8251e-05 6.7367e-05
-3.0472e-05 -0.00010938 0.0001326 -5.2173e-05
0.0022255 -0.00043391 0.002083 0.0056253 -0.12288 0.25842 -0.00022054 -0.00028393
0.00029383 3.3875e-05 0.00040387 8.7081e-05
8.5838e-05 9.1933e-05 4.3343e-05 6.776e-05 -0.00018716 -0.00028474 0.042141 0.21715
-0.004006 0.0021608 0.00069889 0.00067879
-0.00043792 0.0002893 -1.708e-05 -9.9599e-05 0.00032434 -2.7223e-05 -0.0039465 0.0021822
-0.054773 0.30486 -0.0045289 -0.0017108
-0.00021037 0.00025363 0.00010523 -9.7044e-05 0.000483 0.00018274 0.00084886 0.00072875
-0.0043839 -0.0014139 -0.017375 0.28995
6380000000 -0.063351 0.24666 -0.0019092 0.0018866 0.0016434 -0.00055237 2.92e-05 -9.8329e-06
0.00029209 0.00024577 3.9519e-05 0.00017792
-0.0018914 0.0019099 0.25494 0.26744 0.0030695 0.0041724 -0.00013158 -3.7299e-05
-0.00017013 -0.00018125 -0.0001327 -0.00022794
0.0016403 -0.0005912 0.0031749 0.0040915 -0.094765 0.27424 -0.0002183 0.00010772
0.00040784 -0.00013963 0.00056883 0.00017292
-1.6542e-05 -5.688e-05 -0.00013946 -5.023e-05 -0.00022004 0.00012143 0.063144 0.20743
-0.0028617 0.0033075 0.00092028 0.00073732
0.00028602 0.00024408 -0.0001711 -0.00016432 0.00043127 -6.943e-05 -0.0028823 0.0033373
-0.033724 0.29697 -0.0049223 -5.8207e-05
3.2147e-05 0.00012642 -0.00011506 -0.00022484 0.00051213 0.00026734 0.00087593 0.00072271
-0.0048399 -0.00040573 0.023239 0.29288
6440000000 -0.040492 0.25729 -0.00079871 0.0024194 0.0018297 -0.0008702 0.00034865 -0.00012264
0.00015287 -0.00046837 -0.00027016 -0.00023579
-0.00081651 0.0024218 0.27539 0.25323 0.0034338 0.0029303 7.0771e-05 -5.7156e-05
-0.00019006 2.9714e-05 -4.6361e-05 -0.00032195
0.0018155 -0.00092411 0.003502 0.0028417 -0.077337 0.28842 -0.00016251 0.00020772
-0.00030395 -0.00022045 0.0004782 -0.00031373
0.00040384 -0.00015808 6.0928e-05 -3.8001e-05 -0.00015553 0.00024366 0.06531 0.2034
-0.0019336 0.0039028 0.0010569 0.00060602
0.00019217 -0.00049125 -0.0001934 3.0372e-05 -0.00039528 -0.00017727 -0.0018865 0.0038945
0.008024 0.30235 -0.004473 0.0016726
-0.00032527 -0.00032278 -0.00014852 -0.00035801 0.00044069 -0.00043727 0.00097623 0.00058946
-0.0047229 0.0015825 0.034646 0.27628
6500000000 -0.022041 0.25687 -8.9928e-05 0.0019963 0.0013579 -0.00099227 0.00023459 -6.4279e-05
0.00018784 9.8778e-05 -1.5256e-05 0.00030258
-0.00012442 0.0019822 0.30025 0.22593 0.0037489 0.0024644 9.8073e-05 5.0968e-05
4.6658e-05 9.787e-05 0.00023629 -8.2077e-05
0.0013379 -0.0010259 0.0038024 0.0023679 -0.065884 0.28549 6.8053e-05 1.0707e-05
-1.9013e-05 -0.00012981 -0.00020032 -0.00050838
0.00022967 -2.9521e-05 0.00012859 6.8003e-05 4.5311e-05 2.7648e-05 0.089143 0.1983
-0.00013677 0.0040915 0.001103 0.0002679
9.5789e-05 0.00018068 0.00011562 0.00015865 4.2409e-05 -5.2873e-05 -0.00015522 0.004142
0.029532 0.30549 -0.0031575 0.0020084
6.3965e-05 0.00030582 0.00016871 -0.00012936 -0.00013014 -0.00039237 0.0011928 0.00042246
-0.003093 0.0022797 0.071329 0.27766
