# Supplementary material for: Early Detection of Alzheimer’s Disease via Machine Learning-Based Microwave Sensing: An Experimental Validation
Source: Sensors (Basel). 2025 Apr 25;25(9):2718. doi: 10.3390/s25092718 (PMC12074295; doi:10.3390/s25092718)
Supplement: Supplementary file 1 [file sensors-25-02718-s001.zip › measurements_paper_sensors/26 febbraio - PART1/set7 H/CSF_H_m2.s6p]

!Keysight Technologies,M9804A,MY58100912,A.14.10.03
!Date: Thursday, April 27, 2023 10:28:33
!Correction: S11(C  6-Port  ) 
!S12(C  6-Port  ) 
!S13(C  6-Port  ) 
!S14(C  6-Port  ) 
!S15(C  6-Port  ) 
!S16(C  6-Port  ) 
!S21(C  6-Port  ) 
!S22(C  6-Port  ) 
!S23(C  6-Port  ) 
!S24(C  6-Port  ) 
!S25(C  6-Port  ) 
!S26(C  6-Port  ) 
!S31(C  6-Port  ) 
!S32(C  6-Port  ) 
!S33(C  6-Port  ) 
!S34(C  6-Port  ) 
!S35(C  6-Port  ) 
!S36(C  6-Port  ) 
!S41(C  6-Port  ) 
!S42(C  6-Port  ) 
!S43(C  6-Port  ) 
!S44(C  6-Port  ) 
!S45(C  6-Port  ) 
!S46(C  6-Port  ) 
!S51(C  6-Port  ) 
!S52(C  6-Port  ) 
!S53(C  6-Port  ) 
!S54(C  6-Port  ) 
!S55(C  6-Port  ) 
!S56(C  6-Port  ) 
!S61(C  6-Port  ) 
!S62(C  6-Port  ) 
!S63(C  6-Port  ) 
!S64(C  6-Port  ) 
!S65(C  6-Port  ) 
!S66(C  6-Port  ) 
!S6P File: Measurement: :
# Hz S  RI   R 50
500000000 -0.32566 -0.06119 -0.010777 -0.0015366 -0.0084704 0.012654 -0.0040898 0.011925
0.013714 0.0059218 -0.0044557 0.0089252
-0.010846 -0.0015234 -0.40887 -0.070954 0.0076813 -0.010692 0.00068188 0.012029
0.0090273 0.0032421 0.00036023 0.013772
-0.0085711 0.012763 0.0077161 -0.010664 -0.25526 0.19485 0.0064746 0.0033887
-0.0021647 0.0081721 0.0011963 0.012345
-0.0045811 0.011993 0.00089889 0.012073 0.0063789 0.0033352 -0.32734 0.044387
-0.021053 -0.0053494 0.015374 0.027068
0.013757 0.0066441 0.008901 0.0040953 -0.0016084 0.0082102 -0.020898 -0.0050605
-0.20885 -0.24801 -0.029925 0.0032272
-0.0057145 0.008754 0.00059463 0.014346 0.0010017 0.012405 0.01465 0.027574
-0.030168 0.003864 -0.25979 -0.14578
560000000 -0.31338 0.10714 -0.021894 -0.066443 0.0012152 0.013275 0.0052241 0.010694
0.010802 0.0059595 0.010639 0.010222
-0.022005 -0.065931 -0.36919 0.091294 -0.041263 -0.037733 0.013974 0.0036192
-0.013393 -0.0055843 0.0045844 -0.00028987
0.00036747 0.013384 -0.0405 -0.038047 -0.17903 0.24388 -0.00021357 -0.0050106
0.01855 0.0068381 0.0079956 -0.0050626
0.0058909 0.010006 0.013502 0.0039974 -0.00037744 -0.0048641 -0.30244 0.13401
0.0062214 -0.022172 0.0060115 -0.021584
0.010028 0.0061162 -0.013581 -0.0056987 0.018588 0.0067761 0.0058897 -0.022379
-0.29818 -0.064502 0.012693 -0.051555
0.01159 0.0095496 0.0046649 -0.00032892 0.0077365 -0.0056254 0.0061403 -0.022271
0.011233 -0.051633 -0.32808 0.0051373
620000000 -0.27421 0.083154 -0.023557 0.0094361 0.0035068 0.0087963 0.008512 -0.0047049
0.011983 6.9316e-05 -0.00015756 -0.0017441
-0.024007 0.0096622 -0.39894 0.037841 -0.019103 0.00078573 -0.0019318 -0.0022027
0.012963 -0.0046833 0.00045342 -0.0030726
0.0036844 0.0088317 -0.019216 0.00093418 -0.15255 0.25249 -0.0011164 -0.0052783
-0.0037161 -0.0026569 0.0084681 -0.0026757
0.0085859 -0.004972 -0.0018597 -0.0022107 -0.0012884 -0.0052958 -0.26186 0.14313
-0.038347 -0.020156 0.012167 0.029218
0.011758 0.00035723 0.013346 -0.0047231 -0.0031841 -0.0022725 -0.038781 -0.020804
-0.2128 -0.1044 -0.044553 0.012004
0.0011517 -0.0019931 0.00079179 -0.0030303 0.0084426 -0.003037 0.011911 0.02878
-0.043765 0.012427 -0.24336 -0.033253
680000000 -0.2398 0.17619 -0.026492 -0.014429 0.0048742 0.0051089 0.0018689 -0.0072405
-0.0014924 -0.011647 0.0062774 -0.0064949
-0.026318 -0.014231 -0.38897 0.14029 -0.03204 -0.0013513 -0.0015928 -0.00056356
-0.0012402 -0.0096232 -0.00078797 -0.002024
0.0051504 0.0051204 -0.031959 -0.0012227 -0.10527 0.27559 -0.00087681 -1.975e-05
-0.0011523 0.00066264 -0.0029651 -0.0089173
0.001737 -0.0071634 -0.001826 -0.00047461 -0.00080575 2.9203e-05 -0.21763 0.19605
-0.023438 -0.0069874 -0.0091502 -0.011035
-0.00091062 -0.011452 -0.0011965 -0.0096193 -0.0012381 0.00049278 -0.02363 -0.0071675
-0.28466 0.00020628 -0.0049926 -0.0065722
0.0064811 -0.0073005 -0.0005691 -0.001996 -0.0028386 -0.00876 -0.0095057 -0.011302
-0.0057737 -0.0064593 -0.26034 0.07161
740000000 -0.19263 0.16919 -0.040375 0.026981 0.013569 -0.0041493 -4.6625e-05 -0.0040319
-0.0041355 -0.0018588 -0.0061827 0.0026899
-0.040188 0.026971 -0.33438 0.15907 -0.036394 0.034468 6.0463e-05 -0.0056874
-0.013161 0.0059893 -0.0014503 -0.006081
0.013297 -0.0043042 -0.036111 0.034455 -0.071587 0.27523 -0.0022236 0.0032049
-0.00075076 -0.0055798 -0.0016471 0.00068902
7.9498e-05 -0.0039273 4.7987e-05 -0.0058032 -0.0021997 0.0032809 -0.20092 0.20235
-0.042299 -0.0097163 0.022284 0.016826
-0.0041168 -0.0019586 -0.012883 0.0060207 -0.00025868 -0.0051538 -0.042008 -0.0095541
-0.18032 0.03802 -0.044088 -0.0011439
-0.0060165 0.0030108 -0.0010353 -0.0048129 -0.0024281 0.0010138 0.021994 0.016915
-0.044267 -0.00094119 -0.2519 0.076286
800000000 -0.16468 0.21527 -0.022317 0.016276 0.0052958 -0.010134 -0.0045429 -0.0025826
-0.0043185 0.001392 0.0039966 0.00090165
-0.022283 0.0163 -0.34356 0.23026 -0.0083384 0.034029 -0.0022888 0.002047
-0.00044621 0.0020821 0.0005305 0.0053504
0.0052876 -0.010198 -0.0081507 0.034064 -0.033867 0.30127 0.00093515 0.0013418
-0.00027937 0.0031475 -0.0016345 0.00047053
-0.0044855 -0.0025289 -0.0024329 0.0020864 0.0010131 0.0013166 -0.17241 0.23002
-0.029167 0.01313 0.01445 -0.010209
-0.0040794 0.0015995 -0.0002461 0.0021063 -0.00028056 0.0032516 -0.029282 0.013047
-0.23772 0.059859 -0.018409 0.021067
0.0041658 0.00046149 0.00036496 0.0050749 -0.0015654 0.00053124 0.014916 -0.010449
-0.018981 0.021744 -0.2496 0.12825
860000000 -0.12974 0.2358 -0.017674 0.030604 -0.0033067 -0.009823 -0.0019743 0.00044978
0.0040223 0.0051324 -0.004012 -0.0030036
-0.017807 0.030416 -0.29519 0.27506 0.0079214 0.033815 0.00011281 0.0021178
0.003851 0.00065 0.0037061 -7.4521e-05
-0.0033354 -0.0099407 0.0080293 0.03393 0.015531 0.31116 -0.0004619 -0.00031476
0.0025245 -0.0016763 0.0018526 0.0041913
-0.0019315 0.00027621 0.00019401 0.0020235 -0.00047557 -0.0002675 -0.13522 0.24135
-0.018367 0.017607 -0.006666 -0.0094818
0.0041345 0.0055423 0.004002 0.00073565 0.0025822 -0.0016501 -0.018518 0.017574
-0.18104 0.12427 -0.026985 0.016561
-0.0040017 -0.0033436 0.0040678 0.00016503 0.0016485 0.0041748 -0.0064442 -0.0093661
-0.026606 0.016741 -0.1975 0.17694
920000000 -0.10706 0.25869 0.0048523 0.039102 -0.0092061 -0.0043851 -0.0018193 0.0016771
0.00016487 0.0011498 0.0034301 -0.001169
0.0048284 0.038939 -0.26931 0.29637 0.027944 0.022253 0.0015127 0.0010342
0.0074299 -0.00021513 0.0041662 -0.002558
-0.0091721 -0.0043323 0.027992 0.022239 0.061433 0.31245 0.0017748 -4.0246e-05
0.00068569 -0.00048088 0.00077488 -0.0014436
-0.0019256 0.0017155 0.0014544 0.0011107 0.0017472 -6.1939e-05 -0.1116 0.2574
-0.012633 0.030708 0.0043869 -0.006561
0.00015113 0.0016214 0.0072882 0.00035034 0.00058503 -0.00042714 -0.012419 0.030727
-0.17564 0.12686 -0.0028717 0.028938
0.0032418 -0.001701 0.0037633 -0.0028893 0.00089888 -0.001615 0.0046073 -0.006587
-0.0032167 0.029067 -0.20798 0.18969
980000000 -0.060742 0.2811 0.016909 0.030016 -0.0091394 0.0046271 0.0016701 0.0035854
0.0039178 -0.0015474 -0.0036619 -0.0028721
0.016966 0.030053 -0.21737 0.33426 0.032758 0.0047548 0.0019486 -0.0002245
0.0021867 -0.0060789 -0.00057387 -0.0027339
-0.009158 0.0046683 0.032792 0.0046396 0.10808 0.3079 0.00043929 -0.0011888
0.00029439 -0.0017128 0.0013524 -0.00026969
0.0017867 0.0035453 0.0018507 -0.00024847 0.00043046 -0.0011929 -0.073225 0.26952
0.0070674 0.030554 -0.0094862 -0.0078716
0.0039398 -0.0014888 0.0021761 -0.0062186 0.00033594 -0.0017771 0.0070176 0.030656
-0.1465 0.16546 0.0051743 0.021044
-0.0032357 -0.0029281 -0.0004897 -0.0028784 0.001416 -0.00032058 -0.0094688 -0.0078965
0.0054815 0.020857 -0.16759 0.2392
1040000000 -0.019055 0.28962 0.033145 0.019106 -0.0010536 0.007303 0.0023991 0.00060682
0.00029808 -0.0033348 -7.9304e-05 -0.0014861
0.033102 0.019215 -0.18166 0.34767 0.029107 -0.014645 0.0014898 -0.0018361
-0.002462 -0.002325 -0.0011373 -0.0030895
-0.0010792 0.0072796 0.029102 -0.014772 0.15523 0.2939 -0.00054806 -0.0013998
-0.0015712 -0.00096963 -0.00070853 -0.0011007
0.0022893 0.00065146 0.0014617 -0.001906 -0.00054043 -0.0013856 -0.045569 0.27838
0.018775 0.01963 -0.0021664 0.0010436
0.00029101 -0.0033311 -0.0024467 -0.0025032 -0.0016166 -0.0010225 0.018961 0.019539
-0.11292 0.17399 0.013723 0.019959
-0.00022305 -0.0015426 -0.0011611 -0.0030908 -0.00075644 -0.0010651 -0.0021511 0.001088
0.013432 0.020171 -0.14515 0.25907
1100000000 0.024739 0.30052 0.036491 -0.0033612 0.003371 0.0039908 0.0023392 -0.00078709
-0.0022826 -0.003142 -0.0043368 0.00014665
0.036438 -0.0034143 -0.13939 0.36806 0.014831 -0.027533 -0.00014792 -0.0018307
-0.0035356 -0.0011697 -0.0039146 -0.00060732
0.0033692 0.0039695 0.014722 -0.027601 0.201 0.27448 -0.001794 0.00035306
-0.0017513 0.00072076 -0.0012201 -0.00040677
0.0023192 -0.00079592 -0.00017529 -0.0018226 -0.0017749 0.00036291 -0.0059588 0.28375
0.025045 0.0068366 -0.0026689 -7.6732e-05
-0.0023486 -0.0030195 -0.0034915 -0.0010672 -0.0017177 0.00070133 0.025107 0.0067784
-0.097432 0.19219 0.019944 0.010026
-0.0042616 2.6266e-05 -0.0038475 -0.00046952 -0.0011841 -0.0003969 -0.0026187 -0.000309
0.020039 0.010087 -0.10165 0.29271
1160000000 0.076903 0.29725 0.024632 -0.020291 0.0031609 -0.00057449 5.3158e-05 -0.0023032
-0.0040799 -0.00092453 -0.0013172 0.0040855
0.024614 -0.020313 -0.093883 0.37326 -0.0040617 -0.028337 -0.0015894 -0.0014629
-0.0028203 0.0025877 -0.0016504 0.0020071
0.0031354 -0.0005782 -0.0041822 -0.028332 0.24557 0.24407 -0.00066654 0.0016709
-0.00040181 0.0018114 -0.00089841 0.00039927
4.467e-05 -0.0023184 -0.0016155 -0.0014158 -0.00064161 0.0016581 0.034126 0.28086
0.022417 -0.0095944 -0.0037386 0.004897
-0.0041003 -0.00085907 -0.0028803 0.0024859 -0.00040458 0.001846 0.022408 -0.0096107
-0.06101 0.204 0.019641 0.0009493
-0.0012824 0.00434 -0.001762 0.0018719 -0.00091773 0.00043349 -0.0037117 0.0050266
0.019529 0.0011597 -0.052746 0.29676
1220000000 0.12033 0.28734 0.01143 -0.030014 -0.0012285 -0.001215 0.00012082 -0.0010618
-0.0027449 0.0021559 0.0011789 0.0021131
0.011443 -0.029979 -0.05057 0.38707 -0.016846 -0.020558 -0.002542 0.00051818
-0.00010941 0.0031167 -0.00076441 0.0020055
-0.0012414 -0.0012255 -0.01695 -0.020503 0.28436 0.20473 0.00091881 0.0015339
0.00054848 0.0011652 0.00030983 0.00057459
0.00013641 -0.0010787 -0.0025313 0.00049427 0.00091817 0.0015588 0.07292 0.27211
0.011745 -0.016732 0.0020442 0.0017185
-0.002763 0.0021276 -3.0567e-06 0.0031579 0.00061948 0.0011348 0.011805 -0.016902
-0.040621 0.21512 0.015401 -0.012528
0.001191 0.0020492 -0.00066669 0.0019554 0.00027764 0.00059086 0.0019513 0.0015598
0.015461 -0.01258 -0.023727 0.31395
1280000000 0.17104 0.26862 -0.0073412 -0.028956 -0.0017184 0.0018948 -0.00092896 -0.0022021
-0.0010556 0.0032491 0.0025265 0.0013207
-0.007289 -0.028913 -0.0034866 0.37997 -0.023618 -0.0076743 -0.00087478 0.0014546
0.0017059 0.0018847 0.00061296 0.002052
-0.0017326 0.0018684 -0.02369 -0.0075584 0.31538 0.16191 0.0014441 -9.5058e-05
0.0010151 0.00033915 0.00030626 0.00033551
-0.00095815 -0.0021177 -0.00084072 0.0014367 0.0014427 -0.00011625 0.10969 0.25668
0.0023366 -0.019845 -0.00022562 0.00026514
-0.0010253 0.0034021 0.0017498 0.0019252 0.00099761 0.00043301 0.0022641 -0.019776
-0.0032258 0.22302 0.0037474 -0.015855
0.0025876 0.0014346 0.00071658 0.0020394 0.00034805 0.00033684 -0.00024013 0.00025505
0.0037205 -0.015804 0.02499 0.31885
1340000000 0.20912 0.2353 -0.017046 -0.019481 0.00057066 0.0042098 -0.0019809 -0.00080064
0.0014761 0.0028489 0.0018368 -0.0014618
-0.016973 -0.019478 0.036672 0.37216 -0.020585 0.0049091 -0.00018224 0.0019723
0.0019348 0.00092774 0.001243 0.00076183
0.0006111 0.0042056 -0.020589 0.0050178 0.33859 0.11299 0.00090831 -0.00096624
0.00063112 -0.00058627 0.00017411 0.00020967
-0.0019831 -0.0008014 -0.00015777 0.0020106 0.00088137 -0.00094688 0.143 0.23595
-0.0076602 -0.017327 0.00091905 0.0005532
0.0014801 0.0028803 0.0019462 0.00098503 0.00058488 -0.00052211 -0.0076897 -0.017379
0.025257 0.22087 -0.0028025 -0.014403
0.0018017 -0.0014494 0.0011695 0.00079982 0.00010277 0.00013904 0.00093075 0.00055934
-0.0028647 -0.01434 0.062978 0.3146
1400000000 0.24279 0.19871 -0.023364 -0.0081536 0.004866 0.0029192 -0.0022236 0.00081794
0.0026183 0.0010715 0.0004063 -0.0013861
-0.023354 -0.0081516 0.074208 0.3606 -0.013763 0.012546 0.0013409 0.0013561
0.0012352 -0.00064921 0.0011465 0.00019601
0.0049173 0.0029048 -0.013713 0.012627 0.3513 0.059184 -5.0679e-05 -0.0013517
0.00021389 -0.00012397 0.00047265 0.0002344
-0.0022523 0.00079928 0.001334 0.0013433 -5.4908e-05 -0.0013942 0.17204 0.20762
-0.014193 -0.010747 -0.00088774 -0.0002531
0.0026673 0.0010529 0.0012395 -0.00068158 0.00019266 -0.00012691 -0.01428 -0.010663
0.058223 0.22112 -0.0098598 -0.0093919
0.00039623 -0.0013456 0.0011628 0.00019509 0.00052967 0.00023919 -0.00084613 -0.00019916
-0.0097948 -0.009429 0.10776 0.30584
1460000000 0.26756 0.15559 -0.020488 0.0043388 0.0051491 -0.0017776 -0.0015255 0.0017785
0.0021926 -0.00027121 -0.000155 -0.00099102
-0.020471 0.0043049 0.1101 0.33902 -0.0048187 0.014898 0.0016553 0.00018631
0.0011282 -0.0013104 0.0012924 -0.00059157
0.0051407 -0.0018201 -0.0047385 0.014953 0.3582 0.0042724 -0.001084 -0.0011398
0.00032631 -0.00022475 0.00072442 -0.00032158
-0.0015362 0.0017756 0.0016603 0.0001946 -0.0010848 -0.0011267 0.19973 0.17899
-0.015628 -0.0040848 -0.00091057 0.0020692
0.0022722 -0.00028582 0.001129 -0.0013317 0.00030362 -0.0002533 -0.01563 -0.0040156
0.088585 0.21014 -0.012074 -0.0029297
-0.00023379 -0.0010311 0.0012676 -0.00052212 0.00072414 -0.00030516 -0.00096288 0.0021141
-0.012098 -0.0029067 0.14233 0.286
1520000000 0.28013 0.11332 -0.015074 0.0098774 0.0030811 -0.0040197 0.00018268 0.002701
0.0024923 -0.0019941 -0.0011236 -0.00017065
-0.015068 0.0098635 0.14401 0.32438 0.0024822 0.012015 0.0016679 -0.00074898
0.00018448 -0.0010518 0.00040577 -0.0010008
0.0030834 -0.0040236 0.0025531 0.012019 0.35025 -0.053825 -0.00083238 -0.00035182
0.00069599 -0.00099191 6.079e-05 -0.000154
0.0002311 0.0026916 0.0016598 -0.00078066 -0.00083082 -0.00033869 0.22303 0.1401
-0.015618 0.001854 0.0014462 0.0021425
0.002517 -0.0019445 0.00017606 -0.0011045 0.00074684 -0.0010378 -0.01564 0.0018775
0.11615 0.20038 -0.012131 0.0014256
-0.0010734 -0.00014529 0.00040526 -0.00099418 5.6443e-05 -0.00012362 0.0015369 0.0021237
-0.012084 0.0014376 0.1755 0.26695
1580000000 0.29035 0.068314 -0.0085326 0.013347 -0.0012807 -0.0046797 0.0016036 0.0018508
-0.00013562 -0.0023469 -0.00014899 0.0003959
-0.0084916 0.013334 0.17188 0.30045 0.0054794 0.0067366 0.00052075 -0.001577
-0.00045831 -0.0011572 -0.00018266 -0.00072609
-0.0012643 -0.0046588 0.0055363 0.0067437 0.32871 -0.11035 -0.0014864 0.0003339
-0.00043656 -0.0013904 0.00021917 -0.00039575
0.0015965 0.0018245 0.0005184 -0.0015807 -0.0014971 0.00038259 0.23745 0.10131
-0.012288 0.0073583 0.0022784 0.00072786
-0.00018559 -0.0023851 -0.00049563 -0.0011946 -0.00044281 -0.0014062 -0.01226 0.0074019
0.14209 0.1869 -0.0094322 0.0078929
-0.00015224 0.00038602 -0.00018246 -0.00075348 0.00019478 -0.00050053 0.0023094 0.00079192
-0.0094558 0.0078499 0.20906 0.24255
1640000000 0.29359 0.026543 -0.0017155 0.012302 -0.0029121 -0.002117 0.0027895 0.0010057
-0.00057007 -0.0018907 -0.00029667 0.00046559
-0.0017149 0.012288 0.20283 0.275 0.0054483 0.0020242 -0.00052954 -0.0018448
-0.00098913 -0.00057098 -0.00044844 -0.00070723
-0.0029088 -0.0021264 0.005484 0.0020021 0.29929 -0.16022 -0.00072648 0.0013145
-0.0012579 -0.0011184 -0.00012222 -0.00036625
0.0027772 0.00095055 -0.00053206 -0.0018347 -0.00074195 0.0013249 0.25075 0.051115
-0.0081723 0.0088707 0.0026228 -0.00056667
-0.00058752 -0.001881 -0.00096246 -0.00056925 -0.0012398 -0.0010914 -0.0081388 0.0089509
0.16656 0.16635 -0.0044206 0.010036
-0.00026103 0.00039594 -0.00049617 -0.00069718 -0.00016681 -0.00039006 0.0026574 -0.00066868
-0.004391 0.0099565 0.23589 0.21158
1700000000 0.28603 -0.018081 0.0017826 0.0095406 -0.0033392 0.0003094 0.0031084 -0.0013545
-0.0022597 -0.0007215 0.00053732 0.00042199
0.0017941 0.0095579 0.22047 0.24374 0.0027621 -0.00055465 -0.0014874 -0.00068614
-0.0008768 -0.00013993 -0.00085302 -0.0004855
-0.0033191 0.00034189 0.0027681 -0.0005734 0.25407 -0.19826 0.00020214 0.0017042
-0.0022277 -0.00010842 -0.00033721 -0.0008547
0.0030786 -0.0013797 -0.0014923 -0.00068834 0.00019392 0.0016973 0.24677 0.00069953
-0.0051846 0.010041 0.0017932 -0.0023043
-0.0022807 -0.00074787 -0.00088034 -0.00013267 -0.002271 -0.00020783 -0.005223 0.010039
0.18559 0.15009 0.0005361 0.010096
0.00059284 0.00043782 -0.00081461 -0.0004743 -0.00037848 -0.00082228 0.0017899 -0.0021902
0.0005868 0.010149 0.25294 0.17857
1760000000 0.27582 -0.066428 0.0041998 0.0063756 -0.0021602 0.0012797 0.0012336 -0.003518
-0.0013749 0.00056804 0.00019614 -0.00050749
0.0042099 0.0063833 0.24788 0.20422 5.015e-05 -0.0018802 -0.0012456 5.3396e-05
-0.0011729 0.0010106 -0.00054368 0.00029308
-0.0020949 0.0012704 5.1379e-05 -0.0018871 0.2059 -0.22994 0.0012171 0.0013744
-0.001168 0.0016231 -0.001334 -0.00065982
0.0012101 -0.0034884 -0.0012849 8.0082e-05 0.0011959 0.0013765 0.23858 -0.051055
-0.0013387 0.0094877 -3.1196e-05 -0.0025135
-0.0013981 0.00055514 -0.0011735 0.00099413 -0.0011918 0.0016655 -0.0013454 0.0095038
0.20378 0.11932 0.0046961 0.0074069
0.00018722 -0.00050688 -0.00055326 0.0003772 -0.0012694 -0.00065148 5.2165e-05 -0.002625
0.0046979 0.0074255 0.2674 0.14179
1820000000 0.25152 -0.10461 0.004473 0.0028043 0.00020261 0.0024202 -0.00102 -0.0031247
-0.0012932 0.00097839 -4.8566e-05 -5.0633e-05
0.0044984 0.0027978 0.25778 0.17341 -0.0022242 -4.0316e-06 -0.0014337 0.00096202
-5.0047e-05 0.001233 -0.00073328 0.00047023
0.00025895 0.0024281 -0.0022456 -2.0678e-05 0.15477 -0.24491 0.0018093 0.00051409
-0.00011854 0.0024265 -0.0016539 0.0002156
-0.0010357 -0.003091 -0.0014319 0.00096077 0.0017949 0.00055621 0.20725 -0.099548
0.00061121 0.00826 -0.0015708 -0.0019396
-0.0012881 0.00095125 -2.3613e-05 0.0012483 -0.0001313 0.0024159 0.00069039 0.0082111
0.22412 0.09292 0.0057576 0.0033645
-7.055e-05 1.8657e-05 -0.00070199 0.00042805 -0.0016218 0.00019074 -0.0017346 -0.0019172
0.0057497 0.0033718 0.27094 0.10612
1880000000 0.21645 -0.14432 0.0021642 0.00055347 -0.0002499 0.0022695 -0.0029261 -0.0023261
-0.00019738 0.0017808 0.00039245 -0.00051178
0.0022178 0.00053804 0.26214 0.12768 -0.0041072 0.0028365 -0.0002368 0.0018327
0.00060791 0.0014173 9.255e-05 0.0010214
-0.00019761 0.0022932 -0.0041249 0.0028336 0.10287 -0.2514 0.0019869 -0.0011909
0.0018431 0.0020217 -0.00098265 0.0015534
-0.0028777 -0.0023586 -0.000252 0.0017931 0.0019588 -0.0011611 0.16596 -0.13886
0.001967 0.0059072 -0.0023854 9.3175e-05
-0.0001303 0.001749 0.00062605 0.0013793 0.0017619 0.0019666 0.0020867 0.005956
0.23151 0.065318 0.0062856 0.0012238
0.00028369 -0.00059497 0.00011457 0.0010917 -0.00098346 0.0015871 -0.0024315 4.3717e-05
0.0062868 0.0012248 0.27227 0.07309
1940000000 0.1781 -0.17122 7.5159e-06 -0.0011365 0.001979 0.0019107 -0.0039195 0.00037768
0.0012036 0.00083551 -0.00064737 -0.00065543
4.6109e-05 -0.0011022 0.26395 0.095504 -0.0020339 0.0059906 0.001162 0.0014502
0.0020642 0.00040951 0.00092423 0.0004045
0.0019562 0.0019498 -0.0019915 0.0059987 0.059687 -0.24346 0.0006386 -0.0023947
0.0023383 0.00024624 0.00030895 0.0017981
-0.0038752 0.00043965 0.0011638 0.0014271 0.00058383 -0.0023991 0.11354 -0.17026
0.0015633 0.0040351 -0.0015287 0.0012647
0.0011578 0.0009419 0.0020598 0.00043701 0.0022802 0.00025118 0.0017225 0.0041167
0.23968 0.028645 0.0046674 -0.0030795
-0.00069557 -0.00061993 0.00095584 0.00035782 0.00033966 0.0017954 -0.0016325 0.0013131
0.0046846 -0.0030129 0.26347 0.036364
2000000000 0.13111 -0.18567 -0.0037158 0.0010159 0.0030268 0.0011859 -0.0024343 0.0037524
0.0008545 0.0005155 -0.00076027 0.00041831
-0.0036303 0.00098385 0.24936 0.06026 -0.00039964 0.0080667 0.001573 0.00023391
0.0011768 -0.0013539 0.00049114 0.00010461
0.0030291 0.0012588 -0.000331 0.0080721 0.017956 -0.22872 -0.0017194 -0.0015315
0.0019968 -0.0011742 0.001662 0.0013737
-0.0024685 0.0037316 0.0016231 0.00021775 -0.0016534 -0.0016284 0.058753 -0.17934
-1.6762e-06 0.0032401 -0.00038164 0.0021439
0.00080239 0.00028051 0.0011495 -0.0014276 0.0019694 -0.0011534 -0.00014619 0.0032689
0.23855 -0.0036903 0.00093426 -0.0041408
-0.0007913 0.00041886 0.00049855 3.8778e-05 0.0017004 0.0012736 -0.00014562 0.0021716
0.0010195 -0.004145 0.24998 0.0084596
2060000000 0.085335 -0.19269 -0.0043899 0.0034054 0.0030467 -0.00081362 0.00096098 0.0036141
0.00158 -0.00034061 -9.9488e-05 0.001347
-0.0043778 0.0033269 0.23699 0.032059 0.0047854 0.0088104 0.00095417 -0.00069283
0.00048785 -0.0015663 0.00068778 -0.00021941
0.0030295 -0.00091423 0.0048721 0.008843 -0.014058 -0.21018 -0.0019277 0.00042565
0.00065484 -0.002208 0.0027911 0.00014742
0.0010375 0.0036165 0.00094055 -0.00062913 -0.0018312 0.00050484 0.0079382 -0.17539
-0.0013772 0.0042467 0.00091267 0.0011799
0.0016524 -0.00035944 0.00047866 -0.0015591 0.00071895 -0.0021331 -0.0011972 0.0040274
0.22803 -0.041624 -0.0013222 -0.0052673
-0.00020977 0.0012881 0.00071039 -0.00024848 0.0029495 0.00015628 0.0006444 0.001202
-0.0013355 -0.0052289 0.23637 -0.016457
2120000000 0.039184 -0.18411 -0.0033587 0.0067577 0.0023024 -0.0028193 0.0032044 0.0020816
0.00067485 -0.001434 0.0011003 0.00019518
-0.0033553 0.0067625 0.21569 0.0076582 0.0074459 0.0045951 0.00097885 -0.001202
-0.0014916 -0.0019015 -3.1795e-05 -0.001104
0.0022819 -0.002838 0.0074647 0.0045328 -0.042882 -0.19401 -0.00094176 0.0017549
-0.0015827 -0.0014617 0.00052814 -0.0021492
0.0032078 0.0020333 0.0010042 -0.001245 -0.00092959 0.0017149 -0.041739 -0.15816
-0.0015856 0.0056166 0.0016527 0.0010981
0.00075697 -0.0014225 -0.0014664 -0.0019684 -0.0016419 -0.0015061 -0.0017829 0.00576
0.21458 -0.077564 -0.0056621 -0.0030228
0.00098769 0.00022261 -0.00014395 -0.0011443 0.00045207 -0.0021555 0.0015995 0.0011204
-0.0057718 -0.0030186 0.21548 -0.032663
2180000000 -0.00072985 -0.16997 -0.0017388 0.0098445 0.00040425 -0.0024426 0.0030798 -0.00044755
0.00041399 -0.0012703 0.0013581 0.00023229
-0.0017419 0.0098414 0.19639 -0.0095538 0.0083349 0.0037535 -0.00078307 -0.001553
-0.0020597 0.00094304 -0.00011049 0.00037859
0.00043279 -0.0023487 0.0083603 0.003654 -0.063848 -0.1692 0.0013574 0.0017857
-0.00088098 -0.00026831 0.00019568 -0.0017795
0.002985 -0.00061191 -0.00082105 -0.0016132 0.0013626 0.0018335 -0.077385 -0.13117
-0.00089863 0.008719 0.0020831 0.00019481
0.00034494 -0.0014809 -0.0020898 0.00097687 -0.00082551 -0.00024417 -0.00064865 0.0084633
0.18906 -0.10774 -0.0063942 0.0013262
0.0015004 0.00032939 -8.1693e-05 0.00034813 0.00022138 -0.0017902 0.0019447 4.7467e-05
-0.0063622 0.0012788 0.1994 -0.046727
2240000000 -0.029467 -0.14556 0.0024449 0.01109 -0.00071379 -0.0028749 0.0016812 -0.002475
-0.0018727 -0.00087515 0.00076347 -0.0019813
0.0023991 0.011124 0.17696 -0.015597 0.0087555 -0.00017446 -0.00086055 -0.00041385
-0.00036426 0.0011757 -0.00062174 -0.00052179
-0.00070243 -0.002864 0.00875 -0.0001584 -0.080927 -0.14515 0.0021465 -0.0016623
-0.0011343 -3.2856e-05 -0.0022336 -0.0014336
0.0017005 -0.0025157 -0.00083178 -0.00046295 0.0021493 -0.0017383 -0.11137 -0.10272
0.0012673 0.010451 0.0014564 -0.00050168
-0.0019127 -0.00083729 -0.00035138 0.0011493 -0.0011338 -7.8761e-05 0.0011849 0.010431
0.16103 -0.12714 -0.0067414 0.0039604
0.0005976 -0.0021711 -0.00058437 -0.00044986 -0.0023182 -0.0015036 0.0014691 -0.00023173
-0.0067013 0.003952 0.17583 -0.057859
2300000000 -0.05648 -0.11811 0.0079668 0.0090723 -0.0013401 -0.0018385 -0.00058896 -0.0016757
-0.001309 0.00055918 -0.0011254 -0.00074927
0.0079703 0.0089654 0.15628 -0.024511 0.0087892 -0.0022552 -0.00079533 0.0006814
-8.1153e-05 0.0016608 8.0129e-05 0.00078289
-0.0013554 -0.0019662 0.0087505 -0.0023107 -0.093919 -0.12074 -0.00016471 -0.0018426
-0.00014029 0.0018718 -0.0019236 0.00073508
-0.00062557 -0.0015795 -0.00079757 0.00066999 -0.00015075 -0.0017522 -0.13145 -0.066583
0.0054786 0.010754 0.00062943 -0.0020146
-0.0013781 0.00057434 -4.9136e-05 0.0016372 -0.0001191 0.0017916 0.0057609 0.010953
0.12521 -0.14826 -0.0044071 0.0074963
-0.0011864 -0.00075654 8.5337e-05 0.00063973 -0.0019815 0.00060854 0.00055605 -0.0019405
-0.004359 0.0074924 0.15958 -0.059118
2360000000 -0.072321 -0.086208 0.010831 0.0081917 -0.0011595 -0.0014979 -0.0017138 -0.0007848
-0.00076895 0.0011155 -0.0016655 -0.00037213
0.010788 0.0082104 0.14764 -0.024242 0.0080927 -0.005348 -0.00061004 0.0011374
0.0019682 0.00036901 0.00012098 -0.00013181
-0.0011656 -0.001452 0.008087 -0.0054252 -0.10313 -0.098521 -0.0028274 -0.0011037
0.00086052 0.00019717 -0.00079306 0.0018368
-0.0017087 -0.00076015 -0.00061456 0.0010927 -0.0027819 -0.0011178 -0.14811 -0.034858
0.010072 0.0099205 0.001398 -0.0022019
-0.00058163 0.0010669 0.0020398 0.00024637 0.00088547 0.00013263 0.0097785 0.0097386
0.09742 -0.14912 -0.00019486 0.0086916
-0.001489 -0.00021006 0.00010781 -7.2169e-05 -0.00082444 0.0018637 0.0013249 -0.0020217
-0.0003306 0.0085878 0.13791 -0.06268
2420000000 -0.080318 -0.059146 0.014384 0.0024235 -0.003182 -0.0010493 -0.00081384 0.0009234
0.0011135 0.0015935 -0.0013057 0.0016622
0.014407 0.0023828 0.13026 -0.02519 0.0045429 -0.0072539 0.0013082 0.0010443
0.00076298 -0.0014989 -9.8535e-05 -0.00017749
-0.0031783 -0.0010735 0.0044775 -0.0073171 -0.1162 -0.078051 -0.0024447 0.0015232
-9.5564e-05 -0.0001333 0.00053475 0.0028073
-0.00070947 0.00083265 0.0013732 0.0010364 -0.002324 0.001563 -0.15675 0.0095257
0.013638 0.0075702 -0.00016467 -0.002671
0.0011471 0.0016525 0.00073795 -0.0014132 -1.0414e-05 -0.00023069 0.013913 0.0074
0.061874 -0.14895 0.0011457 0.009547
-0.0013485 0.0016226 -0.00015052 -0.00019813 0.00036731 0.0028178 -0.00037421 -0.0029359
0.0011916 0.0095457 0.11893 -0.058034
2480000000 -0.080572 -0.027824 0.013826 -0.0030481 -0.0015931 -5.3886e-06 -0.00049922 0.001368
0.0017316 -0.00040803 0.00031988 0.0014711
0.01381 -0.0029911 0.13228 -0.026106 0.0024389 -0.0090381 0.0011429 -6.8293e-05
-0.00056723 -0.0010399 -7.9251e-05 -0.00029996
-0.0016905 8.168e-05 0.002386 -0.0091251 -0.11905 -0.057832 -0.00054783 0.0034853
-0.00017645 -0.00068173 0.0019235 0.00088386
-0.00050811 0.0014382 0.001124 -8.5888e-05 -0.00051455 0.0034402 -0.15763 0.046499
0.017459 0.0011148 -0.0017418 -0.0025574
0.001772 -0.00036393 -0.00058516 -0.0010822 -0.00032982 -0.00062073 0.017255 0.00088676
0.031299 -0.14151 0.0043565 0.0082213
0.00026776 0.0015516 -0.00015149 -0.0001934 0.0020243 0.00095038 -0.0016547 -0.0024536
0.0041653 0.0082962 0.099367 -0.053949
2540000000 -0.084481 -0.0012839 0.011443 -0.0067421 -0.0022505 0.00092933 0.00067972 0.00087513
-6.2e-05 -0.001641 0.0010508 0.0014829
0.011413 -0.0066855 0.11897 -0.018163 -0.0015085 -0.0080617 0.00056438 -0.0014009
-0.001864 -0.00012504 -0.00052984 0.00024048
-0.0021858 0.00087829 -0.0015897 -0.0080941 -0.12547 -0.03425 0.002275 0.0024445
-0.00098689 3.9934e-05 0.0016908 -0.00093824
0.00061976 0.00083627 0.00054089 -0.0014076 0.0023162 0.0024971 -0.15607 0.085192
0.017331 -0.0053163 -0.0022454 -0.0020914
6.1162e-05 -0.0017771 -0.0017861 -9.1062e-05 -0.0010551 -2.7331e-05 0.017552 -0.0052568
0.0076959 -0.12695 0.0073445 0.0068135
0.0010303 0.0015912 -0.00051427 0.00024935 0.00175 -0.001041 -0.0023863 -0.0021962
0.0074497 0.0067745 0.084728 -0.040129
2600000000 -0.077597 0.022966 0.0080617 -0.01009 -0.0012425 0.002473 0.00080799 -0.0004611
-0.00099078 -0.0011234 0.0018554 0.00040263
0.0080389 -0.010089 0.11322 -0.033848 -0.0037838 -0.0061015 -0.00038215 -0.00074223
-0.00025594 0.0016795 -0.00013685 0.00078256
-0.0012781 0.0025826 -0.0038379 -0.0060541 -0.13038 -0.0093991 0.003005 -0.00014803
-5.1809e-06 0.001447 0.0011646 -0.0016347
0.00083076 -0.00043498 -0.00042677 -0.00072215 0.0030337 -0.00018737 -0.14163 0.11829
0.014191 -0.01151 -0.003281 0.00052365
-0.00090278 -0.001155 -0.00031358 0.0017334 -1.7754e-05 0.0014125 0.013783 -0.011653
-0.020186 -0.11104 0.0094406 0.0058898
0.0018717 0.00037097 -0.00013801 0.00074617 0.0010065 -0.001661 -0.0034057 0.0005689
0.0092935 0.006092 0.076716 -0.026108
2660000000 -0.071844 0.048662 0.0039631 -0.0118 -0.00011605 0.0011152 -5.2228e-05 -8.3006e-05
-0.0023452 0.00030045 0.0013663 -0.00074744
0.0039828 -0.01177 0.12044 -0.029873 -0.0049773 -0.0043062 -0.0012652 -0.00034289
0.00033466 0.0018933 0.00052796 0.00073844
-7.0872e-05 0.0011406 -0.0050335 -0.0042208 -0.12925 0.011156 0.0018884 -0.0018366
0.00023284 0.00065395 -0.0011149 -0.0014847
1.3319e-05 -0.00013908 -0.0012838 -0.00035263 0.0019291 -0.0018308 -0.12198 0.14934
0.0081252 -0.015017 -0.0023329 0.00096809
-0.0025468 0.00038946 0.00028699 0.0019276 0.00032947 0.00064557 0.0079825 -0.015013
-0.035716 -0.095798 0.010667 0.0015637
0.0012323 -0.00073223 0.00048794 0.00072535 -0.0010714 -0.0015144 -0.0023281 0.00090431
0.010715 0.0016192 0.072484 -0.0061274
2720000000 -0.061181 0.067133 -0.00023864 -0.011648 -0.00038441 0.0029306 -0.00022618 0.00017465
-0.0022179 0.0021972 0.00050157 -0.0015574
-0.00023991 -0.011586 0.10526 -0.033051 -0.0053105 -0.0008216 -0.0014845 0.00044451
0.0017427 0.00050889 0.00084721 -0.00021228
-0.00022341 0.0028883 -0.0052855 -0.00081511 -0.12356 0.040567 0.00025937 -0.0024132
0.00039117 0.00071225 -0.001301 0.00065372
-0.00032675 0.00018103 -0.0014461 0.00047225 0.00024319 -0.002439 -0.089647 0.17851
0.0017398 -0.015994 -0.0014352 0.0023668
-0.0022082 0.002031 0.0017924 0.00052623 0.00042054 0.00063668 0.0018056 -0.01625
-0.051432 -0.070756 0.012289 -0.0008439
0.00049615 -0.0016969 0.00078044 -0.00027976 -0.0012554 0.00078538 -0.0016832 0.0023222
0.012283 -0.00073157 0.076564 0.012879
2780000000 -0.047156 0.086443 -0.0046483 -0.010213 -8.4434e-05 0.0011251 0.00066418 -0.00024455
0.0012137 0.0025727 -0.00059532 -0.0017516
-0.0046041 -0.010247 0.10349 -0.044911 -0.0040414 0.00060855 -9.8399e-05 0.0015436
0.0017352 -0.00095397 0.00010332 -0.00024322
-0.0001024 0.0011529 -0.0040524 0.00061954 -0.121 0.071209 -0.0020428 -0.0014177
0.00045076 -0.00033398 -0.0004254 0.00076297
0.00069571 -0.00025673 -0.00012302 0.0015114 -0.002036 -0.0013894 -0.060932 0.20102
-0.004679 -0.014483 -0.00071379 0.0019664
0.0012764 0.002591 0.0017668 -0.0009531 0.00044636 -0.00040579 -0.0047417 -0.014287
-0.064235 -0.044593 0.010277 -0.0054191
-0.00070996 -0.0017758 0.00012581 -0.00012482 -0.00044582 0.00088914 -0.00034706 0.0021016
0.010222 -0.0055419 0.080434 0.031571
2840000000 -0.031657 0.102 -0.0075916 -0.006968 0.0014544 0.0020159 -6.0934e-05 -0.00026197
0.0014049 0.0012584 -0.0015349 0.00010569
-0.0075838 -0.0069848 0.10146 -0.037831 -0.0030877 0.001645 0.00038821 0.00070767
-3.7695e-05 -0.0014411 0.0001056 -2.6024e-05
0.0015335 0.0019939 -0.0030494 0.001706 -0.11477 0.097342 -0.0012803 0.00039493
0.00050931 0.0001815 0.00089694 0.0011082
-3.5331e-05 -0.00024859 0.00039937 0.00070294 -0.0013467 0.00043576 -0.024969 0.21686
-0.0087234 -0.010412 0.00036569 0.00135
0.0014977 0.0012001 -3.1247e-05 -0.0015205 0.00050542 0.00017173 -0.0087577 -0.010578
-0.068387 -0.02105 0.0086414 -0.0071289
-0.0015706 0.00011325 3.3937e-05 -5.885e-05 0.0010859 0.0010656 4.9055e-05 0.001451
0.0088712 -0.0071854 0.095101 0.046938
2900000000 -0.01739 0.12156 -0.0088685 -0.0029086 0.0015042 5.9314e-05 0.00040265 -0.00089489
0.0022729 -0.0011901 -0.00084104 0.00021749
-0.0088077 -0.0028751 0.082251 -0.045298 -0.00070846 0.0026717 0.00083175 0.00036036
-0.00042072 -0.0013978 -0.00024948 8.8337e-07
0.0015083 3.1689e-05 -0.00064424 0.0026317 -0.097026 0.12974 -0.00073167 -0.00010052
-0.00053458 -0.0013493 0.0019415 -0.00046158
0.00041834 -0.00085148 0.00076625 0.00032819 -0.00076303 -6.8435e-05 0.011818 0.21996
-0.011207 -0.0055522 0.0011028 0.0019332
0.0023985 -0.0013613 -0.00043032 -0.001383 -0.000387 -0.0013589 -0.011327 -0.0053892
-0.068346 0.011062 0.0066288 -0.010298
-0.0010761 0.0002643 -0.00014234 7.7323e-06 0.0020299 -0.00067515 0.0013074 0.0018162
0.0063525 -0.0101 0.1098 0.052237
2960000000 0.0047955 0.1335 -0.0086477 0.00065878 0.00047038 0.0013788 -0.00084054 -0.00098103
-0.00019423 -0.0018462 -0.00072943 0.0005423
-0.008574 0.00063509 0.091505 -0.044581 -0.00029253 0.00096314 0.00091487 0.00013388
-0.0012575 -0.00084889 0.00046126 0.0003507
0.00048777 0.0013833 -0.00026815 0.00095967 -0.078268 0.16099 -0.00072141 0.00045649
-0.00056348 0.00080195 -0.00014145 -0.0025339
-0.00087185 -0.0010185 0.0010042 7.8952e-05 -0.0007094 0.00036248 0.054109 0.22757
-0.010997 9.1483e-05 0.0018217 0.00063587
-0.0003206 -0.0018305 -0.0012221 -0.00083082 -0.00054679 0.00087935 -0.010999 -6.276e-05
-0.058604 0.036423 0.0018872 -0.011597
-0.00064826 0.0004963 0.00040175 0.00036534 -0.0001608 -0.0025279 0.0016041 0.00055057
0.0020307 -0.01165 0.12952 0.062977
3020000000 0.02345 0.14732 -0.0063677 0.0038858 0.001408 -0.00015519 -0.00096009 -5.9894e-06
-0.00071081 0.00036094 -1.3739e-05 0.00038292
-0.006401 0.0039125 0.080481 -0.033147 -0.00019499 -0.00040501 0.00053679 -0.00089166
-0.001645 0.00038079 0.00060472 -0.00024755
0.0014342 -0.00019757 -0.00021045 -0.00040802 -0.056553 0.18562 -0.00030937 0.00091207
0.00022223 0.00038713 -0.00089708 -0.0016436
-0.0010359 -1.8096e-05 0.00048295 -0.00089681 -0.00033747 0.00096138 0.093189 0.2203
-0.0088663 0.0031824 0.00077678 0.000406
-0.00074799 4.7144e-05 -0.0016962 0.00039729 0.00029508 0.00028785 -0.0089136 0.0033249
-0.046228 0.061173 -0.0011855 -0.01094
-8.1119e-05 0.00051373 0.000675 -0.00023436 -0.0010505 -0.0016417 0.0007684 0.00048517
-0.0011352 -0.010938 0.14924 0.059812
3080000000 0.050821 0.15631 -0.0043878 0.0059416 0.0017578 -8.4618e-05 -0.00073035 0.0001906
-0.00057427 0.00030831 -3.2415e-05 0.00059855
-0.0043757 0.0059399 0.078096 -0.027447 -0.00053451 0.00019051 -7.8153e-05 -0.00028553
-0.00041903 0.0011594 -1.7953e-05 -0.00049308
0.0018192 -0.00016216 -0.00055528 0.00021566 -0.018964 0.20702 -0.00081855 0.00031149
0.00039801 0.00074158 -0.0021624 -0.00050669
-0.00081909 0.00016256 -6.4792e-05 -0.00034588 -0.00083175 0.00031622 0.12695 0.21274
-0.0052696 0.0067344 0.0018772 0.0003376
-0.00067055 0.00044214 -0.00028488 0.0011057 0.0003425 0.00078883 -0.0053028 0.0067477
-0.023566 0.089005 -0.0057284 -0.0092831
6.4638e-05 0.00067368 -5.9631e-05 -0.00055501 -0.0022499 -0.00053572 0.0018595 0.00041571
-0.0057395 -0.0092753 0.16382 0.066252
3140000000 0.079669 0.15915 -0.0010531 0.0075585 0.0027501 -0.0015248 -0.0010256 0.0011847
0.0014746 0.00081229 0.00041718 -0.00013832
-0.0010823 0.0075337 0.074037 -0.02937 -0.0010752 -5.1319e-07 0.00073917 -0.00032617
-3.1394e-05 0.0010342 0.00051947 -0.00044408
0.0027307 -0.0015332 -0.0010718 2.7554e-05 0.022939 0.22667 0.00019628 0.0017073
0.0013469 -0.00042781 -0.0025225 0.0010659
-0.00092016 0.0011152 0.00069301 -0.00037745 0.00011944 0.0016641 0.16243 0.18697
-0.001455 0.0070845 0.00091953 -0.0015245
0.0016716 0.00077396 2.1333e-05 0.0011076 0.0014308 -0.00040645 -0.0015918 0.007144
-0.010562 0.10623 -0.0073886 -0.0059979
0.00046917 -0.00013813 0.00061289 -0.00042221 -0.0026223 0.0011469 0.0010323 -0.0013963
-0.007375 -0.0059847 0.18785 0.057504
3200000000 0.11155 0.16916 0.0041495 0.0065017 0.00078707 -0.0030158 9.4923e-05 0.0016282
0.00052866 -0.0017419 -0.00010054 0.00059608
0.004142 0.0065224 0.084538 -0.027833 -0.0011433 0.00041052 -0.00060002 -0.0010364
0.00080117 0.0010951 -0.00030351 -0.0010181
0.00073897 -0.0029774 -0.0011592 0.00043868 0.06757 0.23202 0.0013789 0.00055515
-3.9442e-06 -0.0020366 -0.0012637 0.0024119
0.00013433 0.0017142 -0.00058282 -0.0010596 0.0013124 0.00059891 0.18371 0.16449
0.0015882 0.0063268 0.00061936 -0.0014167
0.00068404 -0.0017547 0.00080295 0.0010685 -2.3487e-06 -0.0019668 0.0016638 0.0062834
0.022828 0.12359 -0.009105 -0.002002
0.00010949 0.00054821 -0.00034425 -0.0010397 -0.0012856 0.0024571 0.00056676 -0.0014815
-0.0089453 -0.001978 0.20326 0.056456
3260000000 0.14315 0.16102 0.0043507 0.0029614 -0.00064861 -0.0023854 0.0011752 0.00058777
0.00031824 -0.0018818 -0.00012822 -8.3571e-05
0.004366 0.0029851 0.092817 -0.031105 -0.0019502 0.0019817 -0.00050073 -0.00018511
0.00092988 -0.00053439 -0.0010646 -7.4251e-05
-0.00070638 -0.0023399 -0.0019665 0.0020048 0.11887 0.22763 0.0004504 -0.00016229
-0.00087191 -0.0009118 0.00062739 0.0020757
0.0011439 0.00065424 -0.00054267 -0.00017227 0.00045366 -0.00022001 0.21087 0.12694
0.0038049 0.0049917 -0.00068991 -0.0018723
0.00034924 -0.0020843 0.00089322 -0.00058649 -0.00072217 -0.0010875 0.0038566 0.0049299
0.044024 0.13191 -0.0069487 0.0028783
-8.1368e-05 3.0637e-05 -0.00097083 6.716e-05 0.0006577 0.0019731 -0.00076409 -0.0019087
-0.0071159 0.0028547 0.2326 0.046554
3320000000 0.17341 0.15483 0.0071614 0.0011144 -0.0004313 -0.0018504 0.00071626 0.00019909
-0.0019765 -0.0014546 0.00024838 0.00014615
0.0071745 0.0011036 0.099729 -0.02763 0.00055513 0.0023415 -0.00044081 -0.00043195
-0.0002636 -0.00031791 -0.00059994 0.00027469
-0.0004567 -0.0019764 0.00062689 0.0023557 0.16643 0.21812 0.00025037 -0.00026407
-0.0010643 -0.00027597 0.00035005 0.00048877
0.00071266 0.00025951 -0.00043366 -0.00041108 0.00025768 -0.00024731 0.21938 0.096571
0.0045551 0.0020828 -0.001362 0.00022841
-0.0017467 -0.0014103 -0.00023739 -0.00032494 -0.0011212 -9.8682e-05 0.0045902 0.0019016
0.070822 0.1339 -0.0042791 0.0034685
0.00040175 0.00020189 -0.0005705 0.00028988 0.00038432 0.00049108 -0.0011957 -2.0616e-05
-0.0043716 0.0034781 0.24851 0.034108
3380000000 0.20824 0.13801 0.0055792 -0.0022354 -0.0012918 0.00062178 0.00095744 0.00019219
-0.001377 0.00072577 0.00019279 9.2901e-05
0.0056427 -0.0021789 0.11065 -0.035593 5.7175e-05 0.0030625 -0.001161 -0.00037158
-0.00010447 0.00010694 -0.00088445 0.00042389
-0.0012429 0.00067204 4.5747e-05 0.0031098 0.20785 0.1955 0.0006226 -0.00038379
-0.0017118 0.00057918 0.0010199 0.0014186
0.0009573 0.00018152 -0.0011679 -0.00039111 0.00067561 -0.00037965 0.23459 0.063821
0.0059462 0.0016323 -0.00016907 0.00044059
-0.0015555 0.00085174 -0.0002684 0.00015291 -0.0016879 0.00051765 0.005979 0.0013669
0.10789 0.12691 -0.0013226 0.0050003
0.00022558 0.0001063 -0.00085376 0.00054982 0.001039 0.0012667 -0.00018629 0.00027671
-0.0014005 0.0049882 0.27858 0.015781
3440000000 0.23972 0.11638 0.0045917 -0.0040707 -0.0006998 -0.0016016 0.00072904 4.7689e-05
-0.0015047 0.0015223 0.00084822 7.2468e-05
0.0046364 -0.0040385 0.10409 -0.041099 0.0030896 0.0021036 -0.00087578 0.0012241
-1.6632e-05 0.00050128 0.00015095 0.00090403
-0.00071894 -0.0015767 0.0031403 0.0020901 0.24644 0.16697 -0.00032892 -3.4993e-05
-3.8659e-05 0.0012213 0.00091983 0.00076312
0.00072187 6.406e-05 -0.0008175 0.0012116 -0.00033558 8.1333e-05 0.23599 0.030828
0.006574 -0.0014881 -0.00032086 0.00026187
-0.0015208 0.0016595 6.2112e-05 0.00042728 -7.7115e-05 0.0013761 0.0065816 -0.0014374
0.13375 0.12091 0.0021594 0.0031949
0.00090444 0.00026553 9.2095e-05 0.00088772 0.00092362 0.00065586 -0.00022889 0.00018086
0.0021495 0.0033538 0.29523 -0.013707
3500000000 0.27186 0.08512 0.002386 -0.0048249 -0.0012938 0.0016763 0.00097291 -0.00081963
-0.00090145 0.0013086 0.00073277 -0.00094314
0.0024156 -0.004854 0.11632 -0.064837 0.0031417 0.0011575 -0.0003426 0.00054342
0.00041646 -0.00017983 -0.00011056 0.00034796
-0.0013814 0.0016434 0.0031499 0.0011026 0.27563 0.13285 0.00024356 -8.4131e-05
5.6385e-05 0.0010194 0.0018312 9.4565e-05
0.00097541 -0.00080341 -0.00032633 0.0005965 0.00017571 -0.00014188 0.24003 0.0031637
0.0060663 -0.0039117 -0.00019961 -0.00023222
-0.0009438 0.0013712 0.00048549 -5.1369e-05 0.00018961 0.00099032 0.0060035 -0.0038943
0.17392 0.097949 0.0027331 0.0012414
0.00062165 -0.00091817 -5.8512e-05 0.00037104 0.0017202 0.00020653 -0.0001127 -0.00015734
0.0026526 0.0012436 0.31585 -0.041909
3560000000 0.29033 0.05072 8.3045e-05 -0.0061033 -0.00015788 -0.00096825 0.00057212 0.00026826
0.001752 0.0015519 -0.00012597 -0.0012911
5.7591e-05 -0.006054 0.11054 -0.070189 0.0058299 -0.00062418 0.0004973 0.00057474
0.00065857 -0.0001041 0.00027048 0.00046063
-0.00013296 -0.00096937 0.005788 -0.0006531 0.30271 0.089554 -1.7995e-05 -0.00015962
0.00058204 0.00044683 0.0014556 -0.00096387
0.00057764 0.00027927 0.00044867 0.00061636 7.8019e-05 -0.00018572 0.23017 -0.033174
0.0048377 -0.0062757 -0.00014482 -0.00050031
0.0015587 0.0017608 0.00065804 -0.00041739 0.00067263 0.00039778 0.0046546 -0.0064216
0.19481 0.089095 0.0022026 -0.0014821
-0.00022099 -0.0012585 0.00030249 0.0004769 0.0014168 -0.0009598 -0.0005508 -0.00058326
0.0022577 -0.0013891 0.3282 -0.081641
3620000000 0.30684 0.013156 -0.0012676 -0.0037083 -0.0020755 -0.00034471 0.00027343 -0.0016417
-0.00011065 0.00048131 -0.00052044 -0.00080295
-0.0012961 -0.0037162 0.11058 -0.099451 0.0041398 -0.003878 0.00029122 0.00031852
-0.00024821 -0.00085198 0.00067088 0.00044205
-0.0020641 -0.00029448 0.0040868 -0.0039637 0.31517 0.045849 0.00014655 -0.00092521
-0.00022439 0.00034275 0.00079135 -0.00090518
0.00029371 -0.0016623 0.00027702 0.00039306 0.00012768 -0.00097643 0.2182 -0.063178
3.9107e-05 -0.0070686 -0.0011043 0.0010717
3.6101e-05 0.00029143 -0.00023791 -0.00068384 -0.00018657 0.00025684 -6.8279e-05 -0.0069181
0.21547 0.054275 0.00065578 -0.0012128
-0.00054563 -0.00072979 0.00068906 0.00045504 0.00085089 -0.00089692 -0.0011394 0.00081126
0.00072692 -0.0011771 0.3302 -0.11657
3680000000 0.31073 -0.031333 -0.0037155 -0.003893 -0.00099788 0.0017644 -0.00099161 -0.00034402
0.0012754 -0.00018697 -0.0012644 -0.00033295
-0.0036841 -0.0039275 0.10635 -0.11608 0.0015736 -0.0045229 0.00073438 0.00023395
-0.00031972 -0.00065172 0.00072857 6.2457e-05
-0.0010727 0.0019036 0.0015 -0.0046272 0.32606 -0.0038298 -0.00091851 -0.00060911
0.0010888 0.00071847 0.00068054 -0.0021
-0.00097723 -0.00026427 0.00074922 0.00022066 -0.0009017 -0.00060238 0.20473 -0.09649
-0.0012368 -0.0062124 -0.0010237 0.0013088
0.001371 -8.7607e-05 -0.00032036 -0.00071507 0.0011406 0.00073926 -0.0012187 -0.0062646
0.2364 0.032674 -0.00024197 -0.0017815
-0.0011415 -0.00022755 0.00077897 0.00019726 0.00068432 -0.0020399 -0.0011015 0.0013002
-0.0001595 -0.0015222 0.32957 -0.16085
3740000000 0.31256 -0.067505 -0.0031776 0.0001469 -0.0020952 0.0025935 8.6607e-05 -0.0009467
-0.00096616 0.0001684 -0.000751 0.00043965
-0.0031619 0.0001252 0.097733 -0.13769 0.00083612 -0.0054941 0.00024884 -0.00014752
-0.00039887 -0.00021995 0.00044739 0.00017761
-0.0020792 0.0026982 0.00077984 -0.0055776 0.32892 -0.043171 -0.00077537 -6.4022e-05
-3.4574e-05 -0.00013162 -0.00036311 -0.0011523
0.00011604 -0.00086637 0.00026352 -0.00016181 -0.00081611 -1.6325e-05 0.18309 -0.1202
-0.0027981 -0.0055507 0.00048748 0.0026095
-0.0007708 0.0002379 -0.00020264 -0.00021486 -0.00020916 -6.2355e-05 -0.0027488 -0.0052117
0.24492 -0.001243 -0.0004483 -0.0010899
-0.00098498 0.00036086 0.00046048 5.244e-05 -0.00035509 -0.0011996 0.0007377 0.0027905
-0.00061674 -0.0010327 0.31532 -0.20107
3800000000 0.3072 -0.11375 -0.0022859 0.0008354 0.00097214 0.0037622 -0.0013298 -0.001486
0.0016754 0.0011856 -0.0012494 3.0121e-05
-0.0023106 0.00076599 0.087224 -0.15255 -0.0021514 -0.0051158 0.00028666 0.00019102
-0.00087042 -0.00038569 0.00077028 6.892e-05
0.00087456 0.003896 -0.0021501 -0.0051212 0.32531 -0.085009 -0.0008291 0.00069125
0.00083494 -0.00025574 -0.0010881 -0.00055878
-0.0014193 -0.0014985 0.00026581 0.00021516 -0.00085142 0.00062291 0.17398 -0.14563
-0.0033017 -0.0033804 0.0017655 0.0014333
0.001791 0.0011021 -0.00092166 -0.00022539 0.00059586 -0.00023852 -0.0034432 -0.0035678
0.26072 -0.039191 0.0011076 0.00028656
-0.0012027 0.00043693 0.00076747 4.9755e-05 -0.000892 -0.00080367 0.0015718 0.0017437
0.00073301 0.00014487 0.30762 -0.24206
3860000000 0.29504 -0.14542 -0.00066458 0.0012896 0.0026762 0.0018942 -0.0019845 0.0012597
0.00096434 -0.0012747 -0.00020231 0.0016353
-0.00063371 0.001323 0.068203 -0.16253 -0.0032412 -0.0048322 0.00061434 -0.00069878
-0.00081863 0.0013521 0.00072608 -0.0009657
0.0027466 0.001896 -0.0033189 -0.0047528 0.30516 -0.12526 -0.00054216 0.00096243
0.0001257 -0.00048779 -0.00082744 -0.00043603
-0.0020248 0.0011479 0.00062533 -0.0006899 -0.00055476 0.0009515 0.14595 -0.16054
-0.0027309 -0.0041414 0.0017941 0.0012069
0.00095457 -0.0012808 -0.00085201 0.0012974 0.00022972 -0.00057045 -0.0027288 -0.0037938
0.25981 -0.066514 0.00078458 -0.0013736
-0.0004892 0.0014583 0.00081337 -0.00099946 -0.0010998 -0.00031953 0.002011 0.0010044
0.000703 -0.001567 0.28443 -0.28027
3920000000 0.27994 -0.18491 0.0018168 0.00017231 0.0035401 0.0022447 5.5789e-06 0.0010577
0.00057847 -0.00012547 0.0007777 0.0004412
0.0018167 0.00012138 0.040864 -0.17879 -0.0049084 -0.0033961 -0.00041482 -0.00023801
0.00037384 0.00026442 -0.00017053 -0.00061328
0.0036074 0.00215 -0.0049661 -0.0033055 0.29817 -0.15806 0.00033849 0.0012975
0.001676 -0.00096028 -0.00046562 1.8449e-05
6.7197e-05 0.0010465 -0.0004556 -0.0001417 0.00033407 0.0012018 0.12635 -0.17116
-0.0037059 -0.0031107 0.0024017 -0.00047808
0.00043285 -6.0741e-05 0.00040514 0.00030874 0.0017618 -0.00076943 -0.0036727 -0.0035096
0.2548 -0.11366 0.0010589 -0.0013848
0.0007651 0.00056523 -0.00012744 -0.00053828 -0.00051566 7.3036e-06 0.0021294 -0.00048035
0.00092191 -0.0014312 0.26298 -0.30768
3980000000 0.25264 -0.221 0.0016981 -0.0030718 0.0049387 -0.00036979 0.00012705 0.0010557
0.00099087 -0.001881 0.00066219 0.00032723
0.0017511 -0.0030574 0.018806 -0.19223 -0.0056466 -0.0013154 0.00069047 0.00047879
0.00057117 0.00045111 -0.00016386 -0.001251
0.0049841 -0.00038005 -0.0056579 -0.0012619 0.26984 -0.18835 0.0015223 6.0751e-05
-0.00084618 -0.0012381 -0.00062697 -0.00052608
8.8259e-05 0.0010561 0.00073961 0.00038164 0.0015005 2.8206e-05 0.090082 -0.19294
-0.0043455 -0.0037639 0.0014006 -0.0008687
0.00090025 -0.0018136 0.00045937 0.00042432 -0.00086408 -0.0014027 -0.0043856 -0.0035157
0.24419 -0.14355 0.0019912 -0.0045536
0.00044589 5.8159e-05 -0.00017656 -0.0012393 -0.00077001 -0.0004511 0.0017231 -0.001013
0.0020119 -0.0043969 0.22783 -0.34611
4040000000 0.22477 -0.24633 -0.00070601 -0.0039192 0.0033585 -0.0029992 0.0002605 0.00032423
-0.00064648 -0.00079662 0.00051472 -9.5369e-05
-0.0006479 -0.0039541 -0.0063738 -0.19961 -0.0049296 0.00022324 0.00023479 -0.0010625
4.228e-05 0.00026789 -0.0014373 -0.00012327
0.0032947 -0.0031172 -0.004898 0.00031641 0.24799 -0.22182 0.00012273 -0.00070121
-0.00066822 -0.0003882 -0.0011196 0.0001815
0.00034825 0.00024878 0.0002222 -0.00095902 9.7907e-05 -0.00076967 0.067933 -0.18747
-0.0065366 -0.0015362 0.0015054 -0.00050152
-0.00060484 -0.00085189 0.00019289 0.00013199 -0.00071493 -0.00046995 -0.0063869 -0.0015586
0.2333 -0.1768 -0.00159 -0.0029838
0.0007323 -2.8929e-05 -0.0015765 -8.6711e-05 -0.00093649 0.00024652 0.001415 -0.00055088
-0.0016883 -0.0026709 0.1917 -0.36357
4100000000 0.19419 -0.26954 -0.0032439 -0.0027499 0.0011204 -0.0036826 -8.3228e-05 0.00011458
0.00033875 -0.0018002 0.00041897 0.00032328
-0.0032541 -0.0027432 -0.032342 -0.20345 -0.0048611 0.0011455 -0.00023475 -0.00030699
0.00073682 0.00018754 -0.00061309 0.0003422
0.0010132 -0.0036751 -0.004877 0.0012176 0.22596 -0.24822 0.00024131 -0.00020167
-0.00062229 -0.00017802 -0.0011735 -7.5679e-06
4.7236e-06 8.7354e-05 -0.00029376 -0.00038952 0.00024022 -0.0001572 0.034341 -0.20132
-0.0061207 0.00057031 0.0012617 -0.0014943
0.00046134 -0.0017829 0.00080026 0.00041427 -0.00057877 -0.0003205 -0.0061413 0.00074767
0.2187 -0.2022 -0.0016275 -0.0042836
0.00062006 0.00034771 -0.00046122 0.00030291 -0.0011259 -9.3215e-06 0.0011539 -0.0014277
-0.0016179 -0.0042108 0.15766 -0.39062
4160000000 0.16482 -0.28636 -0.0035892 -0.0018547 -0.00041689 -0.0032578 0.00078506 -0.00019322
-0.0038345 -0.000734 0.00072651 -0.00070257
-0.0035676 -0.0018253 -0.058171 -0.19951 -0.0046568 0.0028461 -0.00039641 -0.00024981
0.00035564 -0.00057394 -0.00096719 0.00037053
-0.00041052 -0.003322 -0.0046563 0.0029397 0.19282 -0.26364 0.00050395 2.6968e-05
-0.00097716 -0.00040335 -0.0013633 0.00099564
0.00082691 -0.00023053 -0.00037943 -0.00021901 0.00041928 -4.7576e-05 0.010073 -0.18881
-0.0051784 0.0017388 0.0013517 -0.0022816
-0.0039146 -0.00054296 0.0001511 -0.00084167 -0.00082205 -0.00024229 -0.0051414 0.0014515
0.18822 -0.23582 -0.0042253 -0.0031929
0.0007072 -0.00062698 -0.0010216 0.00044435 -0.0011726 0.00093183 0.001103 -0.0022813
-0.004261 -0.0032443 0.10851 -0.39878
4220000000 0.13677 -0.30202 -0.0043597 0.00012394 -0.00013685 -0.0035898 -0.00035089 -0.0001831
-0.0009656 0.0010501 0.00029232 -0.0013552
-0.0043915 0.00010377 -0.094663 -0.1895 -0.0020799 0.0034793 -0.00014826 -6.387e-05
3.2289e-05 8.9792e-05 -0.00059526 0.0010969
-0.00018779 -0.0037068 -0.0020346 0.0035104 0.16303 -0.28968 9.0056e-05 4.7483e-05
0.00031711 0.00015945 -0.00014069 0.0012033
-0.0004146 -0.00022301 -0.00016541 -0.0001008 7.4774e-05 0.00011445 -0.01402 -0.18677
-0.0044759 0.0020838 -0.00027362 -0.0021551
-0.00084552 0.0010174 -5.9764e-05 0.00015285 0.0004822 0.00026198 -0.0043727 0.0023933
0.17249 -0.26045 -0.00445 -0.0026988
0.0001577 -0.0013558 -0.00059412 0.0010592 -8.9667e-05 0.0013291 6.8051e-05 -0.0022397
-0.0044605 -0.0027135 0.080284 -0.41245
4280000000 0.1059 -0.31061 -0.0028091 0.0016951 -0.0017481 -0.0042009 -0.00051533 0.00052471
-0.00041258 0.0014438 -0.00064642 -0.00031932
-0.0028053 0.0016539 -0.1202 -0.19364 -0.0027251 0.0028827 -0.00070231 -0.00031131
7.6046e-05 0.00011158 0.00065171 0.00055472
-0.001729 -0.004118 -0.0027235 0.0029091 0.13295 -0.29626 0.00089544 -0.00022696
-0.00092829 0.00096904 -0.00037774 0.00081889
-0.00038276 0.00061565 -0.00067143 -0.00033056 0.00091889 -0.00020471 -0.051924 -0.17158
-0.0046431 0.0025929 -0.00058446 -0.0023546
-0.00046268 0.0012862 0.00014545 9.5476e-05 -0.0009264 0.0010503 -0.0047727 0.0024413
0.12907 -0.28367 -0.0063554 -0.0011481
-0.0005856 -0.00021888 0.00070422 0.00058901 -0.00044504 0.00070449 -0.00070255 -0.0020731
-0.006272 -0.0012268 0.029599 -0.41708
4340000000 0.078262 -0.31959 -0.0017862 0.001986 -0.00231 -0.0015131 0.00026431 0.00050351
1.243e-05 0.00080578 -9.5578e-05 -0.00086136
-0.0017557 0.0019131 -0.14083 -0.16756 -0.0019601 0.0039288 -9.9956e-05 0.00053245
-0.0001942 -0.00025926 0.00034983 0.00042582
-0.0022915 -0.00151 -0.0018755 0.0039292 0.097233 -0.3132 -0.00038735 -0.0010005
0.0004245 0.00072151 0.00078537 0.0020478
0.00018639 0.00056238 -0.00012747 0.00050909 -0.00039474 -0.00083937 -0.069749 -0.1688
-0.0040592 0.0037971 -0.0015023 -0.0026057
0.00020617 0.00064969 -0.00026688 -0.00022636 0.00060503 0.00070694 -0.0042478 0.0038965
0.10242 -0.3082 -0.0043163 0.001197
-0.00013768 -0.0010577 0.0004049 0.00047134 0.00092961 0.0020083 -0.0013518 -0.0024672
-0.0042354 0.0014591 -0.0038087 -0.41171
4400000000 0.047283 -0.3249 -0.00080469 0.001461 -0.0025366 -0.0017574 0.00081083 0.0011729
2.9828e-05 0.00071473 -0.00013159 -0.00065791
-0.00081213 0.0014543 -0.16991 -0.15757 -0.0013447 0.0041864 -0.00047424 0.00045053
0.00014297 -0.00044963 0.00051885 0.00038922
-0.0025297 -0.0016383 -0.0012977 0.0041631 0.068188 -0.31953 -0.00014373 -0.00011249
0.00040774 9.029e-05 0.0010826 0.0013604
0.00081803 0.0012102 -0.00046606 0.00051485 -0.00023378 -0.00014322 -0.094113 -0.15545
-0.0030436 0.0054317 -0.0021244 -0.001413
-0.00017153 0.00063379 0.0003104 -0.00049156 0.00045734 0.0002343 -0.0031802 0.0051661
0.070428 -0.32017 -0.0038152 0.0012324
-0.00012979 -0.00064308 0.00047016 0.00030806 0.0010617 0.0015001 -0.0021594 -0.0015993
-0.0041192 0.0012176 -0.04943 -0.4157
4460000000 0.01164 -0.32436 -0.00067857 0.0002736 -0.0043301 -0.00087975 0.0013699 -0.00068879
-0.00038017 0.0011839 -0.0010261 -0.00041544
-0.00060123 0.00024072 -0.19158 -0.12797 -0.00040562 0.0046627 -0.00038451 0.00081897
-0.00021714 -0.00045953 0.00038976 -0.00046213
-0.0043064 -0.0008239 -0.00037607 0.0046133 0.042686 -0.32665 -0.00057696 -0.0005146
0.00042394 0.00057353 0.0018895 0.00065951
0.0013998 -0.00069768 -0.00037212 0.00079265 -0.00051628 -0.00051352 -0.10725 -0.13403
-0.0018083 0.0061292 -0.0024214 -0.00085161
-0.0001743 0.0011903 -0.00038551 -0.00043182 0.0004063 0.00069893 -0.0016658 0.0062163
0.03531 -0.31644 -0.0040946 0.0030268
-0.0010469 -0.00041084 0.00046778 -0.00045952 0.0017845 0.00070966 -0.0022606 -0.00081525
-0.0040329 0.0029662 -0.090075 -0.39753
4520000000 -0.012475 -0.32487 -0.00048854 -0.00057119 -0.0035898 0.00045222 0.00073864 4.4084e-05
0.0017818 1.312e-05 -0.00069169 0.0010195
-0.00046433 -0.00056538 -0.21645 -0.11073 0.0008618 0.004559 0.0005909 0.00087454
-0.0003062 3.5984e-05 0.00033806 -0.00016066
-0.0037084 0.00043809 0.0010015 0.0045918 0.011369 -0.32424 -0.0011225 0.00051203
0.00079383 -0.00044815 0.0017102 -0.0011898
0.00063663 6.4866e-05 0.00062456 0.00085646 -0.001129 0.0005658 -0.12479 -0.12491
-0.00033889 0.0056459 -0.0031553 -0.00027066
0.0018728 -1.9048e-06 -0.00034749 -9.6063e-06 0.00075007 -0.00038164 -0.00028043 0.0057769
-0.012935 -0.32967 -0.0024332 0.0024465
-0.00077822 0.001105 0.00028725 -0.0001708 0.0016745 -0.0010219 -0.0032184 -0.00041509
-0.0025034 0.0026568 -0.11835 -0.39511
4580000000 -0.050255 -0.3172 -0.001326 -0.00067214 -0.0030017 0.0026367 0.00081375 -0.00034179
0.00012351 0.00011036 -0.00035784 0.00077965
-0.0013113 -0.00070279 -0.23487 -0.084073 0.0010344 0.0039942 0.0006187 -3.9001e-05
-0.00015992 0.00028442 0.00023555 -0.00033619
-0.0029724 0.0026515 0.0011129 0.0039935 -0.020609 -0.321 -0.00011691 0.00046858
-0.00032255 -1.7163e-05 0.0016033 -0.00099534
0.00078226 -0.00046439 0.00061283 -9.727e-05 -0.00010862 0.00048177 -0.13516 -0.10008
0.002055 0.0053489 -0.0026495 0.0011244
1.6851e-05 0.00020318 -0.00014492 0.00022971 -0.00031018 -0.00013632 0.0021259 0.0053238
-0.040714 -0.33498 -0.0025996 0.0034323
-0.00028986 0.00081177 0.00024789 -0.00036347 0.0016216 -0.00097703 -0.0025509 0.0011003
-0.0025092 0.0031488 -0.16374 -0.36553
4640000000 -0.075691 -0.31099 -0.0025874 -0.001615 -0.0029902 0.0026176 0.00055407 -0.0015102
0.0013653 -0.00012657 0.00023466 0.00097594
-0.0025961 -0.0016313 -0.2451 -0.056334 0.0015426 0.0037187 0.00071467 0.00028778
-0.00023132 0.00033481 1.0475e-05 -0.00080917
-0.0028914 0.002618 0.0016412 0.0037287 -0.044717 -0.31467 0.00017351 0.00089271
0.0011783 0.000125 0.00026362 -0.002109
0.00060472 -0.0014828 0.00073571 0.00028102 0.00020583 0.00091733 -0.14059 -0.085677
0.0036731 0.0034057 -0.002427 0.0017404
0.0013658 -0.00036051 -0.00014264 0.00042063 0.0012857 3.5531e-05 0.003634 0.0036183
-0.073875 -0.32245 -0.0022011 0.0035706
0.00028704 0.001002 -7.7693e-05 -0.00081911 0.00013951 -0.0020476 -0.0023713 0.0017017
-0.002251 0.0037019 -0.18239 -0.35509
4700000000 -0.10346 -0.30598 -0.0042803 -7.1203e-05 -0.0015918 0.0046831 -0.00096564 -0.001053
0.0010007 -0.00056443 0.00092947 0.00048724
-0.0042556 -6.4076e-05 -0.25688 -0.03765 0.0025767 0.0041706 0.00048773 -0.00049716
0.00031837 0.00048344 -0.00031773 -1.8955e-06
-0.0014749 0.0048163 0.0026554 0.0041557 -0.075025 -0.30884 -0.00018415 0.00053694
4.2418e-05 -0.00025609 3.073e-05 -0.001432
-0.0010284 -0.0010297 0.00053421 -0.00050618 -0.00021528 0.00060906 -0.15734 -0.064581
0.003301 0.0016079 -0.0016495 0.0024707
0.0010381 -0.00058539 0.00028902 0.00040657 9.705e-05 -0.00021811 0.0034003 0.0014823
-0.11272 -0.31445 -0.0013709 0.0037944
0.00086621 0.00044864 -0.00023562 -3.9876e-05 1.5128e-05 -0.0014809 -0.0016245 0.0024917
-0.0014605 0.0037902 -0.22625 -0.3261
4760000000 -0.13355 -0.2907 -0.0048602 0.0013985 0.00080866 0.004579 -0.0007357 -0.00066514
0.00026557 -0.0011457 0.00076499 -0.0002688
-0.0049026 0.0013899 -0.25242 0.0047098 0.0031623 0.0031945 -4.3831e-05 -0.00067513
0.00033026 0.00020855 0.00014259 -8.3613e-06
0.00094223 0.0045246 0.0032244 0.0031774 -0.10545 -0.29498 0.0008251 0.00037365
0.0010564 2.2289e-05 -0.001015 -0.0010832
-0.00076768 -0.0006368 -6.7014e-05 -0.00064582 0.00085673 0.00036806 -0.15131 -0.048225
0.0024057 0.00084264 -0.00057085 0.0028699
0.00021079 -0.0011323 0.00037484 0.00020742 0.0010826 0.00016069 0.0022676 0.00081482
-0.146 -0.29872 -0.00038647 0.0040268
0.0008134 -0.00030614 8.8256e-05 3.3919e-05 -0.0011329 -0.0010775 -0.00060162 0.0027044
-0.00036299 0.0040761 -0.23731 -0.30414
4820000000 -0.16031 -0.27651 -0.004982 0.0028009 0.0014619 0.0027584 -0.00089531 -0.00042945
0.00040159 -0.00095411 0.00030401 -0.00021783
-0.0050041 0.0028046 -0.26419 0.027012 0.0044145 0.0033469 -6.1468e-05 -0.00033536
0.00031943 -0.00011809 -0.00012455 -0.00041032
0.0015414 0.0027792 0.0044226 0.0033238 -0.13325 -0.29069 0.00057331 -0.00039816
0.00046614 -0.00059848 -0.00079486 -0.00015368
-0.00082466 -0.00039757 -7.3494e-05 -0.00031841 0.00055548 -0.00043146 -0.16668 -0.030732
0.0016601 -0.00022821 4.2718e-05 0.0030177
0.00038897 -0.00099911 0.00038087 -0.00011439 0.00051529 -0.00064712 0.0018853 -0.00021919
-0.18569 -0.28032 -7.425e-05 0.0030712
0.00015749 -0.00026448 -0.00022549 -0.00041595 -0.00077499 -0.00022868 6.59e-05 0.0030581
-0.00017893 0.003022 -0.27473 -0.27353
4880000000 -0.19129 -0.25649 -0.0041864 0.0045831 0.002071 0.0029944 -0.0014807 0.00021751
-0.00082885 -0.00097655 0.00039467 -1.6197e-05
-0.0041815 0.0046022 -0.25568 0.068557 0.0047602 0.0015546 -0.00035208 -0.00012713
-0.00017722 0.00022458 -0.00017235 -1.5033e-05
0.002183 0.0030006 0.0047838 0.0014717 -0.15194 -0.27743 0.0004148 -0.00039601
-4.5946e-05 -0.0012904 -0.0005467 -1.1955e-05
-0.0014659 0.00026302 -0.0003228 -0.00013582 0.00045898 -0.00038056 -0.15973 -0.01212
0.00058735 -0.00042602 0.001135 0.0026181
-0.00094509 -0.00090828 -0.00014503 0.00019498 -3.0188e-05 -0.0012701 0.00056498 -0.00051078
-0.21658 -0.26575 0.00034426 0.0032162
0.00031755 -2.4406e-05 -0.00014397 4.0843e-05 -0.00053122 3.6827e-05 0.0011036 0.0026118
0.00046583 0.0031581 -0.28642 -0.24416
4940000000 -0.21182 -0.23902 -0.0029616 0.0065764 0.0028047 0.0012663 -0.00024978 0.00072053
-0.0011447 -0.00055258 7.1707e-05 -0.00083811
-0.0029747 0.0065764 -0.26742 0.094404 0.0058784 0.0012074 -0.00010792 -0.00010093
0.00038638 -0.00039116 -0.00037698 9.5803e-05
0.0027906 0.0011785 0.0059082 0.0011015 -0.17162 -0.25367 6.8617e-05 -0.00048792
-0.0010055 -0.00011838 -0.00052584 0.00022759
-0.00023827 0.00070231 -8.7542e-05 -7.061e-05 9.3624e-05 -0.00047648 -0.16734 -0.0025019
-0.0005376 0.00028231 0.0020315 0.0019049
-0.0010669 -0.00041658 0.00042298 -0.00039406 -0.0011557 -0.00015532 -0.0004754 0.00043264
-0.24025 -0.23766 -0.00015272 0.0028829
8.5454e-05 -0.00091661 -0.00039519 0.0001504 -0.00048681 0.00012588 0.002008 0.0018433
-0.00013423 0.0029904 -0.30987 -0.21801
5000000000 -0.23248 -0.21477 -0.00010029 0.0073924 0.0032942 0.001761 -0.0001552 0.00060329
-0.00063191 0.00061742 -0.00026493 -0.00077806
-0.00012548 0.0074014 -0.25355 0.11199 0.0058978 -0.00080583 -0.00028832 -8.5e-05
-0.00011625 -0.00052826 -0.0002941 -0.00012131
0.0033009 0.0017026 0.0058887 -0.0008961 -0.20181 -0.23929 -0.00060803 -0.00063758
-0.00058687 -0.00028496 -0.00040518 -0.0001233
-0.00012921 0.00062933 -0.00030025 -7.238e-05 -0.00062496 -0.00074246 -0.16152 0.021861
-0.00078783 0.0014113 0.0023441 0.0010832
-0.00052885 0.00061697 -0.00013985 -0.0005557 -0.00041254 -0.0001796 -0.00077235 0.0013108
-0.26818 -0.215 0.00012917 0.0038904
-0.00031618 -0.00075943 -0.00026165 -8.7583e-05 -0.0004046 -0.00014519 0.0024275 0.0010562
0.00012138 0.0038559 -0.32216 -0.18373
5060000000 -0.25347 -0.18706 0.0019532 0.0071003 0.0032244 -0.00051844 0.00013836 0.00055908
-0.00049742 -2.252e-05 -0.00042403 -0.00036341
0.0019256 0.0071139 -0.236 0.14881 0.005215 -0.0019833 -3.4306e-05 0.00021266
-0.00039767 -4.8093e-05 -0.00040584 0.00031744
0.0031414 -0.00054103 0.0052324 -0.0020867 -0.21562 -0.21772 -0.0004029 0.00029497
-0.001001 0.00010042 -0.0010867 8.1811e-05
8.2184e-05 0.00048215 -1.9337e-05 0.00028295 -0.00041183 0.00034183 -0.163 0.029123
-0.00032454 0.0031372 0.0019072 0.00045986
-0.00044983 2.1213e-05 -0.00041232 2.7924e-05 -0.00094523 0.00028834 -0.00022354 0.0032262
-0.28144 -0.18428 0.0011313 0.0032334
-0.00040864 -0.0003574 -0.00039099 0.000287 -0.0011384 5.6384e-05 0.0018855 0.00049668
0.0011541 0.0033502 -0.33403 -0.15491
5120000000 -0.26933 -0.16147 0.0035553 0.006035 0.0030198 -0.00063256 0.00030091 0.00064938
3.4854e-05 0.00089716 -0.00060639 0.00034868
0.0035228 0.0060255 -0.23034 0.17512 0.0047902 -0.0027763 0.00010455 0.00027674
-3.3527e-06 -3.7814e-07 0.00011968 0.00029601
0.0028982 -0.00073447 0.0047909 -0.0028435 -0.22995 -0.20237 -4.1418e-05 0.00014318
-0.00028797 0.00090455 -0.0011823 0.00074757
0.00030221 0.00063894 7.1759e-05 0.00023169 -4.9869e-05 0.00014572 -0.15917 0.055399
0.0011919 0.0033627 0.0024057 0.00029189
-3.1568e-05 0.00088284 -8.1628e-05 3.4618e-05 -0.00014912 0.00082219 0.0012601 0.0032399
-0.2967 -0.15003 0.0017317 0.0038111
-0.0005129 0.00028674 0.00013499 0.00026311 -0.0012081 0.00071326 0.002335 0.00031635
0.0015334 0.0037511 -0.34685 -0.12076
5180000000 -0.28498 -0.131 0.0051163 0.0047148 0.0033521 -0.00098232 0.00027763 0.00056581
-0.0001421 0.00015028 -0.00039797 0.00044293
0.0050906 0.0046995 -0.20805 0.19821 0.0040661 -0.0038532 -0.00034426 -0.0002498
-0.00013627 -0.00011911 -8.0267e-05 0.00015135
0.003279 -0.0011364 0.0040692 -0.0038887 -0.24038 -0.16571 -0.00032618 0.00071222
-9.8348e-05 -6.111e-05 -0.00035546 0.0010113
0.00023194 0.00055577 -0.00033656 -0.00030116 -0.00033667 0.00075159 -0.15809 0.065153
0.0028289 0.003899 0.0022268 -0.00074205
-0.00016155 0.00013203 -0.00021016 -0.0001845 -0.00013111 -0.00010412 0.002788 0.0039892
-0.30882 -0.10772 0.002521 0.0036462
-0.00039207 0.00040288 -0.00012254 0.00014832 -0.00044586 0.00099089 0.0023532 -0.00075717
0.0026104 0.0036104 -0.34888 -0.0885
5240000000 -0.29345 -0.10403 0.0052 0.003411 0.0026863 -0.0026715 0.00070473 3.6933e-05
-0.00030153 -9.676e-05 6.0678e-05 0.00049325
0.005205 0.0034247 -0.19616 0.23558 0.0029949 -0.0046217 -2.7722e-05 0.00012643
-0.00026702 -2.146e-05 0.00026642 0.00039819
0.0027017 -0.0027681 0.0029662 -0.0047026 -0.25689 -0.14087 0.00038502 0.00020478
-0.00034648 0.00066727 0.00022511 0.0014196
0.00068408 1.7054e-05 -2.5239e-05 0.00011247 0.00034042 0.00018147 -0.15842 0.085707
0.0036942 0.0026335 0.001645 -0.0012815
-0.00017544 -6.5001e-05 -0.00024709 7.2407e-06 -0.00031162 0.00065841 0.0037097 0.0024277
-0.32267 -0.066847 0.0033042 0.0027592
6.8333e-05 0.00063772 0.00024913 0.00037625 0.00024172 0.0014243 0.0016527 -0.0012945
0.0032336 0.0027989 -0.35552 -0.055544
5300000000 -0.29816 -0.073649 0.0060962 0.0019381 0.0017483 -0.0030539 0.00013352 -0.00035164
0.00033937 0.00069368 0.00012588 0.00023333
0.0060784 0.0019715 -0.18817 0.24045 0.0021574 -0.0053736 -0.00013063 0.00020322
1.7802e-05 0.00035689 0.00031563 0.00033227
0.0016972 -0.0030563 0.0021151 -0.0053745 -0.27287 -0.11561 0.00034439 -0.00028209
0.00036582 0.0005191 0.00083561 0.00074085
0.00012715 -0.00038283 -0.00013363 0.00016926 0.00033324 -0.00028033 -0.15068 0.094989
0.0052692 0.0017811 0.0013645 -0.00154
0.00026725 0.00067923 -6.8637e-05 0.00038285 0.00036867 0.00049938 0.0052581 0.0018223
-0.33406 -0.037754 0.0035592 0.00243
0.00011028 0.00023638 0.00027594 0.00024805 0.00073131 0.00077042 0.0013775 -0.0016087
0.0034877 0.0024682 -0.35088 -0.019744
5360000000 -0.29829 -0.036663 0.0060531 0.00067475 0.00043899 -0.0038143 0.00036477 -9.696e-05
6.4499e-05 0.00035483 0.00054282 -0.00012793
0.0060246 0.00067234 -0.15073 0.26188 0.00077099 -0.0056629 8.4957e-05 0.00025041
-2.5055e-05 0.00010719 0.00053566 -0.00013562
0.00035438 -0.0038519 0.00066209 -0.005715 -0.27195 -0.088819 0.0003431 0.00035756
0.00025309 0.00047833 0.00075501 0.00029828
0.00041203 -5.8745e-05 9.9342e-05 0.00023799 0.00037262 0.00033875 -0.14869 0.11285
0.0058945 -0.00054769 0.00073188 -0.0019427
9.1217e-05 0.00032225 3.648e-05 8.9728e-05 0.00027036 0.00051058 0.0059137 -0.00058595
-0.33006 0.00069909 0.0045264 0.0022967
0.00058263 -0.00013304 0.00053492 -0.00012338 0.00072937 0.00045911 0.00063383 -0.001944
0.0044562 0.0023217 -0.34856 0.0087373
5420000000 -0.30062 -0.013302 0.0061618 -0.0011985 -0.00062367 -0.003806 -4.6174e-05 -0.00014209
0.00080383 0.00044458 0.00023582 -0.00020767
0.0061407 -0.0011592 -0.13181 0.28853 -0.00017328 -0.0055188 7.7067e-05 0.00017148
6.4641e-05 1.6366e-05 0.00030082 -9.8604e-05
-0.00065503 -0.0037921 -0.00027613 -0.0055199 -0.28765 -0.055227 -0.0002098 -0.00056943
0.00073949 4.712e-05 0.00089421 0.00012721
2.9544e-05 -0.00011889 7.7185e-05 0.00019177 -0.00023029 -0.00051614 -0.1373 0.12753
0.0048438 -0.0020455 0.00013606 -0.0016597
0.00092474 0.00039971 4.5e-05 6.311e-05 0.00065466 9.9185e-05 0.0048678 -0.0020246
-0.3335 0.029453 0.0049498 0.00076978
0.00010731 -0.00024814 0.00027674 -0.00012472 0.00085953 1.1654e-05 0.00023523 -0.0017065
0.0048989 0.00084316 -0.34148 0.050315
5480000000 -0.29247 0.023005 0.0050122 -0.0020371 -0.002072 -0.0028647 0.00041309 -4.6757e-05
0.00082994 -0.00023471 -0.00014283 -0.0001861
0.0050283 -0.0020335 -0.11736 0.29632 -0.0016684 -0.0056244 2.84e-05 0.00018859
3.2092e-05 -6.5048e-05 0.00025783 -0.00018755
-0.0020442 -0.0027908 -0.001759 -0.0056079 -0.29166 -0.032932 -0.00023101 0.00017919
0.00058025 -0.00028355 0.00069465 -0.00012768
0.00034733 -2.7794e-05 3.6159e-05 0.00019757 -0.00022115 0.00016629 -0.13072 0.13847
0.004113 -0.003474 -0.00010104 -0.0018997
0.00083186 -0.00018756 1.3899e-05 -6.5555e-05 0.00050085 -0.00032942 0.0041246 -0.00353
-0.32319 0.0584 0.0046498 0.0002082
-0.0001683 -0.00014891 0.00027057 -0.0001522 0.00088124 -0.00010135 -0.00013002 -0.0018927
0.0047661 0.00033979 -0.33249 0.072378
5540000000 -0.28856 0.048272 0.0042167 -0.0026907 -0.002725 -0.0019605 0.00033544 -0.00031486
0.00016578 -0.0001718 -0.00021937 0.00013101
0.0042362 -0.0026412 -0.07648 0.31365 -0.0026039 -0.0049521 0.00041575 8.8543e-05
-1.7592e-05 -0.00010533 -0.00010646 -0.00048777
-0.0027529 -0.0018972 -0.0027134 -0.004949 -0.29063 -0.011952 0.00024972 -0.00017957
0.00029463 -6.4591e-05 0.00040035 -0.0002367
0.00036749 -0.00032882 0.00042614 8.9578e-05 0.00029752 -0.00013717 -0.11912 0.15975
0.002559 -0.004015 -0.00098702 -0.0019746
0.00017545 -0.00014727 -1.9376e-05 -7.0798e-05 0.00032394 -0.00011367 0.0025745 -0.0040561
-0.30817 0.093782 0.0049554 -0.0010457
-0.00023755 0.00014218 -6.3421e-05 -0.00041422 0.00039285 -0.00026926 -0.0010516 -0.0018411
0.0048866 -0.0010999 -0.3243 0.11347
5600000000 -0.27694 0.076199 0.0034235 -0.0037467 -0.0023567 -0.0017056 0.00029487 -0.00034522
0.00032507 -0.00026874 0.00028997 0.00041701
0.0034338 -0.003733 -0.073639 0.32766 -0.0037128 -0.0047214 6.9854e-05 -0.00021892
-0.00013765 2.3795e-05 -0.00012279 -0.00027944
-0.0024055 -0.0016649 -0.0037887 -0.0046965 -0.29014 0.019992 -2.5646e-05 5.1915e-05
0.00034328 -0.0005843 0.0004941 -0.00052957
0.00027171 -0.00037396 8.636e-05 -0.00020901 -4.2076e-05 5.8089e-05 -0.1114 0.15914
0.0016659 -0.00387 -0.0011292 -0.0011038
0.00028657 -0.00016875 -0.00014118 3.0738e-05 0.00031322 -0.00051155 0.0016666 -0.0038559
-0.29922 0.12347 0.0044182 -0.0013267
0.00038296 0.00041248 -0.00018639 -0.00024282 0.00048661 -0.00054174 -0.0011273 -0.0012058
0.004432 -0.0013594 -0.30234 0.12773
5660000000 -0.26551 0.098106 0.0030846 -0.0037744 -0.0034275 -0.00063076 -0.00035185 -0.00072318
-2.8794e-05 -0.00065037 0.00053418 -0.00028385
0.0031011 -0.0037567 -0.032339 0.31913 -0.0045519 -0.00307 -2.5312e-05 -0.00014665
0.0001353 4.7967e-05 -9.25e-05 -1.6417e-05
-0.0034254 -0.00055233 -0.004606 -0.002979 -0.29056 0.043824 -9.9022e-05 4.7553e-05
-0.00036293 -0.00046267 0.00024469 -0.0010896
-0.00036902 -0.00068315 -1.2876e-05 -0.00014487 -0.00014188 6.3382e-05 -0.096004 0.17923
0.00066819 -0.003939 -0.0013543 -0.00087955
-1.9748e-05 -0.00055231 0.00011425 -6.5905e-07 -0.00039912 -0.00038172 0.00063641 -0.0039566
-0.28416 0.15179 0.0042202 -0.0024871
0.0004479 -0.00024368 -0.00012694 -4.9151e-05 0.00012141 -0.0011327 -0.0014136 -0.00087367
0.0041058 -0.002316 -0.29359 0.16427
5720000000 -0.25025 0.11958 0.0025884 -0.0042767 -0.0029447 0.00082849 -0.00047398 -0.00026051
-0.00039092 -0.00015749 -0.00013701 -0.00044175
0.0025823 -0.0042681 -0.0041867 0.34444 -0.0056922 -0.0025718 8.1771e-05 -5.0842e-05
-0.00023319 4.7421e-05 -0.00027662 0.00017593
-0.0028949 0.00091052 -0.0057423 -0.0024587 -0.2867 0.075028 0.00020957 6.1461e-05
0.00025162 0.00035289 -0.00012626 -0.00028947
-0.00051541 -0.00026757 8.8125e-05 -5.8985e-05 0.00014406 3.9765e-05 -0.079904 0.18102
-0.00023428 -0.0035561 -0.0017084 -0.00035499
-0.00038388 -0.0002469 -0.00022453 2.9043e-05 0.00025764 0.00038437 -0.00019076 -0.0034984
-0.27284 0.17861 0.0040789 -0.0033012
-0.00011444 -0.00034609 -0.00030791 0.00021103 -0.00016272 -0.00033792 -0.0016747 -0.00037106
0.0040411 -0.0034148 -0.26317 0.18161
5780000000 -0.23382 0.13686 0.0014201 -0.0048732 -0.0025005 0.0011556 -0.0007151 0.00011887
-0.00027233 -0.00028388 -0.00024576 -0.00023901
0.001436 -0.0048529 0.0092465 0.33923 -0.0059926 -0.00056402 -5.675e-05 -0.00020276
-6.7904e-05 4.6702e-05 -8.676e-05 -0.00018399
-0.0025087 0.0011935 -0.0060074 -0.00046769 -0.28308 0.091628 -9.3279e-05 -6.8317e-05
3.6472e-05 -8.6579e-05 -0.00042458 -0.00057296
-0.00069288 0.00012912 -2.5698e-05 -0.00018628 -8.6929e-05 -7.1736e-05 -0.070854 0.19677
-1.9358e-05 -0.0029905 -0.0012024 0.00011424
-0.00032309 -0.0002739 -2.3955e-05 -4.0794e-05 8.5857e-05 -0.00010022 -0.00012715 -0.0030851
-0.26245 0.19994 0.0029444 -0.0037123
-0.00027565 -0.00022748 -0.0001057 -0.0001483 -0.00044189 -0.00058585 -0.0012458 9.728e-05
0.0030514 -0.0036453 -0.25426 0.2035
5840000000 -0.21987 0.158 8.8156e-05 -0.0054788 -0.002083 0.0012666 -0.00013301 0.00030157
-0.00035302 0.00025829 -0.00045334 -0.00022718
0.00011379 -0.0054586 0.045012 0.34232 -0.0057051 0.00068967 -0.00022466 1.7951e-05
0.00026568 2.4068e-06 -0.00011497 0.00020432
-0.0020889 0.0013037 -0.0057113 0.00076187 -0.27564 0.1158 -0.00021529 1.1056e-05
-2.7015e-05 -0.00070232 -0.00043347 -0.00034054
-0.00012072 0.00031886 -0.00022513 1.0516e-05 -0.00022686 4.2484e-06 -0.047974 0.19969
-0.00067276 -0.0035458 -0.0012158 0.00021109
-0.00028249 0.00023293 0.00028143 -2.7361e-05 -3.617e-05 -0.00068662 -0.00066487 -0.0034605
-0.2439 0.20892 0.0024833 -0.0038083
-0.00044589 -0.00020851 -0.00016052 0.00022893 -0.00040131 -0.00038393 -0.001263 0.00028956
0.0023881 -0.0039678 -0.21767 0.22786
5900000000 -0.20576 0.16978 -0.002003 -0.0055109 -0.0021131 0.0024435 -0.00014519 5.3504e-05
0.00021198 -0.00011795 -2.7869e-05 0.00029384
-0.0020166 -0.0054957 0.065159 0.34186 -0.0050788 0.0020351 3.3908e-05 -8.1416e-06
3.4414e-06 -0.00030115 -8.6358e-05 -0.00019182
-0.0021289 0.002504 -0.0050213 0.0021232 -0.25998 0.13095 -2.4412e-05 -0.0001262
-0.00038093 -0.00047232 -0.0008276 -0.00022193
-0.00017107 5.2311e-05 5.0201e-05 1.7668e-05 2.871e-05 -8.0435e-05 -0.040639 0.21003
-0.00076843 -0.0034068 -0.0011674 0.00038895
0.00022036 -0.00013946 2.494e-05 -0.00027543 -0.00037705 -0.00049309 -0.00091497 -0.0033993
-0.21843 0.22446 0.0018226 -0.0053508
2.5174e-05 0.0002877 -6.8454e-05 -0.00013585 -0.00068012 -0.00014078 -0.001147 0.00037851
0.0019985 -0.0051512 -0.2035 0.23703
5960000000 -0.1854 0.18285 -0.0031284 -0.0039282 -0.00065928 0.002685 -0.00010171 0.000138
-0.00016372 7.8436e-05 -8.3805e-05 -3.2405e-05
-0.0031209 -0.0039592 0.091848 0.34068 -0.0041698 0.0022943 -0.00018844 1.6291e-05
-4.7318e-05 9.8533e-05 6.853e-05 0.00014974
-0.00060923 0.0026926 -0.0041464 0.002372 -0.24459 0.15707 -7.3569e-05 -0.00013631
-0.00043492 0.00014876 -0.00044285 -8.0752e-05
-0.00010426 0.00018365 -0.00016516 3.431e-05 -0.00011115 -0.00015438 -0.022073 0.21839
-0.0020177 -0.0033312 -0.00098385 0.00091734
-9.0095e-05 0.00010436 -5.2939e-05 0.00010381 -0.00040214 0.00020197 -0.0019535 -0.0032613
-0.19673 0.23871 0.00041268 -0.0049854
-0.00016825 -4.7696e-05 8.4749e-05 0.00018357 -0.00055885 -0.00010807 -0.00099025 0.00087668
0.0001596 -0.0050036 -0.17396 0.26453
6020000000 -0.16728 0.19782 -0.0039303 -0.0029722 -0.00023081 0.0029941 -2.1879e-05 0.00053362
-0.00030056 0.00022735 -0.00019447 0.00030255
-0.0039529 -0.0029873 0.11995 0.33203 -0.00465 0.0032302 -6.4382e-05 0.00013183
-0.00016028 0.00014784 -0.00022713 0.00018516
-0.00014714 0.0029642 -0.0045915 0.0033538 -0.22476 0.16887 -0.00028159 0.00023219
-0.00067877 3.9349e-05 -0.0005183 0.0006535
-7.5154e-05 0.00055758 -5.5218e-05 0.00013166 -0.00026212 0.00025088 -0.015643 0.21384
-0.0026041 -0.0032665 -0.00067355 0.00076511
-0.00031408 0.000355 -0.00016395 0.0001056 -0.00080676 0.00011465 -0.0027056 -0.0033187
-0.16732 0.25202 -0.00025947 -0.0048379
-0.00010363 0.00031809 -0.00022347 0.00021003 -0.00052501 0.00055522 -0.00060525 0.00082677
2.0574e-05 -0.0048979 -0.14732 0.26308
6080000000 -0.14712 0.20647 -0.0041075 -0.00072945 0.0013638 0.0029 6.9908e-05 6.3634e-05
0.00011924 0.00011034 0.00028179 1.3811e-05
-0.0041081 -0.00073093 0.14149 0.33258 -0.0030062 0.0046455 -5.3698e-05 -1.5662e-05
2.6947e-05 0.00014707 0.00020772 0.00040903
0.0014098 0.0028802 -0.0028862 0.0047267 -0.2067 0.19568 0.00026472 0.00019
-0.0001963 0.00073063 -4.905e-05 0.00029791
5.9686e-05 4.404e-06 -4.2821e-05 -2.975e-05 0.00023025 0.00018594 0.0013548 0.22197
-0.0039071 -0.0024229 -0.00090696 0.0009744
4.5678e-05 9.3196e-05 1.2679e-05 0.00013992 -0.00026421 0.00068628 -0.0038822 -0.0023877
-0.13818 0.26922 -0.00091325 -0.0053603
0.00028132 3.3202e-06 0.00024759 0.00032146 -7.6176e-05 0.00035123 -0.00087729 0.00091398
-0.001097 -0.0052952 -0.12521 0.28433
6140000000 -0.12984 0.2195 -0.0035554 -0.00045167 0.0016262 0.002157 7.244e-05 8.4282e-07
1.6463e-05 -6.2936e-05 0.00052576 -0.00012848
-0.003568 -0.00045679 0.16812 0.31362 -0.0021925 0.0053031 4.1838e-05 4.0539e-05
0.00043842 -4.6203e-05 0.00032918 3.4275e-05
0.001695 0.0020954 -0.0020846 0.0053612 -0.18258 0.21467 0.00037366 -3.5852e-05
5.1301e-05 0.00050378 -5.1189e-05 0.00055383
5.7706e-05 2.9109e-05 2.1902e-05 4.4438e-05 0.00037886 -5.4517e-05 0.014039 0.21263
-0.0046143 -0.0011616 -0.00035604 0.0014904
5.1015e-05 -5.7546e-05 0.00040984 2.3683e-05 0.0001179 0.0005635 -0.0047224 -0.0011791
-0.11817 0.28849 -0.0030562 -0.0043799
0.0004988 -0.00014302 0.00033572 8.0031e-05 -7.8726e-05 0.00062184 -0.00047454 0.0015494
-0.0028415 -0.0043052 -0.086149 0.28269
6200000000 -0.1142 0.22492 -0.0028908 -7.4592e-05 0.0022214 0.0011722 0.00011897 0.0003768
-0.00016567 0.00011578 -9.865e-05 -0.00036349
-0.0028887 -8.6449e-05 0.19606 0.31186 -0.00080537 0.0052442 5.9605e-05 0.00022471
6.6953e-05 3.4856e-05 9.6354e-05 5.5068e-05
0.0022632 0.0011418 -0.00067926 0.0052898 -0.16338 0.22867 0.00010759 -0.00038872
0.0005032 -6.9737e-05 0.00025198 0.00016243
0.0001165 0.00032805 7.2654e-05 0.00019993 0.00010773 -0.00035821 0.027498 0.22103
-0.0044991 -0.00015729 0.00018098 0.0012253
-0.00017802 0.00016176 4.9709e-05 -2.7093e-05 0.00051107 -4.9463e-05 -0.004519 -4.3896e-05
-0.10579 0.29527 -0.0036245 -0.0037179
-0.00013131 -0.00033609 0.00013771 1.9451e-05 0.00031488 0.00011377 0.0002771 0.0012194
-0.0036139 -0.0038042 -0.072894 0.292
6260000000 -0.099108 0.23777 -0.0030432 0.00084921 0.0020917 0.00059839 0.00028704 -0.00012878
0.00014558 0.00024179 -9.6633e-05 -0.00015967
-0.0030222 0.00084664 0.21339 0.2965 3.2456e-05 0.0053195 2.0586e-05 -0.00012264
-0.00011389 -0.00014257 0.00022351 0.00013632
0.0020785 0.00052217 0.00015192 0.0053384 -0.14057 0.24997 5.1996e-05 -4.1033e-05
0.00035529 -7.5555e-07 0.0002307 0.00026
0.0002817 -0.00010433 -1.998e-05 -0.00010265 7.9762e-05 1.2035e-05 0.04341 0.21605
-0.0043887 0.0014591 0.00056305 0.00125
0.00016096 0.00025702 -0.00011162 -0.00010738 0.0004172 -0.0001075 -0.0043782 0.0015081
-0.079392 0.29531 -0.0041491 -0.0027113
-0.00014454 -9.8555e-05 0.00020431 0.00015781 0.00028801 0.00026811 0.00054915 0.0012558
-0.004162 -0.0026656 -0.027454 0.29198
6320000000 -0.08281 0.23964 -0.0025231 0.0014514 0.0021834 -0.00041172 5.2577e-05 0.00012966
-0.00043617 0.00044498 -0.00020937 0.00029132
-0.002526 0.0014488 0.23869 0.28655 0.00196 0.0056255 4.4688e-05 0.00010374
-4.5574e-05 -3.1436e-05 6.2652e-05 1.2478e-06
0.0021747 -0.00049085 0.002045 0.0056208 -0.12254 0.25865 -0.00020631 -0.00028954
0.00035243 1.388e-05 0.00036402 0.00022383
3.6461e-05 6.6584e-05 4.4176e-05 8.7912e-05 -0.00019616 -0.00031617 0.042309 0.21703
-0.0038615 0.0019923 0.00069483 0.00075304
-0.00037007 0.00037483 -3.5369e-05 -6.1945e-05 0.00034364 -2.4601e-06 -0.0038323 0.002046
-0.054648 0.30449 -0.0046548 -0.0014219
-0.00017805 0.00031767 9.467e-05 -5.9131e-05 0.0003818 0.00017863 0.00075264 0.00070667
-0.0047075 -0.0015378 -0.01686 0.29005
6380000000 -0.063104 0.24685 -0.0018285 0.0019148 0.0016441 -0.00055158 5.1515e-05 -9.2316e-05
0.00031598 0.00024054 6.3954e-05 0.00015747
-0.0018446 0.0019157 0.25526 0.26717 0.0031059 0.0041236 -0.00014256 -0.0001001
-0.00019342 -0.00021065 -9.3255e-05 -0.00028183
0.0015829 -0.00056196 0.0031922 0.0041069 -0.094377 0.27446 -0.00015333 9.9263e-05
0.00049697 -0.00013033 0.00047094 0.0001421
4.3243e-05 -4.4982e-05 -0.00011896 -6.6685e-05 -0.00014086 0.00015161 0.063183 0.20742
-0.0029965 0.0033274 0.00090325 0.00070926
0.00026859 0.00032531 -0.00015154 -0.00017168 0.00046621 -0.00016269 -0.0030784 0.0034058
-0.033812 0.2971 -0.0046967 -0.00019083
0.00011609 0.00017816 -0.00020982 -0.00027157 0.00053804 0.00013473 0.00081489 0.00081525
-0.0046608 -0.00015052 0.023086 0.29263
6440000000 -0.040208 0.25738 -0.00080662 0.0024296 0.0017987 -0.00089271 0.00038314 -0.00014419
0.00031234 -0.00043524 -0.00021814 -0.00021348
-0.00080524 0.002444 0.2757 0.25287 0.0034071 0.0029133 0.00010049 -4.4119e-05
-0.00018251 1.3317e-05 -0.00013023 -0.0002954
0.0017856 -0.00092209 0.0034788 0.002825 -0.076997 0.28853 -0.00015292 0.00024181
-0.00035346 3.7403e-05 0.0004991 -0.00048079
0.00037177 -0.00015353 0.00010235 -5.4482e-05 -0.00015776 0.00029239 0.065476 0.20334
-0.0018035 0.0038896 0.0010023 0.00062977
0.00021244 -0.00052696 -0.00012233 4.4593e-05 -0.00030141 -2.5379e-05 -0.0017374 0.0038389
0.0082058 0.30236 -0.0045049 0.001536
-0.00028877 -0.00021304 -0.00019 -0.00040246 0.00054454 -0.00040947 0.0010965 0.00058971
-0.0045189 0.0013945 0.034502 0.27653
6500000000 -0.021876 0.257 -0.00010565 0.002013 0.0012994 -0.0010006 0.00019664 -9.0366e-05
-2.1893e-05 0.00014587 -8.8266e-05 0.00026302
-0.00012117 0.0020041 0.3005 0.22556 0.0037475 0.0024676 0.00011554 6.0012e-05
0.00012284 0.00015227 0.0001861 -0.00016512
0.0013153 -0.0010545 0.0038014 0.0023703 -0.065473 0.28564 -8.1925e-06 3.6428e-05
6.697e-05 -0.00021339 7.4902e-06 -0.00036558
0.00019739 -9.9008e-05 0.00010899 4.9206e-05 -2.0906e-05 2.7679e-05 0.0893 0.19817
-0.00020074 0.0040017 0.0011497 0.00038188
0.00013555 0.00014876 0.00013985 0.00019899 4.3237e-05 -0.00010929 -0.00025052 0.0040908
0.029553 0.30527 -0.0035441 0.0021407
-8.8043e-05 0.00030148 0.00022052 -0.00015011 -0.00020452 -0.00033726 0.0010462 0.00045526
-0.0034176 0.0021831 0.071479 0.27763
