# Supplementary material for: Early Detection of Alzheimer’s Disease via Machine Learning-Based Microwave Sensing: An Experimental Validation
Source: Sensors (Basel). 2025 Apr 25;25(9):2718. doi: 10.3390/s25092718 (PMC12074295; doi:10.3390/s25092718)
Supplement: Supplementary file 1 [file sensors-25-02718-s001.zip › measurements_paper_sensors/26 febbraio - PART1/set7 H/CSF_H_m3.s6p]

!Keysight Technologies,M9804A,MY58100912,A.14.10.03
!Date: Thursday, April 27, 2023 10:28:33
!Correction: S11(C  6-Port  ) 
!S12(C  6-Port  ) 
!S13(C  6-Port  ) 
!S14(C  6-Port  ) 
!S15(C  6-Port  ) 
!S16(C  6-Port  ) 
!S21(C  6-Port  ) 
!S22(C  6-Port  ) 
!S23(C  6-Port  ) 
!S24(C  6-Port  ) 
!S25(C  6-Port  ) 
!S26(C  6-Port  ) 
!S31(C  6-Port  ) 
!S32(C  6-Port  ) 
!S33(C  6-Port  ) 
!S34(C  6-Port  ) 
!S35(C  6-Port  ) 
!S36(C  6-Port  ) 
!S41(C  6-Port  ) 
!S42(C  6-Port  ) 
!S43(C  6-Port  ) 
!S44(C  6-Port  ) 
!S45(C  6-Port  ) 
!S46(C  6-Port  ) 
!S51(C  6-Port  ) 
!S52(C  6-Port  ) 
!S53(C  6-Port  ) 
!S54(C  6-Port  ) 
!S55(C  6-Port  ) 
!S56(C  6-Port  ) 
!S61(C  6-Port  ) 
!S62(C  6-Port  ) 
!S63(C  6-Port  ) 
!S64(C  6-Port  ) 
!S65(C  6-Port  ) 
!S66(C  6-Port  ) 
!S6P File: Measurement: :
# Hz S  RI   R 50
500000000 -0.32597 -0.05957 -0.010304 -0.0013382 -0.0083748 0.012396 -0.0041169 0.012605
0.013137 0.0063828 -0.0048576 0.0085403
-0.010493 -0.0012748 -0.4087 -0.071845 0.0076652 -0.010889 0.0010895 0.012095
0.0088446 0.003189 0.00082605 0.014297
-0.0086054 0.012212 0.0077271 -0.010715 -0.25515 0.19473 0.0067086 0.0030727
-0.0026827 0.0077977 0.0013602 0.012553
-0.0038254 0.012736 0.00079763 0.01197 0.0065744 0.0032367 -0.3268 0.044791
-0.020703 -0.0054872 0.014594 0.026532
0.01353 0.0069114 0.0090873 0.003279 -0.0020096 0.0081861 -0.020671 -0.0047828
-0.20932 -0.24772 -0.028974 0.0040927
-0.0042947 0.0095954 0.0012055 0.014245 0.0011968 0.012266 0.015404 0.028015
-0.029366 0.0039288 -0.2601 -0.14525
560000000 -0.31404 0.10722 -0.022407 -0.06581 0.00097575 0.013202 0.0051169 0.01119
0.010892 0.0053162 0.010867 0.010548
-0.022404 -0.065407 -0.36873 0.091738 -0.04159 -0.037976 0.013858 0.0034739
-0.013327 -0.0057352 0.0045232 -0.0003825
0.0008852 0.013457 -0.04149 -0.037619 -0.1791 0.24439 -0.00055212 -0.0048396
0.017728 0.0072232 0.0079142 -0.0055278
0.0051476 0.010958 0.013541 0.0037088 -0.0004414 -0.0047959 -0.30341 0.13344
0.0065478 -0.021535 0.0057763 -0.02241
0.010965 0.0055763 -0.013062 -0.0059763 0.018644 0.0070912 0.0060408 -0.021294
-0.29844 -0.06364 0.010415 -0.052483
0.010547 0.010164 0.0046185 -0.00017824 0.007557 -0.0056768 0.0052919 -0.021863
0.011122 -0.051821 -0.32778 0.0031023
620000000 -0.27422 0.083469 -0.023577 0.0093961 0.0033221 0.0090562 0.0083539 -0.0045705
0.012925 1.281e-05 0.00082314 -0.0020804
-0.023885 0.0095092 -0.3989 0.037899 -0.019225 0.00088308 -0.0017765 -0.0020076
0.013116 -0.0046089 0.00020076 -0.0028801
0.0035651 0.0091236 -0.019279 0.0010057 -0.15262 0.25271 -0.0015013 -0.0050851
-0.0036679 -0.0018528 0.0083251 -0.00265
0.0085621 -0.0046474 -0.0018773 -0.0018964 -0.0010043 -0.0053397 -0.2614 0.14267
-0.039908 -0.020357 0.013225 0.028752
0.012176 2.3242e-05 0.013167 -0.0048634 -0.003538 -0.0018913 -0.039105 -0.02027
-0.21059 -0.10338 -0.044426 0.0124
0.00087427 -0.0019903 0.00060672 -0.0025221 0.0083443 -0.002654 0.012426 0.028024
-0.045131 0.012609 -0.24235 -0.031449
680000000 -0.23975 0.17618 -0.026064 -0.014462 0.0050798 0.0051028 0.0015757 -0.0073926
-0.0010379 -0.011482 0.0067624 -0.0069257
-0.026267 -0.014373 -0.38902 0.14028 -0.032007 -0.0012909 -0.0015015 -0.00057592
-0.0011136 -0.0097313 -0.00073906 -0.0020991
0.0049712 0.0049833 -0.03199 -0.0012449 -0.10531 0.27572 -0.00082731 -0.0002277
-0.0012391 0.00051206 -0.0030148 -0.0088353
0.0012239 -0.0072864 -0.0014126 -0.0006126 -0.00082107 -0.00016484 -0.2179 0.19573
-0.023653 -0.0070397 -0.0090453 -0.011132
-0.0010344 -0.01134 -0.0012269 -0.0096842 -0.0014586 0.00055867 -0.023815 -0.007113
-0.2845 -0.00090673 -0.0056903 -0.0069364
0.005928 -0.0067612 -0.00032334 -0.0022637 -0.0026087 -0.0092456 -0.0090362 -0.01189
-0.0055853 -0.0064916 -0.26055 0.071167
740000000 -0.19269 0.1695 -0.040324 0.02665 0.013437 -0.00402 0.00011046 -0.0039406
-0.0040366 -0.0018647 -0.006575 0.003229
-0.0404 0.026807 -0.33472 0.15918 -0.036466 0.034007 0.00012501 -0.0059989
-0.012676 0.0062769 -0.0013998 -0.0050346
0.013436 -0.0040398 -0.036093 0.034258 -0.071276 0.27535 -0.0018828 0.0032494
-0.00086991 -0.0052474 -0.0021751 0.00025706
9.7203e-05 -0.0038276 -6.4174e-05 -0.0060337 -0.0020126 0.0031188 -0.20059 0.20249
-0.042182 -0.010177 0.022204 0.017051
-0.0042757 -0.0021894 -0.012545 0.0065801 -0.0010958 -0.00523 -0.041949 -0.01027
-0.18012 0.039137 -0.044184 -0.0018204
-0.0061524 0.0030145 -0.0007682 -0.0052474 -0.0017655 0.00091 0.02246 0.017189
-0.044675 -0.0022295 -0.25155 0.075425
800000000 -0.16488 0.21549 -0.022281 0.016208 0.0052546 -0.010231 -0.0044906 -0.0025917
-0.0042559 0.0012893 0.0041072 0.00044826
-0.022211 0.016326 -0.34339 0.23026 -0.0082264 0.03403 -0.0022351 0.0020812
-0.00022783 0.0020157 0.00040151 0.0054202
0.0054115 -0.01016 -0.0081211 0.034051 -0.033768 0.30133 0.00086708 0.0012761
-0.00034145 0.0031306 -0.0012681 0.00062503
-0.0044605 -0.0025079 -0.0022203 0.0021684 0.0009622 0.0013456 -0.17237 0.22971
-0.028964 0.013177 0.014928 -0.01045
-0.0042143 0.0016001 -0.00039959 0.001975 -0.00029654 0.0030639 -0.029067 0.013299
-0.23754 0.059774 -0.019246 0.021614
0.004151 0.00059867 0.00040184 0.0052954 -0.0018037 0.00067969 0.014641 -0.010709
-0.018519 0.021583 -0.24829 0.12856
860000000 -0.12959 0.23625 -0.017695 0.030478 -0.0032593 -0.0098395 -0.0018612 0.00043654
0.0037579 0.0052436 -0.003491 -0.003099
-0.017915 0.030558 -0.29536 0.27517 0.0078563 0.033861 0.00043024 0.0022593
0.0038585 0.00047562 0.0033249 5.2363e-05
-0.0033802 -0.0098301 0.0079629 0.033799 0.01554 0.31114 -0.0004799 -0.00025653
0.00257 -0.0015604 0.0015754 0.003976
-0.0019828 0.00045932 0.00014793 0.0022675 -0.0004451 -0.00027098 -0.13496 0.24113
-0.018726 0.017377 -0.0062216 -0.0092924
0.0039157 0.0050854 0.0040338 0.00031481 0.002532 -0.0016677 -0.018356 0.017487
-0.18221 0.12454 -0.02613 0.016855
-0.0037924 -0.0033323 0.0036774 0.00010931 0.0016906 0.0041315 -0.0062817 -0.0093306
-0.026427 0.016767 -0.19761 0.17666
920000000 -0.10706 0.25889 0.0049063 0.03903 -0.0091625 -0.0042934 -0.0020804 0.0017138
0.0001724 0.0016272 0.0033355 -0.0014536
0.0048749 0.039109 -0.26925 0.29625 0.027948 0.022267 0.0013661 0.0010013
0.0074105 6.7924e-05 0.0041678 -0.0028702
-0.009119 -0.004271 0.028084 0.022224 0.061421 0.31248 0.0017605 -4.7783e-05
0.00064296 -0.00030626 0.00070074 -0.0013112
-0.0019652 0.0017462 0.0014213 0.00098812 0.0017582 -9.7123e-06 -0.11168 0.25738
-0.012477 0.030834 0.0043155 -0.0065302
0.00038261 0.0012514 0.0074332 0.00020998 0.00065842 -0.00031946 -0.012509 0.030873
-0.17568 0.12659 -0.0031681 0.029261
0.0031217 -0.0012705 0.004041 -0.0028855 0.00082231 -0.0014377 0.0041653 -0.0069553
-0.003075 0.02944 -0.20716 0.18913
980000000 -0.060867 0.28129 0.016889 0.030089 -0.0091406 0.0046496 0.0017735 0.0035575
0.0039702 -0.0012876 -0.0033269 -0.0029233
0.016889 0.030107 -0.21737 0.33432 0.032803 0.0047927 0.0018916 -0.00023067
0.0021252 -0.005892 -0.00044856 -0.002892
-0.0091391 0.0047096 0.032858 0.0046375 0.1081 0.30792 0.00040339 -0.0011933
0.0003083 -0.0017035 0.0013414 -0.00042371
0.0017301 0.0035301 0.001955 -0.00027159 0.00042571 -0.0012164 -0.073105 0.26963
0.0071223 0.030503 -0.0093552 -0.0079157
0.003794 -0.0013012 0.0019422 -0.0060514 0.00033974 -0.001805 0.0071164 0.030555
-0.14626 0.16623 0.0054795 0.0206
-0.0035071 -0.0030596 -0.0005929 -0.0027695 0.0013765 -0.00038373 -0.0094059 -0.0078136
0.0051388 0.020685 -0.16731 0.23919
1040000000 -0.01892 0.28971 0.033133 0.019117 -0.0010691 0.0072651 0.0022331 0.00073704
0.00037273 -0.0032826 -0.00017757 -0.0012598
0.033128 0.019296 -0.18181 0.34775 0.029164 -0.014598 0.0014161 -0.0017872
-0.0025023 -0.0023468 -0.0011271 -0.0029728
-0.00099951 0.0072722 0.029071 -0.014785 0.15522 0.29395 -0.00057063 -0.0014042
-0.0016694 -0.000969 -0.00066749 -0.0011069
0.0023155 0.00073187 0.001414 -0.0018531 -0.00058319 -0.0013745 -0.045563 0.2784
0.018789 0.019638 -0.0021302 0.0010167
0.00021094 -0.0035277 -0.002487 -0.0024667 -0.0016745 -0.0010544 0.018887 0.019567
-0.11335 0.17374 0.013664 0.020372
-0.00021131 -0.0014631 -0.0012174 -0.0029288 -0.00061644 -0.0010536 -0.0022606 0.0010209
0.01364 0.020192 -0.1454 0.25892
1100000000 0.024812 0.30054 0.036452 -0.003468 0.0033623 0.0040042 0.0023855 -0.00088232
-0.0022173 -0.0030823 -0.0042492 -0.0001348
0.036461 -0.0033873 -0.13938 0.36802 0.01487 -0.027501 -0.00012588 -0.0018362
-0.0035055 -0.0010842 -0.0039088 -0.00051211
0.0033421 0.0039777 0.014762 -0.027604 0.20108 0.2745 -0.0017806 0.00035285
-0.0017077 0.00079632 -0.0012194 -0.00036647
0.0023587 -0.00083513 -0.00015152 -0.0018766 -0.001789 0.00031343 -0.0060292 0.2838
0.025176 0.0069151 -0.0026614 -0.00030774
-0.0021911 -0.0029645 -0.0034993 -0.0011204 -0.0016937 0.00072959 0.02514 0.0068048
-0.097509 0.19243 0.019983 0.010236
-0.0044228 -6.2588e-05 -0.003859 -0.00056543 -0.0011982 -0.00041804 -0.0027068 -0.00027565
0.020092 0.010139 -0.10135 0.29245
1160000000 0.077044 0.29731 0.024632 -0.020294 0.003147 -0.00059647 3.7634e-05 -0.0023128
-0.0040872 -0.00095136 -0.0014492 0.0042873
0.024618 -0.02032 -0.093979 0.37327 -0.0040408 -0.028291 -0.0015291 -0.0014623
-0.0027294 0.0025555 -0.0015881 0.0018358
0.003152 -0.00058914 -0.00417 -0.028351 0.24558 0.24403 -0.00061861 0.0016454
-0.00048958 0.0018854 -0.00081462 0.00040111
4.6504e-05 -0.0023164 -0.0015547 -0.0014403 -0.00064087 0.001662 0.034193 0.28098
0.022366 -0.0095196 -0.0036418 0.0048709
-0.0040225 -0.00085667 -0.0027656 0.0027076 -0.00038449 0.0018508 0.022437 -0.0095736
-0.060999 0.20366 0.019668 0.0013465
-0.001302 0.0043535 -0.0016443 0.0019406 -0.00083659 0.00043674 -0.0037498 0.0049155
0.019851 0.0012365 -0.053177 0.29572
1220000000 0.12032 0.28726 0.011466 -0.029965 -0.0012564 -0.0011942 0.00013755 -0.0010416
-0.0027484 0.0022794 0.00113 0.0020252
0.011453 -0.029959 -0.050547 0.38711 -0.01684 -0.02056 -0.0025206 0.00052649
-0.00011054 0.003146 -0.00073781 0.0019502
-0.001256 -0.001192 -0.016944 -0.020484 0.28441 0.20469 0.00088617 0.0015625
0.00053604 0.0011842 0.00024039 0.0005859
0.00012691 -0.0010938 -0.0025199 0.00052502 0.00092968 0.0015046 0.073086 0.27212
0.011735 -0.016833 0.0020064 0.001606
-0.0026609 0.0022681 -4.3027e-05 0.0031208 0.00060159 0.0011309 0.01169 -0.016841
-0.040229 0.21511 0.015642 -0.012728
0.0011188 0.0020058 -0.00071423 0.0019921 0.00028663 0.00054669 0.0019543 0.0015846
0.015521 -0.012792 -0.023798 0.31428
1280000000 0.17102 0.26867 -0.0073285 -0.028905 -0.001761 0.001877 -0.00091846 -0.0021567
-0.0010614 0.0033049 0.002599 0.0014498
-0.0073142 -0.028901 -0.0034274 0.37998 -0.023622 -0.0076923 -0.00081953 0.0014489
0.0016965 0.0019146 0.00075467 0.0020495
-0.001714 0.001871 -0.023717 -0.0075697 0.31541 0.16188 0.0014217 -0.00014514
0.0010571 0.00037509 0.00027715 0.0003657
-0.00093267 -0.0021371 -0.00079916 0.0014796 0.0014652 -0.00011652 0.10975 0.25678
0.0022783 -0.019722 -0.00039497 0.00023266
-0.001062 0.0033934 0.0017353 0.0019482 0.0010603 0.00041138 0.0022589 -0.019727
-0.0033431 0.223 0.0038661 -0.015618
0.0026204 0.0013316 0.00067372 0.0020359 0.00030686 0.0003667 -0.00030222 0.00020812
0.0039253 -0.015588 0.024885 0.31878
1340000000 0.20897 0.23521 -0.017013 -0.019426 0.00061822 0.0041704 -0.0019166 -0.00079266
0.001503 0.002859 0.0018305 -0.0014304
-0.016984 -0.01944 0.036624 0.37218 -0.020599 0.0049331 -0.00019998 0.0020067
0.0018833 0.00092534 0.0012505 0.00081638
0.00064131 0.0042121 -0.020594 0.0049905 0.33855 0.11296 0.00092312 -0.00094903
0.00058834 -0.00052459 0.00011762 0.00014178
-0.0019429 -0.00080391 -0.00019792 0.0020081 0.00091678 -0.00096351 0.14307 0.23595
-0.0076676 -0.017291 0.00092946 0.00061342
0.0014984 0.0028257 0.0019293 0.00092993 0.00069003 -0.00055622 -0.0077814 -0.017301
0.025282 0.22091 -0.002977 -0.014491
0.0018188 -0.0013971 0.0012424 0.00085501 0.0001492 0.00021003 0.00096431 0.00057023
-0.0028759 -0.014481 0.063278 0.31466
1400000000 0.24276 0.19879 -0.023382 -0.0081654 0.0049011 0.002917 -0.0022233 0.00081346
0.0026227 0.00098573 0.00042132 -0.0013108
-0.023327 -0.0081564 0.074192 0.3606 -0.013734 0.012528 0.0013257 0.0013183
0.0012754 -0.00066944 0.0011509 0.00017357
0.0048853 0.0029338 -0.01368 0.012616 0.35128 0.059221 -4.3582e-05 -0.001368
0.0002299 -0.00010397 0.00043027 0.00018429
-0.0022064 0.00083534 0.0013423 0.001315 -5.7828e-05 -0.001398 0.17211 0.20767
-0.014257 -0.010653 -0.0008859 -0.00024259
0.0026048 0.0010861 0.0012767 -0.00069253 0.00022042 -0.00013033 -0.014246 -0.010622
0.058356 0.22096 -0.0098417 -0.0094453
0.00042253 -0.0013993 0.0011225 0.00018344 0.00040968 0.00027669 -0.00086258 -0.00014866
-0.0099567 -0.0093933 0.10782 0.30587
1460000000 0.26752 0.15572 -0.02044 0.0042978 0.0051466 -0.0017426 -0.0015208 0.0017516
0.0022524 -0.0003083 -0.00028707 -0.0009865
-0.020445 0.0043216 0.11008 0.33901 -0.0048013 0.014902 0.0016483 0.00021502
0.0011116 -0.0013217 0.0012595 -0.00062044
0.0051509 -0.0017516 -0.0046855 0.014951 0.35821 0.004269 -0.0010866 -0.0011073
0.00028443 -0.00027555 0.00074287 -0.00031815
-0.0015105 0.0017551 0.0016509 0.00021966 -0.001092 -0.0011164 0.19986 0.17895
-0.015614 -0.0040746 -0.00095395 0.002066
0.0022419 -0.00031368 0.0010737 -0.0013588 0.00030099 -0.00023033 -0.015604 -0.0039954
0.088772 0.21025 -0.012204 -0.0031396
-0.00017029 -0.00093648 0.0012694 -0.00060503 0.00066453 -0.0002596 -0.00095035 0.0020537
-0.012214 -0.003164 0.14255 0.28621
1520000000 0.28016 0.11338 -0.015032 0.0098512 0.0031023 -0.0040275 0.0002145 0.0027044
0.0024873 -0.0019161 -0.0010089 -0.00013802
-0.01504 0.0098183 0.14404 0.32443 0.0024802 0.012007 0.001665 -0.00076067
0.0001996 -0.0010909 0.00040681 -0.00099588
0.0030801 -0.0040869 0.0025631 0.012012 0.35022 -0.053833 -0.00084028 -0.00038651
0.00074789 -0.0010506 0.00010859 -9.186e-05
0.00018516 0.002699 0.0016672 -0.00077002 -0.00083189 -0.00035832 0.22306 0.14007
-0.01561 0.0018767 0.0014936 0.0021828
0.002522 -0.0019648 0.00019161 -0.0010763 0.00074755 -0.0010706 -0.015637 0.0019377
0.11615 0.20025 -0.012132 0.0014562
-0.0010837 -0.00013646 0.0004062 -0.00099599 0.00010207 -0.00010762 0.0015488 0.0021968
-0.012048 0.0013947 0.17573 0.2669
1580000000 0.29044 0.068414 -0.0085478 0.013335 -0.0013157 -0.004679 0.0015656 0.0018505
-0.00011577 -0.0023981 -0.0002488 0.00038027
-0.0085395 0.013306 0.17192 0.30045 0.0055119 0.0067509 0.00054255 -0.0015545
-0.00048352 -0.0011765 -0.00019084 -0.00074802
-0.0012793 -0.0046738 0.0055178 0.0067237 0.32874 -0.11036 -0.0014644 0.00036914
-0.00040753 -0.0013896 0.00019904 -0.00044739
0.0016037 0.0018163 0.00052885 -0.0015633 -0.0014906 0.00032784 0.2375 0.10121
-0.012303 0.0073741 0.0023087 0.00073344
-0.00018149 -0.0023717 -0.00047544 -0.0011716 -0.00046232 -0.0013761 -0.012245 0.0073966
0.14208 0.18691 -0.0094267 0.0079076
-0.00019464 0.00037762 -0.00021348 -0.00070893 0.00019536 -0.0004962 0.0022949 0.00074689
-0.0094649 0.0078257 0.20928 0.24256
1640000000 0.29374 0.026522 -0.0017142 0.012259 -0.0028787 -0.0021209 0.0027787 0.0010356
-0.00059049 -0.0018846 -0.00035912 0.00037616
-0.0017358 0.012251 0.20284 0.27506 0.0054823 0.0020311 -0.00052108 -0.0018148
-0.0009841 -0.00059423 -0.00047909 -0.00068964
-0.0029249 -0.0021194 0.0055149 0.0019982 0.29931 -0.1602 -0.00074892 0.0012967
-0.001236 -0.0011291 -0.00017104 -0.00035286
0.0028166 0.0010317 -0.00053865 -0.0018229 -0.00075117 0.0012654 0.25076 0.050976
-0.0081122 0.0088506 0.0026744 -0.00064448
-0.00051371 -0.001914 -0.00096477 -0.00057743 -0.0012505 -0.00111 -0.008078 0.0088967
0.1667 0.16619 -0.0044392 0.009995
-0.00034609 0.00038716 -0.00048776 -0.00072835 -0.00019195 -0.00027674 0.0027113 -0.0006023
-0.0045065 0.0101 0.23586 0.21163
1700000000 0.28613 -0.018217 0.0017811 0.0095565 -0.003344 0.00033372 0.0031121 -0.0013116
-0.0022573 -0.00073415 0.00055089 0.00049892
0.0017765 0.0095562 0.22055 0.24378 0.0027667 -0.00055801 -0.0014712 -0.00067228
-0.00090305 -0.00014855 -0.00085964 -0.00047035
-0.0033163 0.0003403 0.002778 -0.00059898 0.25395 -0.19822 0.00021535 0.0017592
-0.002269 -0.00016315 -0.00035397 -0.00079693
0.0031006 -0.0013476 -0.0014758 -0.00068968 0.00022847 0.0017282 0.2468 0.00069235
-0.0051985 0.010027 0.0019002 -0.0021776
-0.0022575 -0.00068341 -0.0009084 -0.00014982 -0.0022871 -0.00013671 -0.0051639 0.01006
0.18569 0.15011 0.00062375 0.010207
0.00054201 0.00039629 -0.00082616 -0.00045823 -0.00028991 -0.00088816 0.0018287 -0.0022737
0.00055988 0.010099 0.25299 0.1784
1760000000 0.27584 -0.066516 0.0041748 0.006377 -0.0020619 0.001278 0.0012292 -0.0034991
-0.0013974 0.0006238 0.00019667 -0.00054151
0.0041769 0.0063971 0.24792 0.20417 5.3014e-05 -0.001894 -0.0012577 5.9007e-05
-0.00122 0.0010088 -0.00052364 0.00033038
-0.002126 0.0013088 7.2274e-05 -0.0018921 0.20582 -0.23002 0.0012251 0.0013508
-0.001145 0.0016258 -0.0012798 -0.00063926
0.0012174 -0.0034829 -0.0012782 7.7779e-05 0.0012168 0.0013795 0.2385 -0.051196
-0.0013165 0.0094733 -0.00014479 -0.0025366
-0.0013591 0.00056242 -0.0011733 0.0010195 -0.0011555 0.0016517 -0.0013359 0.0094597
0.20383 0.11927 0.0045937 0.0074531
0.00020615 -0.00053888 -0.00051044 0.00032001 -0.0012404 -0.00069776 -4.9244e-05 -0.0025334
0.0045895 0.0075032 0.2676 0.1416
1820000000 0.25147 -0.10487 0.0044443 0.0027911 0.00017205 0.0024785 -0.0010045 -0.0030796
-0.0012835 0.00094265 -9.6595e-05 -9.57e-05
0.0044672 0.0028306 0.25781 0.1734 -0.0022454 -2.4103e-05 -0.0014537 0.00094415
-5.3329e-05 0.0012475 -0.00073603 0.00046461
0.00023776 0.0023786 -0.0021965 -5.5434e-06 0.15473 -0.24475 0.0017888 0.0005431
-0.00013466 0.0023597 -0.0016838 0.00019462
-0.00099295 -0.0031092 -0.0014323 0.00094728 0.0017792 0.00053123 0.20714 -0.099607
0.00055239 0.0081569 -0.0015554 -0.0019041
-0.0013044 0.00098477 -4.7158e-05 0.0012387 -0.00012683 0.0023301 0.00061923 0.0081617
0.22414 0.092799 0.0057978 0.003435
-8.9353e-05 -6.755e-05 -0.00074445 0.00044663 -0.0017155 0.00018609 -0.001606 -0.0019594
0.0058751 0.0034638 0.27101 0.10591
1880000000 0.21633 -0.1444 0.0022173 0.00057212 -0.00020231 0.0022976 -0.0029298 -0.0022694
-0.00017488 0.0017383 0.00041256 -0.00053758
0.0021944 0.00054946 0.26215 0.12766 -0.0041086 0.0028672 -0.00024833 0.0018747
0.00061616 0.0014195 0.00011827 0.0010065
-0.00023513 0.0023171 -0.0041345 0.0029117 0.10294 -0.25152 0.0020067 -0.0011851
0.0018037 0.0020565 -0.001018 0.0014921
-0.0029089 -0.0023167 -0.00021371 0.0018903 0.0020033 -0.0011712 0.16595 -0.13886
0.0020324 0.0058608 -0.0025341 1.9594e-05
-0.0001472 0.0016711 0.00064489 0.0013635 0.0018223 0.0019863 0.0020514 0.0059125
0.23161 0.065231 0.0061381 0.0010734
0.00037483 -0.00050847 0.00010021 0.0010118 -0.0009968 0.0014862 -0.0024628 0.00018654
0.0061544 0.0012532 0.27245 0.073029
1940000000 0.17791 -0.17123 2.5759e-05 -0.0010876 0.0019296 0.0019379 -0.0039362 0.00029999
0.001195 0.00093409 -0.00065704 -0.00063776
2.8146e-05 -0.0010727 0.26389 0.095501 -0.0020571 0.0059624 0.0011534 0.0013939
0.002084 0.00040225 0.00097373 0.00035514
0.0019684 0.001932 -0.0019804 0.006001 0.059635 -0.24355 0.00064132 -0.0024098
0.0023782 0.00024074 0.00041318 0.0017933
-0.0039627 0.00029539 0.0011882 0.0013929 0.00063579 -0.0024329 0.11326 -0.1701
0.0015555 0.0040203 -0.0013587 0.001445
0.0012168 0.00086986 0.0020705 0.00038899 0.0023623 0.00022602 0.0015852 0.0040545
0.23983 0.028567 0.0048595 -0.0029417
-0.00073519 -0.00059423 0.00093718 0.00035895 0.00030213 0.0018846 -0.0015348 0.0013284
0.0048543 -0.002961 0.26339 0.036033
2000000000 0.13093 -0.18556 -0.0036755 0.0010191 0.0029869 0.0012252 -0.0024552 0.0037932
0.00077837 0.00037686 -0.00090571 0.00041317
-0.0036688 0.0010307 0.24932 0.060271 -0.00039712 0.0080862 0.0016986 0.00025875
0.0011892 -0.0014236 0.00054526 -8.1425e-06
0.0030375 0.0011583 -0.00034303 0.0081321 0.018083 -0.22864 -0.0015824 -0.0015823
0.0019969 -0.0011718 0.0016441 0.0013163
-0.0023951 0.0038293 0.00168 0.00024805 -0.0015623 -0.001587 0.059023 -0.17937
-7.5564e-05 0.0032749 -0.00032589 0.002084
0.00080944 0.00044757 0.0011841 -0.0014247 0.0019495 -0.0011661 -6.3522e-05 0.0031738
0.23862 -0.0037671 0.0010773 -0.0041675
-0.00084719 0.00041762 0.00052012 4.5497e-05 0.0016892 0.0013121 -0.00019348 0.0021477
0.0010836 -0.0040858 0.25015 0.0083819
2060000000 0.085258 -0.19262 -0.004389 0.0033366 0.002962 -0.00088571 0.00091893 0.0035056
0.0016121 -0.00037519 -0.00016027 0.0014099
-0.0044015 0.0033132 0.23695 0.032036 0.0047445 0.0087973 0.00096219 -0.00067867
0.00050849 -0.0015858 0.00059386 -0.00018524
0.0029864 -0.00085326 0.0048086 0.0087788 -0.014083 -0.21029 -0.0018761 0.00043381
0.00064319 -0.0021666 0.0028809 0.00018504
0.00095895 0.0035682 0.00096749 -0.0007317 -0.0018962 0.00040798 0.0078194 -0.17512
-0.0013671 0.0042018 0.00079648 0.0013897
0.001586 -0.0004248 0.00048638 -0.0016204 0.00063254 -0.0021865 -0.0012964 0.0041612
0.22813 -0.041781 -0.001209 -0.0051287
-0.00018812 0.0014034 0.00062209 -0.00018255 0.0028737 8.0908e-05 0.00070934 0.0012163
-0.0012436 -0.0051892 0.23649 -0.016412
2120000000 0.039209 -0.18401 -0.0033381 0.0067184 0.0023031 -0.0028129 0.0030977 0.0021266
0.00065666 -0.001468 0.0010856 0.00012069
-0.0033233 0.0067211 0.2157 0.0076561 0.0074252 0.0047147 0.0010116 -0.001178
-0.0015136 -0.0018964 -3.8038e-06 -0.0011798
0.0022706 -0.0028091 0.007486 0.0045766 -0.043023 -0.19391 -0.00092026 0.0018144
-0.0015779 -0.0015087 0.00052724 -0.0021761
0.0031238 0.0021538 0.0009747 -0.0011918 -0.00097802 0.0017529 -0.041441 -0.15808
-0.0014883 0.0058208 0.0017417 0.00097386
0.000655 -0.0014605 -0.0015347 -0.0018924 -0.0016189 -0.0015308 -0.0015411 0.0058729
0.21456 -0.077524 -0.0058136 -0.0029915
0.001067 0.00013938 -0.0001315 -0.0010938 0.00059764 -0.0022209 0.0017195 0.0011563
-0.0058241 -0.0030047 0.21505 -0.032628
2180000000 -0.00064036 -0.1698 -0.0016884 0.0098929 0.00043333 -0.0023886 0.0031616 -0.00046691
0.000538 -0.0014179 0.0012752 0.00027028
-0.0016709 0.0098788 0.1964 -0.0093971 0.0083396 0.0037808 -0.00083855 -0.0015888
-0.0020289 0.00092433 -9.5681e-05 0.00046015
0.00035532 -0.0023778 0.0083875 0.0037711 -0.063761 -0.16913 0.0013742 0.0017539
-0.00084817 -0.00018657 0.00039731 -0.0017008
0.003222 -0.00053665 -0.00080312 -0.0015578 0.0013726 0.0017243 -0.077878 -0.13118
-0.00094218 0.0085542 0.002118 0.00019279
0.00046534 -0.0013027 -0.0020709 0.00097304 -0.000825 -0.0002819 -0.00089119 0.0085021
0.18906 -0.10803 -0.0063634 0.001433
0.0013808 0.00024196 -2.7784e-05 0.00041399 0.00021211 -0.0018034 0.0018704 0.00014637
-0.0063032 0.0013201 0.19906 -0.046721
2240000000 -0.029376 -0.14574 0.0025279 0.011121 -0.00073758 -0.0028707 0.0016986 -0.0025452
-0.0018086 -0.0007964 0.00067921 -0.0020025
0.0024371 0.011051 0.17697 -0.015585 0.0086661 -0.00019527 -0.00065398 -0.00039387
-0.00044689 0.0012692 -0.00067098 -0.00061184
-0.00065705 -0.002852 0.0087341 -0.00028864 -0.080918 -0.14514 0.0021074 -0.001695
-0.001179 -8.9901e-05 -0.0024857 -0.0015105
0.0016818 -0.0024736 -0.00074861 -0.0004075 0.0021678 -0.0017746 -0.1112 -0.10251
0.001251 0.010594 0.0016014 -0.00045555
-0.0018997 -0.00081534 -0.00041167 0.0012453 -0.0010856 -6.4528e-05 0.0012449 0.010585
0.16104 -0.12685 -0.0065781 0.0041673
0.00077671 -0.0019907 -0.00067746 -0.00049622 -0.0022787 -0.0013914 0.0014866 -0.00044244
-0.0065348 0.0041955 0.17619 -0.057681
2300000000 -0.05642 -0.11799 0.0079327 0.0090438 -0.0013308 -0.0019055 -0.00063016 -0.0015978
-0.0012602 0.000561 -0.0014276 -0.00079984
0.0079386 0.0089615 0.15635 -0.024553 0.008784 -0.0022603 -0.0008637 0.00057094
-0.00010505 0.0016285 4.3633e-05 0.00075573
-0.0013048 -0.0019893 0.0087931 -0.0022764 -0.093907 -0.12071 -0.00012383 -0.0017973
-4.5576e-05 0.0019579 -0.0017773 0.00061139
-0.00061132 -0.0016722 -0.00082879 0.00054374 -0.00014334 -0.0017742 -0.13167 -0.066862
0.0055668 0.010725 0.00045884 -0.0017036
-0.0012357 0.00053652 -9.8104e-05 0.0016534 -0.00022071 0.0018457 0.0055899 0.01081
0.12527 -0.14846 -0.004413 0.0074652
-0.0012535 -0.00078836 8.8411e-05 0.00080166 -0.0019158 0.00069532 0.00046363 -0.0018446
-0.0042305 0.0075801 0.15976 -0.058915
2360000000 -0.07224 -0.086234 0.010882 0.0081703 -0.0011815 -0.0014478 -0.0017858 -0.00078811
-0.00073358 0.0010624 -0.0016233 -0.00037517
0.010852 0.0082155 0.14762 -0.02426 0.0080915 -0.0053327 -0.00056554 0.0010528
0.0020271 0.00032657 0.00010673 -0.00015696
-0.0011932 -0.0014061 0.0080583 -0.0053696 -0.10288 -0.098662 -0.0028796 -0.001108
0.0008929 5.8413e-05 -0.00085951 0.001932
-0.00169 -0.00067133 -0.00064083 0.0011176 -0.0027742 -0.0010787 -0.14805 -0.034742
0.010145 0.0099433 0.0014118 -0.0025049
-0.00060837 0.0010782 0.0020216 0.00026443 0.00092122 0.00015819 0.010156 0.0096977
0.097493 -0.14891 -9.9197e-05 0.008755
-0.0016699 -0.00047231 6.0132e-05 -8.3194e-05 -0.00089303 0.0018881 0.0013691 -0.0024071
-0.00014541 0.0086553 0.13804 -0.062675
2420000000 -0.080404 -0.059211 0.01433 0.002304 -0.003283 -0.0010731 -0.00080173 0.00080853
0.0010968 0.0015037 -0.001396 0.001795
0.014343 0.002403 0.1303 -0.025232 0.004466 -0.0073228 0.0013821 0.00096977
0.00074697 -0.0015044 -0.00021841 -0.0001383
-0.0032455 -0.0010268 0.0044135 -0.0073394 -0.1162 -0.077944 -0.0024598 0.0016363
-0.00013265 -0.00017298 0.00045268 0.0027852
-0.00078786 0.00075952 0.001379 0.00098539 -0.0025179 0.0015592 -0.15676 0.0094675
0.0137 0.0074501 -0.00011666 -0.0027926
0.0011169 0.0014545 0.00076384 -0.0015932 -0.00015083 -0.00015117 0.013734 0.0073734
0.061666 -0.14926 0.0011223 0.0093863
-0.0013266 0.0017261 -0.00011418 -0.00014986 0.00060999 0.0028588 -0.00017555 -0.0027602
0.0012211 0.0095755 0.11854 -0.058218
2480000000 -0.080727 -0.028005 0.013843 -0.003071 -0.0016223 -7.3817e-06 -0.00049065 0.0013889
0.0018541 -0.00041786 0.00026635 0.0015174
0.013837 -0.0030213 0.1323 -0.02618 0.0024705 -0.0090596 0.0010973 -1.1086e-05
-0.0005391 -0.0011411 -0.00015716 -0.00032216
-0.0016685 -2.9246e-05 0.0024265 -0.0090772 -0.11905 -0.057719 -0.00055967 0.003383
-0.00027608 -0.00068617 0.0018752 0.00088737
-0.00046279 0.0013679 0.0011085 -1.0604e-05 -0.00057604 0.0034352 -0.15772 0.046632
0.017423 0.0012025 -0.0018704 -0.0024512
0.0018893 -0.00051149 -0.00054748 -0.001073 -0.00023994 -0.00065477 0.017351 0.0011791
0.031253 -0.14135 0.0043127 0.0083894
0.00037404 0.0014773 -0.00013595 -0.00022051 0.0019373 0.00089424 -0.0017396 -0.0026351
0.004256 0.0082073 0.099403 -0.053755
2540000000 -0.084774 -0.0015029 0.011368 -0.0067869 -0.0023751 0.00090737 0.0005699 0.00077828
-5.2109e-05 -0.001629 0.00095456 0.0015059
0.011348 -0.0067359 0.11888 -0.018123 -0.0015631 -0.0080647 0.00051722 -0.0013898
-0.0018004 -0.00011436 -0.00047686 0.00036467
-0.0023193 0.00095378 -0.0016293 -0.0080277 -0.1255 -0.034239 0.0021734 0.0025328
-0.00087969 0.00012881 0.0016994 -0.0009751
0.00061896 0.00073153 0.00054672 -0.0014322 0.0021293 0.0024355 -0.15628 0.084979
0.017312 -0.0054748 -0.0022605 -0.0021163
4.6146e-05 -0.001706 -0.0018286 -0.00012954 -0.0010569 8.8566e-05 0.017279 -0.005554
0.0077923 -0.12728 0.0074979 0.0065588
0.0010928 0.0016005 -0.00049822 0.00022556 0.0016883 -0.00098036 -0.0023827 -0.0019649
0.007469 0.0066767 0.084486 -0.040214
2600000000 -0.07777 0.023031 0.0080054 -0.01011 -0.0012548 0.0025263 0.0008761 -0.000469
-0.00097692 -0.001215 0.0017525 0.00033057
0.0080203 -0.010148 0.1132 -0.033849 -0.0037568 -0.0060744 -0.00042934 -0.00070339
-0.00023118 0.0016686 -0.00016957 0.00073888
-0.0013443 0.0025548 -0.0038132 -0.0060218 -0.13045 -0.009492 0.0030882 -0.00019092
-0.00017816 0.0012554 0.00099484 -0.0017107
0.0008553 -0.0004635 -0.00043949 -0.00072978 0.0030901 -0.00017954 -0.14166 0.11842
0.014032 -0.011451 -0.0035594 0.00030739
-0.00091702 -0.0011117 -0.00023097 0.0016615 -3.0148e-05 0.0014309 0.013786 -0.01154
-0.020034 -0.11106 0.0090726 0.0062251
0.001671 0.00030103 -0.00018251 0.00075922 0.00096605 -0.0016291 -0.0034009 0.00026141
0.0091762 0.0059808 0.076739 -0.025824
2660000000 -0.071766 0.048755 0.0039398 -0.011783 -0.00012208 0.0010773 -9.8314e-05 -4.9724e-05
-0.0023448 0.0004325 0.0014868 -0.00086659
0.003966 -0.011696 0.12044 -0.029837 -0.0049496 -0.0042326 -0.0012204 -0.00035004
0.00031927 0.0018709 0.00053986 0.00072598
-0.00011114 0.0011656 -0.0049816 -0.00427 -0.12944 0.011038 0.0018749 -0.0019074
0.0001228 0.00087798 -0.0011493 -0.0013352
-6.3402e-05 -8.5505e-05 -0.0012185 -0.00033591 0.0018865 -0.0018614 -0.12191 0.14897
0.0080959 -0.015158 -0.0023674 0.0010905
-0.002386 0.00046942 0.00034462 0.0018939 0.0001452 0.0006273 0.0080617 -0.015256
-0.035668 -0.096024 0.010796 0.0013397
0.0013742 -0.00070213 0.00056583 0.00076936 -0.00106 -0.0015214 -0.0023905 0.0010913
0.011066 0.0016788 0.072558 -0.0060371
2720000000 -0.061222 0.067186 -0.00023749 -0.011573 -0.00031508 0.0029433 -0.00017114 7.9357e-05
-0.0022697 0.0021549 0.00049024 -0.001646
-0.00020003 -0.011601 0.10527 -0.033006 -0.0052965 -0.00086442 -0.0014364 0.00039876
0.001817 0.00051215 0.00091837 -0.00028606
-0.0003743 0.0029989 -0.0052724 -0.0007429 -0.12366 0.04064 0.00016455 -0.0023794
0.00042204 0.00059121 -0.0014344 0.00053447
-0.00017739 8.4294e-06 -0.0014617 0.00044453 0.00024514 -0.0024583 -0.089737 0.17888
0.0017956 -0.016029 -0.0016016 0.0021471
-0.0022819 0.0020631 0.0018456 0.00046166 0.00035681 0.00059232 0.0015063 -0.015972
-0.051291 -0.070869 0.012242 -0.00071654
0.00041047 -0.0016546 0.00081359 -0.0002805 -0.0014346 0.00068739 -0.0015277 0.0021903
0.012043 -0.00092048 0.076792 0.012956
2780000000 -0.04692 0.086528 -0.0046376 -0.010194 -1.8836e-07 0.0011505 0.00072071 -0.00020914
0.0011267 0.0026081 -0.00069012 -0.0017476
-0.004642 -0.010161 0.10347 -0.044826 -0.0040419 0.00055171 -0.00014349 0.0015188
0.001728 -0.00097286 3.5088e-05 -0.00010319
-4.6706e-05 0.0011837 -0.0040129 0.00049648 -0.1211 0.071204 -0.0020456 -0.0013851
0.00044805 -0.00027187 -0.0002549 0.00091784
0.00067197 -0.00016883 -0.00012433 0.0015074 -0.0020802 -0.0015153 -0.060855 0.2012
-0.0049549 -0.014552 -0.00047949 0.0020359
0.0013496 0.0026189 0.0017754 -0.00099195 0.00042256 -0.00035138 -0.0049344 -0.014595
-0.064176 -0.044661 0.010349 -0.0056842
-0.00068441 -0.001686 0.00014351 -0.00012819 -0.00042137 0.00072288 -0.0006769 0.0021283
0.010362 -0.0056053 0.080566 0.031249
2840000000 -0.031534 0.10202 -0.007537 -0.0069296 0.0012889 0.0019588 9.4742e-06 -0.00029028
0.0013952 0.0012529 -0.00149 0.00021438
-0.007498 -0.0068868 0.10146 -0.037778 -0.0030241 0.0016424 0.00038498 0.00069308
5.4808e-06 -0.0014821 9.5453e-05 -4.9973e-05
0.0014674 0.0018285 -0.0029321 0.0017021 -0.11483 0.097359 -0.0012735 0.00030605
0.00037398 0.00019067 0.00099001 0.0010931
8.2991e-05 -0.00028221 0.00038047 0.00072618 -0.0012991 0.00031717 -0.024978 0.217
-0.0085255 -0.010508 0.00022407 0.0012259
0.0014478 0.0012852 -5.908e-05 -0.0015167 0.00053802 0.00012855 -0.0086598 -0.010327
-0.068597 -0.021074 0.0085199 -0.0072689
-0.0017019 0.00015702 0.00010503 -7.0386e-05 0.0010385 0.0012154 0.00023172 0.001079
0.0085379 -0.0072084 0.095577 0.046455
2900000000 -0.017259 0.12157 -0.0087912 -0.0029204 0.0015337 -9.1753e-06 0.00036636 -0.00074499
0.0023506 -0.0012271 -0.0010802 0.00014308
-0.0088012 -0.0029037 0.082237 -0.045238 -0.00068515 0.0026578 0.00085086 0.00036753
-0.00045281 -0.0013649 -0.00013918 9.1273e-06
0.0016006 0.00012889 -0.00062479 0.0026684 -0.097149 0.12989 -0.00076794 -4.1045e-05
-0.00042641 -0.0013093 0.0018133 -0.00033536
0.00037879 -0.0006961 0.000886 0.00031426 -0.00074437 -9.7724e-05 0.012047 0.22005
-0.011395 -0.0054852 0.0011889 0.001947
0.0023581 -0.0012662 -0.00046681 -0.0014628 -0.00038262 -0.0012104 -0.011263 -0.0053598
-0.068331 0.011146 0.0066878 -0.010243
-0.00091469 0.00016001 -0.00016128 6.8212e-05 0.0017653 -0.00063752 0.0011354 0.001958
0.0064406 -0.010364 0.10956 0.052318
2960000000 0.0049696 0.13343 -0.0085752 0.00056701 0.00049664 0.00138 -0.00085289 -0.00089896
-0.00023867 -0.001845 -0.00068403 0.00057003
-0.0085763 0.00056718 0.091497 -0.044549 -0.00025643 0.00099134 0.00093491 9.9361e-05
-0.0012699 -0.00089344 0.00042292 0.00039736
0.0003917 0.0014611 -0.00026639 0.0010018 -0.078343 0.16095 -0.00080238 0.00049628
-0.000432 0.00081557 1.142e-05 -0.0026073
-0.00088988 -0.00096044 0.00092562 7.1488e-05 -0.00079458 0.00049684 0.054127 0.2274
-0.011012 -0.00022195 0.0015725 0.00057009
-0.00023899 -0.0018299 -0.0012666 -0.00083935 -0.00052798 0.00075774 -0.011105 2.6161e-05
-0.059035 0.036339 0.001803 -0.011431
-0.00075583 0.00045761 0.0004583 0.00039446 -0.00017449 -0.0024015 0.0016879 0.00066111
0.0017172 -0.011475 0.12971 0.063028
3020000000 0.023264 0.14718 -0.0062822 0.0038533 0.0014227 -0.00017753 -0.00099112 3.3701e-05
-0.00071149 0.00022426 -8.3369e-05 0.00050422
-0.0063169 0.0038445 0.080507 -0.033067 -0.00018758 -0.00036549 0.00061421 -0.00086026
-0.0017238 0.00045764 0.00065319 -0.00032644
0.0014375 -0.00013128 -0.00018712 -0.00036857 -0.056532 0.18565 -0.0003048 0.0009114
0.00020198 0.00029209 -0.0010605 -0.0017965
-0.0010922 -6.8519e-05 0.0005762 -0.0008525 -0.00035417 0.00098113 0.093444 0.22015
-0.0089017 0.003244 0.00061125 0.00045681
-0.00080241 0.00035286 -0.0016576 0.00047499 0.00023302 0.00031556 -0.0088009 0.0031082
-0.046228 0.061202 -0.0010865 -0.011055
-8.5732e-05 0.00046062 0.00056228 -0.00036061 -0.0011276 -0.0016028 0.00059573 0.00036833
-0.0010723 -0.01087 0.14941 0.059391
3080000000 0.050813 0.15631 -0.0043703 0.0059302 0.001675 -0.00015855 -0.00076711 0.00017727
-0.000761 0.00018793 -2.573e-05 0.00053075
-0.0043862 0.0059145 0.07813 -0.027467 -0.00055732 0.00020866 -3.7335e-05 -0.00029309
-0.00031492 0.001085 -2.5723e-05 -0.0005959
0.0017038 -0.00014367 -0.00055307 0.00015684 -0.019098 0.20679 -0.00073534 0.00031323
0.00023654 0.00071418 -0.0022296 -0.00024798
-0.00076164 0.00015474 -7.449e-05 -0.00029789 -0.00073453 0.00026 0.12706 0.21269
-0.0052993 0.0067517 0.0019642 0.00020974
-0.00059882 0.00038653 -0.00039092 0.0010815 0.0003543 0.000712 -0.0052839 0.0067768
-0.023844 0.089209 -0.0058697 -0.0092333
7.8652e-05 0.00048332 1.089e-05 -0.00050275 -0.0020684 -0.00052901 0.0018972 0.0003472
-0.0058187 -0.0095194 0.16379 0.06672
3140000000 0.079416 0.15911 -0.001076 0.0075126 0.0028008 -0.0015811 -0.00086915 0.0011777
0.0016295 0.00076582 0.0005464 -9.0781e-05
-0.0010781 0.0075027 0.074113 -0.029351 -0.0010814 1.1185e-05 0.00066588 -0.00040401
-7.6821e-05 0.00098615 0.00049266 -0.00046151
0.0027873 -0.0014586 -0.0010667 7.5014e-05 0.023031 0.22684 0.00031131 0.0018582
0.0014308 -0.0005572 -0.0023354 0.001017
-0.00092176 0.0011691 0.00067014 -0.00037625 0.00032015 0.0018027 0.16248 0.18693
-0.0014456 0.0069634 0.0011003 -0.0013351
0.0015313 0.00073733 -2.6229e-06 0.0011289 0.0013438 -0.00055724 -0.0013791 0.0070594
-0.010659 0.10621 -0.0074366 -0.0058551
0.00040119 -0.00020332 0.00048947 -0.00047649 -0.002769 0.0010296 0.00088785 -0.0013145
-0.0074509 -0.0058084 0.18785 0.057128
3200000000 0.11156 0.16933 0.0040871 0.0064489 0.00079547 -0.0030691 7.3114e-05 0.0017493
0.00045983 -0.0017852 3.1982e-05 0.00054234
0.0040335 0.0064447 0.084505 -0.027842 -0.0011359 0.00035356 -0.00053434 -0.0010736
0.00081533 0.0011696 -0.00027725 -0.0010346
0.00065635 -0.0030694 -0.0011456 0.0003296 0.067504 0.23201 0.0012354 0.00054218
-4.9488e-05 -0.002042 -0.0015113 0.0023583
8.2026e-05 0.0017176 -0.00056624 -0.001051 0.0012389 0.00053322 0.18363 0.1644
0.0016158 0.0065167 0.00052137 -0.0015206
0.00054565 -0.0015982 0.00083468 0.0010379 -8.4904e-05 -0.002071 0.0014726 0.0063221
0.022479 0.12351 -0.0089266 -0.0019668
0.00012154 0.00046674 -0.00032104 -0.00094458 -0.0011593 0.0024264 0.0007066 -0.0015386
-0.0088554 -0.001885 0.20329 0.056869
3260000000 0.1431 0.16103 0.0043133 0.0029506 -0.00070387 -0.0024238 0.0010556 0.00058059
0.00027849 -0.0018604 -0.00010058 -8.6424e-05
0.0043125 0.0030185 0.092751 -0.031124 -0.0019288 0.0020698 -0.00051063 -0.0001856
0.0010141 -0.00049009 -0.00097105 -5.6985e-05
-0.00066057 -0.0023238 -0.00192 0.0020758 0.11874 0.22744 0.00046828 -0.00018278
-0.0010679 -0.00086455 0.00034838 0.002249
0.0010781 0.00049525 -0.0005369 -0.00018857 0.00051221 -0.00016672 0.2108 0.12682
0.0038564 0.0047507 -0.00077102 -0.0017255
0.00027243 -0.0019222 0.00086912 -0.00055137 -0.00071546 -0.001072 0.0039287 0.0048754
0.044196 0.13184 -0.0066996 0.0028227
6.3547e-05 -0.00017232 -0.0010429 -1.5676e-05 0.00063279 0.0019352 -0.00080906 -0.0015937
-0.006999 0.0028479 0.2321 0.04693
3320000000 0.17338 0.15495 0.0071534 0.0012087 -0.0003471 -0.0019989 0.00072239 0.00032522
-0.0016849 -0.001268 0.00027116 0.00014222
0.0071707 0.0011984 0.09963 -0.02771 0.00050689 0.0023794 -0.00036893 -0.0004519
-0.00039303 -0.00047756 -0.00058552 0.00039686
-0.00054883 -0.0020243 0.00055944 0.0022926 0.16666 0.21818 0.00023914 -0.00017927
-0.00096691 -7.9132e-06 0.00073516 0.00056956
0.00074066 0.0002834 -0.00038826 -0.0004659 0.00014895 -0.0002237 0.21931 0.09653
0.0047161 0.0022708 -0.0011319 7.2092e-05
-0.0018532 -0.0012375 -0.00020473 -0.00043097 -0.0011842 -0.00010822 0.0045751 0.0020115
0.071063 0.13427 -0.0047698 0.003399
0.00042933 0.0001802 -0.0005115 0.0003654 0.00027255 0.00061284 -0.0011338 0.00016324
-0.0044984 0.0030046 0.2489 0.034263
3380000000 0.2084 0.13821 0.005578 -0.0021082 -0.0013145 0.00066931 0.00092911 0.000241
-0.0015845 0.00073731 0.00033802 9.9785e-05
0.0055513 -0.0020985 0.11062 -0.035615 0.00018719 0.0030066 -0.0011362 -0.00037849
-6.7324e-05 0.00023252 -0.00094398 0.0006048
-0.0012165 0.00053007 0.00011279 0.0030017 0.20785 0.19558 0.000562 -0.00042959
-0.0015013 0.00028385 0.0010993 0.0010678
0.00097082 0.00019187 -0.0012244 -0.0003224 0.00059464 -0.00045851 0.23488 0.063849
0.0058633 0.0015483 -0.00027146 0.00047944
-0.0015189 0.0008719 -0.00011841 0.00022168 -0.0017515 0.00063731 0.0060479 0.0013044
0.10826 0.12681 -0.0011576 0.004995
0.00017722 -2.9567e-05 -0.00091808 0.00042325 0.00089892 0.001378 -0.00038993 0.00035022
-0.0012361 0.0054105 0.27847 0.01564
3440000000 0.23974 0.11655 0.0045399 -0.0040022 -0.00073316 -0.0015828 0.00059302 1.5049e-05
-0.0016791 0.0017811 0.0010375 9.4694e-05
0.0046048 -0.0040352 0.10406 -0.041095 0.003173 0.0021274 -0.00077532 0.0011848
9.8175e-05 0.00037874 4.505e-06 0.00085158
-0.0008281 -0.0015983 0.003107 0.0021239 0.2462 0.16718 -0.00039809 -1.0653e-05
-0.00032667 0.0012223 0.00078151 0.00076059
0.00063781 2.4831e-05 -0.00078012 0.0011981 -0.00039685 -3.6303e-05 0.23587 0.030873
0.0066174 -0.0014523 -0.00032663 -4.381e-05
-0.0014824 0.0017718 7.4192e-05 0.00030931 -4.06e-05 0.001245 0.0065903 -0.0013838
0.13362 0.12121 0.0022248 0.0036041
0.0010806 0.00010085 0.00010705 0.0010378 0.0011336 0.00083024 -0.00018007 4.4637e-05
0.0022224 0.0031497 0.29527 -0.013584
3500000000 0.27181 0.084939 0.002384 -0.0048628 -0.0012926 0.0016513 0.00094872 -0.00066741
-0.00083526 0.0011744 0.00084795 -0.00070229
0.0025139 -0.0047842 0.11629 -0.064746 0.0030457 0.0011898 -0.00033779 0.00058967
0.00028497 -6.1691e-05 -0.00015632 0.00029319
-0.0012901 0.0016491 0.0031082 0.00097569 0.27567 0.13251 0.0002412 -9.7924e-05
0.00015872 0.0010652 0.0020562 0.00036616
0.0010174 -0.00085705 -0.00040015 0.00055 0.00030637 -0.0001968 0.24 0.0031624
0.0061271 -0.0039839 -3.4761e-06 3.772e-05
-0.0010509 0.0013824 0.0005191 2.1796e-05 5.1652e-05 0.00098549 0.0062109 -0.0039989
0.17406 0.097298 0.0025808 0.001126
0.00061449 -0.00085335 4.5908e-05 0.00026618 0.0018712 2.1097e-05 -0.00011155 -0.00018192
0.0023631 0.0013387 0.3155 -0.041839
3560000000 0.29057 0.050653 0.00018216 -0.0060005 -7.9338e-05 -0.00095224 0.00047289 0.00022955
0.0017965 0.0016859 -0.00017763 -0.0013248
0.00010292 -0.0060849 0.11046 -0.070205 0.0058503 -0.00063645 0.00047586 0.00061166
0.00063726 2.3245e-05 0.00022663 0.00046767
-4.8093e-05 -0.00091158 0.0059133 -0.00054694 0.3028 0.089559 -8.6562e-05 -0.0001626
0.00087572 0.00017221 0.0014725 -0.00095235
0.00046258 0.00036413 0.00045158 0.00061191 -3.6705e-05 -5.3786e-05 0.22989 -0.033554
0.0047437 -0.0061935 -0.00053963 -0.0008097
0.0017964 0.0017494 0.00062421 -0.00031907 0.00075584 0.00039476 0.0046251 -0.0062469
0.19435 0.089372 0.0025017 -0.0014727
-0.00025594 -0.001288 0.00011895 0.00055673 0.0014494 -0.00094014 -0.000378 -0.00072379
0.0025065 -0.0014063 0.32845 -0.081249
3620000000 0.3069 0.012864 -0.0011751 -0.0036795 -0.0021372 -0.0003185 0.0002776 -0.001589
-3.156e-05 0.00038194 -0.00061516 -0.00084857
-0.0011928 -0.0036942 0.11061 -0.099242 0.0041227 -0.0039478 0.00019046 0.00032568
-0.00011385 -0.0009216 0.00058387 0.00037095
-0.0020423 -0.00011121 0.0040454 -0.0040819 0.31529 0.045936 4.3038e-05 -0.00093124
-0.0007562 -2.1337e-05 0.00094864 -0.00079814
0.0003199 -0.0016544 0.00022819 0.00031399 9.2274e-05 -0.00089337 0.21829 -0.063104
0.00017543 -0.0073362 -0.0009079 0.0009373
-0.00014781 0.00038152 -0.00019237 -0.00070037 -0.00025636 0.00015237 0.00010485 -0.0073218
0.21507 0.054293 0.00028008 -0.0010003
-0.00049446 -0.00073467 0.00073656 0.00026401 0.00087138 -0.00094044 -0.0012624 0.00095208
0.00077617 -0.0012839 0.33037 -0.11703
3680000000 0.31083 -0.031379 -0.0036687 -0.0039994 -0.0010664 0.0018782 -0.00097842 -0.00034512
0.0015672 -7.8537e-05 -0.0010571 -6.7349e-05
-0.0036962 -0.0040166 0.10638 -0.11606 0.0015703 -0.0044892 0.00069021 0.00027934
-0.00045453 -0.00078329 0.00066218 -6.9536e-05
-0.00093716 0.0016486 0.001526 -0.0045294 0.3261 -0.0040386 -0.00086166 -0.00061986
0.0011234 0.0011151 0.00032974 -0.0018783
-0.00098736 -0.00029994 0.00074696 0.00023646 -0.00090921 -0.00069067 0.20465 -0.096672
-0.0011052 -0.0060252 -0.0011108 0.0014523
0.0014362 1.5247e-05 -0.00036554 -0.00077839 0.00094944 0.0008099 -0.0012219 -0.0059973
0.23623 0.032452 0.00034612 -0.0015847
-0.0011065 -0.00037632 0.00052752 0.00030047 0.00058354 -0.0018268 -0.00095757 0.0013675
-0.00020148 -0.0017911 0.32977 -0.16107
3740000000 0.31268 -0.067584 -0.0032303 0.000137 -0.0020624 0.0025816 2.3321e-05 -0.00087487
-0.00087357 3.9886e-05 -0.00096185 0.000498
-0.0031986 0.00015977 0.097818 -0.13769 0.00087363 -0.0055363 0.00032999 -0.00023429
-0.00019576 -0.00014774 0.0006004 0.00022507
-0.0020708 0.0028027 0.00087222 -0.005545 0.32898 -0.043184 -0.0009339 1.4944e-05
8.8768e-05 -0.00036282 -0.00076441 -0.0011178
9.335e-06 -0.00081005 0.00027507 -0.00018903 -0.00091717 2.6513e-05 0.18308 -0.12023
-0.0025707 -0.0054307 0.00062851 0.0027073
-0.0007033 9.3493e-05 -0.00037418 -0.0001066 -0.00011874 -8.8967e-05 -0.0025263 -0.0055465
0.2449 -0.001503 -0.00078862 -0.0015573
-0.00098254 0.00043841 0.0006975 -9.0798e-05 -0.00031454 -0.0013659 0.00059187 0.0026567
-0.00065534 -0.00079167 0.31503 -0.20069
3800000000 0.30703 -0.11368 -0.0023021 0.00067114 0.00090193 0.0037417 -0.0013538 -0.0017305
0.0015936 0.0014427 -0.001317 -1.5956e-05
-0.0022491 0.00072429 0.087289 -0.15275 -0.0021199 -0.0050566 0.00029811 0.00025136
-0.0006851 -0.0004774 0.0008861 0.00024182
0.001082 0.0036893 -0.0022645 -0.0049134 0.32531 -0.085104 -0.00080498 0.00052263
0.00051886 -0.0001564 -0.00045746 -0.00071504
-0.0013686 -0.0016479 0.00032973 0.0001587 -0.00085157 0.0006376 0.17395 -0.1455
-0.0033702 -0.0034542 0.0016784 0.0016861
0.0015951 0.0012824 -0.00098609 -0.00049493 0.00073046 -9.3649e-05 -0.0034153 -0.0034332
0.26079 -0.038742 0.00095708 0.00037534
-0.0010863 0.00019202 0.00061922 0.0003266 -0.00099166 -0.00062458 0.0016896 0.0016619
0.0012168 -0.00013221 0.30817 -0.24253
3860000000 0.29504 -0.14547 -0.00072528 0.0012842 0.002696 0.0018483 -0.0021043 0.0011379
0.00094315 -0.0013667 -0.00042544 0.0016344
-0.00070338 0.0011889 0.068325 -0.16253 -0.0032974 -0.0049207 0.00056905 -0.00065969
-0.00087077 0.0013241 0.00062915 -0.0011165
0.0025935 0.0018043 -0.0034288 -0.004909 0.30529 -0.12512 -0.00051112 0.0010117
8.8894e-05 -0.00011984 -0.0011236 -0.00044508
-0.0020702 0.0012571 0.00057654 -0.00067571 -0.00055079 0.00091266 0.146 -0.16042
-0.0025719 -0.0039452 0.0020888 0.00099038
0.0010018 -0.0013361 -0.0006992 0.0013224 -5.4156e-05 -0.00056577 -0.0027539 -0.0040459
0.25978 -0.067034 0.00063425 -0.001646
-0.00051458 0.0015465 0.00082539 -0.0011129 -0.0010253 -0.00026372 0.001998 0.0010354
0.0004184 -0.0016056 0.28435 -0.28053
3920000000 0.28018 -0.18493 0.0016724 0.00011755 0.0036689 0.0023003 0.00010675 0.001031
0.00015072 7.0455e-05 0.00074241 0.00048622
0.0017494 0.00014902 0.040932 -0.17877 -0.0049797 -0.0033504 -0.00056695 -0.00019282
0.00049216 0.0002646 -0.00020195 -0.00064079
0.0035728 0.002291 -0.0049917 -0.00335 0.29828 -0.15802 0.00034483 0.001429
0.0018572 -0.00099314 -0.0005948 6.9767e-05
-0.00012653 0.0010044 -0.00049608 -0.00020548 0.0003012 0.0014087 0.12609 -0.17121
-0.0038175 -0.0033329 0.0019385 -4.7234e-05
0.000471 9.2987e-05 0.00032761 0.00028101 0.0018902 -0.00096511 -0.0037746 -0.003143
0.25513 -0.1137 0.0010925 -0.0010434
0.00061267 0.0003394 -0.00015015 -0.00066136 -0.00061266 -0.00033602 0.0020496 -0.00023338
0.00089078 -0.0011052 0.26295 -0.30805
3980000000 0.25265 -0.22075 0.0018064 -0.0030651 0.0047832 -0.00038789 6.5368e-05 0.0010311
0.00085294 -0.0018057 0.00029574 5.3241e-05
0.0017742 -0.0030916 0.01881 -0.19221 -0.005653 -0.0013448 0.00076167 0.00050314
0.00076217 0.00049026 -0.00017006 -0.0010558
0.0048482 -0.00053538 -0.005634 -0.0013526 0.27006 -0.18856 0.0013546 -0.00011243
-0.0012017 -0.0014032 -0.00037066 -0.00039574
0.00022292 0.0011474 0.00068864 0.00048926 0.001322 -8.2585e-05 0.090058 -0.19278
-0.0042377 -0.0036967 0.0016336 -0.001001
0.00082426 -0.0019388 0.00061728 0.00054145 -0.00089643 -0.0011816 -0.0044466 -0.003776
0.24381 -0.14365 0.0014764 -0.0047099
0.0005363 0.00035397 -6.8882e-06 -0.0012565 -0.0004645 -0.00058374 0.001681 -0.0007937
0.0018579 -0.0044511 0.22794 -0.34547
4040000000 0.22484 -0.24636 -0.0007717 -0.0039259 0.0033314 -0.0030564 0.00025291 0.0003242
-0.00052142 -0.00090471 0.00076066 9.241e-05
-0.00068492 -0.0038401 -0.0065021 -0.19962 -0.0048388 0.0003016 0.00026895 -0.0010702
-0.00013967 0.0001268 -0.0014854 -0.00028712
0.0033734 -0.003221 -0.0049106 0.00035453 0.24794 -0.22191 0.00023789 -0.00073288
-0.0005352 -0.00022217 -0.0012349 9.864e-05
0.00023143 0.00029492 0.00027013 -0.001083 0.00022459 -0.00079197 0.067611 -0.18769
-0.0066041 -0.0014262 0.0013648 -0.00046132
-0.00049382 -0.00074835 3.2575e-05 0.0001769 -0.00070914 -0.00051963 -0.0065678 -0.0012732
0.23305 -0.17691 -0.0016964 -0.0026132
0.00077784 -0.00011977 -0.0016488 2.6139e-05 -0.0011343 0.00033381 0.0015667 -0.00072115
-0.0017635 -0.0031127 0.19138 -0.36383
4100000000 0.19438 -0.26977 -0.0031859 -0.0026628 0.0011463 -0.0036247 -3.4763e-05 0.00013558
0.00033871 -0.0016746 0.00046995 7.2368e-05
-0.0032267 -0.002687 -0.032311 -0.20349 -0.0050769 0.00099058 -0.00017013 -0.00034852
0.0010418 0.00031553 -0.00073904 0.0002267
0.00097723 -0.0036445 -0.0049599 0.0011825 0.22608 -0.24783 0.00022 -0.00023954
-0.00073469 -0.00028766 -0.0015136 -2.8413e-05
-1.074e-05 0.00014214 -0.00017547 -0.00031991 0.00024046 -0.00027974 0.034333 -0.20116
-0.006024 0.00051222 0.0013299 -0.0013516
0.00034992 -0.0015796 0.0006953 0.0003634 -0.00056807 -0.00011196 -0.0057963 0.00043253
0.21862 -0.2024 -0.0013262 -0.0045124
0.00036089 0.00042125 -0.00034668 0.00035322 -0.0014912 3.9513e-05 0.0010517 -0.0013721
-0.0018378 -0.0039923 0.15755 -0.39073
4160000000 0.16502 -0.28636 -0.0036331 -0.0018672 -0.00022048 -0.0032619 0.00079398 -0.00015731
-0.0038681 -0.0007517 0.00054565 -0.00058818
-0.0035686 -0.0018728 -0.058209 -0.19951 -0.0047019 0.0028486 -0.00037906 -0.00022016
0.00019214 -0.00049736 -0.00078365 0.00058032
-0.00037135 -0.0032528 -0.0045683 0.0029059 0.1927 -0.26349 0.00051219 -6.6355e-05
-0.00086238 -0.00052486 -0.00086316 0.0012528
0.000751 -9.3706e-05 -0.00040837 -0.00028013 0.00044841 -0.00011255 0.0099332 -0.18889
-0.0052091 0.001912 0.001054 -0.0024425
-0.0037146 -0.00063373 0.00036008 -0.00065988 -0.0010679 -0.00031585 -0.0052802 0.0018307
0.1885 -0.2357 -0.0045747 -0.0029022
0.00074028 -0.00080764 -0.0011771 0.00042853 -0.0010211 0.0012639 0.0011307 -0.0022622
-0.004086 -0.0036016 0.10831 -0.39838
4220000000 0.13683 -0.30201 -0.004305 0.00015103 -0.00010885 -0.0035504 -0.00022188 -0.00024837
-0.00098937 0.00080375 0.00041831 -0.00087283
-0.0043536 0.00010301 -0.094658 -0.18955 -0.0020133 0.0034367 -0.00012978 -0.00013317
-0.00012891 -4.664e-05 -0.00044433 0.00089665
-9.8241e-05 -0.0036475 -0.0021493 0.003563 0.16289 -0.28983 2.733e-06 3.767e-05
0.00040294 0.00048807 -0.00031489 0.00085604
-0.00026718 -0.00027516 -0.00019474 -8.6172e-05 5.2126e-05 7.6101e-05 -0.014127 -0.18677
-0.0044279 0.0022817 7.3384e-05 -0.0021469
-0.00088353 0.0010177 -4.5347e-05 8.2995e-05 0.00052071 0.00046206 -0.0042451 0.0022874
0.17258 -0.26036 -0.0039894 -0.0028917
0.00031902 -0.001089 -0.00057209 0.0011842 9.8602e-05 0.0010967 7.8473e-05 -0.0023055
-0.0042545 -0.0027598 0.079991 -0.41252
4280000000 0.10581 -0.31058 -0.0027852 0.0015975 -0.0016477 -0.0042863 -0.00045557 0.00056637
-0.00032093 0.0013719 -0.00065786 -0.00049723
-0.002811 0.0016515 -0.12023 -0.19362 -0.0028647 0.0029647 -0.00069234 -0.00035422
0.00022356 0.0002688 0.00054914 0.00053272
-0.001747 -0.0043363 -0.0027603 0.0029149 0.13286 -0.29603 0.00082209 -0.00028208
-0.00073198 0.0010286 -0.00034401 0.00087586
-0.00042337 0.0005392 -0.00066166 -0.00028989 0.00095598 -0.00018572 -0.052158 -0.1716
-0.0047634 0.0025495 -0.00055279 -0.0021678
-0.00044533 0.001436 0.00030088 9.0839e-05 -0.00097126 0.0007736 -0.0048051 0.0026086
0.12897 -0.28372 -0.0066245 -0.00098006
-0.00052826 -0.00038867 0.0005282 0.00040629 -0.00052733 0.00093716 -0.00062138 -0.0021247
-0.0066872 -0.0011277 0.029197 -0.41723
4340000000 0.078271 -0.31952 -0.0018105 0.0019427 -0.002373 -0.0013529 0.00018609 0.00050657
-5.7922e-05 0.00076466 -0.00018108 -0.001167
-0.001804 0.0018934 -0.14081 -0.16754 -0.0018645 0.003846 -8.3211e-05 0.0005756
-0.00012132 -0.00023468 0.00030752 0.00053776
-0.0023662 -0.0014196 -0.0019579 0.00394 0.097204 -0.31342 -0.00032386 -0.00089277
0.00041284 0.00018612 0.00067785 0.0024275
0.00033831 0.00059181 -0.00014497 0.00048846 -0.00034292 -0.0009344 -0.069659 -0.16884
-0.0041796 0.0035996 -0.0015565 -0.0024574
8.3758e-05 0.00064829 -0.00030332 -0.00018655 0.00032992 0.00056526 -0.0041748 0.0037094
0.10203 -0.30808 -0.0044842 0.0011431
-0.00015707 -0.0010067 0.00040834 0.00050148 0.00068374 0.0020455 -0.0015418 -0.0026212
-0.0043794 0.001685 -0.0040379 -0.41161
4400000000 0.047259 -0.32473 -0.00078369 0.0013823 -0.0025006 -0.0018893 0.00082871 0.0011757
-2.6262e-05 0.00060781 -4.189e-05 -0.00043518
-0.00079408 0.0014261 -0.16989 -0.15759 -0.001407 0.0041801 -0.00046345 0.00049564
5.9282e-05 -0.00075229 0.00067203 0.00028165
-0.0024741 -0.0016683 -0.0012424 0.0041434 0.068137 -0.31945 -7.7672e-05 -0.00027512
0.0003166 0.00042575 0.0013868 0.00085313
0.00085894 0.0011115 -0.00049268 0.00046989 -0.000217 -0.0001383 -0.094272 -0.15531
-0.0030492 0.0053002 -0.0020375 -0.001449
-0.00022113 0.00067086 0.00026566 -0.00068477 0.00045145 0.00017525 -0.0030388 0.0053194
0.070563 -0.32044 -0.0040969 0.0015302
-0.00010504 -0.00058847 0.00045682 0.0003191 0.00099599 0.0013138 -0.0022388 -0.001271
-0.0041419 0.00087869 -0.049739 -0.41553
4460000000 0.011532 -0.3244 -0.00065595 0.00025305 -0.0043185 -0.00073553 0.0014011 -0.00065769
-0.00028885 0.0010956 -0.0010901 -0.00062613
-0.00061316 0.00025137 -0.19163 -0.12793 -0.00044072 0.0047167 -0.00042382 0.00073529
-0.00015993 -0.00036443 0.00029454 -0.00055681
-0.0044041 -0.00066511 -0.00037238 0.0047193 0.042682 -0.32644 -0.00056083 -0.00052556
0.00046581 0.00055365 0.0016049 0.00071855
0.0013755 -0.00074094 -0.0004067 0.00075881 -0.00049616 -0.00056759 -0.10731 -0.13404
-0.0016668 0.0060305 -0.0024484 -0.00067545
-0.0003367 0.0011433 -0.00033449 -0.00041446 0.00016226 0.00044481 -0.0016957 0.0060423
0.035443 -0.3165 -0.0037402 0.0029478
-0.0011126 -0.00034058 0.0004109 -0.00041502 0.0019722 0.0008103 -0.0022362 -0.0010149
-0.0040966 0.0028319 -0.090241 -0.39837
4520000000 -0.012512 -0.32492 -0.00041155 -0.00059546 -0.0035964 0.00052835 0.00070841 3.1276e-05
0.0017433 0.00010577 -0.00092062 0.00082863
-0.00049465 -0.00058106 -0.2164 -0.11081 0.00090921 0.0044464 0.00054006 0.00089421
-0.00038801 -2.4451e-05 0.00026083 0.000147
-0.003716 0.00039643 0.00094892 0.0044547 0.011228 -0.32433 -0.0012264 0.00045205
0.00056598 -0.00063461 0.0015705 -0.00047283
0.00068396 -5.7316e-05 0.00063141 0.00090327 -0.0011705 0.00052621 -0.12487 -0.12467
-0.00029935 0.0057636 -0.0030191 -0.00051012
0.001853 0.00011238 -0.00028873 -6.2631e-05 0.000892 -0.00038816 -0.00026681 0.0059852
-0.013221 -0.32946 -0.0027158 0.002274
-0.00075673 0.00095395 0.00032331 -0.00025721 0.0016973 -0.0010397 -0.0031153 -0.00038318
-0.0023565 0.0028753 -0.11925 -0.39481
4580000000 -0.050303 -0.31719 -0.0013882 -0.00068825 -0.003079 0.00261 0.00082768 -0.0003581
0.00024774 0.00030645 -0.00028166 0.00091823
-0.0013402 -0.00063568 -0.2349 -0.084064 0.0011136 0.0039805 0.00060601 -2.1505e-05
-0.0001865 0.00030953 0.00037191 -0.00021395
-0.0030279 0.0027485 0.0012014 0.0041156 -0.020691 -0.32103 -0.00016168 0.00059874
-0.00048966 0.00016269 0.0021087 -0.00091437
0.00081542 -0.00041544 0.00059263 -2.969e-05 -0.00012526 0.00055854 -0.13523 -0.10003
0.0021531 0.0053876 -0.0028668 0.0011387
9.5081e-05 0.0003065 -9.2407e-05 0.00032284 -0.00019792 -0.00014809 0.0021338 0.0050526
-0.040709 -0.33549 -0.0024038 0.0037387
-0.0003142 0.0008753 0.00019434 -0.00033894 0.0014209 -0.0012378 -0.002516 0.0010932
-0.0024209 0.0034534 -0.16338 -0.36558
4640000000 -0.075623 -0.31098 -0.0024959 -0.0016406 -0.0029444 0.0026477 0.00051949 -0.0014643
0.0013556 -0.00029922 0.00031371 0.00098774
-0.0025573 -0.0016362 -0.24513 -0.056461 0.0015102 0.003797 0.00081408 0.00026876
-0.00031969 0.00040107 -6.3264e-05 -0.0010203
-0.0028689 0.0026256 0.0015066 0.0035863 -0.044604 -0.3144 0.0002896 0.00088693
0.00092781 0.00015743 0.00016062 -0.0024796
0.00056102 -0.0014168 0.0007416 0.00027004 0.00014605 0.00094161 -0.14074 -0.085452
0.0035705 0.0035235 -0.0021812 0.0017942
0.0014106 -0.00033771 -0.00018753 0.00046916 0.00086432 3.5557e-05 0.0036234 0.0037341
-0.073514 -0.32186 -0.0023016 0.0037367
0.00025717 0.0010381 -5.966e-05 -0.00079192 0.00039823 -0.0018556 -0.0023912 0.0017748
-0.0024867 0.0035237 -0.18265 -0.35512
4700000000 -0.10348 -0.30605 -0.0043719 2.3075e-05 -0.0015198 0.0047375 -0.00094935 -0.0010141
0.0010098 -0.00056456 0.00071463 0.00027007
-0.0043115 -8.461e-05 -0.25688 -0.037572 0.0026092 0.0041176 0.00046436 -0.00046785
0.00031951 0.00046323 -0.0004216 8.8354e-05
-0.0015442 0.0047102 0.002715 0.0042342 -0.075458 -0.30874 -0.00018545 0.00054132
3.0858e-05 -0.0003897 -0.00069535 -0.0011004
-0.0010758 -0.001041 0.00048488 -0.00050375 -0.00022422 0.0006046 -0.15725 -0.064646
0.0032042 0.0013662 -0.0016701 0.0023564
0.0010408 -0.00054792 0.00033445 0.00048727 9.6094e-05 -0.00012903 0.0032738 0.0013106
-0.11344 -0.31456 -0.0010162 0.0036161
0.0008035 0.00050246 -0.0001855 -7.6006e-05 1.8408e-06 -0.0014426 -0.001588 0.002489
-0.0011181 0.0039813 -0.22677 -0.32615
4760000000 -0.13359 -0.29074 -0.0048548 0.0014222 0.00080055 0.0045318 -0.00070933 -0.00058521
0.00037232 -0.0010837 0.00069037 -0.0002251
-0.0048906 0.0014743 -0.25239 0.0046541 0.0031264 0.003204 -2.0754e-05 -0.00067115
0.00036633 0.0001584 0.00028795 5.006e-05
0.00087643 0.004698 0.0033046 0.0030404 -0.10561 -0.29488 0.00079069 0.0003667
0.001102 0.00021079 -0.00048231 -0.00075219
-0.00075875 -0.00058788 -5.3659e-05 -0.00068033 0.00079382 0.00027227 -0.15133 -0.048146
0.0024145 0.001068 -0.00070643 0.0029181
0.00021659 -0.0011222 0.00035437 0.00014123 0.0010298 -5.1701e-05 0.0023442 0.0010143
-0.14541 -0.29824 -0.00073128 0.0042848
0.00087423 -0.00034003 9.2858e-05 -3.9415e-05 -0.001403 -0.0010552 -0.00087946 0.0028494
-0.00033356 0.0041237 -0.23742 -0.30345
4820000000 -0.16033 -0.27657 -0.0050563 0.0027695 0.0014788 0.0029279 -0.00083989 -0.00047377
0.0002786 -0.00089876 0.0003165 -0.00032889
-0.0049743 0.0027758 -0.26427 0.027031 0.0044894 0.0034053 -0.00015368 -0.00033783
0.00038298 -0.00014094 -3.9757e-05 -0.00060722
0.0015016 0.0026908 0.0043409 0.0034577 -0.13286 -0.29087 0.00042428 -0.00033404
0.00050562 -0.00073608 -0.00070522 -0.00060028
-0.00089195 -0.0005093 -7.8017e-05 -0.00031425 0.00049815 -0.00036552 -0.16665 -0.03073
0.0017649 -0.00037303 9.8424e-05 0.0029719
0.00029667 -0.00077441 0.00033448 -4.6328e-05 0.00044102 -0.00060577 0.0016956 -0.00032249
-0.18596 -0.28057 -0.0002568 0.0032406
0.00017078 -0.00046719 -5.6324e-05 -0.00051914 -0.00065261 -1.3984e-05 0.00016316 0.002928
-0.00045039 0.0027211 -0.27426 -0.27397
4880000000 -0.19124 -0.25651 -0.0041431 0.0046416 0.0020934 0.0029171 -0.0014666 0.00026047
-0.00091345 -0.0011617 0.00035858 -0.00020359
-0.00418 0.0046096 -0.25565 0.068459 0.0046637 0.0014098 -0.00032639 -0.00016294
-0.00019449 0.00030932 -0.00037339 1.0826e-05
0.0021286 0.0030536 0.0048035 0.0012935 -0.15219 -0.27746 0.00058924 -0.0004593
-0.00023395 -0.0013019 -0.0012893 -0.00031341
-0.0014527 0.0002609 -0.0003608 -0.00020897 0.00059395 -0.00040107 -0.1596 -0.012076
0.00040767 -0.00043034 0.0012085 0.0025642
-0.00093727 -0.0010686 -0.00017393 0.00017762 5.4866e-06 -0.0015708 0.00043849 -0.00029996
-0.2168 -0.26523 0.00046902 0.0029667
0.00038041 -8.1467e-05 -0.00015706 -5.5257e-05 -0.00061726 -0.00027212 0.0011133 0.0026028
0.00029769 0.0034429 -0.28693 -0.24391
4940000000 -0.21187 -0.23909 -0.0030111 0.0065215 0.0028497 0.0012341 -0.00018479 0.0007339
-0.00086153 -0.00047143 0.00015336 -0.00064662
-0.0030066 0.0065488 -0.26741 0.094378 0.0059012 0.0012582 -8.7543e-05 -0.00010002
0.00029798 -0.00037523 -0.00051279 0.00033178
0.002853 0.0012291 0.0058254 0.0010566 -0.17187 -0.25348 0.00011631 -0.00053815
-0.0012592 -0.0002138 -0.00045267 0.00079762
-0.00019372 0.00072996 -6.2251e-05 -6.1736e-05 -5.7049e-05 -0.00044649 -0.16733 -0.0024322
-0.0004164 0.00033824 0.0018981 0.0018074
-0.00099422 -0.00050673 0.00037408 -0.00029013 -0.0011948 -0.00013091 -0.00042439 0.00021961
-0.24036 -0.2377 -0.00048917 0.0031405
1.4785e-05 -0.00077072 -0.00029202 8.1609e-05 -0.00073669 0.00030601 0.0020789 0.0019016
-7.6525e-05 0.0028368 -0.31001 -0.21753
5000000000 -0.23246 -0.21474 -0.00015397 0.0074566 0.0033936 0.0018364 -0.00018583 0.00062884
-0.00068061 0.00060216 -0.00029687 -0.00057594
-0.00011774 0.0074634 -0.25352 0.11206 0.0059488 -0.00083217 -0.00029644 -0.00011761
-0.00022751 -0.00064217 1.9433e-05 -0.00021456
0.0032736 0.0018333 0.006083 -0.00082532 -0.20165 -0.23956 -0.00060082 -0.00070892
-0.00047085 -0.00038932 0.00021442 -0.00021842
-0.00019374 0.00068901 -0.00033617 -0.00011079 -0.00053249 -0.00065713 -0.16142 0.021901
-0.00092463 0.0013302 0.0024039 0.001203
-0.00057887 0.00063484 -0.00018745 -0.00054801 -0.00060242 -0.00019828 -0.00080151 0.0015322
-0.26795 -0.21477 7.4496e-05 0.0039663
-0.00024129 -0.00075135 -0.0003015 -7.998e-05 -0.00011912 -0.0002718 0.0023842 0.00098044
-0.00016513 0.0038193 -0.32192 -0.18356
5060000000 -0.25345 -0.18703 0.0019263 0.0070527 0.0031631 -0.00058329 0.00021022 0.00053362
-0.0004625 -5.7124e-05 -0.00040398 -0.00061987
0.0018983 0.0070766 -0.2361 0.14871 0.0050966 -0.0020124 -7.1422e-05 0.0002315
-0.00038573 6.294e-05 -0.00060128 0.00015557
0.0031719 -0.00053753 0.0050058 -0.0020722 -0.2158 -0.21765 -0.00035079 0.00026202
-0.0011646 0.0002611 -0.0015809 -0.00035599
0.00017329 0.00048071 -4.8891e-05 0.00025223 -0.00042061 0.00025399 -0.16297 0.029136
-0.00026433 0.0030128 0.0019926 0.00052783
-0.00029879 -0.00012433 -0.0003636 8.4379e-05 -0.0010721 -5.8286e-05 -0.00032246 0.002977
-0.28225 -0.18385 0.0012964 0.003234
-0.00044392 -0.00039461 -0.0003787 0.00028609 -0.0012975 -6.5615e-05 0.0018374 0.00045967
0.0011027 0.003452 -0.33433 -0.15521
5120000000 -0.26931 -0.1614 0.0035789 0.0060411 0.0030175 -0.00046459 0.00030883 0.00064515
2.662e-05 0.00091231 -0.00074201 0.00039214
0.0035987 0.0060489 -0.23031 0.17514 0.0049063 -0.002782 7.1487e-05 0.00026452
-5.6881e-05 6.9362e-05 -4.9922e-05 0.00040236
0.0029552 -0.00064122 0.0048513 -0.0028151 -0.22972 -0.20231 -9.5485e-05 0.00020788
-0.00012487 0.00078722 -0.0012534 0.00094887
0.00033536 0.00061492 7.2955e-05 0.00021646 -2.4457e-05 0.00025861 -0.15924 0.055465
0.0012357 0.0034223 0.002267 0.00030773
-3.1333e-05 0.0008269 -5.9628e-05 -4.8226e-05 -0.00021088 0.00088779 0.0011776 0.0033698
-0.29658 -0.14972 0.0014942 0.0037964
-0.00051627 0.00026328 0.00014241 0.00029939 -0.0011047 0.00085914 0.002287 0.00031988
0.0016435 0.0037102 -0.34697 -0.11998
5180000000 -0.28499 -0.13105 0.0051471 0.0047135 0.0033203 -0.001143 0.00021911 0.00057757
-8.4954e-05 0.00019966 -0.00047639 0.00045328
0.0050787 0.0047236 -0.20813 0.19815 0.0041121 -0.0039932 -0.00029692 -0.00025072
-0.00014893 -0.00032978 0.00015897 0.00011569
0.0032841 -0.0011267 0.0039083 -0.0039678 -0.2403 -0.16589 -0.00036103 0.00067917
-0.00011407 -0.00026948 -0.00010179 0.0012432
0.00026151 0.00059462 -0.00033272 -0.00025048 -0.00035369 0.0006695 -0.15806 0.065258
0.002776 0.0038 0.0022626 -0.00070427
-0.00011277 0.00020057 -0.00014586 -0.00016885 -2.8427e-05 -7.2989e-05 0.0027839 0.0038484
-0.30897 -0.10764 0.0026346 0.0034869
-0.00042347 0.00050369 -9.8885e-05 0.0001517 -0.00036559 0.00086305 0.0023678 -0.00063022
0.0027944 0.0035299 -0.34872 -0.088255
5240000000 -0.29337 -0.10403 0.0051895 0.0033687 0.0026662 -0.0026613 0.00074556 5.8875e-05
-0.00032407 -3.6879e-05 0.00017414 0.00040105
0.0052119 0.0034292 -0.19622 0.23555 0.0030286 -0.0045466 -1.4479e-06 9.9033e-05
-0.0002739 6.9268e-05 0.00015396 0.00026261
0.0027464 -0.002656 0.0029774 -0.0046814 -0.25694 -0.14078 0.00038421 0.00028585
-0.00038636 0.00085642 0.00017922 0.00084532
0.00068516 8.8947e-06 5.5299e-06 7.9495e-05 0.00039363 0.00016795 -0.1584 0.085733
0.0036007 0.0026055 0.0017036 -0.0014138
-0.00026681 -1.8868e-06 -0.00027519 -3.0159e-05 -0.000348 0.00060294 0.0037873 0.0026079
-0.32283 -0.066707 0.0034413 0.0028376
0.00016256 0.00052981 0.00038724 0.0002959 5.3998e-05 0.001401 0.0018047 -0.0014596
0.0030775 0.0027068 -0.35569 -0.055545
5300000000 -0.29822 -0.073722 0.006083 0.0019169 0.0018444 -0.0032449 0.00020739 -0.00038111
0.00034445 0.00075209 -8.8862e-07 0.00027368
0.0060566 0.0018821 -0.18818 0.24037 0.0023268 -0.0053835 -0.00015115 0.00017414
2.1976e-05 0.00046819 0.00010343 0.00035592
0.0016317 -0.0032006 0.0020675 -0.005478 -0.27267 -0.11572 0.0004025 -0.00023986
0.00046327 0.00064118 0.00067494 0.0010462
0.00015451 -0.00039931 -0.00015086 0.00021663 0.00034868 -0.00026281 -0.15062 0.095035
0.0053806 0.0017739 0.0014836 -0.0015477
0.00024685 0.00057562 -2.1918e-05 0.00032963 0.00029591 0.00053229 0.0053439 0.0017043
-0.334 -0.037847 0.0033246 0.0024198
0.00017367 0.00020235 0.00016786 0.00026704 0.00077637 0.00093622 0.001377 -0.0016012
0.0036708 0.0024546 -0.35101 -0.019667
5360000000 -0.29829 -0.036585 0.0060111 0.00064028 0.00039543 -0.0037429 0.00036229 -7.3071e-05
6.3133e-05 0.00024519 0.00065484 -5.0992e-05
0.0060228 0.00073525 -0.15077 0.26186 0.00071506 -0.0056863 5.6468e-05 0.00019943
-5.4307e-05 -5.6871e-05 0.00066806 -5.6761e-05
0.0003527 -0.0037148 0.0006842 -0.0056428 -0.27202 -0.088977 0.00041881 0.00026597
0.00016055 9.0911e-05 0.00074987 0.00064158
0.00034151 -3.9759e-05 0.00010456 0.00024902 0.00036369 0.00035797 -0.14874 0.11293
0.0059107 -0.00056101 0.00063677 -0.0019186
0.00011197 0.00046901 8.6707e-06 7.8082e-05 0.00021635 0.00038198 0.0058879 -0.00056644
-0.32986 0.00084659 0.0045857 0.0023618
0.00053671 -8.7297e-05 0.00063873 -7.6876e-05 0.00073509 0.00036549 0.00055996 -0.0019324
0.0044918 0.0022165 -0.34835 0.0089149
5420000000 -0.30066 -0.013257 0.0061884 -0.001178 -0.00051261 -0.0037647 -5.4895e-05 -0.00017432
0.00072521 0.00053262 0.00038249 -0.00029561
0.0061283 -0.0011863 -0.13179 0.28854 -0.00011866 -0.0054866 6.9856e-05 0.00017476
2.2063e-05 9.78e-05 0.00019936 -0.0001463
-0.00066295 -0.0037431 -0.00028184 -0.0054903 -0.28765 -0.054882 -0.00027302 -0.00054916
0.000574 -2.6282e-05 0.0011588 -0.0002664
-3.4805e-05 -0.0001453 6.4599e-05 0.00019909 -0.00027425 -0.00048189 -0.13722 0.12757
0.0049077 -0.0018792 0.0003282 -0.0016198
0.00072799 0.00043349 9.1087e-05 -4.4159e-05 0.00070405 -4.9553e-05 0.0049235 -0.0020203
-0.33344 0.029472 0.0049593 0.0010048
0.00032883 -0.00030166 0.00021776 -0.00013328 0.00069604 -3.3821e-05 0.00021168 -0.0016589
0.0050349 0.00090535 -0.3415 0.050659
5480000000 -0.29252 0.022993 0.0049556 -0.0020574 -0.0020554 -0.0029969 0.00037921 -2.0881e-05
0.00089459 -0.0002191 -0.0002428 -0.00016604
0.0049571 -0.0020333 -0.11738 0.29635 -0.0017517 -0.0057018 3.0271e-05 0.00020265
0.00012396 -6.5543e-05 0.0002301 -0.0001883
-0.0021315 -0.0028223 -0.001834 -0.0055567 -0.29175 -0.033038 -0.00025495 0.00019788
0.00080745 -0.00012281 0.00042014 -0.00011454
0.00039145 -3.19e-05 7.7169e-05 0.00018782 -0.00020122 0.00017452 -0.13071 0.13847
0.0041195 -0.0035516 -0.00013179 -0.0020222
0.00083774 -0.00025127 3.8649e-05 -3.4117e-05 0.000667 -0.00035829 0.0040977 -0.0034718
-0.32284 0.058606 0.0046609 0.0002894
-0.00016948 -0.00010988 0.00026448 -8.8742e-05 0.00083522 -5.7365e-05 -0.00015093 -0.0019873
0.0046761 0.00013654 -0.33245 0.072525
5540000000 -0.28857 0.048357 0.0041831 -0.0026694 -0.0027359 -0.0019089 0.00034559 -0.00033312
0.00021051 -0.00023901 -0.00014852 0.00035695
0.004234 -0.0026379 -0.076523 0.31363 -0.0026633 -0.0049243 0.0004564 0.00011876
-4.5996e-05 -0.00016233 -3.7526e-05 -0.00031198
-0.0027586 -0.0019193 -0.0027768 -0.0049812 -0.2908 -0.011867 0.00027735 -9.7419e-05
0.00035589 -0.00026396 0.0003334 -2.2524e-06
0.00035662 -0.00033966 0.00041862 9.4578e-05 0.00028739 -0.00018095 -0.11908 0.15983
0.0025115 -0.0039819 -0.00097386 -0.0017185
0.00021042 -0.00010798 -2.8168e-05 -0.00018489 0.00040119 -0.00014342 0.0025124 -0.0040069
-0.30809 0.09389 0.0048239 -0.0011694
-0.00025185 0.00014158 -9.3014e-05 -0.00057939 0.00041532 -0.00034083 -0.0010336 -0.0018762
0.0049469 -0.00096097 -0.32452 0.11368
5600000000 -0.27692 0.076166 0.003439 -0.0037512 -0.0022976 -0.0016578 0.00035021 -0.00034298
0.00026131 -0.0001919 0.0004202 0.00033775
0.0034569 -0.0037381 -0.073603 0.32772 -0.0037242 -0.0047334 6.7326e-05 -0.00023589
-0.00021194 1.2535e-05 -0.00014031 -0.00039055
-0.0023935 -0.0015984 -0.0038182 -0.0046302 -0.28982 0.020046 -2.3301e-06 3.9029e-05
0.00018677 -0.00044034 0.00088871 -0.00060705
0.00027378 -0.00038182 7.1979e-05 -0.00018352 1.4669e-05 7.8621e-05 -0.11129 0.15912
0.0017545 -0.0038146 -0.0012505 -0.001107
0.00023239 -0.00022547 -0.00016669 0.00012132 0.00029388 -0.00059258 0.0016124 -0.0037769
-0.29914 0.12357 0.0044409 -0.0011311
0.00032374 0.00049217 -0.0002051 -0.00014007 0.00048152 -0.00053415 -0.0011138 -0.0010571
0.0044599 -0.0013841 -0.30218 0.12791
5660000000 -0.26554 0.098101 0.0030647 -0.0037857 -0.0034899 -0.00061935 -0.000372 -0.00070161
-4.1198e-05 -0.00063089 0.000371 -0.00014456
0.0030664 -0.0037224 -0.032403 0.31916 -0.0046107 -0.0030673 -1.8545e-05 -0.00015211
0.00023101 0.00011242 -0.00020606 -9.1836e-05
-0.0035284 -0.00055555 -0.0046645 -0.003052 -0.29067 0.043992 -9.5784e-05 5.2361e-05
-0.00030037 -0.00044936 3.1143e-05 -0.0015229
-0.00037621 -0.00069375 -2.6882e-05 -0.00014385 -0.00015233 9.6779e-05 -0.095955 0.17929
0.00067707 -0.0039452 -0.0012669 -0.00086785
-6.1937e-07 -0.00060634 0.00010594 1.8735e-05 -0.00030083 -0.00035975 0.00066757 -0.0039606
-0.28417 0.1521 0.0041997 -0.002403
0.00032621 -0.00022399 -0.00010504 -0.00012919 0.00031236 -0.0010466 -0.0013286 -0.00087398
0.0041606 -0.002149 -0.29345 0.16446
5720000000 -0.25019 0.11956 0.0025924 -0.0042489 -0.002904 0.0007942 -0.00053331 -0.00026463
-0.00042682 -0.0002569 -4.1375e-05 -0.00033256
0.002571 -0.0042495 -0.004195 0.3445 -0.005663 -0.0026374 6.1849e-05 -6.1208e-05
-0.00031271 -0.00011704 -0.00029538 0.0002744
-0.0029661 0.00093375 -0.0058138 -0.0024901 -0.2867 0.074985 0.00013861 2.7023e-05
0.00027933 0.00015525 -0.00045034 -0.00018301
-0.00055776 -0.00019001 7.7638e-05 -3.3348e-05 0.00014561 3.1003e-06 -0.079811 0.18101
-0.00014944 -0.0035005 -0.0017765 -0.00033905
-0.00034118 -0.00018604 -0.00032575 7.1821e-05 0.0001207 0.00017693 -0.00012059 -0.003479
-0.27301 0.17843 0.004059 -0.0035039
-0.00017512 -0.00041826 -0.00034439 0.00019302 -0.00017151 -0.00055976 -0.0016721 -0.0003541
0.0042208 -0.0034696 -0.2631 0.18166
5780000000 -0.23382 0.13676 0.0013719 -0.0049066 -0.0025237 0.0012042 -0.00070672 0.00011098
-0.00041246 -0.00028328 -0.00019395 -0.00030049
0.001438 -0.0048822 0.0092415 0.33925 -0.0059801 -0.00051942 -1.3057e-05 -0.00018515
8.2518e-06 -5.3961e-06 1.0199e-05 -0.00016471
-0.0024557 0.0012032 -0.0059278 -0.00048009 -0.28301 0.091671 5.5461e-05 -4.3113e-05
-1.8398e-05 -4.4726e-05 -0.0002898 -0.00035165
-0.00073107 9.0098e-05 -5.0603e-05 -0.0001663 -2.7173e-05 -9.8297e-05 -0.070774 0.19677
-0.00022123 -0.0029764 -0.0011414 8.4759e-05
-0.00033184 -0.00031326 1.841e-05 -3.0082e-05 0.00010175 -1.8763e-05 -0.00017299 -0.0030478
-0.26254 0.19995 0.0029455 -0.003721
-0.00012258 -0.00032624 -8.9129e-05 -0.00018557 -0.00040424 -0.0003957 -0.001357 4.234e-05
0.0026394 -0.0038037 -0.2539 0.20382
5840000000 -0.21992 0.158 0.00011482 -0.0054704 -0.0020644 0.0013199 -0.00019597 0.00029431
-0.00025525 0.00030761 -0.00039238 -0.00033628
8.1381e-05 -0.0054718 0.044982 0.34235 -0.0056635 0.00070885 -0.00023658 2.5066e-05
0.00033157 6.4093e-05 -9.4249e-05 9.8452e-05
-0.0020459 0.0012575 -0.0057372 0.00074654 -0.2757 0.1161 -0.00022666 -1.2888e-05
-4.3776e-05 -0.00068269 -0.0002912 -0.00058859
-0.00013206 0.00032497 -0.00020665 -6.9325e-06 -0.00029264 1.9674e-05 -0.047919 0.19972
-0.00056879 -0.0035041 -0.0013545 0.00020337
-0.00036459 0.00028014 0.00028129 -3.0286e-06 -7.8118e-05 -0.00075537 -0.00072237 -0.0034418
-0.24392 0.20916 0.0024426 -0.0040128
-0.00044284 -0.00021154 -8.1482e-05 0.00022864 -0.00037448 -0.00051362 -0.0012397 0.00034542
0.0025289 -0.0038211 -0.21791 0.22773
5900000000 -0.20573 0.16976 -0.0020133 -0.0054854 -0.0021436 0.0024366 -0.00011173 4.1246e-05
0.00020479 -0.00025926 -2.2878e-05 0.00035282
-0.0019664 -0.0054645 0.065127 0.34189 -0.0050863 0.0019659 2.4848e-05 -3.5955e-06
-5.7412e-05 -0.00031926 -0.00012751 -6.2748e-05
-0.0021895 0.0024935 -0.0049744 0.0021519 -0.25993 0.13084 -0.00015058 -0.00012992
-0.00028623 -0.00054488 -0.00082031 -0.0004658
-0.00013317 1.4287e-05 6.6442e-05 6.5338e-06 -5.8635e-05 -9.9555e-05 -0.040558 0.21004
-0.00084659 -0.0035213 -0.0011215 0.0003262
0.00025536 -0.0001529 5.0301e-05 -0.00029024 -0.00053455 -0.00045093 -0.0008449 -0.003485
-0.21821 0.22454 0.0020651 -0.0051154
9.1332e-05 0.00024307 -4.8774e-05 -0.0001813 -0.00074748 -0.00033127 -0.0011715 0.00029994
0.0020713 -0.0053033 -0.20315 0.23754
5960000000 -0.18541 0.18274 -0.003128 -0.003979 -0.0007248 0.0027367 -0.00013926 0.00017914
-0.00022884 0.00018928 -7.8719e-05 1.3669e-05
-0.0031149 -0.0039532 0.091812 0.34067 -0.0041367 0.0022974 -0.00015484 5.4447e-05
-8.3903e-05 0.00012635 8.3545e-05 0.00022038
-0.00061232 0.0027201 -0.0041617 0.0023129 -0.24456 0.15715 -0.00010284 -0.00010037
-0.00042434 0.00024131 -0.00052913 2.8818e-05
-0.00012908 0.00020813 -0.00016555 1.3943e-05 -4.2373e-05 -0.00018699 -0.021984 0.21839
-0.0019336 -0.0032215 -0.0010123 0.00091125
-0.00016297 0.00017183 -5.258e-05 0.00013073 -0.00030534 0.00015162 -0.0019377 -0.0032577
-0.19693 0.23873 0.00031371 -0.0050302
-0.00012623 4.5137e-06 5.5913e-05 0.00020466 -0.0003031 -9.531e-05 -0.00096883 0.00096435
-1.8897e-05 -0.0051197 -0.17379 0.26422
6020000000 -0.16735 0.19785 -0.0039424 -0.003009 -0.00018428 0.0030001 -6.4431e-05 0.00056591
-0.00035195 0.00018793 -0.00018595 0.00020689
-0.0039515 -0.0029716 0.11994 0.33208 -0.004588 0.0032534 -5.2006e-05 0.00012742
-9.748e-05 0.00013225 -0.00025424 8.2331e-05
-0.00017325 0.0030065 -0.0045398 0.0034235 -0.22483 0.16901 -0.00016457 0.00030314
-0.00071987 0.00018478 -0.0002971 0.00061948
-1.0041e-05 0.00055993 -7.5076e-05 0.00015237 -0.00027091 0.00024063 -0.015533 0.2138
-0.0026789 -0.0034034 -0.00062652 0.00071882
-0.00032088 0.00028475 -0.00014787 0.00010144 -0.00071194 -5.0621e-06 -0.0026945 -0.0033
-0.16722 0.25218 1.103e-05 -0.0049661
-0.00016221 0.00028805 -0.00022532 0.00012471 -0.00050237 0.00050146 -0.00056678 0.00080827
1.4788e-05 -0.0045908 -0.14729 0.26287
6080000000 -0.1472 0.20645 -0.0041166 -0.00071594 0.0013528 0.0029647 8.4417e-05 2.2612e-05
0.00010943 1.0551e-05 0.00026868 -5.898e-05
-0.0041129 -0.00073614 0.1414 0.33263 -0.0030632 0.0046339 -2.9533e-05 -6.2705e-06
-9.7326e-06 0.00011998 0.00020157 0.00035995
0.0014123 0.002888 -0.0029751 0.0046642 -0.20668 0.19555 0.00021714 0.00011711
-0.00014915 0.00054501 -0.00014711 0.00027021
1.7439e-05 7.2519e-05 -3.2312e-05 2.5323e-07 0.00023622 0.00017629 0.0014089 0.22194
-0.003956 -0.0023176 -0.00099509 0.00096487
0.00022008 5.1934e-05 3.8478e-07 0.00015402 -0.00017029 0.00073651 -0.0039382 -0.0023595
-0.13803 0.2693 -0.0012092 -0.0054851
0.00025175 -7.8166e-05 0.00018793 0.00039553 -4.3292e-05 0.00031073 -0.00092213 0.0010193
-0.0012237 -0.0054167 -0.12535 0.28441
6140000000 -0.12983 0.21956 -0.0035912 -0.00048898 0.0016487 0.0021702 8.1799e-05 8.7402e-05
3.7427e-05 -7.1001e-05 0.0004433 -0.00012693
-0.0035505 -0.0004486 0.16811 0.31368 -0.0021773 0.0053136 -4.5539e-06 5.4424e-05
0.00037887 2.0457e-05 0.00031505 9.7528e-05
0.0016637 0.0020822 -0.002104 0.0054002 -0.1825 0.21468 0.00030356 -8.6092e-05
6.5121e-05 0.00067865 4.8876e-06 0.00059361
0.00010375 3.1847e-05 3.1894e-05 4.3355e-05 0.00036247 -6.7325e-05 0.014114 0.21264
-0.0045857 -0.0013048 -0.00035369 0.0014834
-3.7442e-05 -0.00010755 0.00042988 -1.5118e-05 0.00020124 0.00055385 -0.0046444 -0.0013008
-0.11816 0.28831 -0.0028478 -0.0043472
0.00041361 -0.0002346 0.00034621 7.8946e-05 -1.2871e-05 0.00061515 -0.00044702 0.0014163
-0.0027832 -0.0043457 -0.085687 0.28315
6200000000 -0.11427 0.22495 -0.0029162 -5.4096e-05 0.0022085 0.0012053 9.7461e-05 0.00035705
-0.0001716 0.00017772 2.5654e-05 -0.00050124
-0.0029414 -8.3293e-05 0.19598 0.31186 -0.00082465 0.0052507 4.0158e-05 0.00023166
0.00015389 -2.3488e-05 0.00025351 4.7961e-05
0.002116 0.0011209 -0.00068954 0.0051927 -0.16327 0.22873 6.8715e-05 -0.00041588
0.00045635 0.00025793 0.00024902 0.00035141
0.00010396 0.00034093 7.3739e-05 0.00020783 0.00012533 -0.00034405 0.027516 0.22097
-0.0046172 3.7042e-05 5.1974e-05 0.0012415
-0.00014068 0.00020561 2.306e-05 2.1176e-05 0.00057899 0.00011345 -0.0045944 0.00011863
-0.10533 0.29573 -0.0036697 -0.0034756
-1.5267e-05 -0.00029905 2.1326e-05 3.8627e-05 0.00028592 0.00036997 0.00016729 0.0012467
-0.0037411 -0.003539 -0.073028 0.29161
6260000000 -0.099155 0.23775 -0.0030413 0.00080227 0.002116 0.00069585 0.00030418 -0.00010511
4.161e-05 0.00023809 -0.00017693 3.6439e-05
-0.0030102 0.00081245 0.21338 0.2966 -1.6667e-05 0.0053752 1.8688e-05 -0.00011993
-8.5066e-05 -0.00017538 0.000143 0.00018265
0.00221 0.00058366 0.0001446 0.0054054 -0.14063 0.24986 0.000115 1.8926e-05
0.00042903 -0.00011934 0.00029512 0.00019063
0.00032467 -0.00010452 -2.0345e-05 -9.813e-05 9.6671e-05 -4.7954e-05 0.043537 0.21603
-0.004354 0.0014794 0.00056917 0.0012114
8.0891e-05 0.00035929 -0.00010593 -0.00014176 0.00029817 -6.8688e-05 -0.0043716 0.001443
-0.079256 0.29514 -0.0041332 -0.0028812
-9.9703e-05 -6.536e-05 0.00023049 0.00013243 0.00024529 0.00022639 0.00061886 0.001234
-0.004138 -0.0027409 -0.027267 0.29194
6320000000 -0.082753 0.23969 -0.0025415 0.0014442 0.0022211 -0.00042324 4.4949e-05 8.7241e-05
-0.00042396 0.00037984 -0.00020927 0.0003776
-0.0025229 0.00148 0.23865 0.28655 0.0020297 0.0055916 6.5969e-05 9.8049e-05
-1.7401e-06 -0.00010878 0.00017029 -0.0001063
0.0021873 -0.00043239 0.0020937 0.0054916 -0.12245 0.25881 -0.0002125 -0.00032349
0.00028998 -3.5558e-05 0.00036681 0.00024758
2.9625e-05 0.00011708 5.9681e-05 9.4642e-05 -0.00014316 -0.00028614 0.042329 0.21705
-0.0039225 0.0021023 0.0007255 0.00072398
-0.00034104 0.00041452 -3.8633e-05 -0.00011394 0.00037255 8.2251e-06 -0.0038625 0.0021239
-0.054646 0.30456 -0.0049841 -0.0016408
-0.00014824 0.00035314 0.00010687 -0.0001054 0.00039758 0.00030071 0.00067346 0.00083434
-0.0048286 -0.0015817 -0.016942 0.29017
6380000000 -0.063038 0.24685 -0.0018339 0.0019299 0.001647 -0.00052093 2.82e-05 -2.8727e-05
0.0003857 0.00015431 0.00015892 0.00013132
-0.0018522 0.0019201 0.25517 0.26727 0.0030514 0.0041213 -0.00013157 -5.8009e-05
-0.00014464 -0.00017322 -0.00011156 -0.00018966
0.0015998 -0.00052578 0.0031514 0.00416 -0.094252 0.27432 -0.0002138 9.7064e-05
0.00033775 -5.1088e-05 0.00043822 0.00021896
4.5505e-05 -6.7524e-05 -0.00013015 -9.6999e-05 -0.00020378 0.00015714 0.063331 0.20739
-0.0030198 0.0033257 0.00090659 0.00078972
0.00026366 0.0002453 -0.00023125 -0.0001509 0.00042402 -0.00014589 -0.0029585 0.0033042
-0.033532 0.29721 -0.0044369 -0.0002481
9.604e-05 0.00010755 -0.00013439 -0.00026311 0.00046015 0.00011952 0.00095684 0.00072182
-0.004532 -5.5797e-05 0.023483 0.29238
6440000000 -0.040187 0.25744 -0.00075859 0.0024555 0.0017767 -0.00089656 0.00038108 -0.00012671
0.00014986 -0.00050059 -0.00033033 -0.00016424
-0.00081242 0.0024354 0.27569 0.25293 0.0034822 0.002956 0.00010177 -5.3626e-05
-0.00014704 6.5265e-05 -0.00019778 -0.00037821
0.001769 -0.00089963 0.0035908 0.0027926 -0.077085 0.28849 -0.00018391 0.00032396
-0.00030104 -4.8464e-05 0.00058655 -0.00044295
0.00038856 -0.0001483 0.00011252 -3.2304e-05 -0.00018397 0.00027973 0.065526 0.20327
-0.0018541 0.0039047 0.00095371 0.00058188
0.00026066 -0.00047947 -0.00014863 2.3356e-05 -0.00029888 -7.3705e-05 -0.0017882 0.0040224
0.008454 0.30207 -0.0045826 0.0014209
-0.00029356 -0.00019988 -0.00013115 -0.00034109 0.00046475 -0.00044411 0.00088439 0.0006522
-0.0045442 0.0011487 0.034723 0.27637
6500000000 -0.021799 0.25693 -9.757e-05 0.0020201 0.0013114 -0.0010276 0.00022636 -4.8582e-05
0.00010981 0.00019245 -0.00010168 0.00026167
-9.5422e-05 0.002017 0.30044 0.22557 0.0037631 0.0023458 0.00013778 5.9811e-05
7.9023e-05 0.00013241 0.0001354 -7.8302e-05
0.0013081 -0.0010891 0.0037399 0.0023331 -0.065186 0.28578 -2.674e-06 3.0046e-05
6.912e-05 -0.00018389 -0.0001102 -0.00068826
0.00018321 -7.5713e-05 0.00012124 4.6975e-05 1.1371e-05 -6.9438e-06 0.089443 0.19818
-0.00025002 0.0039962 0.0011227 0.00037299
9.5351e-05 0.00014497 9.8412e-05 0.00020024 -4.4389e-05 -0.0001881 -0.0001766 0.0039663
0.029717 0.30539 -0.0031353 0.0021071
-5.7354e-05 0.00019429 0.00020849 -0.00011103 -0.00011257 -0.00050488 0.0011103 0.00037339
-0.0034288 0.002395 0.072163 0.27791
