# Supplementary material for: Early Detection of Alzheimer’s Disease via Machine Learning-Based Microwave Sensing: An Experimental Validation
Source: Sensors (Basel). 2025 Apr 25;25(9):2718. doi: 10.3390/s25092718 (PMC12074295; doi:10.3390/s25092718)
Supplement: Supplementary file 1 [file sensors-25-02718-s001.zip › measurements_paper_sensors/26 febbraio - PART1/set7 H/CSF_H_m4.s6p]

!Keysight Technologies,M9804A,MY58100912,A.14.10.03
!Date: Thursday, April 27, 2023 10:28:33
!Correction: S11(C  6-Port  ) 
!S12(C  6-Port  ) 
!S13(C  6-Port  ) 
!S14(C  6-Port  ) 
!S15(C  6-Port  ) 
!S16(C  6-Port  ) 
!S21(C  6-Port  ) 
!S22(C  6-Port  ) 
!S23(C  6-Port  ) 
!S24(C  6-Port  ) 
!S25(C  6-Port  ) 
!S26(C  6-Port  ) 
!S31(C  6-Port  ) 
!S32(C  6-Port  ) 
!S33(C  6-Port  ) 
!S34(C  6-Port  ) 
!S35(C  6-Port  ) 
!S36(C  6-Port  ) 
!S41(C  6-Port  ) 
!S42(C  6-Port  ) 
!S43(C  6-Port  ) 
!S44(C  6-Port  ) 
!S45(C  6-Port  ) 
!S46(C  6-Port  ) 
!S51(C  6-Port  ) 
!S52(C  6-Port  ) 
!S53(C  6-Port  ) 
!S54(C  6-Port  ) 
!S55(C  6-Port  ) 
!S56(C  6-Port  ) 
!S61(C  6-Port  ) 
!S62(C  6-Port  ) 
!S63(C  6-Port  ) 
!S64(C  6-Port  ) 
!S65(C  6-Port  ) 
!S66(C  6-Port  ) 
!S6P File: Measurement: :
# Hz S  RI   R 50
500000000 -0.32668 -0.059567 -0.011249 -0.0014085 -0.0086477 0.01252 -0.004256 0.011547
0.013207 0.0066668 -0.0050745 0.0084473
-0.011245 -0.0014249 -0.40859 -0.071076 0.0078994 -0.010539 0.0010616 0.011916
0.008659 0.0035879 0.0010147 0.014118
-0.0086225 0.012542 0.007891 -0.010545 -0.25487 0.19479 0.0068184 0.0033825
-0.0024828 0.0080528 0.0015842 0.01249
-0.0042076 0.011597 0.0010765 0.011972 0.0067969 0.0034422 -0.32772 0.044365
-0.020159 -0.0053535 0.014472 0.026866
0.013021 0.0066935 0.0085735 0.0036115 -0.0024952 0.0081223 -0.020139 -0.0053315
-0.20953 -0.24786 -0.029095 0.0040018
-0.0049364 0.0084665 0.0011382 0.014226 0.0015637 0.012542 0.014506 0.02694
-0.02909 0.0039336 -0.26026 -0.14489
560000000 -0.31353 0.10662 -0.022438 -0.065907 0.00036963 0.013352 0.0058351 0.011596
0.011025 0.0060155 0.011072 0.010336
-0.022536 -0.065984 -0.36918 0.092265 -0.041005 -0.038326 0.013844 0.003811
-0.013677 -0.0062311 0.0052031 -0.0005779
0.00042949 0.013373 -0.041143 -0.038392 -0.17908 0.24487 -0.00017761 -0.0050811
0.018954 0.0076578 0.0075078 -0.005736
0.0058726 0.01142 0.013882 0.0037978 -0.00016779 -0.0050764 -0.30289 0.134
0.0060886 -0.022254 0.0057218 -0.021724
0.010807 0.006001 -0.013694 -0.0063214 0.018816 0.0077531 0.0060938 -0.022212
-0.29838 -0.062626 0.009871 -0.051763
0.010859 0.010002 0.0049935 -0.00048205 0.0075766 -0.0057866 0.0058004 -0.021816
0.0099307 -0.05164 -0.32732 0.003998
620000000 -0.27405 0.082683 -0.023623 0.0093552 0.0038346 0.0085986 0.0084677 -0.0050658
0.01195 8.6716e-05 0.00057698 -0.002611
-0.023701 0.0092832 -0.39896 0.037719 -0.019273 0.00073803 -0.0018048 -0.0023473
0.012954 -0.0044743 0.00025893 -0.0031697
0.0037936 0.008576 -0.0193 0.0007728 -0.15297 0.25274 -0.0012062 -0.0056141
-0.0036227 -0.001704 0.0083744 -0.0028813
0.0085361 -0.0049696 -0.001799 -0.0023619 -0.0012212 -0.0056252 -0.26081 0.14267
-0.039911 -0.020792 0.013109 0.028279
0.012103 -0.00022324 0.012931 -0.0045409 -0.003722 -0.0017781 -0.039987 -0.020827
-0.21107 -0.10194 -0.04475 0.012425
0.00071187 -0.0027381 0.0001704 -0.0032425 0.0083671 -0.00298 0.013217 0.028149
-0.044535 0.01277 -0.24233 -0.032264
680000000 -0.23972 0.17668 -0.026035 -0.014109 0.0051703 0.0052313 0.0016663 -0.007223
-0.0010226 -0.01175 0.0067678 -0.0072982
-0.026031 -0.014103 -0.38907 0.14047 -0.031923 -0.0011962 -0.0014203 -0.00049566
-0.0011371 -0.0097437 -0.00055356 -0.001951
0.0051754 0.0052253 -0.031958 -0.0011325 -0.10519 0.27578 -0.00085456 -0.0001308
-0.0012958 0.00056882 -0.0027958 -0.008767
0.0016352 -0.0072148 -0.0014138 -0.00049183 -0.00085354 -0.00013217 -0.21787 0.19624
-0.023846 -0.0068767 -0.0088734 -0.010794
-0.0010137 -0.01174 -0.001138 -0.0097445 -0.0012448 0.00056859 -0.023802 -0.0068401
-0.28435 -0.00068013 -0.0054025 -0.0068846
0.0066121 -0.0070635 -0.00069589 -0.0019502 -0.0028969 -0.0087598 -0.0087483 -0.010829
-0.0055337 -0.0070312 -0.26051 0.071755
740000000 -0.19257 0.16938 -0.040248 0.027123 0.013178 -0.0039722 -0.00032889 -0.0040368
-0.0040236 -0.0014673 -0.0067294 0.0028476
-0.040288 0.027119 -0.33449 0.15908 -0.036049 0.03431 -3.2079e-05 -0.0060525
-0.012374 0.0068094 -0.0013343 -0.005397
0.013195 -0.0040509 -0.036014 0.034365 -0.071567 0.27534 -0.002132 0.0031747
-0.00067658 -0.0052806 -0.0020957 0.00045574
-0.00033918 -0.0040902 -4.2698e-05 -0.0060572 -0.0021685 0.0031592 -0.20077 0.20184
-0.042435 -0.0096258 0.02191 0.01692
-0.0040039 -0.0014988 -0.012338 0.0068641 -0.00070492 -0.0052781 -0.042439 -0.0095381
-0.17964 0.037815 -0.043885 -0.0012525
-0.0067904 0.0027919 -0.001274 -0.0054675 -0.0021058 0.0004351 0.021928 0.016856
-0.043629 -0.0014637 -0.25228 0.075469
800000000 -0.16505 0.21473 -0.022282 0.016148 0.0053134 -0.010387 -0.0043241 -0.0027727
-0.004348 0.0016992 0.0042336 7.1148e-05
-0.0223 0.016098 -0.3434 0.23038 -0.0082152 0.03404 -0.0023582 0.0019803
-0.00039587 0.0023067 0.00034808 0.0052646
0.0053037 -0.010404 -0.008135 0.034081 -0.033671 0.3013 0.0010117 0.0013067
-0.00034936 0.0032363 -0.0013611 0.00061569
-0.0043714 -0.0026782 -0.0023413 0.001993 0.0010037 0.0013073 -0.17205 0.22993
-0.029246 0.012907 0.015209 -0.010364
-0.0042514 0.0016944 -0.00042711 0.0023092 -0.00033232 0.0032468 -0.029236 0.013027
-0.23752 0.060395 -0.019148 0.021455
0.0043431 0.00025548 0.00044621 0.0052551 -0.0013523 0.00064356 0.015195 -0.010383
-0.019098 0.021427 -0.24808 0.1291
860000000 -0.1296 0.23613 -0.01799 0.030476 -0.0033944 -0.0097782 -0.0021097 0.00048945
0.0041686 0.0054239 -0.0037016 -0.0030506
-0.017933 0.030452 -0.29556 0.27492 0.0078738 0.033826 6.8908e-05 0.0019784
0.0036734 0.00068235 0.0035907 0.00035112
-0.0034177 -0.0097804 0.0079806 0.033802 0.015509 0.31115 -0.0005272 -0.00039406
0.002534 -0.0016921 0.0016095 0.0041264
-0.0021278 0.00043137 0.00010261 0.0019858 -0.00055587 -0.00039955 -0.13521 0.2411
-0.018534 0.017731 -0.0061854 -0.0093471
0.0040728 0.0054052 0.0036899 0.00057658 0.0025517 -0.0016953 -0.018571 0.017652
-0.1824 0.12381 -0.026178 0.016798
-0.0038719 -0.0028624 0.0034708 0.0003918 0.0015764 0.0041497 -0.006182 -0.0093332
-0.026127 0.016647 -0.19793 0.17651
920000000 -0.1069 0.25874 0.0048682 0.039013 -0.0092405 -0.0043011 -0.0020207 0.001665
0.00018718 0.0016348 0.0031637 -0.0014709
0.0048963 0.038985 -0.26942 0.29634 0.027897 0.022306 0.0013854 0.001065
0.0073557 9.3549e-05 0.003892 -0.0029522
-0.0092403 -0.004292 0.027984 0.022244 0.061416 0.31243 0.0018026 -4.9441e-05
0.00057947 -0.0003015 0.00090161 -0.0013194
-0.0019772 0.0016098 0.0014169 0.0010591 0.0018091 -5.9538e-05 -0.11165 0.2576
-0.012397 0.030645 0.0044119 -0.0065187
0.00025656 0.001685 0.0073893 0.00010759 0.00059875 -0.00029306 -0.012277 0.03071
-0.1759 0.12657 -0.0035518 0.028846
0.0031517 -0.0015387 0.0039063 -0.0029666 0.00088282 -0.001346 0.0044464 -0.0065377
-0.00368 0.028892 -0.20709 0.18906
980000000 -0.060869 0.28115 0.016955 0.03002 -0.0091079 0.0045798 0.0017185 0.003573
0.0038806 -0.0015075 -0.0033903 -0.0028382
0.016909 0.030016 -0.21739 0.33427 0.032803 0.0046692 0.0019849 -0.00020721
0.0021464 -0.0061021 -0.00060167 -0.0028556
-0.0090725 0.0046094 0.032858 0.0045541 0.1081 0.3079 0.00040815 -0.0011852
0.00030693 -0.0017799 0.0012465 -0.00036895
0.0017581 0.0036486 0.0019583 -0.00020994 0.00040899 -0.0011901 -0.073006 0.26966
0.0071121 0.030545 -0.0093461 -0.007959
0.0038784 -0.0014939 0.0021287 -0.00611 0.00027527 -0.0017647 0.0071618 0.030539
-0.14618 0.16553 0.0050099 0.020787
-0.0033664 -0.0028779 -0.00055493 -0.0027969 0.0012669 -0.00037357 -0.009318 -0.0078973
0.0049511 0.020789 -0.16728 0.23959
1040000000 -0.018916 0.28958 0.033153 0.01915 -0.0011169 0.0072898 0.0023489 0.00067836
0.00036637 -0.0032795 -0.00014278 -0.0014214
0.033101 0.019194 -0.18178 0.34779 0.029098 -0.014619 0.0015262 -0.0018255
-0.0024254 -0.0024524 -0.0010667 -0.002963
-0.0010864 0.0073162 0.029064 -0.014761 0.15525 0.29392 -0.00055967 -0.0013799
-0.0016009 -0.00099367 -0.00066778 -0.0010167
0.0023409 0.00066385 0.001509 -0.0018268 -0.00054074 -0.0013828 -0.045493 0.27846
0.01886 0.019563 -0.002149 0.0010893
0.00027855 -0.0032443 -0.0024417 -0.0024282 -0.0016096 -0.00098226 0.018941 0.019555
-0.11356 0.17395 0.013454 0.01993
-0.00019918 -0.0014254 -0.0011112 -0.0029465 -0.00065601 -0.0010376 -0.0021231 0.001106
0.013391 0.019911 -0.14536 0.2592
1100000000 0.024774 0.30056 0.036397 -0.0034685 0.0033449 0.0039553 0.0023728 -0.0007863
-0.0022648 -0.0030455 -0.0041862 -5.1228e-05
0.036368 -0.0034477 -0.13932 0.36798 0.014817 -0.027522 -0.00012098 -0.0018417
-0.0033955 -0.0010313 -0.0039032 -0.00051411
0.0033478 0.0039529 0.014729 -0.027609 0.20105 0.2745 -0.0017891 0.00033219
-0.0017832 0.00064341 -0.0011222 -0.00036344
0.0023887 -0.00078772 -0.00012439 -0.0018464 -0.00178 0.00033003 -0.0059201 0.28385
0.024869 0.00682 -0.002658 -0.00032605
-0.0023208 -0.0030248 -0.003406 -0.0010181 -0.0017791 0.00064337 0.024872 0.0067699
-0.097127 0.19183 0.019935 0.010439
-0.0041222 1.0003e-05 -0.0038762 -0.00050671 -0.0011349 -0.00037498 -0.0026114 -0.00029266
0.019893 0.01049 -0.1014 0.29194
1160000000 0.076993 0.29731 0.024539 -0.020407 0.0031293 -0.00057864 5.9255e-05 -0.002321
-0.0041821 -0.0010282 -0.0013956 0.0042823
0.024539 -0.020375 -0.093768 0.37327 -0.0040498 -0.028352 -0.0015801 -0.0014392
-0.0028198 0.0024306 -0.0017994 0.0018713
0.0031317 -0.00058962 -0.0041793 -0.028381 0.24559 0.24404 -0.00065946 0.0016527
-0.00038692 0.0018054 -0.00090264 0.00042237
6.3007e-05 -0.0023176 -0.0015921 -0.0014189 -0.00065132 0.0016593 0.034192 0.28099
0.022388 -0.0095478 -0.0036814 0.0049501
-0.0041366 -0.0010326 -0.0027751 0.0024623 -0.00037195 0.0018073 0.022396 -0.009569
-0.060978 0.2042 0.019769 0.0013625
-0.001445 0.004294 -0.0017577 0.0018435 -0.00091641 0.00043257 -0.0037121 0.0049463
0.019797 0.0013844 -0.05281 0.29596
1220000000 0.12046 0.28727 0.011463 -0.030004 -0.0012252 -0.001223 0.00010633 -0.001068
-0.0026737 0.0021777 0.0011781 0.0020612
0.011474 -0.029957 -0.050506 0.38709 -0.016851 -0.020531 -0.0025309 0.00051796
9.9689e-06 0.0031363 -0.00075717 0.0018708
-0.0012409 -0.0012151 -0.016949 -0.020487 0.28439 0.20468 0.00091376 0.0015217
0.00066608 0.001139 0.00024039 0.00056397
0.00011159 -0.0010688 -0.0025481 0.00052037 0.00091889 0.0015186 0.073031 0.27211
0.011673 -0.016734 0.0019957 0.0016235
-0.0026884 0.0021776 2.3519e-05 0.0031524 0.00067841 0.0011465 0.011652 -0.016741
-0.040159 0.21513 0.015476 -0.012759
0.0012243 0.0020548 -0.00074806 0.0018843 0.00023894 0.00056826 0.0020047 0.0016379
0.015437 -0.012691 -0.023705 0.31427
1280000000 0.17114 0.26856 -0.007358 -0.02888 -0.0017238 0.0018656 -0.00092189 -0.0021407
-0.0010108 0.0034157 0.0025087 0.0014068
-0.0073349 -0.028862 -0.0034132 0.37996 -0.02361 -0.0076569 -0.00086756 0.0014416
0.0017608 0.0018819 0.00065963 0.0020991
-0.0017319 0.0018647 -0.023682 -0.0075548 0.31542 0.16183 0.0014203 -0.00010424
0.0010955 0.00047745 0.0002703 0.0003984
-0.00092748 -0.002139 -0.00085135 0.0014261 0.0014109 -0.00011737 0.10977 0.2568
0.002309 -0.01967 -0.00027861 0.00030754
-0.00097871 0.0034085 0.0017753 0.0018924 0.0010751 0.00046928 0.0022708 -0.019704
-0.0033423 0.22331 0.0037731 -0.015801
0.0024743 0.0014007 0.00065383 0.0021302 0.00027133 0.00038588 -0.00026435 0.00025616
0.0038268 -0.015777 0.025348 0.31868
1340000000 0.20912 0.23518 -0.017025 -0.019436 0.00064175 0.0041795 -0.0019824 -0.00080112
0.0014592 0.0028614 0.0018928 -0.0014569
-0.016982 -0.019436 0.036676 0.37216 -0.020566 0.0049091 -0.00016499 0.0020315
0.0019001 0.00099634 0.0012085 0.0007861
0.00065071 0.0041642 -0.020565 0.0050068 0.33859 0.11297 0.00087835 -0.00093574
0.00061449 -0.00048399 0.00010334 0.00013059
-0.0019754 -0.00080694 -0.00014413 0.0020298 0.00088412 -0.000943 0.14309 0.23596
-0.0075789 -0.017226 0.00087312 0.00054632
0.001471 0.0028639 0.0018973 0.00098206 0.0006041 -0.00048715 -0.007607 -0.017222
0.025607 0.22108 -0.0029707 -0.014534
0.0018785 -0.0014743 0.0012129 0.00075921 9.5464e-05 0.00013863 0.00090441 0.0005666
-0.0029805 -0.014519 0.06342 0.31481
1400000000 0.24279 0.19875 -0.023346 -0.0081139 0.0048737 0.0029456 -0.0022067 0.00082961
0.0026404 0.0010582 0.00040557 -0.0013098
-0.023312 -0.0081324 0.074239 0.36062 -0.013752 0.012575 0.0013189 0.0013374
0.0012679 -0.00069261 0.0011372 0.00024078
0.0048919 0.0029305 -0.013702 0.012665 0.35139 0.05915 -6.3294e-05 -0.0013837
0.0002256 -8.6823e-05 0.0004322 0.00017139
-0.0021948 0.00083014 0.0013338 0.0013307 -5.5869e-05 -0.0013785 0.17219 0.2077
-0.014145 -0.010633 -0.00078119 -0.00022295
0.0026154 0.0010513 0.0012757 -0.00071402 0.00020255 -0.00010797 -0.014197 -0.010589
0.0584 0.22114 -0.0098968 -0.0094496
0.00041789 -0.0013167 0.00116 0.00022853 0.00045075 0.00018197 -0.00079475 -0.00022875
-0.009903 -0.0094665 0.10812 0.30573
1460000000 0.26749 0.15558 -0.02044 0.0042949 0.0051406 -0.0017734 -0.001549 0.0017658
0.002241 -0.00036098 -0.0002571 -0.00097958
-0.02042 0.0042925 0.11012 0.33899 -0.0047444 0.014898 0.0016483 0.00019782
0.001134 -0.0013096 0.001218 -0.00059052
0.0051426 -0.0017871 -0.0046885 0.014946 0.35822 0.0042739 -0.00106 -0.0010779
0.00033852 -0.00030532 0.00074054 -0.00025562
-0.0015316 0.0017557 0.0016502 0.00018815 -0.0010732 -0.0010801 0.19986 0.1789
-0.015524 -0.0040656 -0.00095184 0.0021061
0.0022636 -0.00037789 0.0011231 -0.0013216 0.00035332 -0.00026832 -0.015531 -0.0040252
0.088795 0.21041 -0.012155 -0.0031226
-0.00030148 -0.00093402 0.0012203 -0.00057701 0.0007265 -0.0002611 -0.00098141 0.0021061
-0.012146 -0.0031516 0.14257 0.28614
1520000000 0.28013 0.11338 -0.015037 0.0098684 0.0031089 -0.0040278 0.00020426 0.0026625
0.0024922 -0.0019559 -0.0010545 -0.00017539
-0.015031 0.0098421 0.14407 0.3244 0.0025101 0.012011 0.0016894 -0.0007548
0.00020257 -0.0010817 0.00039152 -0.00099128
0.0030883 -0.0040357 0.0025698 0.012009 0.35023 -0.05387 -0.00082148 -0.00036051
0.00073178 -0.0010636 0.00011921 -0.00012593
0.0002097 0.0026773 0.0016999 -0.00075901 -0.00083763 -0.00036663 0.22315 0.14009
-0.015562 0.0018225 0.0014793 0.0021651
0.0024814 -0.0019603 0.00018829 -0.0010859 0.00071839 -0.0010841 -0.015579 0.0018522
0.11645 0.2004 -0.012139 0.0014148
-0.0010414 -0.00017833 0.00038953 -0.00099458 0.00012815 -0.00012111 0.0015143 0.0021408
-0.012097 0.0014331 0.1758 0.26689
1580000000 0.29052 0.068403 -0.0085249 0.013322 -0.0012869 -0.0046689 0.0015911 0.0018079
-0.00013388 -0.0023499 -0.00021897 0.00036905
-0.008542 0.013306 0.17193 0.30043 0.0055027 0.006731 0.00053516 -0.0015707
-0.00045609 -0.001185 -0.00020251 -0.00073578
-0.0013075 -0.0046487 0.0055339 0.0067072 0.3288 -0.11038 -0.0014772 0.00033688
-0.00043796 -0.0013703 0.00020359 -0.00042359
0.0015999 0.0018125 0.00052658 -0.001577 -0.0014679 0.0003264 0.23748 0.10114
-0.012279 0.0073156 0.0023386 0.00073169
-0.00016572 -0.0023509 -0.00047046 -0.0011797 -0.00043649 -0.0013705 -0.012256 0.007356
0.14226 0.18691 -0.0093307 0.007856
-0.00020786 0.00037288 -0.00020231 -0.00072546 0.00019718 -0.00042261 0.0023084 0.00073794
-0.0093483 0.0078266 0.20923 0.24242
1640000000 0.29369 0.026552 -0.001718 0.012257 -0.0028236 -0.0021116 0.0027533 0.0010105
-0.00057718 -0.0018157 -0.0003579 0.00040216
-0.0017331 0.012234 0.20288 0.27503 0.0054737 0.0020097 -0.0005444 -0.0018072
-0.0009805 -0.00058012 -0.00048388 -0.0007091
-0.0028422 -0.0021157 0.0054884 0.0019798 0.29929 -0.16026 -0.00079393 0.0013091
-0.0012012 -0.0011384 -0.00016933 -0.0003155
0.002764 0.0010044 -0.00054586 -0.0018168 -0.000781 0.0013003 0.25082 0.050961
-0.0081242 0.0088485 0.0026516 -0.00065046
-0.00057706 -0.0017809 -0.00099105 -0.00057367 -0.0012028 -0.0011333 -0.0081106 0.0088777
0.16693 0.1663 -0.0044885 0.010051
-0.00038938 0.00038452 -0.00048042 -0.00070866 -0.00015801 -0.00030507 0.0026742 -0.00066885
-0.0044609 0.01007 0.23608 0.2116
1700000000 0.28623 -0.018163 0.0017701 0.0095342 -0.0033073 0.00031879 0.0031157 -0.0013597
-0.0022467 -0.00074516 0.00056605 0.00049112
0.0017657 0.0095407 0.22056 0.24372 0.0027603 -0.00056353 -0.0014803 -0.00070062
-0.00089813 -0.00017346 -0.00087675 -0.00046273
-0.0033201 0.00034501 0.0027543 -0.00058195 0.25405 -0.19818 0.00020864 0.0017173
-0.0021828 -0.00015363 -0.00034612 -0.00082514
0.0031189 -0.001363 -0.0014754 -0.00068575 0.00019876 0.0017207 0.24676 0.00055357
-0.0052429 0.0099893 0.0018386 -0.0022132
-0.0022294 -0.00072787 -0.00089188 -0.00016001 -0.0022046 -0.00016424 -0.005208 0.010004
0.18583 0.15004 0.00061296 0.010177
0.00057614 0.00050424 -0.0008817 -0.00045485 -0.00035857 -0.00081003 0.0018343 -0.0022414
0.00061919 0.01013 0.25303 0.17825
1760000000 0.2759 -0.06661 0.0041806 0.0063685 -0.0021636 0.0012399 0.0012222 -0.0034616
-0.0014039 0.00057327 0.00014843 -0.00054875
0.0041712 0.0063636 0.24795 0.20415 3.9348e-05 -0.0019169 -0.0012563 6.492e-05
-0.0011895 0.00099583 -0.00055993 0.00029984
-0.0021482 0.0012601 3.4335e-05 -0.0019181 0.20588 -0.23001 0.0012097 0.0013925
-0.0011613 0.0017072 -0.0013158 -0.00072791
0.0012062 -0.0034764 -0.0012492 6.9587e-05 0.0012205 0.0013801 0.23849 -0.051183
-0.0013195 0.0094456 -3.3618e-06 -0.002599
-0.0013874 0.00057042 -0.0011789 0.0010088 -0.0011859 0.0017032 -0.0013248 0.0094696
0.20406 0.11919 0.0046121 0.0074002
0.0001395 -0.00055082 -0.00057207 0.00030105 -0.0013323 -0.00073482 4.7035e-06 -0.0025667
0.0046083 0.0074398 0.26764 0.14153
1820000000 0.25148 -0.10488 0.0044674 0.0027851 0.00019409 0.0023786 -0.00097266 -0.0030712
-0.0012737 0.00091695 -3.2e-05 -0.00012534
0.0044565 0.0027935 0.25782 0.17337 -0.0022319 -5.9551e-05 -0.0014533 0.00097344
-3.773e-05 0.0012581 -0.00069294 0.00045518
0.0002117 0.0023862 -0.002228 -4.027e-05 0.15484 -0.24504 0.0016894 0.00052697
-0.00015646 0.00238 -0.0017248 0.00021382
-0.00098529 -0.0030387 -0.0014488 0.00099089 0.0016881 0.00053539 0.20713 -0.099599
0.00057505 0.008161 -0.0016814 -0.0018888
-0.00129 0.00093086 -3.1854e-05 0.0012627 -0.0001285 0.002384 0.00061236 0.008162
0.22434 0.092636 0.0056584 0.0034221
-1.4006e-05 -0.0001299 -0.00068163 0.00046211 -0.001727 0.00018837 -0.0016934 -0.0019001
0.0056696 0.0033998 0.27106 0.10581
1880000000 0.21625 -0.14458 0.0021572 0.00056877 -0.0001948 0.0022918 -0.0029261 -0.0023491
-0.00024284 0.0017176 0.00033263 -0.00050032
0.0021575 0.00056603 0.26217 0.12761 -0.004114 0.0028489 -0.00026953 0.0018123
0.00058908 0.0013857 0.00011317 0.0010452
-0.00017576 0.0022906 -0.0041008 0.002863 0.10293 -0.25147 0.0020359 -0.0011916
0.0018135 0.0019664 -0.00099195 0.0015919
-0.0029422 -0.0023307 -0.00025851 0.0018162 0.0020289 -0.0011831 0.16593 -0.13877
0.0020168 0.0060258 -0.0024241 5.2187e-05
-0.0002006 0.0017011 0.00061584 0.0013872 0.0018023 0.0019761 0.0020072 0.0059929
0.23186 0.065094 0.0061728 0.0011515
0.0003295 -0.00046833 8.1145e-05 0.0010498 -0.0010058 0.0016414 -0.0024204 3.4811e-05
0.0061443 0.0011603 0.27238 0.072772
1940000000 0.17788 -0.17142 6.0297e-05 -0.0010572 0.0019269 0.001919 -0.0038998 0.00036155
0.0012158 0.00090486 -0.00062411 -0.00070517
4.554e-05 -0.0010693 0.26389 0.095479 -0.002067 0.0059936 0.0011771 0.0014397
0.0020781 0.00041466 0.00092255 0.00034286
0.0019333 0.0018995 -0.0020258 0.0060071 0.059606 -0.24347 0.00051488 -0.0024088
0.0023099 0.00020663 0.00026832 0.0018177
-0.003868 0.00038829 0.0011697 0.0014468 0.000523 -0.0024059 0.1134 -0.17021
0.0015804 0.0040075 -0.0016901 0.0013364
0.0012122 0.00088382 0.002072 0.00040059 0.0023218 0.00018965 0.0016263 0.0040454
0.23985 0.028349 0.0046936 -0.0030361
-0.00065572 -0.00068855 0.00093478 0.0003278 0.00027942 0.0018052 -0.0015918 0.001294
0.0047011 -0.0030217 0.2636 0.036
2000000000 0.13089 -0.18551 -0.0037155 0.0010265 0.0029349 0.0011655 -0.0025241 0.0038016
0.00071453 0.00037398 -0.00088597 0.00050573
-0.0037036 0.0010211 0.24934 0.060209 -0.00038904 0.0080612 0.0016257 0.00020953
0.0011877 -0.0014518 0.00050983 7.7727e-05
0.0029529 0.001167 -0.00033028 0.0080677 0.017894 -0.22859 -0.0016392 -0.0016262
0.0020064 -0.0011786 0.0017495 0.0013875
-0.0024992 0.0038113 0.0016213 0.00020278 -0.0016455 -0.00164 0.058755 -0.17933
-0.00019093 0.0033579 -1.9445e-05 0.0021611
0.00073184 0.00037439 0.0011836 -0.0014737 0.0020003 -0.0011816 -0.00017583 0.0033263
0.23851 -0.0039676 0.0011863 -0.0040819
-0.00084914 0.00050606 0.00051384 5.6678e-05 0.0017285 0.0013725 -7.6057e-05 0.0021372
0.0011388 -0.0041131 0.25001 0.0081872
2060000000 0.084946 -0.19251 -0.0043531 0.0033598 0.0030122 -0.00079945 0.00096757 0.0035966
0.0015915 -0.00044844 -0.00014948 0.0013014
-0.0043541 0.0033376 0.23692 0.032057 0.0047524 0.0088657 0.0010604 -0.00071118
0.00055997 -0.0015901 0.00056332 -0.00021085
0.0030222 -0.00084395 0.004819 0.0088477 -0.014088 -0.21041 -0.001714 0.00035231
0.00069045 -0.0022629 0.0028784 0.00019332
0.00093794 0.0035999 0.0010452 -0.00072306 -0.001704 0.00034889 0.0082188 -0.17525
-0.0011987 0.0040621 0.00050004 0.0012777
0.0015962 -0.00050211 0.00053814 -0.0015992 0.00072898 -0.0022621 -0.0011706 0.0041166
0.22817 -0.0421 -0.0013135 -0.0051346
-0.00017444 0.0013404 0.00057876 -0.00019526 0.0029218 0.00025133 0.00062355 0.0013255
-0.0012543 -0.005083 0.23642 -0.016582
2120000000 0.039065 -0.18396 -0.0032986 0.0067454 0.0023007 -0.0029071 0.0030874 0.002007
0.00080391 -0.001511 0.0011071 0.00025001
-0.0032962 0.0067412 0.21565 0.0076323 0.0074426 0.0046303 0.0009981 -0.0012663
-0.0015373 -0.0019584 -2.3596e-05 -0.0011552
0.0022817 -0.0028924 0.0074881 0.0045727 -0.042959 -0.19387 -0.00098103 0.0017729
-0.0016706 -0.0014759 0.00058825 -0.0022395
0.0030888 0.0020579 0.0010077 -0.0012664 -0.00096495 0.0017473 -0.041816 -0.15805
-0.0017407 0.0059898 0.001955 0.0010999
0.00076317 -0.0014803 -0.0015598 -0.0019408 -0.0016877 -0.0014737 -0.0017334 0.0059058
0.21438 -0.077544 -0.005721 -0.0029219
0.0011461 0.00020133 -5.5853e-05 -0.0011671 0.00064667 -0.0022411 0.0018606 0.0010941
-0.0057587 -0.0029443 0.21486 -0.032613
2180000000 -0.00070505 -0.16969 -0.0016947 0.0098453 0.0004578 -0.0023217 0.0031966 -0.00048389
0.00035767 -0.0012513 0.0014849 0.00024786
-0.0017105 0.0098387 0.19641 -0.0094936 0.0083264 0.0038036 -0.00084975 -0.0015021
-0.002126 0.00099042 -9.8801e-05 0.00033747
0.00043362 -0.002315 0.0083546 0.0037523 -0.063813 -0.16927 0.0013193 0.0017015
-0.00082054 -0.00021638 0.00024293 -0.001749
0.0032098 -0.00050316 -0.00084765 -0.0015064 0.0013286 0.0017017 -0.077377 -0.13122
-0.00064985 0.0085398 0.0019018 6.0566e-06
0.00032512 -0.0012918 -0.0021114 0.0010032 -0.00086674 -0.00021308 -0.0006399 0.0086251
0.18895 -0.10808 -0.0066704 0.0013742
0.0014255 0.00022874 -6.3738e-05 0.00039621 0.0002404 -0.0017391 0.0020716 6.6986e-05
-0.0066108 0.0014724 0.19918 -0.046704
2240000000 -0.0293 -0.14557 0.0024983 0.011083 -0.00075434 -0.002854 0.0016599 -0.0024133
-0.0018084 -0.00088609 0.00071569 -0.001953
0.0025056 0.011093 0.17691 -0.015546 0.0087204 -0.00013607 -0.00080844 -0.00036508
-0.00040916 0.0012636 -0.00061606 -0.00050994
-0.00075654 -0.0028641 0.0087305 -0.00020218 -0.080836 -0.14514 0.0020742 -0.0017182
-0.0011367 -5.2418e-05 -0.002241 -0.0013917
0.0016189 -0.0023922 -0.00081705 -0.000376 0.0020821 -0.0016825 -0.11138 -0.10273
0.001136 0.010568 0.0016551 -0.00028557
-0.001821 -0.00085491 -0.0003988 0.0012549 -0.0011219 -5.8231e-05 0.0011768 0.0105
0.16084 -0.12698 -0.0064261 0.0042301
0.0006885 -0.0019744 -0.00061866 -0.00053552 -0.0022819 -0.0013438 0.0016413 -0.00028753
-0.0064328 0.0041546 0.17616 -0.057727
2300000000 -0.0561 -0.11793 0.0080078 0.0090753 -0.001271 -0.0020647 -0.00080345 -0.0017293
-0.0013672 0.00049333 -0.0012653 -0.00077337
0.0079827 0.0090664 0.15632 -0.024586 0.0088125 -0.0022511 -0.00082741 0.00061118
-0.00012754 0.0016785 -7.9203e-05 0.00077312
-0.0012998 -0.0020543 0.0087828 -0.0023266 -0.093865 -0.12063 -8.7065e-06 -0.0018482
-1.7897e-05 0.0017882 -0.0019553 0.00071747
-0.00083908 -0.001722 -0.00084471 0.00064207 -1.6271e-05 -0.0018845 -0.1314 -0.066595
0.0058085 0.010868 0.00055876 -0.0020374
-0.0013933 0.00045435 -0.00012428 0.0017014 3.0561e-05 0.001773 0.0057963 0.010944
0.12537 -0.14835 -0.0043394 0.0073182
-0.001324 -0.00076206 -0.0001009 0.00078897 -0.0018896 0.00068556 0.00054365 -0.0019585
-0.0044266 0.0074401 0.15967 -0.059065
2360000000 -0.072081 -0.08639 0.010819 0.0081947 -0.0012585 -0.0014641 -0.0016337 -0.00074879
-0.00065654 0.0010247 -0.0017926 -0.00039324
0.010818 0.0082122 0.14769 -0.024311 0.0080779 -0.005362 -0.00062126 0.001043
0.0020377 0.00020442 8.3816e-05 -0.00011338
-0.001275 -0.0014793 0.0080513 -0.0054136 -0.10313 -0.098649 -0.0028798 -0.0011235
0.00086824 0.00019955 -0.0008805 0.0017367
-0.0016896 -0.00071275 -0.00061465 0.0010086 -0.0028929 -0.0011313 -0.14827 -0.03485
0.0098969 0.0097767 0.0014786 -0.002028
-0.00064556 0.0010699 0.0020669 0.00018618 0.000878 0.00020239 0.0099924 0.0097046
0.097056 -0.14896 8.0126e-05 0.0090385
-0.0017822 -0.00041393 0.00013108 -8.8865e-05 -0.00088989 0.0016964 0.001359 -0.0020734
0.00014993 0.0089321 0.13808 -0.062773
2420000000 -0.080298 -0.059341 0.01431 0.0024355 -0.0032594 -0.0011671 -0.00086708 0.00098202
0.0011892 0.0016216 -0.0012155 0.0017176
0.014302 0.0024464 0.13016 -0.025175 0.0045742 -0.0072867 0.0013514 0.0010389
0.00082332 -0.0014286 -0.00016487 -0.00027715
-0.0032821 -0.0011251 0.004531 -0.0073284 -0.11618 -0.078097 -0.0023039 0.0015588
-1.957e-05 -0.00032812 0.00033232 0.0028267
-0.00084392 0.00096951 0.0013544 0.0010473 -0.0023206 0.001531 -0.15678 0.0097316
0.013735 0.007536 -0.00025639 -0.002819
0.0011423 0.001567 0.00079881 -0.001432 5.3949e-07 -0.00025294 0.013736 0.0074576
0.061798 -0.14936 0.0010445 0.0094436
-0.001234 0.0017569 -0.00014357 -0.00021493 0.0003516 0.0028814 -0.00029758 -0.0027934
0.00096203 0.009449 0.11854 -0.058136
2480000000 -0.08061 -0.028269 0.013826 -0.0029947 -0.0015594 4.9681e-05 -0.00045436 0.001396
0.0017075 -0.00038243 0.00011737 0.00147
0.013827 -0.0029939 0.13225 -0.02617 0.0024194 -0.0090309 0.0011551 -1.3344e-05
-0.00057821 -0.001055 -9.0961e-05 -0.00025761
-0.0015708 7.1969e-05 0.0023335 -0.0090824 -0.11914 -0.057584 -0.00062467 0.0035056
-0.00033304 -0.00064553 0.0019071 0.00077836
-0.0004273 0.0013537 0.0011425 -3.1459e-05 -0.00065168 0.0035221 -0.15782 0.04628
0.017293 0.00088105 -0.0018074 -0.0023416
0.001756 -0.00041156 -0.00061791 -0.0010402 -0.00034213 -0.00069655 0.017339 0.00078427
0.031019 -0.14143 0.0041861 0.0082827
0.00016689 0.0014715 -0.00013615 -0.0002956 0.0019236 0.00078424 -0.0017386 -0.0024083
0.004241 0.008258 0.099298 -0.053673
2540000000 -0.084761 -0.0015211 0.011442 -0.006758 -0.0023033 0.00083532 0.000649 0.00083011
4.5924e-05 -0.0016562 0.00099117 0.0015432
0.011441 -0.0067331 0.11892 -0.018172 -0.0015233 -0.0080786 0.00053393 -0.0014362
-0.0018281 -0.00014575 -0.00052646 0.00039552
-0.002262 0.00085952 -0.001604 -0.0080417 -0.12533 -0.034331 0.0022156 0.0025081
-0.00094149 9.8135e-05 0.0015975 -0.00092101
0.00066917 0.00085205 0.0005195 -0.0014531 0.0022802 0.0025255 -0.15619 0.085266
0.017313 -0.0054349 -0.002463 -0.0022517
-4.4365e-05 -0.0015961 -0.0018254 -0.00016411 -0.0010001 0.00012221 0.017318 -0.0053633
0.0077368 -0.12724 0.0075304 0.0065029
0.00098985 0.0015283 -0.00053049 0.00040181 0.0017006 -0.00094926 -0.0024262 -0.0022093
0.007488 0.0065492 0.08449 -0.040444
2600000000 -0.077878 0.022969 0.0079869 -0.010105 -0.0013016 0.0026056 0.00084317 -0.00045171
-0.0009653 -0.0012051 0.0017987 0.00048155
0.0079712 -0.010104 0.11323 -0.033823 -0.003858 -0.0061291 -0.00036361 -0.00078845
-0.00025383 0.0017357 -0.00022087 0.00076762
-0.0012701 0.0026295 -0.0039014 -0.0061174 -0.13048 -0.0095748 0.0030099 -0.00021099
-0.00012237 0.0012994 0.0011293 -0.0016898
0.00076738 -0.0004715 -0.00035143 -0.00081384 0.0029965 -0.00020327 -0.14185 0.11835
0.013713 -0.011584 -0.0033666 0.00036324
-0.00091693 -0.0012895 -0.00022596 0.0016784 -2.6755e-05 0.0013238 0.01369 -0.011745
-0.020145 -0.11095 0.0091486 0.0061693
0.0017921 0.00040961 -0.00020305 0.00075798 0.0010502 -0.0017513 -0.0033371 0.00046559
0.0092943 0.0061127 0.076853 -0.025701
2660000000 -0.072129 0.048751 0.0039226 -0.011779 -7.6407e-05 0.0010713 -8.5187e-05 -0.00017385
-0.0023799 0.00033172 0.0013852 -0.00076939
0.0039535 -0.011758 0.12044 -0.029926 -0.0049944 -0.004263 -0.001252 -0.00039639
0.00025914 0.0019093 0.00049892 0.00076881
-0.00010541 0.0011002 -0.0050447 -0.0042277 -0.12918 0.011351 0.0019555 -0.0018264
0.00020492 0.00080292 -0.0010534 -0.0014588
-4.8397e-05 -0.00017428 -0.0012384 -0.00037487 0.0019288 -0.0018169 -0.12193 0.14939
0.0082049 -0.015027 -0.0023722 0.0010481
-0.0024907 0.00032688 0.00028739 0.0019282 0.00021489 0.00077398 0.0081751 -0.014958
-0.035589 -0.095752 0.010799 0.0014603
0.0013749 -0.00075622 0.00049457 0.0007427 -0.0011426 -0.001333 -0.0023714 0.0010241
0.010715 0.0014592 0.072494 -0.0062754
2720000000 -0.061243 0.067324 -0.00024001 -0.011556 -0.00034224 0.0028062 -0.00029261 0.00010715
-0.0022433 0.0021857 0.00043568 -0.0016757
-0.00023937 -0.011536 0.10526 -0.033019 -0.0052233 -0.00082698 -0.0014246 0.00043297
0.0017914 0.0004754 0.00083795 -0.00024663
-0.00032035 0.002806 -0.0052486 -0.00073918 -0.12385 0.040673 0.00027715 -0.0024011
0.00033452 0.00076225 -0.0013859 0.00077391
-0.00031916 0.00013028 -0.0014173 0.00043414 0.00020812 -0.0023509 -0.089573 0.17848
0.0016061 -0.016156 -0.0019142 0.0022093
-0.0022087 0.0022244 0.001793 0.00044326 0.0002444 0.00070954 0.0015271 -0.0162
-0.051226 -0.070989 0.012258 -0.00076302
0.00032707 -0.0017366 0.00086247 -0.00025674 -0.0013164 0.0007653 -0.0018297 0.0023339
0.012324 -0.00070932 0.076888 0.013357
2780000000 -0.047117 0.086776 -0.0046763 -0.010164 -2.6978e-05 0.0011128 0.00063922 -0.00022757
0.0011362 0.0026236 -0.00053203 -0.0017519
-0.0046705 -0.01016 0.10349 -0.044892 -0.0041081 0.00053016 -0.00013508 0.0015931
0.0017554 -0.00088851 0.00023602 -0.00014271
3.4876e-05 0.0010971 -0.0040876 0.00055878 -0.12097 0.07121 -0.0020722 -0.0014418
0.00045977 -0.00051807 -0.00041488 0.00069383
0.00066624 -0.00018514 -0.00016323 0.0016012 -0.0020559 -0.0014747 -0.060847 0.20138
-0.0048151 -0.014237 -0.0002833 0.0017575
0.0011364 0.0025894 0.001735 -0.00093775 0.00057585 -0.00044711 -0.0049125 -0.014217
-0.064031 -0.044429 0.010395 -0.00567
-0.00061626 -0.0016762 0.00015075 -0.0001162 -0.00038126 0.00062995 -0.0003698 0.0016867
0.010438 -0.005642 0.080473 0.031107
2840000000 -0.031606 0.10219 -0.0075994 -0.0068766 0.0014575 0.0018979 -0.00014197 -0.00029618
0.001452 0.0012973 -0.001716 0.00020133
-0.0075762 -0.0068909 0.10147 -0.037841 -0.0029402 0.0016952 0.00033949 0.00067518
-0.00013444 -0.0015578 4.8689e-05 -0.00015363
0.0014526 0.0018987 -0.0029676 0.00173 -0.11493 0.097197 -0.0013051 0.00040484
0.00059919 0.00024446 0.001222 0.0013034
-0.00012179 -0.00025202 0.00037324 0.00067859 -0.0013401 0.00038351 -0.024822 0.21684
-0.0086664 -0.010579 0.00016606 0.0013012
0.0015638 0.0013201 -0.00012438 -0.0016072 0.00059356 0.00028383 -0.0086887 -0.010661
-0.068624 -0.021029 0.0085381 -0.0070407
-0.0017397 0.00014284 9.3716e-05 -8.9896e-05 0.0010707 0.001342 0.0001358 0.0014112
0.0085394 -0.0070893 0.095471 0.046592
2900000000 -0.01714 0.12186 -0.0088886 -0.0028469 0.0016222 1.2589e-05 0.00043504 -0.00084916
0.0023062 -0.0012945 -0.00077408 0.00015975
-0.0088595 -0.0028574 0.08224 -0.045308 -0.00064107 0.0026537 0.00083093 0.00036152
-0.00049282 -0.0014563 -0.00016465 4.7203e-05
0.0016227 -3.5594e-06 -0.00062556 0.0026661 -0.097075 0.12979 -0.00073433 -9.1468e-05
-0.00039734 -0.0012616 0.0018812 -0.00056271
0.0004767 -0.00089552 0.00079819 0.00036471 -0.00068212 -0.00011255 0.011809 0.2201
-0.011432 -0.0053102 0.0011818 0.001986
0.0023756 -0.0013765 -0.00048585 -0.0014136 -0.00046979 -0.0012883 -0.011437 -0.0051983
-0.068309 0.01095 0.006781 -0.010423
-0.00086893 0.00019775 -0.00017 1.4395e-05 0.0019995 -0.00036191 0.0011685 0.0018509
0.006634 -0.010495 0.10965 0.052872
2960000000 0.0051258 0.13346 -0.0085626 0.00061791 0.00032606 0.0015561 -0.00085236 -0.00096416
-0.00013086 -0.0018664 -0.00083299 0.00057076
-0.0085484 0.00058728 0.091502 -0.044532 -0.00026414 0.00080624 0.00098433 0.00011462
-0.0012472 -0.00082172 0.00051503 0.00037861
0.00034241 0.0015312 -0.00020417 0.00083536 -0.078094 0.16134 -0.00083044 0.00042649
-0.00057894 0.00062191 -0.00032802 -0.0026628
-0.00088911 -0.00091825 0.00098529 9.1194e-05 -0.00083097 0.00042404 0.054483 0.22742
-0.010747 6.233e-05 0.0015792 0.00045763
-0.0001776 -0.0018977 -0.0012897 -0.00081944 -0.00058017 0.00067468 -0.010777 6.7175e-06
-0.059106 0.036239 0.0015754 -0.011543
-0.00089243 0.00054676 0.00047939 0.00042012 -0.00016654 -0.0028674 0.0015359 0.00052905
0.0016843 -0.0113 0.12985 0.063089
3020000000 0.0235 0.14733 -0.0063167 0.0038874 0.0014837 -0.0002623 -0.00094749 2.8955e-05
-0.00068731 0.00021659 -0.0001828 0.00048207
-0.0063163 0.0038849 0.080506 -0.033127 -0.00014532 -0.00037531 0.00057078 -0.00088249
-0.0017818 0.0003369 0.00061887 -0.00032491
0.0014623 -0.00024122 -0.00017719 -0.00039626 -0.056564 0.1854 -0.00034087 0.00096119
0.00023982 0.00030959 -0.00098371 -0.0016076
-0.00098963 -1.1936e-05 0.00055358 -0.00085124 -0.00043299 0.00096083 0.093204 0.22029
-0.0090767 0.0033664 0.00080753 0.00048723
-0.00072675 0.00028835 -0.0017164 0.00038998 0.00020586 0.00024785 -0.009089 0.0034569
-0.046512 0.06132 -0.00098104 -0.01083
-0.0001176 0.00040687 0.00062758 -0.000302 -0.0011379 -0.0015722 0.00086225 0.00044125
-0.00096496 -0.010884 0.14913 0.059327
3080000000 0.051009 0.15617 -0.0043794 0.005958 0.0016918 -0.00012684 -0.00078955 0.00014036
-0.00072991 0.00029514 9.8952e-05 0.00069841
-0.0044141 0.0059308 0.078141 -0.027499 -0.00057056 0.00023801 -9.1085e-05 -0.00029216
-0.0002907 0.0011103 -0.00010061 -0.00051018
0.0017672 -0.00012672 -0.00059634 0.00023148 -0.019073 0.20677 -0.00072168 0.00022193
0.00032225 0.00086677 -0.0019811 -0.00045778
-0.00080804 0.00015463 -9.7368e-05 -0.00031116 -0.00070848 0.00020627 0.12734 0.21277
-0.0053365 0.0067613 0.0018726 0.00030233
-0.00065122 0.00035954 -0.00027362 0.0011052 0.00028546 0.00080229 -0.0052912 0.0067542
-0.024171 0.088948 -0.0056672 -0.0092881
-4.9784e-05 0.00064193 -7.5136e-05 -0.00057589 -0.0020467 -0.00034967 0.0018169 0.00033516
-0.0056848 -0.0093344 0.1639 0.066564
3140000000 0.079669 0.159 -0.0010254 0.0075147 0.0027239 -0.001419 -0.00099212 0.0011409
0.0015662 0.00083623 0.00040849 -0.00017392
-0.0010065 0.0075151 0.074052 -0.029331 -0.0011094 -0.00011794 0.00068783 -0.00036521
-6.5446e-05 0.001034 0.00062152 -0.00043498
0.0026742 -0.001482 -0.0010219 -6.9879e-05 0.023056 0.22705 0.00012498 0.0017055
0.0013072 -0.00062548 -0.0028524 0.00067999
-0.00095149 0.0011179 0.00067525 -0.00035815 0.00013854 0.0017063 0.16238 0.18695
-0.0015419 0.0070118 0.00094812 -0.0013931
0.0015523 0.00073295 -2.8743e-05 0.0010727 0.0012232 -0.0005604 -0.0015329 0.0069977
-0.010714 0.10643 -0.0075677 -0.006095
0.00050645 -0.00018072 0.00054057 -0.00041841 -0.002615 0.00059588 0.0010032 -0.0014768
-0.0076907 -0.0060578 0.18804 0.057492
3200000000 0.1114 0.16911 0.0040625 0.0064528 0.0007937 -0.0029754 0.0001274 0.0017273
0.00052692 -0.0017102 1.2667e-05 0.00053284
0.0040526 0.006468 0.084534 -0.02793 -0.0011973 0.00039371 -0.00060162 -0.0010768
0.00086642 0.0010349 -0.0004147 -0.0011336
0.00078192 -0.0029214 -0.0012218 0.0004186 0.067602 0.23233 0.0012866 0.00061625
-0.0002263 -0.0020028 -0.0013302 0.0028991
4.5991e-05 0.0017159 -0.00061336 -0.0010651 0.0012895 0.00060203 0.1837 0.16457
0.0018398 0.0063929 0.00056907 -0.0015932
0.00058451 -0.0015838 0.00080381 0.0010521 -0.00014064 -0.0020532 0.0018268 0.0063537
0.022652 0.12336 -0.0092084 -0.0017503
1.0696e-05 0.00030411 -0.00032725 -0.0011345 -0.0014377 0.0027638 0.00059066 -0.001596
-0.008988 -0.0016215 0.20344 0.056311
3260000000 0.14314 0.16105 0.0043273 0.0030079 -0.00076311 -0.0025655 0.0012372 0.00054287
0.00033274 -0.0018048 -8.5877e-05 -6.4533e-05
0.0043012 0.0029876 0.092683 -0.031194 -0.0018399 0.0021768 -0.00051915 -0.00013405
0.00094571 -0.00059365 -0.00099895 4.9921e-05
-0.00071914 -0.0025132 -0.0019358 0.0022051 0.11868 0.22742 0.00054878 -0.00032479
-0.00085702 -0.00076878 0.0010343 0.0019329
0.0012576 0.00059387 -0.00053263 -0.00014003 0.00052885 -0.00026938 0.21095 0.12671
0.003842 0.0049574 -0.00077026 -0.0016498
0.00042752 -0.0017305 0.00092928 -0.00062587 -0.00083788 -0.00093354 0.0038455 0.0050267
0.044061 0.1322 -0.0068256 0.0029301
-0.00018333 -0.00012001 -0.0010001 2.4629e-05 0.00087062 0.0022141 -0.00079511 -0.0017536
-0.0068232 0.0027493 0.23203 0.047162
3320000000 0.17326 0.15487 0.007084 0.001099 -0.00033349 -0.0017657 0.00081162 0.00024916
-0.0019134 -0.0015148 0.00042123 0.00016675
0.0071389 0.001111 0.099704 -0.027612 0.00051373 0.0021652 -0.00039288 -0.00045996
-0.0002826 -0.00027309 -0.00058674 0.00027253
-0.00038997 -0.0017334 0.00057572 0.0021902 0.16653 0.21825 0.0001965 -0.00019166
-0.0011482 -0.00023075 0.00046441 0.00036035
0.00074982 0.00029308 -0.00043971 -0.00042087 0.00018853 -0.00028401 0.21948 0.09651
0.0044974 0.0019362 -0.0010999 -3.8369e-05
-0.0019315 -0.0014119 -0.00027856 -0.00028646 -0.0012779 -0.0001081 0.0045875 0.0018531
0.070929 0.13404 -0.0047653 0.003468
0.0003924 0.00010907 -0.00060011 0.00030408 0.00077993 0.00022765 -0.001233 7.9722e-05
-0.0048408 0.0035471 0.24874 0.033919
3380000000 0.20833 0.13801 0.005648 -0.0021631 -0.0012874 0.00055616 0.0010299 0.00020161
-0.0014551 0.00076973 0.00024766 0.00013072
0.0056165 -0.0021862 0.11056 -0.035641 -3.1472e-05 0.0031658 -0.0011983 -0.00039787
-0.00031848 0.00015509 -0.00080146 0.00041501
-0.0013381 0.00062278 -2.5908e-05 0.0031044 0.208 0.19536 0.00057477 -0.00035008
-0.0016007 0.00040916 0.00071425 0.0016538
0.00098374 0.00012382 -0.0011845 -0.00039991 0.0005825 -0.00034491 0.23469 0.063741
0.0060013 0.0013784 -0.0004334 0.00046184
-0.0015587 0.00090646 -0.00034825 0.00010665 -0.0013634 0.000544 0.0060109 0.0014071
0.10822 0.12681 -0.001105 0.0052929
0.00030446 -5.2478e-05 -0.00078408 0.00062343 0.00057178 0.0015754 -0.00027103 0.00041805
-0.0010935 0.0053287 0.27863 0.015578
3440000000 0.23977 0.11639 0.0045603 -0.0039012 -0.00068969 -0.0017578 0.00069669 3.474e-05
-0.0015746 0.0015878 0.0010621 7.7246e-05
0.0045536 -0.0038883 0.104 -0.041211 0.0031534 0.0022505 -0.00090058 0.0012794
0.00013736 0.00032916 -8.4262e-05 0.00099843
-0.00054439 -0.0017716 0.0031199 0.0021929 0.24643 0.16678 -0.00037624 -0.00014123
-0.00021598 0.0016993 0.0012011 0.00069833
0.00070423 9.2202e-05 -0.00092414 0.0012705 -0.00036577 -0.00016119 0.23599 0.030822
0.006599 -0.0013684 -0.00027371 7.2253e-05
-0.001481 0.0014462 0.00018906 0.00049274 -0.00035232 0.0012973 0.0065816 -0.0014275
0.13328 0.12085 0.0021486 0.0034543
0.00089686 9.4736e-05 -5.5248e-05 0.00080623 0.0013136 0.00079484 -0.00037853 3.4745e-05
0.0021871 0.0035363 0.29521 -0.013512
3500000000 0.27181 0.084999 0.0024907 -0.0048151 -0.0014183 0.0017831 0.00093292 -0.00070498
-0.00097904 0.001243 0.00065876 -0.00098408
0.0024931 -0.0048158 0.11629 -0.064731 0.0031894 0.0010409 -0.00035064 0.00055477
0.0004324 -2.6243e-05 -4.5383e-05 0.00038526
-0.0013971 0.001674 0.0032368 0.0010438 0.27559 0.13278 0.00024682 3.3454e-05
0.00030312 0.00075258 0.0018734 -7.3922e-05
0.00094422 -0.00079042 -0.00038321 0.00058479 0.0002554 -1.4755e-05 0.24003 0.0031064
0.0061175 -0.0039369 2.9646e-06 -0.0001887
-0.0010336 0.0014823 0.00046268 -0.00014416 -5.1691e-05 0.00090112 0.0060635 -0.0039575
0.17455 0.097771 0.0026351 0.00094252
0.0007678 -0.0010348 -0.00013845 0.00047996 0.0022223 -8.3511e-05 -2.9337e-05 -9.4859e-05
0.0025108 0.00099881 0.3157 -0.041468
3560000000 0.29036 0.050693 7.4674e-05 -0.0060181 -6.1811e-05 -0.0010894 0.00053945 0.00039801
0.001727 0.001561 -0.00023243 -0.0010867
6.7351e-05 -0.0060667 0.11053 -0.070234 0.0057598 -0.00052479 0.00050591 0.00053591
0.00062541 -9.2603e-05 0.00040154 0.00031391
-5.0253e-05 -0.00084683 0.0057393 -0.00063758 0.30289 0.089748 -7.3446e-05 -0.00028536
0.00042208 0.00025423 0.0012196 -0.0007135
0.00043809 0.00035057 0.0005765 0.00055583 -0.00014721 -0.00031628 0.23 -0.033328
0.0050169 -0.0064296 -0.00078143 -0.00070053
0.0017816 0.0015809 0.00050433 -0.00027299 0.00074213 0.00040717 0.0049816 -0.0064123
0.19384 0.089208 0.0023715 -0.0011262
-0.00020588 -0.0013032 0.00039988 0.00055889 0.0011826 -0.0010592 -0.00070809 -0.00060057
0.0025736 -0.0011452 0.32845 -0.081954
3620000000 0.30688 0.01276 -0.0012545 -0.0036448 -0.0021767 -0.00036566 0.00037757 -0.0016039
-7.4694e-06 0.00043819 -0.00049657 -0.00072401
-0.0012487 -0.0036138 0.11068 -0.099347 0.0042113 -0.003819 0.00019668 0.00037957
-0.00013053 -0.00093874 0.00058856 0.00028536
-0.0020292 -0.00034644 0.0041049 -0.0039041 0.31518 0.045421 0.00013704 -0.0009087
-0.00023143 0.00032877 0.00093905 -0.0010409
0.00041604 -0.0015878 0.00013759 0.0003651 0.00020455 -0.00084012 0.21827 -0.063215
7.1778e-05 -0.0070753 -0.00096284 0.0010221
-4.009e-05 0.00047311 -6.6906e-05 -0.00072863 -0.0001617 9.5583e-05 4.1431e-05 -0.0070399
0.21574 0.054458 0.0010394 -0.0011554
-0.00053317 -0.00073759 0.00070135 0.00016611 0.00069673 -0.00082237 -0.00092726 0.00099345
0.00089705 -0.0013091 0.32983 -0.11673
3680000000 0.3107 -0.031452 -0.0037065 -0.0039941 -0.00088625 0.0018399 -0.00093723 -0.00022644
0.0013708 -0.00018913 -0.0011628 -0.0003077
-0.0036679 -0.0039682 0.10646 -0.11608 0.0015805 -0.0047143 0.00065471 0.00024919
-0.00017614 -0.00054199 0.00067419 0.00020842
-0.0010217 0.0018769 0.0015417 -0.0047416 0.32601 -0.0036736 -0.00084167 -0.00067336
0.0013117 0.00057216 0.00043104 -0.0018809
-0.00091979 -0.00029862 0.00064279 0.00023121 -0.00087935 -0.00070926 0.20461 -0.096503
-0.0011081 -0.0061582 -0.00098771 0.0013011
0.0011357 -0.00011184 2.0528e-06 -0.00065386 0.00092729 0.0004991 -0.0010982 -0.0061771
0.23676 0.03269 -0.00031307 -0.0019987
-0.00088094 -0.00018068 0.00055822 6.0361e-05 0.00079282 -0.0016022 -0.0010825 0.0013729
-0.00044749 -0.0018117 0.3299 -0.16077
3740000000 0.31251 -0.067348 -0.0031146 8.9457e-05 -0.0020918 0.0025894 9.1179e-05 -0.0008826
-0.00081186 0.00027267 -0.00077441 0.00043406
-0.0031759 4.1167e-05 0.097852 -0.13768 0.00083951 -0.0055277 0.00022132 -0.00028855
-0.00031385 -0.00020784 0.00057721 -9.2279e-06
-0.0021272 0.0026413 0.00078197 -0.0055348 0.32895 -0.043537 -0.00090068 -2.9516e-05
-0.00026723 -0.00014062 -0.00055433 -0.0013329
5.8387e-05 -0.00079016 0.00026704 -0.0003033 -0.00094067 8.2621e-06 0.18309 -0.12043
-0.002681 -0.0052438 0.00055943 0.0029408
-0.00061303 0.00022713 -0.00041573 -0.00025976 -0.00010511 0.0001106 -0.0027327 -0.0052053
0.24513 -0.0017597 -0.000655 -0.00097541
-0.00081341 0.00055464 0.00058256 0.00024706 -0.00049749 -0.0017962 0.00074493 0.0029036
-0.00055829 -0.0010386 0.31555 -0.20097
3800000000 0.30705 -0.1138 -0.0022925 0.00082573 0.0010201 0.0037487 -0.0013508 -0.0015511
0.0015791 0.0011835 -0.0011851 0.00065487
-0.0022931 0.0008312 0.087276 -0.15265 -0.0021032 -0.0051156 0.00024595 0.00029758
-0.00086321 -0.00043232 0.00069397 1.2627e-05
0.0010851 0.0037488 -0.0021488 -0.0050924 0.32524 -0.085186 -0.00075449 0.00067094
0.00049412 -0.00014777 -0.0010203 -0.00066822
-0.0014828 -0.0015352 0.00025761 0.00026952 -0.00082516 0.00067382 0.17383 -0.14547
-0.0035467 -0.0034434 0.0018146 0.0014519
0.0017314 0.001111 -0.00082222 -0.00018624 0.0008408 -0.0003005 -0.0034995 -0.0035201
0.26117 -0.038815 0.0011111 -0.0002555
-0.0013592 0.00048257 0.00092257 -6.2034e-05 -0.0012249 -0.00072594 0.0016655 0.0013646
0.0009951 -0.0004271 0.30753 -0.24234
3860000000 0.29516 -0.14539 -0.00074401 0.0011934 0.0026281 0.0019771 -0.0020082 0.0011809
0.00074114 -0.0010371 -0.00042581 0.0012623
-0.00070916 0.0011486 0.068256 -0.1625 -0.0032264 -0.0049585 0.0006898 -0.00073778
-0.00081551 0.0012115 0.00071567 -0.00071672
0.0025911 0.0018471 -0.0033484 -0.0048445 0.30514 -0.12551 -0.00064454 0.00092281
0.00028176 -0.00041857 -0.0007305 -0.00056189
-0.0018959 0.0012171 0.00065955 -0.00070332 -0.00052847 0.00089002 0.1459 -0.1604
-0.0026691 -0.0039497 0.0019076 0.0012077
0.00063639 -0.0010516 -0.00065364 0.0011334 3.9723e-05 -0.00061141 -0.0026916 -0.0038868
0.25967 -0.066895 0.00056709 -0.0012971
-0.00027706 0.0015551 0.00056926 -0.0010013 -0.00080801 1.7854e-05 0.0020014 0.0012735
0.00051339 -0.001186 0.28442 -0.2807
3920000000 0.28011 -0.18487 0.0018332 0.00013071 0.0035798 0.0023635 9.6891e-05 0.0010704
0.00032803 -0.00025264 0.00053806 0.00092081
0.0017555 0.00015384 0.040832 -0.17877 -0.0049302 -0.0033643 -0.00047097 -0.0001247
0.00035756 0.00043872 -1.2471e-06 -0.00075242
0.0035891 0.0023497 -0.004977 -0.0032676 0.29842 -0.15801 0.00035856 0.001193
0.0017713 -0.0010369 -0.00070083 -0.00019992
-3.3104e-05 0.0010527 -0.00046252 -0.00012152 0.00027634 0.0011582 0.12611 -0.17134
-0.0036849 -0.0034102 0.0022564 -0.00035601
0.00040914 -0.00023149 0.0002945 0.00031341 0.0016527 -0.00074507 -0.0037422 -0.0032951
0.25471 -0.11426 0.00091758 -0.0012979
0.00068807 0.00058519 -0.0001548 -0.00049306 -0.00017634 -0.00030247 0.0022557 -0.00044976
0.0011976 -0.0010272 0.26321 -0.30778
3980000000 0.25268 -0.22087 0.0016869 -0.0030759 0.0048477 -0.00040638 0.00016739 0.0010727
0.00091784 -0.0015842 0.00073737 0.00016917
0.0017369 -0.0030262 0.018799 -0.19232 -0.0056091 -0.0012826 0.00075876 0.00045607
0.0006021 0.00026935 -0.00035318 -0.0012429
0.0049583 -0.00051767 -0.0056226 -0.0012936 0.2698 -0.18847 0.0013032 -8.7653e-05
-0.00095236 -0.0013441 -0.00065937 -0.00064681
0.00023993 0.0011839 0.00073334 0.00039179 0.0013765 8.4439e-06 0.090094 -0.19277
-0.0043478 -0.0036461 0.0013123 -0.00070534
0.0010204 -0.0019765 0.00051698 0.00047172 -0.00068432 -0.0012756 -0.0043484 -0.0036144
0.24465 -0.14383 0.0014772 -0.0042055
0.00014274 0.00022817 -1.0499e-05 -0.0012049 -0.00088159 -0.00096116 0.0012783 -0.00081808
0.0014771 -0.0045049 0.22796 -0.34591
4040000000 0.22475 -0.24646 -0.00061021 -0.0038483 0.0032218 -0.0030573 0.00032879 0.0003116
-0.0003867 -0.00096433 0.00075947 -0.00017286
-0.00060275 -0.0038169 -0.0064771 -0.19969 -0.0048367 0.00029947 0.00025137 -0.00098633
-6.7995e-05 0.00037059 -0.0016267 -3.8774e-06
0.003344 -0.0031443 -0.0050105 0.00022885 0.24798 -0.22196 0.00024397 -0.00067841
-0.00073232 -0.00040856 -0.0011951 0.00075679
0.00026033 0.00025935 0.00025936 -0.0009844 0.00020812 -0.00067721 0.067676 -0.18754
-0.0064105 -0.0015201 0.0016886 -0.00063395
-0.00055245 -0.00086648 0.00018505 0.00029522 -0.00069444 -0.00061183 -0.0064395 -0.0015955
0.2329 -0.17689 -0.001864 -0.0034647
0.00084522 4.9929e-05 -0.0016829 -0.0002417 -0.0013576 0.00082602 0.001528 -0.00049631
-0.0021872 -0.0032993 0.19053 -0.36365
4100000000 0.19427 -0.2699 -0.0033096 -0.0026845 0.0011931 -0.0036882 -2.304e-05 0.00018461
0.0004715 -0.0015689 0.00028276 0.00049753
-0.0033581 -0.0027526 -0.032451 -0.20349 -0.0049278 0.0010726 -0.00014505 -0.00044816
0.00074507 0.00015282 -0.00027964 0.00032531
0.00097873 -0.0036606 -0.0048326 0.0013428 0.22591 -0.24841 2.8215e-05 -0.00026424
-0.00054601 -1.2004e-05 -0.0011693 -0.00049801
-0.00013706 0.00023835 -0.00011755 -0.00032296 0.0001044 -0.00029637 0.03425 -0.20137
-0.0059952 0.00060631 0.0011689 -0.0013544
0.00066012 -0.0014539 0.00071304 7.5169e-05 -0.00069277 6.2949e-05 -0.0060276 0.00072067
0.21818 -0.20261 -0.0015826 -0.0038483
0.00037896 5.8022e-05 -0.00064041 0.00052451 -0.00099221 -0.00022292 0.0012145 -0.0013552
-0.0014836 -0.0038098 0.15785 -0.39045
4160000000 0.16473 -0.28641 -0.0034722 -0.0018804 -0.00045853 -0.0033783 0.00081601 -0.00022173
-0.0040114 -0.00060829 0.0010176 -0.00074734
-0.0034409 -0.0018133 -0.058251 -0.19957 -0.0046885 0.0029863 -0.00050069 -0.00013875
0.00049743 -0.00053037 -0.0011276 0.0001636
-0.00022148 -0.0033927 -0.004663 0.0028693 0.19282 -0.26326 0.00053729 -0.00012971
-0.0010419 -0.00049412 -0.00161 0.0011828
0.00093488 -0.00025856 -0.00057471 -0.00022424 0.00044746 -0.00012274 0.0097611 -0.18892
-0.005287 0.0016413 0.0010996 -0.0021396
-0.0039596 -0.00087716 0.00035637 -0.00029444 -0.00072216 -0.00040846 -0.0050392 0.0015913
0.18821 -0.23575 -0.0040328 -0.002899
0.00062561 -0.00052054 -0.00075889 0.00027952 -0.0013824 0.00071841 0.0011019 -0.0023079
-0.003957 -0.0031681 0.10842 -0.39938
4220000000 0.13663 -0.30221 -0.0043161 0.00016115 -3.7977e-05 -0.0036857 -0.00030643 -0.00021362
-0.00091683 0.00078716 0.00020995 -0.0011732
-0.0043308 0.0001778 -0.094731 -0.18945 -0.0019425 0.0034899 -0.00013179 -0.00017763
-0.00011634 0.0001331 -0.00063693 0.0011778
-0.00010407 -0.0036373 -0.0020125 0.0035209 0.16303 -0.28996 3.1797e-05 6.4839e-05
0.00061918 0.00027225 0.00013521 0.0016072
-0.00030483 -0.00023394 -0.00012324 -0.00015683 7.4578e-05 4.265e-05 -0.014133 -0.18675
-0.0043928 0.0023305 4.929e-05 -0.0023128
-0.00091672 0.00094601 -0.00011065 9.0217e-05 0.00048402 0.00044966 -0.0044708 0.0022459
0.17254 -0.26023 -0.004296 -0.0029549
0.0003732 -0.00098563 -0.00061861 0.0009579 -0.00020041 0.0015386 -0.00015392 -0.0020874
-0.0044184 -0.0031794 0.079937 -0.41234
4280000000 0.10574 -0.31066 -0.0027647 0.0016636 -0.0016806 -0.0042704 -0.00039471 0.00046186
-0.00059449 0.0015016 -0.00088567 -0.0001587
-0.0028298 0.0016729 -0.12029 -0.19358 -0.0027787 0.0029353 -0.00075652 -0.00028557
0.0002394 0.0002183 0.00089214 0.00060207
-0.0018097 -0.0042991 -0.0028246 0.0030531 0.13287 -0.29629 0.00081902 -0.00021321
-0.00089747 0.0011741 -0.00010875 0.00055562
-0.00057188 0.00065078 -0.00069478 -0.00026661 0.00081596 -0.00028151 -0.052172 -0.17189
-0.0048133 0.0026237 -0.0005186 -0.0023107
-0.0002179 0.0015961 0.00025645 0.00020166 -0.0010501 0.0011935 -0.0048326 0.0027292
0.12849 -0.28391 -0.0065747 -0.00082286
-0.00082826 -0.00066636 0.00063211 0.0006193 8.5906e-05 0.00081715 -0.00053327 -0.0023459
-0.0064417 -0.00049393 0.029049 -0.41725
4340000000 0.078133 -0.31952 -0.0017867 0.0019618 -0.0023492 -0.0015772 0.00025394 0.00042202
-0.00012721 0.00064153 -3.5708e-05 -0.00096651
-0.0018052 0.0019529 -0.14084 -0.16759 -0.0021562 0.0039073 -0.00015602 0.00054372
-0.00022915 -0.00030291 0.00018374 0.00013449
-0.0023137 -0.0013884 -0.0018199 0.003844 0.097025 -0.31287 -0.00038147 -0.00096913
0.00043623 0.0005357 0.00053132 0.0017253
0.0004156 0.00049373 -0.00017052 0.00040934 -0.00046629 -0.00095943 -0.069612 -0.16856
-0.0042056 0.0036182 -0.0015703 -0.0024234
4.7597e-05 0.00060581 -0.00038384 -0.00026923 0.00068532 0.00066473 -0.0041491 0.0035429
0.10202 -0.30799 -0.0045977 0.0017212
-0.00010068 -0.0011267 0.00039214 0.00040563 0.00073223 0.0017416 -0.00152 -0.0023953
-0.0044022 0.0015765 -0.0032781 -0.41152
4400000000 0.047298 -0.32483 -0.00076786 0.0014423 -0.0025102 -0.0016517 0.00070475 0.0012293
2.364e-05 0.00053802 -0.00034976 -0.00092322
-0.00078585 0.0013769 -0.16991 -0.15763 -0.0012325 0.0042515 -0.00035123 0.00044887
1.3489e-05 -0.00048799 0.00048161 0.00056423
-0.0026027 -0.0016602 -0.0012959 0.0041717 0.068294 -0.31944 -5.8224e-05 -0.00019717
0.00053089 0.00044264 0.00078418 0.0015053
0.00062501 0.0011175 -0.00037014 0.0005678 1.7225e-05 -0.0001449 -0.094267 -0.15555
-0.0032349 0.0052234 -0.0019163 -0.0013659
-4.144e-05 0.00076522 0.00023643 -0.00060402 0.00043064 0.00010507 -0.003301 0.0053184
0.069861 -0.32024 -0.0038669 0.00095674
-0.0001967 -0.00054684 0.0006045 0.00035615 0.00049698 0.0014097 -0.0018967 -0.0013478
-0.0039391 0.0007957 -0.050226 -0.41617
4460000000 0.011436 -0.32436 -0.00060048 0.00029135 -0.0041635 -0.00081785 0.0014313 -0.00074737
-0.0004799 0.0011625 -0.0011794 -0.00031226
-0.00065519 0.00028049 -0.19159 -0.12788 -0.00038251 0.0045233 -0.00047184 0.00079034
-0.00027401 -0.00044721 0.00048748 -0.0004006
-0.0044662 -0.00081394 -0.0003464 0.0047103 0.042787 -0.3268 -0.00068272 -0.0004223
0.00020562 0.00064128 0.0023798 0.00055604
0.0014019 -0.00070605 -0.00037679 0.00079357 -0.0006711 -0.00050638 -0.10732 -0.13382
-0.0014076 0.0063483 -0.0023183 -0.00096464
-0.00029462 0.0013056 -0.00026873 -0.00052457 0.00013989 0.00069903 -0.0014037 0.006413
0.035651 -0.31682 -0.0037772 0.0027296
-0.0010239 -0.00052392 0.00020543 -0.00036884 0.0024572 0.00075646 -0.0025028 -0.00097317
-0.0041444 0.0030696 -0.090933 -0.39701
4520000000 -0.012554 -0.3248 -0.00048134 -0.00053482 -0.0035229 0.00041094 0.00058123 0.00013399
0.0019155 0.00021081 -0.00069153 0.00081128
-0.00044363 -0.00054876 -0.21641 -0.11068 0.00079863 0.0044711 0.00059401 0.00085158
-0.00031755 0.00010238 0.00039165 -0.00011486
-0.0035159 0.00059157 0.0010158 0.0044561 0.010586 -0.32434 -0.0009601 0.00060203
0.00082267 -0.00068446 0.0015227 -0.0011436
0.00069332 -7.3299e-05 0.00055232 0.00083381 -0.00097359 0.00069568 -0.12483 -0.12491
-0.00063575 0.0056932 -0.0031095 -0.00036843
0.0018974 -0.00012461 -0.00040746 5.5055e-05 0.00098896 -0.0006064 -0.00049912 0.005613
-0.013446 -0.32904 -0.0028276 0.0029294
-0.00094837 0.00090156 0.00040673 -4.6904e-05 0.0015933 -0.001274 -0.002954 -0.00028635
-0.002383 0.0027 -0.11798 -0.3952
4580000000 -0.050332 -0.31699 -0.0012928 -0.00065742 -0.0031932 0.0026315 0.00077315 -0.00035604
0.00015243 0.00010441 -0.00038049 0.00082077
-0.0012717 -0.00070003 -0.23487 -0.084037 0.0011985 0.0041145 0.00068738 -2.3924e-05
-0.00027465 0.0002074 -1.247e-05 -0.00043887
-0.0029307 0.0025672 0.0011727 0.0039488 -0.020335 -0.3207 -7.7191e-05 0.00047778
-0.00039237 2.0907e-06 0.0014045 -0.0011044
0.00070889 -0.00041687 0.0006291 6.836e-05 -0.00010661 0.00051776 -0.13527 -0.099866
0.0024543 0.0053066 -0.002653 0.0012856
0.00010884 0.00034667 -0.00011027 0.00035442 -4.4567e-05 -0.00023629 0.002386 0.0053388
-0.040515 -0.33579 -0.0019617 0.0036825
-0.00032257 0.00094722 0.00027835 -0.00036804 0.0012317 -0.001221 -0.0027034 0.0012463
-0.0020522 0.003375 -0.16415 -0.3659
4640000000 -0.075595 -0.31099 -0.0026538 -0.0016251 -0.0028709 0.0027796 0.00059521 -0.0015658
0.0014532 -0.0003232 5.0697e-05 0.0011185
-0.0026719 -0.0017069 -0.24524 -0.056281 0.0017464 0.0037807 0.00058574 0.00028159
-0.00027574 0.00052702 0.00013873 -0.00052796
-0.0029612 0.0026946 0.0015143 0.0038548 -0.044502 -0.3146 -9.3456e-05 0.00088922
0.00097151 0.0004015 0.00078146 -0.0016745
0.00050707 -0.0014401 0.00076026 0.00020092 -0.00016501 0.00076308 -0.1405 -0.085606
0.00328 0.0034782 -0.0020586 0.0014021
0.0016125 -0.00025089 -0.00026289 0.00022956 0.00035096 0.00018447 0.0033944 0.0035028
-0.073778 -0.32197 -0.0025091 0.0033427
0.00033187 0.0010674 -0.00014064 -0.00075876 0.00076011 -0.0015352 -0.0021357 0.0013922
-0.0027427 0.0036573 -0.18303 -0.35472
4700000000 -0.10354 -0.30591 -0.0042846 -9.269e-06 -0.0015138 0.0044961 -0.0010727 -0.0010259
0.0011338 -0.00048624 0.00095769 0.00049667
-0.0042425 2.0752e-05 -0.25678 -0.037572 0.002477 0.0040172 0.00054611 -0.00043976
0.00038207 0.0003509 -0.00024039 -0.00019664
-0.0013673 0.0048876 0.0028483 0.0040598 -0.075861 -0.30887 -2.2734e-05 0.00073847
5.5289e-05 -0.00042808 3.4211e-05 -0.0016245
-0.00091722 -0.0011173 0.00044379 -0.00045173 -4.0938e-05 0.00082618 -0.15735 -0.064673
0.0032919 0.0015314 -0.0019993 0.0026688
0.0010147 -0.00068472 0.00020829 0.00057603 0.00030818 0.00015838 0.0034037 0.0013775
-0.11292 -0.31468 -0.0012623 0.0041679
0.00068522 0.00035812 -0.00021647 -2.4191e-05 0.00032739 -0.0016969 -0.001915 0.0026705
-0.00091663 0.0040789 -0.22671 -0.32585
4760000000 -0.1336 -0.29073 -0.0048805 0.0014018 0.00079747 0.0047506 -0.00076015 -0.00054472
0.00028668 -0.0012157 0.00079222 -0.00034792
-0.0048846 0.0013651 -0.25244 0.0047735 0.0032383 0.0033418 3.2778e-05 -0.00080025
0.00010501 0.00015756 -7.5867e-05 -0.00014975
0.00093684 0.0046076 0.0032319 0.0031539 -0.10533 -0.29458 0.0010135 0.00018339
0.00069532 -0.00015307 -0.0014117 -0.0012802
-0.00085718 -0.00058624 5.2933e-05 -0.00065931 0.0010789 0.00016971 -0.15129 -0.048165
0.0023241 0.00087681 -0.00047339 0.0027913
0.00017862 -0.0011491 0.00042413 0.00020025 0.001347 -0.00036333 0.0022051 0.00091954
-0.14556 -0.29814 -0.00043752 0.0039032
0.00076941 -0.00016225 0.00020172 -9.9944e-05 -0.0016496 -0.0014417 -0.00048815 0.0029231
-0.0006446 0.0037679 -0.2372 -0.30406
4820000000 -0.16033 -0.27659 -0.0050131 0.0027766 0.0014751 0.003075 -0.00086323 -0.0005077
0.00027768 -0.00093838 -2.1307e-05 -0.00025486
-0.0050368 0.0027609 -0.26413 0.027122 0.0045683 0.0033818 -0.00010231 -0.00041049
0.00026442 -3.801e-05 -0.00028591 -0.00032577
0.0013635 0.0026954 0.0043847 0.0033849 -0.13272 -0.29065 0.00038801 -0.00048291
0.00049024 -0.00033664 -0.00083374 0.00023879
-0.00081028 -0.00035902 -7.0242e-05 -0.00046103 0.00039788 -0.00052784 -0.16661 -0.030551
0.0017469 -0.00026911 -1.5364e-05 0.0029393
0.00046194 -0.00084277 0.00026214 -0.00022356 0.00011365 -0.00071397 0.0019102 -0.00012939
-0.18603 -0.28119 -0.00016705 0.0029471
0.00032756 -0.00036851 -0.00029514 -0.00052862 -0.00096028 0.00020332 6.474e-05 0.002779
-0.00034799 0.0030197 -0.27498 -0.27404
4880000000 -0.19137 -0.25646 -0.004154 0.0046062 0.0021213 0.0028058 -0.0014323 0.00031694
-0.00073982 -0.00096735 0.00054116 0.00010342
-0.0041598 0.004699 -0.25562 0.068678 0.0047475 0.0014601 -0.00035761 -0.00011059
-8.9607e-06 7.0941e-05 -3.3155e-05 -0.00017328
0.0022925 0.0032056 0.0049082 0.0015298 -0.15223 -0.27724 0.00059207 -0.00029736
0.00022727 -0.0016968 -0.00031558 -0.00043378
-0.0014287 0.00013588 -0.0003818 -0.00015213 0.00056428 -0.00031704 -0.15962 -0.012164
0.00032909 -0.00050121 0.0011102 0.0025604
-0.00089869 -0.0011442 -0.00019266 0.00028482 -3.9848e-05 -0.0010868 0.00038232 -0.00070632
-0.2168 -0.26493 0.00019136 0.0030346
0.00026561 -0.00013986 -0.00015862 1.2267e-05 -7.7022e-05 8.9695e-06 0.00099385 0.002654
0.00038782 0.0032796 -0.28671 -0.2431
4940000000 -0.21191 -0.23903 -0.0029392 0.0065107 0.0027369 0.0013335 -0.00016361 0.00071693
-0.0011086 -0.00063484 -1.6811e-05 -0.0010164
-0.0029534 0.0064637 -0.26735 0.094475 0.005701 0.0012506 -4.5462e-06 -0.00016511
0.00017166 -0.00052548 -0.00054828 -7.0081e-06
0.0029162 0.0012106 0.0060026 0.00098626 -0.17194 -0.25362 0.00028982 -0.0005511
-0.0015499 -0.00041745 -0.00087016 3.5429e-05
-0.00025617 0.00083406 1.1619e-05 -7.8725e-05 0.0003465 -0.00052403 -0.16739 -0.0024128
-0.00033029 0.00033767 0.0019573 0.0019353
-0.0011031 -0.00035689 0.00039331 -0.00035167 -0.0008615 -0.00044274 -0.00055341 0.00049318
-0.24049 -0.23794 -9.1345e-05 0.0032315
0.00013794 -0.00079225 -0.00032561 0.00012462 -0.00069773 -0.00029013 0.0020726 0.001946
-0.00012615 0.0029048 -0.30985 -0.21846
5000000000 -0.2326 -0.21486 -0.00018502 0.0074424 0.0033743 0.0019608 -0.00017933 0.00060129
-0.0007891 0.00069041 -0.00041601 -0.00069302
-0.00023718 0.0074308 -0.25359 0.11206 0.0061484 -0.00080253 -0.00037773 -2.2862e-05
-0.00016315 -0.00028689 -0.00036739 0.00014161
0.0031094 0.0016894 0.0057637 -0.00078801 -0.20139 -0.23919 -0.00081279 -0.00068621
-0.00067121 0.00040049 -0.0006282 0.00021201
-5.6346e-05 0.00068815 -0.0003086 -0.00012063 -0.00083599 -0.00076738 -0.1614 0.021906
-0.00083245 0.0014821 0.0024279 0.0010502
-0.0004866 0.00056109 -0.00017182 -0.00065717 -0.0010545 -0.00031973 -0.00068017 0.0014502
-0.26841 -0.21494 7.0791e-05 0.0035815
-0.00011073 -0.00072488 -0.00038262 -0.00014252 -0.00079757 0.00012272 0.0024224 0.00097267
-0.00032491 0.0038115 -0.32236 -0.18316
5060000000 -0.25356 -0.18689 0.0019553 0.0071102 0.0032705 -0.00064615 0.00014406 0.00056178
-0.00024238 -6.4307e-05 -0.00034707 -0.00018286
0.0020177 0.0071202 -0.23597 0.14885 0.0051044 -0.002148 -2.1942e-05 0.00029285
-0.00035571 -9.7057e-05 -0.0003043 0.00017455
0.0033031 -0.00038561 0.0053642 -0.0020545 -0.21584 -0.2179 -0.00029559 0.00047337
-0.00055722 -0.00016657 -0.00072556 5.2865e-05
8.8927e-05 0.00039443 -7.6903e-05 0.00025142 -0.0003035 0.00051583 -0.16292 0.029247
-0.00041406 0.0030763 0.0017845 0.00046607
-0.00041866 -0.00015081 -0.00050243 8.8809e-05 -0.00075306 0.00047949 -0.00036474 0.0029362
-0.28214 -0.18346 0.00082404 0.0035676
-0.00069923 -0.00041015 -0.00037595 0.00032333 -0.00062076 0.00011576 0.0018673 0.00050864
0.0011763 0.0037544 -0.33421 -0.1547
5120000000 -0.26924 -0.16149 0.003575 0.0059938 0.0029184 -0.00060681 0.00031381 0.00056833
-0.00012654 0.00075198 -0.00046398 0.00011102
0.0035988 0.0059744 -0.23029 0.17518 0.004663 -0.0026887 5.6856e-05 0.00019265
-0.00015681 -0.00016056 8.9087e-05 0.00020371
0.0030968 -0.00072237 0.0047732 -0.0029098 -0.22998 -0.20225 -4.2366e-05 -3.5081e-05
-0.00039477 0.00050595 -0.0012327 0.00019825
0.00033552 0.00066906 0.00013033 0.00029943 -3.5485e-05 -5.7968e-05 -0.15916 0.055526
0.0012603 0.0032907 0.0025314 0.00049962
-0.00013576 0.0010065 -3.7795e-05 6.0821e-05 6.5503e-05 0.00057598 0.0012301 0.0033561
-0.29681 -0.14957 0.0018665 0.0039536
-0.00041158 0.00044936 0.00018454 0.00043676 -0.0010816 0.00033161 0.0024705 0.00044556
0.0019092 0.0034191 -0.34687 -0.12001
5180000000 -0.28508 -0.13096 0.0051262 0.0046917 0.0033226 -0.0008762 0.00024113 0.00054515
-0.00012148 0.00020771 -0.00049132 0.00054304
0.0050258 0.0047014 -0.20814 0.19818 0.0043355 -0.0038425 -0.00035349 -0.00022829
-0.00011475 0.00010531 -0.0002895 0.00029018
0.0030394 -0.00121 0.0038809 -0.0040048 -0.24001 -0.16523 -0.00047099 0.00074987
-0.00035758 0.0003923 -0.00067646 0.0010614
0.0002817 0.00056843 -0.00034655 -0.00031403 -0.0004539 0.00068051 -0.15805 0.065239
0.0028237 0.0038632 0.0023031 -0.0010267
-7.8288e-05 0.00021101 -0.00011001 -0.00029982 -0.00043387 -3.7278e-05 0.0027914 0.0039101
-0.3088 -0.10765 0.0026321 0.0034413
-0.00041972 0.00048977 -0.00028907 -3.9137e-05 -0.0006522 0.0010351 0.0023116 -0.00096619
0.0023646 0.0036079 -0.34871 -0.089006
5240000000 -0.29342 -0.10392 0.0051948 0.0033995 0.0026712 -0.0029497 0.0007157 6.392e-05
-0.00018084 -2.7051e-05 2.7662e-05 0.00064639
0.0052223 0.0034263 -0.19615 0.23561 0.0029811 -0.004767 2.109e-05 0.00014963
-0.00016151 -7.5449e-05 0.0003382 0.00033398
0.0027523 -0.0026895 0.0030125 -0.0046244 -0.25713 -0.14149 0.00049176 0.0002716
0.00017605 0.00060697 0.00045642 0.0015507
0.00070061 -4.5155e-05 1.5342e-06 0.00015535 0.00042182 0.00033577 -0.15836 0.085815
0.0036158 0.0025449 0.0016078 -0.0011812
-0.00029382 -0.00013333 -0.0002756 9.4714e-05 -0.00014041 0.00095621 0.0037235 0.0024842
-0.32302 -0.066397 0.0031879 0.0026858
-3.5769e-05 0.00044591 0.00030805 0.00042287 0.00046981 0.0015634 0.0015943 -0.0012009
0.0032779 0.0027855 -0.356 -0.05505
5300000000 -0.29817 -0.073628 0.0060881 0.0019182 0.0015983 -0.0030721 0.00012882 -0.00036449
0.00030671 0.00059694 0.00020834 0.00018336
0.0060861 0.0018672 -0.18809 0.24044 0.0020637 -0.0052814 -0.00015832 0.00018873
-0.00016352 0.00021118 0.00031832 0.00023248
0.0017442 -0.0031627 0.0021932 -0.005457 -0.27291 -0.1155 0.00028433 -0.00030152
0.00011341 5.3958e-05 0.00087156 0.00074593
9.0229e-05 -0.00033214 -0.00013602 0.00024271 0.00033391 -0.00035568 -0.15066 0.095073
0.0053765 0.0018565 0.0013741 -0.0016298
0.00019674 0.0007566 -0.00011223 0.0004163 0.0004199 0.00020879 0.0053421 0.0018054
-0.33409 -0.037565 0.0033322 0.0027206
8.614e-05 0.00037034 0.00023425 0.00038925 0.00071272 0.00064225 0.0014882 -0.0016513
0.0036828 0.0027245 -0.35074 -0.019634
5360000000 -0.29829 -0.036486 0.0059819 0.00065632 0.00060447 -0.0036457 0.00036068 -4.2731e-05
-3.774e-06 0.00059574 0.0004236 -8.4326e-05
0.0059717 0.00070994 -0.15078 0.26189 0.00097708 -0.0054434 -2.9983e-06 0.00027924
-5.3665e-05 0.00021808 0.00025593 -5.9607e-05
0.00024948 -0.0037813 0.00061614 -0.0057697 -0.27192 -0.08783 0.00020402 0.00035587
1.2602e-05 0.00063078 0.00036256 0.00017297
0.00043552 -0.00010183 8.4677e-05 0.00023108 0.00025749 0.00031886 -0.14871 0.11296
0.0058397 -0.00056809 0.00083051 -0.0018846
0.00016407 0.00035971 8.6855e-05 2.7836e-05 -8.9181e-05 0.00024239 0.0058579 -0.00057909
-0.32965 0.00093709 0.0048643 0.0024104
0.00062832 -0.000217 0.00053689 -0.00020491 0.00048688 0.00038523 0.00064923 -0.00188
0.0045561 0.0021115 -0.34843 0.0088572
5420000000 -0.30064 -0.013146 0.006143 -0.001235 -0.00061353 -0.0038815 -8.3439e-06 -0.00017386
0.00076008 0.00038637 0.00024595 -0.00019596
0.0061542 -0.0011991 -0.13172 0.28855 -0.00016762 -0.0056486 0.0001616 0.00018481
0.00015645 -2.1612e-05 0.0004169 -4.0672e-05
-0.00061011 -0.0037388 -0.00020317 -0.0054379 -0.28734 -0.05547 -6.1146e-05 -0.00048073
0.00087273 7.5464e-05 0.00087232 0.00033174
-1.7923e-05 -0.00019171 6.3304e-05 0.00021828 -0.00013844 -0.00033457 -0.13722 0.12761
0.0049511 -0.0020307 0.00016999 -0.0017854
0.00075919 0.00039134 -3.9593e-05 -2.0379e-05 0.00075511 0.00036032 0.0049727 -0.002081
-0.33373 0.029364 0.0049135 0.0005242
0.00029196 -0.00029675 0.00027024 9.9755e-07 0.0010359 0.00025308 0.00023661 -0.001657
0.0047308 0.00083229 -0.34171 0.050475
5480000000 -0.29251 0.023028 0.0049767 -0.0020511 -0.0021402 -0.0029318 0.00037811 -5.5871e-05
0.00088394 -0.00027588 -0.00013688 -0.0001301
0.0049861 -0.0020918 -0.11728 0.29629 -0.0019593 -0.0056416 5.47e-06 0.00016217
-2.1694e-06 -0.00013803 0.00032191 -0.000203
-0.0019742 -0.0029757 -0.001664 -0.0056552 -0.292 -0.033006 -0.00024214 3.2592e-05
0.00070099 -0.00049152 0.00094239 -0.00015252
0.0003451 -1.871e-05 4.0833e-05 0.00022248 -0.00017353 9.0528e-06 -0.13065 0.13846
0.004083 -0.0033493 -0.00018197 -0.0018496
0.00079172 -0.00023949 6.4672e-06 -6.568e-05 0.00083274 -0.00058422 0.0040288 -0.0033579
-0.32278 0.058961 0.004351 0.00039808
-0.00021259 -7.9559e-05 0.00021676 -0.00015674 0.00084753 -0.00032184 -0.00015421 -0.0019797
0.0045365 0.00055968 -0.33238 0.072785
5540000000 -0.28861 0.048379 0.0041829 -0.0027117 -0.0026751 -0.0018212 0.00032314 -0.00029287
8.0747e-05 -0.00011082 -0.00020949 0.00013483
0.0041419 -0.0026841 -0.076467 0.31374 -0.0025534 -0.0048387 0.00038621 0.0001225
-6.2199e-05 -8.9302e-05 -0.00021518 -0.00051273
-0.0028737 -0.0020256 -0.0027138 -0.0049902 -0.29091 -0.011245 0.00022746 -8.6578e-05
0.00017228 -0.00021874 0.00031411 -0.00042005
0.00035998 -0.00034773 0.00044499 6.0456e-05 0.00024237 -0.00012773 -0.11912 0.15979
0.0025706 -0.0039683 -0.00092573 -0.0018607
0.00031743 -0.00018817 3.6632e-05 -0.00011388 0.0001449 -0.00035686 0.0025086 -0.0040509
-0.30773 0.093824 0.0051287 -0.00093195
-5.1449e-05 0.00015139 -0.00011465 -0.0003811 0.00018572 -0.00011031 -0.0009559 -0.0018983
0.0052682 -0.0011926 -0.32415 0.11361
5600000000 -0.27676 0.076253 0.0034748 -0.0037181 -0.0023112 -0.0017809 0.00028939 -0.00039549
0.00040173 -0.0001719 0.00020331 0.00049064
0.0035116 -0.0037239 -0.073537 0.32775 -0.0036095 -0.0048014 9.5972e-05 -0.00021353
-6.2651e-05 -1.1236e-05 -0.00015418 -0.00016555
-0.0022729 -0.0015417 -0.0039686 -0.004647 -0.2896 0.020142 1.6417e-05 7.2133e-05
0.00045052 -0.00046658 0.00035628 -0.00043725
0.00026315 -0.00040151 4.3039e-05 -0.00021999 -1.1494e-05 0.00011067 -0.11133 0.15922
0.0016801 -0.0038816 -0.0011779 -0.0011315
0.00028194 -0.00024348 -7.5563e-05 -5.7792e-05 0.0001868 -0.0003077 0.001686 -0.003817
-0.29926 0.12354 0.0045035 -0.001399
0.00020676 0.00040572 -0.00015019 -0.00035148 0.00046519 -0.00045363 -0.0013043 -0.0010302
0.0041091 -0.0014368 -0.30235 0.12784
5660000000 -0.26547 0.098128 0.003091 -0.0037631 -0.0035379 -0.00066347 -0.00034247 -0.00073496
3.4986e-05 -0.00060455 0.00057855 -0.00015925
0.0030769 -0.0037642 -0.03224 0.31917 -0.0047784 -0.0032073 -6.6279e-05 -0.00019121
0.00012742 -4.661e-06 -6.8614e-05 -0.00011204
-0.0033999 -0.00059756 -0.004523 -0.0029071 -0.29065 0.043466 -0.0001054 -8.7812e-06
-0.0003043 -0.00044137 0.0003116 -0.00092758
-0.00035791 -0.00065755 -4.7418e-05 -0.00011761 -6.3883e-05 4.4454e-05 -0.095877 0.17929
0.00068501 -0.0038665 -0.0013801 -0.00092447
-5.2606e-05 -0.00052341 4.4969e-05 5.1339e-05 -7.2589e-05 -0.00042184 0.00069731 -0.0038902
-0.28408 0.15198 0.004108 -0.0023006
0.00043405 -0.00020632 -0.00018075 -1.1485e-05 0.00036065 -0.0010782 -0.0012517 -0.00096978
0.004283 -0.0021105 -0.29366 0.16455
5720000000 -0.25025 0.11959 0.0025846 -0.0042756 -0.0029086 0.00091247 -0.0005318 -0.00021523
-0.00035514 -0.00016113 3.3372e-05 -0.00050486
0.0025628 -0.0042617 -0.0041357 0.34447 -0.0057304 -0.0023939 9.3523e-05 -1.9708e-05
-0.00022285 7.4487e-05 -0.00027996 0.0001973
-0.0029696 0.00083487 -0.0058529 -0.0026124 -0.28735 0.075326 0.00012724 9.0042e-05
0.0001062 0.00032988 -2.9617e-06 -0.00040882
-0.00052733 -0.0002558 9.0061e-05 -5.287e-05 0.00012298 2.7027e-05 -0.079817 0.18101
-0.00018264 -0.003489 -0.001609 -0.00027087
-0.00034226 -0.00014836 -0.00022744 6.4812e-05 0.00020501 7.4681e-05 -0.00018281 -0.0034766
-0.27312 0.1789 0.0040654 -0.0034954
1.1254e-05 -0.00027422 -0.00028416 0.00027339 -0.00014184 -0.00045381 -0.0016682 -0.00029307
0.0041714 -0.0036537 -0.26273 0.18174
5780000000 -0.2337 0.13683 0.0014261 -0.0048357 -0.0023589 0.0011558 -0.00066521 4.9776e-05
-0.00032611 -0.00030265 -0.00025408 -0.0001729
0.0015048 -0.0048211 0.0093113 0.3393 -0.0057565 -0.00060311 -2.1623e-05 -0.00021057
3.1245e-05 1.917e-05 -0.00015586 -0.00013782
-0.0024417 0.0013407 -0.0061413 -0.0004626 -0.28263 0.091982 -7.3361e-05 -2.7421e-05
0.00020865 -9.3393e-05 -0.00041327 -0.00064946
-0.00075474 7.6313e-05 -5.6136e-05 -0.00021974 -9.5322e-05 -2.7611e-05 -0.070686 0.19691
-9.1954e-05 -0.0030659 -0.0012631 4.7661e-05
-0.00048491 -0.00034043 5.8934e-05 -3.8726e-05 -0.00012755 -6.0311e-05 -0.00018709 -0.0030762
-0.26231 0.19975 0.003073 -0.0036181
-0.00027318 -0.00033261 -3.9304e-06 -0.00027601 -0.00055363 -0.00060331 -0.0012422 7.2858e-05
0.0028576 -0.0037457 -0.25386 0.20391
5840000000 -0.2199 0.15795 0.00010696 -0.0054965 -0.0021038 0.0012824 -0.0001439 0.00036091
-0.00031905 0.0003308 -0.00036631 -0.00019021
0.00010835 -0.0054899 0.045132 0.3423 -0.0058483 0.00050777 -0.00021645 1.2487e-05
0.00030066 -4.8553e-05 -4.1901e-05 0.00027486
-0.0020269 0.0013326 -0.0055972 0.00088643 -0.2754 0.11554 -0.00021777 -1.9534e-05
6.5417e-05 -0.00072393 -0.00055866 -0.00014262
-0.00014439 0.000336 -0.00018548 5.2813e-05 -0.00016953 2.3559e-05 -0.04794 0.19969
-0.00066351 -0.0034616 -0.0012484 0.00031165
-0.00030761 0.00029049 0.00016856 -6.8038e-05 -2.8751e-05 -0.00058009 -0.00066668 -0.0034174
-0.24413 0.20917 0.0023108 -0.0043378
-0.00043014 -0.00018231 -0.00014918 0.00018538 -0.00040805 -0.00019403 -0.0012431 0.00029729
0.0023528 -0.0040381 -0.21769 0.22782
5900000000 -0.20578 0.16979 -0.0019955 -0.0055024 -0.0023254 0.0025209 -0.00015759 2.2234e-05
0.00018704 -0.00018643 -5.5763e-05 0.000163
-0.0020512 -0.0054767 0.065239 0.34189 -0.0052161 0.0021731 1.1205e-05 1.9611e-06
-2.8315e-05 -0.0002182 -0.00012472 -0.00016493
-0.0022893 0.0023378 -0.0051185 0.0020075 -0.26042 0.13079 -0.00011624 -0.00013989
-0.0006287 -0.00052328 -0.00069857 -0.00039163
-0.0001538 -2.4447e-06 5.3344e-05 1.4615e-05 -0.00012416 -0.00016222 -0.040469 0.21006
-0.00076987 -0.0034768 -0.0010952 0.00026771
0.00018346 -0.00026643 1.2471e-05 -0.00018113 -0.00031771 -0.00067842 -0.00082786 -0.0034816
-0.218 0.22486 0.002013 -0.0048035
1.063e-05 0.00021946 -0.00012203 -2.3514e-05 -0.00072903 -0.00034309 -0.0010889 0.00026729
0.0022757 -0.0049723 -0.20328 0.2374
5960000000 -0.1854 0.18279 -0.0031213 -0.0039175 -0.00044433 0.0027559 -0.00012954 0.00018862
-0.00024056 0.00017173 -0.00012607 3.8274e-05
-0.0030272 -0.0039703 0.091963 0.34067 -0.0040154 0.0023645 -0.00016975 2.5717e-05
-0.00010248 6.2761e-05 1.0894e-05 0.0001454
-0.00051056 0.0029081 -0.0041535 0.0023826 -0.24433 0.15737 -6.8276e-05 -6.8467e-05
-0.00033856 0.00020827 -0.00044986 -0.00014551
-0.00012671 0.00020766 -0.00020657 -4.4774e-07 -0.00013734 -0.00011734 -0.021925 0.21837
-0.0019139 -0.0033672 -0.00093321 0.00098918
-0.00018977 0.00012938 1.4517e-05 5.3686e-05 -0.00044639 8.6384e-05 -0.0019277 -0.0033604
-0.1968 0.23851 0.00038876 -0.005236
-9.9869e-05 -1.8086e-07 0.00017586 8.0076e-05 -0.00046863 -0.00038292 -0.00097031 0.00099744
0.00015581 -0.0053212 -0.17381 0.2642
6020000000 -0.16729 0.19787 -0.0039517 -0.0029606 -0.00026557 0.0029778 -1.3645e-05 0.00052669
-0.00020574 0.00028853 -9.4583e-05 0.00030813
-0.0039472 -0.0030098 0.12003 0.33204 -0.0046779 0.0030967 -5.9576e-05 0.00012635
-9.7668e-05 0.00012461 -0.00019178 0.00021857
-9.4896e-05 0.0029776 -0.0045982 0.0034058 -0.22441 0.16896 -0.00022011 0.00025394
-0.0006228 0.00017858 -0.00041469 0.00086072
-2.5279e-05 0.00056205 -5.6948e-05 0.0001547 -0.00020686 0.0002905 -0.015548 0.21381
-0.0026916 -0.003215 -0.00067648 0.00080414
-0.00039122 0.00028491 -0.00020307 4.3162e-05 -0.00086934 0.00036625 -0.0027023 -0.0032202
-0.16729 0.25237 -0.00022901 -0.0049019
-0.00021243 0.00023162 -0.00027139 0.00017506 -0.000567 0.0007954 -0.00058508 0.00083146
-0.00018468 -0.0045793 -0.14763 0.26291
6080000000 -0.14705 0.20665 -0.0041582 -0.00072739 0.0012429 0.0029615 7.5659e-05 3.8846e-05
3.6923e-06 0.00010837 0.00029899 -0.00011291
-0.0041464 -0.00065422 0.1415 0.33258 -0.0030827 0.0046992 -7.3342e-05 -1.8965e-05
1.7356e-05 0.00011851 0.00020159 0.00034794
0.001253 0.002736 -0.0029056 0.0046413 -0.20661 0.19558 0.00016992 0.00017063
-0.00043097 0.00066276 -3.5993e-05 9.4403e-05
3.603e-05 1.4015e-05 -8.4503e-05 -2.6632e-05 0.00019032 0.00010907 0.001432 0.22195
-0.0039199 -0.0023814 -0.00084923 0.0010949
0.00015116 -1.9695e-05 7.5223e-05 0.00018342 -3.8172e-05 0.00059609 -0.0039527 -0.0023059
-0.13794 0.26924 -0.0011613 -0.0052835
0.00037506 -2.2307e-05 0.00020344 0.00042612 0.00010089 0.0002678 -0.00084045 0.00099536
-0.0009034 -0.0054336 -0.12516 0.28465
6140000000 -0.12983 0.21962 -0.0035639 -0.00046276 0.0016734 0.002168 5.8588e-05 2.8363e-05
9.7325e-05 -4.9999e-05 0.00042128 -0.00011726
-0.003536 -0.00049801 0.16817 0.31363 -0.0021868 0.0054434 2.9983e-05 4.4662e-05
0.0004122 1.5177e-06 0.00032911 0.00013279
0.0017072 0.0021078 -0.0021706 0.0053336 -0.18286 0.21477 0.00037478 -7.6383e-05
0.00017151 0.00067233 -9.4296e-05 0.00069451
4.0816e-05 3.8283e-05 1.5585e-05 2.5181e-05 0.00031435 -5.9416e-05 0.014144 0.21272
-0.0046465 -0.001246 -0.00048699 0.0013052
6.1308e-05 -0.00014774 0.00046075 -1.4379e-06 6.2112e-05 0.0005211 -0.0046261 -0.0012567
-0.11808 0.28851 -0.0025936 -0.0042973
0.00045286 -0.00026102 0.00034317 0.00014151 -8.4511e-05 0.00063552 -0.00048446 0.0014705
-0.0026983 -0.004414 -0.085735 0.28291
6200000000 -0.11417 0.22498 -0.0029487 -4.6919e-05 0.0022624 0.0011318 0.00011264 0.0003376
-0.00017637 0.00011524 1.3697e-05 -0.00041922
-0.002907 -0.0001009 0.19611 0.31184 -0.0007039 0.0052922 4.6106e-05 0.00022119
0.00010728 3.6929e-05 0.00012073 0.00015168
0.0023377 0.001138 -0.00077573 0.0053072 -0.16312 0.22893 0.00017752 -0.00036217
0.00068681 0.00016138 0.00032692 0.00033486
0.00010703 0.00033172 1.8821e-05 0.00021184 0.00016304 -0.0003812 0.027587 0.22097
-0.0045454 4.8656e-05 6.6213e-05 0.0013137
-0.00017371 0.00021635 5.4938e-05 -0.00014148 0.00048285 0.00013114 -0.0045882 8.2845e-05
-0.10527 0.29533 -0.0037348 -0.0037686
-9.3748e-05 -0.00035796 0.00018791 -6.5808e-05 0.00036535 0.00021004 0.00012324 0.0012521
-0.0039107 -0.0036099 -0.072971 0.29171
6260000000 -0.099078 0.2378 -0.0030573 0.00083636 0.0020855 0.00069807 0.00031137 -0.00011251
0.00011062 0.0002627 -0.00010619 3.2089e-06
-0.0030325 0.00087104 0.21346 0.29641 -4.4266e-05 0.0051826 8.1753e-06 -0.00011251
-0.00010786 -0.00011508 0.00022431 3.1632e-05
0.002052 0.00058974 0.00031892 0.0053673 -0.14017 0.24979 5.9002e-05 -6.6391e-05
0.00036048 -0.00019036 0.00029914 8.6156e-05
0.00033406 -0.00011043 3.5182e-05 -0.00010583 7.4575e-05 -3.2264e-05 0.043534 0.21601
-0.0043705 0.00146 0.00064631 0.0012052
0.00015656 0.00030908 -5.7431e-05 -1.1256e-05 0.00041389 -7.3307e-05 -0.004355 0.0015246
-0.0792 0.2955 -0.004337 -0.0026417
-0.00010851 2.095e-05 0.00014649 0.00016734 0.00029313 0.00020251 0.00064775 0.0012176
-0.0041785 -0.0025518 -0.027475 0.29209
6320000000 -0.082682 0.23978 -0.0025281 0.0015144 0.0022565 -0.00038675 7.7406e-05 0.00010412
-0.00036757 0.00041384 -0.00020377 0.00029836
-0.0024942 0.001471 0.2387 0.28657 0.0018308 0.0057576 4.2222e-05 9.6623e-05
6.9532e-06 -5.3494e-05 0.0001801 -5.5382e-05
0.0021904 -0.00049728 0.0019242 0.0054355 -0.12278 0.25857 -0.00016891 -0.00031364
0.00039037 9.9167e-05 0.00039556 0.00038782
7.3105e-05 0.00013876 6.0548e-05 7.1425e-05 -0.00018707 -0.00032346 0.042461 0.21704
-0.0038658 0.0020623 0.00073417 0.00083998
-0.00039214 0.00041711 -1.7693e-06 -5.5843e-05 0.00036537 9.721e-05 -0.0038444 0.0020969
-0.054263 0.30453 -0.0048408 -0.0011824
-0.00015455 0.0002727 0.00013413 2.3378e-05 0.00036274 0.00041856 0.00072701 0.00073631
-0.0047757 -0.0014373 -0.016701 0.2905
6380000000 -0.062987 0.24689 -0.0018613 0.0019239 0.0015759 -0.00061188 4.6315e-05 -5.5183e-05
0.00032097 0.00034921 7.8956e-05 0.00023331
-0.001895 0.0019276 0.25533 0.2671 0.0032917 0.004129 -0.00011082 -9.0045e-05
-0.00014542 -0.00012978 -0.00016224 -0.0001572
0.0016271 -0.00065701 0.0032703 0.004145 -0.094497 0.27475 -0.00026661 0.00013445
0.00036769 -7.6703e-05 0.00044066 0.00011409
4.262e-05 -7.1546e-05 -0.00014659 -9.1793e-05 -0.00020256 9.712e-05 0.063325 0.20733
-0.0031362 0.0033468 0.00080934 0.00059766
0.00027802 0.00031661 -0.00020401 -0.00020496 0.00034598 -0.00022609 -0.0030382 0.0033021
-0.033846 0.29694 -0.0043259 -0.00051971
9.051e-05 0.00017762 -6.0547e-05 -0.00029907 0.00059351 6.1392e-05 0.00089925 0.00069208
-0.0045285 -0.00047164 0.023567 0.29243
6440000000 -0.040159 0.25737 -0.00076338 0.002432 0.0018446 -0.00096691 0.00030796 -0.00016278
0.00023136 -0.00046136 -0.00019211 -0.00029838
-0.00078753 0.0023757 0.27571 0.25283 0.0033598 0.0027352 8.0124e-05 -7.3865e-05
-0.0002029 -4.2574e-05 -0.0001251 -0.00041345
0.0018819 -0.00090053 0.0035257 0.0028008 -0.076435 0.28853 -0.00014192 0.00026254
-0.00032422 -4.2135e-05 0.00041649 -0.00045059
0.0003621 -0.00018979 0.00011487 -2.4448e-05 -0.00016634 0.00033479 0.065609 0.20329
-0.0017332 0.0039198 0.0010041 0.00070857
0.00034565 -0.00040388 -0.00020933 7.4817e-05 -0.00042637 -0.00010528 -0.0017666 0.0039522
0.0084466 0.30231 -0.004881 0.0015126
-0.00027025 -5.0106e-05 -0.00024 -0.00031564 0.00047083 -0.00059906 0.000985 0.00070501
-0.004722 0.0016114 0.034607 0.27624
6500000000 -0.021717 0.25692 -9.9584e-05 0.0019982 0.0013289 -0.00090129 0.00019839 -4.6614e-05
8.6313e-05 0.0001689 -6.3496e-05 0.00023339
-1.9426e-05 0.0020367 0.30052 0.22549 0.0036819 0.0024395 0.00012514 7.9875e-05
4.3277e-05 0.00019114 0.00012169 -0.00013863
0.0012516 -0.00095539 0.0039076 0.0023211 -0.065407 0.28553 5.3933e-05 -5.0067e-06
7.2287e-05 -0.0002895 -0.00011098 -0.00045636
0.00018193 -5.5038e-05 0.00011326 3.1008e-05 8.8703e-05 -4.8812e-05 0.08939 0.19815
-0.00028132 0.003966 0.0010713 0.0002634
2.9549e-05 0.00015815 0.00015934 0.00019686 2.1164e-05 -0.00010919 -0.00021014 0.0039961
0.029968 0.30523 -0.0032054 0.0022869
-0.00010315 0.00021606 0.00017261 -2.5463e-05 -0.00031542 -0.00026234 0.0010968 0.00031671
-0.0031857 0.0021819 0.071838 0.27797
