# Supplementary material for: Early Detection of Alzheimer’s Disease via Machine Learning-Based Microwave Sensing: An Experimental Validation
Source: Sensors (Basel). 2025 Apr 25;25(9):2718. doi: 10.3390/s25092718 (PMC12074295; doi:10.3390/s25092718)
Supplement: Supplementary file 1 [file sensors-25-02718-s001.zip › measurements_paper_sensors/26 febbraio - PART1/set7 H/CSF_H_m5.s6p]

!Keysight Technologies,M9804A,MY58100912,A.14.10.03
!Date: Thursday, April 27, 2023 10:28:33
!Correction: S11(C  6-Port  ) 
!S12(C  6-Port  ) 
!S13(C  6-Port  ) 
!S14(C  6-Port  ) 
!S15(C  6-Port  ) 
!S16(C  6-Port  ) 
!S21(C  6-Port  ) 
!S22(C  6-Port  ) 
!S23(C  6-Port  ) 
!S24(C  6-Port  ) 
!S25(C  6-Port  ) 
!S26(C  6-Port  ) 
!S31(C  6-Port  ) 
!S32(C  6-Port  ) 
!S33(C  6-Port  ) 
!S34(C  6-Port  ) 
!S35(C  6-Port  ) 
!S36(C  6-Port  ) 
!S41(C  6-Port  ) 
!S42(C  6-Port  ) 
!S43(C  6-Port  ) 
!S44(C  6-Port  ) 
!S45(C  6-Port  ) 
!S46(C  6-Port  ) 
!S51(C  6-Port  ) 
!S52(C  6-Port  ) 
!S53(C  6-Port  ) 
!S54(C  6-Port  ) 
!S55(C  6-Port  ) 
!S56(C  6-Port  ) 
!S61(C  6-Port  ) 
!S62(C  6-Port  ) 
!S63(C  6-Port  ) 
!S64(C  6-Port  ) 
!S65(C  6-Port  ) 
!S66(C  6-Port  ) 
!S6P File: Measurement: :
# Hz S  RI   R 50
500000000 -0.32704 -0.059856 -0.010738 -0.0011582 -0.0083102 0.012668 -0.0038674 0.012033
0.013153 0.0060781 -0.0047031 0.0088161
-0.010669 -0.0010874 -0.40872 -0.071219 0.0079799 -0.01071 0.00093977 0.011959
0.0088686 0.0038746 0.001117 0.014407
-0.0083231 0.012691 0.0079496 -0.010693 -0.25492 0.19481 0.0066388 0.0031847
-0.0020081 0.0083367 0.0014423 0.012233
-0.00373 0.012124 0.00098728 0.011907 0.0066676 0.0031851 -0.32784 0.044496
-0.020119 -0.0046644 0.014131 0.027475
0.013417 0.0062216 0.0089941 0.0038991 -0.0019976 0.0083171 -0.020127 -0.0046597
-0.20938 -0.24795 -0.028588 0.0047237
-0.0043681 0.0091119 0.0012255 0.01422 0.0014049 0.012189 0.01413 0.027458
-0.028566 0.0047377 -0.26099 -0.14357
560000000 -0.31354 0.1068 -0.022896 -0.065901 0.00063974 0.012984 0.0051271 0.011499
0.010985 0.0054629 0.011147 0.0099393
-0.022771 -0.065891 -0.36843 0.09261 -0.041215 -0.037755 0.014497 0.0037102
-0.013967 -0.0061739 0.0052534 -0.00028569
0.00064119 0.012811 -0.041441 -0.037643 -0.17927 0.24411 -0.00064847 -0.0047793
0.018853 0.0070814 0.007463 -0.0058405
0.0048561 0.011416 0.014471 0.0036911 -0.00064894 -0.0048064 -0.30273 0.13365
0.005974 -0.021962 0.0056495 -0.021494
0.011046 0.0057953 -0.013876 -0.0060501 0.018788 0.007077 0.0060096 -0.021995
-0.29751 -0.062547 0.0098571 -0.051052
0.010941 0.010165 0.0051719 -3.142e-05 0.0074551 -0.0058193 0.0056317 -0.021469
0.0098914 -0.051044 -0.32815 0.0040421
620000000 -0.27372 0.082988 -0.023601 0.0092594 0.003281 0.0084664 0.0086816 -0.0050623
0.011827 0.00015237 0.00097982 -0.0022742
-0.023626 0.0093072 -0.39894 0.038111 -0.019117 0.00091448 -0.0018396 -0.0023407
0.013042 -0.0045244 0.00062263 -0.0028953
0.0034405 0.0085047 -0.019128 0.00094287 -0.15287 0.25311 -0.0010849 -0.0054551
-0.0036228 -0.0023227 0.0085217 -0.0030632
0.0089143 -0.0051449 -0.001848 -0.0023686 -0.0010969 -0.0054407 -0.26104 0.14298
-0.039473 -0.020774 0.01257 0.027867
0.011439 0.00014158 0.012906 -0.0045066 -0.0036274 -0.0022191 -0.03951 -0.020691
-0.21208 -0.10302 -0.044355 0.012894
0.00081493 -0.0021153 0.00058063 -0.0029662 0.0085414 -0.0030944 0.012626 0.027817
-0.04446 0.012794 -0.24193 -0.034239
680000000 -0.23928 0.17682 -0.026078 -0.014025 0.0052403 0.005187 0.0016448 -0.0071306
-0.0010522 -0.011468 0.0065503 -0.007308
-0.026085 -0.01402 -0.38906 0.14051 -0.031891 -0.0012099 -0.0015141 -0.00051963
-0.0011642 -0.0096884 -0.00041245 -0.0019835
0.005128 0.0052401 -0.031936 -0.0011172 -0.10518 0.27582 -0.00086411 -2.5182e-05
-0.0013493 0.00056228 -0.0026161 -0.0088801
0.0015529 -0.0070067 -0.0014996 -0.00049261 -0.00085314 -2.3134e-05 -0.21772 0.19598
-0.023855 -0.0066671 -0.0085705 -0.011059
-0.0012451 -0.011438 -0.0012357 -0.0097005 -0.0013736 0.00056169 -0.023886 -0.0066576
-0.28448 -0.00047779 -0.0055465 -0.0068425
0.0066121 -0.0071017 -0.00038198 -0.0018698 -0.0025967 -0.0088432 -0.0086522 -0.011087
-0.0055654 -0.0067491 -0.26062 0.071943
740000000 -0.19265 0.16943 -0.040425 0.027251 0.013183 -0.0041318 -0.00027249 -0.0040217
-0.0035571 -0.0018872 -0.0066802 0.0027233
-0.04036 0.027185 -0.33461 0.15926 -0.035989 0.034223 -1.1767e-05 -0.0060204
-0.012303 0.0066882 -0.00086054 -0.0058668
0.013145 -0.004156 -0.035877 0.034357 -0.071514 0.27567 -0.002056 0.0032259
-0.0008153 -0.005061 -0.0018248 0.00086827
-0.00033195 -0.0041257 -3.0858e-05 -0.0061531 -0.0020461 0.0032712 -0.20089 0.20197
-0.041967 -0.0095712 0.02209 0.016666
-0.0039543 -0.0014682 -0.012491 0.0066924 -0.00072702 -0.005139 -0.042058 -0.0095723
-0.18005 0.037531 -0.044065 -0.00076654
-0.0067344 0.0027136 -0.00077835 -0.0058521 -0.0018821 0.00090588 0.022167 0.01665
-0.044092 -0.00084419 -0.25186 0.076724
800000000 -0.16504 0.21494 -0.022324 0.016103 0.0052122 -0.010431 -0.0044004 -0.0028132
-0.0046013 0.0017589 0.0042198 0.00028358
-0.022297 0.016079 -0.34339 0.23037 -0.0083049 0.033982 -0.0023104 0.0019518
-0.00040107 0.002176 0.00035826 0.005207
0.0052797 -0.010442 -0.0081844 0.033992 -0.033705 0.30123 0.0010203 0.0012617
-0.0004118 0.0031303 -0.0014823 0.00075115
-0.0043195 -0.0027064 -0.002241 0.0019369 0.0010189 0.0012691 -0.17219 0.22993
-0.029115 0.012906 0.015098 -0.010446
-0.0044347 0.0017138 -0.00035991 0.002161 -0.00040771 0.0031193 -0.029099 0.012967
-0.23742 0.060001 -0.018819 0.02144
0.004454 0.00025099 0.00050585 0.0051339 -0.0014783 0.00075074 0.015042 -0.010433
-0.018793 0.021441 -0.24797 0.12904
860000000 -0.12953 0.23601 -0.017727 0.030446 -0.0033202 -0.0097463 -0.0020231 0.00045952
0.0041943 0.0052312 -0.0039175 -0.0031686
-0.017733 0.030422 -0.29544 0.27511 0.0078736 0.033793 0.00019845 0.0021488
0.0041385 0.00060043 0.0035077 0.00013447
-0.0033723 -0.0097503 0.0079977 0.033785 0.015519 0.31116 -0.0005113 -0.00033923
0.0025882 -0.0017094 0.0015439 0.0041533
-0.002069 0.00047678 0.00015039 0.002165 -0.0005061 -0.000353 -0.13509 0.24137
-0.018394 0.017599 -0.0061327 -0.0096609
0.0041988 0.0051952 0.0041299 0.00061167 0.0025897 -0.0017197 -0.01833 0.017609
-0.18136 0.12372 -0.026562 0.016591
-0.0039689 -0.003039 0.0036237 0.00017087 0.001541 0.0041807 -0.0062249 -0.0097292
-0.026542 0.01651 -0.19775 0.17648
920000000 -0.107 0.25882 0.0049106 0.038973 -0.0092345 -0.0043754 -0.0019529 0.001662
0.00014651 0.0015375 0.0031783 -0.001407
0.0048871 0.03895 -0.26938 0.29636 0.027927 0.0223 0.0013851 0.0010314
0.0073342 -3.9387e-05 0.0039133 -0.0029857
-0.0092116 -0.0043503 0.028026 0.022225 0.061432 0.31248 0.0017811 -4.4317e-05
0.00064962 -0.0003385 0.00092435 -0.0015403
-0.0019511 0.0016202 0.0013646 0.001 0.0017943 -5.5007e-05 -0.11174 0.25764
-0.01232 0.030636 0.0043997 -0.0067696
0.00019033 0.001492 0.00741 -3.2216e-05 0.0006647 -0.0003349 -0.012216 0.030618
-0.17572 0.12695 -0.0037521 0.028461
0.0030924 -0.0015018 0.0038027 -0.0029587 0.00088911 -0.0015489 0.0043704 -0.0068125
-0.0037564 0.028496 -0.20756 0.18938
980000000 -0.060903 0.28119 0.016921 0.030068 -0.0090881 0.0046049 0.0017985 0.0036157
0.0038951 -0.0015486 -0.0032793 -0.0028244
0.016863 0.030043 -0.21739 0.33439 0.032794 0.0047204 0.001875 -0.00023885
0.0021534 -0.0060362 -0.00051678 -0.0028094
-0.0090636 0.0046468 0.032852 0.0046213 0.10812 0.30791 0.00040422 -0.0012079
0.00022343 -0.0017348 0.0014406 -0.000289
0.0017319 0.0036283 0.001912 -0.00024101 0.00040353 -0.0011975 -0.073003 0.26959
0.007042 0.030521 -0.0092991 -0.00787
0.0038307 -0.0016301 0.0020829 -0.0060495 0.00023883 -0.0017377 0.0070949 0.030506
-0.14605 0.16552 0.0051345 0.020699
-0.003359 -0.0027454 -0.00053724 -0.0027907 0.0014293 -0.00028945 -0.009328 -0.0078726
0.0051391 0.020687 -0.16695 0.23912
1040000000 -0.018841 0.28967 0.033141 0.019124 -0.0010959 0.0072938 0.0023367 0.00064447
0.00019474 -0.0033393 -0.00013343 -0.0014039
0.033047 0.019127 -0.18185 0.34781 0.029071 -0.01468 0.0014737 -0.0018174
-0.0024522 -0.0024798 -0.0011986 -0.0028927
-0.0011236 0.0072719 0.029047 -0.014785 0.15524 0.29393 -0.00057787 -0.0013738
-0.0016909 -0.0009641 -0.00063165 -0.0010365
0.0023527 0.00062399 0.0014884 -0.0018474 -0.00058691 -0.001363 -0.045571 0.27845
0.018717 0.019507 -0.0021598 0.0011836
0.00020712 -0.003378 -0.0024722 -0.0025041 -0.0017047 -0.00095287 0.018791 0.019467
-0.11358 0.17393 0.013257 0.019939
-0.00020581 -0.0014878 -0.0012278 -0.0029244 -0.00062986 -0.0010269 -0.0021161 0.0011831
0.013209 0.019955 -0.14529 0.25928
1100000000 0.02483 0.30065 0.036398 -0.0034926 0.0033395 0.0039896 0.0023883 -0.00085055
-0.0021876 -0.0029973 -0.0041734 3.3535e-05
0.036357 -0.0034417 -0.13932 0.36804 0.014795 -0.02752 -0.000167 -0.0018445
-0.0033319 -0.0010205 -0.0037854 -0.00053833
0.0033265 0.0039711 0.014699 -0.027608 0.20107 0.27447 -0.0017709 0.00035327
-0.0017306 0.00071566 -0.001136 -0.0004277
0.0023618 -0.00082558 -0.00015431 -0.0018366 -0.0017824 0.00033982 -0.0059242 0.2838
0.024793 0.0068489 -0.0026135 -0.00021957
-0.0022397 -0.0029663 -0.0033542 -0.00099492 -0.0017309 0.00071833 0.02482 0.0068142
-0.097287 0.19187 0.019924 0.010457
-0.004118 0.00014774 -0.003746 -0.00048638 -0.0011565 -0.00040755 -0.0026303 -0.00021606
0.019901 0.010446 -0.10155 0.29209
1160000000 0.077091 0.29721 0.024558 -0.020306 0.0031369 -0.00056894 4.1392e-05 -0.0023297
-0.0041362 -0.00097599 -0.0013285 0.0042981
0.024523 -0.020268 -0.093844 0.37337 -0.0040766 -0.028343 -0.0015762 -0.0014121
-0.0027902 0.0024957 -0.0017251 0.0018257
0.0031237 -0.00059663 -0.0041922 -0.028354 0.2456 0.24405 -0.00062009 0.0016613
-0.00042331 0.0018176 -0.00090231 0.0004374
4.7558e-05 -0.0024168 -0.0016069 -0.0014275 -0.00062705 0.0016572 0.034194 0.28094
0.022374 -0.0094819 -0.0036703 0.0049944
-0.0040585 -0.00095891 -0.0027747 0.0025301 -0.00041377 0.0018207 0.022376 -0.009515
-0.06117 0.20432 0.019613 0.0012772
-0.0013563 0.0042964 -0.0017031 0.0018333 -0.00089259 0.00043058 -0.0036772 0.0049954
0.019587 0.0012393 -0.052723 0.29597
1220000000 0.12051 0.28738 0.011442 -0.02997 -0.0012488 -0.0011915 0.00012581 -0.0011184
-0.0026677 0.0022125 0.0012105 0.0020889
0.011435 -0.029921 -0.050516 0.38712 -0.016864 -0.020562 -0.0025303 0.00047739
1.8771e-05 0.003147 -0.00079339 0.0019207
-0.0012486 -0.0011716 -0.016965 -0.020504 0.28443 0.20465 0.00091157 0.0015507
0.00060929 0.001173 0.00025927 0.00053142
0.00012734 -0.0011099 -0.0025146 0.00049923 0.00090933 0.0015423 0.07302 0.2721
0.011678 -0.016713 0.0019599 0.0016529
-0.0026584 0.0022779 4.8297e-05 0.0031634 0.00062276 0.0011738 0.011657 -0.016732
-0.040321 0.21536 0.015279 -0.012514
0.0012589 0.002108 -0.00078994 0.0019349 0.00025806 0.00052662 0.0019457 0.0016383
0.015303 -0.01253 -0.023524 0.31427
1280000000 0.17113 0.2686 -0.0073934 -0.02883 -0.0017268 0.001904 -0.00092284 -0.002146
-0.0010065 0.0033532 0.0025603 0.0013743
-0.0073596 -0.028825 -0.0033867 0.37999 -0.023607 -0.0076367 -0.00082741 0.0014361
0.0017281 0.0019417 0.00060518 0.0020537
-0.0016958 0.0019237 -0.023691 -0.0075354 0.31542 0.1618 0.0014252 -0.00016022
0.0010777 0.00042276 0.00033541 0.00040302
-0.00094431 -0.002175 -0.00085366 0.001449 0.0014186 -0.00015052 0.10973 0.25679
0.0022898 -0.019663 -0.00019719 0.00027649
-0.0010159 0.0033576 0.0017546 0.001929 0.0010803 0.0004193 0.0022585 -0.019672
-0.0034008 0.22333 0.0036977 -0.015615
0.0025375 0.001359 0.00064603 0.0020849 0.00034028 0.00039454 -0.00020522 0.00029156
0.0037194 -0.015627 0.02516 0.31871
1340000000 0.20907 0.23517 -0.017015 -0.019416 0.00061157 0.004184 -0.0019694 -0.00080094
0.0015185 0.0028767 0.0018545 -0.0014551
-0.016969 -0.019408 0.036691 0.3722 -0.020599 0.0049221 -0.00018525 0.0020302
0.0018993 0.00094638 0.0012266 0.00080356
0.00062404 0.0041964 -0.020593 0.0050292 0.33857 0.11296 0.00091432 -0.00095137
0.00065413 -0.00051159 0.00015532 0.00018793
-0.0019607 -0.00078097 -0.00017478 0.0020162 0.00091113 -0.00094486 0.14311 0.23598
-0.0076336 -0.017202 0.00090944 0.00055941
0.0015092 0.0028554 0.0018849 0.00095923 0.00065667 -0.00052842 -0.0076793 -0.0172
0.02565 0.22118 -0.002946 -0.014259
0.001863 -0.0014836 0.0012216 0.00080231 0.00015907 0.00019661 0.00092417 0.0005359
-0.0029324 -0.014276 0.063334 0.31469
1400000000 0.24277 0.19872 -0.023344 -0.0081174 0.0048995 0.0029363 -0.0022096 0.00084303
0.0026268 0.0010488 0.00038508 -0.0012866
-0.02331 -0.0081201 0.074218 0.3606 -0.013744 0.012545 0.0013297 0.0013222
0.0012479 -0.00067281 0.0011344 0.00026645
0.004907 0.0029205 -0.013696 0.012634 0.35134 0.059143 -3.0274e-05 -0.0013749
0.00023163 -0.00010519 0.00041529 0.00020026
-0.0022027 0.00083723 0.0013387 0.0013179 -5.5522e-05 -0.0013639 0.17216 0.20772
-0.014094 -0.010635 -0.00081058 -0.00020972
0.0026373 0.0010454 0.001252 -0.00068566 0.00022934 -0.00011924 -0.014129 -0.010614
0.058431 0.22119 -0.0098075 -0.0092401
0.00036678 -0.0013068 0.0011412 0.00023017 0.00042713 0.00021118 -0.00084439 -0.00019315
-0.0097785 -0.0092745 0.10809 0.30584
1460000000 0.26751 0.1556 -0.020418 0.0043168 0.0051277 -0.0017885 -0.0015335 0.0017551
0.0022189 -0.00035355 -0.00020456 -0.0009197
-0.020396 0.0042964 0.11013 0.33901 -0.0047571 0.0149 0.0016732 0.00018446
0.0011139 -0.0013355 0.0012003 -0.00058967
0.0051318 -0.0018228 -0.0046785 0.014945 0.35814 0.0042917 -0.0010925 -0.0010874
0.00032491 -0.00022711 0.00070731 -0.00026251
-0.0015319 0.0017764 0.0016676 0.00018019 -0.0010782 -0.0011012 0.19991 0.17888
-0.015483 -0.0040184 -0.0010057 0.002094
0.0022114 -0.00038332 0.0011168 -0.0013404 0.00033598 -0.00023374 -0.015513 -0.0039944
0.088884 0.21049 -0.011941 -0.0029684
-0.00022143 -0.00092128 0.0012173 -0.00057735 0.00070358 -0.00027464 -0.00098106 0.0020639
-0.011924 -0.0029586 0.14257 0.2862
1520000000 0.28015 0.11341 -0.01503 0.0098585 0.0030828 -0.0040336 0.0002168 0.00267
0.0025245 -0.0019561 -0.0010616 -0.00015753
-0.015027 0.0098307 0.14409 0.3244 0.0024795 0.012006 0.001679 -0.00074422
0.00022177 -0.001056 0.00038702 -0.0010021
0.0030784 -0.0040669 0.0025459 0.011997 0.35028 -0.053843 -0.00082667 -0.00036097
0.00077865 -0.0010488 0.00012075 -0.00011969
0.00022661 0.0026557 0.0016874 -0.00075842 -0.00082354 -0.00037028 0.22314 0.14005
-0.015487 0.0018152 0.0014646 0.0021554
0.0025529 -0.0019725 0.00021898 -0.0010636 0.00078456 -0.0010464 -0.015493 0.0018511
0.11649 0.20055 -0.011848 0.0013736
-0.0010835 -0.00013654 0.00037891 -0.0010132 0.00010959 -0.00013308 0.0014417 0.0021514
-0.01185 0.0013579 0.17577 0.26695
1580000000 0.29048 0.068424 -0.0085305 0.013306 -0.0013 -0.0046845 0.0015976 0.0018336
-0.00015542 -0.0023608 -0.00020009 0.0003241
-0.0085282 0.013284 0.17195 0.30045 0.0055121 0.0067552 0.00054772 -0.0015722
-0.00044277 -0.0011806 -0.00019503 -0.00073226
-0.0013075 -0.0046867 0.0055589 0.006744 0.32873 -0.11036 -0.0014524 0.00031136
-0.00047176 -0.0014029 0.00015718 -0.00046633
0.0015966 0.0018143 0.00053262 -0.0015787 -0.0014624 0.00031896 0.23753 0.10115
-0.012225 0.0072744 0.0022653 0.00065726
-0.00019145 -0.0023415 -0.00045118 -0.0011925 -0.00048607 -0.0013851 -0.012226 0.0073154
0.14246 0.18705 -0.009155 0.0078087
-0.0002043 0.00032476 -0.00020106 -0.00072312 0.0001531 -0.0004796 0.0023103 0.00065255
-0.0091857 0.0078199 0.20931 0.24253
1640000000 0.29376 0.026524 -0.0016983 0.012248 -0.0028359 -0.00213 0.0027453 0.00099158
-0.0005845 -0.0018188 -0.00031595 0.000387
-0.0017138 0.012232 0.20288 0.27504 0.0054685 0.0020227 -0.00053831 -0.0018167
-0.00096344 -0.00059475 -0.00047888 -0.00070729
-0.0028488 -0.0020851 0.0054858 0.0019897 0.29928 -0.16015 -0.00077621 0.0013168
-0.0012294 -0.0011256 -0.0001434 -0.00031082
0.0027599 0.00097353 -0.00053297 -0.0018122 -0.00077099 0.0013065 0.25081 0.050932
-0.0080887 0.0088038 0.0026191 -0.0006176
-0.00060254 -0.0018122 -0.00095798 -0.00058253 -0.0012214 -0.0011264 -0.0080735 0.0088378
0.16714 0.16646 -0.0043833 0.0097946
-0.0003106 0.00036647 -0.0004941 -0.00070925 -0.00015248 -0.00029294 0.0026175 -0.00063843
-0.0043706 0.0097471 0.23625 0.21165
1700000000 0.28625 -0.018195 0.00177 0.0095334 -0.0033638 0.00030981 0.0031059 -0.0013404
-0.0022715 -0.00072169 0.00052656 0.00045774
0.001771 0.0095237 0.22059 0.24373 0.0027615 -0.00058066 -0.0014689 -0.00069394
-0.00089431 -0.00018012 -0.00086083 -0.00046377
-0.0033591 0.00032746 0.0027462 -0.00060287 0.25408 -0.19818 0.0001908 0.001717
-0.0022271 -0.00020887 -0.00037265 -0.00083642
0.0030938 -0.0013498 -0.0014861 -0.00068083 0.00018757 0.0017188 0.24676 0.00053398
-0.0052291 0.0099024 0.0018094 -0.0021996
-0.0022868 -0.00070132 -0.00091288 -0.00017285 -0.002225 -0.00019815 -0.0052175 0.0099217
0.1861 0.15004 0.00064684 0.0099649
0.00054337 0.00043065 -0.00085307 -0.00046398 -0.00039862 -0.00083547 0.0018106 -0.0021851
0.00064524 0.010007 0.25313 0.17821
1760000000 0.27593 -0.066609 0.0041551 0.0063883 -0.0021013 0.0012904 0.001227 -0.0034661
-0.0014066 0.00056372 0.00020797 -0.00054481
0.0041391 0.0063825 0.24794 0.20412 5.4577e-05 -0.0018892 -0.0012559 5.8024e-05
-0.0012274 0.00098037 -0.00056233 0.0002951
-0.00208 0.0013041 4.2126e-05 -0.0018898 0.20588 -0.23004 0.0011855 0.0013684
-0.0011986 0.0016387 -0.0012964 -0.00064425
0.0012259 -0.0034638 -0.0012544 6.1605e-05 0.0012086 0.0013599 0.23853 -0.051195
-0.0013248 0.0094384 -5.1785e-05 -0.0025558
-0.0013933 0.00056974 -0.0012119 0.00099363 -0.0011841 0.001635 -0.0013037 0.0094606
0.20428 0.11919 0.0045545 0.0071413
0.00017508 -0.00056424 -0.00056091 0.00030581 -0.001313 -0.00065734 -3.7084e-05 -0.0025985
0.0045693 0.0071133 0.26788 0.14147
1820000000 0.25152 -0.1049 0.0044596 0.0028089 0.00022828 0.0024108 -0.00097457 -0.0030888
-0.0012678 0.00092295 -3.1792e-05 -8.7734e-05
0.0044486 0.0028121 0.25783 0.17339 -0.0022165 -3.0749e-05 -0.0014567 0.00096542
-7.2375e-05 0.0012751 -0.00071826 0.00046989
0.00022257 0.0024117 -0.0022295 -1.4405e-05 0.15481 -0.24491 0.0017676 0.00048335
-0.0001076 0.002251 -0.0017114 0.00015896
-0.00096835 -0.0030929 -0.0014562 0.00096825 0.0017526 0.00050081 0.20712 -0.099613
0.00057965 0.0080473 -0.0016184 -0.0018743
-0.0012696 0.00095604 -6.1462e-05 0.0012704 -0.00012678 0.0022709 0.00059452 0.0080568
0.22463 0.092465 0.0055796 0.0032904
-4.6139e-05 -9.2453e-05 -0.00070361 0.00046444 -0.0017216 0.0001437 -0.0016698 -0.0018731
0.0055522 0.0033049 0.27105 0.10571
1880000000 0.21626 -0.14466 0.0021776 0.00057083 -0.00021022 0.0023034 -0.0029213 -0.0023438
-0.00023209 0.001719 0.00031201 -0.00052638
0.0021682 0.00058389 0.26216 0.12759 -0.0041609 0.0028227 -0.00026492 0.0018356
0.0005828 0.0014441 0.00011096 0.0010283
-0.0002153 0.0022743 -0.0041325 0.0028563 0.10289 -0.25162 0.0019635 -0.0011437
0.0017351 0.0020104 -0.00096223 0.0015077
-0.0029335 -0.0023363 -0.00024421 0.0018405 0.0019765 -0.0011609 0.1659 -0.13878
0.0019727 0.0060073 -0.0024588 0.0001124
-0.00021281 0.0017322 0.00060225 0.0014389 0.0017563 0.0019811 0.001974 0.0059878
0.23205 0.064864 0.0059156 0.0010494
0.00030877 -0.00054518 0.00010184 0.001044 -0.00095971 0.0015043 -0.0024219 0.00013659
0.0059486 0.0010571 0.27239 0.07269
1940000000 0.17777 -0.17138 3.0739e-05 -0.0010911 0.0019544 0.001934 -0.0039094 0.00037772
0.001186 0.00094251 -0.00061225 -0.00071383
2.9868e-05 -0.0010821 0.26388 0.095455 -0.0020491 0.0060057 0.001162 0.0014331
0.0020991 0.00042679 0.00094155 0.00036618
0.0019857 0.0019117 -0.0020289 0.0060147 0.059582 -0.24348 0.00057981 -0.0024659
0.0023806 0.00022737 0.00034429 0.0019303
-0.0039208 0.0004071 0.001157 0.0014255 0.00055523 -0.0024752 0.1135 -0.17023
0.001539 0.0039743 -0.0015757 0.0014364
0.0011572 0.0009131 0.0021122 0.00040386 0.002369 0.00019854 0.0015686 0.0039944
0.23992 0.027953 0.0044438 -0.002951
-0.00058966 -0.00069611 0.0009628 0.00034592 0.00033338 0.0019485 -0.0016292 0.0014096
0.0044048 -0.0030001 0.2635 0.035852
2000000000 0.13078 -0.18565 -0.0036672 0.0010722 0.0029413 0.0012851 -0.0025262 0.0037631
0.00076613 0.00039616 -0.00084686 0.0004201
-0.0036823 0.0010597 0.24935 0.060249 -0.00041542 0.0080895 0.0016482 0.00017852
0.0012191 -0.0014575 0.00050769 8.1771e-05
0.0028949 0.0012302 -0.00036915 0.008104 0.017993 -0.22859 -0.0016593 -0.0015976
0.0019052 -0.0011356 0.0017216 0.0013236
-0.0024755 0.00377 0.0016403 0.00015164 -0.0016208 -0.0015862 0.058663 -0.17923
-0.00029453 0.0034361 -4.8679e-05 0.0020814
0.00079546 0.00040014 0.0012178 -0.0014694 0.0019355 -0.0011354 -0.00031684 0.003405
0.23836 -0.0041937 0.00095034 -0.0040008
-0.00089277 0.00043397 0.00048015 9.8111e-05 0.001697 0.001308 -1.0881e-05 0.0021488
0.0010084 -0.0039445 0.24993 0.0082124
2060000000 0.084905 -0.1925 -0.0043852 0.0034106 0.0029654 -0.00084574 0.0009588 0.0036928
0.0015601 -0.0004075 -0.00017264 0.001231
-0.0043764 0.0033887 0.23693 0.031993 0.0048147 0.0088295 0.0010348 -0.00065027
0.00051043 -0.001639 0.00058532 -0.00021068
0.0029575 -0.00089865 0.0048589 0.0088044 -0.01407 -0.21019 -0.0017678 0.00036199
0.0007521 -0.0022948 0.0028344 0.00016209
0.00097393 0.0036274 0.0010108 -0.00065835 -0.0017748 0.00039259 0.0082896 -0.17535
-0.0011665 0.004147 0.00059679 0.001345
0.0015724 -0.000418 0.00050108 -0.001643 0.00073982 -0.0022878 -0.0011401 0.0041752
0.22786 -0.042293 -0.0014495 -0.0049543
-0.00015421 0.0013203 0.0005858 -0.00021686 0.0028639 0.00017562 0.00057581 0.0012554
-0.0014902 -0.0050216 0.23609 -0.016756
2120000000 0.038952 -0.18397 -0.0032974 0.0067053 0.0022658 -0.0028525 0.0030846 0.0020405
0.00073785 -0.0015165 0.0010746 0.00021789
-0.0032733 0.0067107 0.21573 0.00769 0.0074712 0.0046499 0.00096545 -0.0012554
-0.0015414 -0.0019598 -2.8976e-05 -0.0011417
0.0022771 -0.0028923 0.0075022 0.0045846 -0.04287 -0.19389 -0.0010355 0.0017091
-0.0016972 -0.0015077 0.00063187 -0.0021611
0.0031177 0.0020499 0.00093791 -0.0012717 -0.0010293 0.0017432 -0.041773 -0.15802
-0.0017977 0.0060466 0.0018011 0.0010138
0.00074139 -0.0015243 -0.0015736 -0.0019512 -0.0016887 -0.0014821 -0.0017875 0.006013
0.21399 -0.077695 -0.0058044 -0.0028981
0.0011176 0.00023097 -3.3365e-05 -0.0011001 0.00058868 -0.002152 0.0018335 0.0011341
-0.0057574 -0.0028191 0.21511 -0.032573
2180000000 -0.00063263 -0.16981 -0.0016623 0.009879 0.00049085 -0.002393 0.0031564 -0.00049996
0.00042642 -0.0013229 0.0013711 0.00023655
-0.0016659 0.0098536 0.19643 -0.0094873 0.0083513 0.0038131 -0.00073069 -0.0015861
-0.0020564 0.0010614 -0.00014532 0.00041196
0.00045941 -0.0024045 0.0083725 0.0037312 -0.063904 -0.16913 0.00136 0.0017459
-0.00084521 -0.00029647 0.00025817 -0.0018031
0.0031727 -0.00059356 -0.0007754 -0.0015961 0.0012906 0.0017305 -0.077263 -0.13114
-0.00061307 0.0086402 0.00187 0.00011025
0.00039862 -0.001346 -0.0020623 0.0010582 -0.00091904 -0.00032605 -0.00059904 0.0086583
0.18862 -0.10807 -0.0065524 0.0016705
0.0013831 0.00027101 -5.8262e-05 0.0003794 0.0002976 -0.0017948 0.0018688 -8.7123e-05
-0.0065917 0.0015319 0.19909 -0.046748
2240000000 -0.029307 -0.1455 0.0024805 0.011065 -0.00070484 -0.0028564 0.0017106 -0.0025121
-0.0017763 -0.00089206 0.00076772 -0.0019051
0.0024508 0.011056 0.17695 -0.015612 0.0087143 -0.00016935 -0.0007997 -0.00035175
-0.00040819 0.0012483 -0.00058893 -0.00052848
-0.00075964 -0.0027841 0.0087557 -0.00023048 -0.080869 -0.14518 0.0021135 -0.0017023
-0.0011721 5.0202e-05 -0.0023329 -0.0014407
0.0017139 -0.0024672 -0.00077826 -0.00034202 0.0021774 -0.0017423 -0.11143 -0.10269
0.0012102 0.010508 0.0016571 -0.00043568
-0.0018186 -0.00083074 -0.00040674 0.0012716 -0.0011149 1.4722e-05 0.001244 0.010473
0.1606 -0.12684 -0.006282 0.0042912
0.00077962 -0.0020414 -0.0006094 -0.00049912 -0.0023957 -0.0014452 0.0016654 -0.00035118
-0.0062762 0.004385 0.17612 -0.05785
2300000000 -0.056029 -0.11798 0.0080151 0.0090095 -0.001245 -0.0020054 -0.00075933 -0.0017412
-0.0013524 0.00048172 -0.0012661 -0.00075106
0.007972 0.0090337 0.15637 -0.02462 0.008804 -0.002236 -0.00076642 0.00056135
-3.3166e-05 0.0016717 -5.8832e-05 0.00085237
-0.0013317 -0.0019508 0.0087765 -0.0022963 -0.093893 -0.12064 -0.00014321 -0.0019322
-6.0385e-05 0.001759 -0.0019563 0.00074081
-0.00079632 -0.001784 -0.00080008 0.00058074 -0.00012971 -0.0018941 -0.13146 -0.066563
0.0058026 0.010993 0.00044825 -0.0019689
-0.0014009 0.00048986 -5.7441e-05 0.0016496 -5.3724e-05 0.0018064 0.005812 0.010974
0.12514 -0.14806 -0.0041778 0.0075479
-0.001323 -0.00067158 -1.1316e-05 0.00082149 -0.0019446 0.00069769 0.00052017 -0.0020606
-0.0041083 0.007458 0.15945 -0.058916
2360000000 -0.072078 -0.086334 0.010862 0.0082243 -0.001174 -0.0015028 -0.0016758 -0.00082224
-0.00056898 0.0010492 -0.0017784 -0.00033125
0.010813 0.0082187 0.14763 -0.024312 0.0080847 -0.0053355 -0.00059191 0.00099114
0.0020198 0.0002745 5.3098e-05 -0.00013329
-0.0011985 -0.0014856 0.0080566 -0.0054019 -0.10307 -0.098717 -0.0028259 -0.0011257
0.00095583 0.00020723 -0.0008419 0.001739
-0.0015992 -0.00079193 -0.00060115 0.0010367 -0.0027998 -0.0011485 -0.14841 -0.034888
0.0099677 0.0096737 0.0015618 -0.0021477
-0.00056346 0.0011256 0.0020208 0.0002675 0.00095862 0.00019828 0.010016 0.0096415
0.097274 -0.14866 0.00030082 0.0089198
-0.0017705 -0.00040292 3.7752e-05 -7.8445e-05 -0.00082145 0.0018047 0.0014955 -0.0021258
0.00024227 0.0089708 0.13798 -0.062717
2420000000 -0.080303 -0.059396 0.014297 0.0024267 -0.0032461 -0.0010247 -0.00083839 0.0009937
0.0011509 0.0016099 -0.0012688 0.0017117
0.01425 0.0024137 0.13021 -0.02519 0.0045127 -0.0072757 0.0013549 0.0011287
0.00076697 -0.0014452 -0.00015682 -0.00020311
-0.0032448 -0.0010223 0.004431 -0.0073278 -0.11623 -0.078123 -0.0024266 0.0015131
-9.8799e-05 -0.00031001 0.00048498 0.0028501
-0.00087675 0.00095742 0.001387 0.0011162 -0.0024153 0.001518 -0.15676 0.0095678
0.013721 0.0074775 -0.00040914 -0.002784
0.0011204 0.0015253 0.00074077 -0.0014643 -7.6724e-05 -0.00032624 0.013786 0.0074449
0.061634 -0.14913 0.0010887 0.0093729
-0.0012132 0.001717 -9.725e-05 -0.00024741 0.00047434 0.0028396 -0.00031239 -0.0027897
0.0011664 0.0093154 0.11848 -0.058013
2480000000 -0.080629 -0.028248 0.013768 -0.003021 -0.001588 5.6892e-05 -0.00050397 0.0013433
0.0017855 -0.00047608 0.00024008 0.0014984
0.013753 -0.0030344 0.13227 -0.026178 0.0023725 -0.0090012 0.0011284 -0.00011164
-0.00053341 -0.0010636 -7.0489e-05 -0.00024424
-0.0016133 3.0676e-05 0.0022799 -0.009081 -0.11896 -0.057578 -0.0006125 0.0034183
-0.00030617 -0.00067168 0.0020109 0.0006999
-0.00044461 0.0013411 0.0011266 -0.00010469 -0.00061037 0.0034207 -0.15774 0.046467
0.017342 0.00091635 -0.0016094 -0.0024485
0.001868 -0.00051095 -0.00055683 -0.0010467 -0.00030759 -0.00067402 0.017367 0.00087161
0.031401 -0.14128 0.0043701 0.0081038
0.00031146 0.0015167 -7.857e-05 -0.00019791 0.0020393 0.00070761 -0.0017143 -0.0024485
0.0042986 0.0081668 0.099241 -0.05381
2540000000 -0.084786 -0.0015558 0.011457 -0.0067431 -0.002313 0.00084302 0.00066378 0.00082987
4.8911e-05 -0.0016164 0.0010099 0.0015364
0.011435 -0.0066949 0.11889 -0.018109 -0.0015826 -0.0080973 0.00058357 -0.0013907
-0.0018189 -6.8295e-05 -0.00051879 0.00029453
-0.0022732 0.0009305 -0.001623 -0.0080735 -0.12543 -0.03426 0.0023028 0.002424
-0.00097617 -4.7504e-06 0.0016006 -0.00090317
0.00059169 0.0007881 0.0005724 -0.0013949 0.0022624 0.0024077 -0.15627 0.085131
0.017232 -0.0054123 -0.0023699 -0.0020884
-7.13e-06 -0.0016301 -0.001803 -2.1457e-05 -0.00099633 -1.284e-05 0.017186 -0.0055369
0.0078348 -0.12716 0.0073705 0.0063861
0.0010205 0.0015229 -0.00049354 0.00027759 0.0016271 -0.00091213 -0.0023198 -0.0020411
0.0074313 0.0063737 0.084516 -0.040288
2600000000 -0.077867 0.022952 0.0080231 -0.010085 -0.0011953 0.0026133 0.00078904 -0.00042891
-0.001021 -0.0012288 0.0018117 0.0004093
0.0080272 -0.01007 0.1132 -0.033805 -0.0037978 -0.0060782 -0.0004277 -0.00076261
-0.00025511 0.0016648 -0.00014752 0.00072465
-0.0012893 0.0025877 -0.0038618 -0.0060676 -0.13047 -0.0093299 0.003021 -0.00016813
-6.9054e-05 0.0014222 0.0011549 -0.001736
0.00088649 -0.00044044 -0.000403 -0.00075448 0.0030263 -0.00016665 -0.14182 0.11844
0.013774 -0.011541 -0.0033731 0.00051891
-0.00095069 -0.001238 -0.0002009 0.0016702 -0.00010919 0.0014213 0.013797 -0.011567
-0.01984 -0.11104 0.0092649 0.0058214
0.0018562 0.00032778 -0.00013456 0.00074824 0.0011526 -0.0017496 -0.0034339 0.00052125
0.0091921 0.0058146 0.077054 -0.025614
2660000000 -0.072069 0.048729 0.0039577 -0.011797 -0.00015146 0.0010377 -4.1107e-05 -0.00016162
-0.0024615 0.00027715 0.0014138 -0.00075583
0.0039624 -0.011723 0.1204 -0.029886 -0.0049694 -0.0042844 -0.0012523 -0.00036531
0.00031678 0.0018603 0.00054285 0.00077969
-6.7127e-05 0.0010391 -0.0049939 -0.0042297 -0.1292 0.011174 0.0019372 -0.0017543
0.00020082 0.00070814 -0.0011446 -0.0014217
-5.7532e-05 -0.00015098 -0.0012557 -0.00032756 0.0019338 -0.0017901 -0.12203 0.14934
0.0080648 -0.015115 -0.0022727 0.0010459
-0.0024914 0.00023657 0.00035962 0.0018635 0.00022457 0.00074407 0.0079659 -0.015168
-0.03536 -0.095914 0.010684 0.0015492
0.0013786 -0.00068655 0.00052876 0.00078516 -0.0010953 -0.0014462 -0.0022573 0.0011081
0.010729 0.0015617 0.072415 -0.0063119
2720000000 -0.061328 0.067297 -0.00023835 -0.011606 -0.000333 0.0028844 -0.00024574 0.00017577
-0.0022058 0.0021688 0.00042018 -0.0016286
-0.00021648 -0.011603 0.10526 -0.033011 -0.0053033 -0.00081298 -0.0013683 0.00041844
0.0018265 0.00050423 0.00079492 -0.0002234
-0.0003108 0.0028241 -0.0053359 -0.00076623 -0.12375 0.040547 5.8566e-05 -0.0024994
0.00028957 0.00046951 -0.0012328 0.00072844
-0.00024473 0.00015122 -0.0014045 0.00043699 5.6793e-05 -0.0024687 -0.089531 0.17854
0.0016218 -0.016075 -0.0017505 0.0023418
-0.0022336 0.0021847 0.0018173 0.00049507 0.0002849 0.00049839 0.0015744 -0.016086
-0.051189 -0.071074 0.011999 -0.00079844
0.00041328 -0.0016696 0.00082394 -0.00025806 -0.0013011 0.0007731 -0.0017407 0.0022642
0.01198 -0.00083321 0.076855 0.013014
2780000000 -0.047198 0.086702 -0.004649 -0.01017 1.857e-05 0.001085 0.00070065 -0.00025752
0.0010966 0.0025912 -0.00057169 -0.0018232
-0.0046226 -0.010163 0.10347 -0.044898 -0.0040138 0.0005624 -0.00019286 0.0016007
0.00174 -0.00096437 0.00011747 -0.00013907
1.26e-05 0.0011434 -0.0039995 0.000631 -0.1209 0.071215 -0.0020434 -0.0014705
0.000551 -0.00015707 -0.00050476 0.00052066
0.00070342 -0.00026686 -0.00015765 0.0015867 -0.002045 -0.0015075 -0.060857 0.20136
-0.0047989 -0.014283 -0.00042135 0.0018005
0.0011271 0.0025914 0.0017619 -0.00095563 0.00056571 -0.0001841 -0.0048202 -0.014326
-0.064074 -0.044737 0.010394 -0.005657
-0.00064481 -0.0016831 0.00010411 -0.00016878 -0.00035397 0.00055054 -0.00042409 0.0018978
0.010442 -0.00561 0.080438 0.031346
2840000000 -0.031513 0.10219 -0.0075308 -0.0069206 0.0013837 0.0019786 -6.3829e-05 -0.00025497
0.0013739 0.0012638 -0.0016121 0.00021639
-0.0075509 -0.0068901 0.10146 -0.037781 -0.0030294 0.0016786 0.00036015 0.00063759
-0.00012275 -0.001533 4.8114e-05 -6.6519e-05
0.0013948 0.0018075 -0.0030325 0.001686 -0.1149 0.097157 -0.0012858 0.00037675
0.00048665 0.0001803 0.0011314 0.0012849
-8.1599e-05 -0.00024259 0.00035092 0.00064866 -0.0012865 0.00040357 -0.02482 0.21699
-0.0087934 -0.01058 0.00012051 0.0012209
0.0014018 0.0012365 -0.00014563 -0.0015633 0.00048598 0.00019525 -0.0087423 -0.010491
-0.068575 -0.021453 0.0086003 -0.0068008
-0.0015785 0.00015703 6.0098e-05 -2.07e-05 0.00099864 0.0012667 0.00019988 0.0012194
0.0085913 -0.0068132 0.095235 0.046899
2900000000 -0.017128 0.12182 -0.0088369 -0.0028162 0.0015443 -4.3376e-05 0.000396 -0.00085335
0.0023445 -0.0012596 -0.00081489 8.7681e-05
-0.0088091 -0.0028578 0.082209 -0.045285 -0.00065719 0.0026343 0.00082204 0.00034601
-0.00044197 -0.0014427 -0.00020545 0.00012152
0.0016014 1.6979e-06 -0.00063231 0.0026592 -0.097177 0.13014 -0.0006819 -3.006e-05
-0.0003975 -0.0011947 0.0018162 -0.00063404
0.00036489 -0.00084435 0.00083437 0.00033562 -0.00065449 -2.9625e-05 0.011697 0.22
-0.011369 -0.0054486 0.0011342 0.0019975
0.0023665 -0.0012582 -0.00044862 -0.0014121 -0.00045828 -0.0012137 -0.011392 -0.005406
-0.068554 0.010775 0.0064821 -0.010323
-0.00085267 0.00014752 -0.00021268 5.0077e-05 0.001879 -0.00060166 0.0010756 0.002005
0.0064798 -0.010289 0.10966 0.052452
2960000000 0.0051474 0.13361 -0.0085616 0.0006299 0.0004225 0.0014077 -0.00091733 -0.0010104
-0.00016812 -0.0018327 -0.00084021 0.00053394
-0.0085794 0.00067593 0.091489 -0.044559 -0.00023159 0.00095174 0.0010058 0.00012882
-0.0012736 -0.00086374 0.00053738 0.00031526
0.00047272 0.0013184 -0.00020189 0.00093424 -0.078391 0.16087 -0.00083906 0.0003231
-0.00045301 0.00071501 -0.00028409 -0.0023955
-0.00088284 -0.00097234 0.00098342 0.0001442 -0.00085489 0.00033156 0.054416 0.22744
-0.010814 0.00011914 0.0015025 0.0003663
-0.00024374 -0.0018131 -0.0012438 -0.00082716 -0.00048136 0.00073517 -0.010769 0.00018514
-0.059347 0.036134 0.0019754 -0.011285
-0.00074259 0.00053402 0.0005161 0.00041287 -0.00022383 -0.0025446 0.0016124 0.00033889
0.0019114 -0.011368 0.12942 0.06301
3020000000 0.023537 0.14745 -0.0063173 0.0038933 0.001452 -0.00023074 -0.00084617 9.876e-06
-0.00064802 0.00013257 -6.7023e-06 0.00051983
-0.0063326 0.0038214 0.080486 -0.033089 -0.00014807 -0.00042704 0.00050625 -0.00082765
-0.0016744 0.000354 0.00057733 -0.00021005
0.0014515 -0.00011589 -0.0001745 -0.00042396 -0.056588 0.18555 -0.00033332 0.00089611
0.00023757 0.00030774 -0.0009584 -0.0017001
-0.00086727 6.037e-05 0.00052181 -0.00083396 -0.0003313 0.00086166 0.09325 0.22039
-0.0091042 0.0033245 0.00074847 0.00042495
-0.00058358 0.00014312 -0.001658 0.00038907 0.00024405 0.00029565 -0.0090353 0.0033516
-0.046865 0.061405 -0.00098057 -0.010906
-0.00011586 0.0005077 0.00057367 -0.00028715 -0.0010569 -0.0015899 0.00072849 0.00044202
-0.00090155 -0.010853 0.14925 0.059756
3080000000 0.050922 0.15619 -0.0043549 0.0059192 0.0017255 -0.00013776 -0.00078923 8.2248e-05
-0.00068009 0.00034478 5.3582e-05 0.00065087
-0.0043735 0.0059312 0.078089 -0.027466 -0.00056018 0.0002071 -2.0412e-05 -0.0003188
-0.00034384 0.0010424 -1.6146e-05 -0.00058302
0.0017353 -0.00024695 -0.00053263 0.00022008 -0.018941 0.2068 -0.00077913 0.00022109
0.00027647 0.000912 -0.0022544 -0.00061078
-0.00079469 0.00010526 -2.6927e-05 -0.00031557 -0.00082233 0.00024084 0.12721 0.21278
-0.0054034 0.0067115 0.0019211 0.00045039
-0.00076783 0.0003551 -0.00030757 0.0010545 0.00028871 0.00091271 -0.0053925 0.0067532
-0.024263 0.089314 -0.005716 -0.009333
8.2217e-05 0.00061702 -3.5897e-05 -0.00050863 -0.0020772 -0.00065996 0.0019558 0.00046914
-0.0056966 -0.0093781 0.16374 0.066438
3140000000 0.079678 0.15897 -0.0010534 0.0075226 0.0027759 -0.001527 -0.00099322 0.0011714
0.0015288 0.00077312 0.00050072 -3.5932e-05
-0.0010583 0.0075285 0.074108 -0.02935 -0.0010839 4.1872e-05 0.00065941 -0.00037557
-2.3006e-05 0.0011298 0.00051732 -0.0005244
0.0027088 -0.0014908 -0.0011225 -1.5848e-05 0.023035 0.22642 0.00030069 0.0017712
0.0012715 -0.00075264 -0.0023264 0.001304
-0.00095742 0.0011365 0.0006761 -0.0003698 0.0002569 0.0017728 0.16227 0.18694
-0.0014031 0.0070471 0.00076237 -0.0014681
0.0016172 0.00068275 1.0032e-05 0.0011292 0.0012322 -0.00073974 -0.001351 0.0070368
-0.011112 0.10627 -0.007291 -0.0060932
0.00050564 -9.3049e-05 0.00056788 -0.00054254 -0.0025005 0.0013384 0.00076672 -0.0014816
-0.0073077 -0.0059997 0.18785 0.05781
3200000000 0.11147 0.1691 0.0041418 0.0064698 0.00075746 -0.0029515 9.4928e-05 0.0016612
0.00053527 -0.0017108 5.3349e-05 0.00049139
0.004111 0.006446 0.084462 -0.027906 -0.0010857 0.00036272 -0.00058917 -0.0010614
0.00081906 0.00095653 -0.00025554 -0.0010129
0.00076563 -0.0029413 -0.0010287 0.00044794 0.067338 0.23215 0.0013194 0.00043464
-0.00019341 -0.0018775 -0.0012544 0.0022841
0.00017138 0.0017419 -0.00055975 -0.0010503 0.001288 0.00043976 0.18363 0.1646
0.0017268 0.0063829 0.00065912 -0.0015631
0.00049366 -0.0017124 0.00086695 0.001003 -0.00018476 -0.0019096 0.0017608 0.006377
0.022618 0.12371 -0.0091972 -0.0019924
0.0001281 0.0005657 -0.00038422 -0.0010321 -0.0011921 0.0024061 0.00062655 -0.0015551
-0.0090697 -0.002063 0.20362 0.056742
3260000000 0.14317 0.1609 0.0042694 0.0029636 -0.00059329 -0.0024281 0.0011831 0.00059737
0.00037306 -0.0018443 -8.6984e-05 2.1367e-05
0.0042476 0.0029811 0.092713 -0.031153 -0.001996 0.0020529 -0.00053518 -0.00014126
0.00093694 -0.00057307 -0.0010447 -2.696e-05
-0.00063462 -0.0024291 -0.0019859 0.0020494 0.11901 0.22753 0.00048638 -0.00014844
-0.00070513 -0.0010051 0.00063455 0.0021884
0.0011388 0.00055582 -0.00053263 -0.00012469 0.00053313 -0.0001966 0.21102 0.12674
0.0038136 0.0049224 -0.00083485 -0.0016807
0.00031672 -0.0017759 0.00086167 -0.00061959 -0.00075851 -0.0010008 0.0037981 0.0049076
0.044324 0.13242 -0.0070481 0.0028019
-0.00014835 -0.00015379 -0.00093384 8.69e-05 0.00058999 0.0020637 -0.00080882 -0.0016208
-0.0071098 0.0028516 0.23228 0.046973
3320000000 0.17332 0.15487 0.0072065 0.001138 -0.00048166 -0.0019643 0.00074292 0.00025777
-0.0018534 -0.0014553 0.00031013 9.3347e-05
0.0071076 0.0010995 0.099593 -0.027652 0.00057247 0.0023384 -0.00043661 -0.00047851
-0.00029383 -0.00033651 -0.00057544 0.00034259
-0.00046309 -0.0018147 0.00058578 0.0023681 0.16641 0.21802 0.00022213 -0.0002194
-0.0012962 -7.301e-05 0.00073955 0.0005169
0.0007778 0.00023628 -0.00040897 -0.00046641 0.00023086 -0.00021271 0.2194 0.096588
0.004717 0.0019187 -0.0012438 0.00019968
-0.0018611 -0.0014443 -0.00027996 -0.00030927 -0.0012685 -0.00011242 0.0047374 0.0019072
0.07051 0.13391 -0.0045349 0.0035773
0.00022726 0.00019899 -0.00058269 0.00023927 0.00066817 0.00078437 -0.0012738 0.00010931
-0.0045672 0.0035438 0.24863 0.033668
3380000000 0.20832 0.13802 0.0056173 -0.002109 -0.0011981 0.00056156 0.0010119 0.00028577
-0.0014898 0.00081906 0.0002305 1.0245e-05
0.0055782 -0.0021087 0.11051 -0.035596 9.9212e-05 0.0030246 -0.0011722 -0.00044987
-0.00036648 0.00015586 -0.00079481 0.00045639
-0.0014061 0.00058965 0.00013218 0.0030635 0.2081 0.19588 0.0005324 -0.00028512
-0.0014236 0.00063603 0.00067164 0.00142
0.0010122 0.00020686 -0.0012061 -0.00044332 0.00054915 -0.00031303 0.23472 0.063683
0.0059302 0.0014889 -0.00038321 0.0001637
-0.0014494 0.00084008 -0.0002895 8.5373e-05 -0.0015749 0.00065596 0.0059191 0.0014878
0.1086 0.12696 -0.001269 0.0051474
0.0001659 1.0287e-05 -0.0007771 0.00059516 0.00085792 0.0012964 -0.00033216 0.00024484
-0.001293 0.0051654 0.27866 0.015619
3440000000 0.23964 0.11653 0.0045257 -0.0039905 -0.00073106 -0.0015257 0.00071687 6.9303e-05
-0.0015455 0.0015158 0.00095986 7.736e-05
0.0046004 -0.0039909 0.10401 -0.041124 0.0031578 0.0022281 -0.00086782 0.0012368
9.3911e-05 0.00039768 -8.4629e-05 0.0010257
-0.00076831 -0.0015663 0.0031512 0.0021383 0.24605 0.16674 -0.00046749 -0.00010194
-7.7967e-05 0.0012508 0.0011829 0.00080868
0.00068766 1.7598e-05 -0.00086421 0.0012288 -0.00044702 -6.6116e-05 0.23602 0.030886
0.0065892 -0.0014972 -0.00019585 0.00025236
-0.0014904 0.001633 7.4062e-05 0.0004814 2.9017e-05 0.0012577 0.0066158 -0.0015591
0.13332 0.12088 0.0022167 0.0034603
0.00090107 8.2018e-05 3.5094e-05 0.00086051 0.00099139 0.00078225 -0.0002603 0.00021471
0.0021651 0.0033901 0.29517 -0.013588
3500000000 0.27179 0.084918 0.0024381 -0.0048266 -0.0013043 0.0017259 0.00088274 -0.00075532
-0.00094925 0.0014046 0.00056804 -0.0009405
0.0025033 -0.0047418 0.11624 -0.06484 0.0031786 0.0010895 -0.00035024 0.0005542
0.00036836 -0.00013078 9.5758e-05 0.00037232
-0.0013888 0.0016047 0.003189 0.001165 0.27572 0.13281 0.000201 -4.3411e-05
0.00015902 0.0010122 0.001636 -0.00010528
0.0009025 -0.00075948 -0.00035039 0.00058634 0.00019702 -5.4709e-05 0.23993 0.0031703
0.0061516 -0.0039424 -0.00013405 -0.00015793
-0.001013 0.0013698 0.00043184 -0.00012606 5.0946e-05 0.001018 0.0061039 -0.0039802
0.17437 0.09769 0.0027006 0.001148
0.00061365 -0.00091622 -4.7441e-05 0.00042134 0.0018589 -4.6655e-05 -0.00017509 -9.8541e-05
0.0027847 0.0012078 0.31565 -0.04161
3560000000 0.29036 0.050662 0.00018412 -0.0060293 -0.00018234 -0.00093112 0.00049381 0.0003413
0.0017065 0.0016014 -0.00011033 -0.0010805
0.00021123 -0.0060181 0.11056 -0.07022 0.0057937 -0.00052572 0.00046994 0.0005708
0.00073644 -0.00011545 0.00012989 0.0003392
-0.00023594 -0.0010241 0.0057588 -0.00062614 0.30297 0.089176 -2.0335e-05 -0.00020406
0.00040231 0.00023103 0.0015105 -0.00065901
0.0005148 0.00033633 0.00045623 0.00055391 1.7842e-05 -0.00020358 0.23001 -0.033349
0.004778 -0.0063716 -0.00058468 -0.00054432
0.0018018 0.0014903 0.00060292 -0.00017874 0.00044593 0.0002866 0.0047595 -0.0063762
0.1941 0.089434 0.0025093 -0.0011773
-0.00021789 -0.0011847 0.00030613 0.00034638 0.0013444 -0.0007326 -0.00056776 -0.00066567
0.0024629 -0.0013459 0.32802 -0.082205
3620000000 0.3069 0.012777 -0.0011869 -0.0036664 -0.0021147 -0.0003512 0.00039396 -0.0016271
-9.8715e-05 0.00041552 -0.00056716 -0.00086673
-0.0012356 -0.0036673 0.11065 -0.099327 0.0041686 -0.003939 0.00023974 0.00031676
-0.00020929 -0.00084385 0.00080358 0.00037567
-0.0020722 -0.00024141 0.0041036 -0.0039195 0.31514 0.04569 0.00018009 -0.0010054
-0.00017911 0.00025034 0.00095675 -0.001149
0.00035274 -0.0015791 0.00021767 0.00032947 0.00018551 -0.0010057 0.21824 -0.063159
0.00016049 -0.0070875 -0.00095958 0.0010152
-0.00013893 0.00042559 -0.00012596 -0.00080017 -0.00014871 0.00011546 0.00011142 -0.0070751
0.21591 0.054382 0.00058815 -0.0014914
-0.00058097 -0.00086264 0.00071651 0.00030406 0.00097578 -0.00094877 -0.0010315 0.0010755
0.00067686 -0.0013215 0.33023 -0.11608
3680000000 0.31072 -0.031306 -0.00366 -0.0039333 -0.00096603 0.0017098 -0.00095897 -0.00021774
0.0013725 -0.00014378 -0.0011364 -0.00018145
-0.0035827 -0.0040265 0.10643 -0.11609 0.0015641 -0.004612 0.00071112 0.00020068
-0.00010097 -0.0005415 0.00069532 -3.2748e-05
-0.0010787 0.0017693 0.0014902 -0.0046532 0.32625 -0.003614 -0.00091828 -0.00066354
0.0012097 0.00042338 0.00035905 -0.0016871
-0.00093408 -0.00025188 0.0006909 0.00025841 -0.00090712 -0.00068888 0.20456 -0.096466
-0.0010788 -0.0062151 -0.0012635 0.001435
0.0014205 -0.00021856 -0.00016477 -0.00058439 0.0011699 0.00061636 -0.001151 -0.0061704
0.2364 0.032271 -0.0002034 -0.0013267
-0.0012776 -0.00013814 0.00078234 9.818e-05 0.00045356 -0.0019703 -0.0010826 0.0013949
-0.00032567 -0.001517 0.33013 -0.16166
3740000000 0.31271 -0.06751 -0.0032233 6.067e-05 -0.0022029 0.002643 0.00014089 -0.0008669
-0.00087857 0.00027245 -0.00087998 0.00035836
-0.0031318 4.8547e-05 0.097775 -0.13764 0.0010051 -0.0055137 0.00026885 -0.00022731
-0.00031332 -0.00033543 0.00050685 0.00017186
-0.0019949 0.0026688 0.00092964 -0.0055184 0.32882 -0.043536 -0.00085077 -2.8813e-05
-0.0001802 -6.5368e-05 -0.00023539 -0.0012564
6.4133e-05 -0.00083463 0.00024846 -0.00023842 -0.00078333 1.239e-05 0.18301 -0.12028
-0.0027203 -0.0052942 0.00081762 0.0029215
-0.00089417 0.00031187 -0.00033698 -0.00025286 -0.00012378 -0.00016572 -0.002692 -0.0053084
0.24547 -0.0014525 -0.00075021 -0.0014749
-0.00094632 0.000452 0.00053531 0.00013219 -0.00045847 -0.0011337 0.00069597 0.0029679
-0.00071369 -0.0013018 0.31528 -0.20064
3800000000 0.30714 -0.11385 -0.0022903 0.00074324 0.00099038 0.003791 -0.0013875 -0.0016087
0.0016819 0.0010782 -0.0011364 0.00048517
-0.0023458 0.00078391 0.087305 -0.1526 -0.0022121 -0.005154 0.00029137 0.00023619
-0.00090487 -0.00020947 0.00088505 2.2666e-05
0.0010748 0.0037755 -0.002248 -0.0051069 0.32528 -0.084947 -0.00085324 0.00064113
0.00095835 -8.1495e-06 -0.0013282 -0.00094606
-0.0014237 -0.0016104 0.00031112 0.00020091 -0.0008908 0.00063874 0.1738 -0.14544
-0.0033267 -0.0034628 0.0016265 0.0013732
0.001685 0.0011462 -0.00089053 -0.00024495 0.00076752 6.1397e-05 -0.0034038 -0.0034426
0.26106 -0.038982 0.00097853 -4.6089e-05
-0.0011753 0.0005503 0.00075095 8.5287e-05 -0.0010259 -0.00091912 0.0017246 0.0013703
0.00096902 -0.0001829 0.30793 -0.24246
3860000000 0.29526 -0.1455 -0.00078632 0.0012758 0.0026011 0.0019016 -0.0020347 0.0011695
0.0008168 -0.0010623 -0.00025444 0.0014172
-0.00079023 0.0011587 0.068203 -0.16256 -0.0032845 -0.0047921 0.00062106 -0.0006799
-0.00067251 0.0011674 0.00060768 -0.00087949
0.0025359 0.0018614 -0.0033906 -0.0047734 0.30538 -0.12536 -0.00049452 0.00098286
0.00016368 -0.00058368 -0.00079525 -0.00034924
-0.0020705 0.0012425 0.00061003 -0.00071876 -0.00049974 0.0010072 0.1459 -0.16036
-0.0027091 -0.0039756 0.001915 0.0011711
0.00086715 -0.0010283 -0.00082341 0.0012967 0.0002504 -0.00057765 -0.002686 -0.0039537
0.25948 -0.066882 0.00083345 -0.0012154
-0.00026816 0.0014082 0.00082043 -0.00094016 -0.001057 -0.00054272 0.0018546 0.001095
0.00073431 -0.0010501 0.28429 -0.28089
3920000000 0.27999 -0.18489 0.0017496 0.00014033 0.0034832 0.0023222 2.3708e-05 0.001008
0.00036904 -0.00033743 0.00049001 0.00085228
0.0018076 0.00017498 0.040954 -0.17873 -0.0048326 -0.0033688 -0.00044263 -0.00010982
0.00029009 0.00045305 2.7604e-05 -0.00069925
0.0036206 0.0021823 -0.0049219 -0.0032978 0.29831 -0.15808 0.00035305 0.0011461
0.0018039 -0.00089859 -0.00056842 -0.00028394
-2.0648e-05 0.00095491 -0.00045485 -7.3415e-05 0.00035277 0.0011755 0.1261 -0.17138
-0.0038858 -0.0034199 0.0023375 -0.00029263
0.00032116 -0.00020548 0.00034836 0.00039123 0.0016838 -0.00094851 -0.0039118 -0.0033888
0.25493 -0.11389 0.00099619 -0.0014192
0.00069385 0.00066362 -5.0377e-05 -0.00070612 -0.00047079 5.2889e-05 0.0024153 -0.00027543
0.0010659 -0.0015225 0.2632 -0.30783
3980000000 0.25262 -0.22094 0.0017539 -0.0030354 0.0049299 -0.00041623 0.00010457 0.0010873
0.00089376 -0.0017439 0.00063919 0.00010199
0.0017219 -0.003103 0.018827 -0.19226 -0.0057021 -0.0013888 0.0007633 0.00042968
0.00052887 0.00042404 -0.00022791 -0.0012861
0.0048637 -0.0004328 -0.0057197 -0.0013745 0.26986 -0.18815 0.0014098 6.0969e-05
-0.00075604 -0.0013419 -0.00072308 -0.00041834
7.489e-05 0.0010782 0.00076148 0.00045444 0.0013893 4.9327e-05 0.090076 -0.19289
-0.0042202 -0.0036261 0.0013122 -0.00077355
0.00084035 -0.001699 0.00049445 0.00038636 -0.00078059 -0.0012732 -0.004253 -0.0035986
0.24453 -0.14433 0.0013149 -0.0041186
0.00061147 8.8538e-05 -0.00012958 -0.0011813 -0.00063746 -0.00077187 0.001355 -0.0008694
0.0011783 -0.0042099 0.22813 -0.3458
4040000000 0.22484 -0.24659 -0.00068065 -0.0038281 0.0032489 -0.0029971 0.00031905 0.00038866
-0.00050016 -0.00087646 0.00061666 -2.226e-05
-0.00062747 -0.0037686 -0.0065068 -0.19959 -0.004739 0.00015199 0.00029086 -0.00099221
-7.1599e-07 0.00021113 -0.001465 3.9166e-05
0.0033702 -0.0030825 -0.0047925 0.00023732 0.24787 -0.22195 0.00016733 -0.00092828
-0.00091231 -0.00038087 -0.00073947 0.00035735
0.000335 0.00037361 0.00022244 -0.0010033 0.00018988 -0.00087262 0.067768 -0.18757
-0.0065823 -0.0014832 0.0016256 -0.00069324
-0.0004856 -0.00086049 6.6394e-06 0.00021049 -0.00096195 -0.00041924 -0.0066089 -0.00143
0.2326 -0.17684 -0.0018076 -0.0033234
0.00068741 -5.8922e-05 -0.0015228 -0.00010394 -0.0010025 0.00055816 0.0015834 -0.00060639
-0.0017386 -0.0032127 0.19078 -0.36369
4100000000 0.19415 -0.26978 -0.0032919 -0.0026681 0.0011507 -0.0037934 -3.0471e-05 7.458e-05
0.00028385 -0.0015461 0.00049565 0.00039422
-0.0032332 -0.0026886 -0.032369 -0.2035 -0.0050298 0.001134 -0.00015269 -0.00036246
0.00086168 0.00033208 -0.00051548 0.00014585
0.0010513 -0.0036911 -0.0050081 0.0012736 0.22598 -0.24803 0.00013047 -0.00023182
-0.0005132 6.3858e-05 -0.0015774 -6.2279e-05
-3.8425e-05 0.00014609 -0.00014048 -0.00039121 0.00013871 -0.0002906 0.034224 -0.20131
-0.0059477 0.00065057 0.0011348 -0.0013982
0.00037565 -0.0015841 0.00081126 0.00024083 -0.00061744 1.0116e-06 -0.0059109 0.00063468
0.21842 -0.20273 -0.0015872 -0.0038507
0.00045979 0.00027785 -0.00058763 0.00033415 -0.0012807 -8.6969e-05 0.0011616 -0.0014481
-0.0016715 -0.0039931 0.1581 -0.39065
4160000000 0.16487 -0.28641 -0.0035432 -0.0018399 -0.00029856 -0.0032542 0.00081435 -0.00017483
-0.0038866 -0.00075614 0.00087631 -0.00090531
-0.0036266 -0.0017969 -0.058222 -0.19949 -0.0047199 0.0028924 -0.00052151 -0.00016276
0.00029613 -0.00056249 -0.001034 0.00048933
-0.00035052 -0.0031538 -0.0046572 0.0029371 0.19284 -0.2635 0.00053598 -0.00011452
-0.0011418 -0.00038227 -0.0012159 0.0012042
0.00078876 -0.00028164 -0.0005544 -0.00021462 0.00054155 -6.9981e-05 0.0098121 -0.18893
-0.0051695 0.0015716 0.0012068 -0.0020862
-0.003962 -0.00067047 0.0002697 -0.00043674 -0.00095376 -0.00039712 -0.0051349 0.0016157
0.18792 -0.2357 -0.00408 -0.0032493
0.00089215 -0.00067323 -0.00091575 0.00035014 -0.0014264 0.0010432 0.0011163 -0.0021458
-0.0041681 -0.0030555 0.10796 -0.39934
4220000000 0.13663 -0.30196 -0.004375 0.0001287 -0.00011317 -0.0037661 -0.00024488 -0.0002479
-0.0010061 0.000853 0.00034911 -0.00085824
-0.0042637 0.00013503 -0.094584 -0.18947 -0.0020377 0.0034775 -0.00016017 -0.00016565
2.9824e-05 7.188e-05 -0.00052193 0.0010703
-0.00010878 -0.0038679 -0.0020245 0.0035409 0.16288 -0.28983 -5.9951e-05 0.00021476
0.00057476 0.00048777 0.00018499 0.001027
-0.00024996 -0.00017261 -0.00012599 -0.00017243 -3.5456e-05 0.00016644 -0.01415 -0.18673
-0.004362 0.0022986 -0.00014773 -0.0024572
-0.00083511 0.00080587 -2.9717e-05 -1.3983e-05 0.00049775 0.00042193 -0.004352 0.0023422
0.1726 -0.26043 -0.0045493 -0.0025905
0.00018635 -0.0010129 -0.00061957 0.0011129 0.00020922 0.0013286 -2.8451e-05 -0.0023964
-0.0044547 -0.0028195 0.080645 -0.41213
4280000000 0.10569 -0.31067 -0.0027518 0.0016663 -0.0016428 -0.0042559 -0.00047062 0.00054159
-0.00040727 0.0013711 -0.00083081 -0.0003566
-0.0027771 0.0016525 -0.12031 -0.19363 -0.0029627 0.0028676 -0.00069863 -0.00027871
0.000157 0.00021063 0.00053841 0.00055777
-0.001725 -0.0041351 -0.0028885 0.002913 0.13271 -0.2959 0.00093794 -0.00025447
-0.0010117 0.00068216 -0.00054384 0.0011577
-0.00047309 0.00054394 -0.00068668 -0.00034926 0.0009364 -0.00021226 -0.052132 -0.17175
-0.0049209 0.0025682 -0.00070738 -0.0022029
-0.0004239 0.0014147 0.00010548 0.00026638 -0.00094647 0.00095568 -0.004894 0.0025999
0.12824 -0.28343 -0.0061029 -0.0010253
-0.00068979 -0.00039095 0.00066787 0.00058739 -0.00037827 0.00081823 -0.00070678 -0.0022547
-0.0062277 -0.00085734 0.029382 -0.41754
4340000000 0.078168 -0.31962 -0.0018269 0.0018995 -0.0023771 -0.001462 0.00026809 0.00046507
0.00010568 0.0006112 -0.00016884 -0.0009682
-0.0017895 0.0018828 -0.14079 -0.16751 -0.0017892 0.0039213 -8.4158e-05 0.00045644
-0.00029508 -0.00033425 0.00039115 0.00048431
-0.0023825 -0.0014893 -0.0017726 0.0039155 0.097415 -0.31345 -0.00043387 -0.0010317
0.00043231 0.00098589 0.00078268 0.0018261
0.00021844 0.00045368 -6.0713e-05 0.00054194 -0.00040838 -0.0010267 -0.069615 -0.16871
-0.0041328 0.0037132 -0.0013246 -0.0025931
3.9387e-05 0.00071124 -0.00019761 -0.00040942 0.00036746 0.00068956 -0.004112 0.0037345
0.10223 -0.30829 -0.0045258 0.0015065
-0.00013868 -0.00090033 0.0001276 0.00037084 0.00053928 0.0019558 -0.0014536 -0.0023984
-0.0043401 0.0014289 -0.0041832 -0.41136
4400000000 0.047306 -0.32491 -0.00075999 0.001469 -0.0024599 -0.0017385 0.0006984 0.0011446
-6.511e-05 0.0008508 -0.00015719 -0.00079479
-0.00076316 0.001433 -0.16989 -0.15754 -0.0014033 0.0041128 -0.00050553 0.0005544
0.00029361 -0.00049192 0.00054914 0.00023091
-0.0025555 -0.0017572 -0.0013411 0.0041674 0.067978 -0.31914 -0.00013447 -3.8057e-05
0.00045886 7.724e-05 0.00087331 0.0012999
0.00078336 0.0011244 -0.0005211 0.00049493 -0.00014134 -5.8556e-05 -0.094236 -0.15544
-0.0032514 0.0052314 -0.0021359 -0.0014511
-8.7669e-05 0.00075235 0.00021596 -0.00047262 0.00048456 0.00033365 -0.0032196 0.00521
0.07016 -0.32025 -0.00408 0.0010448
-0.00020227 -0.00073581 0.00066252 0.00040244 0.0010982 0.001263 -0.0021011 -0.0015934
-0.0043378 0.001009 -0.049645 -0.41588
4460000000 0.011487 -0.32426 -0.00067437 0.0002204 -0.004315 -0.00077686 0.0014343 -0.00073668
-0.00032619 0.0011064 -0.0013524 -0.00032209
-0.00057668 0.00024151 -0.19165 -0.12786 -0.00040073 0.004802 -0.00036072 0.00075163
-0.00032803 -0.0004716 0.00034924 -0.00030282
-0.0042848 -0.00078756 -0.00026195 0.0047114 0.042678 -0.32668 -0.00046276 -0.00049534
0.00021013 0.00064691 0.0020586 0.0010506
0.001327 -0.00078412 -0.0003618 0.00077675 -0.0004502 -0.00050539 -0.10737 -0.13394
-0.0015537 0.0062579 -0.0023368 -0.00087034
-0.00038988 0.0012509 -0.00029359 -0.00044771 0.00024956 0.0005479 -0.0015596 0.0062787
0.035348 -0.31648 -0.0036953 0.0029171
-0.0011642 -0.00042033 0.00033261 -0.00041224 0.0018545 0.00082492 -0.0024092 -0.00066768
-0.0035072 0.0029162 -0.090634 -0.39742
4520000000 -0.012501 -0.32478 -0.00046093 -0.00058052 -0.0036018 0.00050682 0.00069475 2.5829e-05
0.0017662 6.5309e-05 -0.00063793 0.00082443
-0.00047535 -0.00059119 -0.21635 -0.11076 0.00094336 0.0043484 0.00052934 0.0008368
-0.00028237 9.0524e-05 0.00031771 -0.00022564
-0.0035781 0.00048179 0.00097777 0.0044335 0.011011 -0.32443 -0.001149 0.00053368
0.00084801 -0.00040251 0.0015638 -0.0013211
0.00069765 -5.2957e-06 0.00056 0.00084638 -0.0011309 0.00053641 -0.12493 -0.12477
-0.00040048 0.0057739 -0.0030965 -0.00055291
0.0018292 4.3154e-05 -0.00035107 6.3616e-05 0.00075549 -0.00044794 -0.00038584 0.0057726
-0.013124 -0.32949 -0.0027975 0.0027057
-0.00065606 0.00092371 0.00022365 -0.00013605 0.0015035 -0.00089429 -0.0029705 -0.00057764
-0.0029451 0.0026693 -0.11819 -0.3953
4580000000 -0.050336 -0.31719 -0.0013299 -0.00073806 -0.0031408 0.0026063 0.00080039 -0.0003861
0.00023838 0.00022481 -0.00050802 0.0008508
-0.0013572 -0.00067359 -0.2349 -0.084071 0.0010884 0.0041201 0.00062748 -2.791e-05
-0.00010967 0.00022559 3.6482e-05 -0.00029784
-0.0030042 0.0026734 0.0011559 0.0039951 -0.020399 -0.32086 -8.7038e-05 0.00049107
-0.00036356 -0.00010659 0.0017188 -0.00070167
0.00076523 -0.00038987 0.00059833 -6.8733e-05 -0.00016172 0.00050222 -0.13519 -0.099903
0.0023075 0.0052513 -0.0025743 0.0013018
0.00022819 0.00029673 -0.0001779 0.00026359 -0.00019565 -3.4544e-05 0.002323 0.0051964
-0.040427 -0.33548 -0.0021273 0.003505
-0.00041579 0.00083708 0.00032442 -0.00031507 0.0016995 -0.0011041 -0.0026539 0.0013239
-0.0020291 0.0035359 -0.16406 -0.36543
4640000000 -0.075605 -0.31098 -0.0026374 -0.0015866 -0.0028825 0.0026807 0.00057668 -0.0014988
0.0014457 -0.00031271 0.00022444 0.001084
-0.0026003 -0.0016402 -0.24508 -0.056265 0.0016587 0.0036355 0.00068616 0.00026657
-0.00021835 0.00051183 0.00015308 -0.00078058
-0.0028216 0.0026072 0.0017113 0.0036627 -0.0447 -0.31451 7.0668e-05 0.00087157
0.0010478 0.00016545 0.00064117 -0.0022072
0.00048137 -0.0015392 0.00073375 0.00028183 0.00011893 0.00083889 -0.14063 -0.085552
0.0034141 0.0035552 -0.0023287 0.0013966
0.0012955 -0.00032588 -0.00013077 0.00037056 0.0009699 0.00013722 0.0034291 0.0035373
-0.073783 -0.32192 -0.002422 0.0036246
0.00026806 0.0010627 -7.8791e-05 -0.00073476 0.00036915 -0.0019077 -0.0021703 0.0015032
-0.0024818 0.0036116 -0.18264 -0.35499
4700000000 -0.10351 -0.306 -0.004306 -0.0001026 -0.0015738 0.0046785 -0.00098683 -0.0010024
0.0011043 -0.00052484 0.0008391 0.00031117
-0.0042883 -1.9719e-05 -0.25689 -0.037607 0.0025204 0.004226 0.00056082 -0.00047163
0.00030019 0.00037853 -0.00037232 -9.3576e-05
-0.0015098 0.004826 0.0026132 0.0041791 -0.075294 -0.30871 -9.6402e-05 0.00052178
-4.2534e-05 -0.00026444 -0.00048093 -0.0013385
-0.00097396 -0.0010383 0.00051701 -0.00046848 -0.00010126 0.00055149 -0.15731 -0.064668
0.0032724 0.0015486 -0.0016562 0.0027792
0.00098325 -0.00057154 0.00030457 0.00044967 -6.8105e-05 -0.00018035 0.0033752 0.0014477
-0.11295 -0.31496 -0.0010564 0.0042397
0.00094683 0.00049717 -0.00024952 -2.473e-05 -7.9965e-05 -0.0013738 -0.0018326 0.0026202
-0.0010026 0.0043013 -0.22654 -0.32619
4760000000 -0.1336 -0.29081 -0.0048729 0.001482 0.00086877 0.0046241 -0.00077333 -0.0006338
0.00032958 -0.0011164 0.00084185 -0.00027376
-0.0048555 0.0014299 -0.25234 0.0047233 0.003264 0.0031972 -4.6128e-05 -0.00068476
0.00028943 0.00015991 0.00019445 8.981e-05
0.00095117 0.0045546 0.0031839 0.0030957 -0.10555 -0.29499 0.0007793 0.00027848
0.00082624 -5.4743e-06 -0.00080956 -0.00092837
-0.00078571 -0.00060101 -2.8257e-05 -0.00068968 0.00086787 0.00032454 -0.15127 -0.048242
0.0021699 0.00086408 -0.00056758 0.0026972
0.00039725 -0.0010938 0.00033822 0.00014928 0.0009238 -6.0861e-05 0.0021561 0.00090353
-0.14556 -0.29807 -0.00053437 0.0037281
0.00073124 -0.00039582 0.00019207 -8.8639e-05 -0.0010908 -0.0011537 -0.0004152 0.0027772
-0.00070668 0.003728 -0.23734 -0.30373
4820000000 -0.16047 -0.27664 -0.0050408 0.0028805 0.0014763 0.002913 -0.00083313 -0.00037861
0.00044078 -0.00088977 0.00021817 -0.00026419
-0.0050488 0.0028146 -0.2642 0.027093 0.0043704 0.0032525 -6.4876e-05 -0.00037663
0.00030325 -0.00010791 -0.00018103 -0.00063577
0.0014055 0.0028437 0.004461 0.0032797 -0.1332 -0.29085 0.00054556 -0.00042744
0.00067159 -0.00069348 -0.00095867 -0.00055862
-0.00086122 -0.00036605 -6.5061e-05 -0.0003734 0.00050231 -0.00040422 -0.16667 -0.030613
0.0018289 -0.00023855 -0.00010894 0.0031305
0.00037211 -0.00081539 0.00030758 -0.00012219 0.00050411 -0.0005898 0.0018048 -0.0002653
-0.18606 -0.28086 -0.00022641 0.0032547
0.00023699 -0.00038881 -0.00025862 -0.00044079 -0.00092579 -0.00012942 -6.9289e-05 0.0029897
-0.0001147 0.0033272 -0.27467 -0.2738
4880000000 -0.19131 -0.25659 -0.004205 0.0046 0.0019953 0.003055 -0.0013541 0.00021151
-0.00095616 -0.0011673 0.00038179 -9.4856e-05
-0.0041315 0.0045396 -0.25565 0.068552 0.0047293 0.0016447 -0.00032392 -0.00017586
-0.00025112 0.00020664 -0.00024932 0.0001284
0.0021474 0.0028462 0.0047685 0.0014718 -0.15194 -0.27706 0.00049683 -0.00044298
-0.00025935 -0.0013591 -0.00067038 0.00022272
-0.001481 0.00023581 -0.0003771 -0.00013849 0.00054033 -0.00036676 -0.15966 -0.012099
0.00046391 -0.00047775 0.0013009 0.0025033
-0.00096573 -0.0010831 -0.00023319 0.00030527 -0.00021333 -0.0013346 0.00044234 -0.00052455
-0.21666 -0.2654 0.00044529 0.0029203
0.00045474 -1.9344e-05 -0.00012758 2.0647e-05 -0.00052871 -0.00015198 0.0012182 0.0026277
0.00028656 0.0028968 -0.28665 -0.24374
4940000000 -0.21193 -0.23903 -0.0029541 0.0064882 0.0030153 0.0012659 -0.0002371 0.00081343
-0.0010043 -0.00045033 0.0001774 -0.0008014
-0.0029635 0.0065308 -0.26735 0.094473 0.0059782 0.0010547 -0.00012399 -0.00010305
0.00035959 -0.00034317 -0.00028142 4.4001e-05
0.0029055 0.0012547 0.0059647 0.0010473 -0.17182 -0.25405 -1.5262e-06 -0.00036743
-0.001022 -0.00010248 -0.00022699 4.0409e-05
-0.00020609 0.00077745 -0.00010148 -0.00013218 2.0821e-05 -0.00043795 -0.16736 -0.0024543
-0.00045323 0.0003832 0.0017652 0.0018729
-0.0010773 -0.00046229 0.00030829 -0.00041854 -0.0011073 -0.00021174 -0.00043191 0.00039927
-0.24049 -0.23782 -0.00028204 0.0031449
8.6249e-05 -0.00075403 -0.00040514 0.0001002 -0.00062225 0.00023071 0.0018988 0.0017266
-0.00018328 0.0031213 -0.31025 -0.21807
5000000000 -0.23262 -0.21473 -0.00010086 0.0074543 0.0033019 0.0018659 -0.00012545 0.0005788
-0.00066541 0.00059552 -0.00036163 -0.00073016
-9.6625e-05 0.007425 -0.25348 0.11205 0.0058244 -0.00076716 -0.00029589 -0.00012771
-0.00018165 -0.00055403 -0.00036526 -2.9854e-05
0.0033444 0.0017479 0.0059275 -0.00089392 -0.20191 -0.23931 -0.00064615 -0.00082043
-0.00052909 -0.00021186 -0.00061003 -5.8727e-05
-0.00012246 0.00060649 -0.00030583 -6.3317e-05 -0.00063477 -0.00073152 -0.16139 0.021914
-0.00082967 0.0014351 0.0025848 0.0010233
-0.00057801 0.0006113 -0.00022128 -0.00046099 -0.00058437 5.2886e-06 -0.00080859 0.001424
-0.26837 -0.21475 0.00011973 0.0037816
-0.00025408 -0.00084261 -0.00028251 2.2999e-05 -0.00029598 -4.2024e-05 0.002483 0.0010574
2.4613e-05 0.0037564 -0.32187 -0.18334
5060000000 -0.25352 -0.18701 0.0019704 0.0070978 0.0032004 -0.0003981 0.00011351 0.0004307
-0.00040614 -5.587e-05 -0.00045039 -0.00023565
0.0019216 0.0070719 -0.23596 0.14879 0.0053014 -0.0020449 -4.4936e-05 0.00021339
-0.00044554 5.0002e-05 -0.00029785 0.0002556
0.003053 -0.00059584 0.0052465 -0.0021552 -0.21538 -0.21765 -0.00036611 0.00028109
-0.00089516 0.00018628 -0.00094033 8.1545e-05
0.0001229 0.00045713 -4.277e-05 0.00021803 -0.00030853 0.00026706 -0.16299 0.029257
-0.00027646 0.0030647 0.0017594 0.00040985
-0.00044296 -8.7834e-05 -0.0004414 -9.0688e-06 -0.0008404 0.00011571 -0.00024832 0.0030871
-0.28198 -0.18377 0.00089926 0.0033035
-0.00045096 -0.00030956 -0.00040199 0.00015718 -0.0010092 -8.059e-05 0.001845 0.00049193
0.00095408 0.0033385 -0.33443 -0.15485
5120000000 -0.26936 -0.16131 0.0036239 0.0060014 0.0030445 -0.00070422 0.00027541 0.00065284
1.0737e-06 0.00096026 -0.00053713 0.00026883
0.0036119 0.0060342 -0.23025 0.17522 0.0047886 -0.0028186 0.00011004 0.00027265
-3.388e-05 -2.3345e-05 6.55e-05 0.00028922
0.0030636 -0.00064811 0.0047927 -0.0028748 -0.22991 -0.20237 3.1088e-05 0.000212
-0.00010266 0.00075279 -0.0010913 0.00058476
0.00028708 0.00060953 6.7313e-05 0.00026038 -3.4265e-05 0.00017642 -0.1591 0.055482
0.0011459 0.0032546 0.0025089 0.00038887
1.3352e-05 0.00080983 -0.00011686 -9.1537e-06 -0.00022718 0.00074138 0.0011645 0.0032472
-0.29703 -0.14979 0.0016314 0.0036322
-0.00057245 0.00016589 0.00010104 0.0003787 -0.0011478 0.00082077 0.0024213 0.00029072
0.0015388 0.0034766 -0.34715 -0.12016
5180000000 -0.28513 -0.13092 0.0051274 0.0047469 0.0033606 -0.00099837 0.00027169 0.00055138
-8.8072e-05 0.00017252 -0.00043234 0.0004121
0.0051161 0.0046971 -0.20807 0.19822 0.004037 -0.0039043 -0.00030681 -0.0003025
-0.00011943 -0.00020662 -0.00010897 0.00012562
0.0033103 -0.0011807 0.0040001 -0.0039231 -0.24049 -0.16583 -0.00038113 0.00066708
-8.8341e-05 -2.0553e-05 -0.00057734 0.0010479
0.00027229 0.00054445 -0.00028827 -0.00027591 -0.0003299 0.00072932 -0.15805 0.065194
0.002843 0.0040081 0.0021868 -0.00097917
-0.00014692 0.00013358 -6.759e-06 -0.00019141 8.2573e-05 5.3023e-05 0.0028921 0.0039504
-0.3089 -0.10748 0.0025868 0.0035183
-0.00055744 0.00052874 -7.6783e-05 6.9513e-05 -0.00043164 0.00094644 0.0022146 -0.00082371
0.0025703 0.0036709 -0.34862 -0.088535
5240000000 -0.2934 -0.10392 0.0051702 0.0033794 0.0025818 -0.0027283 0.00069415 3.2967e-05
-0.00030098 2.3475e-05 6.4445e-05 0.00060692
0.0051778 0.0033764 -0.19618 0.23558 0.00307 -0.004707 -5.294e-05 0.00015694
-0.00023885 6.6752e-05 0.000264 0.00040035
0.0026187 -0.0027798 0.0029514 -0.0047823 -0.2568 -0.14107 0.00038699 0.00022694
-0.00023795 0.0008085 0.00041915 0.0014051
0.00072121 1.6345e-05 -7.7221e-05 0.00016108 0.0003635 0.00018217 -0.15835 0.085807
0.003612 0.0024838 0.0016441 -0.0011332
-0.00021391 -4.4822e-05 -0.00035286 4.2492e-05 -0.00036382 0.00067786 0.0036547 0.0024506
-0.32295 -0.066508 0.0032534 0.0027235
7.4619e-05 0.00049784 0.00010833 0.00037514 0.00017025 0.0013611 0.0016482 -0.0012858
0.0031885 0.0025748 -0.3558 -0.055019
5300000000 -0.29828 -0.073494 0.0060609 0.00192 0.0017667 -0.0030765 0.00014576 -0.00034474
0.00033921 0.00067287 0.00016198 0.00015248
0.0060734 0.0019037 -0.18809 0.24046 0.0021939 -0.0053593 -0.00014455 0.00020804
-6.9066e-05 0.00032248 0.00019549 0.00029055
0.0017364 -0.0031282 0.0021206 -0.0053681 -0.27295 -0.11558 0.00031618 -0.00028444
0.00020479 0.00030754 0.0004878 0.00079355
0.00014697 -0.00032404 -0.00012801 0.00021413 0.00037472 -0.00023944 -0.15063 0.095079
0.0053798 0.0017974 0.0014302 -0.0017359
0.00036466 0.00071619 -2.6194e-05 0.00038883 0.00020547 0.00049798 0.0053827 0.0017807
-0.33405 -0.037609 0.0035403 0.0024618
7.4396e-05 0.00032626 0.00034989 0.00033465 0.00080324 0.00098401 0.0014207 -0.0016029
0.0035598 0.0025272 -0.35081 -0.019856
5360000000 -0.29829 -0.036482 0.0060339 0.00068508 0.00041568 -0.0036871 0.00036904 -6.6302e-05
4.7254e-05 0.00049549 0.00058773 -9.1516e-06
0.0060005 0.00068143 -0.15066 0.2619 0.00079603 -0.0056057 5.5945e-05 0.00026613
5.3469e-06 0.00013689 0.00059023 -4.2517e-06
0.00035808 -0.0037718 0.00070548 -0.0056414 -0.27207 -0.088637 0.00038394 0.0003948
0.00017635 0.00043041 0.00076346 0.00051462
0.00036385 -5.8826e-05 6.7021e-05 0.00023405 0.00042663 0.00037974 -0.14877 0.11294
0.0058564 -0.00044587 0.00062308 -0.0018505
6.5041e-05 0.00044082 -4.6464e-05 4.2634e-05 0.00023731 0.00034123 0.0057903 -0.00055552
-0.33001 0.0010815 0.0046165 0.0023747
0.00063763 -0.00013338 0.00043214 -0.00016604 0.00074525 0.00028888 0.00066981 -0.0019921
0.0045165 0.0022762 -0.34891 0.0088192
5420000000 -0.30063 -0.013143 0.0061876 -0.0011833 -0.00053091 -0.0038403 -4.6281e-05 -0.00015495
0.00076251 0.00038331 0.00023382 -0.00034244
0.0061617 -0.0012201 -0.13169 0.28856 -0.00016848 -0.0054878 8.479e-05 0.0001678
7.5957e-05 -9.4456e-05 0.00024766 -0.00019193
-0.00055545 -0.0037898 -0.00024208 -0.0055195 -0.28767 -0.055186 -0.00017433 -0.00053137
0.00080379 -5.6987e-05 0.0007882 -0.00023733
-5.6296e-05 -0.00019935 0.00011915 0.00019044 -0.00022881 -0.00049397 -0.13722 0.12759
0.0049688 -0.0020463 0.00029431 -0.0017707
0.00077262 0.00030593 8.8069e-05 -1.2161e-05 0.00066979 2.851e-06 0.0049716 -0.0020541
-0.33334 0.029477 0.0049826 0.00074819
0.00028526 -0.00041778 0.00031054 -4.6809e-05 0.00068051 3.2747e-06 0.00019056 -0.0016879
0.0050704 0.00088646 -0.34097 0.050783
5480000000 -0.29246 0.023014 0.0049607 -0.0020204 -0.002061 -0.0029039 0.00035389 -7.7434e-05
0.00078686 -0.00026003 -0.00019467 -8.113e-05
0.0049696 -0.0020358 -0.11726 0.29632 -0.0017171 -0.0055713 1.7424e-06 0.00016381
2.179e-06 -3.4243e-05 0.00019148 -5.8557e-05
-0.0021323 -0.0028906 -0.0018032 -0.005552 -0.29174 -0.032782 -0.00026056 0.00012784
0.00056493 -0.0003573 0.00069846 8.6301e-05
0.00040773 -3.0319e-05 1.0052e-05 0.00017813 -0.00020613 0.00010341 -0.13066 0.13845
0.0039902 -0.0034119 -0.00017556 -0.0018954
0.00084995 -0.00022149 5.1684e-05 -0.00010945 0.00075396 -0.00033122 0.0039936 -0.0034674
-0.32287 0.059066 0.0046646 0.00042152
-0.00020636 -0.00010764 0.00022813 -0.00021483 0.00093466 -0.00011724 -7.5002e-05 -0.0019314
0.0045414 0.00034578 -0.33273 0.072543
5540000000 -0.28851 0.048337 0.0042583 -0.0027067 -0.0026309 -0.001931 0.00037817 -0.000283
0.0002844 -0.00015902 -0.00014606 0.00012106
0.0041814 -0.0026526 -0.076399 0.31372 -0.0025474 -0.0050153 0.00046467 0.00010604
1.6267e-06 -0.00012923 -2.5509e-05 -0.00047478
-0.0028282 -0.0018967 -0.0026492 -0.0050045 -0.29038 -0.011919 0.00037818 -8.5794e-05
0.00033056 -4.6494e-05 0.00057025 -0.00020778
0.00030133 -0.00032988 0.00043776 9.3755e-05 0.00034476 -9.9898e-05 -0.11911 0.15985
0.0026128 -0.0039041 -0.00093318 -0.0018947
0.00017583 -0.00021584 -5.8834e-05 -7.2124e-05 0.00027314 -0.00013991 0.002545 -0.0038719
-0.30785 0.093744 0.0049933 -0.0010571
-0.00022406 8.5198e-05 -0.00012152 -0.00036531 0.00035679 -0.00020061 -0.0010659 -0.0018693
0.0050515 -0.00088758 -0.32416 0.11351
5600000000 -0.2768 0.076219 0.0034011 -0.0037494 -0.0023662 -0.0016501 0.00028426 -0.00040052
0.00030588 -0.00016927 0.00021581 0.00045085
0.0034539 -0.0037116 -0.073544 0.32772 -0.0037719 -0.0046884 4.484e-05 -0.0002393
-0.00013246 9.1692e-06 -0.00023226 -0.00023576
-0.0023393 -0.0016369 -0.0039134 -0.0046113 -0.29025 0.02012 -9.5371e-06 2.8906e-05
0.00028409 -0.00060492 0.0002335 -0.00067268
0.00029646 -0.0004056 5.1992e-05 -0.00025596 -1.0639e-05 6.4547e-05 -0.11135 0.15913
0.0016967 -0.0038824 -0.0012201 -0.0010765
0.00030792 -0.00018374 -7.4757e-05 -2.6827e-05 0.00030439 -0.00045744 0.0017288 -0.0039233
-0.29922 0.12384 0.0043801 -0.0012148
0.00029816 0.00043432 -8.668e-05 -0.00031234 0.00041934 -0.00054764 -0.0011609 -0.0010629
0.0043448 -0.0014549 -0.3024 0.12802
5660000000 -0.2655 0.098093 0.0030707 -0.0037633 -0.0035051 -0.00059541 -0.00033917 -0.00065121
-7.944e-05 -0.00059119 0.00046352 -0.00023107
0.0030699 -0.0037409 -0.032261 0.31914 -0.0045703 -0.003056 -1.347e-05 -0.00010791
0.00017708 7.9742e-05 -5.6428e-05 -2.8572e-05
-0.0035752 -0.00059258 -0.0045922 -0.0030157 -0.29062 0.044051 -0.00016172 0.00010278
-0.00035649 -0.00034679 0.00027297 -0.0008877
-0.00034139 -0.00070871 -1.1306e-07 -0.00010623 -0.00016613 5.1982e-05 -0.095915 0.17929
0.00069142 -0.003899 -0.0013572 -0.00098636
-0.0001234 -0.00057576 0.00010405 0.00010253 -0.00035744 -0.00044638 0.0005831 -0.0038702
-0.28388 0.15188 0.0042818 -0.0023369
0.00038665 -0.00019568 -0.00021338 -4.5401e-06 0.00030557 -0.0011785 -0.0013613 -0.00099753
0.0043304 -0.0020841 -0.29341 0.1644
5720000000 -0.25023 0.11962 0.002568 -0.0043027 -0.0028032 0.00071944 -0.00051429 -0.00028666
-0.00038592 -0.00024082 -9.3664e-05 -0.00048207
0.0025922 -0.0043139 -0.0040442 0.34446 -0.0056521 -0.0026642 6.5666e-05 -6.9436e-05
-0.00026112 -5.8324e-05 -0.00034396 9.3839e-05
-0.002869 0.00082709 -0.0057271 -0.0025678 -0.2866 0.075022 0.00018276 8.8161e-06
0.00023775 0.00017166 -8.7906e-06 -0.00059168
-0.00051148 -0.00022929 6.9915e-05 -5.5709e-05 0.00015045 4.1234e-05 -0.079823 0.18103
-0.00023277 -0.0034937 -0.0017784 -0.00030013
-0.00037074 -0.0001391 -0.0002738 -2.1158e-05 0.00017634 0.00017943 -0.00017884 -0.003509
-0.27323 0.17875 0.0038948 -0.0035133
-0.0001221 -0.00051175 -0.00031438 0.00014614 -0.00012926 -0.00041441 -0.0017098 -0.00028528
0.0038191 -0.0037373 -0.26283 0.18158
5780000000 -0.23372 0.13683 0.0014355 -0.0048519 -0.0025509 0.0012931 -0.0007314 7.9634e-05
-0.00034337 -0.0002288 -0.00016171 -0.00015497
0.0014349 -0.004895 0.0093773 0.33924 -0.0060364 -0.00047589 -4.9083e-05 -0.00016617
1.3634e-05 4.3465e-05 -7.5823e-05 -4.8342e-05
-0.002468 0.0012239 -0.0059473 -0.00032729 -0.28318 0.091967 -0.00011881 -5.1651e-05
0.00012528 -5.943e-05 -0.00061107 -0.00031327
-0.00070254 8.0593e-05 -2.9152e-05 -0.00016546 -5.9291e-05 -7.7524e-05 -0.070735 0.19686
-7.326e-05 -0.0029865 -0.0012086 7.635e-05
-0.00039076 -0.00025376 3.8067e-05 -2.3311e-05 0.00023046 -1.4723e-05 -0.00018036 -0.0030117
-0.26211 0.19995 0.0030771 -0.0037271
-0.00015621 -0.00017786 -8.4634e-05 -0.00014142 -0.00036023 -0.00034392 -0.0012343 -4.1605e-06
0.0030492 -0.0035174 -0.25406 0.20387
5840000000 -0.21981 0.15801 7.7463e-05 -0.0055075 -0.0020109 0.0012055 -0.00014107 0.00030824
-0.00039173 0.00027765 -0.00045598 -0.00031455
0.00014733 -0.0054757 0.045047 0.34233 -0.0056146 0.00060736 -0.00020128 1.3942e-05
0.00026936 -5.7533e-05 -0.00010317 0.00013474
-0.0020039 0.001403 -0.0056874 0.00068288 -0.27555 0.11584 -0.00019827 -6.8318e-06
-7.4501e-05 -0.0006351 -0.00024441 -0.0004963
-0.00017527 0.00029867 -0.0002202 2.559e-05 -0.00025263 2.1913e-05 -0.047844 0.19969
-0.00064712 -0.0036058 -0.0012195 0.00022046
-0.00041278 0.00029974 0.00027799 6.1386e-06 -0.00017549 -0.00069953 -0.00060388 -0.003547
-0.24397 0.20905 0.0023221 -0.0039527
-0.00046914 -0.00025379 -0.00011965 0.0002482 -0.00049464 -0.00058709 -0.0011692 0.00031284
0.0025309 -0.004194 -0.21761 0.22786
5900000000 -0.20571 0.16975 -0.0020282 -0.0054519 -0.0022295 0.0024443 -0.00016256 2.0016e-05
0.00026302 -0.00017891 0.00011791 0.00028155
-0.0020161 -0.0055002 0.065284 0.34191 -0.0052173 0.0020671 3.0912e-05 -1.5086e-05
4.165e-05 -0.0002364 -7.4981e-05 -0.00011853
-0.002087 0.0024616 -0.0050803 0.0022131 -0.26016 0.13084 -8.7322e-05 -0.00010539
-0.00049002 -0.00048637 -0.00097061 -0.00026206
-0.00013346 1.641e-05 4.423e-05 -1.9829e-05 -6.8485e-05 -6.5398e-05 -0.040564 0.21001
-0.00081104 -0.0033323 -0.0011665 0.00033386
0.00017928 -0.00013725 3.2356e-05 -0.00027163 -0.00039829 -0.00041638 -0.00085998 -0.0033838
-0.21818 0.22471 0.0020824 -0.0051592
-1.4278e-05 0.00028521 -3.5283e-05 -0.00021408 -0.00074244 -0.0001503 -0.0012143 0.00030789
0.0018928 -0.0049938 -0.20342 0.23736
5960000000 -0.18539 0.18283 -0.003126 -0.0039502 -0.00055526 0.0027647 -0.00011154 0.00017285
-0.00017584 0.00011104 -0.0001279 -1.4818e-05
-0.0031024 -0.0039528 0.091926 0.34065 -0.004143 0.0022749 -0.00017511 3.0591e-05
-6.4702e-05 6.3736e-05 9.2912e-05 0.00011663
-0.00063087 0.0027888 -0.0041253 0.0023409 -0.24453 0.15707 -6.573e-05 -0.00015709
-0.00033454 0.00025431 -0.00027687 -6.0748e-05
-0.0001186 0.00015673 -0.000179 2.9235e-05 -6.3008e-05 -0.00019826 -0.02193 0.21836
-0.0019094 -0.0034288 -0.00096173 0.00091407
-0.00014163 7.1624e-05 -0.00010996 9.5927e-05 -0.00039563 0.00019048 -0.0018646 -0.0033372
-0.19691 0.23853 0.00012864 -0.0050429
-7.3249e-05 4.0984e-05 6.1683e-05 0.00016015 -0.00043562 -0.00013933 -0.00091739 0.00097514
0.00035682 -0.0051921 -0.17402 0.26437
6020000000 -0.16722 0.19789 -0.0039589 -0.0029535 -0.00026787 0.0030126 -3.8887e-05 0.0005478
-0.00033758 0.00027376 -0.00018078 0.00025527
-0.0039185 -0.0030256 0.11999 0.33203 -0.0046366 0.0031764 -0.00011109 0.00014521
-0.00014221 9.7799e-05 -0.00028644 0.00013816
-9.5595e-05 0.0030499 -0.0046275 0.0033285 -0.22464 0.16886 -0.00029356 0.00023502
-0.00070967 7.6655e-05 -0.00059612 0.00047156
-3.4711e-05 0.00055199 -0.0001006 0.00013008 -0.00025619 0.00027814 -0.015575 0.21381
-0.002703 -0.0032116 -0.00063877 0.00080744
-0.00026263 0.00033411 -0.00014551 0.00011534 -0.00077643 0.00018853 -0.0027519 -0.0032974
-0.16723 0.25231 -3.8292e-05 -0.004809
-0.00020407 0.00039992 -0.00027312 0.00019788 -0.00066421 0.00062556 -0.00062921 0.00072527
-0.00016496 -0.0047436 -0.14765 0.26294
6080000000 -0.1471 0.20658 -0.0041128 -0.00075641 0.0013191 0.0030051 8.1664e-05 2.4979e-05
0.00010503 6.0122e-05 0.00032043 1.3222e-05
-0.0041114 -0.00067849 0.14154 0.33256 -0.0030544 0.0047586 -4.389e-05 -4.5147e-05
5.9675e-05 0.00016764 0.00026708 0.00049877
0.0012554 0.0028591 -0.0028865 0.004738 -0.20688 0.19576 0.00024551 0.00019433
-0.00033687 0.00075985 -0.00023015 0.00049268
9.3243e-05 1.7073e-05 -2.6778e-05 -4.5549e-05 0.00022572 0.00014299 0.0014179 0.22197
-0.0039037 -0.0023957 -0.00090754 0.0009479
0.00012606 9.9957e-05 -8.9974e-07 0.00015283 -0.00027269 0.00066595 -0.0039348 -0.0022753
-0.13795 0.26927 -0.0010413 -0.0053737
0.00040175 -5.0085e-05 0.00020861 0.00033419 1.2922e-05 0.00030122 -0.00093064 0.0010232
-0.00088598 -0.0053642 -0.12499 0.28458
6140000000 -0.12983 0.21958 -0.0035999 -0.00047531 0.0016733 0.0020117 4.9104e-05 1.3611e-05
2.7773e-05 -5.5351e-06 0.00042352 -0.00015699
-0.0035271 -0.00051348 0.16821 0.31359 -0.0021196 0.0052448 1.6125e-05 4.3585e-05
0.00038716 -3.4631e-06 0.00025106 3.7896e-05
0.0018135 0.0020952 -0.0021244 0.0053176 -0.18233 0.21454 0.00036186 -7.3985e-05
0.00010003 0.00054945 3.2749e-05 0.00052678
9.1062e-05 2.2474e-05 3.231e-05 4.3282e-05 0.00039102 -7.287e-05 0.014138 0.21267
-0.0046532 -0.0012442 -0.00046923 0.0014488
3.6891e-05 -7.9952e-05 0.00042132 -5.5974e-06 1.1075e-05 0.00052014 -0.0046523 -0.001277
-0.11826 0.2885 -0.0028517 -0.0043012
0.00045923 -0.00017665 0.00032162 0.00017277 -2.7251e-05 0.00055204 -0.00038017 0.0014136
-0.0029344 -0.00443 -0.086142 0.28277
6200000000 -0.11415 0.22497 -0.0028997 -8.4855e-05 0.0021809 0.0012504 0.00011636 0.00037347
-0.00026101 0.00017127 -0.0001732 -0.00032482
-0.0029424 -8.4692e-05 0.19616 0.31179 -0.00088484 0.005225 4.8532e-05 0.00022393
4.797e-05 4.0073e-06 6.2035e-05 0.00016379
0.0022554 0.0011568 -0.00070004 0.0052997 -0.16328 0.22853 0.00011589 -0.00037487
0.00044224 -5.3732e-05 0.00018576 0.00014416
0.00011732 0.00035379 2.8973e-05 0.00022213 0.00013534 -0.0003568 0.027565 0.22099
-0.0045064 1.457e-05 0.00015471 0.001248
-0.00016674 0.00012335 6.6262e-05 2.7073e-05 0.00053997 3.6205e-05 -0.0045771 0.00010356
-0.10518 0.29543 -0.0036707 -0.0035782
-3.6975e-05 -0.00034279 0.00011192 4.0426e-05 0.00026004 0.00028243 9.7172e-05 0.0013151
-0.0036601 -0.0035082 -0.072916 0.29213
6260000000 -0.099065 0.23776 -0.0030503 0.00083823 0.0022072 0.00059623 0.00029402 -0.00011149
0.00018112 0.00023878 -6.2294e-05 -0.0001097
-0.0030206 0.00086804 0.21343 0.29642 0.00014128 0.0053934 2.0204e-05 -0.00010782
-2.2202e-05 -9.5995e-05 0.00025683 0.00012136
0.0021357 0.00063994 0.00022476 0.0052315 -0.1405 0.25027 0.00010319 -2.414e-05
0.00043082 -2.3643e-05 0.00035956 0.00048524
0.00030826 -9.0909e-05 3.464e-05 -0.0001141 5.1424e-05 -4.3017e-05 0.0435 0.21604
-0.0044255 0.0014334 0.00055313 0.0011905
0.0001152 0.00029889 -0.00011778 -0.00013005 0.00033924 -7.9641e-05 -0.004369 0.0014424
-0.079224 0.29528 -0.0042174 -0.002603
-0.00015973 -0.00011526 0.00019837 0.00010597 0.00032683 0.00024253 0.00062369 0.001177
-0.004157 -0.0027371 -0.027447 0.29184
6320000000 -0.082704 0.2397 -0.0024874 0.0014938 0.0021597 -0.00045895 8.2467e-05 0.00011421
-0.0004173 0.00044616 -0.00020631 0.00037985
-0.0025354 0.0014148 0.23879 0.28658 0.0018826 0.0055211 6.4538e-05 8.6718e-05
-2.7892e-05 -8.924e-05 3.4353e-05 -9.2098e-05
0.0022346 -0.00053268 0.0019561 0.0056202 -0.12236 0.25834 -0.00019175 -0.00030054
0.00037751 -2.6674e-05 0.00030803 5.6504e-06
7.2021e-05 0.00010577 7.3945e-05 0.00010816 -0.00014491 -0.00027597 0.042423 0.21704
-0.0038501 0.0020791 0.00069682 0.00081146
-0.00043107 0.00040846 4.254e-05 -0.00017131 0.00030219 1.6228e-05 -0.0039096 0.0021212
-0.054377 0.30462 -0.0047402 -0.0014574
-0.0001542 0.00033273 0.00020312 -0.00010077 0.00022337 0.00015315 0.00063136 0.00073548
-0.0048617 -0.0014158 -0.016658 0.29034
6380000000 -0.062999 0.24678 -0.0018438 0.0019407 0.0016776 -0.00057193 5.8663e-05 -8.8134e-05
0.00029406 0.0003225 0.00012887 0.00023741
-0.0018429 0.0018834 0.25529 0.26709 0.0031342 0.0042037 -0.00011706 -8.832e-05
-0.00015223 -0.0001804 -8.0162e-05 -0.00027763
0.0016178 -0.00051252 0.0032907 0.0040682 -0.09458 0.27454 -0.00019012 0.00012351
0.00043635 -0.00014792 0.00039563 0.00026102
4.4715e-05 -6.0737e-05 -0.00011709 -7.2598e-05 -0.00019309 0.00012316 0.063346 0.2074
-0.0031163 0.0032808 0.0008853 0.00062855
0.00023608 0.000336 -0.00017854 -7.0898e-05 0.00044898 -0.00018945 -0.0029944 0.0033193
-0.033689 0.29695 -0.0047183 -0.00033945
1.3157e-05 0.00015662 -0.00017741 -0.00019096 0.00047427 0.00024848 0.00093018 0.00070461
-0.0045876 -0.00037882 0.023069 0.29213
6440000000 -0.040077 0.25734 -0.00080526 0.0024589 0.0018214 -0.00098777 0.00034073 -0.00016787
0.00030558 -0.00052962 -0.00025294 -0.00028656
-0.0007622 0.002402 0.27573 0.25286 0.00347 0.0028193 8.9495e-05 -5.4107e-05
-0.00013019 2.7292e-05 -0.00010393 -0.0003457
0.001882 -0.00091207 0.0034041 0.0027567 -0.076723 0.28857 -0.00012951 0.00028952
-0.00037094 -6.38e-05 0.00063593 -0.00046055
0.00036269 -0.00016207 8.6502e-05 -6.8292e-05 -0.0001406 0.00031626 0.065536 0.20325
-0.0017969 0.0039317 0.00099462 0.00072668
0.00028388 -0.00052995 -0.00016515 2.9462e-05 -0.00035727 -7.1904e-05 -0.0018282 0.0039676
0.0083825 0.30223 -0.004441 0.0013977
-0.00022844 -0.00024533 -0.00010555 -0.00031416 0.00049171 -0.00051654 0.00093759 0.0006578
-0.0045949 0.0013911 0.034858 0.27672
6500000000 -0.021746 0.25701 -8.0465e-05 0.0019917 0.0014029 -0.00089701 0.00021325 -9.4761e-05
0.00014718 0.00016641 -3.1541e-05 0.00031803
-0.00011111 0.0020432 0.30057 0.22547 0.0036751 0.0025231 0.0001124 4.1257e-05
0.00011979 0.00018391 0.00012587 -4.8281e-05
0.0012533 -0.001026 0.0038754 0.0024406 -0.06564 0.28537 3.9432e-05 3.3811e-05
-1.1547e-05 -0.00020846 -0.00028998 -0.00045178
0.00019776 -7.7362e-05 0.00011432 4.1965e-05 7.3635e-05 -4.3037e-07 0.089403 0.19821
-0.0002699 0.0039326 0.0010847 0.00024077
0.00014578 0.00015453 8.7211e-05 0.00016443 4.2499e-05 -0.00012182 -0.00014483 0.0039975
0.029882 0.30521 -0.0034741 0.0021049
-7.647e-05 0.00032311 0.00015558 -0.00012199 -0.00028346 -0.0003809 0.0010978 0.00031647
-0.0034 0.0021741 0.071797 0.27734
