# Supplementary material for: Early Detection of Alzheimer’s Disease via Machine Learning-Based Microwave Sensing: An Experimental Validation
Source: Sensors (Basel). 2025 Apr 25;25(9):2718. doi: 10.3390/s25092718 (PMC12074295; doi:10.3390/s25092718)
Supplement: Supplementary file 1 [file sensors-25-02718-s001.zip › measurements_paper_sensors/26 febbraio - PART1/set7 H/CSF_H_m6.s6p]

!Keysight Technologies,M9804A,MY58100912,A.14.10.03
!Date: Thursday, April 27, 2023 10:28:33
!Correction: S11(C  6-Port  ) 
!S12(C  6-Port  ) 
!S13(C  6-Port  ) 
!S14(C  6-Port  ) 
!S15(C  6-Port  ) 
!S16(C  6-Port  ) 
!S21(C  6-Port  ) 
!S22(C  6-Port  ) 
!S23(C  6-Port  ) 
!S24(C  6-Port  ) 
!S25(C  6-Port  ) 
!S26(C  6-Port  ) 
!S31(C  6-Port  ) 
!S32(C  6-Port  ) 
!S33(C  6-Port  ) 
!S34(C  6-Port  ) 
!S35(C  6-Port  ) 
!S36(C  6-Port  ) 
!S41(C  6-Port  ) 
!S42(C  6-Port  ) 
!S43(C  6-Port  ) 
!S44(C  6-Port  ) 
!S45(C  6-Port  ) 
!S46(C  6-Port  ) 
!S51(C  6-Port  ) 
!S52(C  6-Port  ) 
!S53(C  6-Port  ) 
!S54(C  6-Port  ) 
!S55(C  6-Port  ) 
!S56(C  6-Port  ) 
!S61(C  6-Port  ) 
!S62(C  6-Port  ) 
!S63(C  6-Port  ) 
!S64(C  6-Port  ) 
!S65(C  6-Port  ) 
!S66(C  6-Port  ) 
!S6P File: Measurement: :
# Hz S  RI   R 50
500000000 -0.32699 -0.059947 -0.010654 -0.0014765 -0.008349 0.012609 -0.0038539 0.011566
0.013518 0.0057167 -0.004874 0.0085339
-0.010792 -0.0012799 -0.40877 -0.071414 0.0079574 -0.010719 0.001143 0.011757
0.0089958 0.0036746 0.0010835 0.014431
-0.0083133 0.012661 0.0078453 -0.010705 -0.2549 0.19489 0.0067766 0.0029989
-0.0021445 0.0081407 0.0014449 0.012248
-0.0038041 0.011997 0.001086 0.011794 0.0066206 0.0032845 -0.32768 0.045146
-0.020534 -0.0049686 0.01408 0.027377
0.013307 0.0060379 0.0089938 0.0038764 -0.0020157 0.0082664 -0.020442 -0.0052295
-0.20881 -0.24764 -0.02866 0.0046485
-0.0045518 0.0088421 0.0012089 0.01409 0.0014053 0.012313 0.014166 0.02807
-0.028888 0.0043706 -0.26091 -0.14365
560000000 -0.31354 0.10686 -0.022718 -0.066098 0.0005107 0.013185 0.0056625 0.011212
0.010728 0.0047857 0.011701 0.010119
-0.022571 -0.065868 -0.36872 0.09251 -0.041163 -0.037606 0.014482 0.0035783
-0.014113 -0.0064675 0.0051805 -0.00056503
0.00066608 0.012958 -0.041375 -0.037715 -0.17927 0.24417 -0.0003852 -0.0049598
0.018811 0.0069747 0.0076005 -0.0057546
0.005157 0.011449 0.014513 0.0036442 -0.00060277 -0.0048447 -0.30295 0.13344
0.0057396 -0.022019 0.0055806 -0.021617
0.011117 0.0056877 -0.013939 -0.0060412 0.018589 0.0072974 0.0057757 -0.021993
-0.29745 -0.061943 0.010273 -0.050911
0.011083 0.010116 0.0051443 -0.00035544 0.0073963 -0.005854 0.0053774 -0.021376
0.010388 -0.051147 -0.32769 0.0044749
620000000 -0.27377 0.082961 -0.023733 0.0092077 0.0032976 0.0084719 0.0085398 -0.0047957
0.01213 0.00022311 0.00096699 -0.0014597
-0.023552 0.0092642 -0.39906 0.038154 -0.019136 0.00093636 -0.0018507 -0.0021677
0.013276 -0.0045505 0.00060518 -0.002823
0.0033866 0.008453 -0.019197 0.00097957 -0.15287 0.25316 -0.0012724 -0.0054224
-0.0034557 -0.0026504 0.0085275 -0.0030345
0.0086737 -0.0050836 -0.0018552 -0.0023368 -0.0012109 -0.0055233 -0.26099 0.1429
-0.039545 -0.02092 0.012457 0.02799
0.011699 0.00013009 0.013087 -0.0046989 -0.003646 -0.0022975 -0.039541 -0.020861
-0.21159 -0.10226 -0.044389 0.012146
0.00093856 -0.0023011 0.00068597 -0.0028702 0.0084081 -0.003058 0.012612 0.027978
-0.044549 0.011903 -0.2421 -0.034093
680000000 -0.23938 0.17671 -0.025971 -0.014207 0.0052072 0.0051633 0.0014563 -0.0070092
-0.0011686 -0.011472 0.0063107 -0.0074515
-0.025997 -0.01407 -0.38905 0.14041 -0.031914 -0.001211 -0.0015589 -0.00046267
-0.0011851 -0.0095513 -0.00042955 -0.0020659
0.0052216 0.005192 -0.031942 -0.0011892 -0.1052 0.27583 -0.00082952 -8.3373e-05
-0.001355 0.00066223 -0.0026087 -0.008992
0.0016462 -0.0071216 -0.0014428 -0.00049153 -0.00087886 8.8609e-06 -0.21774 0.19606
-0.023657 -0.0067534 -0.0084817 -0.011311
-0.0011165 -0.011469 -0.0011772 -0.0096624 -0.0013396 0.0005793 -0.023602 -0.0067819
-0.28468 -0.00029748 -0.0057032 -0.0068878
0.0065328 -0.0072252 -0.00041046 -0.0018835 -0.0025392 -0.0087721 -0.0086282 -0.011067
-0.0056306 -0.006844 -0.2611 0.072048
740000000 -0.19262 0.16957 -0.040289 0.027229 0.013189 -0.0041672 -0.00037972 -0.0040193
-0.0039152 -0.0020534 -0.0063191 0.0029974
-0.040294 0.027187 -0.33487 0.15928 -0.035957 0.034121 -8.2025e-05 -0.0060186
-0.012898 0.0064224 -0.00054448 -0.0055291
0.013178 -0.0041832 -0.035908 0.034338 -0.071506 0.2757 -0.002061 0.0032736
-0.00091089 -0.0051608 -0.0019495 0.0011165
-0.00026686 -0.0040692 -7.8165e-05 -0.0059952 -0.0020472 0.0032553 -0.20117 0.20212
-0.042067 -0.0097301 0.022028 0.016934
-0.0038853 -0.0017107 -0.012462 0.0066481 -0.00080686 -0.0050952 -0.04162 -0.0092904
-0.1796 0.038531 -0.043548 -0.0010249
-0.0066695 0.0027479 -0.00063686 -0.0058819 -0.0018159 0.00096423 0.021781 0.016835
-0.043933 -0.00117 -0.25243 0.077289
800000000 -0.16511 0.21482 -0.022415 0.016167 0.0052459 -0.010412 -0.004271 -0.0027017
-0.0044274 0.0014277 0.0039308 0.00050682
-0.022387 0.016111 -0.34343 0.23042 -0.0083053 0.033983 -0.002217 0.0019606
-0.00033754 0.0020025 0.0002729 0.0052238
0.0051886 -0.01046 -0.008206 0.034053 -0.033734 0.30128 0.0010308 0.0012394
-0.00030953 0.0031945 -0.0017719 0.0005207
-0.0043691 -0.0027945 -0.0022521 0.0019657 0.0010474 0.0012705 -0.17206 0.22993
-0.029073 0.012912 0.014943 -0.011014
-0.0045356 0.0017672 -0.00041431 0.0021524 -0.00036421 0.0031174 -0.029133 0.012876
-0.23768 0.060077 -0.018914 0.022064
0.0043184 0.00023872 0.00044192 0.0052002 -0.0015151 0.00071976 0.015158 -0.010848
-0.018719 0.021869 -0.24833 0.12756
860000000 -0.12953 0.23609 -0.01775 0.030508 -0.0033209 -0.0097638 -0.0019622 0.00053572
0.0040108 0.0052802 -0.0036538 -0.0033566
-0.017782 0.030444 -0.29542 0.27513 0.0078596 0.03378 0.00018846 0.0021246
0.0041743 0.00071346 0.0033203 7.5786e-05
-0.0033619 -0.0097345 0.007977 0.033797 0.015532 0.31115 -0.00048215 -0.00033117
0.0026041 -0.0017459 0.0015867 0.0042116
-0.0020758 0.00048173 0.00012222 0.0021059 -0.00053102 -0.00033139 -0.13527 0.24133
-0.018366 0.017574 -0.006193 -0.009496
0.0042019 0.0051493 0.0041288 0.00059839 0.0026081 -0.0016949 -0.018349 0.017701
-0.18091 0.12363 -0.026432 0.016643
-0.0039572 -0.0030104 0.0034991 0.00023874 0.0015739 0.0041866 -0.0063577 -0.0094594
-0.026484 0.01661 -0.19791 0.17732
920000000 -0.10688 0.25882 0.0048763 0.038983 -0.0092021 -0.0044017 -0.0021292 0.0015904
1.2423e-05 0.0014033 0.0032058 -0.00124
0.0048049 0.038922 -0.26929 0.29638 0.027941 0.022322 0.0013639 0.00093689
0.0071884 0.00014796 0.0038753 -0.0030588
-0.0092576 -0.0043532 0.028045 0.022252 0.061425 0.31253 0.001739 -7.0957e-05
0.00067412 -0.0003659 0.00084551 -0.0015491
-0.0020005 0.0016522 0.0013856 0.00099025 0.0017894 -6.8181e-05 -0.11154 0.25736
-0.01251 0.030639 0.0043789 -0.0068571
0.00016548 0.0015443 0.0074179 -0.00010338 0.00068345 -0.00034707 -0.012478 0.03077
-0.17566 0.12716 -0.0038553 0.028836
0.0031609 -0.0014186 0.003794 -0.0029544 0.00088018 -0.0015193 0.0044144 -0.0070075
-0.0037414 0.028657 -0.20776 0.18929
980000000 -0.060833 0.28123 0.016985 0.030039 -0.009082 0.0046098 0.0017779 0.0035379
0.0039259 -0.0015512 -0.0033898 -0.0029336
0.016902 0.030057 -0.21732 0.33436 0.032792 0.0047203 0.0019058 -0.00027353
0.0021703 -0.0061401 -0.00053541 -0.0028112
-0.0090697 0.0046244 0.032862 0.0046295 0.10811 0.3079 0.00039127 -0.0012052
0.00022214 -0.0017695 0.0014809 -0.00028145
0.0018044 0.0036457 0.0018991 -0.00022072 0.00038388 -0.0011972 -0.072988 0.26964
0.0070604 0.030483 -0.0093533 -0.00777
0.0038553 -0.0015982 0.0021301 -0.0060901 0.00024532 -0.0017424 0.0071502 0.030509
-0.14613 0.16539 0.0051124 0.020593
-0.0032557 -0.002791 -0.00047363 -0.0027269 0.0014056 -0.00024275 -0.0093696 -0.0077872
0.0052899 0.020714 -0.16697 0.23944
1040000000 -0.01884 0.28962 0.033133 0.019136 -0.0010911 0.007266 0.0023037 0.00069654
0.00021344 -0.003395 -0.00014693 -0.0014903
0.033087 0.019126 -0.18177 0.34778 0.029066 -0.01466 0.0014241 -0.0018648
-0.0024358 -0.0024385 -0.0012292 -0.0029604
-0.0010739 0.007286 0.029062 -0.014779 0.15522 0.29393 -0.00062878 -0.001356
-0.0016347 -0.00096096 -0.00065351 -0.0010854
0.0023302 0.00063614 0.001501 -0.0018468 -0.00058372 -0.0013874 -0.045545 0.2784
0.018553 0.019604 -0.0022189 0.0010685
0.00018545 -0.0033382 -0.0024961 -0.0024743 -0.0016706 -0.00099426 0.018651 0.019585
-0.11394 0.17376 0.013333 0.02007
-0.00023749 -0.0014407 -0.0012404 -0.0029073 -0.00059216 -0.0010054 -0.0022597 0.0010383
0.013481 0.020459 -0.1455 0.2591
1100000000 0.024884 0.3006 0.036347 -0.0034998 0.0033476 0.0039885 0.002366 -0.00085311
-0.0022853 -0.0029644 -0.0042751 -5.9227e-05
0.03634 -0.0034759 -0.13934 0.368 0.014785 -0.027509 -0.00015982 -0.0018733
-0.0033937 -0.0010158 -0.0037932 -0.00054031
0.0033467 0.0039729 0.014717 -0.027598 0.20108 0.27449 -0.0017956 0.00034732
-0.0017709 0.00070194 -0.0011264 -0.0004031
0.0023836 -0.00082369 -0.00016932 -0.0018331 -0.0017774 0.0003562 -0.0059744 0.28383
0.024841 0.0068488 -0.0026838 -0.00018488
-0.0022227 -0.0030124 -0.0033621 -0.0010053 -0.0017329 0.00070357 0.024836 0.0067973
-0.097306 0.19203 0.019765 0.0103
-0.0041232 5.8135e-05 -0.0037627 -0.00049919 -0.0011289 -0.00042778 -0.0026133 -0.00010592
0.019652 0.010277 -0.10137 0.29229
1160000000 0.077068 0.29722 0.024578 -0.02034 0.003155 -0.00058091 9.9067e-06 -0.0023387
-0.0041084 -0.00099918 -0.0011988 0.004211
0.024535 -0.020259 -0.09385 0.37333 -0.0040728 -0.028345 -0.0015501 -0.0014512
-0.0027521 0.0025623 -0.0017056 0.0018579
0.0031445 -0.00059195 -0.0041793 -0.028358 0.24559 0.24402 -0.00061619 0.0016559
-0.00041265 0.0018535 -0.00088674 0.0004326
3.2217e-05 -0.0023567 -0.0016059 -0.0014363 -0.00062148 0.0016518 0.034214 0.28094
0.02225 -0.0094628 -0.0036251 0.0050123
-0.0040922 -0.00097208 -0.0027789 0.0024972 -0.00041492 0.0017914 0.02232 -0.0095016
-0.061275 0.20417 0.019759 0.001303
-0.0013201 0.0043034 -0.0017084 0.0018769 -0.00090237 0.00043782 -0.0036383 0.005008
0.019653 0.0013899 -0.052782 0.29578
1220000000 0.12052 0.28733 0.011423 -0.029948 -0.0012373 -0.0011821 0.00013404 -0.0010829
-0.0025825 0.0022127 0.0012222 0.0021332
0.011438 -0.029935 -0.050498 0.38708 -0.016867 -0.020552 -0.0025211 0.00049587
3.9078e-05 0.0030974 -0.00076683 0.0019703
-0.0012618 -0.0011891 -0.016962 -0.020504 0.28443 0.20468 0.00090828 0.0015397
0.0006268 0.0011288 0.00029694 0.0005417
0.00013689 -0.0011073 -0.0024999 0.00048682 0.00091675 0.0015459 0.073003 0.2721
0.0117 -0.016754 0.0018954 0.0016611
-0.0026476 0.0022405 3.711e-05 0.0031468 0.00062939 0.0011555 0.011641 -0.016741
-0.040077 0.21547 0.015338 -0.012631
0.0012315 0.0020885 -0.00079486 0.0019193 0.00025862 0.00054515 0.0019473 0.0016816
0.015289 -0.012676 -0.023543 0.31435
1280000000 0.17113 0.26863 -0.0073991 -0.028856 -0.0017381 0.0019107 -0.00093441 -0.0021407
-0.0010184 0.0033352 0.0026061 0.001359
-0.0073558 -0.028816 -0.0034447 0.37996 -0.023635 -0.00763 -0.00081939 0.0014233
0.0017044 0.0019206 0.00061237 0.0020502
-0.0017108 0.0019169 -0.023684 -0.0075261 0.31544 0.16179 0.001425 -0.00016653
0.0010551 0.00046265 0.00032666 0.00034994
-0.00094475 -0.0021633 -0.00082914 0.0014437 0.0014389 -0.00016026 0.10973 0.25683
0.0022091 -0.019636 -0.0001798 0.00024281
-0.00098094 0.003352 0.00172 0.0018803 0.0010793 0.00045087 0.0021928 -0.019652
-0.003397 0.22324 0.0037295 -0.015577
0.0025255 0.0014115 0.00064576 0.002094 0.00035097 0.00037163 -0.00020117 0.00025891
0.003823 -0.015512 0.025196 0.3185
1340000000 0.20906 0.23518 -0.016986 -0.019418 0.00061081 0.0041844 -0.0019351 -0.00077626
0.0015059 0.0028533 0.0018764 -0.001491
-0.016974 -0.019404 0.036689 0.37219 -0.020591 0.0049222 -0.00016828 0.0020189
0.0019003 0.00092697 0.0011982 0.00083208
0.00062318 0.0041752 -0.020594 0.0050211 0.33853 0.11301 0.00094209 -0.00095689
0.00065846 -0.00054906 0.00011545 0.00022004
-0.0019458 -0.0007711 -0.00017053 0.002011 0.00091329 -0.00094577 0.14311 0.23598
-0.0076203 -0.017184 0.000913 0.00056725
0.0015348 0.0028809 0.0019275 0.00096159 0.0006641 -0.00052209 -0.0076625 -0.017116
0.025634 0.22133 -0.0029847 -0.014321
0.001846 -0.0014843 0.0012298 0.00080745 0.0001281 0.00021574 0.00087227 0.00050982
-0.0029333 -0.014267 0.063248 0.31483
1400000000 0.24281 0.19874 -0.023345 -0.0081219 0.0048883 0.0029447 -0.0022391 0.000809
0.0026575 0.0010766 0.00043052 -0.0012967
-0.023317 -0.0081244 0.074224 0.3606 -0.013747 0.012543 0.0013265 0.0013405
0.0012757 -0.00068341 0.0011507 0.00022723
0.0049166 0.0029252 -0.013703 0.012623 0.35132 0.059189 -4.4935e-05 -0.0013671
0.00025805 -0.00010498 0.00041588 0.00016928
-0.0022159 0.0008399 0.0013357 0.0013276 -2.413e-05 -0.0013742 0.17218 0.20771
-0.014106 -0.010613 -0.00088474 -0.00020456
0.0026272 0.0010285 0.001253 -0.00068333 0.00021932 -0.00010662 -0.014147 -0.01059
0.058445 0.22128 -0.0097545 -0.0093219
0.00037425 -0.0012865 0.0011515 0.00024207 0.00044036 0.00017064 -0.0008537 -0.00024225
-0.0097792 -0.0092515 0.108 0.30597
1460000000 0.2675 0.15563 -0.020408 0.0043179 0.0051508 -0.0017757 -0.0014869 0.0017289
0.0022403 -0.00036645 -0.00025291 -0.00097204
-0.020403 0.0042924 0.11013 0.33901 -0.0047603 0.014898 0.0016667 0.00018696
0.0010994 -0.001313 0.001215 -0.00056252
0.0051462 -0.0017997 -0.0046836 0.014929 0.35812 0.0042963 -0.0010885 -0.0011086
0.00033882 -0.00015964 0.00070153 -0.00024027
-0.0015227 0.0017761 0.0016519 0.00018836 -0.0011031 -0.0010867 0.19992 0.17892
-0.015448 -0.0040276 -0.00090377 0.0020507
0.002216 -0.00037825 0.0011147 -0.0013607 0.00030032 -0.00022219 -0.015458 -0.0039772
0.088791 0.21049 -0.011823 -0.0029425
-0.00020184 -0.00094112 0.0012269 -0.00056145 0.00072413 -0.000264 -0.00099836 0.0020878
-0.011844 -0.0029808 0.14245 0.28611
1520000000 0.28017 0.11343 -0.015022 0.0098453 0.0030838 -0.004036 0.00020939 0.0026772
0.0025612 -0.0019703 -0.0010468 -0.00016732
-0.015015 0.0098356 0.14408 0.32441 0.0024826 0.012009 0.0016882 -0.00074528
0.00023951 -0.0010854 0.00040126 -0.00098215
0.0030731 -0.0040559 0.0025482 0.012007 0.3503 -0.053777 -0.00083589 -0.00036051
0.00078756 -0.0010301 0.00012382 -0.00012625
0.00022314 0.0026619 0.0016932 -0.00075808 -0.00081632 -0.00035713 0.22317 0.14006
-0.015496 0.0018183 0.0014503 0.0021722
0.0025296 -0.0019754 0.00022243 -0.0010701 0.00075472 -0.0010421 -0.015485 0.0018305
0.11659 0.2006 -0.011842 0.0013983
-0.0010659 -0.00014159 0.00038155 -0.00098786 0.00013394 -0.00012371 0.0014648 0.0021429
-0.011921 0.0014188 0.17587 0.26691
1580000000 0.29051 0.068421 -0.008534 0.01329 -0.0012873 -0.0046935 0.0016083 0.0018502
-0.00014014 -0.0023661 -0.00021531 0.00029673
-0.0085341 0.013292 0.17197 0.30043 0.0055125 0.0067765 0.00056918 -0.001577
-0.00043508 -0.0011719 -0.00020423 -0.00071816
-0.0013087 -0.0046697 0.0055508 0.0067474 0.32874 -0.11034 -0.0014548 0.00031298
-0.00051924 -0.0014078 0.00014754 -0.00045479
0.0016085 0.0018227 0.00054139 -0.0015816 -0.0014503 0.00031177 0.23751 0.10118
-0.012171 0.0072486 0.0023133 0.00067554
-0.00018177 -0.0023615 -0.00045899 -0.0011975 -0.00047895 -0.0014135 -0.0122 0.0073323
0.14252 0.18715 -0.0091397 0.0076791
-0.00020428 0.000319 -0.00020107 -0.00071739 0.00017512 -0.00047174 0.0022573 0.00069469
-0.0091553 0.0076819 0.20939 0.24257
1640000000 0.29378 0.026536 -0.0017079 0.012252 -0.0028416 -0.0021127 0.0027321 0.00097162
-0.00059357 -0.0018237 -0.00034327 0.00039996
-0.0017205 0.012236 0.20288 0.27502 0.0054579 0.0020238 -0.00051234 -0.0018134
-0.00094351 -0.00060875 -0.00047971 -0.00069446
-0.002848 -0.0021074 0.0054945 0.0019935 0.29933 -0.16013 -0.00075431 0.0013175
-0.0012267 -0.0011284 -0.00011763 -0.00033017
0.0027488 0.0009894 -0.00053596 -0.0018179 -0.00076584 0.00131 0.25084 0.050888
-0.0080583 0.0088206 0.00258 -0.00064016
-0.00060747 -0.001813 -0.00095571 -0.00059536 -0.0012111 -0.0011063 -0.0080213 0.0087927
0.16717 0.16643 -0.0044015 0.0098136
-0.00031004 0.0003833 -0.00049743 -0.00070379 -0.0001535 -0.00028873 0.0026363 -0.00068985
-0.0043474 0.0098673 0.23628 0.21167
1700000000 0.2863 -0.018223 0.0017677 0.0095399 -0.003375 0.00031534 0.0031165 -0.0013272
-0.0022784 -0.00072479 0.00054644 0.00043453
0.0017576 0.0095275 0.22057 0.24371 0.0027601 -0.00057944 -0.0014759 -0.00070296
-0.00090917 -0.00018542 -0.00085335 -0.00047166
-0.0033662 0.00032972 0.0027614 -0.00060602 0.25411 -0.19819 0.00019665 0.0017166
-0.0022566 -0.00019381 -0.00035814 -0.00084246
0.0031091 -0.0013498 -0.0014802 -0.00069226 0.00019156 0.0017037 0.24673 0.000553
-0.0052308 0.0099073 0.0018799 -0.0021856
-0.0022737 -0.00069332 -0.00089776 -0.00017588 -0.0022192 -0.00019621 -0.0052359 0.0099229
0.18619 0.15014 0.00072643 0.0099441
0.00054006 0.00044009 -0.00087785 -0.00046397 -0.00039285 -0.00084631 0.0018329 -0.002171
0.00067533 0.009916 0.25302 0.17822
1760000000 0.27597 -0.066648 0.0041566 0.0063958 -0.0021089 0.001282 0.0012303 -0.0034642
-0.0013843 0.00054985 0.00020648 -0.00051242
0.0041532 0.0064012 0.24794 0.20411 5.6861e-05 -0.0018902 -0.0012505 5.8262e-05
-0.0012178 0.00097815 -0.00055828 0.00032341
-0.0021124 0.0013045 5.0505e-05 -0.0019062 0.20593 -0.22996 0.0012099 0.0013856
-0.0012082 0.0016535 -0.001337 -0.00066097
0.0011975 -0.0034647 -0.0012707 6.935e-05 0.0011999 0.0013807 0.23856 -0.051202
-0.0012989 0.0093806 -0.00011079 -0.0025752
-0.0014111 0.0005816 -0.0012307 0.0010031 -0.0011767 0.0016616 -0.001271 0.0094532
0.2044 0.11904 0.0045461 0.0071952
0.00019085 -0.00054498 -0.00055905 0.00029599 -0.0013153 -0.00064161 -0.00012203 -0.0025887
0.0045399 0.0071994 0.26783 0.14147
1820000000 0.25156 -0.10487 0.0044569 0.0028093 0.00021185 0.0024256 -0.00096412 -0.0030941
-0.0012685 0.00089483 -6.6383e-05 -9.3072e-05
0.0044549 0.0028246 0.25779 0.17335 -0.0022208 -3.5539e-05 -0.0014452 0.00096389
-6.7198e-05 0.0012756 -0.00072772 0.00046172
0.00024292 0.0024214 -0.0022368 -2.115e-05 0.15482 -0.24492 0.0017865 0.00047285
-0.00014309 0.0022944 -0.0016575 0.00015667
-0.00096012 -0.0030971 -0.0014559 0.00097986 0.0017832 0.00047337 0.20715 -0.09964
0.00052696 0.0080908 -0.0015623 -0.0019129
-0.0012481 0.00093791 -6.5127e-05 0.0012735 -0.00010294 0.0022588 0.00056641 0.0080241
0.22468 0.092495 0.0056494 0.0032634
-5.3621e-05 -7.5306e-05 -0.00071776 0.00047647 -0.0017338 0.00016925 -0.0016378 -0.001906
0.0056991 0.0032503 0.27105 0.10576
1880000000 0.21624 -0.14466 0.0021941 0.00057032 -0.00019084 0.0022808 -0.0029253 -0.0022899
-0.00021291 0.0017196 0.00040207 -0.0005257
0.0021715 0.00057471 0.26213 0.1276 -0.0041523 0.0028082 -0.00027091 0.0018532
0.00057573 0.0014398 0.00012372 0.0010467
-0.00019684 0.0022928 -0.0041365 0.0028406 0.10291 -0.25165 0.0019448 -0.0011463
0.0017021 0.0020178 -0.0009384 0.0014897
-0.0029657 -0.0023372 -0.00025431 0.0018536 0.001961 -0.0011401 0.16597 -0.13886
0.0019018 0.0058593 -0.0025142 0.00012624
-0.00021034 0.0017364 0.00060996 0.0014466 0.001708 0.0019771 0.0019563 0.0058394
0.23202 0.064707 0.0058249 0.0010359
0.00030402 -0.00054143 0.00010028 0.001027 -0.00091167 0.0015266 -0.0024997 0.00021256
0.0058834 0.0010815 0.27237 0.072697
1940000000 0.17777 -0.17137 3.4028e-05 -0.0010772 0.0019474 0.0019552 -0.0039008 0.00034065
0.001244 0.00089342 -0.00062599 -0.00068639
4.2411e-05 -0.0010939 0.26387 0.095478 -0.0020412 0.0059854 0.0011737 0.001416
0.0021247 0.00041026 0.00094661 0.00036053
0.0019602 0.0019469 -0.0020149 0.0060172 0.059623 -0.24349 0.0005736 -0.0024855
0.0023637 0.00027416 0.00034291 0.0019017
-0.0039234 0.00037334 0.0011899 0.0013968 0.00059846 -0.0024551 0.11335 -0.17015
0.0014518 0.0039695 -0.0014557 0.0014268
0.0011789 0.0008781 0.0021114 0.00039244 0.0023667 0.00025485 0.0014754 0.003999
0.23988 0.027842 0.0045283 -0.0029661
-0.00060078 -0.00068631 0.00095509 0.00036039 0.0002772 0.0019112 -0.0015067 0.0014331
0.0044686 -0.0029678 0.26343 0.035915
2000000000 0.13081 -0.18568 -0.0036457 0.0010722 0.0029628 0.001236 -0.0025188 0.003808
0.00075849 0.00038686 -0.00076586 0.00040829
-0.0036736 0.001075 0.24933 0.060275 -0.00040108 0.0081026 0.001681 0.00021716
0.0012017 -0.0014473 0.00053431 8.6661e-05
0.0029491 0.0012466 -0.00034566 0.0080936 0.018003 -0.2286 -0.0016376 -0.0016576
0.0019321 -0.0011444 0.0017152 0.0013099
-0.0025311 0.0037759 0.0016504 0.00017517 -0.0016923 -0.0016181 0.058733 -0.17932
-0.00025169 0.0034329 -0.00020499 0.002085
0.00075059 0.00040113 0.0012021 -0.0014732 0.0019109 -0.0011914 -0.0003345 0.0033281
0.23843 -0.0042738 0.0008389 -0.0039988
-0.00085617 0.00043531 0.00048473 9.1696e-05 0.0018028 0.0013152 -7.6107e-05 0.0022317
0.00084849 -0.0040588 0.25001 0.0082183
2060000000 0.084944 -0.19254 -0.0043681 0.0033764 0.0029847 -0.0008621 0.00098135 0.0036445
0.0015905 -0.00041627 -0.00015752 0.0012372
-0.0043682 0.0033901 0.23693 0.032006 0.0048061 0.0088372 0.00098331 -0.00070003
0.00052046 -0.0016737 0.00054799 -0.00018939
0.0029802 -0.00086766 0.0048798 0.0088096 -0.014105 -0.21025 -0.0016965 0.0004163
0.0007078 -0.0022488 0.0028644 0.00022339
0.00098621 0.0036125 0.0010315 -0.00070553 -0.0016869 0.00032084 0.0081302 -0.17539
-0.0013414 0.004194 0.00070407 0.0013972
0.0015574 -0.00042898 0.00052683 -0.0016695 0.0008076 -0.0022745 -0.001192 0.0041075
0.2277 -0.042394 -0.0013522 -0.0050071
-0.00015965 0.001314 0.00057891 -0.00022565 0.0027339 0.00023193 0.00051703 0.0012241
-0.0013781 -0.0049991 0.23602 -0.01676
2120000000 0.038977 -0.18397 -0.0032968 0.0067132 0.0022633 -0.002827 0.0030748 0.0020825
0.00070916 -0.001482 0.0011358 0.00021541
-0.003296 0.0066965 0.21572 0.0077004 0.0074462 0.0046314 0.00099778 -0.001275
-0.001542 -0.0019466 -3.1575e-05 -0.0011703
0.0022472 -0.0028925 0.0075045 0.0045701 -0.042814 -0.19387 -0.00099573 0.0017481
-0.0016572 -0.0015399 0.00060128 -0.0022105
0.0030869 0.0020612 0.00098777 -0.0012707 -0.0010293 0.0016873 -0.041661 -0.15802
-0.0016867 0.0061175 0.0017612 0.0010087
0.00072461 -0.001518 -0.0015613 -0.0019597 -0.0017114 -0.0015286 -0.001767 0.006097
0.21402 -0.077713 -0.0058219 -0.0028578
0.0011263 0.00022762 -1.6148e-05 -0.0011276 0.0005962 -0.0022104 0.0018275 0.0010602
-0.005834 -0.0028247 0.21512 -0.032638
2180000000 -0.00069407 -0.16978 -0.0016472 0.0098762 0.00044999 -0.0023339 0.0031398 -0.00056125
0.00041668 -0.0013205 0.0014195 0.00020296
-0.0016741 0.0098712 0.19641 -0.0094824 0.0083409 0.0038341 -0.00077913 -0.0015679
-0.0020823 0.0010482 -0.00011344 0.0004216
0.00047985 -0.002406 0.0083778 0.0037544 -0.063845 -0.16913 0.0013783 0.0017707
-0.00083024 -0.00027906 0.00028052 -0.0017913
0.0031662 -0.00058362 -0.000768 -0.0016012 0.0013957 0.0017275 -0.077456 -0.13135
-0.00067102 0.0085472 0.0018807 -5.0704e-06
0.00042919 -0.0013749 -0.0020619 0.0010476 -0.00079278 -0.0003092 -0.00065947 0.0084325
0.18855 -0.10816 -0.0064537 0.0016774
0.0013451 0.00026409 -0.00011505 0.00042754 0.0002334 -0.0018436 0.0019679 9.9092e-05
-0.0064813 0.0015513 0.19914 -0.046695
2240000000 -0.029313 -0.14551 0.0024453 0.011058 -0.0007054 -0.0029053 0.0017058 -0.0025054
-0.0017852 -0.00091034 0.00073739 -0.0019138
0.0024443 0.011047 0.17695 -0.015618 0.0086998 -0.00016866 -0.00077913 -0.00038163
-0.00041144 0.0012604 -0.00064273 -0.00053925
-0.00076488 -0.0028612 0.0087171 -0.00022033 -0.080875 -0.14512 0.0020544 -0.0016647
-0.0011448 1.3696e-05 -0.002382 -0.0014867
0.0017394 -0.0024977 -0.00077359 -0.00037608 0.0020403 -0.0016578 -0.11149 -0.10278
0.0012126 0.010604 0.0016991 -0.0005414
-0.0017843 -0.00084906 -0.00039864 0.0012657 -0.0012473 8.2292e-05 0.0011876 0.010727
0.16047 -0.12667 -0.0062613 0.0041889
0.00074515 -0.001985 -0.00061758 -0.00050922 -0.0022597 -0.0014926 0.0016357 -0.00055101
-0.0063165 0.0042058 0.17599 -0.057928
2300000000 -0.056022 -0.118 0.0079975 0.0090329 -0.0012588 -0.001964 -0.00069325 -0.0018033
-0.0012381 0.00045014 -0.001231 -0.00074806
0.0079983 0.0090141 0.15634 -0.02461 0.0087982 -0.0022427 -0.00077718 0.00054818
-6.4039e-05 0.0016357 -4.7209e-06 0.00087806
-0.0012991 -0.002004 0.0088084 -0.002305 -0.093955 -0.12062 -6.9166e-05 -0.001885
-3.5761e-05 0.0017249 -0.0019756 0.00075906
-0.00075603 -0.0017678 -0.00076886 0.00057101 -2.6105e-05 -0.0019662 -0.13178 -0.066701
0.005622 0.010794 0.00036433 -0.0017402
-0.0013111 0.00049376 -3.8221e-05 0.0016472 -1.0518e-05 0.0017104 0.0056333 0.010796
0.12513 -0.14833 -0.0042366 0.0077446
-0.0012873 -0.00071061 -6.482e-05 0.00081458 -0.0019969 0.00073156 0.00051151 -0.0019141
-0.0042147 0.0076648 0.15965 -0.058963
2360000000 -0.072134 -0.086398 0.010824 0.0082229 -0.0011889 -0.0014884 -0.0017141 -0.00075268
-0.00064313 0.0011362 -0.0016096 -0.00034277
0.010822 0.0082381 0.14761 -0.024266 0.0080803 -0.0053356 -0.00058763 0.0010022
0.0020466 0.000292 6.0932e-05 -0.00012211
-0.0011877 -0.001502 0.0080363 -0.0053868 -0.10307 -0.09872 -0.0027857 -0.0011166
0.0010185 0.00019508 -0.00092689 0.0017132
-0.0016799 -0.00077984 -0.00058853 0.00097652 -0.0028299 -0.0011003 -0.14821 -0.034849
0.010081 0.009886 0.001508 -0.0024367
-0.00058383 0.001086 0.0020208 0.00023448 0.00094096 0.00024456 0.010161 0.0098023
0.097191 -0.1484 0.00016791 0.0086626
-0.0017715 -0.00033596 6.1843e-05 -0.00011069 -0.00083899 0.0017924 0.0014087 -0.002197
0.0001398 0.0087741 0.13776 -0.062722
2420000000 -0.080193 -0.059327 0.014294 0.002455 -0.0032642 -0.0010264 -0.00077338 0.00091313
0.001155 0.0014811 -0.0014232 0.0016866
0.014245 0.0024537 0.13016 -0.025152 0.0045095 -0.0072584 0.0013765 0.0011309
0.0007477 -0.0014704 -0.00017579 -0.00016087
-0.0032523 -0.00098756 0.0044426 -0.0073072 -0.11626 -0.078102 -0.0024705 0.0015694
-8.7949e-05 -0.00027917 0.00057056 0.0028721
-0.00082517 0.00097931 0.0013714 0.0011067 -0.0024175 0.0015118 -0.15689 0.0094882
0.01377 0.007311 -0.00037614 -0.0025702
0.0011779 0.0015381 0.00075589 -0.00148 -7.9185e-05 -0.00032136 0.0138 0.0073366
0.061779 -0.14952 0.0011789 0.0095867
-0.001257 0.0016615 -0.0002034 -0.00023618 0.0004917 0.002827 -0.00042311 -0.002681
0.0011098 0.0095507 0.11846 -0.05807
2480000000 -0.080613 -0.028283 0.013755 -0.0030291 -0.001588 1.9027e-07 -0.00050937 0.0013563
0.0017707 -0.00032909 0.00035852 0.0015006
0.013752 -0.0030205 0.13222 -0.026162 0.0024116 -0.0090724 0.0011582 -9.3848e-05
-0.00058219 -0.0010489 -0.00013019 -0.00024673
-0.0015991 4.7806e-05 0.0023091 -0.0091061 -0.11896 -0.057627 -0.00053888 0.003421
-0.00031296 -0.00064532 0.0019887 0.00073266
-0.00047925 0.0013605 0.0011275 -8.2393e-05 -0.00062367 0.0034332 -0.15768 0.046481
0.017333 0.00099414 -0.0015954 -0.0025898
0.001816 -0.00047843 -0.0005942 -0.0010317 -0.00031105 -0.00065852 0.017353 0.00088006
0.031312 -0.14095 0.0044209 0.007981
0.00029189 0.001518 -8.3055e-05 -0.00025511 0.0020579 0.00076009 -0.0016006 -0.0024421
0.0044101 0.0080631 0.09926 -0.05384
2540000000 -0.084817 -0.0015622 0.011418 -0.0067436 -0.0023077 0.0009019 0.00066089 0.00077089
-7.6462e-05 -0.0016797 0.0010486 0.0015466
0.011435 -0.0067071 0.1189 -0.018089 -0.0016078 -0.0080834 0.00054315 -0.0014466
-0.0018254 -7.4895e-05 -0.00046395 0.00031632
-0.0022865 0.00090783 -0.0016634 -0.008071 -0.12548 -0.034211 0.002376 0.0024605
-0.0010257 -2.2572e-05 0.0015708 -0.00091293
0.00070043 0.00081059 0.00055965 -0.0013913 0.0023433 0.0024341 -0.15647 0.08522
0.017267 -0.0054391 -0.0025043 -0.001871
9.2615e-05 -0.0016366 -0.0018328 -3.9255e-05 -0.00099318 6.4729e-07 0.017136 -0.0055338
0.0079839 -0.12741 0.0073223 0.0066134
0.0010058 0.0015388 -0.00051879 0.00025617 0.0015696 -0.00085784 -0.0023265 -0.0020065
0.0072806 0.0064288 0.084551 -0.040078
2600000000 -0.077782 0.022951 0.0080065 -0.010082 -0.0012215 0.0025669 0.00081899 -0.00045203
-0.00095199 -0.001223 0.0018374 0.00037691
0.0080148 -0.010079 0.11321 -0.033785 -0.0037791 -0.0061185 -0.00036089 -0.00074586
-0.00021426 0.0016398 -0.00016217 0.00072338
-0.001201 0.0025955 -0.0038426 -0.006092 -0.13045 -0.009333 0.0030114 -0.00016143
-1.8461e-05 0.0014664 0.0010955 -0.0017045
0.00083719 -0.00043216 -0.0004058 -0.00075087 0.0030142 -0.00015808 -0.14184 0.11825
0.013692 -0.011681 -0.0032665 0.0002992
-0.00094915 -0.0012334 -0.00018292 0.0016438 -8.3739e-05 0.0013623 0.013746 -0.011623
-0.020011 -0.11085 0.009268 0.0056078
0.0018188 0.00032504 -0.00012842 0.0007725 0.0011554 -0.0017958 -0.0034536 0.00049895
0.00928 0.0057957 0.076837 -0.025791
2660000000 -0.072191 0.048697 0.0039725 -0.011794 -0.00013879 0.0011233 -6.2071e-06 -0.0001861
-0.0024135 0.00021227 0.0014168 -0.00080778
0.0039855 -0.011795 0.12043 -0.029887 -0.0049986 -0.004253 -0.0012409 -0.00036058
0.00031823 0.0018736 0.0005343 0.00075865
-0.00011591 0.0010943 -0.005038 -0.0042087 -0.12937 0.011092 0.0018945 -0.0018328
0.00015388 0.00052891 -0.0011121 -0.0013427
-5.3367e-05 -0.00019304 -0.0012585 -0.00035372 0.0019044 -0.0018359 -0.12205 0.14931
0.0081182 -0.015077 -0.002392 0.0010416
-0.0024527 0.00028592 0.00037375 0.0018791 0.00017548 0.00059437 0.0080482 -0.015233
-0.035239 -0.096343 0.010547 0.0017132
0.001397 -0.00069706 0.00052097 0.00074527 -0.0010911 -0.0014168 -0.0023124 0.0010175
0.010595 0.001444 0.07258 -0.0061178
2720000000 -0.061362 0.067242 -0.00023004 -0.011606 -0.00034446 0.0029032 -0.00024408 0.00019983
-0.0022279 0.0021725 0.00044487 -0.001534
-0.00020302 -0.011591 0.10524 -0.032974 -0.0052894 -0.00080894 -0.0014093 0.0004403
0.0017807 0.00048604 0.00080694 -0.00022359
-0.00030856 0.0028882 -0.0052901 -0.00078047 -0.12359 0.040502 0.00012003 -0.0025791
0.00035804 0.00051008 -0.0013455 0.000694
-0.00024455 0.00013907 -0.001368 0.00046421 0.00013786 -0.0025694 -0.089365 0.17844
0.0016338 -0.016176 -0.0015156 0.002358
-0.0021925 0.0021912 0.0018068 0.00047438 0.00039498 0.0005118 0.0015771 -0.016163
-0.051378 -0.071111 0.01223 -0.00097643
0.00042256 -0.001635 0.00082695 -0.00023983 -0.0012955 0.00079156 -0.001681 0.0023637
0.012079 -0.00093278 0.07658 0.012874
2780000000 -0.047179 0.086688 -0.0046548 -0.010152 5.5155e-05 0.0011145 0.00069726 -0.00017446
0.0011181 0.0026113 -0.00066892 -0.0018681
-0.0046259 -0.010154 0.10347 -0.044898 -0.0040518 0.00058461 -0.0001262 0.0015167
0.0017594 -0.0009436 0.00010098 -0.00010295
3.1692e-05 0.0011259 -0.0040562 0.00062651 -0.12093 0.071138 -0.0020266 -0.0014329
0.00059637 -0.00030894 -0.00040565 0.00059672
0.00070605 -0.00025205 -0.00018803 0.0015726 -0.0020652 -0.0014584 -0.061046 0.20141
-0.004885 -0.014351 -0.00069983 0.0018867
0.0011219 0.0025191 0.0017478 -0.00099638 0.0005248 -0.00015563 -0.0048864 -0.014185
-0.063998 -0.044992 0.010236 -0.0055931
-0.00063372 -0.0017645 0.00010063 -0.00014448 -0.00039694 0.00050843 -0.00046483 0.0019293
0.010385 -0.0055837 0.080572 0.031598
2840000000 -0.031584 0.10218 -0.0075748 -0.0069132 0.001451 0.0019452 -0.00010138 -0.00023163
0.0013653 0.0012391 -0.0015774 0.00026153
-0.0075577 -0.0069384 0.10147 -0.037814 -0.0030449 0.0016635 0.00039638 0.00068668
-7.5169e-05 -0.0015654 6.433e-05 -9.5002e-05
0.0014686 0.00195 -0.003042 0.001683 -0.11484 0.097306 -0.0013333 0.000461
0.00057144 0.00019456 0.00098195 0.001242
-0.00012016 -0.00024919 0.00035973 0.00066109 -0.0012675 0.00037205 -0.024838 0.21696
-0.0087701 -0.010532 0.00039972 0.0013818
0.001396 0.0012343 -0.00011902 -0.0015634 0.00055417 0.00018996 -0.0088522 -0.010712
-0.068684 -0.021418 0.0088415 -0.0069052
-0.00159 0.00027296 5.8453e-05 -5.335e-05 0.00099656 0.0013029 0.00010726 0.0014662
0.0086254 -0.0067713 0.095027 0.046566
2900000000 -0.017117 0.12184 -0.0088244 -0.0028494 0.0015519 -3.0392e-05 0.00040802 -0.00076772
0.0023581 -0.0011903 -0.0009392 1.634e-05
-0.0087957 -0.0028658 0.08225 -0.045268 -0.00066254 0.0026416 0.00083602 0.00035591
-0.00045286 -0.0014332 -0.00021823 9.187e-05
0.0015253 -2.2532e-05 -0.00063759 0.0026363 -0.097176 0.12999 -0.00075006 -0.00018698
-0.00033952 -0.0011432 0.0019181 -0.00062641
0.00037997 -0.00083374 0.00081221 0.00033371 -0.00073596 -4.4059e-05 0.011696 0.21999
-0.011361 -0.0053521 0.00082258 0.0019327
0.0023246 -0.0012653 -0.00046626 -0.0013734 -0.00044235 -0.001205 -0.011196 -0.0053388
-0.068695 0.010609 0.0062949 -0.010205
-0.0008614 9.9989e-05 -0.00019878 7.5912e-05 0.0018084 -0.00065943 0.0010852 0.0017668
0.0064711 -0.010308 0.10988 0.052558
2960000000 0.0050673 0.13359 -0.0085917 0.00066698 0.00046573 0.0014029 -0.00087105 -0.0010133
-0.00023216 -0.001835 -0.0007271 0.00051937
-0.0085999 0.00066409 0.091486 -0.044582 -0.00022907 0.00094121 0.00096456 0.00012738
-0.0012451 -0.00084553 0.00056875 0.00036487
0.0005003 0.0013459 -0.00020604 0.00097801 -0.078385 0.16092 -0.00074125 0.00036087
-0.00044827 0.00068466 -0.00030783 -0.0025564
-0.00086413 -0.0010325 0.00095184 0.00012991 -0.00078137 0.00039791 0.054463 0.22741
-0.010864 0.00014658 0.0017683 0.00042819
-0.00025578 -0.0018084 -0.0012182 -0.00086031 -0.00048991 0.00062916 -0.010909 8.6746e-06
-0.059536 0.036249 0.0021105 -0.011409
-0.00075623 0.00059817 0.00046724 0.0003581 -0.0002603 -0.0024442 0.0015402 0.00058266
0.0019904 -0.011336 0.12936 0.062901
3020000000 0.02352 0.14743 -0.0063183 0.0038634 0.0013341 -0.00019323 -0.00085393 -1.4083e-05
-0.00059344 0.00021698 -5.8755e-05 0.00058329
-0.0063045 0.0038494 0.080488 -0.033079 -0.00013572 -0.00045107 0.00052359 -0.00083029
-0.0016733 0.00032816 0.00055636 -0.00020089
0.0013693 -0.00017348 -0.00016333 -0.00045397 -0.056641 0.18545 -0.00035144 0.00088267
0.00020497 0.00035642 -0.00089157 -0.0015407
-0.00083307 3.4006e-05 0.00051098 -0.0008628 -0.0003065 0.00087621 0.093073 0.22034
-0.0091202 0.0032577 0.00047518 0.00040161
-0.00064269 0.00016932 -0.0016865 0.00044141 0.00026879 0.00031705 -0.0090224 0.0034536
-0.047 0.061125 -0.0011158 -0.010825
-5.9931e-05 0.00056927 0.00057303 -0.00024743 -0.00096133 -0.0016858 0.000803 0.0002972
-0.00088808 -0.010731 0.14935 0.059804
3080000000 0.050941 0.15615 -0.0043792 0.0059468 0.0017138 -0.00015703 -0.00081569 4.3153e-05
-0.00065124 0.00034136 0.00016302 0.00055506
-0.004395 0.0059332 0.078113 -0.027498 -0.00054935 0.00020242 -6.8076e-06 -0.00030594
-0.00032909 0.0010665 -6.6561e-05 -0.00055004
0.0017409 -0.00018397 -0.00059261 0.00020176 -0.018995 0.20684 -0.00078613 0.00023974
0.00024944 0.0007158 -0.0021115 -0.00065719
-0.00079642 7.0967e-05 -3.971e-05 -0.00031889 -0.00083299 0.00029557 0.12735 0.21273
-0.005236 0.0067345 0.0021531 0.00045886
-0.00068246 0.00037278 -0.00038204 0.0010476 0.00027145 0.00082982 -0.0052699 0.0066283
-0.024137 0.08903 -0.0056118 -0.0094043
9.2902e-05 0.0006176 -3.0316e-06 -0.0005385 -0.0021924 -0.00050735 0.0018746 0.00052579
-0.0058515 -0.0093606 0.16365 0.066608
3140000000 0.079697 0.15902 -0.001061 0.0075196 0.0027055 -0.0015543 -0.00094407 0.0010995
0.0015506 0.00068013 0.00045588 -4.4779e-05
-0.0010733 0.0075021 0.074096 -0.029384 -0.0010533 5.8153e-06 0.00068759 -0.0003531
-1.3469e-05 0.0011125 0.00055922 -0.00052301
0.002728 -0.0014992 -0.001022 1.8389e-05 0.022984 0.22669 0.00023897 0.0017597
0.0013599 -0.00070271 -0.0025634 0.0012759
-0.00089427 0.0011711 0.0006429 -0.00036857 0.00021303 0.001759 0.16222 0.18695
-0.0013655 0.0070133 0.00063258 -0.001407
0.0015506 0.00068756 -2.899e-05 0.0011353 0.0013975 -0.00066569 -0.0013734 0.0071256
-0.011184 0.10645 -0.0074408 -0.0060177
0.00053419 1.1397e-05 0.00053036 -0.00051862 -0.0025192 0.0011815 0.000902 -0.0014474
-0.0070622 -0.005959 0.188 0.057649
3200000000 0.11143 0.16908 0.0041603 0.0064685 0.0007546 -0.0029592 9.9727e-05 0.0016564
0.00065401 -0.0016406 0.00010168 0.00042107
0.004141 0.0064706 0.084458 -0.027886 -0.0010953 0.0003595 -0.00056744 -0.0009922
0.00080813 0.00096558 -0.00040645 -0.0010009
0.00073318 -0.0029414 -0.0011103 0.00039009 0.067345 0.23206 0.0013001 0.00046458
-0.00010584 -0.0018908 -0.0012272 0.0023176
7.7945e-05 0.0017305 -0.0005797 -0.0010704 0.0012769 0.00047884 0.18388 0.16466
0.0015337 0.0064099 0.00073731 -0.0014704
0.0005681 -0.0017048 0.00083399 0.00095343 -0.00024832 -0.0019237 0.001591 0.006237
0.022504 0.12397 -0.0089184 -0.00202
6.169e-05 0.00045978 -0.00036134 -0.001042 -0.0011734 0.0024024 0.00058162 -0.0014733
-0.0092678 -0.0019772 0.20328 0.056912
3260000000 0.1432 0.16084 0.0042649 0.0030109 -0.00057882 -0.0023536 0.001157 0.00060985
0.0003813 -0.0019648 -0.00016329 -6.945e-05
0.0042474 0.0029912 0.092709 -0.031165 -0.0019932 0.0019806 -0.00054792 -0.00016011
0.00088558 -0.00050968 -0.00097092 -4.5473e-05
-0.00064887 -0.002396 -0.0019599 0.0020173 0.11879 0.22783 0.00047527 -0.00021513
-0.00068052 -0.0011426 0.00053838 0.0021543
0.001192 0.0005744 -0.00053548 -0.00016474 0.0004633 -0.00016666 0.21083 0.1268
0.0039407 0.0049081 -0.00088775 -0.0017477
0.00037302 -0.0018558 0.00087464 -0.00058497 -0.00059959 -0.0008946 0.0039231 0.0050394
0.044256 0.13249 -0.0072265 0.0027208
-0.00012457 -9.8093e-05 -0.0010058 -1.4049e-05 0.0006227 0.0020241 -0.00080076 -0.0017385
-0.0069567 0.0028268 0.23244 0.046921
3320000000 0.17333 0.15481 0.0071678 0.0011647 -0.00040381 -0.0018837 0.00082518 0.00030811
-0.0017699 -0.0013716 0.00047129 5.3157e-05
0.0071583 0.0011616 0.099595 -0.027587 0.00057061 0.002352 -0.00041439 -0.00049058
-0.0003482 -0.00037482 -0.00066586 0.00030401
-0.00039004 -0.0019134 0.00059135 0.0023302 0.16633 0.21803 0.00029916 -0.00015054
-0.0013444 2.8162e-05 0.00069589 0.0006448
0.00077264 0.00028741 -0.00040605 -0.00048307 0.00025933 -0.00016067 0.21942 0.096622
0.0045662 0.0021637 -0.0012212 0.00025873
-0.0018993 -0.0013923 -0.00029291 -0.00037155 -0.0013825 -0.00012105 0.0047381 0.0017985
0.070652 0.13429 -0.0042381 0.003639
0.00023079 0.0002058 -0.00054845 0.00030062 0.0007206 0.00078045 -0.0013962 0.00019933
-0.0046192 0.0034089 0.24839 0.033894
3380000000 0.2083 0.13791 0.005606 -0.0021368 -0.0012929 0.00057642 0.0010254 0.00025453
-0.0014354 0.00078777 7.3643e-05 9.6032e-05
0.0056141 -0.0021251 0.11048 -0.035615 6.6203e-05 0.0030091 -0.0011372 -0.00043021
-0.00031873 0.00020548 -0.00070814 0.0005385
-0.0013215 0.00056249 0.00016636 0.0030633 0.20793 0.1958 0.00055244 -0.00037843
-0.0015075 0.00060741 0.00076777 0.0012202
0.0010398 0.00022362 -0.0011691 -0.00044372 0.00060036 -0.00028346 0.23456 0.063756
0.0060223 0.0013831 -0.0004063 0.00016604
-0.0014459 0.00083213 -0.00035146 0.00013892 -0.0013461 0.00068867 0.0059212 0.0015774
0.10878 0.12684 -0.0014817 0.0048974
0.00025451 -7.112e-06 -0.00075601 0.00057985 0.0007269 0.0012781 -0.00020568 0.00022221
-0.0011752 0.0050416 0.27896 0.015831
3440000000 0.23966 0.11649 0.0045869 -0.0039854 -0.00070854 -0.0016157 0.00064074 7.3179e-06
-0.0014858 0.0016639 0.0010377 8.65e-05
0.0045847 -0.0039536 0.10402 -0.041084 0.0031335 0.0021768 -0.00083751 0.0012151
8.8305e-05 0.00038485 -6.2402e-05 0.0010356
-0.00074698 -0.00161 0.0031708 0.0021629 0.24623 0.16695 -0.0004245 -8.1472e-05
-0.00012694 0.0014052 0.00099541 0.00078672
0.00073653 6.6893e-05 -0.00082362 0.0012323 -0.00046845 -8.8e-05 0.23598 0.030827
0.0065214 -0.0014285 -0.00024471 0.00026133
-0.0014444 0.0015741 0.0001035 0.0004413 -0.00021281 0.0012661 0.0065628 -0.0016074
0.1332 0.1213 0.002363 0.0036419
0.00094465 0.00014438 1.5505e-06 0.00094983 0.0011646 0.0008663 -0.0003374 0.00031276
0.0021822 0.0034768 0.29524 -0.013559
3500000000 0.27195 0.084963 0.0024673 -0.0047271 -0.0013627 0.0016592 0.0008915 -0.00080998
-0.00093937 0.0012704 0.00057865 -0.00084441
0.0024649 -0.0047421 0.11629 -0.064866 0.0031928 0.0011521 -0.00034152 0.00061788
0.00041455 -7.0157e-05 -4.3017e-05 0.00038644
-0.0013065 0.0016817 0.0031592 0.0011199 0.27563 0.13266 0.00019657 -7.4529e-05
7.9978e-05 0.00082738 0.0018018 -6.5469e-05
0.0009105 -0.00077073 -0.00036174 0.00056078 0.00024647 -5.9387e-05 0.2399 0.0031514
0.0061351 -0.0039321 -6.9281e-05 -0.00018093
-0.00093912 0.0013922 0.00042694 -8.2499e-05 0.00010916 0.00099933 0.0062079 -0.0038572
0.17454 0.09735 0.0026139 0.00095098
0.00067726 -0.00088229 -5.612e-06 0.00033848 0.0017957 -7.5237e-05 -7.8281e-05 -0.00014881
0.0025866 0.0011975 0.31538 -0.04149
3560000000 0.29029 0.050694 0.00021632 -0.0060168 -0.00014529 -0.0009296 0.00054776 0.0003597
0.0017339 0.0017535 7.3204e-06 -0.0011386
0.00018516 -0.0060072 0.11057 -0.070147 0.005779 -0.00060233 0.000443 0.00055744
0.00066765 -0.0001838 0.00017495 0.00031979
-0.00019258 -0.0009618 0.0058332 -0.00069248 0.30302 0.089538 -3.8221e-05 -0.00010198
0.00051569 0.00044887 0.0013434 -0.00076947
0.00053244 0.00033013 0.00049446 0.00056779 -1.5562e-05 -0.00015462 0.23003 -0.033258
0.0047666 -0.0064562 -0.00045033 -0.00052277
0.0017262 0.0015372 0.00063357 -0.00024607 0.00047478 0.00024035 0.0048108 -0.0065277
0.19373 0.0897 0.0027655 -0.0011744
-0.00019235 -0.0010303 0.0002836 0.00036791 0.0012874 -0.0006878 -0.00069464 -0.00058463
0.0027552 -0.0009423 0.3282 -0.08206
3620000000 0.30686 0.012946 -0.0012131 -0.0036759 -0.0021754 -0.00033843 0.00045014 -0.0016135
-0.00020577 0.00040504 -0.00060073 -0.00084203
-0.0011807 -0.0036871 0.11064 -0.099339 0.0042537 -0.0038979 0.00023702 0.00033725
-0.00021051 -0.0007039 0.00061033 0.000421
-0.0022106 -0.00031244 0.0041433 -0.0039606 0.31516 0.045702 0.0002806 -0.0010198
-0.0001552 4.3739e-05 0.0011219 -0.0008366
0.00035765 -0.0016272 0.00019744 0.00030563 0.00018051 -0.0009931 0.21823 -0.063135
0.00012415 -0.0070188 -0.0010426 0.00092849
-0.00011725 0.00048871 -0.00014653 -0.00074809 -0.00015193 0.00018312 0.00013388 -0.0070194
0.21641 0.054063 0.00064068 -0.0017198
-0.00052007 -0.00092705 0.00076602 0.00036725 0.0010005 -0.00096613 -0.00095972 0.00091328
0.00050685 -0.0017489 0.33014 -0.11599
3680000000 0.31069 -0.031463 -0.0036741 -0.0039403 -0.00086758 0.0017802 -0.00097384 -0.00017788
0.0013641 -0.0001189 -0.0011266 -0.00029026
-0.0036901 -0.0039517 0.10641 -0.11602 0.0015379 -0.0045764 0.00072295 0.00026487
-0.00010801 -0.00069304 0.00074925 8.5777e-05
-0.00088402 0.0016992 0.001517 -0.0045549 0.32626 -0.0035595 -0.00092266 -0.00063163
0.0010546 0.0005343 0.00041953 -0.0018935
-0.00090896 -0.00021859 0.00067983 0.00020739 -0.00097896 -0.00067739 0.20465 -0.096604
-0.0010513 -0.0063426 -0.0012496 0.0013879
0.0013185 -0.00019446 -0.00012163 -0.00060619 0.0011492 0.00051554 -0.0012495 -0.0063513
0.23584 0.03298 -7.8777e-05 -0.0011653
-0.0011666 -7.6258e-05 0.00076801 0.00011469 0.00039088 -0.0019223 -0.0012749 0.001284
2.6313e-05 -0.00097947 0.32995 -0.16165
3740000000 0.31272 -0.067453 -0.0032023 4.606e-05 -0.0022178 0.0026738 6.6826e-05 -0.0008482
-0.00083382 0.00024526 -0.00084297 0.00053339
-0.0031979 5.7423e-05 0.097737 -0.13761 0.00099709 -0.0055191 0.00023635 -0.00018302
-0.00026867 -0.00024468 0.00045765 -1.3673e-05
-0.0021313 0.0027106 0.00091843 -0.0055805 0.32895 -0.043363 -0.00081367 -3.1253e-05
-2.7021e-05 -8.4069e-05 -0.00060434 -0.0011271
5.7324e-05 -0.00079301 0.00028026 -0.00022147 -0.00077588 1.1593e-05 0.18312 -0.12021
-0.0026925 -0.0052221 0.00092731 0.0027039
-0.00089812 0.00040999 -0.00029315 -0.00027583 -0.00016863 -0.00010456 -0.0025851 -0.0052635
0.24579 -0.0017899 -0.00069546 -0.001503
-0.00087484 0.00043567 0.0004976 6.4788e-05 -0.00041666 -0.0010388 0.00086397 0.002924
-0.0008088 -0.0017207 0.31539 -0.20092
3800000000 0.30717 -0.11372 -0.0022983 0.00071915 0.00098631 0.0038741 -0.001459 -0.0015294
0.0014503 0.0012249 -0.0011704 0.00026885
-0.0022899 0.00075058 0.08727 -0.1526 -0.0021797 -0.0051217 0.00035361 0.00022997
-0.00081948 -0.0002789 0.00079226 0.00022186
0.00099317 0.0037573 -0.0022312 -0.0050927 0.32519 -0.084893 -0.00092441 0.00057606
0.00074747 -6.9157e-05 -0.00085288 -0.00093883
-0.0014051 -0.0015403 0.00032951 0.00023594 -0.0009035 0.00053453 0.17378 -0.14546
-0.0034165 -0.0035974 0.0015276 0.0014861
0.0016727 0.001049 -0.00089746 -0.00021371 0.00071743 4.8187e-05 -0.0034606 -0.0036195
0.26083 -0.038638 0.00084939 8.4302e-05
-0.0011878 0.00041327 0.00084464 4.5612e-05 -0.00091995 -0.00093173 0.0016087 0.0014563
0.0012414 0.00040843 0.30783 -0.24203
3860000000 0.29523 -0.14549 -0.00078978 0.0011814 0.002491 0.0018274 -0.0019534 0.0011647
0.001005 -0.0010959 -0.00040243 0.0014587
-0.00077005 0.0011825 0.068166 -0.16253 -0.0033116 -0.0047596 0.00063653 -0.00066386
-0.00082051 0.0011968 0.00080212 -0.00099031
0.0026123 0.0018777 -0.0033559 -0.0047765 0.30535 -0.12521 -0.0004568 0.00086825
-0.00016875 -0.0005306 -0.0010104 -0.00039423
-0.002033 0.0012179 0.00061088 -0.00069471 -0.00047064 0.00098366 0.146 -0.16043
-0.0025781 -0.0037469 0.0020893 0.0010342
0.00082236 -0.00094002 -0.00080235 0.0011338 0.00025098 -0.00071556 -0.0026377 -0.003726
0.25996 -0.067017 0.00073252 -0.0014508
-9.1713e-05 0.0014533 0.00063035 -0.0008943 -0.001235 -0.00041621 0.0020467 0.0010987
0.00043363 -0.0014251 0.28427 -0.28078
3920000000 0.2802 -0.18493 0.0017306 0.00015051 0.0035282 0.0023228 1.4012e-05 0.0010874
0.00023878 -0.00012056 0.00078242 0.00066532
0.0017162 0.00017292 0.041011 -0.17872 -0.004785 -0.0034229 -0.00044459 -0.00011244
0.00042611 0.00031197 -0.00021123 -0.0006179
0.0035006 0.0022972 -0.0049347 -0.0033279 0.29814 -0.15809 0.00029682 0.00129
0.0020258 -0.0010132 -0.00058172 -0.00012992
0.00010994 0.0010102 -0.00045139 -7.6486e-05 0.00035946 0.0012012 0.12618 -0.17136
-0.0040242 -0.003551 0.0021081 -0.00016637
0.00032612 -0.00029833 0.00044858 0.00037249 0.0017197 -0.00087036 -0.0038805 -0.0033234
0.25464 -0.11374 0.001006 -0.0012205
0.00065648 0.00078007 -0.00011934 -0.0006968 -0.00041776 -5.1214e-05 0.0020646 -0.00026306
0.0013352 -0.0011107 0.26304 -0.3079
3980000000 0.25276 -0.22081 0.0017879 -0.0030668 0.0050008 -0.00038397 8.6865e-05 0.0010736
0.00098124 -0.001832 0.00039463 0.00033885
0.0017642 -0.0030933 0.018753 -0.19217 -0.0057415 -0.0013863 0.00071918 0.00038912
0.00055806 0.00046838 -2.856e-05 -0.0013849
0.0049409 -0.00043539 -0.0056961 -0.0013133 0.26984 -0.18819 0.0014044 4.8042e-05
-0.00096327 -0.0014365 -0.00063743 -0.00072729
6.8866e-05 0.0010753 0.00077146 0.00042749 0.0013607 9.4189e-05 0.090095 -0.19287
-0.004275 -0.0033767 0.0015862 -0.00081945
0.00087635 -0.0017479 0.00052311 0.00041781 -0.00070854 -0.0013121 -0.0043442 -0.003486
0.24469 -0.14442 0.0013648 -0.0044055
0.0004521 4.8522e-05 -0.00011474 -0.0012294 -0.00066619 -0.00075284 0.0015371 -0.00089461
0.0011795 -0.0043363 0.22816 -0.3456
4040000000 0.22487 -0.24654 -0.00064411 -0.003849 0.0032226 -0.0029141 0.00031571 0.00045879
-0.00057594 -0.00076609 0.0007321 -0.00015396
-0.00066162 -0.0038764 -0.0064154 -0.19963 -0.0047518 0.00020736 0.00031919 -0.0010325
2.5592e-05 9.1512e-05 -0.0015941 5.6571e-05
0.0031617 -0.0029744 -0.0048892 0.00016234 0.24801 -0.22191 0.00015061 -0.00086421
-0.00072285 -0.00031374 -0.00085949 0.00037143
0.0003101 0.00035956 0.00030481 -0.00096852 0.00019419 -0.00090055 0.067734 -0.18756
-0.0066185 -0.001695 0.0012858 -0.0005216
-0.00041593 -0.00089249 0.00013654 0.00017024 -0.00094157 -0.00061942 -0.0063066 -0.0015684
0.23259 -0.17711 -0.0018748 -0.0028909
0.00071207 -7.5649e-05 -0.0015948 -7.179e-05 -0.00098364 0.00058322 0.0014101 -0.00060083
-0.0017783 -0.0030453 0.19103 -0.36394
4100000000 0.19417 -0.26985 -0.0032204 -0.0026593 0.0012034 -0.0037342 -6.1202e-05 0.00012136
0.00040783 -0.0016967 0.00037269 0.00042233
-0.0032166 -0.0026297 -0.032411 -0.20351 -0.0049669 0.0010817 -0.00027093 -0.00042174
0.00086427 0.00039467 -0.00045239 0.00020369
0.0011255 -0.0037931 -0.0049097 0.0012898 0.2258 -0.24811 0.00014451 -0.00022838
-0.00069604 -0.00027898 -0.0014334 -0.00013937
2.5743e-05 8.2516e-05 -0.00024233 -0.00039097 0.0001387 -0.00021111 0.034313 -0.20132
-0.0059309 0.00076031 0.0014812 -0.001559
0.00028429 -0.001669 0.00073475 0.00036635 -0.00043467 -1.1589e-05 -0.0060836 0.00082372
0.21873 -0.20244 -0.0014069 -0.0045516
0.00028283 0.00034461 -0.00044708 0.00034194 -0.0012498 -0.00014621 0.0013087 -0.0013694
-0.0015765 -0.0043969 0.15742 -0.39033
4160000000 0.16481 -0.28642 -0.0035898 -0.0017629 -0.00030354 -0.0032926 0.00079198 -0.00018748
-0.0039532 -0.00072532 0.00083175 -0.00074714
-0.0035934 -0.0018021 -0.058107 -0.19947 -0.004748 0.0029214 -0.00038583 -0.000165
0.00026707 -0.00055238 -0.0011261 0.00032836
-0.0003192 -0.003258 -0.0046628 0.0028735 0.19293 -0.26344 0.00050134 -5.7619e-05
-0.001022 -0.0002961 -0.001243 0.0010969
0.00076179 -0.00025841 -0.00048148 -0.00018406 0.00055341 -9.7524e-05 0.0098183 -0.18875
-0.0052096 0.0016982 0.00086231 -0.0022028
-0.0039036 -0.00065696 0.00032319 -0.00052634 -0.00095489 -0.00048638 -0.0049739 0.0015466
0.18787 -0.23602 -0.0042587 -0.0028091
0.0010334 -0.00071421 -0.0010025 0.00037439 -0.0014695 0.0010946 0.00096638 -0.0022957
-0.0040707 -0.0031807 0.10838 -0.39912
4220000000 0.13662 -0.30207 -0.0043344 8.3069e-05 -0.0001395 -0.0037472 -0.0002454 -0.00019993
-0.00096742 0.00076823 0.00022042 -0.0010449
-0.0043534 8.7522e-05 -0.094638 -0.18944 -0.0020424 0.0034544 -0.00017465 -0.0001258
4.1103e-05 0.000146 -0.00045958 0.0011843
-0.00013304 -0.0037785 -0.0020224 0.0036114 0.16294 -0.28979 -7.9793e-05 7.7671e-05
0.00039596 0.00040871 0.0001042 0.0012153
-0.0002642 -0.00016989 -0.00015101 -0.00015975 -1.6369e-05 1.8904e-05 -0.014281 -0.18679
-0.0042928 0.0024317 0.00012832 -0.002372
-0.00095054 0.00082629 -3.1197e-05 8.0291e-05 0.00032622 0.000586 -0.0043107 0.002429
0.17288 -0.26023 -0.0042073 -0.0031645
7.6869e-05 -0.00093128 -0.00054973 0.0011698 0.00029904 0.0014096 -8.3312e-07 -0.0023221
-0.0043843 -0.0027107 0.079765 -0.41226
4280000000 0.10573 -0.31064 -0.0027744 0.0016671 -0.0016718 -0.0043231 -0.00050146 0.00052567
-0.00047564 0.0014117 -0.00061042 -0.00024545
-0.002774 0.0016287 -0.12021 -0.19362 -0.0029331 0.0029024 -0.00068769 -0.00030858
0.0001284 0.00015313 0.00054389 0.00043564
-0.0017382 -0.004207 -0.0028525 0.002907 0.13273 -0.29604 0.00092263 -0.00024769
-0.00085575 0.0008893 -0.00043769 0.00078602
-0.00053325 0.00054896 -0.00070093 -0.00026208 0.00097541 -0.00015825 -0.051864 -0.17162
-0.005005 0.0025817 -0.00086263 -0.002372
-0.0003713 0.0014024 0.00020594 0.00030542 -0.00080757 0.00093344 -0.0046576 0.0024348
0.12794 -0.28365 -0.0063417 -0.0005114
-0.00072259 -0.0004191 0.00061117 0.00038686 -0.00045598 0.00060125 -0.00071429 -0.0023719
-0.0060571 -0.00069691 0.03015 -0.41727
4340000000 0.078203 -0.31951 -0.0018201 0.0019602 -0.0024157 -0.001438 0.0002671 0.00050808
3.7293e-05 0.00054296 -0.00014369 -0.0010934
-0.001855 0.0019576 -0.14084 -0.16754 -0.0018255 0.0039465 -0.0001038 0.00050144
-0.00024512 -0.00027834 0.00028104 0.00046992
-0.0023684 -0.0014321 -0.0018616 0.0039331 0.097464 -0.31327 -0.00039144 -0.0010814
0.00045175 0.00094902 0.0006765 0.0021851
0.00021475 0.00046471 -0.00011535 0.00052541 -0.0003941 -0.0010543 -0.069647 -0.16867
-0.004153 0.0036869 -0.0012228 -0.0023974
9.0234e-05 0.00067207 -0.00033716 -0.00034255 0.00025995 0.00082848 -0.004096 0.0036668
0.10242 -0.3084 -0.0042685 0.0010922
-0.00014553 -0.0010442 0.0002937 0.00051608 0.00055635 0.0020936 -0.0013503 -0.002303
-0.0048786 0.001212 -0.0044077 -0.41172
4400000000 0.047256 -0.32481 -0.00082643 0.0014285 -0.0024957 -0.0017259 0.0006735 0.0010899
-3.1179e-05 0.00084368 -0.00025496 -0.00052784
-0.00075252 0.0014506 -0.16988 -0.15752 -0.0014047 0.0041158 -0.00049884 0.0005592
0.00021007 -0.00061036 0.0006344 0.00027884
-0.0024338 -0.0017314 -0.0012981 0.0042354 0.067979 -0.31941 -0.00011424 3.6657e-05
0.00045796 0.00020847 0.0011032 0.001156
0.00069259 0.0010588 -0.00043579 0.00055979 -0.00018574 -2.6311e-05 -0.094179 -0.15538
-0.0030766 0.0053106 -0.0023121 -0.0017332
-0.00016097 0.0008048 0.00037571 -0.00055043 0.00056547 0.00032912 -0.0031467 0.0052574
0.070277 -0.32032 -0.0043302 0.0012847
-0.00018293 -0.00069291 0.00053602 0.00032643 0.0012374 0.0011948 -0.0020703 -0.0017122
-0.0037947 0.0012338 -0.049501 -0.41557
4460000000 0.011539 -0.32425 -0.00062296 0.00020431 -0.0044206 -0.00081044 0.0014508 -0.0007193
-0.00044941 0.0011099 -0.0011844 -0.00047652
-0.00065032 0.00019865 -0.19163 -0.12798 -0.000412 0.0047903 -0.00044368 0.00069959
-0.00029243 -0.00048634 0.00030472 -0.00032683
-0.0043651 -0.00071485 -0.00042831 0.0047771 0.042818 -0.32649 -0.00048785 -0.00062758
0.00030615 0.0006779 0.0018636 0.0011446
0.0013968 -0.00077762 -0.00042909 0.00077245 -0.000377 -0.00056521 -0.10743 -0.13393
-0.0016538 0.0061742 -0.0022729 -0.00067607
-0.00039098 0.0011699 -0.00036182 -0.00048124 0.00031367 0.00045812 -0.0014809 0.0061813
0.035535 -0.31611 -0.0034463 0.0027476
-0.001239 -0.00034623 0.00025079 -0.0003882 0.0015259 0.00078788 -0.0024107 -0.00061238
-0.0040636 0.0026196 -0.090537 -0.39782
4520000000 -0.012535 -0.32476 -0.00049047 -0.00055626 -0.0035356 0.00054511 0.00073695 9.2933e-05
0.0017514 -1.3357e-05 -0.00076183 0.001057
-0.0004705 -0.0005309 -0.2163 -0.11068 0.00093738 0.0044062 0.00052366 0.0009046
-0.00036585 2.8427e-05 0.00031538 -0.00018333
-0.0035351 0.0005785 0.0010004 0.0044468 0.011302 -0.32472 -0.0010961 0.00063188
0.00072887 -0.00050339 0.0018308 -0.0012475
0.00070899 4.9532e-05 0.00059419 0.00084862 -0.0012092 0.00054735 -0.12486 -0.12476
-0.00036418 0.005876 -0.0031533 -0.00065573
0.001838 1.0472e-06 -0.00026807 8.5167e-05 0.00067738 -0.00038042 -0.00029968 0.0058576
-0.013261 -0.32972 -0.0027634 0.0029793
-0.0008793 0.00089577 0.00045243 -0.00013477 0.0018363 -0.00099981 -0.0029547 -0.00066263
-0.0024162 0.002957 -0.1185 -0.39502
4580000000 -0.050184 -0.31732 -0.0013519 -0.00075335 -0.0032251 0.0024922 0.00081175 -0.00038467
0.00013654 0.00018423 -0.00040701 0.00076508
-0.0013312 -0.000761 -0.23486 -0.084079 0.0010095 0.0040843 0.00065437 -9.0753e-05
-9.0373e-05 0.00026065 0.00018048 -0.00041485
-0.0031304 0.00266 0.0010573 0.0040471 -0.020619 -0.32058 -9.7052e-05 0.00038698
-0.00040859 4.8159e-06 0.0013568 -0.00090797
0.00083851 -0.00038025 0.00061322 -4.767e-05 -8.3542e-05 0.00046581 -0.13516 -0.09988
0.002196 0.005146 -0.0025904 0.001395
0.00020184 0.0003253 -0.00011499 0.00026067 -0.00014043 -0.00014892 0.0021793 0.0052171
-0.040144 -0.33506 -0.0021906 0.0033709
-0.00027693 0.00083355 0.00011917 -0.00033396 0.0013963 -0.001136 -0.0025562 0.0013927
-0.0024558 0.0032274 -0.16374 -0.36591
4640000000 -0.075634 -0.31098 -0.0026016 -0.0016436 -0.0028746 0.0026898 0.00056934 -0.0015647
0.0014719 -0.00023624 0.00010907 0.0010682
-0.0026239 -0.0015955 -0.24508 -0.056281 0.001655 0.003683 0.00069711 0.00028721
-0.00023134 0.00048681 7.5907e-05 -0.00065901
-0.0028035 0.0027384 0.0016366 0.0036116 -0.044613 -0.31458 8.2304e-05 0.0010293
0.0010985 -3.8881e-06 0.00068292 -0.0021281
0.00046573 -0.0015623 0.00073235 0.00030943 3.7364e-05 0.0008734 -0.14056 -0.085559
0.0034527 0.0036496 -0.0023226 0.0014116
0.001366 -0.00026488 -0.00022029 0.0004739 0.00081291 0.00023762 0.0033926 0.003623
-0.073927 -0.32227 -0.0024455 0.0036565
9.5484e-05 0.0011009 6.4146e-05 -0.0007754 0.00036306 -0.0018718 -0.0021138 0.0014775
-0.0020826 0.0039647 -0.18281 -0.35461
4700000000 -0.10339 -0.306 -0.0042564 -7.0884e-05 -0.0015797 0.0046291 -0.00099176 -0.00093606
0.00106 -0.00054205 0.00099482 0.00042319
-0.0042764 -9.0867e-05 -0.25686 -0.037663 0.0026034 0.0041943 0.00058878 -0.00048568
0.00025829 0.00040185 -0.00039176 -9.1207e-05
-0.0015744 0.0046785 0.0026917 0.0041764 -0.075322 -0.30862 9.6601e-06 0.00050337
-6.4013e-05 -0.00024921 -0.00019504 -0.0013692
-0.00097584 -0.0010131 0.00053136 -0.0004985 -3.2726e-05 0.00060922 -0.15738 -0.064788
0.0033652 0.0014345 -0.0015997 0.0027345
0.00098886 -0.00052403 0.00032772 0.00045497 0.00013988 -0.00018735 0.0032879 0.0014899
-0.11271 -0.3147 -0.0011534 0.0040797
0.00097144 0.0004982 -0.00026948 -5.1038e-05 -9.2868e-05 -0.0016761 -0.0018533 0.0027095
-0.0013814 0.0039935 -0.22612 -0.32623
4760000000 -0.13351 -0.29083 -0.004934 0.0014657 0.00086302 0.004646 -0.00082804 -0.00059816
0.00024988 -0.0012108 0.00067382 -0.000283
-0.0049124 0.0014398 -0.25238 0.0047269 0.0032328 0.003295 -8.4319e-05 -0.0007057
0.00035455 0.00027032 0.00014571 8.498e-05
0.00098388 0.004595 0.0032821 0.0031411 -0.10538 -0.29473 0.00064463 0.00036478
0.00091359 0.00028791 -0.00095922 -0.00089645
-0.00079684 -0.00058112 -5.4714e-05 -0.00062854 0.00077755 0.00021795 -0.15121 -0.048181
0.0022404 0.00089438 -0.00061249 0.002651
0.00032304 -0.0011649 0.00038843 8.5918e-05 0.00076133 -0.00014823 0.0022613 0.00090339
-0.14555 -0.29839 -0.00049021 0.0038254
0.0006573 -0.00043632 0.00016712 6.5424e-05 -0.0011815 -0.0008749 -0.00043857 0.0027617
-0.00050945 0.0038095 -0.23782 -0.30372
4820000000 -0.16036 -0.27654 -0.0049915 0.0028233 0.0014717 0.0028675 -0.00083095 -0.00042326
0.00043195 -0.00080252 0.00035679 -0.0002619
-0.0049907 0.0027904 -0.2641 0.027048 0.0045159 0.0032481 -4.8327e-05 -0.00038263
0.00035007 -0.00019637 -0.00014274 -0.0005069
0.0015417 0.0027327 0.0044631 0.003317 -0.13306 -0.29116 0.00060282 -0.00043234
0.00063533 -0.00099479 -0.00083039 -0.00043943
-0.00087514 -0.0003704 -0.0001236 -0.00039393 0.00056975 -0.00038929 -0.16662 -0.030733
0.0017519 -0.00027897 -3.1912e-05 0.0031115
0.00037192 -0.00082678 0.00038039 -3.0413e-05 0.00059034 -0.00058596 0.0016609 -0.00028279
-0.18589 -0.28064 -0.00041534 0.0031375
0.00027279 -0.00025174 -0.00022826 -0.00050758 -0.0007019 -0.00019931 -2.3246e-05 0.0028828
-0.00040839 0.0032446 -0.27425 -0.27378
4880000000 -0.19141 -0.25658 -0.004172 0.0046021 0.0020469 0.002927 -0.0014085 0.00024869
-0.00091222 -0.0010979 0.00025916 -0.00013891
-0.004209 0.0045978 -0.25569 0.068605 0.0046356 0.0016318 -0.00036208 -0.00022232
-0.00023641 0.0002681 -0.00031624 3.8439e-05
0.0021772 0.0031473 0.0047946 0.0015259 -0.15212 -0.27697 0.00040738 -0.0005088
-0.0003027 -0.0013095 -0.00076394 6.1968e-05
-0.0014094 0.00022703 -0.00035146 -0.00016368 0.00054536 -0.00052319 -0.1597 -0.01205
0.00047087 -0.0004408 0.0012041 0.0025718
-0.00081089 -0.0010979 -0.00025159 0.00018456 -0.00018135 -0.0016213 0.00047787 -0.00042059
-0.21675 -0.26557 0.0006065 0.0030599
0.00036959 -0.00013823 -0.00021293 8.7127e-05 -0.00072055 -0.00017626 0.0013047 0.0027061
0.00046994 0.0028589 -0.28657 -0.24413
4940000000 -0.21188 -0.23903 -0.0029446 0.0065184 0.0029986 0.0013201 -0.000274 0.00079271
-0.00093553 -0.00037705 0.00018529 -0.00086312
-0.0029296 0.0064995 -0.26736 0.09445 0.0060513 0.0010391 -0.00011105 -6.0427e-05
0.00032627 -0.000418 -0.00025191 1.6993e-05
0.0029436 0.0011059 0.0059291 0.00098093 -0.17158 -0.2543 5.0259e-05 -0.00030821
-0.0010468 -0.00020502 -0.00025849 0.00018667
-0.00020903 0.00071464 -9.8441e-05 -9.3904e-05 1.3262e-07 -0.00038601 -0.16723 -0.0024837
-0.00053422 0.0002721 0.0018328 0.0018791
-0.0011669 -0.00053203 0.0003275 -0.00035804 -0.0011226 -8.8844e-05 -0.00041497 0.00027573
-0.24041 -0.23791 -0.00044846 0.0029064
0.00017987 -0.0007602 -0.00040717 7.0177e-05 -0.00037397 0.00046305 0.0018131 0.0017622
-0.00032324 0.0031352 -0.31024 -0.21802
5000000000 -0.23258 -0.21472 -0.0001126 0.0073926 0.0031983 0.0017177 -0.00013852 0.00056944
-0.00068801 0.00061502 -0.00026771 -0.00086069
-0.00014389 0.0074259 -0.25354 0.11201 0.0057743 -0.00076962 -0.00031046 -0.00020054
-0.00019874 -0.00056108 -0.00035222 -5.8145e-05
0.0033037 0.0018426 0.0059266 -0.00081224 -0.20209 -0.23918 -0.00064235 -0.00089451
-0.00058989 -0.00021558 -0.00062574 -0.0001608
-9.2791e-05 0.00062076 -0.00034005 -0.0001164 -0.00058811 -0.00083149 -0.16151 0.021878
-0.00080423 0.0015123 0.0024199 0.0011074
-0.00054384 0.00064331 -0.00020471 -0.00052258 -0.00039965 -0.00017599 -0.00075883 0.0015469
-0.2683 -0.21468 0.00040932 0.0040361
-0.00026309 -0.00082154 -0.00031798 -2.8284e-05 -0.0003699 -0.00038545 0.0024436 0.0010722
0.00033631 0.0035477 -0.3219 -0.18376
5060000000 -0.25359 -0.18698 0.0020019 0.007125 0.0032241 -0.00039173 0.00012753 0.00048403
-0.00035331 1.646e-05 -0.00042266 -0.00027201
0.0019987 0.0071196 -0.23597 0.14876 0.0053654 -0.0019955 -2.4679e-05 0.00031119
-0.00044411 2.0638e-05 -0.00033677 0.00036999
0.0032393 -0.00053127 0.0052307 -0.0021874 -0.2152 -0.21782 -0.0003549 0.0004505
-0.00080593 0.00011301 -0.00093039 0.00011165
0.00011101 0.00044511 -1.3153e-05 0.00024646 -0.00044223 0.0003336 -0.16295 0.029167
-0.00032568 0.002955 0.0017662 0.00047404
-0.00045549 -1.2494e-05 -0.00048674 8.9231e-06 -0.0011865 7.9977e-05 -0.0002309 0.0029941
-0.28188 -0.18379 0.00075679 0.0031025
-0.0005511 -0.00032575 -0.00037164 0.00026926 -0.0012514 0.00028774 0.0018469 0.00037513
0.0007933 0.0035207 -0.33422 -0.1547
5120000000 -0.26939 -0.16147 0.0036104 0.0059994 0.0030036 -0.00073546 0.00029185 0.00063731
-5.6887e-05 0.0008081 -0.00043658 0.00029697
0.0035364 0.006041 -0.23034 0.17521 0.0046551 -0.0028602 9.8701e-05 0.00023693
-8.3848e-05 -4.7766e-05 3.9544e-05 0.00029354
0.0029104 -0.00067442 0.004696 -0.0027978 -0.23003 -0.20236 2.0974e-05 0.00012357
-0.00022075 0.00075674 -0.0011303 0.00052919
0.00030278 0.00065485 9.7647e-05 0.00029205 5.4811e-06 0.00018092 -0.15916 0.05542
0.0011738 0.0033774 0.0024887 0.00023512
-4.1699e-05 0.00094654 3.375e-05 -5.4457e-05 1.9985e-05 0.00082687 0.0011637 0.0033416
-0.29702 -0.14984 0.0015027 0.0036821
-0.00049762 0.00023412 2.2417e-05 0.00035592 -0.00091403 0.00065644 0.0024409 0.00035383
0.0016677 0.0034676 -0.34684 -0.12036
5180000000 -0.28503 -0.13099 0.0051749 0.0047412 0.0032896 -0.00084523 0.00026347 0.00058542
-6.7378e-05 0.00026235 -0.00056861 0.00049496
0.0051418 0.0047481 -0.20801 0.19815 0.0042102 -0.0037823 -0.00033897 -0.00028318
-6.8714e-05 -0.0001573 -9.11e-05 0.00021472
0.0033253 -0.0010404 0.0041188 -0.004036 -0.2402 -0.16558 -0.00035945 0.00065983
3.8367e-05 5.7504e-05 -0.0005087 0.0012458
0.00025578 0.00054417 -0.00033567 -0.00027868 -0.00038573 0.00060286 -0.15807 0.065249
0.0028948 0.0038237 0.0022054 -0.00080378
-0.00014869 0.0001025 -0.00018331 -0.00010999 -8.4556e-05 -9.9579e-05 0.0029898 0.0039219
-0.30873 -0.10754 0.0025903 0.0034367
-0.00050776 0.00046997 -7.9172e-05 8.5776e-05 -0.00068866 0.00087328 0.0024002 -0.00091742
0.0025165 0.0035784 -0.3487 -0.088505
5240000000 -0.29342 -0.10402 0.0051406 0.0033917 0.0026116 -0.0029985 0.00067411 2.2611e-05
-0.00034919 -0.00014307 0.00010254 0.00063034
0.0051122 0.0033405 -0.19624 0.23557 0.0029188 -0.0048319 5.5978e-06 0.00014096
-0.00025556 -5.2549e-05 0.00026007 0.00035254
0.0024562 -0.0029072 0.0028147 -0.0047051 -0.25714 -0.14131 0.00043187 0.00032917
-0.00022629 0.00065205 0.00024881 0.0012929
0.00070019 2.5633e-05 2.9962e-05 0.00012863 0.00041538 0.00030254 -0.15842 0.085704
0.0035761 0.002565 0.0016559 -0.0012687
-0.00029295 -1.1824e-05 -0.00018085 2.05e-05 -0.00032779 0.0008816 0.003627 0.0024903
-0.32306 -0.066285 0.0030962 0.0028557
2.4199e-05 0.00057002 0.00031047 0.00043407 0.00041636 0.0015705 0.0015188 -0.001251
0.0031326 0.0026285 -0.35561 -0.055395
5300000000 -0.29816 -0.073535 0.0060471 0.0019485 0.0017429 -0.0030079 0.00012711 -0.00039028
0.00026187 0.00075921 2.5277e-05 0.00020389
0.0060874 0.0019534 -0.18809 0.24043 0.0022305 -0.0052847 -0.00017197 0.00021816
-0.00013368 0.00043795 0.00014955 0.00034756
0.001769 -0.0030813 0.0022609 -0.0053925 -0.27274 -0.11569 0.0002179 -0.00029243
8.5569e-05 0.00041156 0.00055948 0.00096931
0.00017451 -0.00038589 -0.00017196 0.00021078 0.00029606 -0.00029042 -0.15067 0.095049
0.005441 0.0017604 0.0014993 -0.0016794
0.00036969 0.00068499 -0.00010337 0.00036642 0.00031311 0.00022417 0.0054202 0.0018092
-0.33395 -0.037572 0.0035572 0.0024993
0.00027247 0.00025901 0.0001739 0.00026625 0.00075818 0.00073626 0.0015008 -0.0016624
0.0035619 0.0026326 -0.35066 -0.019641
5360000000 -0.2982 -0.036608 0.0060315 0.00062401 0.00057512 -0.0038953 0.00039268 -2.9977e-05
6.419e-05 0.00034412 0.00063872 3.7566e-05
0.0060099 0.00064055 -0.15075 0.26189 0.00083898 -0.005786 9.0249e-05 0.00027281
0.0001111 1.9382e-05 0.00054137 -7.6609e-05
0.00033707 -0.0038948 0.00058439 -0.0057376 -0.27184 -0.088919 0.00041488 0.00043049
0.00040538 0.00035997 0.00083443 0.00044992
0.0003668 -2.7597e-05 0.00010484 0.00024647 0.0003464 0.00043181 -0.14872 0.11293
0.0058764 -0.00053608 0.00057975 -0.0018969
6.8075e-05 0.00046819 9.6192e-05 0.00011593 0.0001293 0.00038776 0.0058583 -0.00067016
-0.33013 0.00093743 0.0045516 0.002382
0.00041627 -5.6838e-05 0.00054489 -0.00014534 0.00053988 0.00046927 0.00071477 -0.0019343
0.004564 0.002239 -0.34892 0.0086322
5420000000 -0.30057 -0.013231 0.0061716 -0.0011562 -0.00066614 -0.0036889 -5.0731e-05 -0.00017074
0.00077502 0.00047804 0.00011592 -0.0003231
0.0061694 -0.0011552 -0.1317 0.28855 -0.0002879 -0.0053886 7.2132e-05 0.000154
7.0674e-05 1.0285e-05 0.00020453 -0.00018144
-0.0005985 -0.0037351 -0.00022983 -0.0054067 -0.28791 -0.054999 -0.00021547 -0.00063102
0.0007157 -3.4594e-05 0.00074298 -0.00016948
-3.9957e-05 -0.00019535 7.2269e-05 0.00017062 -0.00017099 -0.00058123 -0.13721 0.12757
0.0048955 -0.0020491 0.00027166 -0.0017222
0.00080133 0.00037022 4.3407e-05 -3.5162e-05 0.0008674 2.525e-05 0.00494 -0.0020651
-0.33327 0.029659 0.0049014 0.00077204
0.00038316 -0.00040311 0.00027603 -9.462e-05 0.0010148 4.9463e-05 0.0002117 -0.0017228
0.0049524 0.0010311 -0.34118 0.050618
5480000000 -0.29249 0.022984 0.0049618 -0.0020688 -0.0019781 -0.0028681 0.00040154 -9.5321e-09
0.00080771 -0.00022249 -0.00015038 -6.9644e-05
0.0049935 -0.0020326 -0.11727 0.2963 -0.0016026 -0.0056724 6.2082e-05 0.00022493
8.206e-06 -7.6515e-05 0.00027933 -0.00010083
-0.0020482 -0.0028824 -0.0017558 -0.0057052 -0.29149 -0.032989 -0.00026901 0.00023274
0.0005371 -0.0002624 0.00072556 0.00017219
0.00039298 -2.837e-05 5.3876e-05 0.00018599 -0.0003204 0.00016864 -0.13066 0.1384
0.0041054 -0.0034697 -0.00015576 -0.0019934
0.00079166 -0.00026471 5.3987e-05 -5.7633e-05 0.00047189 -0.00039839 0.0040674 -0.003444
-0.32284 0.058516 0.00476 0.00046919
-0.00023327 -0.00015609 0.00019356 -0.00018652 0.00057778 -0.00027636 -0.00015313 -0.0018806
0.0047318 8.5036e-05 -0.33262 0.072668
5540000000 -0.28856 0.04836 0.0042269 -0.0025964 -0.0028766 -0.0020093 0.00039265 -0.00034157
0.00018354 -0.0002231 -0.00012782 7.0414e-05
0.0041737 -0.0026312 -0.076436 0.31373 -0.0026879 -0.004969 0.00044145 7.9809e-05
-6.9426e-05 -0.00015395 -6.2218e-05 -0.0005468
-0.0028288 -0.0019416 -0.002703 -0.0048551 -0.29066 -0.011843 0.00038022 -0.00019699
0.00028381 -0.00016897 0.00059277 -0.0003989
0.00036428 -0.00034075 0.00040158 7.1828e-05 0.00040189 -0.00013321 -0.11915 0.15983
0.002591 -0.0039404 -0.00096194 -0.0017834
0.0002314 -0.00012062 -5.1898e-05 -0.00014624 0.00022005 4.2223e-05 0.0025195 -0.0039718
-0.3079 0.094116 0.0049107 -0.0010841
-0.00018744 0.00021082 -8.9668e-05 -0.00046998 0.00049415 3.6665e-05 -0.0010385 -0.0019537
0.0049668 -0.00080374 -0.32441 0.11341
5600000000 -0.27682 0.076194 0.0034214 -0.0037618 -0.0022633 -0.0016086 0.00028754 -0.00036393
0.00034208 -0.00019714 0.00023222 0.0004795
0.0034847 -0.0037442 -0.073557 0.32769 -0.0036499 -0.0046444 9.7268e-05 -0.00019063
-0.00010867 -9.4867e-06 -0.00018001 -0.00019507
-0.0022794 -0.001597 -0.0038055 -0.0046404 -0.28998 0.020166 -5.7496e-05 5.7131e-05
0.00037585 -0.00049675 0.00026395 -0.0004317
0.00028731 -0.00039744 8.2369e-05 -0.00020821 -9.2586e-05 1.2664e-05 -0.11136 0.15914
0.0017216 -0.003928 -0.0012175 -0.0011429
0.00028128 -0.00019956 -0.00012039 3.1871e-05 0.00031753 -0.0006922 0.00171 -0.0039441
-0.29924 0.12337 0.0044619 -0.0013031
0.000252 0.00035259 -0.00016506 -0.0002163 0.00047563 -0.00077885 -0.001145 -0.0010511
0.0045417 -0.0015948 -0.3024 0.12789
5660000000 -0.26552 0.098046 0.0030354 -0.0037509 -0.0035002 -0.00073517 -0.00033786 -0.00072465
-0.00013948 -0.00059279 0.00049165 -0.00013822
0.0030579 -0.0037403 -0.032357 0.31912 -0.0046722 -0.0031564 -1.6592e-05 -0.00012003
9.224e-05 0.00010062 -6.0394e-05 -5.1888e-05
-0.0035605 -0.00059958 -0.0047319 -0.0030328 -0.29067 0.043725 -0.00016613 0.00014103
-0.00036032 -0.00032882 0.00041991 -0.0010116
-0.0003415 -0.0006753 -1.9187e-05 -0.00013786 -0.00013363 0.00011926 -0.09595 0.17928
0.00061406 -0.0038939 -0.0013945 -0.00088924
-9.6807e-05 -0.0005642 0.00014922 8.7617e-05 -0.00039675 -0.00031318 0.00055243 -0.0039977
-0.28409 0.15207 0.0040451 -0.0023632
0.00040039 -9.8922e-05 -0.00014109 -3.5561e-05 3.7227e-05 -0.00082342 -0.0014354 -0.00098967
0.0039828 -0.0020906 -0.29334 0.16425
5720000000 -0.25021 0.11957 0.0025949 -0.0043175 -0.0028874 0.00084889 -0.00051838 -0.00025898
-0.00038275 -0.00021409 -0.00015884 -0.00053932
0.0026125 -0.0043203 -0.0040947 0.34445 -0.0056341 -0.0025591 2.6007e-05 -5.3354e-05
-0.00030636 -2.8601e-05 -0.00039804 0.00014887
-0.0028118 0.00083951 -0.0056537 -0.0025327 -0.28673 0.075084 0.00012674 -5.4272e-05
7.7553e-05 0.00019648 -0.00018856 -0.0005697
-0.00052203 -0.00025636 5.9502e-05 -5.6878e-05 0.00017052 -8.9896e-05 -0.079831 0.18097
-0.00015088 -0.0034931 -0.0016922 -0.00036307
-0.00032856 -0.00020049 -0.00027355 -1.9516e-05 0.00027083 0.00022165 -0.00011012 -0.0034534
-0.27306 0.17836 0.0040411 -0.0034563
-6.4969e-05 -0.00047384 -0.00030473 0.00012468 7.5056e-05 -0.00047733 -0.0015404 -0.00022359
0.0041931 -0.0036891 -0.26318 0.18132
5780000000 -0.2338 0.13674 0.0013938 -0.0048919 -0.0025198 0.0011305 -0.00070226 7.9844e-05
-0.000382 -0.00022536 -6.6213e-05 -5.3521e-05
0.0013937 -0.0049166 0.0092909 0.33916 -0.0059777 -0.00057325 -1.0444e-05 -0.0001873
1.4931e-05 3.6322e-05 -1.1045e-05 -2.9186e-05
-0.0025167 0.0011771 -0.0059982 -0.00043594 -0.28304 0.091735 -2.7829e-05 -5.2713e-05
0.00013925 2.2547e-05 -0.00043748 -0.00032773
-0.00069322 8.7266e-05 -3.1973e-05 -0.00017342 -4.6843e-05 -2.7128e-05 -0.070777 0.19684
-0.00020027 -0.0030442 -0.0012502 0.00010405
-0.00042366 -0.00017265 -3.5996e-05 4.4475e-05 5.7926e-05 4.2252e-05 -0.00021823 -0.0030535
-0.26236 0.2 0.0030471 -0.0038221
-0.00022295 -0.00017863 -0.00012559 -0.00014045 -0.00054798 -0.00043958 -0.0013638 -4.253e-06
0.0028002 -0.0036254 -0.25387 0.20384
5840000000 -0.21987 0.15799 0.00016498 -0.0055091 -0.0020221 0.0013021 -0.00013834 0.00032013
-0.00036798 0.00026814 -0.0004528 -0.00023761
0.00014895 -0.0054706 0.045097 0.34233 -0.0056357 0.00069815 -0.00022993 1.8485e-05
0.00023254 -1.3522e-05 -0.00021073 0.00012664
-0.0020156 0.0013127 -0.0056066 0.00080074 -0.27557 0.11581 -0.00017284 -2.1771e-07
-9.1745e-05 -0.00066609 -0.00042371 -0.00060201
-0.00016155 0.00033056 -0.0002236 3.7697e-05 -0.00018353 8.9528e-08 -0.047923 0.1997
-0.00061053 -0.0034847 -0.0012334 0.00019559
-0.00038075 0.00028236 0.00027862 -5.7573e-05 -6.0591e-05 -0.00061272 -0.00065727 -0.0034637
-0.24399 0.20897 0.0023646 -0.0037917
-0.00043044 -0.00029757 -0.000107 0.0001741 -0.00038511 -0.00037024 -0.0011727 0.00030547
0.0026241 -0.003983 -0.21782 0.22757
5900000000 -0.20576 0.16969 -0.002031 -0.0054738 -0.0021551 0.0025 -0.00016162 1.939e-05
0.00025102 -0.00011717 -2.3723e-05 0.00020883
-0.0020081 -0.0055236 0.065167 0.34188 -0.0050995 0.0020838 4.5636e-05 2.4643e-06
4.5637e-05 -0.00025506 -6.5148e-05 -0.00011078
-0.0020875 0.0024589 -0.0050526 0.0021483 -0.26013 0.13089 -5.7398e-05 -4.7682e-05
-0.00040333 -0.00039172 -0.00088152 -0.000208
-0.00016168 2.9312e-05 4.4208e-05 -1.9922e-05 -3.9205e-05 -3.5252e-05 -0.040577 0.21006
-0.00086352 -0.0034539 -0.0012162 0.00040025
0.00024913 -0.00018897 4.3766e-05 -0.00023158 -0.0004775 -0.0005139 -0.00091088 -0.0035091
-0.21829 0.2246 0.0018577 -0.0053153
0.00011119 0.00029864 -3.8805e-05 -0.00013092 -0.00073866 -0.00031667 -0.0011807 0.00024524
0.0017504 -0.0051361 -0.20345 0.23733
5960000000 -0.18551 0.18282 -0.0030979 -0.0039453 -0.00071574 0.0026754 -0.00011089 0.00015952
-0.000201 8.5784e-05 -2.6519e-05 -5.2582e-05
-0.0031276 -0.0039461 0.091916 0.34064 -0.0041832 0.0022844 -0.00019364 2.0826e-05
-9.5322e-05 4.0089e-05 5.4135e-05 6.5303e-05
-0.00068572 0.0027555 -0.0041087 0.0023933 -0.24461 0.1569 -2.4234e-05 -0.00018116
-0.00032039 0.00015957 -0.0001949 -6.5777e-05
-0.00010533 0.00017317 -0.00017802 1.3125e-05 -3.0955e-05 -0.00013957 -0.021944 0.21835
-0.0018554 -0.0032832 -0.0009526 0.00086072
-0.00012181 0.00012576 -4.8831e-05 5.4089e-05 -0.0003834 0.00030913 -0.0018458 -0.0032613
-0.1969 0.23883 0.00019037 -0.0048312
-8.2992e-05 3.4179e-05 8.5392e-05 0.00010907 -0.00052455 9.9213e-06 -0.00098929 0.0010602
0.00027168 -0.0049969 -0.17414 0.26408
6020000000 -0.16729 0.19785 -0.0039534 -0.0030207 -0.00011843 0.0030448 -5.5252e-05 0.00055708
-0.0002673 0.00029295 -0.0002195 0.00043443
-0.0039538 -0.0030062 0.11993 0.33201 -0.0046034 0.0032739 -0.00010542 0.00013882
-0.00016062 0.00011306 -0.00029033 0.00022109
-0.00012771 0.0030253 -0.0045424 0.0033193 -0.22481 0.16886 -0.00031985 0.00023202
-0.00082793 0.00018351 -0.00070534 0.00042032
-2.3586e-05 0.00055949 -0.00010712 0.00015269 -0.00032011 0.00022249 -0.015619 0.21381
-0.002621 -0.0032748 -0.00065451 0.00087434
-0.00029828 0.00025297 -0.00017953 6.6918e-05 -0.0007455 1.713e-05 -0.002692 -0.0032851
-0.16713 0.25218 -1.5386e-05 -0.0049449
-0.00013485 0.00027006 -0.00029448 0.00017106 -0.00040749 0.0003393 -0.00063337 0.00077324
-0.00012635 -0.0048355 -0.14731 0.2632
6080000000 -0.14718 0.20657 -0.0041058 -0.00069585 0.0013265 0.0029171 5.9141e-05 2.6952e-05
0.00017963 6.839e-05 0.00038629 6.2918e-05
-0.0041232 -0.00071327 0.14149 0.33262 -0.0030674 0.0046301 -4.3436e-05 -4.793e-05
5.385e-05 0.00012712 0.00029613 0.00041533
0.0013365 0.0028486 -0.0030179 0.0047116 -0.20673 0.19545 0.00027149 0.00019944
-0.0001701 0.00072944 8.8205e-06 0.00047257
9.1156e-05 2.8693e-05 -3.7725e-05 -3.3737e-05 0.00025653 0.00018311 0.0014024 0.22197
-0.0039029 -0.002358 -0.00090511 0.001008
0.00013636 0.00011335 5.7709e-05 0.00016437 -0.00032737 0.00073722 -0.0038906 -0.0023741
-0.13803 0.26933 -0.0010031 -0.005249
0.0002792 4.2417e-05 0.00026279 0.00041388 -0.00018268 0.00033425 -0.00091715 0.00098036
-0.0010493 -0.0053197 -0.12506 0.28438
6140000000 -0.12988 0.21956 -0.0035534 -0.00052505 0.0016592 0.0021537 5.8309e-05 2.4501e-05
9.8317e-06 -9.0988e-05 0.00052645 -0.00018082
-0.0035568 -0.00049097 0.16814 0.31359 -0.0021527 0.0052975 5.1123e-05 7.7304e-05
0.00036245 -2.3854e-05 0.00027582 3.5127e-05
0.0017698 0.0021158 -0.0020576 0.0053109 -0.18242 0.21452 0.00033563 -5.165e-05
0.0001096 0.00047669 1.1678e-05 0.00047383
9.8244e-05 -4.7904e-06 2.1096e-05 6.1121e-05 0.00038418 -8.8145e-05 0.014078 0.21268
-0.0046274 -0.0013051 -0.00045468 0.0013958
2.3999e-05 -0.00016709 0.00039282 -3.1045e-05 0.0002518 0.00051046 -0.0046728 -0.0012062
-0.11808 0.28851 -0.0028886 -0.0044697
0.00051801 -0.00026156 0.00031805 9.5978e-05 0.00015754 0.00069909 -0.00042414 0.0014205
-0.002778 -0.004378 -0.086037 0.28278
6200000000 -0.11414 0.22499 -0.0029208 -7.0844e-05 0.0022756 0.0011955 0.00012877 0.00035205
-0.00022099 0.00022044 -0.00011541 -0.00034001
-0.0029367 -8.9536e-05 0.19606 0.3118 -0.00080157 0.005253 4.8525e-05 0.00023054
0.00010779 2.818e-05 0.00010222 0.00011187
0.0022915 0.0011654 -0.00068671 0.0052343 -0.16342 0.22867 5.601e-05 -0.00039481
0.00037277 3.5938e-05 0.00010312 0.00027897
0.00010864 0.00036715 4.6114e-05 0.00023291 5.3693e-05 -0.00033138 0.027563 0.22101
-0.0045573 -2.8915e-05 0.00024354 0.0012509
-0.00020188 0.00018341 6.9347e-05 -1.1238e-06 0.00046259 -0.00013682 -0.0045513 4.8138e-06
-0.10537 0.29545 -0.0036261 -0.0036085
-0.00013568 -0.00030072 7.8916e-05 8.7831e-05 0.0002473 0.00011413 0.00012835 0.0012291
-0.003679 -0.0037183 -0.073194 0.29209
6260000000 -0.099114 0.23774 -0.0030307 0.00083581 0.0020384 0.000605 0.00031748 -0.00010035
7.4732e-05 0.00026049 -0.00010051 -0.00014958
-0.0030093 0.00084198 0.21338 0.29646 1.0665e-05 0.0052903 -7.3229e-06 -0.00011066
-0.00011762 -7.3818e-05 0.00023365 7.1322e-05
0.0020919 0.00057995 0.0001576 0.0053423 -0.14049 0.24983 0.00013071 -0.00011608
0.00031865 -0.00013729 0.00031877 0.00022171
0.00029354 -0.00012289 -4.0609e-06 -0.00012015 0.00014801 -8.6009e-05 0.043427 0.21606
-0.0043865 0.0014138 0.00057146 0.0012232
0.00010822 0.00022731 -7.8102e-05 -0.00011159 0.00046238 4.968e-05 -0.0044078 0.0015511
-0.079211 0.29538 -0.0041933 -0.0025238
-7.5347e-05 -0.00015845 0.00024397 9.7064e-05 0.00031846 0.00039996 0.00056449 0.0012139
-0.0041544 -0.0024589 -0.027306 0.29205
6320000000 -0.082696 0.23971 -0.0024801 0.0014455 0.0022114 -0.00040965 8.2413e-05 0.00014166
-0.0004099 0.00042267 -0.0001637 0.00031508
-0.0024756 0.0014393 0.23875 0.28657 0.0018689 0.0056721 5.9073e-05 8.8398e-05
-1.5692e-05 -9.4129e-05 0.00014061 -4.6411e-05
0.002255 -0.00047798 0.0020053 0.0056257 -0.12266 0.25852 -0.00023882 -0.00028536
0.00032972 7.9122e-05 0.00039923 0.00021576
8.1101e-05 0.00013774 9.4473e-05 0.00010851 -0.00024108 -0.00026242 0.042366 0.21707
-0.003839 0.00204 0.00067257 0.00075098
-0.00043148 0.00045073 -2.6304e-05 -0.00015165 0.00033457 -5.1494e-05 -0.0037961 0.0020475
-0.05444 0.30449 -0.0046839 -0.0015012
-0.00022949 0.00033587 0.00014198 -9.5262e-05 0.00042343 0.00014636 0.00076916 0.0007326
-0.004719 -0.001452 -0.016902 0.2901
6380000000 -0.062998 0.24681 -0.0018225 0.0019199 0.0015904 -0.00062393 3.7793e-05 -5.3053e-05
0.00023157 0.00032008 0.0001567 0.00014904
-0.0018315 0.0019423 0.25528 0.26714 0.0031242 0.0040866 -0.00010791 -9.7353e-05
-0.00018394 -0.00014713 -0.00014274 -0.00025288
0.0015408 -0.00058784 0.0031919 0.004051 -0.094322 0.27452 -0.00017675 0.00013415
0.00045504 -9.1167e-05 0.00041924 0.00031457
2.2129e-05 -9.2162e-05 -0.00014252 -8.5199e-05 -0.00017189 0.0001158 0.063269 0.20748
-0.003081 0.0033136 0.00092285 0.00066744
0.00028562 0.00027928 -0.00018271 -0.00011232 0.00033395 -0.00012665 -0.0030347 0.0033581
-0.033577 0.29712 -0.0046273 -0.00017855
0.00012372 0.00022233 -0.0001572 -0.00018557 0.00036569 9.4683e-05 0.0008418 0.00069716
-0.0046646 -0.00013551 0.023219 0.29262
6440000000 -0.040153 0.25735 -0.00079771 0.002447 0.0018524 -0.00088434 0.00036028 -0.00013875
0.00022939 -0.000473 -0.00028563 -0.00021629
-0.00078648 0.0024139 0.27572 0.25286 0.003424 0.0029606 6.2062e-05 -3.7284e-05
-0.00019206 4.4918e-05 -0.00012537 -0.0003694
0.0018432 -0.00089745 0.0035077 0.0028755 -0.077239 0.28843 -0.00019519 0.00027343
-0.00037087 -0.00025495 0.00063288 -0.0004793
0.00035305 -0.00014871 9.2333e-05 -5.4005e-05 -0.00014497 0.00027943 0.065531 0.20329
-0.0017152 0.0039346 0.00097122 0.00073527
0.00024985 -0.0005055 -0.00021135 6.2823e-05 -0.00025835 -0.00012445 -0.0017023 0.003872
0.0084144 0.30213 -0.0045294 0.0012996
-0.00021745 -0.00031148 -0.00014136 -0.00034935 0.0005914 -0.0004307 0.001086 0.00067797
-0.0044301 0.0011647 0.034611 0.27633
6500000000 -0.02178 0.257 -0.00011006 0.0020144 0.0013285 -0.00098837 0.00016564 -9.5099e-05
9.6919e-05 0.0001415 -7.302e-05 0.00025793
-0.00012787 0.0020216 0.30052 0.22547 0.0038014 0.0024207 0.00012262 2.2949e-05
0.00011091 0.00019083 0.00017335 -2.1493e-05
0.0012759 -0.0010638 0.0038413 0.0023253 -0.065544 0.28556 5.7568e-05 3.968e-05
7.6377e-05 -0.00010877 -0.00023081 -0.00036305
0.00018022 -9.6804e-05 0.00011854 3.3632e-05 5.8509e-05 2.4527e-05 0.089348 0.19819
-0.00030177 0.0039704 0.0010638 0.00025056
0.00017479 0.00017495 0.00012876 0.00022689 3.1968e-05 -0.00026248 -0.00027704 0.0039904
0.029702 0.30542 -0.0034698 0.0023146
-4.3487e-05 0.00038525 0.00013172 -7.2049e-05 -0.00010833 -0.00046668 0.0010694 0.00026414
-0.0034814 0.00235 0.071727 0.27774
