# Supplementary material for: Early Detection of Alzheimer’s Disease via Machine Learning-Based Microwave Sensing: An Experimental Validation
Source: Sensors (Basel). 2025 Apr 25;25(9):2718. doi: 10.3390/s25092718 (PMC12074295; doi:10.3390/s25092718)
Supplement: Supplementary file 1 [file sensors-25-02718-s001.zip › measurements_paper_sensors/26 febbraio - PART1/set7 H/CSF_H_m7.s6p]

!Keysight Technologies,M9804A,MY58100912,A.14.10.03
!Date: Thursday, April 27, 2023 10:28:33
!Correction: S11(C  6-Port  ) 
!S12(C  6-Port  ) 
!S13(C  6-Port  ) 
!S14(C  6-Port  ) 
!S15(C  6-Port  ) 
!S16(C  6-Port  ) 
!S21(C  6-Port  ) 
!S22(C  6-Port  ) 
!S23(C  6-Port  ) 
!S24(C  6-Port  ) 
!S25(C  6-Port  ) 
!S26(C  6-Port  ) 
!S31(C  6-Port  ) 
!S32(C  6-Port  ) 
!S33(C  6-Port  ) 
!S34(C  6-Port  ) 
!S35(C  6-Port  ) 
!S36(C  6-Port  ) 
!S41(C  6-Port  ) 
!S42(C  6-Port  ) 
!S43(C  6-Port  ) 
!S44(C  6-Port  ) 
!S45(C  6-Port  ) 
!S46(C  6-Port  ) 
!S51(C  6-Port  ) 
!S52(C  6-Port  ) 
!S53(C  6-Port  ) 
!S54(C  6-Port  ) 
!S55(C  6-Port  ) 
!S56(C  6-Port  ) 
!S61(C  6-Port  ) 
!S62(C  6-Port  ) 
!S63(C  6-Port  ) 
!S64(C  6-Port  ) 
!S65(C  6-Port  ) 
!S66(C  6-Port  ) 
!S6P File: Measurement: :
# Hz S  RI   R 50
500000000 -0.32703 -0.059709 -0.01081 -0.0011327 -0.0082657 0.012911 -0.0036052 0.011776
0.013243 0.0062978 -0.0043153 0.0085065
-0.010866 -0.0012094 -0.4087 -0.071146 0.0077642 -0.01047 0.00086737 0.011922
0.0086451 0.0041799 0.00046329 0.013545
-0.0083532 0.012679 0.0079348 -0.010702 -0.25504 0.19481 0.0066155 0.0032802
-0.002114 0.0084609 0.0010724 0.012421
-0.0037257 0.012004 0.00097613 0.011888 0.0066292 0.0030794 -0.3278 0.04453
-0.020115 -0.005382 0.014461 0.026983
0.013244 0.0061923 0.0089929 0.0039362 -0.0023431 0.0085244 -0.020009 -0.0050137
-0.21038 -0.24705 -0.029136 0.0049898
-0.004335 0.0087742 0.0012306 0.0142 0.0015016 0.012019 0.014162 0.027516
-0.028965 0.0037937 -0.26123 -0.1447
560000000 -0.31352 0.10664 -0.022733 -0.06613 0.0011308 0.012964 0.0055142 0.01136
0.011714 0.0060434 0.010587 0.0095905
-0.022877 -0.066004 -0.36877 0.092364 -0.041771 -0.037054 0.013892 0.0035896
-0.012881 -0.0058219 0.0051739 0.00014741
0.00077818 0.012899 -0.041252 -0.037609 -0.17922 0.24348 -0.00020018 -0.005071
0.018025 0.0072357 0.0077278 -0.0059287
0.0051348 0.011405 0.01444 0.0038308 -0.00020684 -0.0048757 -0.30224 0.13397
0.0059266 -0.021989 0.0055852 -0.02133
0.011141 0.0056601 -0.013588 -0.0060865 0.01839 0.007105 0.0064676 -0.022748
-0.29958 -0.061297 0.010596 -0.051706
0.010867 0.010011 0.0051323 -0.00046627 0.0073841 -0.0061761 0.0058043 -0.020601
0.010929 -0.051776 -0.3279 0.004586
620000000 -0.27362 0.083118 -0.023628 0.0092416 0.0036772 0.0087965 0.0085766 -0.0051826
0.011904 -0.00042525 -0.00028441 -0.002515
-0.023594 0.0092068 -0.39895 0.038103 -0.018932 0.0007199 -0.0015991 -0.0025438
0.013136 -0.0046301 0.00056971 -0.0031534
0.0032166 0.0084395 -0.019191 0.00090999 -0.15263 0.25228 -0.00097326 -0.0056277
-0.0037722 -0.0020843 0.0083538 -0.0029393
0.0085775 -0.0050607 -0.0019016 -0.0024212 -0.00086078 -0.0055458 -0.26135 0.14291
-0.039767 -0.020767 0.011977 0.028455
0.011741 9.1721e-05 0.012923 -0.0046304 -0.0035239 -0.0022629 -0.038685 -0.020618
-0.21072 -0.10308 -0.043679 0.011843
0.00083056 -0.0022956 0.00046292 -0.0030754 0.0083661 -0.0028494 0.01214 0.02943
-0.044956 0.012401 -0.24366 -0.034467
680000000 -0.23945 0.17667 -0.026083 -0.014078 0.0052221 0.0052059 0.0017622 -0.0073101
-0.0010567 -0.011558 0.0065113 -0.0075839
-0.026074 -0.014076 -0.38907 0.14056 -0.031939 -0.0011919 -0.0013376 -0.00059553
-0.0013582 -0.0099106 -0.0005325 -0.0018744
0.0051929 0.0051442 -0.031955 -0.0011038 -0.10524 0.27586 -0.00089755 1.4381e-05
-0.0011112 0.00037799 -0.0026983 -0.008789
0.0014965 -0.0071734 -0.0014982 -0.00054715 -0.00083636 1.5802e-05 -0.21789 0.19644
-0.023628 -0.0073585 -0.0084973 -0.011635
-0.0011542 -0.011424 -0.0012349 -0.0096635 -0.0012048 0.00041165 -0.023213 -0.0067938
-0.28315 0.00013307 -0.0050012 -0.0066574
0.0064348 -0.0071925 -0.00039169 -0.0019288 -0.0026748 -0.0090172 -0.0082016 -0.011532
-0.0044731 -0.0073567 -0.25895 0.072123
740000000 -0.1926 0.1694 -0.040213 0.027241 0.013067 -0.0038911 -0.00022179 -0.0042444
-0.004276 -0.0019581 -0.0066535 0.0024074
-0.040266 0.027204 -0.33476 0.15935 -0.036074 0.034038 -3.7248e-05 -0.0059592
-0.013074 0.0064388 -0.00096678 -0.0057054
0.013118 -0.0041765 -0.035908 0.034315 -0.071386 0.27559 -0.0020259 0.0034879
-0.00050381 -0.0055489 -0.0021345 0.00080202
-0.00028286 -0.0041507 -1.4861e-05 -0.0061123 -0.0019192 0.0033246 -0.20076 0.202
-0.04191 -0.0096797 0.022036 0.016506
-0.0039242 -0.0016635 -0.012562 0.0066655 -0.00067793 -0.0050909 -0.042539 -0.0098209
-0.17832 0.039115 -0.043813 -0.00056361
-0.0066537 0.0027096 -0.00078808 -0.0059152 -0.0019573 0.00074707 0.022218 0.016918
-0.044007 -0.00091982 -0.25107 0.076459
800000000 -0.16502 0.21506 -0.022362 0.016179 0.0053332 -0.010353 -0.0045108 -0.0027677
-0.0042829 0.001577 0.0042329 0.00026363
-0.02233 0.016177 -0.34338 0.2304 -0.0082322 0.034001 -0.0022222 0.0018715
-0.00055144 0.002112 0.00045443 0.0051281
0.0052512 -0.010378 -0.0081896 0.034023 -0.033642 0.3013 0.0010537 0.001284
-0.0002377 0.0032714 -0.0013687 0.00053835
-0.004397 -0.0027145 -0.0022549 0.0019519 0.00094207 0.0013269 -0.17199 0.23009
-0.029162 0.013069 0.015073 -0.010323
-0.0044404 0.0018385 -0.0003708 0.0021677 -0.00031041 0.0032338 -0.029094 0.01297
-0.23749 0.060536 -0.018596 0.021305
0.0042583 0.00044978 0.00043262 0.0051967 -0.0013783 0.0006389 0.014992 -0.010319
-0.018693 0.021236 -0.24855 0.12922
860000000 -0.12957 0.23603 -0.017724 0.030507 -0.0033488 -0.0097258 -0.0019866 0.00040277
0.0042291 0.0054363 -0.0038665 -0.0030302
-0.017726 0.03047 -0.29541 0.27511 0.0078768 0.033852 1.7707e-06 0.0023777
0.0037353 0.00053373 0.0035246 0.00035865
-0.0033621 -0.0097182 0.0079707 0.033804 0.01551 0.31119 -0.00060825 -0.00036862
0.0025627 -0.0016193 0.0015937 0.0041301
-0.0020933 0.00046347 0.00016634 0.0021819 -0.00055041 -0.00034339 -0.13537 0.24103
-0.018494 0.017424 -0.0064866 -0.0096738
0.0041282 0.0050988 0.0041751 0.00055012 0.0025747 -0.001637 -0.018172 0.017388
-0.1808 0.12323 -0.026945 0.01658
-0.0039099 -0.0030356 0.003622 0.00012194 0.0015296 0.0041054 -0.0063538 -0.0097377
-0.026969 0.016543 -0.19801 0.17646
920000000 -0.10693 0.25877 0.0048905 0.039017 -0.0092906 -0.00432 -0.0018395 0.0016847
0.00027605 0.0016337 0.0030489 -0.001373
0.0048514 0.038971 -0.26937 0.29642 0.027943 0.022299 0.0013827 0.0011379
0.0073879 2.0219e-05 0.0038743 -0.0030253
-0.0092615 -0.0043551 0.028028 0.022244 0.061413 0.31251 0.0018011 -0.00011982
0.00059474 -0.00028516 0.00092861 -0.0015174
-0.0019586 0.0016392 0.0013649 0.0010235 0.001835 -4.9135e-05 -0.11151 0.25774
-0.012702 0.030304 0.0045676 -0.0065266
0.00016165 0.0015004 0.0074141 -7.3075e-05 0.00062512 -0.00038786 -0.012202 0.030507
-0.17496 0.12703 -0.0038952 0.028449
0.0032725 -0.0014135 0.0038353 -0.0028708 0.00074444 -0.0015463 0.0045951 -0.0065422
-0.0038049 0.028107 -0.20805 0.18905
980000000 -0.060846 0.28121 0.016934 0.030067 -0.0091455 0.0046188 0.0016591 0.0036219
0.0037903 -0.0016806 -0.0031561 -0.0027822
0.016873 0.030031 -0.21736 0.33437 0.032824 0.004684 0.0019921 -0.00019821
0.0021114 -0.0061658 -0.00042691 -0.0028192
-0.0090812 0.0046339 0.032849 0.0046208 0.10813 0.30793 0.00042889 -0.0011753
0.00026122 -0.0017399 0.001476 -0.00028286
0.0017516 0.0036504 0.0018933 -0.00021585 0.00039027 -0.0011666 -0.073024 0.26962
0.0069885 0.030457 -0.009296 -0.0080443
0.0038182 -0.0016035 0.0020529 -0.0060374 0.00027773 -0.0017564 0.0070999 0.030472
-0.14643 0.16571 0.0052895 0.020845
-0.0032871 -0.0027324 -0.00048236 -0.0027585 0.0014226 -0.00035697 -0.0095539 -0.0081362
0.0049966 0.02061 -0.16612 0.23946
1040000000 -0.018789 0.28959 0.033152 0.019142 -0.0011373 0.0072938 0.0023562 0.00060782
0.00033592 -0.0033375 -0.00014954 -0.0014753
0.033102 0.019126 -0.18177 0.3478 0.029091 -0.014675 0.0015089 -0.0017597
-0.0025472 -0.0025156 -0.0012871 -0.0028369
-0.0010756 0.007266 0.029056 -0.014795 0.15523 0.29397 -0.00054401 -0.0013493
-0.0016625 -0.0010107 -0.0006392 -0.00098487
0.0023321 0.00061592 0.0014864 -0.0018378 -0.00055871 -0.0013517 -0.04547 0.27848
0.018775 0.019508 -0.0022418 0.00099668
0.00019715 -0.0033921 -0.0024756 -0.0024854 -0.0016727 -0.00099285 0.018837 0.019462
-0.1136 0.17414 0.013067 0.020294
-0.00028658 -0.0014625 -0.001223 -0.0029352 -0.00060894 -0.0010749 -0.0020368 0.0011649
0.013424 0.020149 -0.14481 0.25962
1100000000 0.024847 0.30063 0.03636 -0.0034719 0.0033192 0.003958 0.002394 -0.0007905
-0.0023133 -0.0030342 -0.0041682 1.99e-06
0.03633 -0.0034355 -0.13932 0.36804 0.014836 -0.027542 -9.5417e-05 -0.0018148
-0.0034481 -0.001076 -0.0038399 -0.00056103
0.0033474 0.0039773 0.014701 -0.027581 0.20107 0.27452 -0.0017765 0.00033825
-0.0017861 0.00067079 -0.0011181 -0.00045742
0.0024073 -0.00082207 -0.00014279 -0.0018216 -0.001809 0.00035961 -0.0059186 0.28388
0.024847 0.0068524 -0.0026831 -0.00013168
-0.0022414 -0.0029724 -0.0033877 -0.00099354 -0.001754 0.00071231 0.024773 0.0067539
-0.097036 0.19206 0.019751 0.010403
-0.0041162 3.7885e-05 -0.0037246 -0.00053854 -0.0011302 -0.00036917 -0.0026485 -0.00030081
0.019553 0.01071 -0.10146 0.29204
1160000000 0.077039 0.29719 0.024558 -0.020316 0.0031296 -0.00055781 5.4233e-05 -0.0023513
-0.0040564 -0.00092048 -0.001363 0.0042568
0.024536 -0.020279 -0.093831 0.37334 -0.0040361 -0.028343 -0.0015445 -0.001461
-0.0028015 0.002517 -0.001789 0.0020203
0.0031272 -0.00058779 -0.0041894 -0.02835 0.24557 0.24408 -0.00064064 0.0016428
-0.00040726 0.0018548 -0.0008657 0.00042632
3.7077e-05 -0.0023862 -0.0015947 -0.0014395 -0.00064921 0.0016579 0.03415 0.28092
0.022282 -0.0095156 -0.0038007 0.0048928
-0.0040953 -0.00095932 -0.0027872 0.0025228 -0.00044189 0.0017889 0.022273 -0.0095346
-0.061153 0.20439 0.019723 0.0013443
-0.0013693 0.0043365 -0.0017558 0.0018888 -0.00086201 0.00037702 -0.0036834 0.0050688
0.019699 0.0012863 -0.052247 0.2958
1220000000 0.12049 0.28731 0.011416 -0.029959 -0.0012577 -0.0012046 0.00010187 -0.0011003
-0.0026792 0.00223 0.0012541 0.0021033
0.011429 -0.029926 -0.050488 0.38707 -0.016849 -0.020554 -0.0025406 0.00050397
-3.4581e-05 0.0032447 -0.0008171 0.0019248
-0.0012652 -0.0011761 -0.016967 -0.020488 0.28442 0.20471 0.00091089 0.0015295
0.0005912 0.0011262 0.00029668 0.00059143
0.00014797 -0.0010895 -0.0025236 0.00049839 0.00090089 0.0015214 0.073046 0.2721
0.011618 -0.016735 0.0020621 0.0016195
-0.0026501 0.0022237 3.919e-05 0.0031491 0.00060224 0.0011447 0.011641 -0.016684
-0.040194 0.21532 0.015364 -0.012383
0.0012589 0.0020821 -0.00079775 0.001907 0.00021202 0.00054859 0.0019259 0.0016851
0.015376 -0.012404 -0.023325 0.31418
1280000000 0.17115 0.2686 -0.0074047 -0.028839 -0.0017368 0.0019093 -0.00094022 -0.0021713
-0.00099546 0.0034037 0.0025178 0.0013964
-0.0073806 -0.028795 -0.0034086 0.37999 -0.023628 -0.0076362 -0.00087518 0.0014274
0.0017233 0.0019019 0.00061138 0.0021009
-0.0017204 0.0019203 -0.023677 -0.0075382 0.31545 0.16183 0.0014093 -0.00011355
0.0010279 0.00039107 0.00032268 0.00033549
-0.00093228 -0.0021805 -0.00086627 0.0014393 0.0014131 -0.00010981 0.10975 0.25683
0.0022735 -0.019511 -0.00019731 0.00022335
-0.00098595 0.0033542 0.0017538 0.0018903 0.0010867 0.00036508 0.0022974 -0.019548
-0.003339 0.22361 0.0037792 -0.015596
0.0025263 0.0013896 0.0006287 0.0021244 0.00028974 0.0003873 -0.00016737 0.00018776
0.0036708 -0.015677 0.025425 0.31871
1340000000 0.20905 0.23519 -0.017003 -0.019407 0.00061396 0.0042103 -0.0019287 -0.00074251
0.0014494 0.002925 0.0018935 -0.0014936
-0.016981 -0.019396 0.036704 0.37218 -0.020606 0.0049055 -0.00017354 0.0020313
0.001891 0.00098355 0.001206 0.00077662
0.00064177 0.004184 -0.0206 0.0050285 0.33854 0.11305 0.00091075 -0.00092144
0.0006394 -0.00051333 4.8288e-05 0.00017433
-0.0019585 -0.00076675 -0.00016653 0.0020139 0.00089721 -0.00092552 0.14309 0.23598
-0.0075769 -0.017212 0.00094965 0.00062654
0.0014997 0.0028911 0.0018937 0.00096379 0.00065105 -0.00050147 -0.0076146 -0.017144
0.025721 0.22128 -0.0030452 -0.014219
0.0018655 -0.0015125 0.0011939 0.00080518 0.00011958 0.00016735 0.0010391 0.00058112
-0.0030481 -0.014381 0.063258 0.31477
1400000000 0.24277 0.19876 -0.02333 -0.0081045 0.0049035 0.0029239 -0.0022233 0.00083502
0.0026338 0.0010775 0.00034293 -0.0012875
-0.023299 -0.00811 0.074214 0.3606 -0.013745 0.01257 0.0013104 0.0013423
0.0012409 -0.0006933 0.0011602 0.0002446
0.0049263 0.0029166 -0.013699 0.012616 0.35139 0.059167 -5.168e-05 -0.0013504
0.00018422 -0.00010966 0.0004742 0.00013163
-0.0022234 0.00082189 0.0013284 0.0013152 -5.7902e-05 -0.0013951 0.17218 0.20766
-0.01413 -0.010607 -0.00084522 -0.00028193
0.0026488 0.0010231 0.0012271 -0.0007054 0.00019656 -0.00011402 -0.014132 -0.010517
0.058402 0.22139 -0.0097149 -0.0093577
0.00036488 -0.0012828 0.0011589 0.00024806 0.000468 0.00019163 -0.00085753 -0.00028187
-0.0096297 -0.009283 0.10796 0.30575
1460000000 0.2675 0.15561 -0.020407 0.0043249 0.0051512 -0.0017998 -0.001539 0.0017631
0.0021995 -0.00029458 -0.00020548 -0.00090555
-0.020385 0.0042976 0.11016 0.33903 -0.0047444 0.014943 0.0016693 0.00020875
0.0011083 -0.001304 0.0012691 -0.00056953
0.005141 -0.0018305 -0.004683 0.014939 0.3582 0.0043271 -0.0010484 -0.0011158
0.00032112 -0.00025349 0.00075666 -0.00033264
-0.0015203 0.0017712 0.0016607 0.00018466 -0.0010546 -0.0011174 0.19992 0.17895
-0.015431 -0.0040314 -0.00097359 0.0021193
0.0021969 -0.00037543 0.0011076 -0.0013302 0.00029426 -0.00029089 -0.015486 -0.0040013
0.08882 0.21054 -0.01198 -0.0029752
-0.00022725 -0.00097182 0.0012194 -0.00056641 0.00069137 -0.00023531 -0.0009936 0.0020702
-0.011993 -0.0029127 0.14262 0.2862
1520000000 0.28014 0.11346 -0.015017 0.0098548 0.0030992 -0.004033 0.00021711 0.0026315
0.0025376 -0.0019802 -0.0010833 -0.00012579
-0.015009 0.0098301 0.14407 0.32438 0.0024891 0.011985 0.0016919 -0.0007327
0.00021367 -0.0010653 0.00040049 -0.0010267
0.0030836 -0.0040464 0.0025485 0.012004 0.35025 -0.053702 -0.00084306 -0.00038433
0.00076258 -0.0010699 8.6973e-05 -0.00014492
0.00022939 0.0026673 0.0016848 -0.00075681 -0.00082562 -0.00036179 0.22317 0.14007
-0.015456 0.0018016 0.0014862 0.0021138
0.0025477 -0.0019938 0.00021594 -0.0010668 0.00077266 -0.0010932 -0.015473 0.0018405
0.11666 0.20058 -0.01183 0.0014215
-0.0010619 -0.00012905 0.00038634 -0.00099954 0.00010322 -0.00010818 0.001547 0.002095
-0.011791 0.0014272 0.17568 0.26685
1580000000 0.29049 0.068433 -0.0085273 0.013294 -0.0012864 -0.0046693 0.001579 0.0018174
-0.00018948 -0.002315 -0.00016956 0.00033859
-0.0085231 0.013288 0.17196 0.30045 0.005492 0.006751 0.00054775 -0.0015738
-0.0004582 -0.0011828 -0.00019144 -0.00072462
-0.0013187 -0.0046793 0.0055485 0.0067414 0.32881 -0.11026 -0.0014553 0.00037439
-0.00041308 -0.0013809 0.00019082 -0.00048762
0.0016073 0.0018219 0.00053497 -0.0015762 -0.0014822 0.00033653 0.23752 0.10111
-0.012158 0.007234 0.0022694 0.00068323
-0.0001755 -0.0023363 -0.00045853 -0.0011769 -0.00041857 -0.0013661 -0.012145 0.0073085
0.14255 0.18713 -0.009278 0.0076826
-0.00022199 0.00031584 -0.00020201 -0.00073486 0.00017491 -0.00043593 0.0022614 0.00075369
-0.0092304 0.0077077 0.20942 0.24254
1640000000 0.29375 0.026567 -0.0017079 0.012245 -0.0028731 -0.0021209 0.0027642 0.00098046
-0.00057656 -0.0018203 -0.00040657 0.00044066
-0.0017191 0.012237 0.20287 0.27501 0.0054814 0.0020024 -0.00053065 -0.0018301
-0.0009489 -0.00058891 -0.00047803 -0.0007068
-0.0028478 -0.0021179 0.00548 0.0020044 0.29939 -0.16024 -0.00074855 0.0012969
-0.0012023 -0.0011296 -0.00020549 -0.00036928
0.0027497 0.00099799 -0.0005275 -0.0018166 -0.00072484 0.001317 0.25082 0.050948
-0.0080442 0.0087928 0.0026357 -0.00065879
-0.00058986 -0.0018186 -0.00095165 -0.00057957 -0.0011951 -0.0011465 -0.0080273 0.008843
0.1673 0.16644 -0.0042778 0.0098252
-0.00034146 0.00037275 -0.00049656 -0.00071837 -0.00016005 -0.00032484 0.0026397 -0.00070343
-0.0042907 0.0098948 0.23622 0.21175
1700000000 0.28628 -0.018189 0.0017551 0.0095333 -0.0033762 0.00028287 0.003096 -0.0013246
-0.0022382 -0.00073403 0.00057992 0.00044706
0.0017547 0.0095243 0.22058 0.24372 0.0027771 -0.00058432 -0.001491 -0.00068005
-0.0008945 -0.00017757 -0.0008413 -0.00045496
-0.0033608 0.00031769 0.0027682 -0.00060541 0.25413 -0.19814 0.00015626 0.0017313
-0.0022175 -0.00012653 -0.0003265 -0.00082956
0.0030821 -0.0013577 -0.0014916 -0.00067297 0.00021839 0.0017086 0.24678 0.00056809
-0.0051653 0.0098756 0.001799 -0.0022139
-0.0022814 -0.00069096 -0.00092757 -0.00017775 -0.0021669 -0.00021273 -0.0051587 0.009934
0.18629 0.15012 0.00061623 0.0098474
0.00056648 0.00045341 -0.00083791 -0.00046112 -0.00034059 -0.00081951 0.001785 -0.0022335
0.00070788 0.0098762 0.25323 0.17828
1760000000 0.27595 -0.066609 0.0041581 0.0063856 -0.0021578 0.0012697 0.0012301 -0.0035061
-0.0013026 0.00052839 0.00018523 -0.00051803
0.0041506 0.0063849 0.24795 0.20413 6.4465e-05 -0.0018812 -0.0012365 8.0305e-05
-0.0012023 0.00099855 -0.00056877 0.00032727
-0.0021043 0.001281 4.7667e-05 -0.0018991 0.20599 -0.22988 0.0012214 0.0013917
-0.0011766 0.0016554 -0.0013036 -0.00061745
0.0012052 -0.0034787 -0.0012595 6.5302e-05 0.0011756 0.0013965 0.2385 -0.051211
-0.0013851 0.0093865 4.3671e-06 -0.0025817
-0.0013948 0.00057365 -0.0012167 0.00097947 -0.0011553 0.0016435 -0.001344 0.0093592
0.20435 0.11905 0.004655 0.0071867
0.00014833 -0.00054132 -0.0005728 0.00031961 -0.0013524 -0.00067823 2.2691e-05 -0.0025544
0.004613 0.0072872 0.26777 0.14138
1820000000 0.25154 -0.10485 0.0044543 0.0028219 0.00019757 0.002366 -0.00094945 -0.0030741
-0.0012716 0.00096751 -0.00012215 -7.8253e-05
0.0044471 0.0028279 0.2578 0.17336 -0.0021985 -7.7215e-05 -0.0014635 0.00098224
-9.4906e-05 0.0012745 -0.00070413 0.00043334
0.000255 0.0024163 -0.0022246 -4.4562e-05 0.15495 -0.24506 0.0016974 0.00054393
-0.00018965 0.0023352 -0.0017642 0.00021519
-0.00096845 -0.0030835 -0.0014503 0.00098096 0.0017514 0.00048658 0.20713 -0.099578
0.0005455 0.008017 -0.0015823 -0.0017963
-0.0012287 0.00093612 -6.4112e-05 0.0012781 -0.000167 0.0023611 0.00061346 0.0080797
0.22476 0.092385 0.0055784 0.0033005
-6.2092e-05 -8.3425e-05 -0.00070929 0.00045936 -0.001711 0.00014761 -0.0016706 -0.0018625
0.0055339 0.0031848 0.27112 0.10583
1880000000 0.21625 -0.14463 0.0021618 0.0005654 -0.0001532 0.0022707 -0.0028815 -0.002334
-0.00016177 0.0017292 0.00028676 -0.00044189
0.0021578 0.00056669 0.26211 0.1276 -0.0041145 0.0028489 -0.00024195 0.001842
0.0006129 0.0014455 5.5946e-05 0.0010929
-0.00021585 0.0022694 -0.0041472 0.0028304 0.10279 -0.25145 0.0019503 -0.0011699
0.0017238 0.0020172 -0.001089 0.0015032
-0.0029372 -0.0023183 -0.00024075 0.0018445 0.0019983 -0.001192 0.16593 -0.13875
0.0019494 0.0058493 -0.0024457 0.00010998
-0.00021006 0.001718 0.00059199 0.0014386 0.0018209 0.001956 0.001902 0.0059365
0.2322 0.064704 0.0059286 0.0010356
0.0003067 -0.00054005 9.4754e-05 0.001027 -0.00092771 0.0015313 -0.0024612 0.00010339
0.0059266 0.001173 0.27232 0.072798
1940000000 0.17779 -0.17132 3.4296e-05 -0.0010893 0.0019366 0.0019361 -0.0038844 0.00035514
0.0011766 0.00089126 -0.00062466 -0.00075933
4.0044e-05 -0.0010909 0.26388 0.095461 -0.0020635 0.0059897 0.0011866 0.0014363
0.0021128 0.00043555 0.00093066 0.00033717
0.0019696 0.0019181 -0.0020196 0.0060046 0.059664 -0.24345 0.00055011 -0.002419
0.0023094 0.00021113 0.00036277 0.0018091
-0.003907 0.00035273 0.0011964 0.001404 0.00061523 -0.0024203 0.11351 -0.17017
0.0015171 0.0040582 -0.0015589 0.0015027
0.0011686 0.00088662 0.0021227 0.00039114 0.0023864 0.00028716 0.0014647 0.0041357
0.2399 0.027935 0.0044098 -0.0030525
-0.00058236 -0.00066274 0.00096978 0.00034742 0.00031466 0.0018815 -0.0016059 0.0014621
0.004379 -0.0030877 0.26356 0.035855
2000000000 0.13087 -0.18564 -0.0036707 0.0010667 0.0029739 0.0012369 -0.0025553 0.003704
0.00075497 0.00045602 -0.00078717 0.00044903
-0.0036641 0.0010704 0.2493 0.06027 -0.00042618 0.0081003 0.0016516 0.00018284
0.001182 -0.0014347 0.00050641 0.00011336
0.0029659 0.0012512 -0.00034407 0.0080996 0.018063 -0.22858 -0.001646 -0.0015855
0.0019545 -0.0011941 0.0017221 0.0013401
-0.0024571 0.003783 0.0016664 0.00014818 -0.0016272 -0.001633 0.058677 -0.17925
-0.00035561 0.0034428 -0.00012016 0.0020195
0.00076084 0.00043505 0.0012001 -0.001455 0.0019987 -0.0011921 -0.00031981 0.0033674
0.23838 -0.0044012 0.00092541 -0.0040734
-0.00086253 0.00042773 0.00050459 0.00010432 0.0018154 0.0013092 -9.8555e-05 0.002024
0.00095731 -0.0039816 0.24999 0.0081449
2060000000 0.084952 -0.19256 -0.0043879 0.0033727 0.0030023 -0.00088477 0.00095476 0.0036953
0.001627 -0.00039632 -8.2261e-05 0.0013487
-0.0043845 0.0033745 0.23693 0.032011 0.0047812 0.0088181 0.00099199 -0.00063241
0.00052463 -0.0016485 0.00065046 -0.00021767
0.0029772 -0.00086096 0.0048821 0.0087965 -0.01411 -0.21037 -0.0018705 0.00035555
0.00073008 -0.0022547 0.002915 0.00027258
0.00092962 0.0036427 0.0010113 -0.00069131 -0.0017929 0.00034423 0.0081571 -0.17526
-0.0012623 0.0041505 0.00078685 0.001328
0.0015537 -0.0004012 0.00051126 -0.0016584 0.00072048 -0.002343 -0.0012062 0.0041942
0.22795 -0.042321 -0.0013954 -0.0049286
-0.0001533 0.0012416 0.00056772 -0.00022415 0.0028884 0.00020263 0.00074792 0.0014475
-0.0013694 -0.0049234 0.23597 -0.016845
2120000000 0.038935 -0.18395 -0.0032831 0.0067041 0.0023519 -0.0029514 0.0032056 0.0020478
0.00074679 -0.001398 0.001083 0.00027551
-0.0032975 0.0067005 0.21572 0.0076903 0.007469 0.0046172 0.00093152 -0.0012049
-0.0016419 -0.0019888 1.0949e-05 -0.0011305
0.002259 -0.0029389 0.0074764 0.0045946 -0.042762 -0.19399 -0.00099953 0.0017404
-0.0017804 -0.0015401 0.00052356 -0.0021726
0.0031451 0.0020309 0.00093507 -0.0012657 -0.00095975 0.0018505 -0.041602 -0.15796
-0.0017815 0.0061736 0.0017477 0.0010118
0.00075732 -0.0014905 -0.0015704 -0.0019344 -0.0017169 -0.001409 -0.0017666 0.0061321
0.21384 -0.077811 -0.005941 -0.0028292
0.001129 0.00021289 -4.6081e-05 -0.0011444 0.00059806 -0.0021259 0.0017402 0.0011146
-0.0059041 -0.0028696 0.21504 -0.032683
2180000000 -0.00065108 -0.16988 -0.001696 0.0098391 0.00045391 -0.0023479 0.0030171 -0.00059758
0.00049451 -0.0013923 0.0013862 0.00034987
-0.0016989 0.0098269 0.1964 -0.0094883 0.0083356 0.0038224 -0.00075663 -0.0015961
-0.0020787 0.00097397 -0.00012662 0.00046245
0.00045332 -0.0023863 0.0083796 0.0037445 -0.063779 -0.16925 0.0012613 0.0016587
-0.00092922 -0.00029636 0.00022446 -0.0017183
0.0031136 -0.00057092 -0.000768 -0.0015869 0.0013312 0.0015131 -0.077448 -0.13123
-0.00075453 0.0087299 0.0019348 8.7245e-07
0.00036844 -0.0013762 -0.0020776 0.0010401 -0.00080258 -0.00041824 -0.00069647 0.0087194
0.18849 -0.10802 -0.006386 0.0015647
0.001368 0.00029482 -7.6126e-05 0.00041077 0.00029634 -0.0019082 0.002 -6.3663e-05
-0.0063563 0.0015239 0.19902 -0.046598
2240000000 -0.029312 -0.14553 0.002457 0.011048 -0.00073994 -0.0027558 0.0017971 -0.0024027
-0.0019293 -0.0009247 0.00057853 -0.0019796
0.0024383 0.011052 0.17697 -0.015592 0.0087851 -0.00011043 -0.00086516 -0.00042172
-0.00034926 0.0011768 -0.00060091 -0.00053506
-0.00074612 -0.0028358 0.0087697 -0.00021302 -0.080847 -0.14516 0.0020491 -0.0017623
-0.0010588 -5.7916e-05 -0.0022728 -0.0014805
0.0017573 -0.0025233 -0.00078858 -0.00039376 0.0021597 -0.0016112 -0.11137 -0.10259
0.0011837 0.010671 0.0016103 -0.00048109
-0.001791 -0.00088156 -0.00043556 0.0012342 -0.0010764 4.1179e-05 0.0012723 0.010603
0.1606 -0.1268 -0.0063727 0.0041429
0.00075159 -0.0020286 -0.00060807 -0.00053384 -0.0024074 -0.0014762 0.0016385 -0.00041732
-0.0063466 0.0043102 0.17603 -0.057935
2300000000 -0.055949 -0.11797 0.0080125 0.0090458 -0.0013031 -0.001997 -0.00083418 -0.0016578
-0.0013337 0.00059457 -0.0012939 -0.00067161
0.0080033 0.0090321 0.15633 -0.024614 0.0087286 -0.0022036 -0.00074046 0.00059376
-4.2221e-05 0.0016797 -3.4748e-05 0.00087289
-0.0013073 -0.0019617 0.00879 -0.0023068 -0.093839 -0.12075 -4.487e-05 -0.0018849
2.9103e-05 0.0018684 -0.0019788 0.00078124
-0.00083581 -0.0016337 -0.00078252 0.00060502 2.8232e-05 -0.0019862 -0.13136 -0.066737
0.0059027 0.010954 0.00047977 -0.0019685
-0.0013632 0.00059563 -5.2227e-05 0.0016535 3.5527e-05 0.0018225 0.0057682 0.011116
0.12507 -0.1478 -0.0042431 0.0076015
-0.0012759 -0.0006538 -2.5561e-05 0.00088007 -0.001819 0.00069176 0.00041864 -0.0018545
-0.0042307 0.0076103 0.15941 -0.059086
2360000000 -0.072077 -0.086383 0.010807 0.0082142 -0.001254 -0.0015001 -0.0016977 -0.00081457
-0.0005848 0.0010345 -0.0016397 -0.00044084
0.010806 0.0082211 0.14764 -0.024318 0.0081197 -0.0053991 -0.00061852 0.0010631
0.0020184 0.00023269 0.00012883 -0.00016732
-0.0012482 -0.0015133 0.0080036 -0.0054054 -0.10315 -0.098718 -0.0027722 -0.0011348
0.00088337 0.00013997 -0.00085102 0.0017186
-0.0016651 -0.00076607 -0.00065472 0.0010539 -0.0028865 -0.0010366 -0.14843 -0.034708
0.010077 0.009834 0.0015873 -0.0022743
-0.00058134 0.0011295 0.0020208 0.00025163 0.00088637 0.00010474 0.010082 0.0096526
0.097118 -0.14865 0.00016254 0.0088353
-0.0017336 -0.0003551 7.2162e-05 -0.00014659 -0.00091688 0.0018093 0.0014122 -0.0021945
0.00018236 0.0087872 0.13789 -0.06274
2420000000 -0.080127 -0.059392 0.014283 0.0024243 -0.0031893 -0.0010948 -0.00090669 0.00093342
0.0011654 0.0014184 -0.0014314 0.0017078
0.014291 0.002419 0.13018 -0.025178 0.0045411 -0.0071931 0.0013404 0.00096585
0.0007703 -0.0016048 -0.00015492 -0.00023976
-0.0032742 -0.0010188 0.004451 -0.00734 -0.11619 -0.078022 -0.0023905 0.0014512
-5.8198e-05 -0.00028167 0.00042334 0.0028061
-0.00080926 0.00091026 0.0013933 0.0010981 -0.0023971 0.0014701 -0.15685 0.0094828
0.013854 0.0074873 -0.00032891 -0.0027933
0.0011798 0.0014332 0.00077602 -0.0015422 -0.00013551 -6.1894e-05 0.013832 0.0074215
0.06175 -0.14889 0.0013116 0.0091963
-0.0013363 0.0017403 -0.00019616 -0.00019389 0.00035946 0.002851 -0.00036552 -0.0028349
0.0013038 0.0092886 0.11859 -0.058225
2480000000 -0.080599 -0.028262 0.013759 -0.0030363 -0.0016495 -1.5522e-05 -0.00037073 0.0013369
0.0018423 -0.00047783 0.000251 0.0015164
0.013757 -0.0030022 0.13223 -0.026174 0.0024156 -0.0090747 0.0011328 -3.4674e-05
-0.00049715 -0.00097135 -0.00010683 -0.00025362
-0.0016323 8.9462e-07 0.0023242 -0.0090901 -0.11895 -0.057742 -0.0005139 0.0035705
-0.00027486 -0.0005734 0.0020512 0.00078877
-0.00042023 0.0013687 0.0011285 -8.3856e-05 -0.00062093 0.003588 -0.15782 0.046406
0.017373 0.00084356 -0.0016473 -0.0025128
0.0018432 -0.00048168 -0.00055384 -0.0010315 -0.00030651 -0.00070914 0.017333 0.00093694
0.031536 -0.14138 0.0044382 0.0081595
0.00028228 0.0015019 -9.1421e-05 -0.00026118 0.0020977 0.00081275 -0.0018227 -0.0024214
0.0044387 0.0082012 0.099422 -0.053719
2540000000 -0.084759 -0.0015962 0.011437 -0.006748 -0.0022506 0.00085926 0.00063766 0.00085316
8.9602e-05 -0.001627 0.0011139 0.0014252
0.011432 -0.0067089 0.1189 -0.018094 -0.0014778 -0.0080195 0.00058689 -0.001377
-0.0018187 -5.3584e-05 -0.00042973 0.00021716
-0.0022787 0.00089747 -0.0016284 -0.0080436 -0.12547 -0.034197 0.0021901 0.0024423
-0.0011321 -8.8804e-05 0.001729 -0.00098563
0.0006624 0.00077401 0.00055711 -0.001371 0.0021673 0.0023342 -0.15641 0.085114
0.017199 -0.0054705 -0.0025334 -0.0020232
1.1321e-05 -0.0016782 -0.0018366 -1.0653e-05 -0.0010394 -2.5204e-05 0.017079 -0.0056947
0.0078439 -0.12702 0.0073333 0.0064642
0.0010485 0.0015371 -0.00049083 0.00031285 0.0016442 -0.00087856 -0.0024297 -0.0020752
0.0073799 0.0064977 0.084282 -0.040267
2600000000 -0.077837 0.022896 0.0080225 -0.010088 -0.0012439 0.0025659 0.00081859 -0.00041443
-0.00096237 -0.0011824 0.0018716 0.00037566
0.0080107 -0.010074 0.1132 -0.033769 -0.0038081 -0.006064 -0.00046112 -0.00076636
-0.0002691 0.001694 -8.5815e-05 0.00076971
-0.0011987 0.0025866 -0.0038928 -0.0060693 -0.13038 -0.009452 0.0030684 -0.00013199
0.00011254 0.0012888 0.0011203 -0.001694
0.00082283 -0.00040904 -0.00043123 -0.00081616 0.0030941 -0.00014983 -0.1418 0.11819
0.013875 -0.011678 -0.0032072 0.00038893
-0.0010056 -0.0012012 -0.00024966 0.001682 -3.6523e-05 0.0014455 0.013856 -0.011646
-0.019609 -0.11129 0.0092243 0.0058597
0.0017967 0.00032656 -0.00012114 0.00076495 0.00096051 -0.0016889 -0.0033801 0.00033375
0.0091628 0.0057816 0.077036 -0.025855
2660000000 -0.072212 0.048661 0.003945 -0.011757 -0.00014115 0.0011553 -0.0001322 -0.00021695
-0.0025745 0.00037078 0.0014436 -0.00073426
0.0039664 -0.011781 0.12043 -0.029887 -0.0050576 -0.0042967 -0.0012638 -0.00034985
0.00030145 0.0018316 0.00049942 0.00079303
-0.0001075 0.0010921 -0.0050063 -0.0042413 -0.12915 0.011325 0.0019691 -0.0019119
0.0002415 0.00070275 -0.0010956 -0.0015129
-0.00012792 -0.00019379 -0.0012307 -0.00032807 0.0019614 -0.0018509 -0.12166 0.14953
0.0080721 -0.015213 -0.0024999 0.0010203
-0.0025229 0.00030834 0.00038452 0.0019029 0.00017503 0.00059992 0.0079316 -0.015191
-0.035351 -0.09586 0.010642 0.0014773
0.0014645 -0.00077515 0.00048776 0.00075885 -0.00093776 -0.0014583 -0.0023923 0.00089692
0.010582 0.0014182 0.072272 -0.0060854
2720000000 -0.061503 0.067306 -0.00026689 -0.011577 -0.00029894 0.0029082 -0.00015004 6.9838e-05
-0.0021292 0.0019776 0.00035909 -0.0016835
-0.00020323 -0.011608 0.10526 -0.033008 -0.0052707 -0.0008104 -0.0014251 0.00034116
0.0017744 0.00046879 0.00080802 -0.00026952
-0.00027575 0.0028859 -0.0053239 -0.00078368 -0.12378 0.04063 0.00025141 -0.0022716
0.00046287 0.0004813 -0.0013494 0.00066533
-0.00014349 0.00010935 -0.001372 0.00036744 0.00014139 -0.0024045 -0.089865 0.17858
0.0015312 -0.016105 -0.001524 0.0023696
-0.0021305 0.0020895 0.0018005 0.00046633 0.00036979 0.00051294 0.0015699 -0.0162
-0.05124 -0.071171 0.012025 -0.00060554
0.00033468 -0.0016823 0.00081971 -0.00023146 -0.0013707 0.00072195 -0.0015441 0.0025871
0.012119 -0.00061733 0.076811 0.012947
2780000000 -0.047219 0.086635 -0.0046499 -0.010191 -3.2948e-06 0.0012037 0.00059837 -0.00023038
0.0011004 0.0026695 -0.00054633 -0.0018024
-0.0046274 -0.010171 0.1035 -0.044908 -0.0040836 0.00067134 -0.00018799 0.0016384
0.001706 -0.00096359 9.8296e-05 -0.00015093
5.073e-05 0.0011707 -0.0040468 0.00065039 -0.12111 0.071003 -0.0019909 -0.0015596
0.00059743 -0.00043608 -0.00045552 0.00075734
0.00064086 -0.00029704 -0.00015929 0.0015926 -0.0019497 -0.0015071 -0.060636 0.20139
-0.0047115 -0.014374 -0.00052667 0.0018013
0.0010729 0.0026676 0.0017624 -0.00098037 0.0006619 -0.0001527 -0.0048698 -0.014247
-0.063969 -0.044934 0.01034 -0.0058422
-0.00054003 -0.0018132 5.4443e-05 -0.00017698 -0.00055123 0.00074251 -0.00059529 0.0016757
0.010354 -0.0057149 0.080332 0.031533
2840000000 -0.031637 0.10218 -0.0075197 -0.006909 0.0013772 0.0019212 4.6692e-05 -0.0002786
0.0014876 0.0011503 -0.0017309 0.00019892
-0.0075319 -0.0069139 0.10146 -0.037826 -0.003043 0.0016353 0.00029981 0.00062042
-7.4183e-05 -0.0014717 2.8646e-05 3.2321e-06
0.001374 0.001861 -0.0030139 0.0016987 -0.11478 0.097235 -0.0013912 0.00038459
0.00063485 0.00032577 0.00098895 0.0011226
1.009e-05 -0.00019327 0.00035081 0.00064636 -0.0013631 0.00043858 -0.025083 0.21687
-0.0089841 -0.010559 0.0003923 0.0014788
0.0014617 0.0011342 -0.00012104 -0.0015299 0.00050016 0.0002259 -0.0089685 -0.010476
-0.068722 -0.021599 0.008734 -0.0067037
-0.001685 0.00019485 2.7625e-05 -2.5368e-05 0.0012156 0.0011529 0.00027625 0.0014295
0.0085096 -0.0066284 0.095257 0.046648
2900000000 -0.017165 0.12184 -0.0087932 -0.0028707 0.0015237 4.9805e-05 0.0004351 -0.00088312
0.0023588 -0.0012386 -0.00087761 -2.5878e-07
-0.0087794 -0.0028642 0.082276 -0.0453 -0.00066246 0.0026051 0.00083701 0.00035696
-0.00047689 -0.0013567 -0.00017044 2.4027e-05
0.0014813 -1.3176e-06 -0.00069252 0.0026728 -0.096892 0.12994 -0.00072563 -2.0363e-05
-0.00038917 -0.0013633 0.0018428 -0.00046075
0.00036168 -0.00083128 0.00083057 0.00032924 -0.00069185 2.0272e-05 0.011722 0.22013
-0.011232 -0.0053866 0.0010941 0.0019459
0.0023385 -0.0013081 -0.00050665 -0.0013781 -0.00049839 -0.0013097 -0.011222 -0.0053267
-0.068566 0.010704 0.0063039 -0.010281
-0.00077139 5.5493e-05 -0.00017475 -1.7224e-05 0.0019243 -0.00047506 0.0011386 0.0019528
0.0065028 -0.010234 0.10974 0.052595
2960000000 0.0050128 0.13354 -0.0085774 0.00065466 0.00040529 0.001419 -0.00076884 -0.0009407
-0.00023724 -0.0018671 -0.00078586 0.00056574
-0.0085522 0.00063649 0.09148 -0.044593 -0.00024141 0.0010018 0.00095602 9.302e-05
-0.0012573 -0.00081714 0.00046705 0.00036128
0.00044403 0.0013126 -0.00015645 0.00099264 -0.078406 0.16077 -0.00074686 0.00061643
-0.00040641 0.00081808 -0.00010084 -0.0025999
-0.00084285 -0.00084964 0.00098477 9.3406e-05 -0.00082497 0.00047678 0.054346 0.22726
-0.010891 0.00015558 0.0015755 0.00051766
-0.00013093 -0.0018891 -0.0012689 -0.00083548 -0.00042995 0.00088368 -0.010953 0.00020256
-0.059983 0.036199 0.0019849 -0.011266
-0.00084792 0.00053042 0.00047728 0.000457 -0.00044675 -0.0025685 0.0015158 0.00055608
0.0019689 -0.011388 0.12966 0.063133
3020000000 0.023572 0.14739 -0.0063233 0.0038299 0.0014294 -0.00019369 -0.00091798 -4.7074e-05
-0.00071928 3.8719e-05 -9.3124e-05 0.00046327
-0.0063059 0.003827 0.080469 -0.033083 -0.00018429 -0.00051311 0.00054637 -0.00091967
-0.0016668 0.00046188 0.00058815 -0.00021346
0.001412 -0.00014811 -0.0002089 -0.00043231 -0.056574 0.18563 -0.00027715 0.00088738
0.00022575 0.00023343 -0.001027 -0.0015991
-0.0009284 -3.7268e-05 0.00051645 -0.00083778 -0.00034305 0.00083423 0.09316 0.22062
-0.0088794 0.0032396 0.00064586 0.00032777
-0.00070758 0.00014152 -0.0016983 0.00041262 2.7889e-05 7.4899e-05 -0.0087299 0.0033482
-0.046655 0.061086 -0.00093543 -0.010964
-1.6842e-05 0.00051698 0.00066477 -0.0003212 -0.00093323 -0.0016493 0.00071213 0.00034774
-0.0010572 -0.010849 0.14923 0.059857
3080000000 0.050924 0.15622 -0.0043976 0.0059244 0.0018479 -0.00012348 -0.00082251 0.00024894
-0.00058832 0.00042395 6.0341e-05 0.00063739
-0.0043739 0.0059131 0.078106 -0.027513 -0.00051319 0.00019542 -5.7165e-05 -0.00035603
-0.00040061 0.0010281 -0.00011717 -0.00052058
0.0017625 -0.00017429 -0.00052916 0.00027974 -0.018996 0.2071 -0.00084772 0.00038872
0.00024845 0.00094178 -0.0021739 -0.00049048
-0.0007392 0.00018569 -4.9367e-05 -0.0003298 -0.00087364 0.00035919 0.12712 0.21259
-0.0054187 0.0068054 0.0020287 0.0004161
-0.00063608 0.0003878 -0.00030183 0.0010463 0.00047551 0.00076285 -0.0054839 0.0068454
-0.024672 0.089539 -0.0054826 -0.0091033
9.0698e-05 0.00057332 -0.00014788 -0.00045956 -0.0019096 -0.00048986 0.0019749 0.00051362
-0.0054705 -0.0092525 0.16358 0.0665
3140000000 0.079715 0.15906 -0.0010428 0.0075049 0.0027172 -0.0013948 -0.0010469 0.0011049
0.0014853 0.00074856 0.00046369 -0.00011911
-0.0010489 0.007522 0.074059 -0.029387 -0.0010792 3.9675e-05 0.00068895 -0.00034148
-2.6462e-05 0.0010996 0.00051486 -0.00053776
0.0027389 -0.001517 -0.0010492 -1.715e-06 0.022713 0.22643 0.00023251 0.0018267
0.0013245 -0.00066564 -0.0025967 0.0010727
-0.0010254 0.0011136 0.00067509 -0.00033774 0.00023548 0.0017329 0.16237 0.18707
-0.0012957 0.0071651 0.00084969 -0.0014771
0.0015047 0.00070683 -1.8423e-05 0.0011111 0.0014093 -0.00041422 -0.0013982 0.0071619
-0.01112 0.10634 -0.0075376 -0.0062254
0.00058026 -6.076e-05 0.00066637 -0.00058985 -0.0029433 0.001119 0.00079029 -0.0015128
-0.007607 -0.0062978 0.18801 0.057736
3200000000 0.11148 0.16921 0.0040816 0.0064047 0.00085645 -0.0029508 0.00015864 0.0018167
0.00065774 -0.0016251 0.00014302 0.00044645
0.0041063 0.0063857 0.084511 -0.027886 -0.0012085 0.00031193 -0.0006154 -0.0010682
0.00077676 0.00098755 -0.00035239 -0.001009
0.00072447 -0.0029759 -0.0011574 0.00040957 0.067558 0.23264 0.0011593 0.00065093
-7.6928e-06 -0.0018758 -0.0013869 0.0023353
0.00015194 0.001864 -0.00059372 -0.0010799 0.0012276 0.00057622 0.18375 0.16448
0.0017184 0.0060932 0.00068915 -0.0013885
0.0006004 -0.0016013 0.00081114 0.0010396 -0.00026572 -0.0021118 0.0017135 0.0060594
0.022436 0.12398 -0.0090825 -0.0017629
1.6627e-05 0.00041644 -0.00041132 -0.0010943 -0.0012501 0.0024951 0.00070725 -0.0013942
-0.0088385 -0.0016207 0.20363 0.056869
3260000000 0.14307 0.16091 0.0043469 0.0029781 -0.00054772 -0.0023911 0.0011817 0.00050873
0.00036438 -0.0019004 -4.218e-05 2.1081e-05
0.0043161 0.0029978 0.092645 -0.031146 -0.0019387 0.0020196 -0.00048868 -0.00012134
0.00092593 -0.00059972 -0.00097092 -9.7732e-06
-0.00064408 -0.0023959 -0.001876 0.0020646 0.11875 0.22757 0.00052385 -0.00022518
-0.00079332 -0.0010514 0.00071252 0.0022054
0.0011371 0.00047323 -0.00051819 -0.00011306 0.00050585 -0.00029891 0.21082 0.12669
0.0038498 0.0051065 -0.00077554 -0.0017893
0.00030807 -0.0019521 0.00095975 -0.00068228 -0.00082396 -0.0010119 0.0038694 0.0049768
0.044285 0.13238 -0.0073404 0.002481
2.0358e-05 -4.2961e-06 -0.00098503 0.00012372 0.00070088 0.0020452 -0.00065388 -0.0017381
-0.0074041 0.0025222 0.23226 0.047024
3320000000 0.17329 0.15482 0.0070582 0.001155 -0.00041042 -0.0018961 0.00075876 0.0003644
-0.0020216 -0.0012943 0.000185 0.00014875
0.0071446 0.0011652 0.099634 -0.027618 0.00056988 0.0023492 -0.00042537 -0.0004857
-0.00020421 -0.00034723 -0.00057663 0.00027658
-0.00050842 -0.0019996 0.00054164 0.0022787 0.16625 0.21794 0.00015973 -0.00014757
-0.0010121 -7.5762e-05 0.00021512 0.00063914
0.00076903 0.00029515 -0.00043126 -0.00044025 0.00016285 -0.00015976 0.2195 0.096437
0.0045688 0.0017737 -0.0012413 0.00019494
-0.0018685 -0.0013308 -0.0002363 -0.00034422 -0.0010827 -7.6034e-05 0.0045956 0.0018359
0.070529 0.13447 -0.0044698 0.0038011
0.0001854 8.9575e-05 -0.00051763 0.00019051 0.00036646 0.00063984 -0.0013658 0.00015229
-0.0044414 0.0037935 0.2489 0.034077
3380000000 0.20831 0.13804 0.005653 -0.0021676 -0.0011489 0.00052008 0.00098361 0.00013426
-0.0013743 0.00071029 0.00012387 0.0001018
0.0055725 -0.0020812 0.1105 -0.035562 -6.934e-06 0.0030555 -0.0012327 -0.00042793
-0.00033555 0.00018327 -0.00083003 0.00052579
-0.0012748 0.0005785 0.00023939 0.0031084 0.20773 0.19582 0.00072723 -0.00039089
-0.001631 0.00034189 0.0011022 0.0012961
0.0010473 0.00020683 -0.0011813 -0.00043462 0.00060945 -0.0004594 0.2344 0.063876
0.0059202 0.0015575 -0.00031819 0.00034732
-0.0014909 0.00077447 -0.00023173 0.00014358 -0.0014957 0.00033634 0.0061293 0.0016128
0.10819 0.12697 -0.001297 0.0049696
0.00025034 9.4248e-05 -0.00091102 0.00056904 0.00090542 0.0014942 -0.00045414 0.00036664
-0.0011941 0.0049731 0.27854 0.015923
3440000000 0.2396 0.11653 0.004621 -0.0039946 -0.00076905 -0.0016089 0.00070012 -3.8512e-05
-0.0015361 0.0016168 0.00099136 1.2389e-05
0.004639 -0.0039901 0.10405 -0.041045 0.0031001 0.0020738 -0.00073915 0.0011918
0.00015698 0.00048338 6.7863e-05 0.0010082
-0.00078635 -0.0016163 0.003154 0.0020866 0.24659 0.16682 -0.00046922 -9.2943e-05
-3.2106e-05 0.0014841 0.00097785 0.00067288
0.00064247 -8.2408e-06 -0.00083236 0.001202 -0.00042172 -1.25e-05 0.23609 0.030797
0.0067215 -0.0015511 -0.00022161 0.00015951
-0.0015505 0.0017288 9.0382e-05 0.00038678 -0.00025659 0.0016613 0.006488 -0.0015444
0.13358 0.12123 0.0021748 0.0035628
0.00090523 -5.0548e-05 0.00014684 0.00097756 0.0011923 0.00053383 -0.00015601 0.00017023
0.002141 0.0036347 0.29558 -0.013418
3500000000 0.27182 0.084932 0.0024342 -0.0047342 -0.0012608 0.0016627 0.00099483 -0.00077618
-0.00097845 0.0015093 0.00069089 -0.00094345
0.0024282 -0.0047382 0.11628 -0.064796 0.0032314 0.0012 -0.00039029 0.00060939
0.00037119 -0.00014368 2.8307e-05 0.00036619
-0.0013172 0.0017596 0.0030761 0.0011536 0.27516 0.1326 0.00017622 -6.3009e-05
-2.9465e-05 0.00097967 0.0018526 6.973e-05
0.00098055 -0.00073566 -0.00039487 0.00062068 0.00022751 -5.4184e-05 0.23984 0.0031309
0.0059129 -0.0039504 -0.00017297 -7.9532e-05
-0.0009357 0.0013607 0.00047839 2.4735e-05 0.00021527 0.00079787 0.0061458 -0.0039499
0.17419 0.097732 0.0028087 0.0011615
0.00070156 -0.00076692 -0.00012011 0.00028904 0.0018054 2.9648e-05 -9.3605e-05 -0.0001048
0.0026448 0.0011027 0.31552 -0.04184
3560000000 0.29017 0.050776 0.00020721 -0.0060807 -1.9298e-05 -0.0010822 0.00051892 0.00025829
0.0016267 0.0015712 7.3e-06 -0.001258
0.00022664 -0.0060395 0.11054 -0.070216 0.0056601 -0.00067676 0.00042319 0.00050337
0.0006859 -0.0002357 0.00017401 0.00043067
-0.00016743 -0.0010209 0.0059418 -0.0006627 0.30289 0.090206 -0.00020312 3.6768e-05
0.00073415 0.00043575 0.0014178 -0.00088092
0.00050642 0.00029572 0.00046289 0.00055941 -0.00013514 -0.00013926 0.22996 -0.033434
0.0048603 -0.0063804 -0.00042149 -0.00071953
0.0017367 0.0016431 0.00069076 -0.00033233 0.00071499 0.00051352 0.0047585 -0.0063758
0.19436 0.089494 0.0025727 -0.0011957
-8.5749e-05 -0.0011951 0.00012234 0.00039379 0.0014237 -0.00091726 -0.0004434 -0.00067055
0.0027904 -0.0012739 0.32854 -0.081725
3620000000 0.30686 0.01298 -0.0012629 -0.0036631 -0.0020541 -0.00019627 0.00033206 -0.001676
7.0681e-06 0.00058897 -0.00043056 -0.00071531
-0.0012231 -0.00369 0.11067 -0.099338 0.004041 -0.0039101 0.00027163 0.00040793
-0.00022112 -0.00085065 0.00053855 0.00033807
-0.0021684 -0.00018422 0.004045 -0.0039596 0.31546 0.045694 0.00029954 -0.0011863
-7.2733e-05 1.0308e-06 0.00069791 -0.00079164
0.00039065 -0.0015754 0.00024471 0.00035562 0.00024755 -0.0010107 0.2184 -0.063229
0.00017388 -0.0071316 -0.00088553 0.001079
-0.0001337 0.00042067 -0.00022363 -0.0007692 -0.00026342 2.2046e-05 0.00016203 -0.0072689
0.216 0.054436 0.00060856 -0.0016454
-0.0006491 -0.00073248 0.00067868 0.00023321 0.00091516 -0.00067979 -0.0010271 0.0011461
0.00056844 -0.001263 0.33042 -0.11598
3680000000 0.31067 -0.031311 -0.0035846 -0.0039847 -0.00098544 0.0018004 -0.00094009 -0.00034161
0.0013835 -0.00010442 -0.0011301 -0.00030677
-0.0035663 -0.0039528 0.10643 -0.11605 0.0017677 -0.004593 0.0006704 0.00025299
-0.00030503 -0.00065204 0.00079566 0.00018549
-0.00099475 0.0016141 0.0014695 -0.0045509 0.32618 -0.0038877 -0.0010958 -0.00050846
0.0010561 0.00073544 0.00073858 -0.0020573
-0.0010097 -0.0002775 0.0006703 0.00023323 -0.00096002 -0.00071744 0.20461 -0.096405
-0.001019 -0.0060075 -0.0011788 0.0013021
0.0012678 -3.8857e-05 -9.5571e-05 -0.00077801 0.0011555 0.00073262 -0.001088 -0.0060385
0.23659 0.032267 -4.8337e-07 -0.00145
-0.0010864 -0.00033944 0.00069527 0.00016437 0.00043679 -0.0020004 -0.001108 0.0012572
-3.5844e-05 -0.0013472 0.33002 -0.16142
3740000000 0.31271 -0.06742 -0.0031814 5.3672e-06 -0.002057 0.0027244 8.9376e-05 -0.00079346
-0.00060434 0.0004343 -0.00080823 0.00042651
-0.0032229 9.9818e-05 0.097728 -0.13758 0.00078926 -0.00566 0.00027478 -0.00016965
-0.00023591 -0.00024602 0.00047926 1.756e-05
-0.0019656 0.0028381 0.00094936 -0.0056284 0.32864 -0.042948 -0.00082018 -1.887e-05
-0.00014218 -0.00017688 -0.0004191 -0.0010161
8.4881e-05 -0.00078059 0.00031304 -0.00021564 -0.00083298 -9.1035e-05 0.18297 -0.12035
-0.0027147 -0.0055761 0.0005818 0.0027399
-0.00076905 0.00032408 -0.00028223 -0.00021815 -0.00012064 -0.00020145 -0.0026286 -0.005361
0.2453 -0.0016623 -0.00089512 -0.0012231
-0.00085556 0.00051808 0.00054125 2.2597e-05 -0.00034895 -0.0012792 0.00060307 0.0027327
-0.00088788 -0.0013201 0.3159 -0.20082
3800000000 0.30711 -0.11361 -0.0023104 0.00086776 0.00093173 0.0036642 -0.0013994 -0.0016252
0.0015064 0.0011554 -0.0011251 0.00024682
-0.0022904 0.00078378 0.08733 -0.15271 -0.002214 -0.0049451 0.00030577 0.00024206
-0.00093291 -0.00026462 0.00077031 0.00011772
0.0010927 0.0036898 -0.0023626 -0.0050708 0.32556 -0.085024 -0.00058883 0.00044895
0.00072823 -0.00010338 -0.00087156 -0.00079668
-0.0013901 -0.0016166 0.00031907 0.00027742 -0.00076996 0.00061577 0.17398 -0.14544
-0.003376 -0.0032059 0.0016339 0.0014343
0.0014976 0.0011621 -0.00090047 -0.00032489 0.00075241 1.7982e-05 -0.0034025 -0.0034833
0.26146 -0.039175 0.00087385 -0.00014094
-0.0010017 0.00040134 0.00074723 4.1436e-05 -0.00095544 -0.00058541 0.0015807 0.0015461
0.00068771 0.00014982 0.30777 -0.24203
3860000000 0.29546 -0.1454 -0.00075498 0.0011264 0.0026696 0.0019611 -0.0019915 0.0011327
0.00093919 -0.001127 -0.00046692 0.0015346
-0.00077558 0.0011379 0.068108 -0.1625 -0.003202 -0.0049266 0.00059175 -0.00078411
-0.00096409 0.001319 0.00071059 -0.0010312
0.0025995 0.0019626 -0.0033128 -0.004731 0.30523 -0.12541 -0.00061861 0.0010211
0.0002566 -0.0004967 -0.00091562 -0.00035654
-0.002053 0.0012805 0.00059358 -0.00074291 -0.00051112 0.00087803 0.14613 -0.16041
-0.0026914 -0.0039606 0.0019492 0.001087
0.0010917 -0.0010501 -0.00080703 0.0011534 0.00027596 -0.00055444 -0.0029296 -0.0039282
0.25963 -0.066618 0.00048272 -0.0014547
-0.00034534 0.0013999 0.00060851 -0.00097481 -0.00099905 -0.00058836 0.00218 0.00099815
0.00067955 -0.0015089 0.28416 -0.28078
3920000000 0.28026 -0.18484 0.0016613 0.00019319 0.0035463 0.002254 8.4153e-05 0.0010126
0.00022283 -0.00012805 0.00073498 0.00068983
0.0017787 0.00020539 0.041113 -0.17865 -0.004889 -0.0034868 -0.00049141 -9.5545e-05
0.00035389 0.00026041 -0.00026363 -0.00061286
0.0035789 0.0022863 -0.004861 -0.0035204 0.29817 -0.15787 0.0004651 0.0011787
0.0017702 -0.0010019 -0.00040848 -7.6966e-05
5.3978e-05 0.0009302 -0.00047981 -9.3577e-05 0.00038348 0.0012593 0.12596 -0.17119
-0.0041692 -0.0033764 0.0025191 -0.00028303
0.00028966 -0.00012898 0.00041121 0.00037265 0.0018045 -0.0010531 -0.0039475 -0.0033546
0.25471 -0.1138 0.0012036 -0.0016903
0.00077232 0.00067366 -3.0796e-05 -0.00067791 -0.00063602 -0.00014555 0.0023062 -0.00037161
0.00087764 -0.0014345 0.26298 -0.30761
3980000000 0.25272 -0.22075 0.0018151 -0.0030619 0.0050049 -0.00034941 2.3242e-05 0.001121
0.0010543 -0.0016927 0.00035385 0.00015964
0.0018004 -0.0031243 0.01872 -0.19231 -0.0056943 -0.0012734 0.00071363 0.0004749
0.00053998 0.0004849 -0.0001116 -0.0012941
0.0048379 -0.00047793 -0.0057525 -0.0011888 0.27002 -0.18819 0.0013874 -0.00010065
-0.0011008 -0.0013124 -0.00060774 -0.00026751
0.00010901 0.0010424 0.00072428 0.00042604 0.0014084 7.2179e-05 0.090152 -0.19284
-0.0041926 -0.0034659 0.0012919 -0.00084201
0.00094374 -0.001773 0.0005706 0.00044671 -0.00089303 -0.0014553 -0.0043738 -0.0037358
0.24462 -0.1441 0.0015969 -0.0040398
0.00053394 0.00025604 -0.00014779 -0.0013841 -0.0005548 -0.00064966 0.0012781 -0.00065157
0.0015693 -0.0041242 0.22792 -0.34617
4040000000 0.22487 -0.24644 -0.00076279 -0.0038549 0.0033637 -0.0030253 0.00035944 0.0002385
-0.00057031 -0.00068034 0.00075531 9.7434e-05
-0.0006913 -0.0038238 -0.0063768 -0.19955 -0.0048419 0.00013245 0.00031128 -0.0010234
0.00011665 0.00013841 -0.0014969 -0.00010126
0.0033729 -0.0029883 -0.0048277 0.00024004 0.24787 -0.22185 -7.23e-05 -0.00071758
-0.00050399 -0.00055505 -0.0010739 0.00011095
0.00032986 0.00031739 0.00030415 -0.0010133 0.00012965 -0.00075135 0.0678 -0.1876
-0.0066092 -0.0018232 0.0015608 -0.00047748
-0.00065176 -0.00081168 0.00012458 0.00012678 -0.00067996 -0.0002379 -0.0065869 -0.0016159
0.23227 -0.17667 -0.0017812 -0.0031261
0.00065133 -6.1839e-05 -0.0015802 0.00013064 -0.0011092 0.00029779 0.0016839 -0.00049467
-0.0019477 -0.0032382 0.19103 -0.36331
4100000000 0.19431 -0.26985 -0.0031705 -0.0026577 0.001118 -0.0037811 3.2924e-05 0.00010754
0.00029217 -0.0016727 0.00040558 0.00024211
-0.0032485 -0.0026636 -0.03237 -0.20352 -0.0050223 0.0013162 -0.00018166 -0.0003758
0.00082389 0.00034466 -0.00059904 0.00034092
0.00096264 -0.0037539 -0.0049299 0.0011982 0.22607 -0.24791 0.00035356 -0.00037195
-0.00078258 -0.00010611 -0.001312 0.00016993
-8.4182e-05 7.1269e-05 -0.00020188 -0.00041955 0.00017378 -0.00026023 0.034154 -0.20129
-0.0058252 0.0009426 0.0011228 -0.0016292
0.00043904 -0.0016032 0.00076743 0.00037004 -0.00085299 -0.00035636 -0.0058128 0.00090465
0.21884 -0.20263 -0.0017752 -0.0042625
0.00049784 0.00035194 -0.00049971 0.00024654 -0.0013143 -3.2292e-05 0.0011026 -0.0017768
-0.0017136 -0.0042414 0.15781 -0.39088
4160000000 0.16493 -0.28639 -0.0035985 -0.0017743 -0.00039575 -0.0032514 0.0006768 -8.5273e-05
-0.0039348 -0.00069523 0.00087369 -0.00063403
-0.0036013 -0.0017858 -0.058138 -0.19952 -0.0046289 0.0028641 -0.00038364 -0.00025405
0.00029983 -0.0005718 -0.0010068 0.00039354
-0.00026719 -0.0032379 -0.0047003 0.0029244 0.19295 -0.26362 0.00046896 -0.00025562
-0.00062278 -0.00043394 -0.0012962 0.00081086
0.00076779 -0.00014307 -0.00042103 -0.00021157 0.00044859 -8.946e-05 0.010127 -0.18887
-0.0051025 0.0015795 0.0013458 -0.0020276
-0.0039373 -0.00071823 0.00024683 -0.00057148 -0.00072398 -0.00025993 -0.0051249 0.0015159
0.18768 -0.23546 -0.0038894 -0.0031763
0.00075247 -0.00072753 -0.0010199 0.00020912 -0.0012602 0.00077628 0.0009904 -0.001748
-0.0039823 -0.0032875 0.10804 -0.39877
4220000000 0.13686 -0.30193 -0.0043868 9.386e-05 -0.00010258 -0.0036175 -0.00024355 -0.00027955
-0.00096949 0.0008623 0.00020129 -0.00098093
-0.0043444 5.3026e-05 -0.094607 -0.18945 -0.0020107 0.0034848 -0.0001715 -6.0967e-05
5.1256e-05 5.302e-05 -0.00051862 0.0010399
-0.00027254 -0.0037686 -0.0019626 0.0035804 0.16319 -0.28967 0.00014034 0.00029502
0.00017544 0.0002334 1.6454e-05 0.0013236
-0.00018544 -0.00023974 -0.00015139 -0.00012344 0.00015506 0.00014297 -0.014152 -0.18686
-0.004577 0.0024077 -0.00026491 -0.0024505
-0.00091432 0.00079389 -3.9565e-05 5.1617e-05 0.00039461 0.00032551 -0.0047503 0.002534
0.17281 -0.26015 -0.0045145 -0.0026392
0.00019334 -0.00095578 -0.00044413 0.0012911 1.8659e-05 0.0013443 0.00022956 -0.0025895
-0.0044539 -0.0029046 0.080293 -0.41228
4280000000 0.10573 -0.31053 -0.0027797 0.0016512 -0.0015659 -0.0043318 -0.00042504 0.0006864
-0.00054011 0.0014189 -0.00063365 -0.00027453
-0.0027914 0.0016268 -0.12023 -0.19364 -0.0028896 0.0029054 -0.00066013 -0.0002748
0.00010399 0.00027043 0.00060378 0.00061343
-0.0016987 -0.0042002 -0.0027566 0.0028758 0.13286 -0.29608 0.0010682 -0.00049957
-0.0008125 0.00099932 -0.0004648 0.00075267
-0.00047689 0.00060314 -0.00063811 -0.0003056 0.00091392 -0.0003042 -0.052002 -0.17146
-0.0046296 0.0025759 -0.00060723 -0.0020929
-0.00046706 0.0014583 0.00017631 0.00024368 -0.00084453 0.00095887 -0.0044404 0.0024906
0.12812 -0.28358 -0.00615 -0.0011584
-0.00072272 -0.00035885 0.00062548 0.00048466 -0.00036203 0.00073401 -0.00099562 -0.0021614
-0.0059259 -0.0010695 0.029663 -0.41709
4340000000 0.078274 -0.31954 -0.0017879 0.0019615 -0.0024659 -0.0015605 0.00018406 0.00058321
-1.4393e-05 0.00062383 -0.00017042 -0.00098118
-0.001747 0.0019642 -0.14083 -0.16759 -0.0019294 0.0040177 -0.00017015 0.00048837
-0.00025828 -0.00035524 0.00031769 0.00030656
-0.0022848 -0.0014933 -0.0019885 0.0040284 0.097532 -0.31282 -0.00047603 -0.00086061
0.00034866 0.00067916 0.00071658 0.0019608
0.0001709 0.0004803 -2.2293e-05 0.00058203 -0.00040059 -0.00094872 -0.069658 -0.16877
-0.0042204 0.0037234 -0.0015895 -0.002535
1.8566e-05 0.00069073 -0.00027882 -0.00042052 0.00040751 0.00071367 -0.0042075 0.0037219
0.10239 -0.30815 -0.0043839 0.0013396
-0.00017217 -0.00096389 0.00019713 0.00024568 0.00088406 0.0020286 -0.0014253 -0.002391
-0.0045428 0.0012571 -0.0037252 -0.41166
4400000000 0.047413 -0.32481 -0.00075707 0.0014546 -0.0024436 -0.001653 0.00067446 0.0011798
5.4913e-05 0.00078087 -0.00018464 -0.00064937
-0.00078488 0.001459 -0.16987 -0.1576 -0.0011711 0.0041674 -0.00047226 0.00048133
0.00021411 -0.00043289 0.00061202 0.00046152
-0.0025241 -0.0017653 -0.0012241 0.0042299 0.068601 -0.31954 1.8471e-06 -3.6893e-05
0.00042899 0.00043684 0.00093101 0.0013468
0.00068515 0.0011605 -0.00052056 0.00044279 -0.00010322 -4.6265e-05 -0.094272 -0.15537
-0.0030439 0.0053626 -0.0019423 -0.0014773
5.5233e-05 0.00088613 0.0001529 -0.00052618 0.00040864 0.00044836 -0.0031405 0.0053884
0.070268 -0.32037 -0.004221 0.0010315
-0.00016874 -0.00080802 0.00055695 0.0005335 0.0010812 0.0013311 -0.0019282 -0.0014867
-0.0041858 0.0011361 -0.049952 -0.41578
4460000000 0.011698 -0.32416 -0.00057587 0.00026194 -0.0042856 -0.00095911 0.0014097 -0.00066317
-0.00031369 0.0011161 -0.00099122 -0.00045762
-0.00062679 0.00025186 -0.1916 -0.12801 -0.0004903 0.0046265 -0.00034028 0.00076561
-0.00032852 -0.00056087 0.00030777 -0.00043931
-0.0042351 -0.00072929 -0.00045067 0.0046725 0.042449 -0.32661 -0.00062805 -0.00074324
0.00047583 0.00041725 0.001901 0.00075628
0.0014161 -0.00081944 -0.00037353 0.00083472 -0.0004959 -0.00052272 -0.10726 -0.13408
-0.001863 0.0060077 -0.0025299 -0.0009711
-0.00049166 0.0011544 -0.00028946 -0.00042476 0.00056256 0.00066574 -0.0014814 0.0060448
0.035415 -0.31597 -0.0038588 0.002842
-0.0011342 -0.00021154 0.00036846 -0.00054564 0.0019802 0.0004002 -0.0026304 -0.00088541
-0.003932 0.0029883 -0.089729 -0.39756
4520000000 -0.012369 -0.32478 -0.00048539 -0.00059138 -0.0037129 0.00038929 0.00061295 8.9186e-05
0.0018209 1.18e-06 -0.000775 0.0010761
-0.00045013 -0.000553 -0.21636 -0.11073 0.00080757 0.0046759 0.00057335 0.00084525
-0.00037127 7.7511e-05 0.00039663 -0.00019785
-0.0036191 0.00043327 0.0010006 0.004594 0.011316 -0.324 -0.00095363 0.00062454
0.00078813 -0.00035621 0.0018316 -0.00096911
0.00067543 0.00010077 0.00057762 0.00080182 -0.00094038 0.00048876 -0.12474 -0.1248
-0.00021816 0.0059527 -0.0031409 -0.00031094
0.0018248 -3.2081e-05 -0.00041515 -8.0517e-05 0.00068442 -0.00086387 -0.00031158 0.0057977
-0.012834 -0.32986 -0.002754 0.0029561
-0.00075744 0.00095236 0.00017758 -7.1787e-05 0.001518 -0.0007169 -0.0032033 -0.00023036
-0.0026968 0.003138 -0.11845 -0.39533
4580000000 -0.049991 -0.31726 -0.0013342 -0.0006559 -0.0029785 0.0026557 0.00081709 -0.0004141
0.00024341 0.00028601 -0.00046117 0.00071988
-0.0014064 -0.00067048 -0.2348 -0.084101 0.0011187 0.0041264 0.00060265 -2.9463e-05
-0.00017832 0.00027206 0.00021571 -0.00027636
-0.0030619 0.0026825 0.0011216 0.0039174 -0.020054 -0.32105 -0.00013222 0.000512
-4.6534e-05 -0.00019796 0.001441 -0.001044
0.00081572 -0.0004498 0.00063524 -4.0997e-06 -0.00035224 0.00047128 -0.13526 -0.09984
0.0020989 0.0049558 -0.0025232 0.0011592
0.00019131 0.00034673 -8.1815e-05 0.00029925 -0.00039427 9.8657e-05 0.0022317 0.0052353
-0.040417 -0.33547 -0.0021667 0.0030861
-0.00045353 0.00078044 0.00028742 -0.00024313 0.0016358 -0.001019 -0.0024524 0.00092894
-0.0022454 0.003255 -0.16357 -0.36537
4640000000 -0.075495 -0.311 -0.0025832 -0.0016908 -0.002768 0.0027406 0.00057482 -0.0014436
0.0014002 -0.00030216 0.00022563 0.0009901
-0.0025523 -0.0016547 -0.24514 -0.056286 0.0016192 0.0036829 0.00079585 0.00024266
-0.00014308 0.00043071 -2.3589e-05 -0.00067583
-0.0027893 0.0025922 0.0015475 0.0037942 -0.044611 -0.31459 0.00016735 0.00096173
0.00092168 9.1389e-05 0.00032261 -0.0021246
0.00046885 -0.0015344 0.00077345 0.00028713 0.00015102 0.0010085 -0.14063 -0.085625
0.0035469 0.0037681 -0.0025025 0.0016578
0.0013385 -0.00035599 -0.00014501 0.00038086 0.00092883 0.00042442 0.00359 0.0036433
-0.073653 -0.32233 -0.0023095 0.0041199
0.00024571 0.0011009 -0.00011856 -0.00078866 0.00063963 -0.0021835 -0.0025716 0.0017499
-0.0024613 0.004024 -0.18276 -0.35522
4700000000 -0.10324 -0.30607 -0.0042856 -3.4542e-05 -0.0015543 0.004631 -0.0009447 -0.0010308
0.0011393 -0.00052515 0.00085755 0.00039038
-0.0042705 -7.2016e-05 -0.25687 -0.037589 0.002537 0.0040575 0.00049345 -0.00049767
0.00032409 0.00047798 -0.00024907 -2.2055e-05
-0.0016587 0.0047759 0.0027711 0.004126 -0.075249 -0.30897 -0.00016197 0.00069103
0.00025602 -0.00020136 -6.2655e-05 -0.0012973
-0.00093855 -0.001031 0.00043715 -0.00049556 -0.0001623 0.00061119 -0.15727 -0.064754
0.0032024 0.0013413 -0.0015148 0.0025216
0.0011736 -0.000588 0.00027745 0.00053547 0.00040112 -0.00026967 0.0030493 0.0013769
-0.11283 -0.31463 -0.0011239 0.0034912
0.00088656 0.00027212 -0.00022111 3.7967e-05 -0.00019963 -0.0016029 -0.0013768 0.002526
-0.0010786 0.00361 -0.2263 -0.32591
4760000000 -0.13345 -0.29085 -0.0048646 0.0014448 0.00079383 0.0046315 -0.00069555 -0.0006544
0.00039958 -0.0012081 0.00078523 -0.00034589
-0.0048482 0.0014609 -0.2525 0.0046422 0.0030228 0.0032837 -4.1325e-05 -0.00071633
0.00024419 0.00021148 0.00018428 1.3615e-05
0.00096939 0.0045008 0.0031011 0.0031687 -0.10532 -0.29481 0.00081446 0.00026197
0.00093914 6.7639e-05 -0.0011349 -0.0010536
-0.00073 -0.00057065 2.5196e-05 -0.00068996 0.00085537 0.00020635 -0.15137 -0.048174
0.0022052 0.001123 -0.00081844 0.0028634
0.00027884 -0.0011746 0.0003023 0.00011025 0.00087956 -0.00010692 0.0024362 0.0010501
-0.14531 -0.29805 -0.00056379 0.0042553
0.00077995 -0.00033441 0.0001557 4.0619e-05 -0.001283 -0.0010576 -0.00076303 0.0027045
-0.00083016 0.0040179 -0.2373 -0.30402
4820000000 -0.16026 -0.27674 -0.0050391 0.0028335 0.001439 0.0028869 -0.00081768 -0.00046155
0.00035512 -0.00094183 0.00020231 -0.00019986
-0.0050592 0.0027943 -0.26413 0.027032 0.004485 0.0034516 -7.8551e-05 -0.00035393
0.00027921 -6.2035e-05 -0.00013955 -0.00040581
0.0013714 0.0028281 0.004587 0.0032679 -0.1328 -0.29062 0.00052944 -0.00036209
0.00053564 -0.00058433 -0.0009306 -0.00012133
-0.00082208 -0.00042468 -6.5707e-05 -0.000342 0.00038488 -0.00046735 -0.16653 -0.030706
0.0018694 -0.00042987 7.6078e-05 0.0030105
0.00043192 -0.00089082 0.00043315 -7.5908e-05 0.00034147 -0.00066227 0.0018141 -0.00050022
-0.18586 -0.28116 -0.00050161 0.0028691
0.00030249 -0.00033536 -0.00024887 -0.00053591 -0.0010984 -4.4356e-05 4.1339e-05 0.0031478
-0.0001582 0.0030529 -0.27434 -0.2738
4880000000 -0.1912 -0.25668 -0.0041468 0.0045805 0.002062 0.0031446 -0.001498 0.00019351
-0.0008402 -0.0010348 0.00035035 -6.0996e-05
-0.0041487 0.0046104 -0.25573 0.068463 0.0049178 0.0015315 -0.00031431 -0.00017086
-0.00018157 0.00027124 -0.00018221 -7.5289e-06
0.0023013 0.0029901 0.0046913 0.0015208 -0.15146 -0.27754 0.00063108 -0.00051177
-0.00028416 -0.0015108 -0.00045301 -0.00016012
-0.0015055 0.00019006 -0.00033354 -0.00018473 0.00063689 -0.00042531 -0.15983 -0.012151
0.00043088 -0.00021448 0.0010445 0.0026163
-0.00096191 -0.0010698 -0.00022256 0.00026201 -5.3181e-05 -0.0013069 0.00041386 -0.00018982
-0.21664 -0.26534 0.0005515 0.0033251
0.00027149 -5.8993e-05 -0.00022144 -7.4741e-05 -0.0003073 -3.6287e-05 0.0011093 0.0025152
0.00043856 0.0031919 -0.28656 -0.24401
4940000000 -0.21178 -0.23926 -0.0029703 0.0065347 0.0029067 0.0011674 -0.00029546 0.0006777
-0.0010309 -0.00042711 0.00010502 -0.0010176
-0.0029753 0.0064781 -0.26746 0.094434 0.0058105 0.0010866 -7.5503e-05 -0.00013636
0.00040899 -0.00037704 -0.0003899 0.0001649
0.0028278 0.0010979 0.0058941 0.0011426 -0.1719 -0.25404 -6.1067e-06 -0.00043188
-0.0011211 -0.00010144 -0.00054939 0.00029041
-0.000189 0.00072559 -8.1555e-05 -0.00010329 0.00018152 -0.00047312 -0.16717 -0.0024559
-0.00053163 0.00024751 0.0020759 0.0018307
-0.0010185 -0.0003697 0.00036368 -0.00038839 -0.0010019 -0.00024316 -0.00040547 0.00020326
-0.24037 -0.23801 -0.00024787 0.0028541
0.00028414 -0.00095646 -0.00036783 7.6236e-05 -0.00046791 0.00012793 0.0020236 0.0017209
-0.00022432 0.003079 -0.31007 -0.21817
5000000000 -0.23249 -0.21481 -6.7089e-05 0.0074286 0.0032866 0.0016879 -0.00013144 0.00063647
-0.00060385 0.00058883 -0.00015564 -0.00072571
-0.00012429 0.0074516 -0.25345 0.11194 0.0058628 -0.00074697 -0.00026178 -0.00011019
-0.000133 -0.00052368 -0.00030599 -0.00012537
0.0033871 0.0017946 0.0060149 -0.00094556 -0.20169 -0.23951 -0.0005716 -0.0007286
-0.00056706 -0.00031815 -0.00040576 -0.00022625
-0.00012989 0.0005965 -0.00028676 -9.8998e-05 -0.00059761 -0.00084893 -0.16144 0.021837
-0.00093163 0.0015029 0.0022852 0.0010632
-0.00061983 0.00053293 -0.00018758 -0.0005044 -0.00039778 -0.00032991 -0.00090444 0.0015095
-0.26832 -0.21442 0.00016893 0.004051
-0.0002282 -0.00073445 -0.00026841 2.2636e-05 -0.00059757 -0.00047753 0.0023292 0.0011458
5.1677e-05 0.0038571 -0.32191 -0.18359
5060000000 -0.25342 -0.18713 0.0019833 0.0070987 0.003082 -0.00044705 0.00015027 0.00049529
-0.00036179 4.0994e-05 -0.00056062 -0.00028475
0.0019623 0.0070365 -0.23613 0.14877 0.0051391 -0.0019304 -2.5421e-05 0.00024615
-0.0004422 1.601e-05 -0.0003949 0.00028829
0.0031963 -0.00060408 0.0051261 -0.0020871 -0.21571 -0.2176 -0.00043156 0.00030899
-0.00091378 0.00030973 -0.0010383 0.00017298
0.00011444 0.00050807 -2.6671e-05 0.00022161 -0.00038989 0.00025491 -0.16293 0.029297
-0.00023851 0.0029695 0.0019288 0.00044275
-0.00042432 6.2802e-05 -0.00035392 -5.0566e-05 -0.0010571 -1.9211e-05 -0.00014905 0.0030659
-0.28186 -0.18403 0.00099495 0.0031251
-0.00048043 -0.00020673 -0.00043645 0.0001715 -0.001402 0.00027359 0.0020338 0.00045822
0.0011162 0.003247 -0.33448 -0.15476
5120000000 -0.26931 -0.16154 0.0035605 0.0060193 0.0030566 -0.00059202 0.0002711 0.00059362
-9.8123e-05 0.00084641 -0.00048881 0.00023841
0.0035698 0.0060385 -0.23032 0.17516 0.0049365 -0.0027748 6.5066e-05 0.00027083
-0.0001109 -1.1362e-05 5.8421e-05 0.00030159
0.0029522 -0.00063269 0.004826 -0.002766 -0.22948 -0.20233 -8.4841e-06 0.00014792
-0.0002515 0.00069167 -0.0011784 0.00061773
0.0003513 0.00059946 0.00011551 0.00026074 -0.00015057 0.00017532 -0.15916 0.055354
0.0010429 0.0033322 0.0023065 0.00033743
9.6493e-06 0.00082747 -0.00016067 3.744e-05 -0.00043678 0.00087893 0.0012006 0.0033169
-0.29712 -0.14962 0.0016128 0.0037578
-0.00044555 0.00016098 0.0001259 0.00043088 -0.0011243 0.00095011 0.002309 0.00019061
0.0014755 0.0035357 -0.34676 -0.12067
5180000000 -0.28491 -0.13109 0.0051831 0.0047283 0.0034008 -0.0011202 0.00027228 0.00053887
-0.0001207 9.4834e-05 -0.00044781 0.00049749
0.0051774 0.0046793 -0.20806 0.19808 0.0041713 -0.0039699 -0.00032306 -0.00031071
-0.00020801 -0.00021234 -0.00010622 5.1073e-05
0.0033877 -0.0011882 0.0039882 -0.0039618 -0.24009 -0.16603 -0.00037712 0.00069153
-0.00014045 -1.7984e-05 -0.00041544 0.0010507
0.0002356 0.00058608 -0.00028897 -0.00028991 -0.00023121 0.0007757 -0.15809 0.065153
0.0028912 0.0037924 0.0023374 -0.0007798
-8.3069e-05 0.00022303 -0.0001385 -0.00018854 -2.599e-05 0.00012528 0.0028457 0.0037997
-0.30886 -0.10775 0.0025732 0.0034265
-0.00052581 0.00059928 -4.7877e-05 0.00013363 -0.00013099 0.0010768 0.0022884 -0.00071143
0.0027334 0.0035788 -0.34892 -0.088423
5240000000 -0.29334 -0.10409 0.0051622 0.0034072 0.0026866 -0.0027162 0.00065087 8.4658e-06
-0.00029743 -0.00011347 -1.4621e-06 0.00055111
0.00516 0.003437 -0.19625 0.23559 0.0029054 -0.0047431 -1.449e-05 0.00010324
-0.00024605 -2.0403e-05 0.0002721 0.00035813
0.0025226 -0.0027399 0.0029759 -0.0046658 -0.25685 -0.14134 0.00039242 0.00018332
-0.00026143 0.00057752 0.00022119 0.0012633
0.00068709 -2.0418e-05 -2.218e-05 0.00013194 0.00043009 0.0002455 -0.15833 0.085684
0.0036104 0.0025277 0.0015902 -0.0012115
-0.00031804 -6.4019e-05 -0.000224 -6.2041e-05 -3.6764e-05 0.00066462 0.0037427 0.0025856
-0.32302 -0.066429 0.0032024 0.0030264
8.1375e-05 0.00054007 0.00021563 0.00029003 0.00030638 0.0012336 0.0016724 -0.0013587
0.0029953 0.0028073 -0.35522 -0.055705
5300000000 -0.29811 -0.073682 0.0060564 0.0019392 0.0017256 -0.0031176 0.00016458 -0.00035272
0.00033259 0.00076268 0.00022729 0.0001636
0.0060495 0.001969 -0.18821 0.24031 0.0021312 -0.0053638 -0.00010274 0.00021072
-3.3099e-05 0.00044789 0.00030084 0.00030098
0.0017703 -0.0031059 0.002072 -0.0054633 -0.27283 -0.11603 0.00029157 -0.00019226
0.00033961 0.00059306 0.00086133 0.00085058
0.00012247 -0.00036754 -0.00015808 0.000199 0.0003123 -0.00033891 -0.15063 0.09496
0.0054202 0.0017978 0.0015191 -0.0016309
0.00029096 0.00064041 3.1592e-05 0.00050006 0.00039489 0.00030669 0.0053316 0.0016479
-0.33408 -0.037767 0.0034315 0.002338
0.00013007 0.00016631 0.00032577 0.00030726 0.00073733 0.00046758 0.0013078 -0.0015789
0.0034431 0.002339 -0.35091 -0.01965
5360000000 -0.29822 -0.036719 0.0060157 0.00067216 0.00039958 -0.0036768 0.00033813 -2.9833e-05
2.1594e-05 0.00042305 0.00053001 -7.3407e-05
0.0060244 0.00067789 -0.15073 0.26188 0.00073975 -0.005546 6.6689e-05 0.00021633
-7.4241e-05 7.2209e-05 0.00047396 -8.2675e-05
0.00036676 -0.0037903 0.00075243 -0.0056763 -0.27199 -0.088609 0.00041853 0.000338
0.00024219 0.00027398 0.00063144 0.00030094
0.00037507 -3.1026e-05 7.2609e-05 0.00022879 0.0002734 0.00027782 -0.14876 0.11288
0.0058474 -0.00048864 0.00060666 -0.0018407
0.00010177 0.00044625 -1.9323e-05 9.119e-05 0.00012582 0.00012599 0.0058623 -0.00049722
-0.32991 0.00091213 0.0045042 0.002397
0.00062487 -7.5722e-05 0.00043212 -0.00010679 0.00038813 0.00031978 0.00074428 -0.0019468
0.004435 0.002372 -0.34857 0.0086098
5420000000 -0.30061 -0.013362 0.0061289 -0.0012389 -0.0005419 -0.0038066 -5.2995e-05 -0.00012213
0.00075694 0.00049719 0.00024579 -0.00031323
0.006158 -0.001137 -0.13185 0.28846 -6.1234e-05 -0.0054612 0.00011235 0.00017322
4.711e-05 8.9679e-06 0.00030804 -0.00013096
-0.00067965 -0.0037016 -0.00031472 -0.0055778 -0.28748 -0.055093 -0.00025198 -0.00057235
0.0007499 0.00022993 0.00088619 2.7551e-05
-0.00011107 -0.00016753 0.00010869 0.00015475 -0.00022278 -0.0004958 -0.13718 0.12745
0.0049411 -0.0020499 0.00032437 -0.001733
0.00076168 0.00040639 0.00011872 7.0937e-06 0.00059038 0.00018242 0.0050782 -0.0021182
-0.33321 0.029664 0.0050097 0.00071691
0.00014118 -0.00033934 0.00026044 -6.1569e-05 0.00083486 0.00033404 0.0001183 -0.0017556
0.0049876 0.00085195 -0.34139 0.050616
5480000000 -0.29245 0.022794 0.0049785 -0.0021022 -0.0019058 -0.0028385 0.00036867 -3.3312e-05
0.00082322 -0.00023279 -0.00021965 -7.5385e-05
0.0049643 -0.002097 -0.11735 0.29625 -0.0015664 -0.0056952 4.3703e-05 0.00017984
3.5609e-06 -4.5057e-05 0.00022699 -0.00018135
-0.0020262 -0.0029512 -0.0017882 -0.0056538 -0.29128 -0.032929 -0.00022725 0.00015613
0.00056221 -0.00031321 0.00076808 -9.3717e-05
0.00037401 -2.6558e-05 4.9688e-05 0.00019261 -0.0001455 0.00017523 -0.13071 0.13852
0.0039245 -0.003366 -0.00022958 -0.0020142
0.00077203 -0.00025412 2.0705e-05 -6.1595e-05 0.00075738 -0.00015812 0.0039021 -0.0033875
-0.32275 0.058498 0.0045036 0.0004724
-0.00025004 -0.00011006 0.00024761 -0.00022032 0.00097434 5.2973e-05 -9.3013e-05 -0.0019058
0.0046294 0.00037575 -0.33248 0.07243
5540000000 -0.2886 0.048122 0.0042008 -0.0026811 -0.0027407 -0.0020552 0.00034799 -0.00032506
0.0002411 -0.00018101 -0.00021911 0.00010408
0.0042266 -0.0026354 -0.076538 0.31371 -0.0027105 -0.0050776 0.00039824 7.1439e-05
-7.3141e-05 -0.00012446 -5.795e-05 -0.00045879
-0.0028057 -0.0019622 -0.0027147 -0.0049119 -0.2906 -0.012309 0.00023089 -0.0002787
0.00031613 -0.00011267 0.00045117 -0.00022555
0.0003586 -0.00036446 0.0004235 6.6921e-05 0.00035512 -0.00017471 -0.11913 0.15978
0.0026609 -0.0040539 -0.00087868 -0.0018989
0.00029353 -0.00018212 -4.7823e-05 -0.00016378 0.00052324 -0.00010797 0.0026548 -0.0039897
-0.30789 0.093725 0.0052 -0.0012193
-0.00017135 2.6155e-05 -0.00012698 -0.00046168 0.00059567 -0.00038329 -0.0010058 -0.0019445
0.00501 -0.0011899 -0.32428 0.11354
5600000000 -0.27687 0.075946 0.0034685 -0.0037465 -0.0024584 -0.0016694 0.00026353 -0.00035839
0.00033575 -0.0001517 0.00033911 0.00036778
0.0034809 -0.0037254 -0.073626 0.32768 -0.0038695 -0.0046388 0.00011965 -0.00023357
-0.00014382 -5.621e-05 -0.00010736 -0.00023848
-0.0023208 -0.0016107 -0.0037555 -0.0046893 -0.29028 0.019682 2.3038e-05 8.9473e-05
0.00030786 -0.00046752 0.00046806 -0.00052736
0.00028617 -0.0003943 0.00010749 -0.00022461 -1.582e-05 9.2389e-06 -0.11143 0.15912
0.0017268 -0.0038763 -0.0011288 -0.0011193
0.00030029 -0.00017328 -8.7233e-05 2.2204e-05 0.00032252 -0.00066171 0.0016341 -0.0039174
-0.29911 0.12345 0.0042905 -0.0014392
0.00034864 0.00044209 -0.000148 -0.00022667 0.00043512 -0.0005854 -0.0012544 -0.0010249
0.0044397 -0.001498 -0.30218 0.12788
5660000000 -0.26549 0.097906 0.0031015 -0.003734 -0.0034165 -0.00053562 -0.00035298 -0.00071957
-5.0319e-05 -0.00059089 0.00046703 -0.00029789
0.0030696 -0.0037405 -0.032438 0.31915 -0.0045246 -0.0029943 -5.3746e-05 -0.00010847
0.00018081 8.7229e-05 -0.00014979 -0.00010175
-0.0035404 -0.00059741 -0.0047306 -0.002957 -0.29061 0.043943 -0.00017324 -1.4566e-05
-0.00038919 -0.00043726 0.00021907 -0.0011327
-0.00035247 -0.00068703 -3.2337e-05 -0.00012533 -0.00016714 2.7139e-05 -0.095976 0.17927
0.00067966 -0.0039325 -0.001344 -0.00088458
-0.00012565 -0.00056631 0.00011113 7.7594e-05 -0.00038893 -0.0005533 0.00053407 -0.003871
-0.28399 0.15173 0.0040784 -0.0023295
0.00040186 -0.00017991 -0.00018419 -8.4102e-05 0.00014307 -0.0013591 -0.0013108 -0.00093625
0.0040737 -0.0023053 -0.29357 0.16429
5720000000 -0.25028 0.11946 0.0025938 -0.0043139 -0.0029664 0.00086018 -0.00050195 -0.00025187
-0.00043301 -0.00017937 -0.00016552 -0.0003354
0.0026129 -0.0042734 -0.0041735 0.34446 -0.0056348 -0.0025817 0.00011338 -5.3739e-05
-0.00027548 1.2546e-05 -0.00026844 0.00020588
-0.0028853 0.00082014 -0.0056797 -0.0025099 -0.28686 0.075055 0.00023309 0.00010066
0.00030175 0.00020778 -6.4738e-05 -0.00032656
-0.0005545 -0.00023074 8.1494e-05 -6.2747e-05 9.7704e-05 2.4698e-05 -0.07997 0.181
-0.00027552 -0.0034712 -0.0018144 -0.00034682
-0.00044772 -0.00023983 -0.00022604 -1.6898e-05 -1.0416e-05 0.00010271 -0.00018126 -0.0035471
-0.27308 0.17851 0.004077 -0.0034737
-9.9186e-05 -0.00051073 -0.00028199 0.00018743 -0.00021672 -0.00051177 -0.0018356 -0.00030516
0.0041711 -0.0034595 -0.263 0.18153
5780000000 -0.23386 0.13667 0.0014797 -0.0048234 -0.0024742 0.0010776 -0.00073289 9.3041e-05
-0.00038247 -0.00032715 -9.5841e-05 -0.00022778
0.0014332 -0.0048723 0.0092083 0.33921 -0.0059667 -0.00069068 -6.7659e-05 -0.0001902
-3.4187e-05 -4.8434e-05 -5.9349e-05 -0.00019649
-0.0024129 0.0012208 -0.0059782 -0.00037171 -0.28265 0.091432 -8.6174e-05 -3.9249e-05
6.0689e-05 -3.6884e-05 -0.0005447 -0.00055603
-0.00073408 0.00011735 -3.6283e-05 -0.00017596 -6.0668e-05 1.2943e-05 -0.070749 0.19684
-4.6999e-05 -0.0030956 -0.0011756 8.1939e-05
-0.00029162 -0.00023289 -5.7101e-06 9.351e-06 1.0917e-05 7.5188e-05 -0.00021905 -0.0030354
-0.26234 0.19975 0.0030969 -0.0037039
-0.00010672 -0.00011391 -0.0001455 -0.00012821 -0.0005961 -0.00050145 -0.0011628 0.00012572
0.0029626 -0.0036549 -0.25398 0.2037
5840000000 -0.22 0.1579 9.8494e-05 -0.0054609 -0.0021752 0.0012456 -0.00013653 0.00036587
-0.00036696 0.0003094 -0.00037669 -0.00019254
0.00013673 -0.0054458 0.044906 0.34233 -0.0056834 0.00056623 -0.00019757 3.1191e-05
0.0002206 -6.6331e-06 -0.00010242 0.00027055
-0.0021361 0.0013104 -0.0057152 0.00073069 -0.2756 0.11569 -0.00024819 7.3698e-05
-0.00012278 -0.00076509 -0.00053202 -0.00046544
-0.00017943 0.00030943 -0.00019864 1.9348e-05 -0.00016759 6.1139e-05 -0.047962 0.1997
-0.00068823 -0.0034193 -0.0012807 0.0002177
-0.00029307 0.00025324 0.00024963 2.5837e-05 -0.00014303 -0.00051523 -0.00060053 -0.0034408
-0.24413 0.20902 0.0023695 -0.0038749
-0.00039625 -0.00025271 -0.00014878 0.00024857 -0.00042837 -0.000139 -0.0013403 0.00022326
0.0024591 -0.0039403 -0.21775 0.22759
5900000000 -0.20589 0.16964 -0.0019729 -0.0055259 -0.0022215 0.0024096 -0.00015283 3.9205e-05
0.00013333 -0.00016397 2.5818e-05 0.00014547
-0.0020023 -0.0055097 0.065126 0.34188 -0.0051562 0.0019862 2.0374e-05 -1.4817e-05
-1.231e-05 -0.000286 -8.3606e-05 -0.00021902
-0.0021334 0.0024713 -0.0050374 0.0020383 -0.26014 0.13059 -3.6352e-05 -0.00012983
-0.00029699 -0.00049222 -0.00065084 -0.00020592
-0.00014073 4.4523e-05 5.3019e-05 3.7166e-06 -3.4352e-05 -6.5256e-05 -0.040626 0.21004
-0.00079229 -0.0034633 -0.0010773 0.00040903
0.00019743 -0.00013806 7.1114e-05 -0.00027746 -0.00031334 -0.00048114 -0.00088416 -0.00348
-0.21825 0.22451 0.0018384 -0.0051523
3.7335e-05 0.00020897 -1.9894e-05 -0.00019188 -0.00074411 -1.4872e-05 -0.0010269 0.00045017
0.0017654 -0.0051981 -0.20345 0.2375
5960000000 -0.18549 0.18271 -0.0031169 -0.0039258 -0.00067442 0.0027155 -0.00013781 0.00016667
-0.00022575 -8.0544e-06 -9.4343e-05 2.3271e-05
-0.0030873 -0.0039205 0.091816 0.34069 -0.004104 0.0023892 -0.00017215 -3.4675e-05
-1.185e-05 0.00010353 -8.5508e-06 0.0001636
-0.00063249 0.0027339 -0.0041512 0.0023816 -0.24492 0.15701 -8.0209e-05 -0.00012183
-0.00034448 0.00018017 -0.00044963 -0.00023126
-9.4486e-05 0.00015841 -0.00017913 2.8175e-05 -1.6815e-05 -0.00026783 -0.022047 0.21832
-0.0018826 -0.003306 -0.0010154 0.00086467
-0.00015767 5.397e-05 -7.0575e-05 6.3252e-05 -8.4474e-05 0.00021412 -0.0019036 -0.0033766
-0.19704 0.23871 0.00031375 -0.0050025
-4.4587e-06 2.7138e-05 -2.1139e-05 0.00014884 -7.9498e-05 -0.00023072 -0.0010403 0.00086972
0.00022681 -0.0050533 -0.17407 0.26394
6020000000 -0.16739 0.1978 -0.0039167 -0.0029755 -0.00016589 0.0030224 -6.7986e-05 0.00054513
-0.00034387 0.00024879 -0.00020075 0.00030752
-0.0039573 -0.0029702 0.11989 0.33204 -0.0046741 0.003204 -6.5203e-05 0.00012704
-0.00020069 0.0001464 -0.00018939 0.00015317
-0.00016399 0.0030369 -0.0045309 0.0032179 -0.22484 0.16897 -0.00026661 0.00022818
-0.00071852 0.00017046 -0.00049673 0.00053764
-3.4918e-05 0.0005595 -6.292e-05 0.00014961 -0.00033545 0.00025178 -0.015584 0.21386
-0.0025867 -0.0033036 -0.00057588 0.00082919
-0.00030537 0.00032575 -0.00020958 0.00017595 -0.00067689 5.2517e-05 -0.0027062 -0.0031654
-0.16716 0.25208 1.9801e-05 -0.0048893
-0.00022783 0.0003695 -0.00027884 0.00017559 -0.00054792 0.00021453 -0.00050999 0.0008529
-6.199e-05 -0.0048603 -0.14732 0.26322
6080000000 -0.14719 0.20646 -0.0040996 -0.00071704 0.0014216 0.002844 6.4998e-05 1.3627e-05
0.00016141 0.00011029 0.00022792 -1.6204e-05
-0.0041188 -0.00071278 0.14144 0.3326 -0.002952 0.0046678 -2.2637e-05 -2.0226e-05
5.3236e-05 0.00015501 0.00024391 0.00043853
0.0013491 0.0028902 -0.0029596 0.0047157 -0.20695 0.19559 0.00022155 0.00021049
-0.00035874 0.00068383 1.4551e-05 0.00034536
6.5943e-05 1.54e-05 -4.391e-05 -1.7149e-05 0.00019392 0.00017759 0.0012886 0.22198
-0.0038873 -0.0023259 -0.00098514 0.00098875
0.00012682 9.7847e-05 8.4608e-05 0.00017228 -0.00044914 0.00055176 -0.0039702 -0.0023738
-0.1381 0.26925 -0.0010199 -0.0053058
0.00034008 6.3488e-05 0.00028804 0.00046189 -0.00019916 0.00014082 -0.00097451 0.0010101
-0.00094339 -0.0052496 -0.12517 0.28415
6140000000 -0.12995 0.21943 -0.003587 -0.00047279 0.0016324 0.0021516 7.8135e-05 8.0341e-06
-6.3717e-06 -9.6662e-05 0.00060039 -0.00023316
-0.0035545 -0.00051459 0.16804 0.31363 -0.0022089 0.0052828 3.7115e-05 3.8414e-05
0.00040167 -1.0775e-05 0.00027187 0.00010113
0.0016912 0.0020888 -0.0020846 0.0053578 -0.18257 0.21462 0.00039345 -8.2232e-05
0.00012429 0.00055305 3.5601e-05 0.00057503
7.5348e-05 1.7317e-05 2.2286e-05 3.1502e-05 0.00031098 1.1268e-05 0.014103 0.21273
-0.0045765 -0.0012294 -0.00042252 0.0014406
3.4287e-05 -9.3923e-05 0.00039725 -6.6695e-05 -0.00010254 0.00067685 -0.0046233 -0.0011825
-0.11822 0.2886 -0.0028312 -0.0041221
0.00049569 -0.00022742 0.00025506 3.832e-05 -0.00033396 0.00073367 -0.00041011 0.0014558
-0.0029245 -0.0042199 -0.085968 0.28292
6200000000 -0.11423 0.22487 -0.0029186 -5.2393e-05 0.0021285 0.0012522 0.00012937 0.00033149
-0.00012377 0.00018151 -0.00011222 -0.00034955
-0.0029094 -0.00011471 0.19599 0.31187 -0.00082222 0.0052423 6.1667e-05 0.00023017
3.7431e-05 1.716e-05 5.9087e-05 4.5721e-05
0.0023086 0.0011552 -0.00070896 0.0052753 -0.16345 0.22867 0.00011477 -0.00032972
0.0004592 -2.1164e-05 0.00024801 0.00015134
0.00011122 0.00033847 6.2717e-05 0.00019989 0.0002505 -0.00042824 0.027456 0.22096
-0.0045874 4.4925e-05 0.00015397 0.001224
-0.00016047 0.00021716 5.614e-06 6.046e-06 0.00049104 0.0002312 -0.0046026 -2.5914e-05
-0.10541 0.29558 -0.0035922 -0.0037061
-0.00011981 -0.00033079 8.0698e-05 5.9436e-05 0.00028678 0.00038887 0.00017049 0.0011766
-0.0034031 -0.0037603 -0.073102 0.29179
6260000000 -0.099168 0.23774 -0.0030204 0.00084802 0.0020639 0.00060326 0.00029689 -0.00013023
0.00010123 0.00027241 -0.00013207 -0.0001121
-0.0030348 0.00083865 0.21334 0.29659 -4.8711e-05 0.0053901 2.3215e-05 -0.00012433
-7.9197e-05 -8.9877e-05 0.00023009 8.3349e-05
0.0021293 0.00060126 5.6073e-05 0.0053587 -0.14077 0.24979 7.0369e-05 4.7892e-06
0.00040295 -0.0002071 0.00024731 0.00025925
0.00029428 -0.00012606 3.1176e-06 -0.0001059 0.00010279 -9.5277e-05 0.043437 0.21607
-0.0043815 0.0013856 0.00064342 0.0012297
0.00012289 0.00024592 -5.0106e-05 -0.00010026 0.0003951 -0.00022476 -0.0043648 0.0014703
-0.079128 0.29522 -0.0040596 -0.0025422
-0.00011923 -0.00014555 0.0002552 0.00020603 0.00015213 0.00017337 0.00061681 0.0012956
-0.004064 -0.0024834 -0.027482 0.29212
6320000000 -0.082819 0.23974 -0.0025642 0.0014545 0.0022889 -0.00036879 4.1326e-05 0.00013425
-0.00047078 0.0003695 -0.00020269 0.00032155
-0.0025158 0.0014332 0.23867 0.28659 0.0019645 0.0056699 5.7902e-05 0.00010989
-2.914e-05 -0.00011432 0.00012167 1.8884e-06
0.002168 -0.00042858 0.0020942 0.0056409 -0.12285 0.25844 -0.00023496 -0.00030228
0.00032569 0.00015509 0.00035552 0.00025038
6.6565e-05 0.00012834 7.2092e-05 8.9283e-05 -0.00017632 -0.00034557 0.042286 0.21707
-0.0038262 0.0020646 0.00064029 0.00083083
-0.00041111 0.00047781 -3.0501e-05 -8.9718e-05 0.00040277 0.00015289 -0.0038118 0.002101
-0.054443 0.30473 -0.0047636 -0.0015411
-0.00016461 0.00038658 8.6419e-05 -0.00011522 0.00062244 0.00053482 0.00072561 0.0006264
-0.0047394 -0.0015405 -0.016948 0.28991
6380000000 -0.063094 0.24678 -0.0018465 0.0019413 0.001603 -0.00049344 3.6204e-05 -8.3607e-05
0.00022153 0.00030058 7.9236e-05 0.00013901
-0.0018287 0.0019345 0.25517 0.26727 0.0031947 0.0041224 -0.00012404 -8.1949e-05
-0.00020057 -0.00013048 -0.00016419 -0.00030984
0.0015714 -0.00053064 0.0032073 0.0040749 -0.094748 0.2746 -0.00019951 0.00013118
0.00036708 -0.00012455 0.0004483 0.00013065
4.8245e-05 -7.0927e-05 -0.00010951 -7.1631e-05 -0.00028734 9.4589e-05 0.063298 0.20742
-0.0031016 0.0033021 0.00085225 0.00066621
0.00021945 0.00027857 -0.00023344 -0.00019953 0.00049668 -0.00024315 -0.0030484 0.0033244
-0.033839 0.29684 -0.0046505 -0.00011572
7.9894e-05 0.00015154 -0.0001509 -0.00031126 0.00053711 3.6425e-05 0.00075912 0.00078052
-0.0047321 -3.6399e-05 0.023244 0.29273
6440000000 -0.040246 0.25734 -0.00077319 0.0024938 0.00181 -0.00088826 0.00035675 -0.00014989
0.00029153 -0.00049454 -0.00027824 -0.00027219
-0.00077528 0.0024516 0.27559 0.25303 0.0034031 0.0028574 0.00010417 -3.9853e-05
-0.00017504 5.0814e-06 -5.0619e-05 -0.00030705
0.0017607 -0.00089243 0.0033757 0.0027926 -0.077096 0.28849 -0.00019292 0.00024835
-0.00038994 -0.00017697 0.00056552 -0.00049186
0.00034398 -0.00011099 0.00010867 -2.3429e-05 -0.0002059 0.00027383 0.065431 0.20331
-0.0016921 0.0040345 0.001033 0.00073557
0.00028803 -0.00052527 -0.00010913 7.8627e-05 -0.00029746 -0.00020306 -0.0016628 0.0040522
0.0084632 0.30238 -0.0045302 0.00134
-0.00018019 -0.00026012 -9.6864e-05 -0.00021619 0.00079123 -0.00064051 0.0011321 0.00059508
-0.0045931 0.0012678 0.034249 0.27611
6500000000 -0.021911 0.25699 -9.5983e-05 0.001988 0.0012695 -0.0010414 0.00022726 -5.5183e-05
0.00011956 0.00019021 -4.5267e-05 0.00033014
-0.00012538 0.0020144 0.30049 0.22564 0.0037204 0.0024131 0.00012825 7.0291e-05
0.00014397 0.00018303 0.0001908 -0.00013234
0.001367 -0.0010186 0.0037941 0.0025006 -0.065341 0.28563 7.7049e-07 1.1514e-05
6.9818e-06 -0.00024297 -0.0001033 -0.00038919
0.00018812 -9.8131e-05 0.00012305 3.446e-05 4.7921e-05 -8.1707e-06 0.089345 0.19824
-0.000331 0.0039655 0.0010486 0.00030803
0.00018393 0.00015523 0.00010516 0.00014842 1.5184e-05 -0.00032767 -0.00024617 0.0040625
0.029809 0.30531 -0.0033772 0.0025097
-3.6437e-05 0.00037903 0.00014984 -0.00017497 -0.00016388 -0.00045555 0.0010425 0.00033518
-0.003365 0.0022984 0.071899 0.27792
