# Supplementary material for: Early Detection of Alzheimer’s Disease via Machine Learning-Based Microwave Sensing: An Experimental Validation
Source: Sensors (Basel). 2025 Apr 25;25(9):2718. doi: 10.3390/s25092718 (PMC12074295; doi:10.3390/s25092718)
Supplement: Supplementary file 1 [file sensors-25-02718-s001.zip › measurements_paper_sensors/26 febbraio - PART1/set7 H/CSF_H_m8.s6p]

!Keysight Technologies,M9804A,MY58100912,A.14.10.03
!Date: Thursday, April 27, 2023 10:28:33
!Correction: S11(C  6-Port  ) 
!S12(C  6-Port  ) 
!S13(C  6-Port  ) 
!S14(C  6-Port  ) 
!S15(C  6-Port  ) 
!S16(C  6-Port  ) 
!S21(C  6-Port  ) 
!S22(C  6-Port  ) 
!S23(C  6-Port  ) 
!S24(C  6-Port  ) 
!S25(C  6-Port  ) 
!S26(C  6-Port  ) 
!S31(C  6-Port  ) 
!S32(C  6-Port  ) 
!S33(C  6-Port  ) 
!S34(C  6-Port  ) 
!S35(C  6-Port  ) 
!S36(C  6-Port  ) 
!S41(C  6-Port  ) 
!S42(C  6-Port  ) 
!S43(C  6-Port  ) 
!S44(C  6-Port  ) 
!S45(C  6-Port  ) 
!S46(C  6-Port  ) 
!S51(C  6-Port  ) 
!S52(C  6-Port  ) 
!S53(C  6-Port  ) 
!S54(C  6-Port  ) 
!S55(C  6-Port  ) 
!S56(C  6-Port  ) 
!S61(C  6-Port  ) 
!S62(C  6-Port  ) 
!S63(C  6-Port  ) 
!S64(C  6-Port  ) 
!S65(C  6-Port  ) 
!S66(C  6-Port  ) 
!S6P File: Measurement: :
# Hz S  RI   R 50
500000000 -0.32623 -0.060175 -0.010923 -0.0011715 -0.008411 0.012765 -0.0045659 0.011934
0.013556 0.0067975 -0.0047848 0.0089253
-0.010876 -0.0011721 -0.40974 -0.071361 0.0076044 -0.010538 0.00069131 0.011846
0.0091459 0.0033668 0.00082906 0.014298
-0.008416 0.012697 0.0076608 -0.010447 -0.25504 0.19499 0.0067009 0.0034288
-0.0025005 0.0079139 0.0010885 0.012552
-0.0040215 0.011715 0.00065621 0.011873 0.0065676 0.0033151 -0.32611 0.043546
-0.020118 -0.0049853 0.015929 0.026216
0.013423 0.00633 0.0089549 0.0037913 -0.0024276 0.0084056 -0.021057 -0.0050209
-0.2092 -0.24771 -0.029117 0.0048704
-0.0049012 0.0085269 0.00041126 0.014447 0.0010862 0.012411 0.016046 0.026179
-0.028939 0.0038638 -0.25862 -0.14415
560000000 -0.31385 0.10687 -0.022492 -0.065692 0.00042413 0.012872 0.0056765 0.011364
0.012022 0.0057386 0.010181 0.010308
-0.022438 -0.065564 -0.36869 0.091188 -0.040812 -0.037419 0.01355 0.0033295
-0.013105 -0.0059514 0.0048971 -0.001016
0.00041471 0.012764 -0.040788 -0.037398 -0.17968 0.24418 5.9088e-05 -0.0051972
0.01737 0.0074315 0.0080002 -0.0058805
0.0057694 0.011079 0.013889 0.0035858 -0.00011277 -0.0050539 -0.30282 0.13386
0.0070815 -0.022129 0.0054315 -0.02113
0.01204 0.0054437 -0.01381 -0.0057593 0.017872 0.0071789 0.0079656 -0.021475
-0.29862 -0.061005 0.011631 -0.05063
0.010602 0.010415 0.0045183 -0.00071575 0.0083221 -0.0057558 0.0055187 -0.021277
0.011681 -0.049851 -0.32808 0.0038173
620000000 -0.2741 0.083075 -0.02373 0.0093354 0.0036215 0.0089298 0.0083941 -0.0045706
0.011998 -0.00059507 0.00050322 -0.0017581
-0.02372 0.0092958 -0.39909 0.038018 -0.019117 0.00087821 -0.0014954 -0.0021796
0.012494 -0.0046999 0.00093886 -0.0028812
0.0037519 0.0088854 -0.019069 0.00085777 -0.15263 0.25264 -0.001228 -0.0055174
-0.0037628 -0.0019226 0.0094076 -0.0029916
0.0087641 -0.0045763 -0.0015919 -0.0023149 -0.0011677 -0.0056326 -0.26169 0.14274
-0.038806 -0.020873 0.011999 0.026872
0.011534 -0.00026398 0.012748 -0.0046344 -0.0033457 -0.0019038 -0.03898 -0.020276
-0.21322 -0.10141 -0.044386 0.015124
0.00053308 -0.0019844 0.00060751 -0.0030339 0.0092699 -0.0029562 0.011596 0.027255
-0.044147 0.014747 -0.24297 -0.035063
680000000 -0.23936 0.17702 -0.026248 -0.014105 0.0051504 0.0050947 0.0017584 -0.0070382
-0.00097378 -0.011418 0.0059968 -0.0074736
-0.02621 -0.014098 -0.38907 0.1407 -0.03178 -0.0013197 -0.0014523 -0.00042987
-0.0012728 -0.0096578 -0.00068404 -0.0020391
0.0051023 0.005057 -0.031904 -0.0011744 -0.10501 0.27572 -0.00075305 -0.00014673
-0.0013262 0.00040369 -0.0026512 -0.008956
0.0014721 -0.0073812 -0.0015384 -0.00029581 -0.00091533 4.6057e-07 -0.21806 0.19608
-0.023589 -0.0072614 -0.0085683 -0.011369
-0.0010982 -0.011353 -0.0012379 -0.0095119 -0.0011747 0.00047033 -0.023205 -0.0072991
-0.28487 0.00012875 -0.0058491 -0.0071496
0.0063751 -0.0069514 -0.00079861 -0.0017269 -0.0028478 -0.008844 -0.0084747 -0.011358
-0.0059779 -0.0066052 -0.26148 0.071911
740000000 -0.19276 0.16954 -0.040381 0.02732 0.013443 -0.0039436 1.8968e-05 -0.0039271
-0.0035034 -0.0021699 -0.0067963 0.0030557
-0.04035 0.027276 -0.335 0.15942 -0.03637 0.034188 0.00012547 -0.0057978
-0.013117 0.0067435 -0.0011148 -0.0061259
0.013349 -0.0040065 -0.036208 0.034321 -0.071552 0.27539 -0.0021416 0.0033386
-0.00085385 -0.0056956 -0.0017373 0.0011914
-0.00019955 -0.0041581 -0.00017134 -0.0061394 -0.0021082 0.0032336 -0.20092 0.20226
-0.041847 -0.010303 0.02203 0.016688
-0.0040468 -0.0016355 -0.012837 0.0072662 -0.0010495 -0.0054915 -0.042098 -0.0097685
-0.18036 0.038314 -0.043904 -0.00058449
-0.0067232 0.0024601 -0.0014681 -0.0060672 -0.001596 0.00085468 0.021838 0.016527
-0.043615 -0.001125 -0.25127 0.075896
800000000 -0.16496 0.21484 -0.022366 0.016225 0.0053461 -0.010305 -0.0044252 -0.0025976
-0.0039721 0.0017892 0.004417 -8.1594e-05
-0.022329 0.0162 -0.34347 0.23064 -0.0081984 0.034108 -0.0023728 0.0021099
-0.00047098 0.0021997 0.0007051 0.0051953
0.0053531 -0.010338 -0.0081252 0.034205 -0.033731 0.30134 0.00090904 0.0012349
-0.00018323 0.0033838 -0.0015854 0.0004613
-0.0043251 -0.0027949 -0.0023197 0.0018907 0.0009701 0.0013376 -0.17234 0.22989
-0.029161 0.013182 0.014943 -0.010442
-0.0043602 0.0015562 -0.0006438 0.0022484 -0.0002757 0.0032234 -0.029 0.013055
-0.23704 0.060215 -0.018263 0.021239
0.0046098 7.5789e-06 0.00059715 0.0049498 -0.0013662 0.00073285 0.014664 -0.010666
-0.018512 0.021591 -0.24792 0.12809
860000000 -0.12956 0.23614 -0.017815 0.030462 -0.0032911 -0.0098823 -0.0018896 0.0006869
0.0037741 0.0055304 -0.0037116 -0.0030683
-0.017812 0.030429 -0.29544 0.27517 0.0077864 0.033756 0.0002475 0.0021777
0.0034925 0.00027368 0.0038178 0.00015399
-0.003323 -0.0097744 0.0079804 0.033835 0.015467 0.31112 -0.00042587 -0.00024486
0.0024203 -0.0016969 0.0016708 0.0040749
-0.0019895 0.00077449 0.00011029 0.0021472 -0.00044074 -0.00033394 -0.13513 0.24125
-0.017863 0.017559 -0.0066611 -0.0099298
0.0042326 0.0053853 0.0036466 0.00055805 0.0024748 -0.0016658 -0.018113 0.017675
-0.18176 0.12465 -0.026555 0.016641
-0.0039742 -0.0030267 0.0036895 0.00026953 0.0015107 0.0039556 -0.0065566 -0.0095828
-0.026612 0.015988 -0.19784 0.17821
920000000 -0.10688 0.25885 0.0048994 0.039095 -0.0091583 -0.0043294 -0.002063 0.0017596
0.00029856 0.0014447 0.0029046 -0.0015174
0.0048978 0.039055 -0.2692 0.29648 0.027969 0.02229 0.0014058 0.0011199
0.0076946 0.00017038 0.0039832 -0.003105
-0.009218 -0.004335 0.028059 0.022251 0.061429 0.31251 0.0017649 -3.6708e-05
0.0006868 -0.00020665 0.00081102 -0.0015315
-0.0018908 0.0016386 0.0013788 0.00096982 0.0017912 -5.8754e-05 -0.11157 0.25739
-0.012631 0.030975 0.0044857 -0.0065976
8.0731e-05 0.0016226 0.0072937 0.0001291 0.00066176 -0.00031805 -0.012287 0.030972
-0.17551 0.12625 -0.0030688 0.029411
0.0030054 -0.0015763 0.0037671 -0.0030519 0.0008563 -0.0014886 0.004344 -0.0066475
-0.0032603 0.029443 -0.20815 0.18922
980000000 -0.060818 0.28108 0.016903 0.030056 -0.0091473 0.0046458 0.0018708 0.0035599
0.0038567 -0.0013164 -0.0033102 -0.0032275
0.01686 0.030024 -0.21743 0.33433 0.032776 0.0047615 0.0018911 -0.0002109
0.0020033 -0.0060351 -0.00044969 -0.002877
-0.0091044 0.0046364 0.032804 0.0046397 0.1081 0.30792 0.000422 -0.0012032
0.00028372 -0.0017355 0.0014487 -0.00035259
0.0017709 0.0037643 0.0018899 -0.00012442 0.00041762 -0.0011845 -0.072958 0.26967
0.0070791 0.030535 -0.0095455 -0.0080627
0.0038891 -0.0016386 0.0021817 -0.006224 0.0002438 -0.0016833 0.0070322 0.030445
-0.1462 0.16597 0.0054776 0.020528
-0.0031426 -0.0029369 -0.000369 -0.0028942 0.0014421 -0.00038201 -0.0092781 -0.0080482
0.0053978 0.020354 -0.16695 0.23926
1040000000 -0.018888 0.2897 0.033144 0.0191 -0.0010477 0.0072691 0.0022651 0.00079492
0.00020328 -0.0035524 -0.00012242 -0.0015554
0.033096 0.019103 -0.18169 0.34775 0.029148 -0.014641 0.0014273 -0.0017752
-0.0026137 -0.0025044 -0.0010544 -0.0028874
-0.0010283 0.00729 0.029106 -0.014759 0.15524 0.29397 -0.00056209 -0.0013841
-0.0015911 -0.0010524 -0.00069378 -0.0010338
0.0022763 0.00063681 0.0014564 -0.0018706 -0.00056512 -0.0014005 -0.045461 0.27844
0.01848 0.019651 -0.0021399 0.0009897
0.00022155 -0.0035194 -0.0024519 -0.0025368 -0.0016282 -0.0010418 0.018634 0.019558
-0.11336 0.17379 0.013873 0.020113
-0.00022978 -0.0015967 -0.0011795 -0.0028489 -0.00063426 -0.0010955 -0.0021713 0.001072
0.013589 0.020338 -0.14503 0.25881
1100000000 0.024817 0.3006 0.036376 -0.0034847 0.0033291 0.0039399 0.0023603 -0.0008254
-0.0024689 -0.0030291 -0.0042288 -0.00017495
0.036341 -0.0034547 -0.1393 0.36803 0.014824 -0.027553 -0.00015426 -0.0018556
-0.0036102 -0.0010085 -0.0038725 -0.00051268
0.0033093 0.0039469 0.014714 -0.027624 0.20109 0.27456 -0.0017717 0.00032085
-0.0017875 0.00077192 -0.0011087 -0.00046056
0.002362 -0.00078324 -0.00014125 -0.0018353 -0.0017889 0.00033175 -0.006008 0.28379
0.02494 0.0068448 -0.0028164 -0.00012951
-0.0023361 -0.0028834 -0.0035495 -0.00092424 -0.0017086 0.00074711 0.024931 0.0066491
-0.097063 0.19246 0.019896 0.010291
-0.004214 -2.1807e-05 -0.0038918 -0.00049989 -0.0012072 -0.00040716 -0.0027471 -0.0001195
0.019897 0.010298 -0.10148 0.29268
1160000000 0.077084 0.29724 0.024545 -0.020339 0.0031319 -0.00060371 -6.8109e-06 -0.0022743
-0.0041459 -0.00093971 -0.0013038 0.0043973
0.02453 -0.020302 -0.093905 0.37338 -0.0040535 -0.028346 -0.0015069 -0.001465
-0.0027641 0.0025184 -0.0018306 0.0019617
0.0031419 -0.00057808 -0.0041786 -0.028334 0.24557 0.24409 -0.00064439 0.0016385
-0.00042543 0.0018117 -0.00094061 0.00041779
3.1798e-05 -0.0023138 -0.0015026 -0.0014505 -0.00066894 0.0016406 0.034097 0.28093
0.02221 -0.0096629 -0.003739 0.0050116
-0.0042178 -0.00090127 -0.0028141 0.0025447 -0.00042197 0.0018113 0.022178 -0.0095351
-0.060543 0.20414 0.019315 0.0011382
-0.0013103 0.004401 -0.0017392 0.0020033 -0.0008017 0.000374 -0.0037329 0.0049721
0.019322 0.0012605 -0.052592 0.29621
1220000000 0.12048 0.28729 0.011391 -0.029979 -0.0012471 -0.001187 0.00010016 -0.0011243
-0.0027362 0.0023101 0.0012552 0.0019912
0.011403 -0.029946 -0.050522 0.38709 -0.016854 -0.020552 -0.0025068 0.00051225
-5.1583e-05 0.003149 -0.00079686 0.0020068
-0.0012549 -0.001213 -0.016971 -0.020509 0.28438 0.20472 0.00089584 0.0015247
0.00057256 0.0012048 0.00032673 0.00060282
0.00012065 -0.0011364 -0.0025117 0.00050364 0.00089597 0.0015048 0.073001 0.27208
0.0116 -0.016613 0.0020258 0.0015616
-0.0027204 0.0021927 2.0451e-05 0.0031456 0.00058274 0.0011554 0.011593 -0.01676
-0.040562 0.21531 0.015483 -0.012676
0.0011461 0.0020415 -0.00081369 0.0019257 0.00027318 0.00059772 0.0020197 0.0016322
0.015473 -0.012635 -0.023604 0.31399
1280000000 0.17115 0.26859 -0.0073497 -0.028824 -0.001742 0.0019269 -0.00093247 -0.0021377
-0.0010077 0.0032436 0.0025484 0.0014457
-0.0073256 -0.028782 -0.003407 0.37998 -0.023682 -0.0076491 -0.00079853 0.001449
0.0017849 0.0018814 0.00062214 0.0019913
-0.0017105 0.0019306 -0.023718 -0.0075552 0.31546 0.16189 0.0014352 -0.0001145
0.00096012 0.0003057 0.00025618 0.00031601
-0.00093259 -0.0021696 -0.00084794 0.0014389 0.0014313 -0.00011673 0.10968 0.2568
0.002284 -0.019562 -0.00023907 0.00015535
-0.00096604 0.003397 0.0018124 0.0018915 0.0010136 0.00030444 0.0022031 -0.019496
-0.0032568 0.22349 0.0036814 -0.015508
0.0025285 0.0013275 0.00060444 0.0019934 0.00029711 0.00033518 -0.00021477 0.00012132
0.0037908 -0.0154 0.025517 0.31842
1340000000 0.20904 0.23521 -0.017014 -0.019409 0.00061916 0.0042014 -0.0019577 -0.00076924
0.0015823 0.0028863 0.0017803 -0.0014434
-0.01698 -0.019388 0.036653 0.37216 -0.020603 0.004906 -0.00018033 0.0020328
0.0019555 0.00092763 0.0012655 0.00077012
0.00067075 0.0042077 -0.020598 0.0050045 0.33847 0.11303 0.00088748 -0.00091917
0.00064984 -0.00060386 8.818e-05 0.00019566
-0.0019727 -0.00077243 -0.00017339 0.0020549 0.00090779 -0.0009129 0.14316 0.236
-0.007581 -0.017109 0.00096826 0.00061056
0.0015153 0.0028323 0.0018913 0.0009179 0.00058486 -0.00052412 -0.0076148 -0.017114
0.025538 0.22116 -0.0030604 -0.014076
0.0019032 -0.0014677 0.0012569 0.00074654 0.0001534 0.00017555 0.00091382 0.00052641
-0.0029554 -0.014175 0.063587 0.31451
1400000000 0.24272 0.19875 -0.023316 -0.0081297 0.0048706 0.0029463 -0.0022045 0.00079567
0.0026159 0.0010049 0.00034991 -0.001356
-0.023288 -0.0081397 0.074229 0.36062 -0.013771 0.012562 0.0013072 0.0013524
0.0011811 -0.00070435 0.0010664 0.00022777
0.0049015 0.0029132 -0.013716 0.01265 0.35127 0.059251 -7.2038e-05 -0.0013553
0.00015994 -8.7578e-05 0.00043961 0.00021598
-0.0021984 0.00080823 0.0013357 0.0013368 -6.1708e-05 -0.0013692 0.17218 0.20773
-0.014118 -0.010566 -0.00084542 -0.00019771
0.0026828 0.0010691 0.0012403 -0.00072621 0.00020675 -0.00011407 -0.014123 -0.010527
0.058534 0.22145 -0.0097258 -0.0093422
0.0003247 -0.0013 0.0011381 0.00027809 0.00043527 0.00016279 -0.00083867 -0.00020218
-0.0097424 -0.0093202 0.10781 0.30597
1460000000 0.26744 0.15566 -0.020425 0.0043286 0.0051666 -0.0017594 -0.0015233 0.0017516
0.0021995 -0.00031785 -0.00027545 -0.00096229
-0.020403 0.0043099 0.11013 0.33902 -0.0048054 0.014926 0.001665 0.00024365
0.0010879 -0.0013211 0.0013118 -0.0005131
0.0051575 -0.0018243 -0.0047089 0.01499 0.35814 0.0043617 -0.0011024 -0.001098
0.00026704 -0.00027848 0.00069839 -0.00025421
-0.001525 0.0017332 0.0016758 0.00016902 -0.0010517 -0.0011264 0.19995 0.17897
-0.015441 -0.0039776 -0.00094288 0.0020308
0.0021604 -0.00029695 0.0011027 -0.0013302 0.00029866 -0.00027078 -0.015421 -0.0039431
0.088884 0.21058 -0.011943 -0.0027895
-0.00024239 -0.00096028 0.0012271 -0.00057228 0.00074217 -0.00031873 -0.00093693 0.0020389
-0.011939 -0.0028336 0.14263 0.28583
1520000000 0.28009 0.11348 -0.015015 0.0098254 0.0030869 -0.0040459 0.0002303 0.0026654
0.002415 -0.0019428 -0.0010444 -0.00015295
-0.015001 0.009812 0.14405 0.32441 0.0025029 0.012019 0.0016791 -0.0007465
0.00019788 -0.0010806 0.00034247 -0.0009947
0.0030779 -0.0040538 0.0025718 0.012019 0.35025 -0.053662 -0.00082381 -0.00034942
0.00066893 -0.0010363 6.9615e-05 -0.00011017
0.00025598 0.0026217 0.0016822 -0.00075714 -0.00081233 -0.00032992 0.2232 0.14003
-0.015405 0.0017758 0.0014956 0.0021397
0.002489 -0.0019947 0.0001891 -0.0010988 0.00071554 -0.0010017 -0.015411 0.001834
0.11669 0.20048 -0.0118 0.0014031
-0.0010505 -8.1873e-05 0.0003852 -0.00096201 9.9671e-05 -9.2984e-05 0.0015052 0.0021838
-0.011881 0.0014529 0.17577 0.26711
1580000000 0.29046 0.068458 -0.0085234 0.0133 -0.0012522 -0.0047128 0.0015385 0.001843
-0.00013109 -0.0023387 -0.00016028 0.0004222
-0.0085257 0.013283 0.17196 0.30044 0.0055275 0.0067529 0.00053735 -0.0015617
-0.00044672 -0.0011906 -0.00014046 -0.00072673
-0.0012986 -0.0047137 0.0055628 0.0067455 0.32882 -0.11021 -0.0015082 0.00035459
-0.00040044 -0.001375 0.00027577 -0.00054107
0.0015481 0.0018654 0.00054478 -0.0015832 -0.0014857 0.00037561 0.23758 0.10117
-0.012087 0.0072139 0.0021933 0.00074181
-0.00020627 -0.0023071 -0.00043491 -0.0011866 -0.00036851 -0.0013823 -0.012102 0.0072695
0.1428 0.18704 -0.0093944 0.0077463
-0.00017008 0.00031733 -0.00018988 -0.00073006 0.00023705 -0.00055483 0.0022279 0.00067443
-0.0094091 0.0077177 0.20953 0.24257
1640000000 0.29379 0.026593 -0.0017145 0.012221 -0.0028503 -0.0021841 0.0027825 0.0009813
-0.00057394 -0.001837 -0.00034528 0.00037386
-0.0017107 0.012219 0.20286 0.27503 0.0055108 0.0020147 -0.00053743 -0.0018584
-0.00095382 -0.00059094 -0.00044894 -0.00069787
-0.00287 -0.0021452 0.0055247 0.00199 0.29944 -0.16009 -0.00069828 0.0012616
-0.0012196 -0.0010728 -0.00014422 -0.00029602
0.0027612 0.00095777 -0.00053071 -0.0018325 -0.00071368 0.0012742 0.25071 0.050894
-0.0080074 0.0087376 0.0026367 -0.00063423
-0.0005232 -0.0018145 -0.00094785 -0.00059444 -0.0011666 -0.0011045 -0.0080004 0.008695
0.16724 0.16651 -0.0041619 0.0098434
-0.00037746 0.00041159 -0.0004704 -0.00067764 -0.0001757 -0.00036277 0.0026606 -0.00063436
-0.0042128 0.0098261 0.23618 0.21162
1700000000 0.28626 -0.018175 0.0017691 0.0095222 -0.0033532 0.00030584 0.003076 -0.0013264
-0.002222 -0.00073697 0.00053341 0.00042407
0.0017556 0.0095071 0.22055 0.24373 0.0027468 -0.00057844 -0.0014704 -0.00068486
-0.00089934 -0.00015283 -0.00079837 -0.00047278
-0.003366 0.00031738 0.0027561 -0.00057356 0.25408 -0.19826 0.00017589 0.0017519
-0.0021953 -0.00011949 -0.00033878 -0.00089129
0.0030929 -0.0013599 -0.0014635 -0.00069817 0.00018275 0.0017671 0.24687 0.00053819
-0.0050782 0.0098408 0.0017667 -0.0022141
-0.002225 -0.00070017 -0.00087151 -0.00017365 -0.0022468 -0.00013677 -0.0050993 0.0099185
0.1864 0.14998 0.00050298 0.0098385
0.00054895 0.00038695 -0.00083702 -0.00048905 -0.00032042 -0.00084918 0.0017834 -0.0022876
0.00051173 0.009787 0.25337 0.17842
1760000000 0.27602 -0.066601 0.0041775 0.0063797 -0.002113 0.0012484 0.0012302 -0.0034839
-0.0013471 0.000556 0.00020201 -0.00055788
0.0041621 0.0063825 0.24791 0.20413 7.5679e-05 -0.0019316 -0.0012543 0.00010143
-0.0012138 0.0010084 -0.00056412 0.00031869
-0.0021163 0.0012815 4.6832e-05 -0.001928 0.20606 -0.22997 0.0011972 0.0013747
-0.001194 0.0016063 -0.0013335 -0.00068575
0.0012007 -0.0034692 -0.0012501 8.6571e-05 0.0011931 0.0013667 0.23839 -0.051293
-0.0014392 0.0093565 -4.8385e-05 -0.0024921
-0.0013729 0.0005415 -0.0012208 0.0010045 -0.00126 0.0015757 -0.0013578 0.0092858
0.20436 0.11905 0.0047996 0.0072047
0.00020565 -0.00050984 -0.00055193 0.00032624 -0.0012211 -0.00063217 -8.1933e-05 -0.0025717
0.0048138 0.0071904 0.26777 0.1412
1820000000 0.25157 -0.10485 0.0044641 0.0027831 0.00020489 0.002404 -0.00093324 -0.0030921
-0.0012046 0.00090368 -0.00013735 -5.7983e-06
0.0044589 0.0028011 0.2578 0.17337 -0.0022124 -3.0014e-05 -0.0014891 0.00099239
-6.3947e-05 0.0012932 -0.00068217 0.00044882
0.00024614 0.0023804 -0.0022159 -1.9798e-05 0.15494 -0.24488 0.001716 0.00058827
-0.00015403 0.0023635 -0.0017346 0.000163
-0.00095095 -0.0030928 -0.0014578 0.0010041 0.0017443 0.00048225 0.20716 -0.099599
0.0005893 0.0079495 -0.0015982 -0.0018849
-0.001207 0.00092566 -4.9438e-05 0.001295 -0.00017437 0.0024139 0.00061856 0.0080571
0.22481 0.092281 0.0056358 0.0032916
-0.00014019 -7.4159e-05 -0.00070216 0.0004153 -0.0017118 0.00018045 -0.0016093 -0.0018407
0.0056233 0.0032988 0.27109 0.1058
1880000000 0.21625 -0.14454 0.0021556 0.00057521 -0.00018913 0.0022935 -0.0029091 -0.0023889
-0.00016983 0.0017772 0.000479 -0.00055144
0.0021485 0.00056889 0.26213 0.12765 -0.0041718 0.0028593 -0.00020987 0.0018582
0.00060319 0.001485 4.2796e-05 0.001076
-0.00021012 0.0023457 -0.004163 0.0028898 0.10282 -0.25146 0.0020516 -0.0011261
0.0017893 0.0020528 -0.0011005 0.00154
-0.0029231 -0.0023572 -0.00024633 0.0018416 0.0020621 -0.0011597 0.16574 -0.13889
0.0018531 0.0058498 -0.0023288 0.00040469
-0.00017737 0.0017025 0.00060262 0.0014698 0.0018227 0.0020314 0.0017956 0.0058123
0.23203 0.064673 0.0059201 0.0011429
0.00033395 -0.00046538 0.0001061 0.0011195 -0.0010685 0.0015112 -0.0024294 0.00035427
0.0059193 0.001107 0.27243 0.072597
1940000000 0.17786 -0.17136 2.8165e-05 -0.0010815 0.0019098 0.0019278 -0.0039102 0.00025726
0.0011199 0.00080811 -0.00060649 -0.00063518
2.8762e-05 -0.0010871 0.26388 0.095514 -0.0020521 0.0059802 0.0011647 0.0013698
0.0020623 0.0004197 0.00092478 0.0003885
0.00194 0.0019432 -0.0020193 0.0060232 0.059728 -0.24357 0.00059463 -0.0023395
0.0022926 0.00025216 0.00042592 0.0017859
-0.0038251 0.00036871 0.001184 0.0014305 0.00059916 -0.0023836 0.11335 -0.17008
0.0013303 0.0039319 -0.0016 0.0014055
0.0012039 0.00089581 0.002122 0.00041982 0.0023108 0.00026786 0.0015068 0.0040726
0.23979 0.027658 0.0044688 -0.0030499
-0.00062603 -0.0007481 0.00091967 0.00028879 0.0004171 0.0016939 -0.0016032 0.0014283
0.004447 -0.0029887 0.26341 0.036143
2000000000 0.13084 -0.18553 -0.0036626 0.0011036 0.0029899 0.0012192 -0.0024268 0.0038501
0.0008858 0.00049155 -0.00085539 0.00045075
-0.0036708 0.0011035 0.24932 0.060315 -0.00043797 0.0080816 0.0016573 0.00031223
0.001217 -0.0014836 0.00049916 8.1076e-05
0.002974 0.0013153 -0.00037929 0.0080956 0.017932 -0.22862 -0.0016362 -0.0015823
0.001932 -0.0011662 0.0017885 0.0014145
-0.0024248 0.0038248 0.0015864 0.00023809 -0.0016268 -0.0015315 0.058799 -0.17921
-0.00019106 0.0032454 -0.00018481 0.0022428
0.00073635 0.00037454 0.0011743 -0.0014565 0.0019972 -0.0011419 -0.0003204 0.0033102
0.23851 -0.0045752 0.00086002 -0.0038648
-0.000816 0.00050827 0.00051653 0.00010257 0.0017251 0.001411 -0.00021557 0.002257
0.00079633 -0.0038879 0.24998 0.008165
2060000000 0.085036 -0.19246 -0.0043726 0.0033532 0.0030155 -0.00084968 0.0010254 0.0035825
0.0014856 -0.00035325 -0.00025047 0.0014272
-0.0043836 0.0033504 0.23695 0.032042 0.0048211 0.0088603 0.00090946 -0.00071379
0.00050554 -0.001669 0.00065804 -0.00014334
0.0029776 -0.00085203 0.0049087 0.0088295 -0.014067 -0.21018 -0.0018739 0.00045547
0.0007001 -0.0022766 0.0028344 0.0002341
0.00093458 0.003646 0.00099672 -0.00067753 -0.0019171 0.00035505 0.0078876 -0.17478
-0.0014664 0.0042474 0.00088529 0.0010421
0.0015935 -0.00042557 0.00051386 -0.0016606 0.00067621 -0.0022615 -0.0013678 0.004402
0.22757 -0.042429 -0.001397 -0.0049906
-8.5701e-05 0.0013142 0.0006263 -0.00022798 0.0028308 0.00027155 0.0007533 0.0010567
-0.001345 -0.0049776 0.23619 -0.016483
2120000000 0.039056 -0.18392 -0.0032757 0.0067323 0.0023222 -0.0028459 0.0031733 0.0021702
0.00076081 -0.0013961 0.0010651 0.00020736
-0.0032908 0.0067143 0.21574 0.0076933 0.0074368 0.0046417 0.0010767 -0.0011815
-0.001511 -0.0018712 -0.00010269 -0.0011844
0.002294 -0.0029186 0.0074824 0.0045987 -0.042843 -0.19393 -0.00089686 0.0017935
-0.0016432 -0.0014224 0.00043803 -0.0022865
0.0031382 0.002042 0.0010095 -0.0012335 -0.00089612 0.0018461 -0.041478 -0.15841
-0.0019484 0.0060542 0.0015781 0.0012871
0.00070889 -0.0014232 -0.0015764 -0.0019234 -0.0016811 -0.00149 -0.0016736 0.0058718
0.21378 -0.077927 -0.0058518 -0.0026996
0.0011074 0.00027134 -1.72e-05 -0.0011424 0.0004627 -0.0021941 0.0017696 0.0012756
-0.0059313 -0.0027271 0.21506 -0.032677
2180000000 -0.00066001 -0.16977 -0.0017384 0.0098718 0.00043226 -0.0023387 0.0031207 -0.00054983
0.00044157 -0.0013358 0.0013265 0.00031188
-0.0017546 0.0098164 0.19643 -0.0094901 0.0083144 0.0037679 -0.00080258 -0.0015882
-0.0021702 0.0010165 -4.8612e-05 0.00037427
0.00035418 -0.0023775 0.0083223 0.0037321 -0.063741 -0.16927 0.0012929 0.0017368
-0.00087786 -0.00021574 0.00022285 -0.001957
0.0031437 -0.00058123 -0.00080676 -0.0016055 0.0012966 0.0015161 -0.077736 -0.13083
-0.00076751 0.0087234 0.0020036 -8.7532e-05
0.00046021 -0.0013886 -0.0020793 0.0011208 -0.00081613 -0.00027186 -0.00076446 0.008965
0.18853 -0.10814 -0.0063566 0.0014825
0.0013386 0.00035817 -0.00014068 0.00042726 0.00024178 -0.0017249 0.0019155 -1.7203e-05
-0.0062516 0.0013775 0.19923 -0.046627
2240000000 -0.029298 -0.14549 0.0023944 0.011052 -0.00071684 -0.0028416 0.0017738 -0.0024665
-0.0018684 -0.00082582 0.00071106 -0.0020159
0.0023886 0.011042 0.17692 -0.015625 0.008781 -0.00014245 -0.00076055 -0.00047066
-0.00037922 0.0011797 -0.00069032 -0.00048494
-0.00074127 -0.0028043 0.0087674 -0.00018281 -0.080833 -0.14523 0.0020301 -0.0016928
-0.0012111 -9.8945e-05 -0.0023276 -0.0012375
0.0017565 -0.0024848 -0.00086742 -0.00040308 0.0021375 -0.0017063 -0.11091 -0.10271
0.0011086 0.010931 0.0015962 -0.00043558
-0.0018767 -0.00077549 -0.0003957 0.0012287 -0.0011061 5.9547e-05 0.0014295 0.01067
0.16023 -0.12665 -0.0062836 0.0040753
0.00063177 -0.0021075 -0.00066283 -0.00046454 -0.0023061 -0.0013857 0.0015805 -0.00038012
-0.0063558 0.0041786 0.17584 -0.058045
2300000000 -0.056172 -0.1179 0.0079122 0.0089872 -0.0013452 -0.0019586 -0.00078294 -0.0015505
-0.0012849 0.00052178 -0.0012121 -0.00076906
0.007943 0.0090013 0.1564 -0.024537 0.0087896 -0.0022622 -0.00083608 0.00060096
7.1914e-06 0.0016643 8.459e-05 0.00073646
-0.0014081 -0.001952 0.0087865 -0.0023131 -0.093799 -0.12071 -0.00012521 -0.0019687
4.8599e-05 0.001793 -0.0020139 0.00070018
-0.00074445 -0.0016365 -0.000751 0.00061244 -0.0001219 -0.0019434 -0.13191 -0.066685
0.0056012 0.010678 0.00052704 -0.0018924
-0.0013471 0.00053757 4.4695e-05 0.0016746 -4.3704e-05 0.001844 0.0056131 0.010869
0.12516 -0.14826 -0.0041472 0.0076558
-0.001267 -0.00068349 -2.8714e-05 0.00072471 -0.0020896 0.00073574 0.00053349 -0.0020208
-0.0042352 0.0076154 0.15963 -0.059331
2360000000 -0.072079 -0.086371 0.010824 0.0082319 -0.0011602 -0.0014915 -0.0017296 -0.00075793
-0.00063539 0.00097626 -0.0015655 -0.00041106
0.010764 0.008246 0.1476 -0.02427 0.0081157 -0.005318 -0.00057115 0.0010405
0.0020135 0.00013968 0.0001316 -0.00016288
-0.0011558 -0.0014629 0.0080493 -0.0054189 -0.10311 -0.098703 -0.0027859 -0.0010081
0.00077365 1.7116e-05 -0.00080293 0.0018623
-0.0016612 -0.0007881 -0.00061603 0.0010161 -0.0027176 -0.001113 -0.14807 -0.034504
0.01041 0.0098168 0.0015385 -0.0022481
-0.00054669 0.0010437 0.002074 0.00020535 0.00084755 4.2184e-05 0.010346 0.0098064
0.097417 -0.14883 0.00022791 0.0086138
-0.0016592 -0.00038266 7.9101e-05 -0.00015427 -0.00086924 0.0017436 0.0013987 -0.0021392
0.00014726 0.0086467 0.13761 -0.062728
2420000000 -0.080103 -0.059431 0.014365 0.0023785 -0.0031486 -0.0010335 -0.00080074 0.00086874
0.0011126 0.0015141 -0.0013727 0.0016333
0.014337 0.0023978 0.13027 -0.025148 0.0044875 -0.0072485 0.0013499 0.0010611
0.00067588 -0.0015629 -0.00011389 -0.00020722
-0.0032247 -0.0010282 0.0044336 -0.0072862 -0.11623 -0.078114 -0.0024368 0.0014559
-9.4146e-05 -0.00036632 0.00051471 0.0028972
-0.00083481 0.00091676 0.0013522 0.0010447 -0.0024488 0.0015626 -0.15682 0.0092823
0.013826 0.0073586 -0.00040753 -0.0025539
0.0011211 0.0014812 0.00075835 -0.0015147 -0.00011811 -0.00028287 0.013903 0.0072175
0.06194 -0.1489 0.0010204 0.0095746
-0.0013077 0.0016304 -0.00012968 -0.00031575 0.00051495 0.0027924 -0.00022145 -0.0026678
0.0011763 0.0096337 0.11899 -0.057862
2480000000 -0.080574 -0.028387 0.013841 -0.0030455 -0.0015768 -1.9264e-05 -0.00044869 0.0014171
0.0017794 -0.00040105 0.00040678 0.0014472
0.013846 -0.0030378 0.13225 -0.026143 0.0025123 -0.0090905 0.0011028 -7.7054e-05
-0.00059805 -0.00101 -0.00013291 -0.00028437
-0.0015772 -3.0409e-05 0.0024071 -0.0091129 -0.11903 -0.057894 -0.00058775 0.0034556
-0.00025382 -0.0005474 0.0020268 0.00093811
-0.00042689 0.0013798 0.0011187 -7.1911e-05 -0.00052009 0.0034851 -0.15767 0.046639
0.017409 0.0011312 -0.0016566 -0.0026856
0.0018256 -0.00041471 -0.00056459 -0.001004 -0.00018837 -0.00056868 0.017518 0.0010061
0.031536 -0.14137 0.0045873 0.0077303
0.00020043 0.0015538 -0.00012508 -0.00026659 0.0020852 0.00087303 -0.0017656 -0.002598
0.0043561 0.0077443 0.099134 -0.053818
2540000000 -0.084807 -0.0016277 0.011412 -0.0066785 -0.0022111 0.00078556 0.00053715 0.00072266
3.6598e-05 -0.0017308 0.00092862 0.0015551
0.011401 -0.0066922 0.11887 -0.018039 -0.0014737 -0.0080756 0.0005315 -0.0014333
-0.0018149 -0.00011879 -0.00051879 0.00023205
-0.0022383 0.0008718 -0.0015707 -0.0080712 -0.12556 -0.034223 0.002319 0.0025054
-0.0011601 7.0851e-05 0.0017215 -0.0010164
0.00062628 0.00086124 0.00055977 -0.001332 0.0022333 0.0024673 -0.15643 0.085149
0.01729 -0.0056663 -0.0024006 -0.0019189
5.3861e-05 -0.0016412 -0.0018147 -3.6128e-05 -0.0011186 0.00017371 0.017137 -0.0056666
0.0080101 -0.1269 0.0070584 0.0067866
0.0010696 0.0015032 -0.00047343 0.00025396 0.001659 -0.0010131 -0.0021517 -0.0018528
0.0073442 0.0068013 0.084474 -0.040211
2600000000 -0.07788 0.022858 0.0080075 -0.010095 -0.0012897 0.0025213 0.00088967 -0.00044985
-0.00097256 -0.0012105 0.0018791 0.00029717
0.0079857 -0.010086 0.11325 -0.033757 -0.0038063 -0.0061288 -0.0004304 -0.00074574
-0.00021059 0.0016344 -0.00019057 0.0006928
-0.0012073 0.0025394 -0.0038747 -0.0061051 -0.13036 -0.0095076 0.0030365 -7.8814e-05
-4.4489e-05 0.0013075 0.00121 -0.0016601
0.00087515 -0.00042047 -0.00042284 -0.00069929 0.0030805 -2.2633e-05 -0.14163 0.11854
0.013832 -0.011561 -0.0033207 0.0002647
-0.00094182 -0.0011345 -0.00023482 0.0017149 -2.758e-05 0.0013362 0.013972 -0.011491
-0.019704 -0.11121 0.0095518 0.0055323
0.0018169 0.00036271 -0.00012808 0.00079088 0.0012366 -0.0017961 -0.0035512 0.00041055
0.0092716 0.0055189 0.076857 -0.025661
2660000000 -0.072119 0.048627 0.0039723 -0.011767 -6.545e-05 0.0010491 -0.00019563 -0.00017888
-0.0025228 0.00031307 0.0013659 -0.00080109
0.0039795 -0.011769 0.12043 -0.029857 -0.0049725 -0.0043236 -0.0012503 -0.00034537
0.00022871 0.0019426 0.00051884 0.00071056
-0.00010416 0.0010785 -0.0050298 -0.0042848 -0.12926 0.011193 0.0018769 -0.0018427
0.00021772 0.00061161 -0.00093585 -0.0015058
-0.00010234 -0.00020699 -0.0012372 -0.00037808 0.0018912 -0.0018749 -0.12211 0.14925
0.0080146 -0.015253 -0.0025132 0.0012382
-0.0025948 0.00034962 0.00033092 0.0018835 0.00016867 0.00057987 0.0077038 -0.015293
-0.035421 -0.096169 0.010553 0.0017621
0.0013961 -0.00074807 0.00049294 0.00078274 -0.0011296 -0.0015396 -0.0023299 0.0011025
0.010829 0.0014949 0.072654 -0.0062007
2720000000 -0.061453 0.067267 -0.00025495 -0.011561 -0.00034943 0.002949 -4.3347e-05 0.00016308
-0.0021421 0.0019835 0.00060165 -0.0014487
-0.00026254 -0.01156 0.10529 -0.032957 -0.0053146 -0.00083953 -0.001481 0.00036694
0.0017988 0.00034472 0.0008977 -0.00021852
-0.00029249 0.0028568 -0.0053288 -0.00080655 -0.12349 0.040434 0.0002512 -0.0024595
0.00036623 0.00056661 -0.0014397 0.00065036
-0.00012818 0.00017152 -0.0014165 0.00045904 0.00028764 -0.0024184 -0.089571 0.17884
0.0016269 -0.016036 -0.0014603 0.0020834
-0.0020761 0.0020404 0.0017924 0.00038258 0.00043486 0.00055997 0.0017422 -0.016039
-0.050968 -0.071212 0.012262 -0.0011172
0.00046143 -0.0017333 0.00082842 -0.00027775 -0.0013513 0.00067017 -0.0015418 0.0022092
0.011948 -0.00096902 0.076359 0.012901
2780000000 -0.047361 0.08676 -0.0046791 -0.010117 -2.9148e-05 0.0012005 0.00055919 -0.00011846
0.001108 0.0026443 -0.00072719 -0.0017478
-0.004665 -0.010168 0.10347 -0.044872 -0.004112 0.00060806 -0.00014945 0.001542
0.0017365 -0.00091701 0.00012423 -0.00013992
-1.3006e-05 0.0012322 -0.0040467 0.00063883 -0.12095 0.071057 -0.001931 -0.0014249
0.00046353 -0.00038784 -0.00033285 0.00085359
0.00062089 -0.00029528 -0.00016872 0.0015435 -0.0020053 -0.0014533 -0.060947 0.20103
-0.0049833 -0.014622 -0.00078507 0.0021864
0.0011006 0.0026557 0.0017301 -0.00096842 0.00042995 -0.0004139 -0.0049634 -0.01471
-0.064539 -0.045218 0.010196 -0.0053329
-0.00054103 -0.0017189 0.00011905 -0.00013707 -0.00048989 0.00069423 -0.00069833 0.0020578
0.010372 -0.0055516 0.080877 0.031363
2840000000 -0.031696 0.10215 -0.0075829 -0.0069128 0.0014201 0.0019955 -7.983e-05 -0.00028238
0.0014705 0.0011325 -0.0017802 0.00023078
-0.0075334 -0.0069072 0.10149 -0.037793 -0.0030031 0.001624 0.00035533 0.00067251
-4.3799e-05 -0.0015013 4.8801e-05 -2.7305e-05
0.0014187 0.0019326 -0.0030208 0.0016579 -0.11476 0.097182 -0.0012893 0.00044102
0.00061966 0.00011255 0.00093386 0.0012415
-1.6689e-05 -0.00017729 0.00034832 0.00066932 -0.0012117 0.00031581 -0.024954 0.21693
-0.0087907 -0.010177 0.00026044 0.0012633
0.001487 0.0011659 -0.00011838 -0.0015214 0.00056899 2.8062e-05 -0.008858 -0.010152
-0.068376 -0.021682 0.0084963 -0.0072289
-0.0016838 0.00011999 9.9578e-05 -2.7576e-05 0.0011085 0.0012036 0.00025874 0.0011749
0.0084164 -0.0069837 0.094974 0.047002
2900000000 -0.017261 0.1218 -0.0088 -0.0028624 0.0015169 6.7868e-05 0.00048703 -0.00084106
0.0023466 -0.0011826 -0.00095091 -7.2566e-05
-0.0087716 -0.002881 0.082245 -0.045254 -0.00064159 0.002641 0.00082823 0.00036699
-0.0005047 -0.0013958 -0.00017924 3.194e-05
0.0015646 6.1685e-05 -0.0006529 0.0026688 -0.097043 0.12969 -0.00076909 -9.3378e-05
-0.00029806 -0.0012543 0.0018976 -0.0005505
0.0003915 -0.00087238 0.00079313 0.00035058 -0.0007613 -1.5236e-05 0.011958 0.22017
-0.01149 -0.0054567 0.0010669 0.0018257
0.0023701 -0.0012417 -0.00049112 -0.0013413 -0.00039405 -0.0012944 -0.011355 -0.0054128
-0.068966 0.010152 0.0063549 -0.010028
-0.00083752 5.4992e-05 -0.00014377 2.3595e-05 0.0020122 -0.00039978 0.001178 0.0018428
0.0064069 -0.010073 0.10957 0.0525
2960000000 0.005027 0.13359 -0.0085263 0.00062845 0.00041218 0.001459 -0.00081689 -0.00096563
-0.00035219 -0.0018862 -0.00073203 0.0006362
-0.0085219 0.00059789 0.091478 -0.044561 -0.00027783 0.00098488 0.00096488 0.00011565
-0.0011227 -0.0008495 0.00042636 0.00034719
0.00040259 0.0013944 -0.00025775 0.00097255 -0.078317 0.16081 -0.00071895 0.00041988
-0.00053331 0.00097084 -0.00015658 -0.0025235
-0.00074454 -0.00088179 0.00095593 0.0001688 -0.00071181 0.00039572 0.053824 0.22744
-0.010789 0.00035203 0.0017642 0.00054211
-0.00018719 -0.0020135 -0.0012575 -0.00089876 -0.00047718 0.00085964 -0.010957 0.00026167
-0.05906 0.036191 0.0020637 -0.011546
-0.00071928 0.00056909 0.00045382 0.00040762 -0.0001372 -0.0025136 0.0016628 0.00051161
0.0018793 -0.011394 0.12928 0.063252
3020000000 0.023575 0.14744 -0.0063164 0.0038662 0.0014174 -0.00031093 -0.00096382 0.00011512
-0.00053135 0.00019174 -0.00015379 0.00036614
-0.0062838 0.0038478 0.08044 -0.033057 -9.9202e-05 -0.00035475 0.00058943 -0.00089384
-0.0016372 0.00040823 0.00052176 -0.00031894
0.0013977 -0.00032113 -0.0001535 -0.00034243 -0.056754 0.18557 -0.00031409 0.0009399
0.00029515 0.00030919 -0.0010199 -0.0017304
-0.00098991 -2.9612e-05 0.00049831 -0.0008901 -0.00023549 0.00091774 0.093356 0.22019
-0.0089759 0.0031457 0.00044427 0.00046343
-0.00065851 0.00018329 -0.0016999 0.00043196 0.00033485 0.00021263 -0.0088139 0.0030949
-0.047645 0.061295 -0.0011619 -0.010413
-0.00011602 0.00048405 0.00065174 -0.00021072 -0.00099285 -0.0016674 0.00061703 0.00046853
-0.0008764 -0.01057 0.14932 0.059815
3080000000 0.050896 0.15628 -0.0044149 0.0058905 0.0017997 -5.0217e-05 -0.00086502 0.00024292
-0.00068388 0.0003129 0.00014755 0.00067391
-0.0043919 0.0058662 0.078111 -0.027444 -0.0005162 0.00026298 -2.2384e-05 -0.00030018
-0.00026771 0.0011189 -5.2075e-05 -0.00060758
0.0018081 -0.00015706 -0.00051633 0.00027479 -0.019104 0.20702 -0.00054613 0.00030371
0.00018147 0.00071627 -0.0022585 -0.00053332
-0.00073091 0.00021701 -7.7689e-05 -0.00036118 -0.00068086 0.00023306 0.12697 0.21272
-0.0053928 0.0069444 0.0018546 0.00035755
-0.00059166 0.00036053 -0.00028264 0.0011043 0.00018429 0.00084623 -0.0053684 0.0070338
-0.024399 0.089211 -0.0055876 -0.0096047
3.9018e-05 0.00056738 -0.00012448 -0.00055731 -0.0023419 -0.00049583 0.0018733 0.00032025
-0.0058189 -0.0093132 0.16362 0.066755
3140000000 0.079605 0.15912 -0.0010594 0.0075136 0.0027948 -0.0014573 -0.00091431 0.0011508
0.0015464 0.00080299 0.00035811 -0.00027497
-0.0010612 0.0074864 0.074051 -0.029373 -0.0011058 7.9309e-05 0.00068821 -0.00034689
-0.00013473 0.0010679 0.00058182 -0.00045078
0.0027459 -0.0014828 -0.0011037 7.0505e-05 0.022791 0.22683 0.00024686 0.0018904
0.0014743 -0.00058244 -0.0026792 0.001107
-0.00093122 0.0010552 0.00070866 -0.00034332 0.00036247 0.001732 0.16249 0.18709
-0.0012647 0.0069785 0.00072803 -0.0014211
0.0014466 0.00080915 -2.48e-05 0.0010934 0.0012637 -0.00059449 -0.0013508 0.0069887
-0.011147 0.1065 -0.0074824 -0.0057632
0.00045801 -0.00013635 0.0005905 -0.00055622 -0.0024752 0.0010929 0.00079182 -0.0012211
-0.0074193 -0.0058101 0.18804 0.057583
3200000000 0.11147 0.16923 0.004093 0.006465 0.00064242 -0.0030163 1.7547e-05 0.0018136
0.00059205 -0.0017118 0.00022729 0.00061647
0.0040882 0.0064226 0.084453 -0.027863 -0.0011926 0.00038965 -0.00053318 -0.0010321
0.00091937 0.0010691 -0.00037853 -0.00103
0.00076854 -0.0030084 -0.0011571 0.00038175 0.067462 0.23231 0.0012235 0.00063286
-0.00015726 -0.0018651 -0.001381 0.0025634
8.2351e-05 0.0018084 -0.00057025 -0.0010545 0.0012771 0.00059228 0.18348 0.16451
0.0013907 0.0064721 0.00081124 -0.0012733
0.000548 -0.0016083 0.00080167 0.00098303 -2.9111e-05 -0.0019434 0.0016 0.006432
0.02255 0.12428 -0.0089973 -0.0020574
0.00012558 0.00044858 -0.00038684 -0.0010054 -0.0013393 0.0023249 0.00074198 -0.0014704
-0.0091626 -0.0021025 0.20328 0.056836
3260000000 0.14308 0.16091 0.0042889 0.0029857 -0.00069086 -0.0023633 0.0010149 0.00052021
0.00039365 -0.0017833 -0.0001475 -3.7483e-05
0.0043006 0.0029945 0.092692 -0.031126 -0.0019547 0.0019874 -0.00053755 -0.00015385
0.00091234 -0.00059694 -0.00090007 -1.9435e-05
-0.00066988 -0.0022953 -0.0019627 0.0020349 0.11854 0.22752 0.00051552 -0.00012721
-0.00069253 -0.00094947 0.00059766 0.0020056
0.0011269 0.00051715 -0.00054771 -0.00016155 0.00046767 -0.00026392 0.2108 0.12687
0.0038214 0.0047647 -0.00077811 -0.0017318
0.00046383 -0.001989 0.00087899 -0.00060812 -0.00085653 -0.00093243 0.0040274 0.0048533
0.043768 0.13251 -0.0072163 0.0029215
-0.0001906 8.7541e-05 -0.00098238 -1.1789e-05 0.00073283 0.0021601 -0.00076097 -0.0016008
-0.0072777 0.0030421 0.23264 0.046856
3320000000 0.17325 0.15476 0.0071247 0.0011256 -0.00029583 -0.0020124 0.00082137 0.00037088
-0.0019353 -0.0013294 0.00028379 0.00011137
0.0070741 0.0011726 0.099615 -0.027586 0.00048605 0.0023948 -0.00039554 -0.00046858
-0.00020499 -0.00038811 -0.00056122 0.00019256
-0.00038184 -0.0018948 0.00055629 0.0023849 0.16668 0.21812 0.00025672 -0.00011076
-0.0013163 -3.7374e-05 0.000512 0.00083958
0.00075183 0.00028722 -0.0004702 -0.00040912 0.00025865 -0.00020383 0.21946 0.096458
0.0048137 0.002046 -0.0011226 0.00039895
-0.0018741 -0.0012098 -0.00025406 -0.00037382 -0.0011509 2.6097e-05 0.0046947 0.0020815
0.070802 0.13454 -0.0043289 0.0035939
0.00016731 0.00013723 -0.00055448 0.00029024 0.00027093 0.00064642 -0.0010894 0.00027746
-0.004324 0.0033259 0.24866 0.034167
3380000000 0.2082 0.13815 0.0055819 -0.002192 -0.0012659 0.00063869 0.00079322 0.00020288
-0.0014777 0.00081793 0.00013015 3.7558e-05
0.0055679 -0.0021868 0.11054 -0.035558 9.7614e-05 0.0031215 -0.0011262 -0.00027787
-0.00019663 0.00017579 -0.000862 0.00045539
-0.0011969 0.00072029 6.8808e-05 0.0031108 0.20765 0.19557 0.00057693 -0.00054728
-0.0016419 0.00050996 0.00082504 0.0013365
0.00095139 0.00013341 -0.0012029 -0.00039556 0.00056118 -0.00042229 0.23467 0.06402
0.0059734 0.001607 -0.00024981 0.00013691
-0.0014121 0.00083611 -0.00024784 0.00023077 -0.0017826 0.00049448 0.006076 0.0014624
0.10824 0.12719 -0.001371 0.0050399
-2.4226e-05 5.8045e-06 -0.00082799 0.00057976 0.0011522 0.0013578 -0.00033611 0.00028649
-0.0014501 0.0052416 0.27894 0.015568
3440000000 0.23957 0.11657 0.004576 -0.0039403 -0.00082504 -0.0015261 0.00078514 -6.2792e-05
-0.0016464 0.0017403 0.00084284 0.00015793
0.0045644 -0.0039187 0.10403 -0.041033 0.0030866 0.0021024 -0.00085756 0.0011145
0.00018925 0.00040232 -3.7308e-05 0.00093209
-0.00073751 -0.0016469 0.0031628 0.0020087 0.24637 0.16713 -0.00038273 -0.000118
-3.1488e-05 0.0014237 0.00086328 0.00084739
0.00065882 2.8905e-05 -0.00082835 0.0012046 -0.00055036 -0.00017497 0.23567 0.030635
0.0066695 -0.0014951 -0.00027731 0.00015758
-0.0015276 0.0016124 0.00016567 0.00041877 1.8153e-05 0.0014201 0.0064993 -0.0013829
0.13396 0.121 0.0020208 0.0035075
0.00099498 -2.0587e-05 -2.7404e-05 0.0010515 0.00092532 0.0008164 -0.00012987 7.2361e-05
0.0022451 0.0032511 0.29546 -0.013413
3500000000 0.27175 0.08528 0.0024225 -0.0047968 -0.0013316 0.0016591 0.00095675 -0.00064518
-0.00088973 0.0011767 0.00061425 -0.00094335
0.0024356 -0.0048206 0.11634 -0.064741 0.0031425 0.0011438 -0.00033874 0.00064394
0.00041703 8.0481e-05 2.5802e-05 0.00034374
-0.0013114 0.0016277 0.0031699 0.0011501 0.27563 0.13307 0.00036865 -0.00015551
-0.00015143 0.001222 0.0017862 -0.00021426
0.00097817 -0.00078177 -0.00037615 0.00066306 0.00028992 -0.00011405 0.24002 0.0032772
0.0060263 -0.0041845 1.3063e-05 -0.00021357
-0.00098313 0.0013073 0.00055987 -0.00010491 1.0822e-05 0.0012586 0.0061794 -0.0042278
0.17396 0.098075 0.0026083 0.00085052
0.00071936 -0.00084934 2.4913e-05 0.00035166 0.0015937 -0.00014555 -0.00014113 -0.00015607
0.0026657 0.0010856 0.3157 -0.041356
3560000000 0.29032 0.051038 0.00016322 -0.0060763 -0.00019289 -0.00090971 0.00044372 0.00028449
0.0017872 0.0017408 -0.00021234 -0.0012944
0.00018275 -0.0060625 0.11053 -0.070144 0.0058561 -0.00061782 0.00043705 0.00053829
0.00068358 -0.00027181 0.0002228 0.00044371
-0.00020984 -0.0010163 0.0058222 -0.00069559 0.30274 0.089893 -5.8268e-05 1.3497e-05
0.00070287 0.0004498 0.0014716 -0.00078772
0.00044601 0.00031766 0.00047012 0.0005337 -3.3596e-05 -0.00014633 0.22977 -0.033499
0.0045541 -0.0062503 -0.00017576 -0.00069482
0.0016647 0.0016839 0.00051922 -0.00035951 0.00047661 0.00036581 0.0045851 -0.0061599
0.19451 0.089293 0.0026425 -0.0011467
-7.2644e-05 -0.0011596 0.00029842 0.00056908 0.0015447 -0.00097333 -0.00016331 -0.00067958
0.0025319 -0.001254 0.32838 -0.082325
3620000000 0.30685 0.013043 -0.0012363 -0.0036884 -0.002244 -0.00025024 0.00045867 -0.0015727
-1.5076e-05 0.00047874 -0.00048722 -0.00071433
-0.001195 -0.0036735 0.11067 -0.099319 0.0040996 -0.003906 0.00013952 0.00042556
-0.00017848 -0.00083517 0.00072919 0.00033345
-0.0021609 -0.00012886 0.0040997 -0.0039745 0.31512 0.046024 0.00015649 -0.0009913
-0.00018969 4.0651e-05 0.0006749 -0.00096476
0.00037449 -0.001631 0.00024367 0.00039699 0.00019067 -0.00091111 0.21833 -0.063083
0.00027201 -0.0072058 -0.0011389 0.0011051
-6.558e-05 0.00054392 -0.00017901 -0.00069321 -9.399e-05 8.4569e-05 0.00010382 -0.0073973
0.21625 0.054088 0.00056839 -0.0011447
-0.00051497 -0.00079977 0.00067796 0.00024138 0.0007893 -0.00084331 -0.0011053 0.0010485
0.00064367 -0.0014435 0.33043 -0.11602
3680000000 0.31074 -0.03123 -0.0036191 -0.0039823 -0.0010319 0.0017992 -0.0010351 -0.00028928
0.0013969 -0.00016114 -0.0011565 -4.8359e-05
-0.003617 -0.003958 0.10642 -0.11605 0.0015871 -0.0046232 0.00066904 0.00021074
-0.00016275 -0.00073607 0.00069062 0.00014911
-0.0010023 0.001788 0.0014954 -0.00466 0.32606 -0.0035717 -0.0010556 -0.00059871
0.0012477 0.0009266 0.0006674 -0.0019428
-0.00099112 -0.00035046 0.00070886 0.00024944 -0.0011028 -0.00062001 0.2046 -0.096601
-0.0013656 -0.0062096 -0.00111 0.0014123
0.0012627 -0.00017506 -0.00028717 -0.00079482 0.0011981 0.00071472 -0.0012393 -0.0061045
0.23621 0.033175 -1.7343e-05 -0.0017689
-0.0010887 -0.00030087 0.00083639 0.00025619 0.00084578 -0.0018934 -0.001025 0.0014173
0.0001907 -0.0015721 0.32983 -0.16155
3740000000 0.31277 -0.067157 -0.0031961 0.00012356 -0.0022106 0.0026169 9.0511e-05 -0.00092448
-0.00074389 9.5502e-05 -0.00086194 0.00032381
-0.0031914 9.9538e-05 0.097797 -0.13769 0.00087692 -0.0054406 0.00032964 -3.8294e-05
-0.00037327 -0.00015471 0.00047333 0.00010276
-0.0020897 0.0026609 0.00083625 -0.0055036 0.32892 -0.043029 -0.00087967 -0.00028437
-0.00032134 -5.3446e-05 -0.00031585 -0.0010369
7.4246e-05 -0.00084177 0.0002988 -0.00021597 -0.00092572 -0.00024841 0.18315 -0.12022
-0.00238 -0.0053259 0.00068245 0.0025829
-0.00062059 0.00033902 -0.00026078 -0.00021022 -0.00010408 8.553e-05 -0.0026751 -0.0054065
0.24545 -0.0019436 -0.0006961 -0.0010724
-0.00074909 0.00044412 0.00039379 -5.7224e-05 -0.00058646 -0.0012119 0.00049401 0.0026213
-0.00090654 -0.0010274 0.31567 -0.20071
3800000000 0.30729 -0.11354 -0.0023188 0.00074647 0.00097458 0.0036992 -0.0014984 -0.0015965
0.0016491 0.0010918 -0.0010845 0.00036768
-0.0023527 0.00077412 0.087331 -0.15251 -0.0022572 -0.0050935 0.00032968 0.00021905
-0.00083608 -0.00047477 0.0007515 9.2514e-05
0.00097693 0.0037554 -0.0022561 -0.0051017 0.32521 -0.084922 -0.0008681 0.00057096
0.00061111 -4.8025e-05 -0.00095625 -0.00085814
-0.0013834 -0.0015984 0.0003655 0.00024009 -0.00074196 0.00060225 0.1737 -0.14565
-0.0036813 -0.0036094 0.0016407 0.0017371
0.0016221 0.00105 -0.0010027 -0.00033293 0.00063317 -6.9622e-05 -0.0035808 -0.0034027
0.26062 -0.03885 0.0012816 -0.00015988
-0.0010383 0.0003636 0.00085641 2.8466e-05 -0.00092945 -0.00069378 0.0017158 0.0016915
0.0013474 4.4876e-05 0.30745 -0.24251
3860000000 0.29529 -0.14516 -0.00074112 0.0012287 0.0025983 0.0019977 -0.00194 0.0012358
0.00083822 -0.0012107 -0.00044428 0.0014742
-0.00073592 0.0012028 0.068287 -0.1625 -0.0032826 -0.0049042 0.00060758 -0.0007261
-0.00096043 0.0014177 0.000816 -0.00098228
0.0026188 0.001891 -0.0033214 -0.0048937 0.30544 -0.12515 -0.00066942 0.00086021
0.00018232 -0.00049103 -0.00087397 -0.00044804
-0.0019856 0.0013686 0.00057621 -0.00074546 -0.00068078 0.0010402 0.14608 -0.16027
-0.0024842 -0.0039038 0.0018453 0.0007324
0.00096635 -0.0011678 -0.00087523 0.0013245 0.00025427 -0.00051999 -0.0026955 -0.0038776
0.26035 -0.067105 0.00023613 -0.001128
-0.00047963 0.0014316 0.00064855 -0.00099002 -0.0010749 -0.00038717 0.0018281 0.00091108
-1.8307e-05 -0.0012132 0.28491 -0.28052
3920000000 0.28029 -0.18474 0.0017355 0.00013857 0.0034914 0.0024176 -4.2155e-05 0.0010035
0.00032494 -0.00021362 0.000895 0.00053479
0.0017765 0.00014928 0.040976 -0.17875 -0.004925 -0.003402 -0.00043258 -0.00022539
0.00041571 0.00023854 -0.00038849 -0.00059348
0.0035898 0.0023713 -0.0049896 -0.003362 0.29832 -0.1578 0.00039311 0.0012106
0.0016336 -0.00094617 -0.00055583 6.0625e-06
4.8834e-05 0.00099175 -0.00044806 -0.00019249 0.00031023 0.0011087 0.12624 -0.1712
-0.0042729 -0.003342 0.0025332 -0.00014941
0.00025562 -0.00010467 0.00031654 0.00030479 0.0017597 -0.00090719 -0.004116 -0.0032345
0.25482 -0.1135 0.0011567 -0.0017206
0.00076089 0.00051373 -0.0001923 -0.00059929 -0.00066614 1.8087e-06 0.0025153 -0.00020688
0.0011057 -0.0017909 0.26274 -0.3077
3980000000 0.2529 -0.2206 0.0017498 -0.0030726 0.0048746 -0.00043252 0.00017328 0.001042
0.0010511 -0.0016074 0.00048392 9.7298e-05
0.0018163 -0.0030941 0.018914 -0.19222 -0.0056585 -0.0013435 0.00078762 0.00047847
0.00062629 0.00041949 -0.0001441 -0.0012761
0.0050047 -0.00041885 -0.0056349 -0.0012617 0.27009 -0.18793 0.0014087 -1.6449e-05
-0.001239 -0.0013288 -0.00072579 -0.00049295
7.427e-06 0.0010799 0.00077603 0.00045346 0.001451 1.1547e-06 0.089937 -0.19266
-0.0039917 -0.0035439 0.0014016 -0.00090322
0.0011003 -0.0016739 0.00058155 0.0004512 -0.00108 -0.0011827 -0.0040858 -0.0036894
0.24397 -0.14444 0.0014563 -0.0042304
0.00036064 9.3367e-05 -0.0002187 -0.0012401 -0.00069854 -0.00077713 0.0013698 -0.00078066
0.0015349 -0.0041934 0.22807 -0.34554
4040000000 0.22484 -0.24626 -0.00065539 -0.0039072 0.0032892 -0.0031375 0.00015007 0.00024109
-0.00065202 -0.00096894 0.00083175 0.00011292
-0.00058158 -0.0038216 -0.0063147 -0.19968 -0.0050666 0.00019651 0.00017765 -0.0010452
-2.9536e-05 0.00028154 -0.0014281 -0.00014992
0.00324 -0.0031309 -0.005061 0.00025051 0.24766 -0.22164 7.0345e-05 -0.00061463
-0.00074967 -0.0004656 -0.000989 0.00018272
0.00033664 0.00031513 0.00023912 -0.00097856 0.00032386 -0.00056375 0.067778 -0.18777
-0.0066176 -0.0015468 0.0016503 -0.00028389
-0.00064952 -0.00078873 -6.3524e-06 0.00026979 -0.00064506 -0.00063504 -0.0065988 -0.0015305
0.23298 -0.17681 -0.0014652 -0.0032524
0.0007822 0.00011961 -0.0014983 -0.00010701 -0.00099594 0.00040581 0.001648 -0.00043039
-0.0016383 -0.0033268 0.1909 -0.36386
4100000000 0.19448 -0.2697 -0.0032657 -0.002691 0.0010953 -0.0037692 -6.5419e-05 6.3653e-05
0.00039534 -0.0014512 0.00039087 0.00018156
-0.0033351 -0.0026955 -0.032219 -0.20345 -0.0048621 0.0012321 -0.00010936 -0.00040494
0.00073687 0.00028665 -0.00060677 0.00042727
0.00094248 -0.003785 -0.0048128 0.0012552 0.22636 -0.24827 6.0682e-05 -0.00017238
-0.00078007 -0.00010107 -0.0013226 7.0912e-05
-2.2961e-05 8.2783e-05 -0.00024296 -0.00045417 -1.4539e-05 -0.00012368 0.034239 -0.20119
-0.0058947 0.0006928 0.0013 -0.0017311
0.0004518 -0.0017333 0.00073695 0.00033614 -0.0006282 -3.5093e-05 -0.0058534 0.00071037
0.21831 -0.20188 -0.002202 -0.0044079
0.00041374 0.00034802 -0.00055855 0.00025243 -0.0014253 -2.1168e-05 0.0012329 -0.0017278
-0.0020063 -0.0042781 0.15836 -0.39042
4160000000 0.16508 -0.28627 -0.0035571 -0.0018845 -0.00017138 -0.0033623 0.00079156 -0.00021918
-0.0039768 -0.00092864 0.00080581 -0.00078992
-0.0035523 -0.0018777 -0.058137 -0.19947 -0.0047289 0.0028438 -0.00050183 -0.00019068
0.00029233 -0.00055432 -0.0010494 0.00038928
-0.00026733 -0.0032636 -0.0046745 0.0029542 0.19287 -0.26338 0.00058212 -0.00022921
-0.00066305 -0.00050597 -0.0012586 0.0010333
0.00077525 -0.00016036 -0.00033167 -0.00023223 0.0005284 -0.00017204 0.0099212 -0.18887
-0.0051331 0.0014845 0.0011212 -0.0019936
-0.0038995 -0.00064957 0.00028776 -0.000617 -0.00059968 -0.00052981 -0.0051218 0.0015399
0.18758 -0.23607 -0.0034945 -0.0032343
0.00088423 -0.00071123 -0.00097653 0.00050736 -0.0012335 0.00098312 0.0011121 -0.0019868
-0.0039479 -0.0032012 0.10783 -0.39925
4220000000 0.13687 -0.30198 -0.0043153 7.1922e-05 -0.00012297 -0.0036488 -0.00034234 -0.00019231
-0.0009124 0.0009808 0.00018902 -0.0011081
-0.0043167 7.1118e-05 -0.094593 -0.1894 -0.0020272 0.0035625 -0.00011424 -0.00014814
3.9998e-05 1.2054e-05 -0.00057756 0.001141
-0.00020869 -0.0036835 -0.0020242 0.0035453 0.16312 -0.28936 0.00013753 0.00015126
0.00022885 0.00022766 -0.00017259 0.0013602
-0.00024777 -0.00035198 -0.00016331 -0.00010049 9.0785e-05 5.3067e-07 -0.014214 -0.18688
-0.0042854 0.0023354 -8.4902e-05 -0.0025153
-0.00099014 0.0010675 -6.8231e-05 9.0478e-05 0.00014888 0.0002468 -0.0044466 0.0024389
0.17285 -0.25995 -0.0049664 -0.0027332
0.00020906 -0.0010476 -0.00051772 0.0011571 3.3396e-05 0.001178 -0.00026453 -0.0024211
-0.0046993 -0.0028172 0.080807 -0.412
4280000000 0.1059 -0.31036 -0.0027153 0.001627 -0.0016337 -0.0043064 -0.00037689 0.00056773
-0.00054718 0.0013708 -0.00057013 -0.00028278
-0.0027846 0.001661 -0.12018 -0.19357 -0.0028454 0.0028802 -0.00077455 -0.00033058
0.00014443 0.00026378 0.0006043 0.00058747
-0.0016993 -0.0042618 -0.0028066 0.0028941 0.13304 -0.29621 0.00079141 -0.00022588
-0.00075666 0.000946 -0.00037153 0.00060533
-0.00046087 0.00056682 -0.00070618 -0.00022344 0.00090173 -0.0001423 -0.051764 -0.17149
-0.0049163 0.0024999 -0.00079419 -0.0020704
-0.00047304 0.0014721 0.00020749 0.00010953 -0.00075796 0.00079412 -0.0045253 0.0023736
0.12818 -0.28353 -0.0060271 -0.00099871
-0.00058747 -0.00018826 0.00066598 0.00052169 -0.00040873 0.00090494 -0.00078196 -0.0021929
-0.0062241 -0.0010268 0.0293 -0.41737
4340000000 0.078374 -0.31943 -0.0017925 0.0019684 -0.0022547 -0.0015835 0.00025565 0.00055527
5.4978e-05 0.00070902 -0.00022382 -0.00089499
-0.0018483 0.0019528 -0.14083 -0.16755 -0.0019502 0.0038968 -7.6459e-05 0.00046038
-0.00024554 -0.00039646 0.00034253 0.0004416
-0.0022987 -0.0015102 -0.0018878 0.0039519 0.097598 -0.31311 -0.00041797 -0.0011126
0.00046139 0.00086116 0.00078917 0.0021673
0.00019407 0.00056884 -0.00017595 0.00047575 -0.00039819 -0.001003 -0.069743 -0.16871
-0.0040222 0.0037958 -0.0013845 -0.0027372
1.2088e-06 0.00063569 -0.00043651 -0.00032383 0.00020735 0.00079775 -0.0042838 0.0040156
0.10262 -0.3083 -0.0046337 0.0011927
-0.0001773 -0.00089144 0.00044064 0.00035363 0.00075291 0.0019805 -0.0013947 -0.002652
-0.004629 0.0013571 -0.0036246 -0.4113
4400000000 0.04759 -0.32458 -0.00080367 0.0014321 -0.0025645 -0.0017214 0.00084206 0.0012754
-0.00018178 0.00069021 -0.0002244 -0.00071876
-0.00076593 0.0014211 -0.16985 -0.15751 -0.0013516 0.0041622 -0.00048788 0.00043926
0.00025099 -0.00047619 0.00044168 0.00036441
-0.002524 -0.0016769 -0.0012785 0.0042235 0.068405 -0.31944 -3.276e-05 -0.000277
0.000428 0.00020634 0.00096659 0.0014224
0.00070116 0.0011901 -0.00041368 0.00045914 -0.00022982 -0.00027079 -0.094141 -0.15535
-0.0030045 0.005156 -0.0021902 -0.001185
-0.00013894 0.00075499 0.00031208 -0.0006346 0.00037474 0.00015766 -0.0029663 0.0050045
0.069897 -0.32014 -0.0041984 0.0014066
-0.00015509 -0.00067598 0.00046401 0.00047784 0.0010767 0.0013309 -0.0021306 -0.0012421
-0.0040214 0.0012675 -0.049909 -0.41609
4460000000 0.011713 -0.32425 -0.00062206 0.00021773 -0.0042954 -0.00084902 0.0013255 -0.00063785
-0.00041996 0.0011111 -0.001093 -0.00032939
-0.00062757 0.00023344 -0.1916 -0.128 -0.00042013 0.0046321 -0.00040511 0.00083488
-0.00023257 -0.00036153 0.00035643 -0.00045907
-0.0043259 -0.00077644 -0.00039584 0.0046494 0.042861 -0.32648 -0.00036073 -0.00037746
0.00050916 0.00040404 0.0017915 0.00074461
0.0013615 -0.00074477 -0.00034624 0.00086586 -0.00029085 -0.00054351 -0.10725 -0.13409
-0.0016732 0.0061237 -0.0022864 -0.00099477
-0.00033457 0.0012631 -0.00030847 -0.00048769 0.00035764 0.00050574 -0.001662 0.0061433
0.035422 -0.31647 -0.0040184 0.0028398
-0.0011151 -0.00034477 0.00027564 -0.00039731 0.0019902 0.000802 -0.0024284 -0.0010006
-0.004042 0.0029658 -0.089715 -0.39739
4520000000 -0.012234 -0.32479 -0.00045945 -0.00058647 -0.0036132 0.00034775 0.00065839 -4.6072e-05
0.001716 -7.6094e-05 -0.00075986 0.00094076
-0.00047906 -0.00055864 -0.21634 -0.11077 0.00087753 0.0045734 0.00054422 0.00090133
-0.00036419 5.9258e-05 0.00033234 -0.00012075
-0.0036424 0.00040101 0.00090732 0.0045057 0.011422 -0.3243 -0.0012385 0.00062246
0.0008265 -0.00036889 0.0017426 -0.0010945
0.00063865 4.2138e-05 0.00059129 0.00085724 -0.0011095 0.00059871 -0.12472 -0.12485
-0.00033417 0.0057678 -0.0032386 -0.00023695
0.0017657 -6.8642e-05 -0.00024416 3.4002e-05 0.00080283 -0.00053717 -0.00032798 0.0056176
-0.012719 -0.3292 -0.0027302 0.0030736
-0.00067186 0.00099859 0.00036936 -0.00021582 0.0016072 -0.0010374 -0.0030856 -0.00017068
-0.0026071 0.0028003 -0.11855 -0.3955
4580000000 -0.04993 -0.31725 -0.001349 -0.00067605 -0.0030711 0.0025871 0.00075093 -0.00039156
0.00017118 0.00038161 -0.00039798 0.00081323
-0.0013502 -0.00065321 -0.23482 -0.084161 0.001091 0.0039937 0.00060292 -8.8821e-05
-0.00019309 0.00020359 0.00014872 -0.00039697
-0.0030217 0.0025691 0.0011765 0.004008 -0.020436 -0.32103 -0.00020653 0.00050121
-8.89e-05 -6.5292e-05 0.0014151 -0.001002
0.00081314 -0.00049854 0.00061516 -3.8364e-05 -0.00016765 0.0004329 -0.13526 -0.10005
0.0021645 0.0052531 -0.0024929 0.00097617
0.00024762 0.00024211 -0.00016542 0.00034444 -0.00013264 -3.8286e-05 0.0022989 0.0053001
-0.040696 -0.33538 -0.0021374 0.0031724
-0.00037789 0.00087131 0.00021241 -0.00026155 0.0014471 -0.00096366 -0.0026304 0.00094651
-0.0021227 0.0032543 -0.16377 -0.36537
4640000000 -0.075331 -0.3111 -0.0026089 -0.00161 -0.0029433 0.0025866 0.00056868 -0.001482
0.0013797 -0.00020301 0.00018354 0.00096528
-0.0025814 -0.0016486 -0.24507 -0.056414 0.0015279 0.0036873 0.00076817 0.00027989
-0.0002242 0.00036976 1.9956e-05 -0.00072663
-0.0029397 0.0026849 0.0016031 0.0036808 -0.044548 -0.31482 6.9195e-05 0.00080733
0.0010344 0.00023659 0.00037549 -0.0020495
0.00055784 -0.0014814 0.00076265 0.0002866 0.00017033 0.00090292 -0.14047 -0.085475
0.0035673 0.0036881 -0.0025344 0.001802
0.0014487 -0.00032999 -0.00029741 0.00028215 0.00096947 9.5785e-05 0.0037442 0.0034628
-0.07366 -0.32204 -0.0024468 0.0039572
0.00019704 0.00091986 -1.2466e-05 -0.00064196 0.00028408 -0.0022396 -0.0024755 0.0018429
-0.002285 0.0039637 -0.18268 -0.35477
4700000000 -0.1031 -0.30613 -0.0042658 -8.5803e-06 -0.0015862 0.0047316 -0.00090745 -0.001034
0.0010718 -0.00050355 0.00086434 0.00042876
-0.0042813 -3.5883e-05 -0.25685 -0.037751 0.0026298 0.0042128 0.00043966 -0.00051783
0.00030246 0.00040546 -0.00036055 -1.4652e-05
-0.001584 0.0047202 0.0027102 0.0041432 -0.074895 -0.30873 -0.00021576 0.00060671
8.7726e-05 -0.00019987 -0.00016222 -0.0013174
-0.00097841 -0.00099241 0.00044983 -0.00052696 -0.00011344 0.00059314 -0.15737 -0.064749
0.0032387 0.0015139 -0.0016138 0.002628
0.0011156 -0.00050694 0.00029994 0.00042327 0.00018233 -0.00042177 0.0030756 0.0016566
-0.11298 -0.31451 -0.0009121 0.0035504
0.00087536 0.00036094 -0.00033148 1.4781e-05 -5.9718e-05 -0.0012135 -0.0015468 0.0025062
-0.00094085 0.0034623 -0.2266 -0.3261
4760000000 -0.13331 -0.29094 -0.00493 0.0015015 0.00081246 0.0046573 -0.00076004 -0.00066254
0.0002375 -0.001204 0.00080192 -0.00031155
-0.0049233 0.0014222 -0.25242 0.0045797 0.0031389 0.003156 -4.6835e-05 -0.00067935
0.00038752 0.00020637 0.00012804 -2.6414e-05
0.00081946 0.0046124 0.0032172 0.0031681 -0.10518 -0.29496 0.00078315 0.00032489
0.00099695 -1.7334e-05 -0.0011687 -0.00091763
-0.00072157 -0.00059145 -2.0432e-05 -0.00067554 0.00075782 0.00042881 -0.15131 -0.04802
0.0022486 0.0010815 -0.00074842 0.0026802
0.0004078 -0.0012128 0.00032131 9.6676e-05 0.0009951 0.0001699 0.0024573 0.00097454
-0.14525 -0.29809 -0.00076509 0.0039415
0.00079712 -0.00039461 0.00018452 -5.3444e-06 -0.0012269 -0.0011695 -0.0008368 0.002809
-0.0007914 0.0043136 -0.23723 -0.30399
4820000000 -0.16014 -0.27673 -0.0050002 0.0028352 0.0015728 0.0028746 -0.00091267 -0.00049959
0.00040655 -0.00093443 0.000128 -0.00025221
-0.0050092 0.0027972 -0.26418 0.026935 0.0044221 0.0033044 -7.1074e-05 -0.00033992
0.00023202 -0.00017197 -0.00016915 -0.00046008
0.0014959 0.0028154 0.0045067 0.0033197 -0.13289 -0.29088 0.00057844 -0.00045263
0.00052177 -0.00054354 -0.00085544 -0.00025656
-0.00082111 -0.00045704 -7.341e-05 -0.00032732 0.00056783 -0.00055024 -0.16656 -0.030731
0.0019465 -0.00031649 7.3513e-06 0.0030005
0.00036075 -0.0009343 0.00024191 -0.00011113 0.0002812 -0.00074286 0.0016198 -0.00027833
-0.18606 -0.28117 -0.00021448 0.0029858
0.00010294 -0.00016651 -0.00019302 -0.00037699 -0.00072194 4.9044e-05 0.00015992 0.0029387
-0.0001469 0.0028743 -0.27456 -0.27378
4880000000 -0.19109 -0.25678 -0.0041664 0.0045564 0.0021002 0.0030211 -0.0014922 0.00016644
-0.00098036 -0.0011289 0.00043886 -6.7015e-05
-0.0041724 0.0045486 -0.25566 0.068448 0.0047772 0.0015495 -0.0003807 -0.00014555
-9.4949e-05 0.00025755 -0.00017942 3.1721e-05
0.0021899 0.0029767 0.0047793 0.0014938 -0.15177 -0.27738 0.00059459 -0.00044788
-0.00016666 -0.0014503 -0.00059809 -9.6995e-06
-0.0014918 0.00019891 -0.00034319 -0.00017116 0.00051351 -0.00042284 -0.15973 -0.012056
0.00037128 -0.00027153 0.0012132 0.0026291
-0.00091987 -0.00093468 -0.00020361 0.00023001 -0.00015289 -0.0012737 0.0006024 -0.00028135
-0.21628 -0.26554 0.00020336 0.0030135
0.00039554 -0.000112 -9.7107e-05 -2.5528e-05 -0.00057544 -5.3726e-05 0.0012203 0.0025959
0.00025477 0.0031178 -0.28663 -0.24395
4940000000 -0.21177 -0.23927 -0.0029664 0.0065712 0.0027946 0.0012431 -0.0001994 0.00069679
-0.00097983 -0.00045805 5.43e-05 -0.00081909
-0.0029524 0.0065198 -0.26745 0.094323 0.0059472 0.0011672 -0.00010802 -0.00011177
0.00032999 -0.00034483 -0.00045059 6.9273e-05
0.0028529 0.0012409 0.0059713 0.0010469 -0.17163 -0.25394 0.00010044 -0.00038659
-0.0010083 -0.00018051 -0.00038864 0.00011699
-0.00023001 0.00075897 -7.131e-05 -8.3036e-05 0.00021022 -0.0004706 -0.16725 -0.0025565
-0.00035842 0.00018806 0.0018627 0.001903
-0.0010212 -0.00037893 0.0003075 -0.00040977 -0.0010545 -0.00044104 -0.0005781 0.00019549
-0.24069 -0.23814 -0.00013366 0.0030951
9.8802e-05 -0.0009757 -0.00038344 0.00022232 -0.00058926 0.0002766 0.001961 0.0019066
-3.3353e-05 0.0031008 -0.30998 -0.21825
5000000000 -0.23234 -0.21498 -0.00013411 0.0073899 0.003302 0.0016445 -0.00018491 0.00066691
-0.00064212 0.00063401 -0.00025821 -0.00080383
-7.3805e-05 0.0073943 -0.25357 0.11189 0.0058731 -0.00080053 -0.000303 -0.00010588
-0.00017131 -0.00053777 -0.00028891 -0.00011177
0.0033037 0.0017098 0.0058459 -0.0008871 -0.20174 -0.23965 -0.0005921 -0.00076312
-0.00062936 -0.00019466 -0.00052439 -7.8872e-05
-0.00016118 0.00062676 -0.00032387 -8.693e-05 -0.00067317 -0.00070707 -0.1615 0.02187
-0.0010038 0.001613 0.0024033 0.0010496
-0.00064707 0.00063637 -0.00015361 -0.00053963 -0.00051148 -9.4943e-05 -0.00088621 0.0016259
-0.26804 -0.21458 7.3773e-05 0.0037504
-0.00010656 -0.00076085 -0.00028666 -0.00012128 -0.00043538 -0.00020714 0.00234 0.0010386
4.9583e-05 0.003675 -0.32227 -0.18334
5060000000 -0.25328 -0.1872 0.0019193 0.0071095 0.0031765 -0.00052823 0.00011251 0.00042566
-0.00040232 4.6397e-06 -0.0002969 -0.00033026
0.0019238 0.0071145 -0.23607 0.14868 0.005222 -0.0019937 -3.8651e-05 0.00024256
-0.00045897 3.4869e-05 -0.00037333 0.00033067
0.0032058 -0.00051187 0.0051995 -0.0020882 -0.21539 -0.21794 -0.00041529 0.00034113
-0.0010959 0.00024541 -0.0010841 8.9641e-05
0.00015903 0.00056343 -3.2573e-05 0.00025793 -0.00035003 0.00035977 -0.16293 0.029206
-0.00018401 0.0029274 0.0018445 0.00054445
-0.00035424 0.00011006 -0.00040298 4.3048e-05 -0.00093574 0.00015962 -0.00020438 0.0028634
-0.28216 -0.18465 0.0011831 0.0034286
-0.00051716 -0.00033214 -0.00040478 0.00026142 -0.0011143 1.8504e-05 0.0018146 0.0006099
0.0012339 0.0036161 -0.3342 -0.15501
5120000000 -0.26916 -0.16165 0.0036071 0.0060351 0.0030413 -0.00067573 0.00030252 0.00070195
-3.9728e-05 0.00089549 -0.00050743 0.00029537
0.0035574 0.0060041 -0.23041 0.17506 0.004774 -0.0028048 4.4135e-05 0.0002475
-0.00013153 -3.9347e-05 4.5904e-05 0.00034322
0.0029956 -0.00069542 0.0047037 -0.0029007 -0.22957 -0.20249 -4.7095e-05 8.2781e-05
-0.00020311 0.0006874 -0.0012235 0.00072628
0.00028174 0.00061653 0.00010847 0.00028741 -0.00011851 0.00023893 -0.15919 0.055479
0.001252 0.0034296 0.0024282 0.00023524
-0.00010097 0.00088008 -2.3208e-05 -3.6902e-05 -0.00026059 0.00092599 0.0012078 0.0033797
-0.29682 -0.14946 0.0015977 0.0035782
-0.00047092 0.0002295 0.0001596 0.00036322 -0.001147 0.00067092 0.0024747 0.00018155
0.0015106 0.0034076 -0.34691 -0.12054
5180000000 -0.28483 -0.13117 0.0051537 0.004743 0.0033428 -0.0009398 0.00027535 0.00053622
-0.00010674 0.00017008 -0.00038044 0.00040189
0.0051557 0.0047248 -0.20813 0.19803 0.0041393 -0.0038692 -0.00031018 -0.00030389
-0.00020558 -0.00020525 -3.1356e-05 0.00015288
0.0033318 -0.0010131 0.0040751 -0.0039092 -0.24019 -0.16599 -0.00030311 0.00068916
-0.00020871 -0.00010003 -0.00029834 0.0010632
0.00030925 0.00057807 -0.00036444 -0.00024778 -0.0003254 0.00068755 -0.15798 0.065205
0.0028392 0.0037904 0.002227 -0.00084435
-9.6658e-05 9.6833e-05 -0.00015528 -0.00017301 -8.05e-05 -0.00015686 0.0028211 0.0038078
-0.30919 -0.10782 0.0025953 0.0037819
-0.00048293 0.00047211 -0.00017981 0.00011699 -0.0004621 0.0010616 0.0021979 -0.00072771
0.0028127 0.0037983 -0.34875 -0.088544
5240000000 -0.2933 -0.1042 0.005225 0.0034125 0.0026853 -0.0026938 0.00069119 6.4698e-05
-0.00030915 -0.00012984 3.1939e-05 0.00063053
0.0051794 0.0034295 -0.19623 0.23552 0.0030743 -0.0046322 6.3568e-06 0.0001019
-0.0002262 -8.2519e-06 0.00026357 0.00030361
0.0026455 -0.0027815 0.0029799 -0.0046833 -0.25677 -0.14122 0.00034873 0.00017346
-0.00025482 0.00067424 0.00012421 0.0013175
0.00063422 -1.5108e-05 -2.8082e-05 0.00010616 0.00032057 0.00021589 -0.15839 0.085755
0.0035248 0.002716 0.0017283 -0.001159
-0.00030913 -0.0001031 -0.00028798 -3.5428e-05 -0.00028749 0.00069946 0.0036071 0.002622
-0.32271 -0.066379 0.0033586 0.002796
4.3185e-05 0.00055327 0.00032152 0.00035833 0.0002164 0.00144 0.0018098 -0.0013229
0.0033088 0.0027162 -0.35568 -0.055298
5300000000 -0.29816 -0.073833 0.0060422 0.0019206 0.001738 -0.0031178 0.00014819 -0.00036625
0.00036316 0.00083145 0.00018186 0.00021489
0.0060319 0.001942 -0.18829 0.24039 0.0021785 -0.0053661 -0.00011346 0.00020961
1.0979e-05 0.00044694 0.00031595 0.00027173
0.0016871 -0.0031478 0.0020879 -0.005408 -0.27265 -0.11591 0.0002816 -0.00028838
0.00033162 0.00061928 0.00094145 0.0008587
0.0001548 -0.00035379 -0.00012195 0.00021702 0.0003204 -0.00022883 -0.15069 0.094945
0.0054078 0.0017173 0.0013003 -0.0016411
0.00036858 0.00073713 3.9671e-05 0.00039706 0.00043445 0.00055232 0.0053271 0.001682
-0.33437 -0.037826 0.0035309 0.0024161
0.00022929 0.00014397 0.00029785 0.00030337 0.00084602 0.00081698 0.0012515 -0.0015913
0.0035735 0.0026035 -0.35089 -0.019679
5360000000 -0.29811 -0.036859 0.0060396 0.00067296 0.000419 -0.0037864 0.00036529 -4.3914e-05
1.3323e-05 0.00046495 0.00049046 -9.1048e-05
0.0060148 0.0006934 -0.15084 0.26184 0.00075703 -0.0056632 5.4141e-05 0.00027479
-6.3078e-06 1.8465e-05 0.00049465 -6.912e-05
0.00038213 -0.0038017 0.00066244 -0.0056789 -0.27181 -0.088947 0.00046997 0.00031359
0.00035121 0.00043502 0.00066159 0.00028861
0.00035756 -7.0371e-06 8.1429e-05 0.00023935 0.00035122 0.00031692 -0.14872 0.11289
0.0057933 -0.00050658 0.00065819 -0.0018125
0.00010259 0.00045276 -9.3069e-07 7.1114e-05 0.00015159 0.00040966 0.0058438 -0.00060568
-0.33001 0.00096099 0.0044745 0.0025573
0.00050678 -0.00011202 0.00052398 -0.00010419 0.0007051 0.00031902 0.00073246 -0.0018786
0.0044908 0.0024712 -0.34869 0.0086874
5420000000 -0.30057 -0.013499 0.0061366 -0.0012062 -0.00059211 -0.0037723 -5.5159e-05 -0.0002054
0.00073103 0.00053869 0.00026367 -0.0002723
0.0061377 -0.0011822 -0.13184 0.28847 -0.00012513 -0.0055092 9.6094e-05 0.00017718
3.8785e-05 6.6351e-05 0.00029623 -6.3145e-05
-0.00061856 -0.0037105 -0.00021133 -0.0054877 -0.2875 -0.055159 -0.00015259 -0.00050447
0.00081873 5.6684e-05 0.00079334 6.445e-05
-5.8807e-05 -0.00015047 9.2109e-05 0.00018487 -0.00019334 -0.00058517 -0.13723 0.12744
0.005035 -0.002148 0.00016706 -0.0018267
0.000726 0.00050331 0.00011171 -2.3583e-05 0.00075317 4.9901e-05 0.004987 -0.0021694
-0.33318 0.02939 0.005022 0.00087871
0.00022709 -0.00026211 0.00029146 -7.0969e-05 0.00083938 0.00016659 5.1156e-05 -0.0018078
0.004796 0.00098373 -0.34156 0.05046
5480000000 -0.29247 0.02272 0.004985 -0.0020668 -0.0020172 -0.0028407 0.00042566 9.2726e-06
0.00089574 -0.00028408 -0.00019699 -0.00013974
0.004985 -0.0020672 -0.11741 0.29628 -0.0016675 -0.0056417 3.6251e-05 0.00017816
4.035e-05 -8.7727e-05 0.00020185 -0.00020255
-0.0020922 -0.002857 -0.001753 -0.0056317 -0.29189 -0.0331 -0.00025265 0.00023213
0.00077902 -0.00020317 0.00075866 -8.0741e-05
0.00038198 -4.3875e-05 2.3091e-05 0.00022536 -0.00020199 0.00014202 -0.13076 0.13853
0.0039485 -0.0034012 -0.00017767 -0.0018292
0.00084124 -0.00022969 6.0927e-05 2.2353e-06 0.00074463 -0.00043779 0.0039769 -0.0034126
-0.32267 0.058846 0.0045619 0.00027021
-0.00024944 -0.00012219 0.0002099 -0.0001709 0.00068791 -0.00016716 -0.00014587 -0.0018279
0.004646 0.0002843 -0.33231 0.072861
5540000000 -0.28859 0.047984 0.0042241 -0.002668 -0.0027723 -0.0019552 0.00034499 -0.00037045
0.00014172 -0.00010767 -0.00024856 0.00010347
0.0042142 -0.0026404 -0.076596 0.31365 -0.0025526 -0.0049768 0.0004128 8.9142e-05
2.0203e-05 -8.8494e-05 -7.3022e-05 -0.00040391
-0.0027678 -0.0019468 -0.0026838 -0.0049103 -0.29052 -0.012198 0.00024387 -0.00022503
0.00021746 -0.00010431 0.00023189 -0.00020643
0.00035361 -0.00031622 0.00041697 9.5701e-05 0.00030596 -8.7629e-05 -0.11915 0.15973
0.0026882 -0.0040213 -0.00092481 -0.001918
0.00020669 -0.00012031 -3.2639e-05 -0.00011116 0.00041079 -1.5081e-06 0.0026276 -0.0040001
-0.30784 0.093653 0.0050934 -0.001256
-0.00017279 0.0001011 -7.4621e-05 -0.00040154 0.00041757 -0.00036527 -0.00097291 -0.001964
0.00496 -0.0012757 -0.32464 0.11343
5600000000 -0.27687 0.075956 0.0034258 -0.003735 -0.0023792 -0.001775 0.00031212 -0.00034398
0.00022773 -0.00020536 0.00031363 0.00039685
0.0034714 -0.0036965 -0.073743 0.32765 -0.003766 -0.0047459 5.6337e-05 -0.00022056
-0.00019383 7.8281e-06 -0.00023817 -0.00025712
-0.0023596 -0.0016509 -0.0038421 -0.0046894 -0.29011 0.019648 -2.4831e-06 0.00011615
0.00032334 -0.00052087 0.00051236 -0.00060328
0.00029295 -0.0003139 7.9914e-05 -0.00019706 -5.3884e-05 1.4939e-05 -0.11138 0.15915
0.0015902 -0.0038499 -0.0012357 -0.0010736
0.00031187 -0.0001917 -0.0001301 3.6875e-05 0.00027971 -0.00051181 0.0016529 -0.0038877
-0.29908 0.1235 0.004346 -0.0013739
0.00031358 0.00043501 -0.00011105 -0.00025097 0.00046765 -0.00056212 -0.0012234 -0.001064
0.0043707 -0.0013127 -0.30232 0.12801
5660000000 -0.26552 0.097825 0.0030985 -0.0037762 -0.003496 -0.00067664 -0.00033145 -0.00071226
-0.00011037 -0.00053491 0.00044737 -0.00026787
0.0031223 -0.0037436 -0.032451 0.31908 -0.0045005 -0.0031058 3.7849e-07 -0.00014281
0.00010317 -2.3654e-06 -0.00011942 -0.00010048
-0.0034607 -0.00058585 -0.004565 -0.0029814 -0.29045 0.043682 -0.00014749 0.00010969
-0.00033636 -0.00047576 0.00025571 -0.001172
-0.00034579 -0.00073423 -2.6524e-05 -0.0001264 -0.00013502 4.0068e-06 -0.096033 0.17928
0.00072577 -0.0038903 -0.0013707 -0.00098643
-9.4289e-05 -0.00054598 0.0001752 4.5577e-05 -0.00039339 -0.00056572 0.0006066 -0.0038957
-0.28423 0.15161 0.0042004 -0.0022406
0.00043969 -0.00033101 -0.00010969 -3.2925e-05 0.00016106 -0.0011098 -0.0014294 -0.00090643
0.0041822 -0.0021786 -0.29375 0.1639
5720000000 -0.2503 0.11933 0.0025951 -0.0042766 -0.0029183 0.00083388 -0.00050468 -0.00020507
-0.00036932 -0.00021285 -5.8163e-05 -0.00039285
0.0026237 -0.0042435 -0.0042849 0.34447 -0.0057242 -0.0025469 7.1703e-05 -3.2458e-05
-0.00016737 1.9403e-06 -0.00026619 0.0001696
-0.002931 0.00090893 -0.005729 -0.0024891 -0.28682 0.074724 0.00017307 8.5027e-05
0.0003049 0.00035404 -4.5602e-05 -0.00036253
-0.00049066 -0.0002073 6.5248e-05 -2.6427e-05 0.00017775 -1.1219e-05 -0.079907 0.18101
-0.00029774 -0.0034848 -0.0016991 -0.00027398
-0.00041202 -0.00015603 -0.00031285 6.8299e-06 0.00029529 0.00020121 -0.00023414 -0.0035341
-0.27286 0.17849 0.0040143 -0.0035535
-0.00013503 -0.0004454 -0.00033542 0.00021259 -0.00017004 -0.00026201 -0.0017042 -0.00034155
0.0040847 -0.0035206 -0.26297 0.18186
5780000000 -0.23392 0.13654 0.0014449 -0.0048761 -0.0025387 0.0011876 -0.00073107 0.00012695
-0.00035239 -0.00028083 -0.00018174 -0.00022096
0.0014575 -0.0048365 0.0091076 0.33921 -0.0059738 -0.00059073 -4.5419e-05 -0.00019572
-5.0034e-05 -4.4058e-05 -9.3525e-05 -0.00015452
-0.0024747 0.0012335 -0.005979 -0.000469 -0.28304 0.0912 -6.1935e-05 -9.6025e-05
6.6641e-05 -0.00020299 -0.00054148 -0.00055692
-0.00075211 0.000121 -5.6911e-05 -0.00017809 -8.8783e-05 -4.9369e-05 -0.070818 0.19684
-0.00016547 -0.0030094 -0.0011597 -1.5676e-05
-0.00029806 -0.00031556 -4.26e-05 -8.6278e-05 0.00016324 -3.9479e-05 -0.0001963 -0.0030165
-0.26258 0.1996 0.003097 -0.0036674
-0.00013597 -0.00024222 -8.5558e-05 -0.00015082 -0.0003365 -0.00067149 -0.0011723 4.0839e-06
0.0031178 -0.0036157 -0.25406 0.20345
5840000000 -0.22011 0.15777 8.9932e-05 -0.005458 -0.0021226 0.0012779 -0.00016482 0.00031401
-0.00032931 0.00029704 -0.00029414 -0.00025091
0.00012266 -0.0054659 0.044823 0.34233 -0.0056929 0.00071405 -0.00022691 2.1431e-05
0.00025264 2.4716e-06 -9.1033e-05 0.00019888
-0.0020642 0.0012631 -0.0056955 0.00076525 -0.27564 0.11548 -0.00019371 5.3029e-05
-6.8346e-05 -0.00073019 -0.00046971 -0.00014974
-0.00018127 0.00032625 -0.00021259 2.8637e-05 -0.00023049 -2.2738e-05 -0.047909 0.19963
-0.00059988 -0.0034833 -0.0012399 0.00032893
-0.00036707 0.00028348 0.00030958 -2.4719e-05 -0.00014472 -0.00072651 -0.00065291 -0.0034439
-0.24412 0.20892 0.0023714 -0.0039557
-0.00035562 -0.0001873 -0.00012444 0.00023761 -0.00048133 -0.00033157 -0.0013029 0.00033056
0.002332 -0.0039712 -0.21773 0.22797
5900000000 -0.20593 0.16958 -0.0019976 -0.005487 -0.0021635 0.0024494 -0.00012254 4.4276e-05
0.00025665 -0.00012483 5.9595e-05 0.00027934
-0.0019903 -0.0054946 0.065034 0.34192 -0.0051279 0.001995 2.6181e-05 4.1278e-06
-1.7304e-05 -0.00029102 -6.8304e-05 -0.0001452
-0.0020666 0.0024818 -0.0050631 0.0021121 -0.26004 0.13072 2.6369e-06 -4.5823e-05
-0.00034869 -0.00046612 -0.00074503 -0.00023647
-0.0001283 1.1833e-05 5.0476e-05 -7.9956e-06 -3.0016e-05 -5.0266e-05 -0.040565 0.21007
-0.00088853 -0.0034141 -0.001095 0.00040235
0.00027622 -0.00019788 2.1633e-05 -0.00023778 -0.00046066 -0.0004684 -0.00086586 -0.0033889
-0.21831 0.22467 0.0019082 -0.0050884
5.8931e-06 0.00021991 -0.00013306 -0.0001986 -0.00071153 -0.00023964 -0.0010644 0.00040239
0.0019402 -0.0051704 -0.20339 0.23715
5960000000 -0.18567 0.18263 -0.0031365 -0.0039338 -0.00068685 0.0027107 -0.00015119 0.00024019
-0.00014625 5.0588e-05 -5.1019e-05 -0.00011756
-0.0031166 -0.0039372 0.09167 0.34075 -0.0042218 0.0022661 -0.00018992 -1.0394e-05
-3.2844e-05 5.8642e-05 4.4127e-05 0.00012225
-0.0006169 0.0026866 -0.0041543 0.0023391 -0.24478 0.15673 1.0446e-05 -0.00016646
-0.00045879 0.00022243 -0.00032907 -6.4954e-05
-0.00013833 0.00019461 -0.00018984 1.7863e-05 1.416e-05 -0.00015961 -0.022006 0.21829
-0.0018907 -0.0032549 -0.0011227 0.00091906
-8.6558e-05 7.8966e-05 -9.6231e-05 5.7259e-05 -0.0002533 0.00022807 -0.0019243 -0.0032686
-0.19709 0.2388 0.00021355 -0.0050873
-5.7788e-05 -7.2067e-05 7.1638e-05 0.0001396 -0.00037003 -0.00012466 -0.0010844 0.00095248
0.00028292 -0.0050521 -0.17424 0.26442
6020000000 -0.16748 0.19769 -0.0039276 -0.0029898 -0.00022889 0.0030187 -5.1549e-05 0.00051332
-0.00029982 0.00026785 -0.00014298 0.00032744
-0.0039212 -0.0029921 0.11973 0.33209 -0.0046651 0.0032887 -5.0958e-05 0.00011636
-0.00017709 0.00013072 -0.00018739 0.00019192
-0.00015841 0.0030597 -0.0046007 0.0033613 -0.22496 0.16864 -0.00027006 0.00025557
-0.00075378 6.0103e-05 -0.00052084 0.00058248
-5.6898e-05 0.00050272 -7.5366e-05 0.000122 -0.00034847 0.0002465 -0.015611 0.21384
-0.0025924 -0.0033291 -0.00061523 0.00077805
-0.00032752 0.0002935 -0.00022559 9.3731e-05 -0.00082492 0.00021253 -0.0025693 -0.0032259
-0.16749 0.25206 -2.5743e-05 -0.0048522
-0.00011295 0.00034187 -0.00030932 0.0002206 -0.0005935 0.00066296 -0.00051644 0.0007845
-6.2343e-05 -0.0047685 -0.14709 0.26297
6080000000 -0.14729 0.20632 -0.0041007 -0.00072927 0.0013345 0.0028828 6.2115e-05 7.6734e-05
6.7243e-05 6.2575e-05 0.00030105 -8.4066e-05
-0.0040995 -0.00071838 0.14132 0.33268 -0.0030316 0.0046407 -2.0504e-05 -3.0551e-05
5.3063e-05 0.00017313 0.0002663 0.00034028
0.0013906 0.0028798 -0.0029365 0.0046987 -0.20682 0.19548 0.00026172 0.0001458
-0.00027416 0.00068683 -0.00015206 0.0004316
5.4893e-05 5.3801e-05 -3.6683e-05 -4.7169e-05 0.00029241 0.00012174 0.0014129 0.22192
-0.0038601 -0.0023172 -0.00092769 0.0009648
0.00015294 4.6659e-05 8.6007e-05 5.3292e-05 -0.00026405 0.00073961 -0.0039466 -0.0023931
-0.13807 0.26946 -0.0011968 -0.0052026
0.0002327 1.3266e-05 0.00023115 0.00031469 -0.0001034 0.00026171 -0.00096397 0.00096442
-0.0011296 -0.005274 -0.12521 0.28442
6140000000 -0.13005 0.21949 -0.0035492 -0.00051435 0.0016859 0.0021478 7.1362e-05 6.5974e-06
0.00012735 -5.2287e-06 0.00049105 -0.00012734
-0.0035537 -0.00047451 0.16795 0.3137 -0.0021537 0.005337 3.2705e-05 3.3661e-05
0.00040724 -4.5111e-06 0.00029821 4.9763e-05
0.0016879 0.0021 -0.0020615 0.0053795 -0.18289 0.21465 0.00036919 -0.00010214
0.0001768 0.00061615 0.00011627 0.00052911
6.0892e-05 -3.9609e-05 6.1053e-05 5.2614e-05 0.00030391 -9.4817e-05 0.014041 0.21262
-0.0046424 -0.0013014 -0.00040326 0.0015304
0.00015425 -4.7486e-05 0.00041112 -4.6902e-05 5.3484e-05 0.00051981 -0.0047041 -0.0012776
-0.11837 0.28846 -0.002789 -0.0043109
0.00050889 -0.00026424 0.00029176 0.00010266 3.2019e-05 0.00063951 -0.00031761 0.001484
-0.002817 -0.0044265 -0.085868 0.28273
6200000000 -0.11436 0.22485 -0.0029063 -9.236e-05 0.0021543 0.0012076 0.00013694 0.00033511
-0.00021385 9.8011e-05 -0.00021845 -0.00036118
-0.0028677 -9.8276e-05 0.19591 0.31196 -0.00083265 0.0052551 6.2504e-05 0.00023956
8.5619e-05 2.5297e-05 9.3875e-05 6.8974e-05
0.0022343 0.0011324 -0.00071241 0.0052826 -0.16356 0.22855 7.7467e-05 -0.00041109
0.00053303 8.3518e-05 0.00018589 0.0001192
0.0001427 0.00034814 4.6624e-05 0.00021796 0.00015 -0.00038195 0.027431 0.22101
-0.0046336 1.6358e-05 0.00015426 0.0012531
-0.0001805 0.00018657 4.577e-05 -9.5981e-06 0.00057928 -4.4503e-05 -0.0046182 8.484e-05
-0.10554 0.29566 -0.0035583 -0.0035585
-7.4927e-05 -0.00039787 0.00010051 9.4108e-05 0.0001607 -1.0609e-05 7.4014e-05 0.0012544
-0.0035513 -0.0034515 -0.072934 0.29209
6260000000 -0.099291 0.23769 -0.003043 0.00083118 0.0020981 0.00057926 0.0003103 -0.00011323
0.00019858 0.00026352 -5.8272e-05 -0.00011627
-0.0030454 0.00084655 0.21323 0.2966 7.3568e-05 0.0053687 1.6427e-05 -0.00011819
-3.3459e-05 -0.00010642 0.00022138 9.1246e-05
0.0021115 0.00053559 0.0001796 0.0053638 -0.14076 0.24975 0.00011779 -4.5386e-05
0.00031737 -6.4529e-05 0.00025406 0.00029194
0.00026513 -0.00011145 3.6983e-06 -0.0001051 5.6387e-05 -2.3432e-05 0.043395 0.21602
-0.0043627 0.0013206 0.00056544 0.0012761
0.00018016 0.00016146 -0.00010893 -4.0217e-05 0.00029401 -0.00011946 -0.0043266 0.0014506
-0.079057 0.29528 -0.0039633 -0.0027159
-0.00015555 -6.8086e-05 0.00013202 0.00015088 0.00028221 0.00026212 0.00063596 0.0012937
-0.0040015 -0.0028032 -0.027366 0.29183
6320000000 -0.082918 0.23966 -0.0025077 0.0014451 0.002219 -0.00043326 3.356e-05 0.00013607
-0.00045247 0.00038537 -0.00017625 0.00033748
-0.0025282 0.0014435 0.23857 0.28666 0.0019118 0.0056045 4.1327e-05 8.9858e-05
-3.3555e-05 -0.00010808 9.0033e-05 -1.8031e-05
0.0021736 -0.00048906 0.0020608 0.0055734 -0.1227 0.25843 -0.00021163 -0.00027653
0.00039722 -3.8279e-05 0.00039105 9.6065e-05
5.6222e-05 0.00010531 5.1062e-05 4.4413e-05 -0.00017511 -0.00027777 0.042291 0.21711
-0.003869 0.0020844 0.00070981 0.00077129
-0.00038586 0.00042592 -6.5782e-05 -0.00014613 0.00040779 2.1565e-05 -0.0038477 0.0020806
-0.054672 0.30485 -0.0047506 -0.0014514
-0.00022098 0.00028232 9.9938e-05 -4.6754e-05 0.00047934 0.00026402 0.00065982 0.00072592
-0.0047873 -0.0013746 -0.016988 0.29017
6380000000 -0.063235 0.24679 -0.0018578 0.0019361 0.0016218 -0.00048841 2.6559e-05 -3.9162e-05
0.00022192 0.0002449 1.5157e-05 0.00010195
-0.0018722 0.0019247 0.25514 0.26729 0.0031106 0.0041318 -0.00013337 -7.6446e-05
-0.00019908 -0.00018032 -8.8964e-05 -0.00026762
0.0016192 -0.00054799 0.0032114 0.0040959 -0.094661 0.27424 -0.00017588 9.5051e-05
0.00059997 -7.8747e-05 0.00061335 0.00028874
4.5945e-05 -3.9371e-05 -0.00012627 -7.5651e-05 -0.00022822 9.579e-05 0.063268 0.20739
-0.0030596 0.0032306 0.0009033 0.00070857
0.00024678 0.00028235 -0.00021436 -0.00013988 0.00058411 -0.00014861 -0.0029791 0.0034082
-0.033571 0.29727 -0.0044651 -0.00022991
9.2036e-05 0.00014102 -0.00021301 -0.00021544 0.00044569 0.00017972 0.00096116 0.00078123
-0.0044463 -0.00019818 0.023041 0.29258
6440000000 -0.040395 0.25732 -0.00077981 0.0024442 0.0018338 -0.00088973 0.00035527 -0.00013607
0.00025932 -0.00051865 -0.00020074 -0.00034596
-0.00079339 0.0024358 0.27558 0.25304 0.0034022 0.0028778 9.6021e-05 -2.5798e-05
-0.00012261 -3.8329e-05 -0.0001038 -0.0003166
0.0017329 -0.00087595 0.0034951 0.002817 -0.077117 0.28846 -9.0092e-05 0.0002691
-0.00044718 -0.00015924 0.00047858 -0.00047013
0.00035518 -0.0001475 9.9032e-05 -4.9945e-05 -0.0001663 0.00032183 0.065499 0.20334
-0.0017532 0.0039369 0.0010331 0.0006462
0.00028525 -0.00047176 -0.00021782 -2.1381e-05 -0.00049553 5.9869e-05 -0.00175 0.0039228
0.0081619 0.30214 -0.0047396 0.0014575
-0.00024133 -0.00027339 -0.00012873 -0.00031188 0.00059736 -0.0004522 0.00096862 0.00060114
-0.0047595 0.0013717 0.034613 0.27643
6500000000 -0.022008 0.25694 -0.0001053 0.0020069 0.0013023 -0.00099998 0.00020217 -0.00010075
0.0001317 0.00017958 -6.0431e-05 0.000304
-0.00013839 0.0020213 0.30039 0.22569 0.0037242 0.0024711 0.00011463 1.7868e-05
9.8724e-05 0.00017129 0.00021557 -0.00012818
0.0012804 -0.001016 0.0038077 0.0023836 -0.065885 0.28566 3.3475e-05 1.2832e-05
-8.1353e-06 -0.00035551 -0.00012444 -0.00032723
0.00022542 -6.9948e-05 0.0001167 7.7308e-05 9.6573e-06 -2.8529e-05 0.089352 0.1982
-0.00023408 0.0040015 0.0010418 0.00047458
9.2995e-05 0.00011458 0.00017074 0.00013915 -3.6729e-05 -0.00020721 -0.00025491 0.0040817
0.030008 0.30555 -0.003238 0.0023576
-0.00014642 0.0003018 0.00021136 -0.00015311 -0.00011012 -0.00037697 0.0010275 0.0004559
-0.0032844 0.0023881 0.07192 0.27789
