# Supplementary material for: Early Detection of Alzheimer’s Disease via Machine Learning-Based Microwave Sensing: An Experimental Validation
Source: Sensors (Basel). 2025 Apr 25;25(9):2718. doi: 10.3390/s25092718 (PMC12074295; doi:10.3390/s25092718)
Supplement: Supplementary file 1 [file sensors-25-02718-s001.zip › measurements_paper_sensors/26 febbraio - PART1/set7 H/CSF_H_m9.s6p]

!Keysight Technologies,M9804A,MY58100912,A.14.10.03
!Date: Thursday, April 27, 2023 10:28:33
!Correction: S11(C  6-Port  ) 
!S12(C  6-Port  ) 
!S13(C  6-Port  ) 
!S14(C  6-Port  ) 
!S15(C  6-Port  ) 
!S16(C  6-Port  ) 
!S21(C  6-Port  ) 
!S22(C  6-Port  ) 
!S23(C  6-Port  ) 
!S24(C  6-Port  ) 
!S25(C  6-Port  ) 
!S26(C  6-Port  ) 
!S31(C  6-Port  ) 
!S32(C  6-Port  ) 
!S33(C  6-Port  ) 
!S34(C  6-Port  ) 
!S35(C  6-Port  ) 
!S36(C  6-Port  ) 
!S41(C  6-Port  ) 
!S42(C  6-Port  ) 
!S43(C  6-Port  ) 
!S44(C  6-Port  ) 
!S45(C  6-Port  ) 
!S46(C  6-Port  ) 
!S51(C  6-Port  ) 
!S52(C  6-Port  ) 
!S53(C  6-Port  ) 
!S54(C  6-Port  ) 
!S55(C  6-Port  ) 
!S56(C  6-Port  ) 
!S61(C  6-Port  ) 
!S62(C  6-Port  ) 
!S63(C  6-Port  ) 
!S64(C  6-Port  ) 
!S65(C  6-Port  ) 
!S66(C  6-Port  ) 
!S6P File: Measurement: :
# Hz S  RI   R 50
500000000 -0.32635 -0.059133 -0.010423 -0.0008746 -0.0082727 0.012259 -0.0035137 0.012608
0.012982 0.0060389 -0.0046335 0.0091724
-0.010421 -0.00074782 -0.40912 -0.071451 0.0076239 -0.010827 0.0013996 0.012208
0.0086331 0.0037517 0.0014772 0.014223
-0.0083057 0.012275 0.0075158 -0.010793 -0.25532 0.1951 0.006893 0.0035859
-0.0023046 0.0081692 0.001176 0.012637
-0.0036671 0.012233 0.0011045 0.012051 0.0067405 0.0036476 -0.32617 0.043839
-0.02051 -0.0050635 0.016198 0.025627
0.013174 0.0065797 0.0092282 0.0035335 -0.0021011 0.0081129 -0.020717 -0.0047196
-0.20937 -0.24817 -0.02931 0.0046681
-0.0042259 0.0091927 0.0010463 0.014448 0.0010626 0.012716 0.015761 0.025693
-0.02922 0.0046853 -0.25796 -0.146
560000000 -0.31503 0.10584 -0.022532 -0.065297 0.00084261 0.01261 0.0045837 0.010973
0.012471 0.0054852 0.010743 0.010468
-0.022436 -0.065262 -0.36905 0.091949 -0.04137 -0.03754 0.013922 0.0042163
-0.013705 -0.0055527 0.0044894 -9.4283e-05
0.00031673 0.012347 -0.041219 -0.037749 -0.17949 0.24407 -0.00027481 -0.0051196
0.017066 0.0069236 0.0077141 -0.0061565
0.0052606 0.012102 0.013509 0.0033313 5.9595e-05 -0.0052404 -0.30349 0.13462
0.0068118 -0.022824 0.0054556 -0.021295
0.012709 0.0053182 -0.013809 -0.005229 0.017686 0.0068284 0.0075061 -0.022815
-0.3001 -0.063673 0.012357 -0.051403
0.0097645 0.010643 0.0046105 -0.00062912 0.0080474 -0.005701 0.0052005 -0.021097
0.012317 -0.051865 -0.32733 0.0056783
620000000 -0.27374 0.083738 -0.023496 0.0092063 0.0037751 0.0088453 0.008247 -0.0047987
0.012341 -0.0005109 0.00049966 -0.0018482
-0.023442 0.0091714 -0.39882 0.038022 -0.019052 0.00097717 -0.0012824 -0.0023894
0.012321 -0.0047787 0.0011288 -0.0030224
0.0039444 0.0087673 -0.019009 0.00096713 -0.15264 0.25264 -0.0011024 -0.0055855
-0.0042484 -0.0022352 0.009364 -0.0032615
0.0084009 -0.0043327 -0.0014203 -0.0021936 -0.00090782 -0.0054013 -0.26182 0.14297
-0.039768 -0.01923 0.012195 0.026859
0.012294 -0.00062319 0.012328 -0.0046535 -0.0039082 -0.0022088 -0.038666 -0.020499
-0.21055 -0.10444 -0.044629 0.015688
0.00079291 -0.002533 0.0010804 -0.0030768 0.0091129 -0.0026626 0.0108 0.027126
-0.045113 0.014325 -0.24276 -0.035495
680000000 -0.23951 0.17623 -0.026229 -0.014255 0.0050111 0.0050324 0.0014761 -0.0070108
-0.0013636 -0.011552 0.0062932 -0.0071869
-0.02626 -0.0142 -0.38899 0.14053 -0.031879 -0.0013128 -0.0014956 -0.00036071
-0.0011499 -0.0099535 -0.0010502 -0.0016614
0.004962 0.0051652 -0.031873 -0.0011755 -0.10518 0.27575 -0.00076719 9.8675e-06
-0.0012307 0.00029478 -0.002705 -0.0088338
0.0015398 -0.006897 -0.0015415 -0.00031222 -0.00081998 -0.00011821 -0.21834 0.19626
-0.023634 -0.0075062 -0.0085483 -0.010928
-0.0011963 -0.011304 -0.0013618 -0.0096667 -0.0012135 0.00043807 -0.023683 -0.0074391
-0.2839 0.00087845 -0.0056241 -0.0076844
0.0062508 -0.0074033 -0.00094767 -0.0019151 -0.0028419 -0.0090057 -0.0083015 -0.010473
-0.0052129 -0.0073914 -0.26214 0.074099
740000000 -0.19262 0.1693 -0.040362 0.027183 0.013368 -0.0039939 -0.00032448 -0.0036394
-0.0032466 -0.0020819 -0.0064649 0.0032341
-0.040297 0.027079 -0.33476 0.15918 -0.036227 0.03426 7.9477e-05 -0.0061125
-0.012999 0.0069226 -0.0014216 -0.0056824
0.013404 -0.0041035 -0.036223 0.034507 -0.071557 0.27534 -0.0020589 0.0031185
-0.00073786 -0.0054796 -0.0017635 0.0008539
-0.00026567 -0.003815 -6.4081e-05 -0.0061809 -0.0020345 0.0033874 -0.20066 0.20231
-0.042035 -0.0098255 0.022571 0.016654
-0.003236 -0.0020452 -0.013164 0.0074149 -0.0010175 -0.0061374 -0.042033 -0.01004
-0.18099 0.039428 -0.043763 -0.00089783
-0.0067484 0.002859 -0.0012339 -0.0060559 -0.0018072 0.0013166 0.022328 0.016939
-0.043772 -0.0013774 -0.25097 0.075399
800000000 -0.16513 0.21504 -0.022185 0.016145 0.0054432 -0.010204 -0.0041671 -0.0026052
-0.0046904 0.0014961 0.0047185 0.00037328
-0.022143 0.01614 -0.34337 0.23053 -0.0082333 0.034185 -0.0023244 0.0021004
-0.00070449 0.001875 0.00087441 0.0054527
0.0054062 -0.010321 -0.0081013 0.034184 -0.033721 0.30136 0.0010208 0.0013284
-0.00034269 0.0032317 -0.0014053 0.0005418
-0.0042626 -0.0026845 -0.0022938 0.0021387 0.00096771 0.0012973 -0.17208 0.23009
-0.028901 0.012611 0.014951 -0.0098438
-0.0046704 0.0016865 -0.00042686 0.0021079 -0.00028044 0.0032643 -0.02887 0.012736
-0.23818 0.060353 -0.017679 0.0211
0.004657 0.00034994 0.00062186 0.0053236 -0.0015884 0.00056858 0.014707 -0.01016
-0.017824 0.020875 -0.24852 0.12918
860000000 -0.12958 0.23597 -0.017821 0.030297 -0.0033229 -0.0098138 -0.0020721 0.00068915
0.0040647 0.0050096 -0.0039105 -0.0031409
-0.017792 0.030285 -0.29537 0.27502 0.0078641 0.033785 0.00013785 0.0021596
0.0038745 0.00016919 0.003745 0.00028818
-0.0033408 -0.0098688 0.0080149 0.033811 0.015488 0.31113 -0.00039602 -0.00030154
0.0024576 -0.0018485 0.0014454 0.0042345
-0.0019702 0.00068141 -1.4238e-06 0.0022931 -0.00040588 -0.00029458 -0.13491 0.2413
-0.018238 0.017566 -0.0065237 -0.010309
0.0042158 0.005318 0.0037225 0.00041966 0.0024081 -0.001757 -0.018277 0.017611
-0.18085 0.12314 -0.026125 0.017014
-0.0038106 -0.0032887 0.0037964 2.2484e-05 0.0016654 0.0041012 -0.0062016 -0.010102
-0.026153 0.016728 -0.19764 0.17736
920000000 -0.10696 0.25885 0.0049241 0.03908 -0.0092077 -0.0043266 -0.0020696 0.0016238
0.00047905 0.0016885 0.0030605 -0.0017015
0.0048776 0.039055 -0.26917 0.2964 0.027979 0.022342 0.0012864 0.0010709
0.0075391 0.00045534 0.0039888 -0.0029238
-0.0092219 -0.0042732 0.0281 0.022286 0.06141 0.3125 0.0017299 -9.2001e-05
0.00070607 -0.00024377 0.0008966 -0.0017043
-0.0020403 0.001545 0.0012305 0.00098806 0.0017174 -0.00010333 -0.11161 0.25741
-0.012589 0.030712 0.004353 -0.0063888
0.00029608 0.0016156 0.0075188 0.00032949 0.00064964 -0.00029711 -0.012369 0.030889
-0.17484 0.12664 -0.0031574 0.029406
0.0030944 -0.0014247 0.0039685 -0.0028834 0.00081932 -0.0015169 0.0042817 -0.0065886
-0.003172 0.029059 -0.20811 0.18917
980000000 -0.06079 0.28139 0.016871 0.030171 -0.0091558 0.0046463 0.0018252 0.0034466
0.0035898 -0.0014521 -0.0032032 -0.0028298
0.016819 0.030155 -0.21735 0.33436 0.032755 0.0047942 0.0019691 -0.00019818
0.0019347 -0.0062092 -0.00046578 -0.0027513
-0.0091645 0.0046732 0.032788 0.0046759 0.10807 0.30793 0.00043603 -0.0011668
0.00033341 -0.0017004 0.001409 -0.00038924
0.0018619 0.0035543 0.00191 -0.00023901 0.00044411 -0.001226 -0.07295 0.26951
0.0067873 0.030507 -0.0093643 -0.0082267
0.0037743 -0.0013687 0.001979 -0.0062184 0.0003053 -0.001698 0.0069233 0.030552
-0.14648 0.16555 0.0051476 0.020642
-0.0033521 -0.0030336 -0.00055452 -0.0028147 0.0014277 -0.00039822 -0.0092704 -0.0081216
0.0052104 0.020553 -0.16623 0.23908
1040000000 -0.018952 0.28959 0.033153 0.019124 -0.00098565 0.0072841 0.002357 0.0006909
0.00047466 -0.0033863 -0.00012493 -0.00144
0.033115 0.019148 -0.1817 0.34774 0.029142 -0.014607 0.0014601 -0.0017698
-0.0024772 -0.002422 -0.0011907 -0.0028968
-0.00096592 0.0072795 0.029104 -0.014779 0.15524 0.29395 -0.00065934 -0.0013643
-0.0016308 -0.0010157 -0.00069467 -0.0010425
0.0022312 0.00069179 0.0014139 -0.0018165 -0.00062491 -0.0013818 -0.04531 0.27849
0.018739 0.019528 -0.0022957 0.0012689
0.00037447 -0.0034341 -0.0025213 -0.0025461 -0.001574 -0.0010699 0.018711 0.019465
-0.11346 0.17428 0.01308 0.019904
-0.00038416 -0.0015189 -0.0012169 -0.0029025 -0.0006038 -0.00098296 -0.0023801 0.0012777
0.013129 0.020024 -0.14465 0.25934
1100000000 0.024887 0.3007 0.036352 -0.0034434 0.0033113 0.0039756 0.0023852 -0.00086113
-0.0024361 -0.0030941 -0.0040211 -4.0179e-05
0.036334 -0.0034076 -0.13936 0.36806 0.014792 -0.027518 -8.8779e-05 -0.0018283
-0.0034955 -0.0010918 -0.0037293 -0.00059242
0.0032803 0.003976 0.014713 -0.027592 0.20105 0.27453 -0.0017484 0.0003423
-0.0017384 0.00073318 -0.0011524 -0.00038641
0.0024636 -0.00081555 -8.0663e-05 -0.0018475 -0.001734 0.00032245 -0.0059956 0.28371
0.02489 0.0068041 -0.0026343 -0.00013956
-0.0024021 -0.0029497 -0.0035497 -0.00098837 -0.0017969 0.00072813 0.024951 0.0067973
-0.097815 0.19207 0.019843 0.010656
-0.0042666 -0.00016509 -0.0038845 -0.00056166 -0.0011214 -0.00043738 -0.0026045 -0.0001012
0.019918 0.010552 -0.10154 0.29206
1160000000 0.077073 0.29732 0.02458 -0.020322 0.0031329 -0.00060118 -5.1455e-05 -0.0022757
-0.0042376 -0.0010379 -0.0013261 0.0043512
0.024583 -0.020275 -0.093971 0.3733 -0.0040328 -0.0283 -0.0015733 -0.0015678
-0.0027006 0.0024197 -0.0017509 0.002022
0.003148 -0.00063213 -0.0041629 -0.028328 0.24556 0.24408 -0.00062463 0.001618
-0.00038396 0.0018452 -0.0008853 0.00042406
-6.6058e-05 -0.0022793 -0.0015039 -0.0014732 -0.00063639 0.0016501 0.034129 0.28106
0.02217 -0.0096063 -0.0038279 0.005003
-0.0042373 -0.0010045 -0.0027182 0.0025268 -0.00036658 0.0018695 0.022116 -0.0095894
-0.060569 0.20396 0.019422 0.0010055
-0.0012346 0.0043344 -0.0018154 0.002026 -0.00090224 0.00033512 -0.0038772 0.0048591
0.019475 0.0010476 -0.052411 0.2963
1220000000 0.12037 0.28728 0.01134 -0.029976 -0.0012318 -0.0011963 0.00014121 -0.0011231
-0.002728 0.0023103 0.0013482 0.0020062
0.011364 -0.029917 -0.050543 0.38707 -0.016878 -0.020549 -0.0024925 0.00055138
-1.2737e-05 0.0031993 -0.00072021 0.0019085
-0.0012378 -0.0011445 -0.01697 -0.020501 0.28435 0.20474 0.00091597 0.001539
0.00054168 0.001128 0.00029287 0.00054979
0.00016331 -0.0011373 -0.0024965 0.00051109 0.00091233 0.0015374 0.073081 0.27203
0.011589 -0.016702 0.0020071 0.0017745
-0.0026882 0.0022654 2.058e-05 0.0031736 0.0005771 0.0011425 0.011553 -0.016756
-0.040371 0.21539 0.015376 -0.012583
0.0012382 0.0020192 -0.00071129 0.0019658 0.00030482 0.00058212 0.002011 0.0017991
0.015365 -0.012517 -0.023406 0.31416
1280000000 0.17118 0.26862 -0.0073835 -0.028802 -0.0016811 0.0018969 -0.00094431 -0.0021673
-0.0010674 0.003277 0.0025664 0.0013931
-0.0073474 -0.028766 -0.0034542 0.37999 -0.023644 -0.0076598 -0.00086171 0.0014079
0.0017645 0.0018351 0.00063886 0.0020041
-0.0016922 0.0019122 -0.023739 -0.0075487 0.31539 0.16189 0.0013759 -0.00012108
0.0010198 0.00033152 0.00036226 0.0003275
-0.00096383 -0.0021181 -0.00083048 0.0014436 0.0014124 -7.8596e-05 0.10981 0.25692
0.002222 -0.01936 -0.00021617 0.00013946
-0.0010478 0.0033612 0.0018254 0.0019112 0.0010228 0.00034019 0.0021951 -0.019374
-0.0033426 0.22392 0.0040156 -0.015563
0.0026252 0.0013686 0.00059446 0.00196 0.00036087 0.00031252 -0.00011799 8.7841e-05
0.0040833 -0.015667 0.025035 0.31842
1340000000 0.20898 0.23522 -0.017013 -0.01937 0.00060524 0.0042278 -0.0019383 -0.00080456
0.0015117 0.0028997 0.0017625 -0.0014937
-0.016991 -0.01937 0.036639 0.37216 -0.020589 0.0049003 -0.00019741 0.0020403
0.0019456 0.00084958 0.0011689 0.000766
0.00064916 0.0042193 -0.020596 0.0049893 0.33848 0.11302 0.00089669 -0.00094724
0.00060809 -0.00060296 8.7435e-05 0.00019351
-0.0019401 -0.00085497 -0.00019065 0.0020309 0.00088761 -0.00092131 0.1431 0.23604
-0.0076429 -0.017175 0.00092128 0.00070332
0.0015861 0.0027789 0.0019241 0.00085309 0.0005939 -0.00058469 -0.0076841 -0.017137
0.025581 0.22109 -0.0030706 -0.014082
0.00179 -0.0014475 0.0012741 0.00078265 0.0001162 0.0001861 0.00085436 0.00076243
-0.0030311 -0.014049 0.06365 0.31429
1400000000 0.24272 0.19878 -0.023328 -0.0081179 0.0049045 0.0029115 -0.0021848 0.00081611
0.002652 0.0010889 0.00042038 -0.0014183
-0.023287 -0.0081181 0.07425 0.3606 -0.01376 0.012586 0.0013314 0.0013352
0.001244 -0.00067115 0.0011442 0.00022585
0.004899 0.0029056 -0.013731 0.012663 0.35127 0.059249 -0.00011281 -0.0013909
0.00022509 -0.00015939 0.00044981 0.0002785
-0.0022016 0.00084791 0.0013239 0.001351 -7.0254e-05 -0.0013678 0.17219 0.20767
-0.014084 -0.010537 -0.00085539 -0.00022211
0.0026852 0.0011007 0.0012042 -0.00069757 0.00021773 -0.00013026 -0.014094 -0.01049
0.058618 0.22164 -0.0096749 -0.0094024
0.00039842 -0.0014182 0.0011295 0.00018717 0.00049624 0.00028623 -0.00076377 -0.00023971
-0.0096867 -0.0093723 0.10791 0.30604
1460000000 0.2675 0.15563 -0.02043 0.0043345 0.0052114 -0.0017477 -0.0015207 0.0017609
0.0022032 -0.00034742 -0.00018911 -0.00086715
-0.020417 0.004315 0.11012 0.33899 -0.0048115 0.014918 0.001697 0.00021674
0.0011199 -0.0013364 0.0012708 -0.00054175
0.0051609 -0.0017942 -0.0047103 0.014984 0.35812 0.0043495 -0.0010544 -0.0011102
0.00024836 -0.00022382 0.000769 -0.00039555
-0.0015214 0.0017484 0.0016851 0.00022158 -0.0010741 -0.0011024 0.20005 0.17896
-0.015305 -0.0039225 -0.00099423 0.0019831
0.0021756 -0.00033493 0.0011001 -0.0013673 0.00021877 -0.00024412 -0.015312 -0.0038833
0.089075 0.21065 -0.011942 -0.0028482
-0.00028525 -0.00090708 0.0012985 -0.00058555 0.00066716 -0.00035691 -0.0010645 0.0020288
-0.011961 -0.0028687 0.14241 0.28575
1520000000 0.28016 0.11352 -0.014997 0.0098179 0.0030891 -0.0040612 0.00018348 0.0026623
0.002432 -0.0019455 -0.001069 -8.0944e-05
-0.01499 0.009799 0.14406 0.32444 0.0025228 0.012026 0.0016715 -0.00073373
0.00021882 -0.0010376 0.00034884 -0.0010315
0.0030773 -0.0040597 0.0025739 0.01203 0.35024 -0.053698 -0.00085514 -0.00036542
0.00066901 -0.0010307 0.0001211 -0.00017382
0.00016766 0.0026687 0.0016711 -0.00073482 -0.0008516 -0.00036069 0.22319 0.14003
-0.015421 0.0018014 0.0015283 0.0020473
0.0024286 -0.0019945 0.00019841 -0.0010595 0.00064881 -0.0011131 -0.015442 0.0018197
0.11666 0.20073 -0.011848 0.0014381
-0.0010506 -0.00013363 0.00037962 -0.00096791 5.94e-05 -0.00016113 0.0015514 0.0020563
-0.011819 0.0014056 0.17591 0.26704
1580000000 0.29048 0.068487 -0.0085175 0.013286 -0.0012983 -0.0046731 0.0015606 0.0018278
-0.00015301 -0.0024051 -0.00018622 0.00034792
-0.008524 0.013265 0.17196 0.30043 0.0054828 0.0067519 0.00055649 -0.0015623
-0.00045341 -0.0011947 -0.00015886 -0.00074737
-0.0012907 -0.0046732 0.0055409 0.0067362 0.32866 -0.11021 -0.0014226 0.00037724
-0.00044457 -0.0013708 0.00022486 -0.00054314
0.0015887 0.0018249 0.00054628 -0.0015696 -0.0014091 0.00040986 0.2376 0.10108
-0.012101 0.0072522 0.0021958 0.00071013
-0.00013059 -0.0024026 -0.00044442 -0.0011935 -0.00038757 -0.0013426 -0.012064 0.0072945
0.14279 0.18693 -0.0093211 0.0078206
-0.0001688 0.00037654 -0.00019406 -0.00072693 0.00021259 -0.0005621 0.002191 0.00064585
-0.0093557 0.007831 0.20947 0.24258
1640000000 0.29383 0.026662 -0.0016813 0.012265 -0.0028591 -0.002121 0.0027871 0.001007
-0.00054917 -0.0018216 -0.00032423 0.00040661
-0.0016901 0.012266 0.20285 0.27504 0.0054689 0.0020113 -0.00052199 -0.0018086
-0.00095808 -0.00059001 -0.0004327 -0.00070708
-0.0028134 -0.0021038 0.0055114 0.0019979 0.29942 -0.16015 -0.00071064 0.0012876
-0.0012955 -0.0010323 -0.00016144 -0.00038765
0.0028132 0.00098169 -0.00052255 -0.0018267 -0.00076021 0.0012399 0.25077 0.050812
-0.0079865 0.008625 0.0026395 -0.00062988
-0.00053933 -0.0018473 -0.00096475 -0.00060473 -0.0012862 -0.0010911 -0.0079946 0.0086626
0.16736 0.16647 -0.0043004 0.0097402
-0.0003094 0.00039578 -0.00041918 -0.00071487 -0.00015749 -0.00029521 0.0026813 -0.00060641
-0.0042897 0.0097486 0.23623 0.21176
1700000000 0.28626 -0.018146 0.0017899 0.0095405 -0.0033322 0.00029727 0.0031125 -0.0013736
-0.0022295 -0.00072833 0.00053857 0.00039652
0.0017744 0.0095261 0.22056 0.24377 0.0027705 -0.00059164 -0.0014904 -0.00070903
-0.00085667 -0.00020397 -0.00082417 -0.00047775
-0.0033162 0.00034019 0.0027648 -0.00057835 0.25415 -0.19823 0.00016148 0.0017167
-0.0022384 -0.00014968 -0.00026927 -0.00091255
0.0030924 -0.0013669 -0.0014731 -0.00067232 0.0001464 0.0017748 0.24687 0.00062148
-0.005164 0.0098926 0.0017779 -0.0022998
-0.0022068 -0.00073201 -0.00086251 -0.00015724 -0.0022246 -0.00011047 -0.0050895 0.0099481
0.18645 0.15006 0.00067058 0.0098898
0.00052251 0.00035521 -0.00084243 -0.00048764 -0.00027386 -0.00092662 0.0017025 -0.0023172
0.00067036 0.0098936 0.25329 0.17838
1760000000 0.27595 -0.066633 0.0041801 0.0063632 -0.0021254 0.0012953 0.0012665 -0.003451
-0.0013146 0.00054779 0.00021695 -0.00056762
0.0041792 0.0063612 0.24789 0.20414 3.1105e-05 -0.0019181 -0.0012519 8.3485e-05
-0.0012162 0.001014 -0.00056811 0.00031981
-0.0020758 0.001303 6.7046e-05 -0.0019407 0.20595 -0.22995 0.0011633 0.0013989
-0.0011931 0.0016433 -0.001266 -0.00065218
0.001222 -0.003459 -0.0012757 7.9139e-05 0.0012292 0.0013858 0.23842 -0.051397
-0.0013627 0.0092129 -0.00013624 -0.0024228
-0.0013376 0.00056957 -0.0012121 0.0010149 -0.001199 0.0016279 -0.0013344 0.0091711
0.20449 0.11898 0.0046099 0.0072504
0.00018893 -0.00054559 -0.0005522 0.00032425 -0.0012716 -0.0006323 -8.6396e-05 -0.0023671
0.004639 0.0072509 0.2679 0.14134
1820000000 0.25156 -0.10483 0.0044396 0.0028119 0.00019461 0.002441 -0.0009831 -0.0030022
-0.0012523 0.00095671 -9.2952e-05 -5.3541e-05
0.0044281 0.0027966 0.25779 0.17337 -0.0022607 -4.4564e-05 -0.0014928 0.00099148
-6.6311e-05 0.0012518 -0.00067628 0.0004443
0.00020544 0.0024029 -0.0022278 -3.3367e-05 0.15489 -0.24473 0.001783 0.00053235
-0.0002348 0.0023878 -0.0016374 0.00015223
-0.001025 -0.0030813 -0.0014725 0.00099625 0.0017192 0.00056696 0.20718 -0.099379
0.00054215 0.008053 -0.0015446 -0.0019595
-0.0012261 0.00095325 -7.5885e-05 0.0012995 -0.00022447 0.0024289 0.00061263 0.0081142
0.2249 0.09229 0.0056788 0.003263
-9.1258e-05 -2.8774e-05 -0.00069133 0.00046259 -0.0017295 0.00012093 -0.0016527 -0.0019976
0.0056617 0.0032221 0.27104 0.10587
1880000000 0.21634 -0.14455 0.0021656 0.00058939 -0.00022536 0.0023329 -0.0029121 -0.0023394
-0.00022122 0.0017481 0.00039893 -0.00052664
0.0021485 0.00059016 0.26211 0.12765 -0.0041684 0.0028106 -0.00026361 0.0018303
0.00060338 0.0014412 5.4109e-05 0.0010762
-0.00019762 0.0023613 -0.0041921 0.0028879 0.10296 -0.25141 0.0019697 -0.0011477
0.0018118 0.0019412 -0.0010496 0.0014715
-0.0029154 -0.0023138 -0.00023061 0.0018437 0.0020177 -0.0012085 0.16558 -0.13905
0.0018513 0.0056642 -0.0024827 0.00046016
-0.00017346 0.0017395 0.00061315 0.0014646 0.0018611 0.0019349 0.0017739 0.0055954
0.2321 0.064385 0.0058484 0.0012619
0.00041108 -0.00052872 5.6236e-05 0.0010719 -0.0010792 0.0014815 -0.002384 0.00047421
0.0058827 0.001264 0.27246 0.072479
1940000000 0.17783 -0.1714 4.2439e-05 -0.0010806 0.0019718 0.0019093 -0.003943 0.00021667
0.001185 0.00086253 -0.00061296 -0.00065943
3.3059e-05 -0.0010899 0.26385 0.095518 -0.002025 0.0059943 0.0011094 0.0013467
0.0021051 0.00041133 0.00093345 0.00038627
0.0019329 0.0019613 -0.0020225 0.0059951 0.059813 -0.24347 0.00059223 -0.0024275
0.0023477 0.00024393 0.00031722 0.0017689
-0.0038691 0.00027417 0.0011478 0.00138 0.00059177 -0.002401 0.11332 -0.16999
0.0013324 0.0040825 -0.0014996 0.0013287
0.0012061 0.00087988 0.0021138 0.00038542 0.0023409 0.00022051 0.0013748 0.0041397
0.2399 0.027772 0.0044381 -0.0030748
-0.00065239 -0.00066657 0.0009084 0.00034998 0.00037939 0.0018122 -0.0015624 0.0012871
0.0044176 -0.0030627 0.2636 0.036068
2000000000 0.131 -0.18554 -0.0036594 0.0010663 0.0029492 0.0012936 -0.0024861 0.0038861
0.00076204 0.0005076 -0.00084625 0.00045025
-0.0036564 0.0010745 0.2493 0.060327 -0.00045692 0.0080924 0.0016521 0.0002379
0.001274 -0.0014125 0.00051218 2.4757e-05
0.0029484 0.0012725 -0.00039359 0.0080804 0.017982 -0.22861 -0.0015453 -0.0016261
0.0020973 -0.0011335 0.0016415 0.0013774
-0.0024329 0.0039283 0.0016714 0.00023209 -0.0014871 -0.0016364 0.058759 -0.17934
-0.00025198 0.003209 -0.00027838 0.0022302
0.00078404 0.00051335 0.0012581 -0.0014242 0.0020484 -0.001137 -0.00021962 0.0031627
0.23842 -0.0046884 0.00089269 -0.0038613
-0.00088437 0.00041261 0.00047835 3.7893e-05 0.001586 0.0013986 -0.0002628 0.0023544
0.00088463 -0.0038551 0.24996 0.008197
2060000000 0.084928 -0.19252 -0.0044135 0.0033233 0.0030107 -0.0008495 0.00088729 0.0034861
0.0015741 -0.00035013 -0.00031962 0.0014223
-0.0044071 0.0033135 0.23691 0.032069 0.0047412 0.0089161 0.00092761 -0.00068177
0.00043251 -0.0016309 0.00064879 -0.00017879
0.002984 -0.00090288 0.0048758 0.0088505 -0.014037 -0.21016 -0.0019464 0.00053747
0.00056276 -0.0022072 0.0028211 0.00010776
0.00086729 0.0035494 0.00093549 -0.00070925 -0.0019049 0.00050555 0.0079013 -0.17487
-0.0015215 0.0042699 0.00091186 0.0011129
0.0015443 -0.00041744 0.00044105 -0.0016648 0.00064677 -0.0022346 -0.0014028 0.0044281
0.22761 -0.042624 -0.0015157 -0.0050694
-0.00019747 0.0013756 0.00064079 -0.00016582 0.0029249 7.5731e-05 0.0009942 0.00094895
-0.0015061 -0.0050694 0.2361 -0.016692
2120000000 0.039155 -0.18386 -0.0033428 0.0067591 0.0022308 -0.0027973 0.0032927 0.0022123
0.00084913 -0.0014159 0.00097703 0.00026404
-0.0033004 0.00675 0.21567 0.0077469 0.0074087 0.0046355 0.0010173 -0.0012177
-0.0014729 -0.0019825 -0.00010879 -0.0011461
0.0022812 -0.0028686 0.0074327 0.004624 -0.042756 -0.19396 -0.00097533 0.0017049
-0.0015912 -0.001519 0.0005701 -0.0021531
0.003226 0.0021511 0.001123 -0.0012083 -0.00083049 0.0017304 -0.041498 -0.15819
-0.0016609 0.0061476 0.0017185 0.0011842
0.00083832 -0.0014308 -0.0014993 -0.0018791 -0.0016718 -0.0014743 -0.0016348 0.0060008
0.21395 -0.077918 -0.0057728 -0.0027773
0.0010247 0.00026182 -0.00012109 -0.0011395 0.0004964 -0.0022271 0.0016862 0.0012546
-0.0057519 -0.0027597 0.21491 -0.032729
2180000000 -0.00070342 -0.16977 -0.0016331 0.0098187 0.00048371 -0.0024627 0.0031068 -0.000598
0.00048644 -0.0013537 0.0012937 0.00027418
-0.0016797 0.0098198 0.19642 -0.0094332 0.0083359 0.0037887 -0.00082663 -0.0015234
-0.0021412 0.0009936 -6.8249e-05 0.00037372
0.00034392 -0.002406 0.0083596 0.0037378 -0.06372 -0.16919 0.0012711 0.0018231
-0.00095813 -0.00031292 0.00021437 -0.0017348
0.0030874 -0.00062651 -0.00087163 -0.0015415 0.0012907 0.0018166 -0.078052 -0.13115
-0.001142 0.0087076 0.0020368 -6.3251e-05
0.0004489 -0.0012921 -0.0021386 0.0010448 -0.00089344 -0.00022154 -0.001059 0.0088111
0.18814 -0.10818 -0.0062818 0.0014719
0.0012974 0.00034062 -2.4598e-05 0.00041496 0.00025824 -0.0017772 0.0021122 -5.3862e-05
-0.0062676 0.0014489 0.19923 -0.046709
2240000000 -0.029342 -0.14549 0.0024312 0.011114 -0.00076942 -0.0028482 0.0016744 -0.0025403
-0.0017979 -0.00082306 0.00084517 -0.0019344
0.002442 0.011113 0.17697 -0.015606 0.0087595 -0.00023008 -0.00071402 -0.00048091
-0.00034925 0.0013635 -0.00059276 -0.00041083
-0.00075592 -0.0028474 0.0087696 -0.0002322 -0.081008 -0.14525 0.0022038 -0.0018404
-0.00097982 -2.0313e-05 -0.0023073 -0.0014855
0.0017417 -0.0025231 -0.00076507 -0.00043092 0.0021928 -0.0017918 -0.1109 -0.10288
0.0016016 0.010696 0.0015265 -0.00052669
-0.001884 -0.00083781 -0.0003677 0.0012684 -0.0010706 -7.3969e-05 0.0015689 0.010497
0.1605 -0.12667 -0.0064754 0.0041556
0.00072881 -0.0020395 -0.00067941 -0.00044271 -0.0022846 -0.0015258 0.0015004 -0.00056157
-0.0065078 0.0041818 0.17565 -0.057897
2300000000 -0.056193 -0.11801 0.0079321 0.0089521 -0.0013498 -0.0020633 -0.00073243 -0.0015395
-0.0013737 0.00068907 -0.0012431 -0.00066604
0.0079026 0.0089585 0.15637 -0.024547 0.0088589 -0.0022383 -0.0008659 0.00063244
-7.0339e-05 0.0016441 0.0001042 0.00086173
-0.0014514 -0.0020005 0.0088194 -0.0023318 -0.093734 -0.1208 -1.5609e-05 -0.0018024
-1.0959e-05 0.0018634 -0.0019904 0.00077687
-0.00072404 -0.0015303 -0.00087428 0.00063598 -0.00015634 -0.0017772 -0.13207 -0.066867
0.0055243 0.010761 0.00059562 -0.0019261
-0.0012632 0.00060685 -1.602e-05 0.0016874 5.233e-05 0.0018598 0.0055938 0.010957
0.12507 -0.1481 -0.0039523 0.0075657
-0.0011512 -0.00067208 0.00013271 0.00081624 -0.0019774 0.00081805 0.00065534 -0.0020005
-0.0039572 0.007525 0.15968 -0.059392
2360000000 -0.07204 -0.086473 0.010803 0.0082565 -0.0011727 -0.0014249 -0.0017219 -0.0008497
-0.00061975 0.0010186 -0.0016326 -0.00046528
0.010784 0.0082754 0.1476 -0.024275 0.0081417 -0.0052775 -0.0006725 0.0010145
0.001944 0.00022746 3.3846e-05 -0.00015975
-0.001138 -0.0014438 0.0080886 -0.0053626 -0.1031 -0.09871 -0.0027629 -0.0010405
0.0007323 9.9742e-05 -0.000883 0.0018114
-0.0017798 -0.00080882 -0.00066439 0.0010204 -0.0026944 -0.0010497 -0.14796 -0.034461
0.010393 0.0099978 0.0014424 -0.0022898
-0.00061738 0.00087673 0.0020121 0.00019105 0.00076656 0.00017282 0.010447 0.0099328
0.097167 -0.14866 -4.5372e-06 0.0085332
-0.0016203 -0.0004838 4.3063e-05 -0.00021403 -0.00090315 0.0018289 0.0014341 -0.0021837
-2.2242e-06 0.0085477 0.1375 -0.062711
2420000000 -0.080153 -0.059378 0.014346 0.0023964 -0.0032296 -0.0010494 -0.00066068 0.00082894
0.0011959 0.0014656 -0.0013699 0.0016717
0.014321 0.0023891 0.1302 -0.025139 0.0044962 -0.0072343 0.0013546 0.00097372
0.0008021 -0.0016576 -0.00014215 -0.00027631
-0.0032219 -0.0010352 0.0044268 -0.0073114 -0.11624 -0.078036 -0.0024228 0.0015364
-0.00011948 -0.00023361 0.00045078 0.0029309
-0.00072643 0.00079178 0.0013785 0.00095278 -0.0024354 0.0015797 -0.1568 0.0092842
0.013959 0.0073378 -0.00030731 -0.0027089
0.0011931 0.0015022 0.00074222 -0.0016851 -0.00014874 -0.00027793 0.013898 0.0073905
0.061705 -0.14867 0.0012316 0.0097117
-0.0013168 0.001717 -9.8569e-05 -0.00024176 0.00044195 0.0027808 -0.00036656 -0.0026655
0.0011144 0.0096342 0.1188 -0.057924
2480000000 -0.080601 -0.02847 0.013893 -0.0030598 -0.0015762 -4.3327e-05 -0.00049992 0.001267
0.0017448 -0.00034541 0.00027256 0.0014723
0.01387 -0.0030358 0.13221 -0.026104 0.0024691 -0.0090895 0.0011354 -6.6985e-06
-0.00060199 -0.00095054 -0.00012781 -0.00034741
-0.0015334 -2.4967e-05 0.0024008 -0.0090729 -0.11916 -0.057873 -0.0005316 0.0035293
-0.00026446 -0.00067745 0.0020244 0.0008153
-0.00042241 0.0013782 0.001048 -6.0639e-05 -0.00058688 0.0035012 -0.15782 0.046712
0.017406 0.0011665 -0.001603 -0.0025015
0.0017091 -0.00041503 -0.0006292 -0.0010273 -0.00030174 -0.00064717 0.0175 0.0011453
0.031981 -0.14121 0.004323 0.0078991
0.00022023 0.0014792 -0.00016626 -0.00028173 0.0021098 0.0009393 -0.0016575 -0.0025487
0.0044493 0.0079894 0.099491 -0.054011
2540000000 -0.084937 -0.0017087 0.011387 -0.0067573 -0.0023498 0.00079582 0.00071586 0.00081733
2.8126e-05 -0.0018102 0.0010705 0.0015794
0.011354 -0.0067261 0.1189 -0.018019 -0.0014664 -0.0080887 0.00047745 -0.0014513
-0.0018095 -0.00013772 -0.00047629 0.00034613
-0.0022918 0.00088166 -0.0015592 -0.0080551 -0.12549 -0.034265 0.0021951 0.0024563
-0.0011187 0.00012511 0.0017599 -0.0010642
0.00067738 0.00073251 0.00049818 -0.0013533 0.002234 0.0024668 -0.15636 0.084967
0.017245 -0.0056912 -0.0024128 -0.0018015
-2.0328e-05 -0.0017906 -0.0018348 -0.00014028 -0.0010753 2.9287e-05 0.017004 -0.0056929
0.0077112 -0.12695 0.0073288 0.006631
0.00099223 0.0015125 -0.00038485 0.00026315 0.0018013 -0.00093846 -0.0023991 -0.0018171
0.0072957 0.006653 0.084369 -0.040246
2600000000 -0.077845 0.022947 0.0079912 -0.010119 -0.0012048 0.0025233 0.0008783 -0.00039794
-0.0011125 -0.00097235 0.0017607 0.00036182
0.0079903 -0.010081 0.11317 -0.033765 -0.0037592 -0.0061501 -0.0003804 -0.00065163
-0.00023072 0.0017284 -0.00016876 0.00061489
-0.0011788 0.0025141 -0.0038556 -0.0060588 -0.13026 -0.0095149 0.0029704 -0.00017402
6.5713e-05 0.0013574 0.0011305 -0.0015108
0.00091043 -0.00047105 -0.00038506 -0.00070684 0.0030529 -0.00010368 -0.14165 0.11854
0.014056 -0.011615 -0.0032161 0.00035567
-0.00099452 -0.001062 -0.0001523 0.0016795 6.5758e-05 0.0013948 0.014129 -0.011679
-0.019386 -0.11126 0.0092244 0.0057792
0.0018719 0.0003819 -0.00016064 0.00073394 0.0011154 -0.0016772 -0.0032968 0.00038262
0.0093198 0.0058014 0.076788 -0.025436
2660000000 -0.0722 0.04864 0.0039999 -0.011751 -0.00013721 0.0011519 -0.00013534 -0.00025658
-0.0024677 0.00036231 0.0013532 -0.00070196
0.0039804 -0.011723 0.12045 -0.02984 -0.004966 -0.0042873 -0.0012598 -0.00037121
0.00031446 0.0019131 0.00054731 0.00085223
-7.1608e-05 0.0011322 -0.0050377 -0.0042662 -0.12936 0.011203 0.0019053 -0.001933
0.00026649 0.00063557 -0.0012367 -0.001545
-6.6518e-05 -0.00018167 -0.0012078 -0.000344 0.0018936 -0.0018936 -0.12192 0.14918
0.0079771 -0.015409 -0.0024243 0.0010238
-0.0024734 0.00043163 0.00033742 0.0019038 0.00026079 0.00059417 0.0078464 -0.015598
-0.035192 -0.096383 0.010488 0.0015503
0.0013361 -0.00071884 0.00054265 0.00080819 -0.0010314 -0.0014243 -0.0023381 0.00094884
0.010459 0.0015042 0.072247 -0.006532
2720000000 -0.06149 0.067266 -0.00027954 -0.011576 -0.00030441 0.0028544 -7.4577e-05 0.00014044
-0.002123 0.0020091 0.00048722 -0.0016074
-0.00027741 -0.011548 0.10526 -0.032944 -0.0052852 -0.00087153 -0.001438 0.00037975
0.001748 0.00044921 0.00074002 -0.00021048
-0.00021889 0.0028441 -0.0052802 -0.00085478 -0.12359 0.040663 0.00024393 -0.0024704
0.00033147 0.00055875 -0.0013134 0.00069802
-0.00013226 0.00017837 -0.0014371 0.00042178 0.00018969 -0.0024779 -0.089806 0.17911
0.0016705 -0.015975 -0.0016743 0.0022557
-0.002103 0.0019514 0.0018298 0.00044081 0.00028556 0.00040084 0.0015789 -0.015788
-0.050989 -0.070913 0.012138 -0.00092309
0.00048334 -0.0016206 0.00079798 -0.00023224 -0.0012516 0.00052584 -0.0015336 0.0022191
0.012195 -0.00092903 0.076804 0.013298
2780000000 -0.047327 0.08661 -0.0046974 -0.01022 -1.5911e-05 0.0012279 0.0006077 -0.00020396
0.0011523 0.0026185 -0.00064338 -0.001721
-0.0047148 -0.010206 0.10349 -0.044867 -0.0040247 0.00063138 -0.00010056 0.0015381
0.0016978 -0.00091156 0.00010725 -0.00023708
-1.3454e-05 0.0012851 -0.0040919 0.00063348 -0.12102 0.070974 -0.0020771 -0.0014581
0.0003352 -0.00035518 -0.00041213 0.00088008
0.00059607 -0.00018841 -0.00013711 0.0015431 -0.0021207 -0.0014435 -0.060709 0.20103
-0.0050463 -0.014677 -0.00073673 0.0019254
0.0011728 0.0026752 0.0017176 -0.00096182 0.00042809 -0.00032447 -0.0050741 -0.014798
-0.06433 -0.045413 0.010407 -0.005327
-0.00065955 -0.0017607 0.00013697 -0.00018349 -0.00034621 0.00097038 -0.00069833 0.0019691
0.01033 -0.0054185 0.080476 0.031661
2840000000 -0.031765 0.10222 -0.0075326 -0.0068555 0.0013675 0.0020517 -1.3916e-05 -0.00022856
0.0015605 0.001082 -0.0016751 0.00020782
-0.0075468 -0.0068691 0.10141 -0.037785 -0.0030287 0.001654 0.00032797 0.00066805
-3.8469e-05 -0.0015171 9.8374e-05 0.00010471
0.0013589 0.0019542 -0.0029602 0.0016913 -0.11491 0.097354 -0.0011661 0.00042219
0.00052469 0.00011368 0.00097167 0.0010627
6.2213e-06 -0.00024997 0.00037261 0.00063208 -0.001211 0.00035322 -0.025121 0.21677
-0.0089786 -0.010295 0.0003674 0.0012282
0.0015682 0.0010843 -0.00012946 -0.0015711 0.00058896 0.00013906 -0.0089347 -0.010312
-0.068642 -0.021679 0.0084858 -0.0070935
-0.0016674 0.00013986 8.1633e-05 2.0972e-05 0.00087919 0.0010413 0.00038492 0.0013118
0.0086209 -0.0071213 0.095056 0.046763
2900000000 -0.017291 0.12181 -0.0088158 -0.0028611 0.0015607 6.8768e-05 0.00040375 -0.00086973
0.0024311 -0.0011362 -0.00092026 -0.0001194
-0.0088064 -0.0028698 0.082253 -0.045246 -0.00064586 0.0026727 0.00084805 0.00037663
-0.00047955 -0.0014398 -0.000233 2.4697e-06
0.0015571 7.0973e-05 -0.00061533 0.0026697 -0.097015 0.12964 -0.00080679 -8.364e-05
-0.00042746 -0.0011343 0.0018495 -0.0005102
0.00043335 -0.00082522 0.00084437 0.00038321 -0.00067972 -6.0349e-05 0.011897 0.22023
-0.011411 -0.0055158 0.0010704 0.0020021
0.0023254 -0.00113 -0.00045814 -0.0014382 -0.00065223 -0.0011377 -0.011316 -0.005386
-0.068998 0.01022 0.0064517 -0.0097538
-0.00094574 -1.18e-05 -0.00019534 -3.3225e-05 0.0020336 -0.00066701 0.0012075 0.0019744
0.0063332 -0.0097704 0.10949 0.052344
2960000000 0.0049147 0.13355 -0.0085888 0.00063914 0.00048696 0.0014179 -0.00075534 -0.00089592
-0.00035487 -0.0019055 -0.00063104 0.00059764
-0.008578 0.00063217 0.09149 -0.04458 -0.00026845 0.00096928 0.00094736 0.00014045
-0.0011673 -0.00076426 0.00051251 0.00037531
0.00051384 0.0014606 -0.00030383 0.00097388 -0.078498 0.16076 -0.00063817 0.00054339
-0.00049941 0.00067843 -5.5392e-05 -0.0026304
-0.00075462 -0.00088947 0.00093155 0.00015175 -0.00070497 0.00047717 0.054039 0.22723
-0.011043 0.00017209 0.0016353 0.00047515
-0.00026308 -0.0018579 -0.0012198 -0.00079982 -0.00033959 0.00085643 -0.011062 0.00025883
-0.059548 0.036205 0.0019319 -0.011717
-0.00060416 0.00067902 0.00051784 0.00035534 -0.00013422 -0.0025187 0.0016744 0.00045601
0.0019342 -0.011764 0.1294 0.063125
3020000000 0.023548 0.14741 -0.0062928 0.0038591 0.0015068 -0.00022869 -0.0010507 7.9784e-05
-0.00076053 0.00015361 8.1359e-05 0.00040981
-0.0062991 0.0038378 0.080438 -0.033163 -0.00018616 -0.00040052 0.00052822 -0.00084206
-0.0016768 0.00045675 0.0006096 -0.00025512
0.0014541 -0.00023886 -0.00020739 -0.00032314 -0.056635 0.18561 -0.00035202 0.00090808
0.00020878 0.00036786 -0.00090808 -0.0016008
-0.0010516 5.0263e-05 0.00048649 -0.00086824 -0.00039635 0.00091631 0.093396 0.22049
-0.0087595 0.0033172 0.000689 0.00043043
-0.00073789 0.00023034 -0.00162 0.00051146 7.3994e-05 0.00047649 -0.0087946 0.0032027
-0.047456 0.060774 -0.0010767 -0.010699
-3.8715e-06 0.00046535 0.00052708 -0.00023346 -0.0007102 -0.001885 0.00068533 0.00036121
-0.0011166 -0.010742 0.1492 0.059828
3080000000 0.050825 0.15611 -0.0043701 0.0059096 0.001933 1.2177e-05 -0.00082247 0.00016596
-0.00065355 0.0001876 0.00013844 0.00063466
-0.0043583 0.0058684 0.07813 -0.027493 -0.00060197 0.00018062 -9.649e-05 -0.00032431
-0.00033525 0.0011559 -1.9492e-05 -0.00051436
0.0017717 -4.7472e-05 -0.00060339 0.00019101 -0.019103 0.20702 -0.00076683 0.0004304
0.00050966 0.00047513 -0.0022047 -0.00043644
-0.00083992 0.00021415 -8.1863e-05 -0.00037931 -0.00064117 0.00029477 0.12707 0.21269
-0.005419 0.0067705 0.0020808 0.00040682
-0.00064878 0.00036317 -0.0003453 0.0011644 0.00040006 0.0005533 -0.0053507 0.0068673
-0.024587 0.089382 -0.0056801 -0.0092912
0.00024687 0.00059738 -1.7825e-05 -0.00058257 -0.0023824 -0.00048509 0.002049 0.00037461
-0.0057131 -0.0091399 0.16349 0.066658
3140000000 0.079575 0.15895 -0.0010505 0.0075309 0.0027949 -0.0015259 -0.00085809 0.0011997
0.0016104 0.00070306 0.00053343 -0.00013601
-0.0010664 0.0075119 0.07404 -0.029315 -0.001056 2.7534e-05 0.00067474 -0.00035639
-8.5866e-05 0.0010466 0.00057761 -0.00045818
0.0027766 -0.0015944 -0.001126 1.4322e-05 0.022603 0.22684 0.00024809 0.0017311
0.0011926 -0.00034602 -0.0027228 0.0009228
-0.00090566 0.0011744 0.00067638 -0.0003735 0.00022299 0.0018215 0.16233 0.18716
-0.0011801 0.0071756 0.00077175 -0.001505
0.0015217 0.00066402 -8.4065e-05 0.0010315 0.0013378 -0.00061372 -0.001087 0.0070705
-0.01139 0.10609 -0.0074153 -0.0058782
0.00032498 -0.00018744 0.0005842 -0.0004248 -0.0023676 0.00085199 0.00075879 -0.001407
-0.0074293 -0.0060207 0.18806 0.057567
3200000000 0.11145 0.1691 0.0040749 0.0064875 0.00073017 -0.0030038 -4.601e-05 0.0016844
0.00047826 -0.0018062 8.1754e-05 0.00060451
0.0040406 0.0064768 0.084511 -0.027872 -0.0011632 0.00038781 -0.00049823 -0.0010056
0.00081653 0.0011013 -0.00034262 -0.0010098
0.0007204 -0.0030725 -0.001129 0.00040212 0.067536 0.23225 0.0011628 0.00062771
0.00016977 -0.0019476 -0.0014794 0.0026647
-5.2973e-06 0.0016737 -0.00046944 -0.0010542 0.0012447 0.00066608 0.18377 0.16459
0.0014359 0.0062294 0.00078564 -0.0013925
0.00056947 -0.0017487 0.0008206 0.0010135 9.2454e-05 -0.0020614 0.0014152 0.0063662
0.022515 0.12435 -0.0089667 -0.0021096
0.00014478 0.00057214 -0.00040831 -0.0010361 -0.0013708 0.0025242 0.00072715 -0.0014739
-0.0089257 -0.0020536 0.20362 0.056788
3260000000 0.14309 0.16107 0.004279 0.002976 -0.00056118 -0.0023551 0.001099 0.00063626
0.00020913 -0.0018476 -5.5527e-05 -6.0131e-07
0.0042932 0.0029782 0.09274 -0.031133 -0.0019841 0.0019607 -0.00055769 -0.00013991
0.00098205 -0.00053808 -0.00094072 2.1062e-06
-0.00065071 -0.0023895 -0.002013 0.0020605 0.11851 0.22723 0.00058742 -0.00020356
-0.00091429 -0.0010099 0.0007147 0.0020116
0.0011459 0.00061373 -0.00053714 -0.00010648 0.00041659 -0.00023655 0.2108 0.12695
0.0038583 0.0049778 -0.0007052 -0.0018481
0.0002215 -0.0018455 0.00093535 -0.00057663 -0.00086211 -0.00084821 0.0039009 0.0050634
0.043842 0.13265 -0.0070712 0.0030185
-0.00019705 2.7876e-05 -0.00094485 -1.8532e-05 0.00080373 0.002006 -0.00079507 -0.0018197
-0.0070646 0.00292 0.23254 0.046954
3320000000 0.17333 0.15488 0.0071425 0.0011982 -0.00049112 -0.0019562 0.00061173 0.00029949
-0.0018753 -0.0014335 0.00014786 0.00018582
0.007121 0.0012135 0.099632 -0.027576 0.00045945 0.0023515 -0.00033363 -0.00038583
-0.00029768 -0.00041278 -0.00052285 0.00025818
-0.0005047 -0.001986 0.00051891 0.0024225 0.16679 0.21815 0.00021309 -0.00024671
-0.0010085 -0.0002094 0.00023624 0.00085128
0.00067728 0.00032039 -0.00032336 -0.00047411 0.00019839 -0.00025545 0.21949 0.096556
0.0049009 0.0020033 -0.0013056 0.0003613
-0.0018797 -0.0013352 -0.00029369 -0.00029378 -0.0011876 -0.00029128 0.004922 0.0018455
0.07083 0.13428 -0.004277 0.0032223
0.00018476 0.00012163 -0.00042539 0.00030581 0.00042781 0.00079472 -0.0012852 0.00035973
-0.0043273 0.0032697 0.24887 0.034522
3380000000 0.20814 0.13809 0.0055749 -0.002204 -0.0013314 0.00063697 0.0010263 0.00014889
-0.0015466 0.00070206 0.00021451 1.502e-05
0.0055961 -0.0021673 0.11054 -0.03561 6.907e-05 0.0031112 -0.0011408 -0.00034294
-0.00018254 0.0001546 -0.00095764 0.00053273
-0.0012467 0.00071739 8.5612e-05 0.0030355 0.20772 0.19564 0.00057304 -0.000362
-0.001754 0.00063035 0.00091067 0.0013833
0.0010311 0.00018302 -0.0010965 -0.00030712 0.00059132 -0.0005093 0.23469 0.063918
0.0060168 0.0013593 -0.00021955 0.00033148
-0.0014823 0.00083755 -0.00021674 0.00010121 -0.0017039 0.00056574 0.0059881 0.0014397
0.10801 0.12746 -0.001593 0.005347
0.00022172 1.0649e-05 -0.00092692 0.00058891 0.00099119 0.0013061 -0.00024713 0.00029504
-0.0013947 0.0053255 0.27867 0.01592
3440000000 0.23966 0.11667 0.0044833 -0.0039758 -0.00072417 -0.0016345 0.00069831 5.0459e-05
-0.0015551 0.0015856 0.00093902 0.00013522
0.004503 -0.0039947 0.10408 -0.04101 0.0031557 0.002039 -0.00080162 0.0011771
9.6836e-05 0.00031018 0.00012523 0.00097637
-0.00073768 -0.0015948 0.00318 0.0020874 0.24628 0.16723 -0.00036379 -0.00010949
-0.0001128 0.0012898 0.00094227 0.0008373
0.00065169 -3.6043e-05 -0.00084184 0.0011867 -0.00046769 -0.00010221 0.23578 0.030872
0.0066689 -0.0013999 -0.00022147 6.7499e-06
-0.0015952 0.0015662 0.00016134 0.00050298 9.6226e-05 0.0013908 0.0068418 -0.001519
0.13392 0.12099 0.0024741 0.0035139
0.00092385 9.1989e-05 7.0699e-05 0.0010078 0.00082712 0.00094693 -0.00032652 0.00011756
0.0021656 0.0034074 0.29515 -0.013506
3500000000 0.27165 0.085206 0.0024591 -0.0048669 -0.00131 0.0016855 0.0010548 -0.0008042
-0.0007901 0.0014373 0.00074611 -0.00087912
0.0024875 -0.0048326 0.11636 -0.064722 0.0031636 0.0012981 -0.00039497 0.00061614
0.00037015 -7.1024e-05 -5.1288e-05 0.0002863
-0.0012888 0.0016789 0.0031672 0.0011645 0.27551 0.1327 0.00024655 -9.7025e-05
-2.7634e-05 0.0011081 0.0020681 2.1584e-05
0.0010725 -0.00078524 -0.00035422 0.00064364 0.00041593 -0.00011891 0.23978 0.0030966
0.0060446 -0.0042122 -8.4452e-05 -1.5421e-05
-0.00073932 0.0013226 0.00042737 -0.00010059 -5.0905e-05 0.00094233 0.005976 -0.0041422
0.17397 0.098149 0.00232 0.0011358
0.00057416 -0.00095963 1.7129e-05 0.00042027 0.0020373 -9.9144e-05 9.8888e-05 -7.3825e-05
0.0026451 0.00115 0.31608 -0.041496
3560000000 0.29038 0.05108 0.00019421 -0.006003 -0.00025255 -0.00092885 0.00049395 0.00036181
0.0016381 0.001585 -0.00042334 -0.0011955
0.00018412 -0.0059627 0.1105 -0.070078 0.0057952 -0.00064387 0.00054972 0.00060315
0.00080292 -0.00020893 0.0002684 0.00048376
-0.00012808 -0.00093305 0.0058242 -0.00077721 0.30258 0.089982 -4.5357e-05 -0.00017787
0.00084806 0.00042072 0.0014803 -0.00080747
0.00048071 0.00036389 0.000486 0.00051307 -8.7495e-05 6.0055e-05 0.23 -0.03318
0.0046983 -0.0062995 -0.00029976 -0.00044602
0.0016328 0.0015706 0.00069347 -0.00024341 0.00078776 0.00044982 0.0047748 -0.0063364
0.19456 0.089708 0.0024651 -0.0012226
-0.00024872 -0.0010677 0.00041894 0.00041073 0.0012953 -0.00064345 -0.00049429 -0.00056919
0.0024241 -0.0012012 0.328 -0.082176
3620000000 0.30682 0.013151 -0.0012055 -0.0036543 -0.0021427 -0.00024336 0.00039069 -0.0016885
0.00012292 0.00058504 -0.00057629 -0.00095275
-0.001218 -0.0036627 0.11075 -0.099256 0.0041199 -0.0038931 0.00014764 0.00036122
-0.00026858 -0.00071654 0.00064286 0.00026719
-0.0021069 -0.00025584 0.0041288 -0.0039775 0.31521 0.046159 0.00014738 -0.0011163
-0.0002312 2.6186e-05 0.00061738 -0.00091937
0.00038236 -0.0016966 0.00022107 0.0004057 5.5083e-05 -0.0011004 0.21818 -0.063228
2.8468e-05 -0.0072921 -0.0012404 0.00088151
0.00010953 0.00042157 -0.00021662 -0.0008268 -9.4296e-05 0.00020727 3.9984e-06 -0.0071882
0.21624 0.053925 0.0005455 -0.0015846
-0.00056009 -0.00083641 0.00063456 0.00038567 0.00070194 -0.0010397 -0.0010008 0.0010361
0.00044971 -0.0014359 0.33076 -0.11592
3680000000 0.31078 -0.031051 -0.0036986 -0.0039283 -0.00097098 0.0018538 -0.00096065 -0.00024131
0.001276 -0.00016774 -0.0011265 -1.9012e-05
-0.0036809 -0.0039494 0.10647 -0.11603 0.0015497 -0.004623 0.0006956 0.00030248
-0.00032727 -0.00062613 0.0007743 8.4604e-05
-0.001104 0.0017716 0.0015165 -0.0046654 0.32596 -0.0034882 -0.00090007 -0.00061874
0.0012559 0.0008963 0.0007883 -0.0018625
-0.000942 -0.00023099 0.00067168 0.00028822 -0.00083 -0.00069991 0.20442 -0.096572
-0.00089076 -0.0062188 -0.0010458 0.0015781
0.0013805 -9.842e-05 -0.00024717 -0.00069635 0.0011792 0.00089661 -0.00099828 -0.0062032
0.23619 0.032589 4.6099e-05 -0.0015037
-0.0011287 -5.7556e-05 0.00076457 1.8707e-05 0.00069383 -0.0018561 -0.0010647 0.0013986
0.00010465 -0.0014404 0.32948 -0.1615
3740000000 0.31275 -0.067165 -0.0032089 0.00010372 -0.0021086 0.0026267 0.00020978 -0.00090356
-0.00076206 8.4536e-05 -0.00078704 0.00022488
-0.0031834 0.00014334 0.097713 -0.13769 0.00085339 -0.0055445 0.00025189 -0.00014901
-0.00033395 -0.00025732 0.00055324 6.6158e-05
-0.0020868 0.0026596 0.00078857 -0.0055065 0.32874 -0.042905 -0.00092397 -0.0001836
-0.00030585 -6.8677e-05 -0.00054331 -0.0013516
0.00014641 -0.00090125 0.00027482 -0.00013993 -0.001048 8.0724e-06 0.18338 -0.12032
-0.0029343 -0.005186 0.00073164 0.0026115
-0.00079244 0.00013873 -0.00035777 -0.00019289 1.5285e-05 -6.6434e-05 -0.002933 -0.0052399
0.24593 -0.0014242 -0.0009225 -0.0011317
-0.00091024 0.00023551 0.00053491 8.8634e-05 -0.00035364 -0.0011048 0.00070862 0.002688
-0.00085409 -0.0013878 0.31568 -0.20076
3800000000 0.30712 -0.11347 -0.0022633 0.00079428 0.00091368 0.0037721 -0.0012534 -0.0015622
0.0018634 0.0012553 -0.00097949 0.00034023
-0.0022965 0.00074558 0.087351 -0.15257 -0.0021941 -0.0050033 0.0003108 0.00022218
-0.00096173 -0.00022874 0.00078863 -1.8842e-05
0.00094485 0.0037558 -0.0022389 -0.0050697 0.32515 -0.084926 -0.00084375 0.00060446
0.00078748 3.0785e-05 -0.00086261 -0.00061537
-0.0013235 -0.0015576 0.00037302 0.00022239 -0.00082193 0.00057486 0.17369 -0.14532
-0.0031571 -0.0036937 0.0014692 0.001759
0.0018105 0.0012241 -0.00091454 -0.00038941 0.00074894 2.2123e-05 -0.0032026 -0.00352
0.26062 -0.039216 0.0012149 0.00020368
-0.0010724 0.00035317 0.00067494 7.8481e-05 -0.00098489 -0.00067042 0.0015215 0.0017621
0.0011908 0.00068601 0.30757 -0.24228
3860000000 0.29527 -0.14521 -0.00067657 0.0012312 0.0025949 0.0020277 -0.0020745 0.0012074
0.00088809 -0.001372 -0.00057755 0.0016678
-0.00071336 0.0012465 0.068209 -0.16242 -0.0032966 -0.004903 0.00059358 -0.00068897
-0.00088681 0.0013522 0.00080763 -0.00097297
0.0026632 0.0019685 -0.003315 -0.0048782 0.30537 -0.12489 -0.00055026 0.0009323
4.6904e-05 -0.00045291 -0.00093203 -0.0004772
-0.0020424 0.0012287 0.00057491 -0.00072667 -0.00051901 0.00096065 0.14607 -0.16059
-0.0028807 -0.0036267 0.0021813 0.0008845
0.00081262 -0.0012835 -0.00084937 0.0013962 4.5226e-05 -0.00055411 -0.0029808 -0.0036647
0.26047 -0.067266 0.00036715 -0.0017275
-0.00045566 0.0015035 0.00082743 -0.001085 -0.00087442 -0.00038952 0.0020772 0.00085483
0.00032646 -0.0019767 0.28458 -0.28051
3920000000 0.28034 -0.18475 0.0017575 9.2028e-05 0.0035407 0.0023678 0.00018455 0.0008809
0.00031653 -6.3647e-05 0.00083256 0.00059787
0.001715 9.1825e-05 0.040977 -0.17869 -0.0049179 -0.003399 -0.00048845 -0.0001622
0.00037721 0.00023314 -0.00018071 -0.00069166
0.0036034 0.0023324 -0.0050037 -0.0033051 0.29839 -0.15769 0.00044727 0.0011194
0.0015298 -0.0010637 -0.00051984 -3.7821e-08
0.00014762 0.0008581 -0.00045623 -0.00018093 0.00027567 0.0011921 0.12611 -0.1714
-0.0039204 -0.0034099 0.0022407 -0.00023361
0.00031739 -0.00014688 0.00045527 0.00023799 0.0018336 -0.00083963 -0.0040652 -0.0032476
0.25486 -0.11365 0.0011649 -0.0010112
0.00085376 0.00051466 -0.00022132 -0.00057105 -0.00067848 -0.00013419 0.0023633 -0.00022498
0.0011259 -0.00091535 0.26274 -0.30798
3980000000 0.25298 -0.22075 0.0017546 -0.0030683 0.0047865 -0.00029931 5.2537e-05 0.0011092
0.00078002 -0.0020264 0.00052524 0.00014612
0.0017397 -0.0030409 0.018937 -0.1922 -0.0056305 -0.0014457 0.00077079 0.00049731
0.00081917 0.00057629 -0.00024914 -0.0012082
0.004897 -0.00038541 -0.0057371 -0.0013558 0.26994 -0.18809 0.0013427 8.9761e-05
-0.0010897 -0.0012546 -0.00072752 -0.00055546
4.0626e-05 0.0011936 0.00080073 0.00047237 0.0014929 7.7485e-05 0.090136 -0.19255
-0.0043783 -0.0034442 0.0012928 -0.00078527
0.00090776 -0.0017306 0.00062407 0.00036822 -0.0012053 -0.0014421 -0.004262 -0.0036431
0.24467 -0.14416 0.0014447 -0.0048234
0.00052072 0.00017236 -0.0002704 -0.0011829 -0.00068761 -0.00059323 0.0013745 -0.00081798
0.0015362 -0.0048942 0.22834 -0.34569
4040000000 0.22518 -0.2463 -0.00068429 -0.0038027 0.0033481 -0.0029958 0.00023749 0.00036557
-0.00032559 -0.00077332 0.00066126 0.00010147
-0.000656 -0.0038126 -0.0062918 -0.19964 -0.0049599 0.00026366 0.00018456 -0.0010343
-4.5075e-05 0.00017277 -0.0013444 -0.00012611
0.0033087 -0.0030524 -0.0049998 0.00019855 0.24816 -0.22136 0.00019852 -0.00068959
-0.00092575 -0.00038631 -0.00093681 0.00025958
0.00021299 0.00021783 0.00015103 -0.00092395 0.00017798 -0.00074624 0.067796 -0.18782
-0.0064293 -0.0014793 0.001695 -0.00072233
-0.00056104 -0.00086638 0.00012041 0.00033369 -0.00078044 -0.00034799 -0.0066833 -0.0014855
0.23255 -0.17641 -0.0017221 -0.0031995
0.00064989 0.00014265 -0.0015458 -0.00016215 -0.00095704 0.00028864 0.0017948 -0.00046494
-0.0017454 -0.0030828 0.19111 -0.36372
4100000000 0.19458 -0.2696 -0.0033167 -0.0027076 0.0012117 -0.0038047 -1.6368e-05 7.6457e-05
0.00028324 -0.0016586 0.00033127 0.00011945
-0.0032593 -0.0026817 -0.032147 -0.20338 -0.0049198 0.0011621 -0.00017181 -0.00036368
0.00078132 0.00031714 -0.00047603 0.00032442
0.0010781 -0.0038813 -0.0047966 0.0013042 0.22613 -0.24803 -2.1866e-05 -0.00024929
-0.00079663 -0.00032747 -0.001468 -2.8767e-05
-3.4453e-06 7.6324e-05 -0.0001543 -0.00043404 -6.835e-06 -0.0001644 0.034246 -0.20123
-0.0061028 0.00066664 0.0011479 -0.0014417
0.0004858 -0.0015879 0.00068046 0.00026183 -0.00058505 -0.00033932 -0.005752 0.00081806
0.21849 -0.2029 -0.0014748 -0.0041737
0.0003635 0.00034676 -0.00048041 0.00041246 -0.0015634 0.00015284 0.0010929 -0.0015279
-0.0015662 -0.0044438 0.15775 -0.39062
4160000000 0.16498 -0.28634 -0.0035713 -0.0018744 -0.00033348 -0.0033434 0.00070717 -0.00021555
-0.0037621 -0.00068567 0.00086463 -0.00066396
-0.0035995 -0.0018668 -0.058092 -0.19953 -0.0046255 0.0029454 -0.000447 -0.00020095
0.00039088 -0.00060519 -0.0010832 0.00042357
-0.00033885 -0.0033129 -0.0046228 0.0029361 0.1927 -0.26339 0.00059767 -2.8668e-05
-0.00072442 -0.00049467 -0.0012184 0.0011739
0.00069939 -0.00015478 -0.00041132 -0.00018517 0.00055922 -0.00019148 0.0099827 -0.18885
-0.0048606 0.0016445 0.0012772 -0.0022986
-0.0037757 -0.00059041 0.00031866 -0.00058667 -0.00085528 -0.00057017 -0.0051394 0.0014539
0.18752 -0.23553 -0.004013 -0.0034438
0.00068228 -0.00087547 -0.0010418 0.00042791 -0.0010858 0.0010666 0.0012523 -0.0021478
-0.0038681 -0.0031645 0.10822 -0.39882
4220000000 0.13697 -0.30191 -0.004355 0.00017247 3.1057e-05 -0.0036503 -0.00023877 -0.00010412
-0.00086652 0.0010052 0.00019447 -0.0011637
-0.0043801 0.00014487 -0.094576 -0.18944 -0.0021066 0.0033902 -8.1927e-05 -0.00011659
-5.897e-05 -7.9416e-05 -0.00050525 0.0011004
-7.4804e-05 -0.0037207 -0.0019728 0.0035646 0.16332 -0.28937 -2.0061e-05 -9.1587e-05
7.1342e-05 0.00029018 -0.00010585 0.0012153
-0.0003161 -0.00016004 -0.0001224 -0.00011211 1.2587e-05 5.5324e-05 -0.013992 -0.18685
-0.0045245 0.0023552 -0.00027111 -0.002297
-0.00085457 0.001222 -1.9461e-05 9.1823e-07 0.00027693 0.00032785 -0.00439 0.0025645
0.17232 -0.26081 -0.0045794 -0.0026273
0.00029421 -0.0011667 -0.00044705 0.0010888 -0.00027704 0.0013315 -9.4657e-05 -0.0025293
-0.0046257 -0.0027227 0.080545 -0.41243
4280000000 0.10596 -0.3105 -0.002845 0.0016272 -0.0017753 -0.004226 -0.00043219 0.00061628
-0.0003594 0.0013171 -0.00054101 -0.00033495
-0.0028912 0.0016712 -0.12016 -0.19364 -0.0027345 0.0028596 -0.00069503 -0.0003452
0.0002042 0.00016355 0.00058268 0.00056114
-0.0018015 -0.0041547 -0.0027815 0.0029544 0.13314 -0.29597 0.00090825 -0.0002306
-0.00073692 0.0012178 -0.00048692 0.0007415
-0.00032994 0.00057547 -0.00069919 -0.00030854 0.00091509 -0.00023857 -0.051998 -0.1715
-0.0046785 0.0024796 -0.00067171 -0.0022748
-0.00045809 0.0013807 0.00027308 0.00019548 -0.00072887 0.00083876 -0.0047312 0.0023563
0.12871 -0.28344 -0.0061139 -0.0010922
-0.00064691 -0.00024545 0.00051086 0.00061991 -0.0002624 0.00084798 -0.00075697 -0.0021139
-0.0062411 -0.0010129 0.02946 -0.41702
4340000000 0.078408 -0.31934 -0.0018381 0.0019152 -0.0022336 -0.0014028 0.00030615 0.00057043
0.00011505 0.0006265 -9.0797e-05 -0.00090353
-0.0017961 0.0018781 -0.14083 -0.1676 -0.0019324 0.0039171 -8.3871e-05 0.00053715
-0.00028837 -0.00024388 0.00038973 0.00043541
-0.0022799 -0.0014801 -0.0019558 0.0039804 0.097536 -0.31312 -0.00033776 -0.00096359
0.00052014 0.00074503 0.00068299 0.0021751
0.00025675 0.00047807 -7.5829e-05 0.00049287 -0.0003899 -0.0010752 -0.069552 -0.16885
-0.0040577 0.0037502 -0.0014021 -0.0024828
8.3687e-05 0.00057331 -0.00024895 -0.0003257 0.00041141 0.00083758 -0.0040655 0.0037841
0.10189 -0.30812 -0.0044227 0.001445
-0.00010487 -0.00096253 0.00045726 0.00042761 0.00076731 0.0019198 -0.0013678 -0.0025164
-0.0042359 0.0012804 -0.0037913 -0.41165
4400000000 0.047551 -0.32459 -0.00079216 0.0014002 -0.0025418 -0.0018313 0.00079108 0.0012294
-2.1647e-05 0.00065361 -0.00016007 -0.00064123
-0.00076644 0.0013955 -0.16978 -0.15766 -0.001319 0.0041501 -0.00048846 0.00043295
0.00014846 -0.00054336 0.00048087 0.00030333
-0.002571 -0.0016601 -0.0013307 0.0041278 0.068504 -0.31952 -0.00013374 -0.00029472
0.00028364 0.00011951 0.0011672 0.0013333
0.00077657 0.001229 -0.0004912 0.00048747 -0.00011285 -0.00015458 -0.094248 -0.15541
-0.0031115 0.0053158 -0.001951 -0.0014263
-6.8807e-05 0.00082528 0.00027653 -0.00042395 0.00038543 0.00019446 -0.0031556 0.0052403
0.070738 -0.31987 -0.0041235 0.0011214
-0.00014301 -0.0006765 0.00036295 0.00035403 0.0010842 0.0013015 -0.0020943 -0.0014575
-0.0042317 0.0011518 -0.049999 -0.4158
4460000000 0.011692 -0.32432 -0.00062904 0.00031851 -0.0042829 -0.0007795 0.0014168 -0.00062849
-0.00034809 0.0011279 -0.0011024 -0.00048396
-0.00062868 0.00025191 -0.19156 -0.12804 -0.00048407 0.0045949 -0.00043121 0.000761
-0.00016659 -0.00042722 0.0003951 -0.00049039
-0.0042749 -0.0008252 -0.00030357 0.0046314 0.042965 -0.32658 -0.00041466 -0.00046733
0.00049698 0.00075592 0.0017448 0.00073981
0.001384 -0.00063454 -0.00035676 0.00077519 -0.00039249 -0.00044388 -0.10713 -0.1339
-0.0014494 0.0059241 -0.0025941 -0.00082444
-0.00037662 0.0011105 -0.00035992 -0.00050856 0.00045449 0.0005708 -0.00151 0.0058155
0.034871 -0.31667 -0.0039332 0.0030188
-0.0011225 -0.00033767 0.00040185 -0.00042752 0.0017164 0.00058962 -0.0024196 -0.00071832
-0.0037583 0.0030673 -0.089711 -0.39767
4520000000 -0.012116 -0.32485 -0.00048566 -0.00057646 -0.0037374 0.0004275 0.00071709 -2.7153e-05
0.0017741 -8.2835e-05 -0.00078103 0.00099598
-0.00050059 -0.00055834 -0.21631 -0.11083 0.00096817 0.0045965 0.00060089 0.00088591
-0.00035712 7.8788e-05 0.00037435 -0.00012358
-0.0036572 0.00042684 0.00096694 0.0046024 0.011709 -0.32424 -0.0010761 0.00044069
0.00072772 -0.00066463 0.0018507 -0.00087538
0.00068399 -3.3929e-05 0.00057582 0.00090448 -0.0011609 0.00055706 -0.12476 -0.12489
-0.00035112 0.0057357 -0.0028648 -0.00036961
0.0016649 0.00010415 -0.00027126 -1.1877e-05 0.00072488 -0.00028758 -0.00031619 0.0057626
-0.012659 -0.3292 -0.0025741 0.002663
-0.00067598 0.0009425 0.00034684 -9.3655e-05 0.0016853 -0.0011115 -0.0030552 -0.00045455
-0.0025854 0.0026767 -0.11872 -0.39516
4580000000 -0.049795 -0.31724 -0.0013491 -0.00065938 -0.0030733 0.0025689 0.00084073 -0.00040795
4.5446e-05 0.00039586 -0.00030314 0.00082803
-0.0013275 -0.00068024 -0.23485 -0.08418 0.0010381 0.0040351 0.00059673 -4.6112e-05
-0.00021848 0.00026215 0.00019529 -0.00038778
-0.0029739 0.0025973 0.0010781 0.0039537 -0.020381 -0.3209 -0.00015239 0.00046761
-0.00025758 6.8846e-05 0.0015274 -0.0010484
0.00082362 -0.00036642 0.00056126 -0.00013085 -0.00018433 0.00041208 -0.13516 -0.099987
0.0021715 0.0052933 -0.0027712 0.001099
0.00018567 0.00026532 -0.00025041 0.00032134 -9.1428e-05 2.8991e-05 0.002202 0.0052097
-0.040652 -0.33532 -0.0023702 0.003702
-0.00039525 0.0008793 0.0002155 -0.00033056 0.0015203 -0.0010839 -0.0025933 0.0011732
-0.0022505 0.0036208 -0.16359 -0.36571
4640000000 -0.075365 -0.31102 -0.0025838 -0.0016667 -0.0029333 0.0026669 0.00060421 -0.0015449
0.0014051 -0.00032024 0.00015246 0.00089943
-0.0025998 -0.0016279 -0.24507 -0.05646 0.0016013 0.0037702 0.00077594 0.00028748
-0.00022526 0.00040802 -2.6002e-05 -0.00076089
-0.0029599 0.0027088 0.0016539 0.0036815 -0.044273 -0.31447 0.00021091 0.00095524
0.0013383 0.0001557 0.00018542 -0.0020661
0.00054453 -0.0015446 0.00075155 0.0002947 0.00033125 0.00095926 -0.14061 -0.085522
0.0036606 0.003534 -0.0024089 0.0018046
0.0013213 -0.00023578 -0.00029179 0.00032164 0.001082 -0.00021544 0.0034798 0.0035744
-0.073604 -0.32224 -0.0021208 0.0039065
0.00015753 0.00096754 -5.3644e-05 -0.00076035 0.00032503 -0.002078 -0.0023013 0.0016765
-0.0020966 0.0039981 -0.18282 -0.35511
4700000000 -0.10307 -0.30611 -0.0042462 -3.7861e-05 -0.0016181 0.0046595 -0.00095536 -0.00093334
0.0011212 -0.00041478 0.00092854 0.00052254
-0.0042672 -7.455e-05 -0.25684 -0.037745 0.002655 0.0041791 0.00049219 -0.00050577
0.00025719 0.00033556 -0.00030974 6.3406e-06
-0.0015139 0.0046273 0.0026579 0.0041424 -0.074747 -0.30881 -0.00026915 0.00057878
0.00012984 -0.00030841 3.6346e-05 -0.0012718
-0.00089882 -0.00099018 0.0004762 -0.00056847 -0.00030191 0.00054149 -0.15736 -0.064651
0.0033012 0.0014429 -0.0015182 0.0025728
0.0010457 -0.00052447 0.00030736 0.00040632 0.00021034 1.5606e-05 0.0033561 0.0013993
-0.11314 -0.31454 -0.0010403 0.0037063
0.00089525 0.0004041 -0.00029221 -3.2811e-05 -0.00011162 -0.0014226 -0.0016568 0.0025841
-0.0010185 0.0037201 -0.2263 -0.32614
4760000000 -0.13327 -0.29092 -0.0049477 0.0014709 0.00075966 0.0046139 -0.000722 -0.00067573
0.00016338 -0.0012947 0.00073429 -0.00039528
-0.0049099 0.0014344 -0.25239 0.0045925 0.0032082 0.0032065 -1.9412e-05 -0.00060551
0.00038904 0.00028252 8.478e-05 5.4106e-06
0.00086967 0.004597 0.0032208 0.0031083 -0.10515 -0.29497 0.00088872 0.00044221
0.0010406 0.00022682 -0.0011302 -0.0010883
-0.00075287 -0.00067289 -5.066e-06 -0.0006075 0.00090574 0.00047204 -0.15138 -0.048256
0.0022563 0.0010226 -0.000804 0.0026937
0.00026997 -0.0012518 0.00037956 0.00017297 0.0010352 -0.00012123 0.0022384 0.0010397
-0.14524 -0.2984 -0.00087818 0.0040078
0.00079441 -0.00034492 0.00016621 3.6572e-06 -0.0010532 -0.00098036 -0.00068629 0.0027017
-0.00091008 0.0039707 -0.23748 -0.30407
4820000000 -0.16009 -0.27676 -0.0049979 0.0028075 0.0014513 0.0027683 -0.00090605 -0.00044051
0.00034286 -0.00082018 0.00013018 -0.00019774
-0.0049802 0.0028026 -0.26416 0.02693 0.0043993 0.003363 -0.00010395 -0.00032363
0.00015304 -7.378e-05 -8.2899e-05 -0.00036657
0.0015716 0.0027999 0.0045001 0.0032868 -0.13272 -0.29081 0.00052966 -0.00049798
0.00053195 -0.0006367 -0.0009275 -0.00011249
-0.00094717 -0.00040227 -0.00010031 -0.00036799 0.0005455 -0.00046889 -0.16645 -0.03061
0.0019362 -0.00035613 1.8184e-05 0.0030024
0.00044994 -0.00084652 0.00019569 -8.3101e-05 0.00049853 -0.00061875 0.0018728 -0.00031846
-0.18609 -0.28129 -0.00023592 0.0031857
0.00012046 -0.00022774 -0.0001481 -0.00036642 -0.00093182 -0.00018625 3.7925e-05 0.0029588
-0.00028508 0.0031569 -0.27463 -0.27379
4880000000 -0.19105 -0.2568 -0.0041997 0.0045728 0.0020905 0.0029756 -0.0014962 0.00022198
-0.00084565 -0.0011393 0.00042583 -0.00010653
-0.0041659 0.0046003 -0.25569 0.068396 0.0047898 0.0015549 -0.00039385 -8.5947e-05
-9.3422e-05 0.00020426 -0.00010914 1.4357e-05
0.0021424 0.0029868 0.0047887 0.0014787 -0.15163 -0.27752 0.00041183 -0.00040038
-0.00014539 -0.001399 -0.0004874 -0.00010296
-0.001455 0.00021656 -0.00032813 -0.00014168 0.0004339 -0.00034058 -0.15974 -0.012161
0.00035532 -0.00021763 0.0013193 0.0025349
-0.00093937 -0.0011965 -0.00017449 0.00018865 -0.0001395 -0.0012087 0.00039811 -0.00031691
-0.21632 -0.2658 9.6333e-05 0.0028416
0.00050546 -0.00011349 -0.00011773 -1.0684e-05 -0.00036965 -0.00011471 0.0013131 0.0025352
0.0002755 0.002972 -0.28644 -0.24412
4940000000 -0.21166 -0.23928 -0.0029629 0.0065416 0.0027685 0.0013117 -0.00025864 0.00071053
-0.00099549 -0.00033967 7.2363e-05 -0.00080269
-0.0029867 0.0065229 -0.26744 0.094339 0.0059098 0.0012388 -5.0536e-05 -0.00012408
0.00029276 -0.00036301 -0.00044282 0.00015305
0.0028432 0.0013023 0.0059287 0.0011393 -0.17155 -0.25367 0.00018097 -0.00046985
-0.0010955 -0.00024383 -0.00059361 0.0002137
-0.00024585 0.00075672 -0.00012297 -0.00011119 0.00012154 -0.00057322 -0.16728 -0.0024998
-0.00039431 0.00023855 0.0018602 0.0020038
-0.00097227 -0.00040682 0.00032107 -0.00035183 -0.001269 -0.00029341 -0.00049082 0.00017579
-0.24049 -0.23803 5.0684e-05 0.0032007
3.8367e-05 -0.00082638 -0.00042626 0.0001933 -0.00056595 0.0002782 0.0018741 0.0020558
-0.00022151 0.0029832 -0.31013 -0.21797
5000000000 -0.23232 -0.21495 -8.9543e-05 0.0074371 0.003316 0.0018059 -0.00014807 0.00068541
-0.00062781 0.00058039 -0.0001957 -0.00081761
-0.00014056 0.00742 -0.25356 0.11187 0.0058849 -0.00080458 -0.00028988 -6.1581e-05
-0.00018459 -0.00055112 -0.00021519 -9.9073e-05
0.0032914 0.0017569 0.0058372 -0.00091866 -0.20136 -0.2396 -0.00060819 -0.00077512
-0.00042762 -0.00027899 -0.00028831 -9.5511e-05
-0.00015628 0.00065912 -0.00027747 -8.5687e-05 -0.0006679 -0.00081408 -0.1614 0.021828
-0.00087033 0.0015965 0.0023752 0.0011168
-0.00065977 0.00058744 -0.00017517 -0.00056187 -0.0006993 -0.00014815 -0.00083126 0.001578
-0.26811 -0.21484 -0.00011815 0.0035527
-0.00025137 -0.00086365 -0.00025287 -8.7532e-05 -0.00035035 -0.00010966 0.0024648 0.0010632
0.00014767 0.0036711 -0.32199 -0.18361
5060000000 -0.25333 -0.18723 0.0019525 0.0071293 0.0030672 -0.00047223 0.00012612 0.00056128
-0.00035894 7.2948e-05 -0.00047749 -0.00027043
0.0019191 0.0071047 -0.23604 0.14865 0.005192 -0.002022 -2.9603e-05 0.0002026
-0.00038635 -1.5795e-05 -0.00045719 0.00032565
0.003191 -0.00054565 0.0051986 -0.0020479 -0.21542 -0.21783 -0.00039203 0.00036747
-0.00098037 0.00022979 -0.0011335 -2.5376e-05
0.00012963 0.000497 -5.9355e-05 0.00022372 -0.00031772 0.00037475 -0.16296 0.029176
-0.00034585 0.0029704 0.0018934 0.00053448
-0.00045269 -1.777e-05 -0.0004363 2.7843e-05 -0.0010189 7.4036e-05 -0.00023232 0.0029832
-0.28222 -0.18411 0.0013081 0.0034693
-0.00036335 -0.0003614 -0.00043532 0.00030312 -0.0010719 -1.6192e-05 0.0017868 0.00053418
0.0012138 0.0033911 -0.33427 -0.15473
5120000000 -0.26925 -0.16168 0.003594 0.0060148 0.0029935 -0.00068332 0.00032501 0.00063821
-4.5047e-05 0.00085461 -0.00049101 0.00034337
0.0035844 0.0059807 -0.23043 0.17505 0.0047896 -0.0028228 7.2434e-05 0.00022083
-6.4532e-05 -4.4829e-05 0.00013878 0.0003318
0.0029149 -0.00064513 0.0047228 -0.0029556 -0.22946 -0.20255 1.682e-05 7.2822e-05
-0.00015041 0.00073445 -0.0012874 0.00066184
0.00033204 0.00067013 6.9387e-05 0.00025119 -0.00012831 0.00013887 -0.15908 0.055454
0.0013082 0.0033283 0.0023118 0.00032625
-1.8334e-05 0.00085413 -3.9552e-05 -1.3915e-06 -0.00020778 0.00069267 0.0012937 0.0032449
-0.29656 -0.14981 0.0015696 0.0033901
-0.00047474 0.00035688 0.00016521 0.00032769 -0.0011861 0.00077335 0.0024703 0.00034374
0.0014431 0.003574 -0.34673 -0.12045
5180000000 -0.28487 -0.13121 0.0051599 0.0047038 0.0033221 -0.0010233 0.00022314 0.00054697
-0.00016309 0.00034442 -0.00051823 0.00042095
0.0051596 0.0046935 -0.20816 0.198 0.0041319 -0.003871 -0.00027407 -0.00027281
-0.00021492 -0.00017241 -9.4197e-05 8.6461e-05
0.0032939 -0.0011033 0.0040692 -0.0039373 -0.2401 -0.16608 -0.00028556 0.00065852
-0.0003599 -3.3129e-06 -0.00025269 0.0010022
0.00025971 0.00056999 -0.00032787 -0.00025638 -0.00039402 0.00066609 -0.15808 0.065182
0.0029082 0.0038898 0.0022077 -0.00073705
-8.8333e-05 0.0002407 -0.00014771 -0.00020621 -0.00015142 9.2429e-05 0.0028937 0.0039138
-0.30901 -0.10741 0.0027166 0.0037655
-0.00051811 0.00039294 -7.8498e-05 0.0001868 -0.00040143 0.0010383 0.0021775 -0.00081304
0.0027984 0.0037837 -0.34906 -0.088711
5240000000 -0.29329 -0.10419 0.0052231 0.0033757 0.0026822 -0.0027266 0.00071203 6.0173e-05
-0.00029475 -6.5922e-05 0.00015047 0.00046276
0.0052081 0.0033927 -0.19629 0.23546 0.0030459 -0.0046323 1.3179e-05 0.00013083
-0.00019803 -9.4195e-06 0.00024448 0.00033462
0.0026619 -0.0027851 0.003005 -0.0047068 -0.25677 -0.14116 0.00036772 0.00032848
-0.00024091 0.00057207 0.0001749 0.0012463
0.00073619 5.5326e-05 -4.1122e-05 0.00010211 0.00036454 0.00023404 -0.1583 0.085784
0.003576 0.0026407 0.0016141 -0.0012868
-0.0002921 -0.0001335 -0.00028932 -3.3307e-05 -0.00034067 0.0005885 0.0037701 0.0025856
-0.32298 -0.066108 0.0034547 0.0027562
9.2053e-05 0.00060074 0.00027532 0.0003209 0.00019439 0.001356 0.0015827 -0.0012629
0.0033488 0.0027559 -0.35531 -0.055413
5300000000 -0.29808 -0.073868 0.0060532 0.0019279 0.0017425 -0.0030907 0.00015428 -0.00040578
0.00030087 0.00073655 0.00015711 0.00028357
0.0060419 0.0019039 -0.18831 0.24033 0.0022466 -0.0053768 -0.00010336 0.00020896
-4.9235e-07 0.00055552 0.00029808 0.0002898
0.0017454 -0.00311 0.0021165 -0.0053453 -0.27253 -0.11593 0.00029791 -0.00037712
0.00020464 0.00072447 0.00082828 0.00088568
0.00011874 -0.00038269 -0.00011072 0.00021337 0.00026002 -0.00032119 -0.15075 0.09488
0.0054912 0.0018104 0.0014373 -0.0016679
0.00027928 0.00083304 4.8523e-06 0.00043125 0.0002519 0.00058926 0.0052511 0.001668
-0.33395 -0.037943 0.0033224 0.0024999
0.00017271 0.0002607 0.00027919 0.00021693 0.00087034 0.00071634 0.0014519 -0.0016205
0.0034642 0.0024567 -0.35107 -0.019937
5360000000 -0.29818 -0.036851 0.0060062 0.00067857 0.00041698 -0.0038069 0.00037175 -6.6996e-05
9.0094e-05 0.0004255 0.00051151 -0.00024015
0.0059871 0.00072748 -0.15093 0.26179 0.00075828 -0.0056264 8.3747e-05 0.00026189
-2.0205e-05 -1.894e-05 0.00050725 -0.00012093
0.00034437 -0.003755 0.00065118 -0.0056615 -0.27185 -0.089003 0.00033993 0.00034032
0.00022855 0.00041991 0.00081763 0.00041261
0.00036651 -8.3543e-05 5.2124e-05 0.00022728 0.00040396 0.0003557 -0.14869 0.11297
0.0058101 -0.00052705 0.00061139 -0.001835
8.7697e-05 0.0004481 -7.4037e-05 4.3463e-05 0.00018705 0.0003512 0.0059805 -0.00049607
-0.3301 0.0011916 0.0045746 0.0024722
0.00046282 -0.00013681 0.00052115 -0.00014603 0.00084621 0.00043426 0.00061368 -0.0018601
0.0045957 0.0024008 -0.34862 0.0087551
5420000000 -0.30054 -0.013481 0.0061103 -0.001204 -0.00060467 -0.0037571 -2.767e-05 -0.00014316
0.00072375 0.00040942 0.00024894 -0.00020107
0.0061149 -0.0011778 -0.1319 0.28842 -0.00014357 -0.0055393 8.6673e-05 0.00016215
8.4537e-05 -4.95e-05 0.00027971 -6.8056e-05
-0.00068333 -0.0037627 -0.00022929 -0.005536 -0.2876 -0.055477 -0.0001324 -0.00052694
0.00084106 0.00012581 0.00070558 -3.5768e-05
-3.8626e-05 -0.00017313 0.00010786 0.00018832 -0.000126 -0.0005313 -0.13723 0.12732
0.0049901 -0.0020177 0.00015482 -0.0017191
0.00064145 0.00046401 0.00010422 2.3762e-06 0.00084821 0.00017654 0.0049329 -0.0022768
-0.33329 0.02946 0.0049559 0.00099136
0.00026564 -0.00034985 0.00033502 -0.00016141 0.00075848 -0.00015495 0.00010112 -0.0017527
0.0050324 0.00089637 -0.34129 0.05052
5480000000 -0.29247 0.022676 0.0050025 -0.0020534 -0.0020313 -0.0029015 0.00034161 -2.5801e-05
0.00082273 -0.00018676 -0.00016175 -0.00013822
0.0050018 -0.0020584 -0.11748 0.29622 -0.0016646 -0.0056205 3.5429e-05 0.0002042
4.7712e-05 -7.2996e-05 0.00024735 -0.00016796
-0.0020526 -0.0028394 -0.0016718 -0.0055578 -0.29162 -0.033363 -0.00027911 0.00016149
0.00045486 -0.00023676 0.00092058 2.3731e-05
0.00038926 -4.2451e-05 1.4701e-05 0.0001904 -0.0002986 0.00019325 -0.13078 0.13856
0.0040105 -0.0035501 -0.00012944 -0.0019727
0.00081044 -0.00022411 6.0186e-06 -2.539e-05 0.00045644 -0.00029657 0.0040132 -0.0033973
-0.32262 0.058535 0.0046905 0.00018638
-0.0001735 -0.00016828 0.0002609 -0.00017964 0.00075857 -3.1311e-05 -9.1029e-05 -0.0017966
0.004675 0.00024611 -0.33258 0.072656
5540000000 -0.28851 0.047957 0.0042389 -0.0026491 -0.0026919 -0.0019184 0.00040923 -0.0003783
0.00011341 -0.00019846 -0.00030471 8.0442e-05
0.0042257 -0.0026328 -0.076698 0.31366 -0.0026107 -0.0049425 0.00043217 9.9366e-05
-6.4976e-05 -0.00010193 -6.633e-05 -0.00041003
-0.0027265 -0.0018109 -0.0026734 -0.0049131 -0.29068 -0.012217 0.00034104 -8.4386e-05
0.00037224 -0.0002488 0.00044712 -0.00027786
0.00034089 -0.00037651 0.00041108 0.00010519 0.00024323 -0.000118 -0.11909 0.15969
0.002637 -0.0039479 -0.00089021 -0.0018409
0.00013083 -0.00015496 -7.4239e-05 -0.00010022 0.00033277 -3.8838e-05 0.0026569 -0.0040599
-0.3079 0.093776 0.004876 -0.0011847
-0.00025212 4.7612e-05 -4.8096e-05 -0.00036487 0.00045889 -0.00032709 -0.00096097 -0.0020541
0.004963 -0.0012311 -0.32447 0.11336
5600000000 -0.27697 0.075933 0.0034614 -0.0037177 -0.002403 -0.0016937 0.00031544 -0.0003314
0.00025941 -0.00021533 0.00034612 0.00042811
0.0034616 -0.0037293 -0.073788 0.32765 -0.0037238 -0.0047375 9.1159e-05 -0.00020341
-0.00018832 5.8375e-06 -0.00019579 -0.00021513
-0.0023901 -0.0016319 -0.0037997 -0.0046455 -0.28987 0.019686 -7.5347e-06 5.0816e-05
0.00037638 -0.00045774 0.00023081 -0.00055749
0.00033114 -0.00034472 3.5696e-05 -0.00021115 -2.3229e-05 1.6751e-05 -0.11144 0.15916
0.0015699 -0.0038685 -0.0012545 -0.0010969
0.00030401 -0.0001776 -0.00018118 3.756e-05 0.00030613 -0.00065885 0.0015777 -0.0038509
-0.29913 0.12339 0.0044447 -0.0012805
0.00029333 0.00041592 -0.00020612 -0.00024603 0.00036119 -0.00055114 -0.0012479 -0.0011102
0.0043816 -0.0012421 -0.30217 0.12777
5660000000 -0.26563 0.097729 0.0030863 -0.0037657 -0.0035002 -0.0006308 -0.00033476 -0.00070242
-0.00013235 -0.00059692 0.00046248 -0.00025715
0.0030859 -0.0037354 -0.032589 0.31909 -0.0045741 -0.0030641 -2.5282e-05 -0.00012026
0.00016756 5.7904e-05 -0.00014686 -9.1919e-05
-0.0034892 -0.00060971 -0.0046384 -0.0030014 -0.2905 0.043469 -0.0002201 2.0318e-05
-0.00035351 -0.00038565 0.00052032 -0.0010809
-0.00035237 -0.00072511 -3.2361e-05 -0.0001922 -0.00017432 0.00012797 -0.095953 0.1792
0.00057738 -0.0039894 -0.0012939 -0.00083532
-0.00010643 -0.00060382 0.00010845 1.0674e-05 -0.0004465 -0.00041615 0.00056132 -0.0039701
-0.28413 0.15163 0.0043452 -0.0023496
0.00043016 -0.00035473 -0.00015513 -6.8554e-05 0.00028961 -0.0010656 -0.0012702 -0.00093877
0.004328 -0.0023524 -0.29376 0.16398
5720000000 -0.25031 0.1193 0.0025889 -0.0042743 -0.0030009 0.00083277 -0.00045898 -0.00020932
-0.00034253 -0.00018449 -0.00017385 -0.00038463
0.0025794 -0.0042631 -0.0043419 0.3445 -0.0056877 -0.0025794 8.0659e-05 -4.3225e-05
-0.00024251 1.3844e-06 -0.00027921 0.00026476
-0.0029746 0.00084684 -0.0057559 -0.0024613 -0.28666 0.074659 0.00027066 9.646e-05
0.00027974 0.0002128 -0.00022514 -0.00042079
-0.00047396 -0.0001891 8.2445e-05 -3.4674e-05 0.00024636 1.707e-06 -0.079974 0.18106
-0.00012413 -0.0034518 -0.0018187 -0.00046799
-0.00033065 -0.00015382 -0.00022711 1.0145e-05 0.00034068 0.00012475 -0.00015888 -0.0034584
-0.27264 0.17832 0.0038802 -0.003511
-7.6873e-05 -0.0003269 -0.00026959 0.00017849 -0.00018666 -0.00041673 -0.0017363 -0.00028463
0.0039541 -0.0035402 -0.26299 0.1817
5780000000 -0.23395 0.13647 0.0014235 -0.004874 -0.0024509 0.0011764 -0.00077736 0.00011038
-0.00042185 -0.00026567 -0.00015972 -0.00020882
0.0014434 -0.004851 0.0090767 0.33923 -0.0059946 -0.00061931 -6.3704e-05 -0.00014722
-1.2298e-06 -1.3539e-05 -8.0013e-05 -0.00016499
-0.0024289 0.0012207 -0.0060018 -0.00048182 -0.283 0.091352 -0.00017112 -6.5929e-05
0.00010615 -2.6491e-06 -0.000382 -0.00059026
-0.00076365 0.00016477 -7.4663e-05 -0.00016876 -0.00012702 -3.5685e-05 -0.070786 0.19677
-0.00021529 -0.0031721 -0.0011746 0.00010385
-0.0004293 -0.00026156 -9.0556e-05 -2.8445e-05 0.00013268 -0.00012128 -0.00027378 -0.0030125
-0.26272 0.19948 0.0030134 -0.0034583
-0.00012978 -0.00015438 -0.0001044 -0.00012017 -0.00039118 -0.00056516 -0.0011885 1.7619e-05
0.0030569 -0.003521 -0.25417 0.2036
5840000000 -0.2201 0.1577 0.00013945 -0.0054656 -0.0020331 0.0012935 -0.00013223 0.00033253
-0.00035471 0.00032024 -0.00034251 -0.00027641
0.00010743 -0.0054468 0.044748 0.34236 -0.0056951 0.00067065 -0.00023536 3.8222e-05
0.00022578 2.5816e-05 -0.00012453 0.00021082
-0.0020861 0.0013022 -0.0056884 0.00074848 -0.27576 0.11543 -0.00025444 4.9092e-05
-0.00014762 -0.00061241 -0.00033311 -0.00029711
-0.00013146 0.00031311 -0.00021244 2.9676e-05 -0.00027207 5.6677e-05 -0.048008 0.19967
-0.00067102 -0.0033598 -0.0012457 0.00034915
-0.0004209 0.00030179 0.0002604 -2.5248e-05 -0.00014353 -0.00069642 -0.0007004 -0.0035019
-0.24426 0.20916 0.0024281 -0.0041128
-0.0003435 -0.00025607 -0.00013517 0.0001562 -0.00034657 -0.00032178 -0.0012095 0.00036016
0.0024543 -0.0040796 -0.21761 0.22774
5900000000 -0.20599 0.16956 -0.0020124 -0.0054833 -0.0021262 0.0024941 -0.0001529 2.8752e-05
8.9889e-05 -0.00017561 7.1447e-05 0.00040906
-0.0019692 -0.0054993 0.06497 0.34195 -0.0051001 0.0019893 -9.7242e-06 -1.5795e-05
-2.5978e-05 -0.00031647 -7.6276e-05 -9.0589e-05
-0.002122 0.0024651 -0.0050223 0.0020856 -0.25997 0.13059 -1.8625e-05 -0.00011766
-0.00041948 -0.00053716 -0.00095647 -0.0003036
-0.00013532 5.3463e-05 2.1386e-05 -1.1454e-05 -5.8813e-06 -0.00014127 -0.040556 0.21003
-0.00073493 -0.0035455 -0.0011549 0.00032391
0.00018564 -0.00018192 -1.7962e-05 -0.00025184 -0.00035057 -0.00056648 -0.00083309 -0.0034375
-0.21838 0.22449 0.0018962 -0.0052072
9.5127e-05 0.00026998 -3.629e-05 -0.00015458 -0.00081599 -0.00028111 -0.0010826 0.00031762
0.0018728 -0.0052396 -0.20384 0.23736
5960000000 -0.18567 0.18262 -0.0031104 -0.0039479 -0.00072386 0.0026224 -0.00011328 0.00018252
-0.00016504 7.6342e-05 -0.00014734 -4.8985e-05
-0.0031038 -0.0039528 0.091623 0.34073 -0.0041892 0.0022584 -0.00015597 -1.1137e-05
-2.127e-05 5.8204e-05 1.0889e-05 9.7153e-05
-0.00062709 0.002652 -0.0041275 0.0023735 -0.24475 0.15678 -7.6935e-05 -0.0001962
-0.00034174 0.00023098 -0.00039833 -0.00013511
-0.00016161 0.00024692 -0.00019179 2.5679e-05 -3.5547e-05 -0.00015904 -0.02204 0.21831
-0.0019487 -0.0032438 -0.0010896 0.0010198
-0.00015535 0.00011037 -6.8337e-05 6.0908e-05 -0.0004124 8.1874e-05 -0.0019507 -0.0033031
-0.19727 0.23861 0.00011306 -0.0049143
-5.1265e-05 -7.7765e-05 6.3478e-05 0.00019821 -0.00043655 -0.00019706 -0.00099998 0.0010327
9.4396e-05 -0.0048756 -0.17377 0.26426
6020000000 -0.16753 0.19778 -0.0039169 -0.0030331 -0.00021801 0.0030081 -4.2246e-05 0.00052624
-0.00023268 0.00024401 -0.00013997 0.00034873
-0.0039251 -0.0030145 0.11969 0.33213 -0.0046755 0.0032323 -8.0571e-05 0.00013759
-0.000179 0.000168 -0.00010962 0.00018644
-0.00013287 0.0030411 -0.0046166 0.0033523 -0.22507 0.16858 -0.00029766 0.00019084
-0.00066873 0.00010972 -0.000512 0.00062388
-3.3667e-05 0.00055089 -8.8144e-05 0.0001136 -0.00030816 0.00027943 -0.015554 0.21386
-0.0025551 -0.0032426 -0.00046937 0.00066867
-0.00033486 0.00026878 -0.00018273 0.00015424 -0.00068304 0.00018303 -0.0025535 -0.0032208
-0.16743 0.25231 0.0001355 -0.0047598
-7.8774e-05 0.00033572 -0.00020288 0.00021955 -0.00048799 0.00073361 -0.00055396 0.00070595
8.1451e-05 -0.0049919 -0.14759 0.26297
6080000000 -0.14736 0.20636 -0.0040773 -0.00073661 0.0013632 0.0028763 5.4526e-05 1.82e-05
0.00010181 9.5567e-05 0.00024062 8.057e-05
-0.0040977 -0.00073088 0.14125 0.3327 -0.0029854 0.004688 -4.3368e-05 -2.5001e-05
8.3024e-05 0.00010672 0.00020182 0.00044258
0.0013881 0.0028539 -0.0029307 0.0046899 -0.20681 0.1955 0.00029059 0.00013115
-0.00017725 0.0005933 -0.00021513 0.00026916
6.4527e-05 5.6522e-05 -3.5334e-05 -7.2121e-06 0.00028923 0.00010402 0.0013206 0.22191
-0.0038567 -0.0024612 -0.00099071 0.0010634
0.00016612 6.7914e-05 2.0353e-05 0.00016707 -0.00018009 0.00058513 -0.0040355 -0.0023565
-0.1381 0.26927 -0.0011376 -0.0054526
0.00027816 -6.2855e-05 0.00025449 0.00038195 -0.00027094 0.00023821 -0.00090904 0.0010516
-0.0012779 -0.0052257 -0.12524 0.28456
6140000000 -0.13011 0.21945 -0.0035399 -0.000485 0.0016796 0.0021113 6.27e-05 -3.8602e-06
0.00013309 -0.00014655 0.00055914 -0.00014597
-0.0035472 -0.00050913 0.16791 0.31378 -0.0022106 0.0053816 2.8814e-05 3.492e-05
0.00043604 -4.2154e-05 0.00031152 4.295e-05
0.0016659 0.0020958 -0.0021047 0.0053957 -0.18281 0.2145 0.00033201 -9.0281e-05
0.00022597 0.00061432 0.00014595 0.0005914
5.6365e-05 7.937e-06 4.3091e-05 5.796e-05 0.00033224 -7.0687e-05 0.014045 0.21269
-0.0046721 -0.0013103 -0.00036367 0.0014912
4.9546e-05 -1.8512e-05 0.00046009 -1.7374e-05 0.00010051 0.00056613 -0.0046696 -0.0013554
-0.11847 0.28859 -0.0031374 -0.0042137
0.00049886 -0.00018614 0.00036747 2.1815e-06 0.00010134 0.00058914 -0.00039362 0.0014452
-0.0028767 -0.0043022 -0.085813 0.28279
6200000000 -0.11447 0.22487 -0.0029053 -0.00012803 0.0022055 0.001213 5.767e-05 0.00036093
-0.00013433 0.00014511 -3.9984e-05 -0.00039972
-0.0028978 -0.00010988 0.19589 0.31196 -0.00080952 0.0052631 7.0183e-05 0.00023276
3.9396e-05 -8.2026e-07 0.0001342 4.6407e-05
0.0022336 0.0010935 -0.00071461 0.0052958 -0.16366 0.22857 9.8577e-05 -0.00035438
0.00046551 -4.3544e-05 0.00019136 6.4212e-05
8.1469e-05 0.00034878 6.3541e-05 0.00024555 0.00017383 -0.00037146 0.027411 0.22103
-0.0046279 2.5874e-05 7.8363e-05 0.0012736
-0.00018635 9.719e-05 6.1129e-05 1.6467e-05 0.00055716 2.1401e-05 -0.0046619 0.00012172
-0.10558 0.29566 -0.003262 -0.0035416
-9.33e-05 -0.00041142 0.00012573 5.5779e-05 0.00028528 0.00014804 0.00022125 0.0012001
-0.0034842 -0.0037683 -0.073184 0.29192
6260000000 -0.099324 0.23768 -0.0030432 0.00085566 0.002048 0.00056311 0.0003043 -9.249e-05
9.1696e-05 0.00024706 -9.8324e-05 -8.3125e-06
-0.0030267 0.00084319 0.21316 0.29667 2.8413e-05 0.0053034 1.109e-05 -0.00011621
-9.4731e-05 -0.00012522 0.00022106 0.00021254
0.0020769 0.00055339 0.00011926 0.0053334 -0.14085 0.24979 6.7638e-05 -6.3366e-05
0.00031936 -7.7004e-05 0.00016764 0.00026012
0.00032889 -0.00014983 1.6474e-05 -0.00010415 5.7468e-05 -5.9425e-05 0.043358 0.21598
-0.0043519 0.0012717 0.00066086 0.001152
0.0001947 0.00029655 -4.9458e-05 -9.4733e-05 0.00038101 -0.00016332 -0.0042979 0.001321
-0.079118 0.29521 -0.0041369 -0.002856
-0.00019704 -1.3982e-05 0.00020798 0.00013313 5.8076e-05 0.0002714 0.00057312 0.001252
-0.004121 -0.0025144 -0.027592 0.29218
6320000000 -0.082983 0.23962 -0.0025231 0.0014513 0.0022106 -0.0004362 4.1456e-05 0.00014209
-0.00045712 0.00032284 -0.00030912 0.00021334
-0.0024922 0.0014298 0.23849 0.28674 0.0019238 0.0056478 6.5317e-05 0.0001007
-1.9418e-05 -8.3013e-05 0.00011201 -0.00010195
0.002208 -0.00044691 0.0020485 0.0055935 -0.12287 0.2584 -0.00019796 -0.00031248
0.00046214 2.9987e-05 0.00047703 0.00021683
3.8043e-05 0.00014157 5.2903e-05 5.1062e-05 -0.00015658 -0.00028131 0.042258 0.21715
-0.0038825 0.0021139 0.00064512 0.00084405
-0.00042733 0.00035923 1.1095e-05 -0.00013118 0.00026606 -2.0474e-05 -0.0039764 0.0021762
-0.054793 0.30462 -0.004825 -0.0012486
-0.00012793 0.00032203 0.00012214 -9.8907e-05 0.00058623 0.00024313 0.00073125 0.00079193
-0.00476 -0.0014776 -0.016791 0.28988
6380000000 -0.063265 0.24666 -0.0018645 0.0018889 0.0016809 -0.00049764 4.1006e-05 -6.1907e-05
0.00028148 0.00023633 3.0348e-05 0.00013508
-0.0018779 0.0018502 0.25503 0.26735 0.0031023 0.0041632 -0.00012039 -0.0001001
-0.00022645 -0.00012639 -8.7759e-05 -0.00019191
0.0016398 -0.00053344 0.0031992 0.0040856 -0.094675 0.27417 -0.0001951 0.000126
0.0003245 -8.9419e-05 0.00059329 0.00016676
4.1919e-06 -4.4531e-05 -0.00011325 -7.9167e-05 -0.00022189 0.0001571 0.063263 0.2074
-0.0029899 0.0033454 0.0010794 0.00070458
0.00022016 0.00024672 -0.00020647 -0.00015129 0.00043372 -7.1437e-05 -0.0028772 0.003366
-0.033571 0.29737 -0.0045421 -0.00025087
8.1544e-05 0.00014367 -9.3827e-05 -0.00020384 0.00052183 0.00023303 0.00095159 0.00072862
-0.0045393 -0.00011279 0.02317 0.29249
6440000000 -0.040441 0.25726 -0.00080024 0.0024222 0.0017608 -0.0008624 0.00037963 -0.00013238
0.00020403 -0.00040922 -0.00030529 -0.0003697
-0.00080566 0.0024234 0.2755 0.2531 0.0034088 0.0028542 8.7242e-05 -3.5563e-05
-0.00013836 -7.0841e-05 -0.00018131 -0.0003528
0.0017327 -0.00094761 0.0034865 0.0028151 -0.077204 0.28843 -0.00011719 0.00017212
-0.00040328 -0.00013812 0.00053466 -0.00039393
0.0003804 -0.00013714 0.0001021 -4.5629e-05 -0.00016872 0.00022103 0.06539 0.20338
-0.0017142 0.0038804 0.00086016 0.00055877
0.00026778 -0.00045188 -9.9935e-05 2.7671e-06 -0.00039437 -0.00011525 -0.0017575 0.0039092
0.0084162 0.30218 -0.0046676 0.0011638
-0.00022361 -0.00031909 -0.00011781 -0.00032962 0.00051439 -0.00050564 0.00092527 0.0005256
-0.0048627 0.0011166 0.034273 0.27652
6500000000 -0.022017 0.25699 -0.00013863 0.0020378 0.0013843 -0.0010329 0.00021763 -6.4182e-05
0.0001204 0.00014596 -1.3365e-05 0.0002846
-0.00012789 0.0020222 0.30032 0.22578 0.0037528 0.002483 0.00011001 4.9707e-05
0.00014633 0.00015988 0.00023701 -0.00012024
0.0013359 -0.0010768 0.0038343 0.0023781 -0.065776 0.28551 2.8419e-05 6.0529e-05
0.00014388 -0.00014107 -0.00016927 -0.00041114
0.00020861 -8.0524e-05 0.00012801 5.9918e-05 1.0271e-05 2.4166e-06 0.089372 0.19823
-0.000391 0.0040388 0.0011455 0.0003482
0.00010773 0.00017233 0.00014919 0.00014143 5.0464e-06 -0.00014105 -0.0001855 0.0041134
0.029422 0.30528 -0.0032512 0.0023975
-9.0563e-05 0.00023695 0.00020498 -0.0001607 -0.00021373 -0.00038396 0.0010368 0.00045324
-0.0032418 0.0025835 0.071667 0.27773
