# Supplementary material for: Early Detection of Alzheimer’s Disease via Machine Learning-Based Microwave Sensing: An Experimental Validation
Source: Sensors (Basel). 2025 Apr 25;25(9):2718. doi: 10.3390/s25092718 (PMC12074295; doi:10.3390/s25092718)
Supplement: Supplementary file 1 [file sensors-25-02718-s001.zip › measurements_paper_sensors/26 febbraio - PART1/set8 H/CSF_H_m1.s6p]

!Keysight Technologies,M9804A,MY58100912,A.14.10.03
!Date: Thursday, April 27, 2023 10:28:33
!Correction: S11(C  6-Port  ) 
!S12(C  6-Port  ) 
!S13(C  6-Port  ) 
!S14(C  6-Port  ) 
!S15(C  6-Port  ) 
!S16(C  6-Port  ) 
!S21(C  6-Port  ) 
!S22(C  6-Port  ) 
!S23(C  6-Port  ) 
!S24(C  6-Port  ) 
!S25(C  6-Port  ) 
!S26(C  6-Port  ) 
!S31(C  6-Port  ) 
!S32(C  6-Port  ) 
!S33(C  6-Port  ) 
!S34(C  6-Port  ) 
!S35(C  6-Port  ) 
!S36(C  6-Port  ) 
!S41(C  6-Port  ) 
!S42(C  6-Port  ) 
!S43(C  6-Port  ) 
!S44(C  6-Port  ) 
!S45(C  6-Port  ) 
!S46(C  6-Port  ) 
!S51(C  6-Port  ) 
!S52(C  6-Port  ) 
!S53(C  6-Port  ) 
!S54(C  6-Port  ) 
!S55(C  6-Port  ) 
!S56(C  6-Port  ) 
!S61(C  6-Port  ) 
!S62(C  6-Port  ) 
!S63(C  6-Port  ) 
!S64(C  6-Port  ) 
!S65(C  6-Port  ) 
!S66(C  6-Port  ) 
!S6P File: Measurement: :
# Hz S  RI   R 50
500000000 -0.32577 -0.061212 -0.0102 -0.0019132 -0.008729 0.012271 -0.0046896 0.012092
0.013407 0.0058619 -0.0055622 0.0091129
-0.010466 -0.0017562 -0.40997 -0.071682 0.0079843 -0.010519 0.00089488 0.011745
0.0092967 0.00345 0.00080392 0.014721
-0.0084542 0.012273 0.0077952 -0.010534 -0.25496 0.19362 0.0070539 0.0034499
-0.002372 0.0081342 0.0016544 0.012646
-0.0046066 0.011833 0.00096531 0.011745 0.0070864 0.0035326 -0.32582 0.043139
-0.020642 -0.0047389 0.016278 0.026063
0.01321 0.0057465 0.0087351 0.0027213 -0.0026761 0.0080848 -0.02061 -0.0047045
-0.21057 -0.24495 -0.029675 0.0037909
-0.0051299 0.0084162 0.0017789 0.01418 0.00186 0.012619 0.016233 0.025984
-0.029705 0.003864 -0.25667 -0.14639
560000000 -0.31427 0.10662 -0.022195 -0.06691 0.00090906 0.013595 0.006128 0.010388
0.011409 0.0057807 0.01117 0.010768
-0.021419 -0.0668 -0.36754 0.089586 -0.041505 -0.03862 0.012842 0.0035788
-0.013716 -0.0054523 0.0049249 -0.0018465
0.00087196 0.013322 -0.0415 -0.036615 -0.17911 0.24323 0.0001208 -0.0057432
0.017813 0.0069895 0.0082147 -0.005467
0.0057145 0.011141 0.013298 0.0030563 0.00015073 -0.0052238 -0.3036 0.13402
0.0081198 -0.021947 0.0051129 -0.021539
0.011512 0.0058014 -0.013911 -0.0047179 0.018432 0.0070975 0.0082482 -0.022265
-0.29963 -0.061363 0.010576 -0.05079
0.010661 0.010767 0.0042915 -0.00087706 0.0075055 -0.0053947 0.0053142 -0.021379
0.010542 -0.05079 -0.32799 0.0031594
620000000 -0.2745 0.08281 -0.023959 0.0091565 0.0035748 0.0090616 0.0082936 -0.0042357
0.01267 1.8444e-05 0.00069499 -0.0010855
-0.023903 0.0091609 -0.39881 0.037495 -0.019216 0.00088549 -0.0016229 -0.0023276
0.012638 -0.0049279 0.0010978 -0.0028669
0.0035745 0.0090103 -0.019184 0.0008386 -0.15304 0.25215 -0.0010311 -0.0052309
-0.0039079 -0.0021885 0.0092803 -0.0025329
0.0083492 -0.0045854 -0.0017158 -0.0020696 -0.0013139 -0.0052405 -0.26131 0.14228
-0.039398 -0.020848 0.013647 0.027774
0.012527 0.00051493 0.012848 -0.0050263 -0.0037352 -0.0023181 -0.039533 -0.020885
-0.21349 -0.098092 -0.046015 0.013473
0.00096537 -0.0013596 0.0010906 -0.0030425 0.0086146 -0.0031489 0.013197 0.027435
-0.046095 0.01357 -0.24192 -0.032865
680000000 -0.23962 0.17544 -0.026084 -0.014801 0.0049523 0.0050784 0.0015288 -0.0073445
-0.0014031 -0.01127 0.0057755 -0.0073379
-0.026117 -0.014676 -0.38931 0.13938 -0.032243 -0.0015629 -0.0015206 -0.00059782
-0.0014151 -0.0094343 -0.00087246 -0.0022129
0.0050246 0.0051214 -0.032353 -0.001382 -0.10612 0.27504 -0.0010428 -7.5487e-05
-0.0014314 0.00074309 -0.0029692 -0.0092694
0.0014307 -0.0074626 -0.0015072 -0.00058056 -0.00091445 -0.00020905 -0.21805 0.19583
-0.023323 -0.0074603 -0.009083 -0.011671
-0.0015762 -0.01147 -0.00128 -0.0091874 -0.0013002 0.00079339 -0.02332 -0.0073125
-0.28398 0.00172 -0.0052764 -0.0078907
0.0061952 -0.007111 -0.00069804 -0.0022004 -0.002858 -0.0092453 -0.0091541 -0.011627
-0.0052398 -0.0077653 -0.26035 0.070857
740000000 -0.1934 0.16851 -0.040798 0.026813 0.013438 -0.0039429 6.5842e-07 -0.0039358
-0.0040364 -0.002526 -0.0065869 0.0031585
-0.040807 0.026956 -0.33511 0.1585 -0.036361 0.034381 0.0002651 -0.0057438
-0.012768 0.006808 -0.0013406 -0.0056781
0.01337 -0.0039678 -0.036235 0.034522 -0.072677 0.27504 -0.0021471 0.0031836
-0.001167 -0.0054839 -0.0017393 0.00073819
0.00018756 -0.004136 0.00011809 -0.0057333 -0.0019736 0.0030645 -0.2009 0.20154
-0.041984 -0.010474 0.022385 0.017135
-0.0040368 -0.0023 -0.013038 0.0070904 -0.0011635 -0.0055144 -0.042102 -0.010535
-0.17941 0.040171 -0.044219 -0.0015997
-0.006342 0.0030673 -0.001287 -0.0052348 -0.001745 0.0008792 0.022415 0.017037
-0.044116 -0.001566 -0.25223 0.075179
800000000 -0.16535 0.21451 -0.02244 0.016144 0.0054229 -0.01023 -0.0043854 -0.0026856
-0.0048258 0.0013174 0.0040844 0.00080177
-0.02238 0.016177 -0.34374 0.22956 -0.0082887 0.034158 -0.0022366 0.0020868
-0.00027661 0.0021079 0.00059657 0.0054333
0.0054531 -0.010207 -0.008254 0.034203 -0.034474 0.30098 0.0010113 0.0012222
-0.00024122 0.0032934 -0.0016431 0.00073914
-0.004303 -0.0025563 -0.0023671 0.0020296 0.0010032 0.0013167 -0.17274 0.22923
-0.02899 0.013308 0.014754 -0.010572
-0.0046541 0.001307 -3.3404e-05 0.0020147 -0.00022131 0.0031334 -0.028939 0.013321
-0.23583 0.061541 -0.019185 0.021738
0.0040629 0.00063696 0.00043465 0.0055239 -0.0016962 0.00068234 0.014638 -0.010725
-0.019263 0.021736 -0.24965 0.12851
860000000 -0.13067 0.23559 -0.017824 0.030612 -0.0033031 -0.0098807 -0.0020614 0.0004094
0.004112 0.0053019 -0.0036528 -0.0036777
-0.017984 0.0305 -0.29636 0.27428 0.0077029 0.033909 0.000166 0.0020965
0.0037113 0.00079195 0.0037334 -6.7724e-05
-0.0032951 -0.0098313 0.007812 0.033953 0.014505 0.31083 -0.00058685 -0.00040588
0.0024989 -0.0017953 0.0017679 0.0042411
-0.0021154 0.00060265 0.0003151 0.0022645 -0.00049751 -0.0004156 -0.1359 0.24051
-0.018206 0.017269 -0.006483 -0.0090719
0.0038568 0.0052344 0.0037471 0.00023389 0.0025529 -0.0018647 -0.018002 0.01724
-0.18048 0.12415 -0.026483 0.016029
-0.0036209 -0.0035649 0.0035582 -3.7e-06 0.0016251 0.0041279 -0.0062424 -0.0091617
-0.026448 0.016036 -0.19792 0.17676
920000000 -0.10784 0.25872 0.0047323 0.039292 -0.009192 -0.0043533 -0.0019375 0.0018796
0.00029797 0.0015375 0.0032002 -0.0010525
0.0046476 0.039177 -0.26993 0.29592 0.027897 0.022458 0.0014686 0.0011642
0.0069764 0.00028637 0.0040126 -0.0028591
-0.0091977 -0.0043062 0.028028 0.022395 0.060556 0.31243 0.0017345 -7.6327e-05
0.00056812 -0.00018694 0.0011156 -0.0014551
-0.0019444 0.0019112 0.0013462 0.0012096 0.0017189 -7.1662e-05 -0.11224 0.25746
-0.012656 0.030732 0.0040347 -0.0063856
0.00034316 0.0015968 0.0071509 9.5918e-05 0.00057713 -0.00017617 -0.01254 0.030875
-0.17506 0.12755 -0.0030667 0.029202
0.0030517 -0.001252 0.0039829 -0.0029736 0.0010431 -0.0013461 0.0041446 -0.0063845
-0.0031122 0.029151 -0.20905 0.18855
980000000 -0.061845 0.28103 0.016782 0.030345 -0.0091041 0.0046162 0.0019391 0.0036913
0.0039334 -0.0013953 -0.0036573 -0.0027894
0.016836 0.030281 -0.21818 0.33348 0.032773 0.0049137 0.0020185 -0.0002243
0.0020808 -0.0061359 -0.00072507 -0.0026882
-0.0091146 0.0046838 0.03284 0.0048024 0.10714 0.30765 0.00047357 -0.0011647
0.0002372 -0.0016936 0.0014037 -0.00033734
0.0018118 0.0036944 0.0020144 -0.0002112 0.00044131 -0.0011901 -0.07358 0.26935
0.0069033 0.030109 -0.0095246 -0.008188
0.0040618 -0.0012549 0.0018878 -0.0059697 0.00024747 -0.0017129 0.0068843 0.030104
-0.14588 0.1664 0.0050232 0.02065
-0.0034128 -0.0028738 -0.00067788 -0.0024478 0.0013524 -0.00040885 -0.0096099 -0.0081723
0.0049988 0.020639 -0.16726 0.23891
1040000000 -0.020464 0.29003 0.03297 0.019439 -0.0010797 0.0073855 0.002374 0.00081026
0.00038743 -0.0034213 2.5992e-05 -0.0014594
0.032995 0.019484 -0.18275 0.34718 0.02917 -0.014433 0.0014172 -0.001671
-0.0025449 -0.002498 -0.0011378 -0.0029403
-0.0010354 0.0073736 0.029182 -0.014609 0.154 0.2941 -0.0005833 -0.0013678
-0.0015133 -0.0010201 -0.00058676 -0.00098714
0.0023513 0.00071223 0.0014767 -0.0016703 -0.00057293 -0.0013615 -0.046237 0.27841
0.018476 0.019456 -0.002279 0.0010669
0.00028574 -0.0034007 -0.002421 -0.0025469 -0.0015128 -0.00095944 0.018531 0.019421
-0.1134 0.17491 0.013578 0.020255
4.5285e-05 -0.0015079 -0.0011842 -0.002843 -0.00059892 -0.0010208 -0.0022688 0.0010722
0.01357 0.020227 -0.14657 0.25887
1100000000 0.023794 0.30066 0.036402 -0.0031975 0.0034104 0.0040471 0.0023669 -0.00090345
-0.0022532 -0.0030135 -0.0041291 -0.00010623
0.036393 -0.0031343 -0.14025 0.36751 0.01497 -0.027419 -0.00016059 -0.0018123
-0.0033905 -0.00094184 -0.0037408 -0.0003931
0.0034142 0.0040394 0.01497 -0.027537 0.20007 0.2748 -0.0017321 0.00032056
-0.0016287 0.00073034 -0.0010101 -0.00046058
0.0024241 -0.00092307 -0.00012871 -0.0018317 -0.0017462 0.00028058 -0.0065353 0.28373
0.024548 0.0066559 -0.0026717 -0.0001679
-0.0022662 -0.003022 -0.0034153 -0.00087382 -0.0015763 0.00067084 0.024582 0.0066217
-0.09705 0.19271 0.019605 0.010454
-0.0041533 -0.00011269 -0.0037689 -0.00057716 -0.0010005 -0.00045478 -0.0026584 -0.00012999
0.019577 0.010478 -0.10201 0.29132
1160000000 0.07576 0.2975 0.024907 -0.020154 0.0032481 -0.00062471 1.7422e-05 -0.0022922
-0.0041908 -0.00081541 -0.0013139 0.0043184
0.024903 -0.020153 -0.095221 0.37279 -0.0038375 -0.028357 -0.0014956 -0.0015223
-0.0026772 0.0025178 -0.0016952 0.0019464
0.0032132 -0.00060032 -0.0040026 -0.028321 0.24429 0.2445 -0.00062658 0.0016081
-0.00036427 0.0017266 -0.00098933 0.0002612
-2.4449e-05 -0.0023125 -0.0015387 -0.0014872 -0.00062959 0.001625 0.03342 0.28094
0.021912 -0.0093507 -0.003732 0.005015
-0.0041893 -0.00084369 -0.0026747 0.0025713 -0.00034263 0.0017208 0.0219 -0.0094072
-0.06071 0.20481 0.019605 0.0012552
-0.0012814 0.0042819 -0.0015638 0.0019691 -0.0010008 0.00022551 -0.0037149 0.0050173
0.019602 0.0012302 -0.054504 0.29593
1220000000 0.11911 0.28795 0.011701 -0.029931 -0.0011541 -0.0012795 6.3416e-05 -0.0010892
-0.0027992 0.0022954 0.0011368 0.002104
0.011733 -0.029882 -0.051596 0.38679 -0.016701 -0.020621 -0.0024804 0.00053193
3.8237e-06 0.0030857 -0.00072565 0.0018793
-0.0011861 -0.0012959 -0.016828 -0.020599 0.28336 0.20561 0.00088188 0.0014944
0.00056708 0.0011864 0.00029265 0.00055045
0.00010017 -0.0010636 -0.0024784 0.00053631 0.00088817 0.0014822 0.072416 0.27233
0.011417 -0.016425 0.0020276 0.0017389
-0.002759 0.002273 1.3698e-05 0.0031321 0.00065923 0.0011246 0.011426 -0.016444
-0.039956 0.21668 0.015215 -0.01254
0.0011835 0.0020759 -0.00071177 0.0019028 0.0002288 0.00056253 0.0020551 0.0017083
0.015215 -0.012563 -0.024652 0.31388
1280000000 0.16982 0.26894 -0.0070675 -0.029034 -0.0017913 0.0018046 -0.00089284 -0.0021057
-0.0010498 0.0033034 0.0024845 0.001458
-0.0070107 -0.029005 -0.0047672 0.3795 -0.023498 -0.0077563 -0.00083395 0.0013617
0.0017441 0.0017887 0.00059264 0.0020135
-0.0017381 0.0018001 -0.023548 -0.0076948 0.31456 0.16269 0.0014097 -0.00010152
0.0009946 0.00032943 0.00025678 0.00034194
-0.0009442 -0.0020894 -0.00078082 0.0014071 0.0013854 -0.00010281 0.10917 0.25689
0.0021675 -0.019109 -0.00021798 4.6795e-05
-0.0010686 0.0033847 0.0017963 0.0018022 0.0010377 0.00033572 0.0021447 -0.019107
-0.0029973 0.22434 0.003971 -0.015494
0.0025487 0.0013609 0.00063671 0.0020607 0.00029815 0.0003508 -0.00025117 6.17e-05
0.0039938 -0.015459 0.023932 0.31816
1340000000 0.20754 0.23616 -0.016869 -0.019641 0.0005127 0.0040727 -0.0019014 -0.00076667
0.0014568 0.0028042 0.0018823 -0.0014806
-0.016806 -0.0197 0.03512 0.37201 -0.020586 0.0046808 -0.00021833 0.0019726
0.0018306 0.00081501 0.0012144 0.00078788
0.00056426 0.0041433 -0.020573 0.0047931 0.33768 0.11436 0.00087574 -0.00093581
0.00063415 -0.00052038 0.0001126 0.00018388
-0.0019251 -0.00075432 -0.0001962 0.0019834 0.00084599 -0.00095261 0.14241 0.23636
-0.0075824 -0.016781 0.00098861 0.00063819
0.0014723 0.0028173 0.0018484 0.00080635 0.00057789 -0.00044374 -0.0076272 -0.016813
0.026191 0.22215 -0.0028091 -0.014056
0.0018234 -0.0014701 0.0011728 0.00078152 0.00013539 0.00023886 0.00097814 0.00064952
-0.0028196 -0.014075 0.062162 0.31476
1400000000 0.24147 0.19978 -0.023398 -0.0084363 0.0048439 0.0029556 -0.0022464 0.00081448
0.0026216 0.0010342 0.00037852 -0.0013016
-0.023365 -0.0084914 0.072981 0.36043 -0.013838 0.012387 0.0012709 0.0013395
0.0012056 -0.00071173 0.0011349 0.00026402
0.0048059 0.002897 -0.013802 0.01248 0.35105 0.060503 -5.036e-05 -0.0013561
7.7301e-05 -0.00014933 0.00043151 0.00027699
-0.0022235 0.00083678 0.001275 0.0013214 -5.7916e-05 -0.0013458 0.17176 0.20801
-0.013935 -0.010307 -0.00076157 -0.00022039
0.0026393 0.0010515 0.0011832 -0.00072063 0.00011733 -0.00016408 -0.013964 -0.010266
0.059484 0.22236 -0.009744 -0.0092503
0.0003788 -0.0013452 0.001105 0.00024762 0.00046115 0.00027378 -0.00078583 -0.00024716
-0.0097165 -0.0092171 0.10698 0.30589
1460000000 0.26609 0.1569 -0.020613 0.0040997 0.0050596 -0.0017486 -0.0015366 0.0017617
0.0021398 -0.00029274 -0.00024443 -0.00091894
-0.020588 0.0040824 0.10849 0.33903 -0.0049663 0.014841 0.0016545 0.00025774
0.0010542 -0.001264 0.0011903 -0.00050115
0.0050058 -0.0017589 -0.0049059 0.014885 0.35784 0.0054376 -0.0010473 -0.0010834
0.00027847 -0.00022267 0.00068535 -0.00024245
-0.0015054 0.001757 0.0016793 0.00025387 -0.0010471 -0.0010857 0.1992 0.17927
-0.015087 -0.0038266 -0.00094451 0.0019422
0.0021921 -0.00033796 0.0010057 -0.0013154 0.00030354 -0.0002218 -0.015094 -0.0037783
0.08988 0.21151 -0.011917 -0.0033016
-0.000267 -0.00098834 0.0012094 -0.00053952 0.00073349 -0.00024635 -0.00095054 0.0019604
-0.011883 -0.0033225 0.1413 0.28638
1520000000 0.27893 0.1152 -0.015254 0.0097368 0.0030457 -0.0039241 0.00017947 0.0026703
0.0024607 -0.0019578 -0.0011094 -0.00017179
-0.01526 0.0096948 0.14252 0.32474 0.0023025 0.012003 0.001673 -0.00067923
0.00016764 -0.0010184 0.00038683 -0.00099171
0.0030363 -0.0039181 0.0023707 0.012022 0.35002 -0.052339 -0.00086342 -0.00033028
0.00061528 -0.00095527 0.00016638 -0.00011062
0.00019287 0.0026894 0.0016677 -0.00069608 -0.00088112 -0.00035515 0.22273 0.14071
-0.015125 0.0018798 0.0015648 0.0020416
0.0024312 -0.0019454 0.00019661 -0.0010321 0.00057723 -0.00094802 -0.015117 0.0019209
0.11781 0.20154 -0.011764 0.0013559
-0.0010876 -0.00015661 0.00037267 -0.0009441 0.00016442 -0.00011142 0.0015598 0.0020422
-0.01177 0.0013589 0.1745 0.26747
1580000000 0.28957 0.070213 -0.0087746 0.013367 -0.0011721 -0.0045933 0.0015743 0.0018504
-0.00016586 -0.0022894 -0.00023795 0.00038066
-0.0087711 0.013328 0.17046 0.30074 0.005338 0.0068022 0.000584 -0.0015101
-0.00045372 -0.001112 -0.00020955 -0.00075185
-0.0012098 -0.0045879 0.0053955 0.0068042 0.32874 -0.10921 -0.0014566 0.00036459
-0.00038801 -0.0013253 0.00024041 -0.00057779
0.0015778 0.0018401 0.00058551 -0.0015136 -0.0014628 0.00038002 0.23714 0.10154
-0.01185 0.007133 0.0021332 0.00070436
-0.00016891 -0.0022925 -0.00044656 -0.0011115 -0.00038144 -0.0013806 -0.011838 0.0071757
0.14399 0.18777 -0.0093496 0.0075824
-0.00022169 0.00038194 -0.00020138 -0.00074271 0.00018555 -0.00051641 0.002135 0.00069447
-0.0093354 0.0075541 0.20817 0.24297
1640000000 0.29308 0.028732 -0.0018255 0.012393 -0.002804 -0.0021418 0.0027917 0.0010513
-0.00056942 -0.0018503 -0.00032279 0.00038357
-0.0018549 0.01237 0.2011 0.27577 0.0053765 0.0021187 -0.00049959 -0.0018092
-0.00092256 -0.00053267 -0.00041792 -0.00072178
-0.0028299 -0.0021281 0.0053859 0.0020847 0.29941 -0.15868 -0.00076269 0.0013144
-0.0011814 -0.0010457 -7.4687e-05 -0.00035194
0.0027625 0.001029 -0.00049977 -0.0017959 -0.00077333 0.0012998 0.25037 0.05177
-0.0077648 0.0085444 0.0025406 -0.00070802
-0.00060479 -0.001826 -0.00093581 -0.0005624 -0.0011161 -0.0010158 -0.0077485 0.0085783
0.16865 0.16697 -0.0043554 0.0096891
-0.00028963 0.00034939 -0.00040865 -0.00070233 -6.6872e-05 -0.00038316 0.0025574 -0.00070868
-0.004352 0.0096946 0.23466 0.21244
1700000000 0.28627 -0.015965 0.0017422 0.0097347 -0.0032903 0.00035619 0.0030635 -0.001293
-0.0022269 -0.00070202 0.00058407 0.00039159
0.0017191 0.0097461 0.21917 0.24458 0.0027188 -0.00042374 -0.0014549 -0.00072286
-0.00080981 -0.00016776 -0.00077919 -0.00047648
-0.0033036 0.0003665 0.0027582 -0.00042345 0.25477 -0.1968 0.00025657 0.0016447
-0.0020735 -0.00022608 -0.00038597 -0.00089072
0.0030717 -0.0013133 -0.0014469 -0.00069951 0.00023562 0.0017093 0.24679 0.001339
-0.0049535 0.0096219 0.0017058 -0.0021473
-0.0022463 -0.00067144 -0.0008475 -0.00014164 -0.0021947 -0.00017494 -0.0049493 0.009631
0.18823 0.1504 0.00034048 0.0098203
0.00055506 0.0003775 -0.00081247 -0.00049583 -0.00037535 -0.00090293 0.0016898 -0.0021638
0.00034215 0.0098142 0.25227 0.17951
1760000000 0.2761 -0.064556 0.004265 0.0065283 -0.002034 0.0011939 0.0012787 -0.0034845
-0.0012461 0.00053045 0.00017491 -0.00058224
0.0042544 0.0065359 0.24634 0.20511 8.5805e-05 -0.0017558 -0.0012366 1.9476e-05
-0.0011447 0.00095674 -0.0006011 0.00025468
-0.0020239 0.0012093 8.014e-05 -0.0017099 0.20659 -0.22871 0.0011351 0.00129
-0.00115 0.001536 -0.0012955 -0.0008003
0.0012578 -0.0034986 -0.0012334 6.4445e-05 0.0011738 0.0012903 0.23828 -0.050559
-0.0013385 0.0089488 -6.0756e-05 -0.0024968
-0.0012526 0.00051579 -0.0011246 0.00097052 -0.0010717 0.0014856 -0.0013176 0.0089768
0.20605 0.11891 0.0045551 0.0071035
0.000206 -0.00058022 -0.00055586 0.00026394 -0.0012803 -0.00077997 -8.6944e-05 -0.0025234
0.0045717 0.0071036 0.26643 0.1426
1820000000 0.25224 -0.10286 0.0046104 0.0028736 0.00023107 0.0023516 -0.00093605 -0.0031219
-0.0012783 0.00089784 -0.00014788 3.1004e-05
0.0046262 0.002896 0.25659 0.17479 -0.0020625 4.7725e-05 -0.001448 0.00094253
-8.4604e-05 0.0012157 -0.00074374 0.00044967
0.00027498 0.0023404 -0.0020358 0.00011426 0.15607 -0.24376 0.0016616 0.00062595
-0.00027667 0.0023287 -0.0016431 0.00022779
-0.00096531 -0.0030917 -0.0014803 0.00095273 0.001705 0.00062827 0.20746 -0.098908
0.00068282 0.0076692 -0.0017109 -0.0017669
-0.0012507 0.00092307 -0.00010309 0.0012086 -0.00030789 0.0023852 0.00072958 0.007631
0.22667 0.091993 0.0054583 0.0033684
-0.00010951 2.898e-05 -0.00072763 0.00046858 -0.0016263 0.00020164 -0.0016922 -0.0017293
0.0054731 0.003358 0.27052 0.10715
1880000000 0.21745 -0.14297 0.0023474 0.00056029 -0.00012132 0.0022174 -0.0028817 -0.0023624
-0.00025135 0.0016388 0.00042745 -0.00049499
0.002348 0.00058888 0.26114 0.1288 -0.003883 0.0029113 -0.00026585 0.0018526
0.00055676 0.0013818 5.9457e-05 0.0010572
-0.00013411 0.0022827 -0.0039432 0.0028897 0.10407 -0.25059 0.0019311 -0.0011654
0.0016904 0.0020164 -0.0011204 0.0014275
-0.0029094 -0.0023341 -0.00027037 0.0018759 0.0018962 -0.0011314 0.16622 -0.13831
0.0016135 0.0054019 -0.0021814 0.00016296
-0.00026697 0.0016599 0.00054904 0.0013645 0.0016798 0.0020214 0.0016494 0.0054409
0.23369 0.063407 0.0060541 0.0012081
0.0004252 -0.00047386 4.0085e-05 0.0010712 -0.0010508 0.0015706 -0.0022467 0.00017858
0.0060485 0.0012087 0.27184 0.073918
1940000000 0.17883 -0.16983 0.00012536 -0.0012447 0.0018784 0.0018745 -0.0038744 0.00038442
0.0011015 0.00092907 -0.0006672 -0.00070462
0.00013835 -0.0012449 0.26295 0.096924 -0.0019218 0.0057901 0.0011077 0.0014673
0.0019936 0.00046025 0.00091818 0.00032049
0.0018382 0.0017929 -0.0019069 0.0058106 0.060507 -0.24298 0.00075181 -0.0023641
0.0023235 0.00036307 0.00026455 0.0016905
-0.0038966 0.00044227 0.0011098 0.0014302 0.00070544 -0.0024378 0.11364 -0.16946
0.0010621 0.003681 -0.0016566 0.001451
0.0011192 0.00090893 0.0020294 0.00042563 0.0023571 0.00033072 0.0010466 0.0036543
0.24107 0.026219 0.0043518 -0.0028888
-0.00069721 -0.00067372 0.00094785 0.00034451 0.00020987 0.0017446 -0.0016341 0.0014785
0.0043439 -0.0028825 0.26289 0.037369
2000000000 0.13226 -0.18459 -0.0036718 0.00090996 0.0029564 0.0011797 -0.002446 0.0037413
0.00079369 0.00050961 -0.00092282 0.00052167
-0.0035785 0.00089635 0.2488 0.061581 -0.00044955 0.0078781 0.0016576 0.00029358
0.0011868 -0.0013668 0.00057555 0.00012334
0.0029718 0.0011456 -0.00036077 0.0078955 0.018938 -0.22832 -0.0014951 -0.0016194
0.0021054 -0.0011176 0.0018182 0.0015338
-0.002478 0.0036848 0.001686 0.00029865 -0.0014487 -0.0016248 0.059183 -0.17888
-0.00097588 0.0031622 -0.0002206 0.0021245
0.00079865 0.00047693 0.0011867 -0.0013664 0.002076 -0.0011133 -0.00096757 0.0031716
0.23897 -0.0063903 0.00087103 -0.0039367
-0.00087018 0.00047893 0.00056331 0.00011189 0.001756 0.0014502 -0.00011549 0.0021416
0.00087213 -0.0039336 0.24999 0.0096382
2060000000 0.086015 -0.19178 -0.0045358 0.0032925 0.002831 -0.00070954 0.00090528 0.0034795
0.0016891 -0.00051139 -0.00020177 0.0014258
-0.0045429 0.0032473 0.23604 0.033073 0.0046614 0.0087752 0.0010824 -0.00064152
0.00060311 -0.001503 0.00060063 -0.00020129
0.0027687 -0.00070207 0.0046717 0.0087177 -0.013316 -0.21 -0.0017626 0.00028387
0.00088556 -0.0023333 0.0028529 0.00027855
0.00095305 0.0033987 0.0011297 -0.00071578 -0.0017533 0.00030084 0.0085428 -0.17484
-0.0018696 0.0044342 0.00091279 0.0011955
0.001725 -0.00056019 0.00058088 -0.0015299 0.00088206 -0.0023556 -0.0018448 0.0045061
0.22743 -0.0444 -0.0014641 -0.0049337
-0.00021965 0.0014438 0.00060098 -0.00026658 0.0028829 0.00026106 0.00083625 0.0011854
-0.0014563 -0.0049267 0.23603 -0.015486
2120000000 0.040639 -0.18333 -0.0034735 0.0067004 0.0023887 -0.0026937 0.0031373 0.0021629
0.00081954 -0.0014405 0.0008755 0.00016458
-0.003462 0.0066454 0.21501 0.0091462 0.0071546 0.0046063 0.0011919 -0.0011952
-0.0014025 -0.001964 -5.2084e-05 -0.0011764
0.0023369 -0.0027637 0.007187 0.0045814 -0.04193 -0.19338 -0.00088676 0.0017548
-0.0015796 -0.0016803 0.00067425 -0.0023165
0.0031052 0.0021634 0.0011335 -0.0011935 -0.00084884 0.0016806 -0.041056 -0.15813
-0.0022548 0.0062826 0.0016253 0.0012789
0.00076397 -0.0014932 -0.0014219 -0.0019428 -0.0015655 -0.0016497 -0.0022706 0.006246
0.21305 -0.079218 -0.0058442 -0.002649
0.00088819 0.00024923 -8.7211e-05 -0.0011892 0.00051865 -0.002394 0.0017349 0.0013004
-0.005844 -0.0026345 0.215 -0.031219
2180000000 0.0008803 -0.17001 -0.0018415 0.0098559 0.00053557 -0.0022403 0.0029756 -0.00042725
0.00033387 -0.0014454 0.0012669 0.00039177
-0.0017429 0.0099122 0.19581 -0.0083561 0.0081408 0.0040201 -0.00075741 -0.0016568
-0.0020157 0.00086358 -0.00014296 0.00034772
0.00052928 -0.0022925 0.0081834 0.0039175 -0.062941 -0.16924 0.0012956 0.001708
-0.00083972 -0.00029205 0.00024809 -0.0018264
0.0030049 -0.00047442 -0.00074098 -0.0016572 0.0013541 0.0017538 -0.076722 -0.13142
-0.0009946 0.0094411 0.0019269 -4.5293e-05
0.00039314 -0.0014404 -0.0019977 0.00098246 -0.00089708 -0.00023796 -0.00096472 0.0095081
0.1874 -0.10907 -0.0061208 0.0014921
0.0014233 0.00029912 -0.0001439 0.000337 0.00024715 -0.001785 0.0019478 -9.1503e-05
-0.0060908 0.0014508 0.19942 -0.045645
2240000000 -0.028204 -0.1455 0.0023031 0.011049 -0.00074541 -0.0030575 0.0017528 -0.0024349
-0.0019862 -0.00080432 0.00069276 -0.0018607
0.0022724 0.011023 0.1763 -0.014234 0.0088425 8.7255e-05 -0.0010095 -0.00054511
-0.00050577 0.00099238 -0.00060985 -0.00050637
-0.00072266 -0.0031195 0.0088067 5.2292e-05 -0.080119 -0.14513 0.0018819 -0.0017802
-0.0012438 1.4519e-05 -0.0023987 -0.0014377
0.0017395 -0.0024455 -0.00093887 -0.00052148 0.0019368 -0.0017312 -0.11078 -0.10304
0.0014331 0.011082 0.0015547 -0.00040112
-0.0020522 -0.00084427 -0.00052373 0.0010408 -0.0012152 -5.6746e-06 0.0014498 0.011138
0.15952 -0.12711 -0.0063514 0.0041837
0.00067837 -0.001915 -0.00051361 -0.00047861 -0.0023611 -0.0014095 0.0014716 -0.00040483
-0.0063699 0.0041875 0.17634 -0.056454
2300000000 -0.055139 -0.11836 0.007793 0.0091567 -0.0012397 -0.0020682 -0.00071517 -0.0012942
-0.0014714 0.00082491 -0.0010331 -0.00066339
0.007808 0.0091857 0.15603 -0.023418 0.0089822 -0.0021826 -0.00087225 0.0006899
-0.00023377 0.0016497 5.0004e-06 0.00084277
-0.0013275 -0.0019748 0.0089431 -0.002295 -0.092693 -0.12108 -2.5756e-05 -0.0017926
-0.00019308 0.001888 -0.0019844 0.00079764
-0.00076496 -0.0013937 -0.0008979 0.00073043 -1.7606e-05 -0.0018411 -0.13101 -0.067597
0.0060599 0.011399 0.00035319 -0.0021159
-0.0014482 0.00076778 -0.00026297 0.0016641 -5.9797e-05 0.0018619 0.0060987 0.011363
0.1244 -0.14781 -0.0041504 0.0072008
-0.0011012 -0.00060571 1.0365e-05 0.00081945 -0.0019791 0.00077542 0.00041927 -0.0021647
-0.0041173 0.0072076 0.16009 -0.058072
2360000000 -0.071532 -0.08727 0.010822 0.0083209 -0.0012927 -0.0014024 -0.0016714 -0.00078303
-0.00069772 0.0011139 -0.0016764 -0.00037746
0.010726 0.0084065 0.14712 -0.023259 0.0081162 -0.0053006 -0.00068746 0.001044
0.0019574 0.0002859 1.1838e-05 -0.0001614
-0.0013216 -0.0014505 0.0081253 -0.005408 -0.10278 -0.099181 -0.0026062 -0.0010022
0.00085465 0.00025083 -0.00088719 0.0018286
-0.0016479 -0.00075595 -0.00062833 0.00097806 -0.0026387 -0.0010717 -0.14814 -0.035245
0.01041 0.010103 0.0016465 -0.0021576
-0.00064087 0.0012008 0.0019934 0.0002668 0.00094215 0.00023267 0.010413 0.010119
0.096437 -0.14832 0.0001941 0.0088599
-0.0016819 -0.00032084 -1.6202e-05 -7.8058e-05 -0.00084057 0.0018965 0.001611 -0.0021183
0.00014574 0.0088394 0.13833 -0.061706
2420000000 -0.079877 -0.06002 0.01445 0.0024794 -0.0033354 -0.0010645 -0.00083407 0.00072966
0.0011101 0.0014003 -0.0013326 0.0015347
0.014361 0.0025007 0.13016 -0.023782 0.004545 -0.007247 0.0014072 0.00098059
0.00091355 -0.0015564 -0.00017484 -0.00020231
-0.0033315 -0.0010361 0.0045199 -0.0072503 -0.11573 -0.078295 -0.0022973 0.0014957
3.1797e-05 -0.00019629 0.00033249 0.0028039
-0.00082819 0.00075053 0.0014791 0.00097783 -0.0023332 0.0015344 -0.15647 0.0087188
0.014426 0.0076655 -0.00037014 -0.0027745
0.0011671 0.0014552 0.00078719 -0.0014833 5.9755e-05 -0.00018346 0.014555 0.0075359
0.061763 -0.1482 0.00094943 0.0093958
-0.0012518 0.0015436 -0.00017312 -0.00017647 0.00034663 0.0028798 -0.00030321 -0.0029021
0.0009387 0.0093829 0.11935 -0.057137
2480000000 -0.080608 -0.029116 0.013839 -0.0029442 -0.0015756 4.8885e-05 -0.00042909 0.0011922
0.0019513 -0.00053284 0.00017753 0.0013469
0.013811 -0.0029278 0.132 -0.025225 0.00255 -0.0090587 0.0011874 -0.00010694
-0.00050406 -0.0010301 -4.3439e-05 -0.00032723
-0.0016166 7.2379e-06 0.0023999 -0.0090769 -0.11857 -0.058414 -0.00062353 0.0033848
-0.00018179 -0.00063992 0.0018841 0.00087399
-0.00034893 0.0012948 0.0011521 -4.7633e-05 -0.00054442 0.0034716 -0.15802 0.045325
0.017935 0.0010288 -0.0017262 -0.0024806
0.001913 -0.00056768 -0.00058574 -0.0010958 -0.00016485 -0.00072537 0.017997 0.00097095
0.031702 -0.14087 0.0044849 0.0080937
0.00020947 0.0013686 -4.2401e-05 -0.00034998 0.0018801 0.00071286 -0.0017956 -0.0023351
0.0044749 0.0080765 0.099499 -0.053585
2540000000 -0.085002 -0.0018965 0.011517 -0.0065996 -0.0023367 0.00094461 0.00062933 0.000851
8.7664e-06 -0.0017429 0.00090549 0.0016294
0.011504 -0.0065974 0.1186 -0.016767 -0.0015427 -0.0080118 0.00062053 -0.0014323
-0.0017916 -0.00013027 -0.00047648 0.00021139
-0.0023309 0.00088651 -0.0015993 -0.0080192 -0.12528 -0.034719 0.0020757 0.0024167
-0.00085744 -0.00012834 0.0017428 -0.0010168
0.00059021 0.00087 0.00053964 -0.0015338 0.0021441 0.0024344 -0.15675 0.084402
0.017782 -0.0057554 -0.0022307 -0.0023079
-9.2411e-05 -0.0017695 -0.0016853 -0.00019245 -0.00081795 -0.0001019 0.017696 -0.0056934
0.0082996 -0.12671 0.0071859 0.0064186
0.00090305 0.0016393 -0.00046263 0.00029463 0.0017343 -0.00092579 -0.0023378 -0.0023034
0.0071238 0.0064235 0.084409 -0.03969
2600000000 -0.07805 0.022561 0.008084 -0.0099532 -0.00128 0.0025506 0.00079551 -0.0003156
-0.001164 -0.0011563 0.00184 0.00036777
0.0081688 -0.0098664 0.11318 -0.032645 -0.0036854 -0.0060236 -0.00038971 -0.0007285
-0.00026201 0.0015916 -0.0001662 0.00078686
-0.0012186 0.002473 -0.0038095 -0.0059761 -0.13013 -0.010008 0.0030834 -9.7249e-05
-0.00015192 0.0014369 0.0012506 -0.0016642
0.00089263 -0.00042323 -0.00039153 -0.00073681 0.0030179 -8.4493e-05 -0.14216 0.11741
0.014105 -0.012347 -0.0031492 0.00040595
-0.0012057 -0.0011685 -0.00023994 0.0016661 -0.00015732 0.0014449 0.013983 -0.012429
-0.018985 -0.11147 0.0094005 0.0058497
0.001844 0.00034091 -0.00021775 0.00076951 0.0011681 -0.0017968 -0.0031494 0.00028038
0.0094549 0.0058457 0.077304 -0.025583
2660000000 -0.072742 0.048025 0.004208 -0.011699 -0.00018242 0.0010023 -7.3087e-05 -3.4979e-05
-0.0025629 0.0004857 0.0014043 -0.00056251
0.0042038 -0.011709 0.12011 -0.028585 -0.0049207 -0.0042821 -0.0012747 -0.00034906
0.00021287 0.0018484 0.00050653 0.00083623
-0.00028666 0.0011149 -0.0049298 -0.0042855 -0.12923 0.010518 0.0019115 -0.0019077
0.00016481 0.00081005 -0.0010185 -0.0015579
-8.3101e-05 -9.0014e-05 -0.001218 -0.00037295 0.0019392 -0.0017351 -0.1232 0.14862
0.0079836 -0.01578 -0.0025213 0.00087288
-0.0025457 0.00054462 0.00022714 0.0018421 0.00013477 0.0008502 0.0079429 -0.015841
-0.034837 -0.096967 0.010565 0.0015362
0.0013073 -0.00057457 0.00049509 0.0008037 -0.00099049 -0.0014045 -0.0024851 0.00095025
0.010534 0.0015081 0.071956 -0.0056118
2720000000 -0.061781 0.066816 -0.00013006 -0.01162 -0.00040605 0.0028455 -0.00019127 -1.0283e-05
-0.0019835 0.0021567 0.0005504 -0.0016216
-0.00010138 -0.011642 0.10534 -0.031541 -0.0052122 -0.00093797 -0.0014958 0.00039474
0.0017939 0.0004522 0.00080147 -0.00016831
-0.00025408 0.002799 -0.0052415 -0.00088488 -0.12376 0.039924 0.00042644 -0.0024351
0.00037288 0.00048737 -0.001379 0.00071887
-0.0001692 -1.1754e-05 -0.001528 0.0004653 0.0003503 -0.0024277 -0.090634 0.17853
0.0013503 -0.016501 -0.0016458 0.0022891
-0.0020014 0.0021255 0.0017894 0.00050911 0.00027727 0.00057035 0.0012489 -0.016612
-0.051071 -0.071676 0.012064 -0.00099146
0.00052794 -0.0016752 0.00084936 -0.00014278 -0.0014364 0.0007041 -0.0017113 0.0022758
0.012087 -0.00092879 0.076855 0.013433
2780000000 -0.04795 0.085797 -0.0045993 -0.010248 3.9739e-05 0.0010899 0.00056698 -0.00021572
0.0012972 0.0026012 -0.00064113 -0.0020048
-0.0045418 -0.010252 0.10359 -0.043823 -0.0040002 0.00057738 -0.00013499 0.0015838
0.0017351 -0.00090653 0.00010651 -0.00019754
-1.649e-05 0.0010812 -0.0040746 0.00058987 -0.12103 0.070247 -0.0019743 -0.0015549
0.00053328 -0.00026185 -0.00043887 0.00087334
0.00068718 -0.00018275 -0.00018466 0.0016227 -0.0020172 -0.0014996 -0.061927 0.201
-0.0054393 -0.014713 -0.00073658 0.0020318
0.0013677 0.0025872 0.001677 -0.0010368 0.00054759 -0.00030099 -0.0053645 -0.014741
-0.063971 -0.046481 0.010187 -0.0058411
-0.00055038 -0.0018979 0.0001365 -0.00012506 -0.00041591 0.00078322 -0.00064558 0.0020777
0.010148 -0.0058401 0.080425 0.031712
2840000000 -0.03264 0.10161 -0.0074586 -0.0070337 0.0013625 0.0019719 -6.8723e-05 -0.00023515
0.0015549 0.00095804 -0.0016721 0.00013931
-0.0074489 -0.0070642 0.10143 -0.036506 -0.0031012 0.0015099 0.00037141 0.00063801
-8.955e-05 -0.0014905 6.4204e-05 -3.0913e-05
0.0012799 0.0019075 -0.0030063 0.0015187 -0.11546 0.096664 -0.001454 0.00042047
0.00048816 0.0002441 0.0010548 0.0010126
-3.733e-05 -0.00023344 0.00040056 0.00063113 -0.0013811 0.00029695 -0.025874 0.21678
-0.0094166 -0.010505 0.00025847 0.0015181
0.0014735 0.00089504 -9.2323e-05 -0.0014902 0.00042742 0.0002633 -0.0094138 -0.010388
-0.069923 -0.022615 0.0083616 -0.0066989
-0.0015827 0.00012344 0.00011816 -7.6856e-05 0.001079 0.0011228 0.00024661 0.0015172
0.0083834 -0.0066315 0.094766 0.047378
2900000000 -0.018315 0.12135 -0.0088816 -0.0029796 0.0015457 0.00022525 0.00043172 -0.00075961
0.0022357 -0.0011347 -0.00079791 0.00018232
-0.0088679 -0.0030905 0.082681 -0.044268 -0.00071815 0.0025895 0.00083282 0.00034947
-0.0005006 -0.0013823 -0.00020612 -2.6061e-05
0.0015748 0.0002226 -0.0006103 0.0026101 -0.097936 0.12906 -0.00071954 -0.00024402
-0.00045084 -0.0011944 0.0018806 -0.00048202
0.00038836 -0.00086861 0.00081858 0.00033248 -0.00074292 -0.00027301 0.010975 0.21999
-0.011591 -0.0051362 0.0011064 0.0018816
0.0022232 -0.001075 -0.00041807 -0.0013762 -0.00049844 -0.0012495 -0.011712 -0.0050826
-0.069765 0.0091296 0.0062431 -0.010332
-0.00098294 0.00016891 -0.00017922 4.8975e-05 0.001834 -0.00055225 0.0010266 0.0017504
0.0063047 -0.010346 0.10933 0.052992
2960000000 0.0031626 0.13306 -0.0086412 0.00056872 0.00035479 0.0014364 -0.000611 -0.00096258
-0.00034638 -0.0017548 -0.00080751 0.00053009
-0.008681 0.00047043 0.09149 -0.043613 -0.00032029 0.00099343 0.00094401 7.313e-05
-0.0011738 -0.00087026 0.00043783 0.00043386
0.00034497 0.0015603 -0.0003459 0.0009705 -0.079684 0.16032 -0.00076517 0.00049211
-0.00042938 0.00081566 -0.00012503 -0.0025151
-0.0006751 -0.0009036 0.00090637 4.9768e-05 -0.00076761 0.00061519 0.05251 0.22749
-0.011092 0.00036876 0.0016635 0.00057081
-0.00031299 -0.0018268 -0.0012589 -0.00080016 -0.00044477 0.00083159 -0.011087 0.00032707
-0.061262 0.035321 0.002004 -0.011329
-0.00078644 0.00063825 0.0004149 0.0004068 -0.00018301 -0.0024174 0.0017728 0.00057224
0.0019884 -0.01133 0.12859 0.063784
3020000000 0.021394 0.14721 -0.0063646 0.0038421 0.0014651 -0.00017179 -0.0011206 2.5478e-07
-0.00071306 0.0003571 8.8858e-05 0.00039618
-0.0064068 0.0038306 0.080574 -0.032004 -0.00023355 -0.00038968 0.00060975 -0.00082555
-0.0016286 0.00034831 0.00049514 -0.00023497
0.0014764 -0.00025576 -0.00016447 -0.0003339 -0.057823 0.18494 -0.00047198 0.000871
0.00012255 0.00033351 -0.0008175 -0.0016871
-0.0010656 -5.3822e-05 0.00061587 -0.00083922 -0.00048311 0.00087712 0.0923 0.22076
-0.0088687 0.0036167 0.00074186 0.00050199
-0.00076189 0.00041695 -0.0016456 0.00028892 0.00025013 0.00028966 -0.0089014 0.0036738
-0.04903 0.060726 -0.0010501 -0.010486
6.6368e-05 0.00033362 0.00062664 -0.00032486 -0.00097246 -0.0014809 0.0006227 0.00048093
-0.0010967 -0.010347 0.14915 0.0608
3080000000 0.048532 0.15635 -0.0044875 0.0058845 0.0017624 6.2623e-06 -0.00070038 0.00010039
-0.00055737 0.00035648 0.00013818 0.00057032
-0.0044799 0.005863 0.078115 -0.026695 -0.00051308 0.00027067 -7.356e-05 -0.00026248
-0.00038785 0.0011425 -6.1024e-05 -0.00061808
0.0017784 1.1145e-05 -0.0004475 0.0002367 -0.020407 0.20638 -0.00070052 0.00010284
0.00044153 0.00065765 -0.0022926 -0.00045049
-0.00069579 0.00017453 -0.00013178 -0.0003068 -0.00064262 0.00031235 0.12585 0.21291
-0.0053578 0.0069264 0.0020185 0.00031785
-0.0004669 0.0002308 -0.00030455 0.0011417 0.00047962 0.00069498 -0.0053932 0.0069131
-0.026832 0.08964 -0.0054691 -0.0094328
0.00017841 0.00065425 -0.00017618 -0.0005833 -0.0022632 -0.00054965 0.0020073 0.00030792
-0.0054548 -0.0094586 0.1627 0.067294
3140000000 0.076765 0.16013 -0.0010702 0.0075133 0.0027675 -0.0014232 -0.0011618 0.0011769
0.0015414 0.00069762 0.00039315 -0.00019409
-0.0011138 0.0075216 0.073785 -0.02813 -0.0010691 3.037e-05 0.00072734 -0.00030369
-1.6287e-05 0.00102 0.00051783 -0.0004057
0.0027483 -0.0014667 -0.00099509 1.965e-05 0.020965 0.22709 0.00016603 0.0016665
0.0011707 -0.00044472 -0.0025589 0.00098291
-0.001065 0.0011361 0.00071468 -0.00029863 0.00018137 0.0016679 0.16112 0.18813
-0.00115 0.0073104 0.00082087 -0.0014396
0.0015142 0.00069841 -1.3401e-05 0.0010533 0.0011647 -0.00026142 -0.0011308 0.0072944
-0.013915 0.10723 -0.0074662 -0.005859
0.00031786 -0.00011683 0.00056604 -0.0004732 -0.0026764 0.00096627 0.00089217 -0.0014837
-0.0074151 -0.0059086 0.18782 0.058842
3200000000 0.10898 0.17054 0.0039919 0.0065275 0.00082947 -0.0029156 9.1461e-05 0.0017019
0.00045667 -0.0016836 0.00025074 0.00048315
0.0039354 0.0065579 0.084593 -0.0269 -0.0011735 0.00032855 -0.00053683 -0.0011024
0.00080585 0.0010855 -0.00029132 -0.0010256
0.00093227 -0.0029988 -0.0011445 0.00040604 0.065814 0.2325 0.0012381 0.00072133
-2.441e-06 -0.0020064 -0.0014467 0.0021891
0.0001393 0.0017666 -0.0005221 -0.0010755 0.0012198 0.00058269 0.18284 0.16538
0.0013972 0.0063447 0.00082842 -0.001436
0.00057395 -0.0017974 0.00079407 0.001035 6.6384e-05 -0.0019444 0.0015518 0.0064349
0.020289 0.12547 -0.0089983 -0.0019537
0.00022164 0.00056251 -0.00019493 -0.00091569 -0.0015495 0.0024733 0.00074728 -0.0014296
-0.0090969 -0.0019537 0.20315 0.057505
3260000000 0.1405 0.16282 0.0042693 0.003006 -0.00067636 -0.0024031 0.0011448 0.00082187
0.00035885 -0.0017818 -0.00013991 -0.00013073
0.0042447 0.0030002 0.092538 -0.030015 -0.0020194 0.0019686 -0.00045459 -0.00010691
0.00091674 -0.00060178 -0.00084979 9.7634e-05
-0.00070982 -0.0024835 -0.0019784 0.0019918 0.11647 0.22789 0.00051112 -0.00021825
-0.00070228 -0.00080079 0.00055308 0.0020775
0.0011273 0.00079173 -0.0004858 -0.00012505 0.00057085 -0.00016391 0.2096 0.12808
0.0042537 0.0051886 -0.00079049 -0.0018461
0.00023111 -0.0015952 0.00094445 -0.00063459 -0.00072395 -0.0010846 0.004235 0.0051264
0.041743 0.13422 -0.0072973 0.0027753
-0.00012599 -0.00010741 -0.00092254 4.9999e-05 0.00076894 0.0018589 -0.00078729 -0.0018024
-0.0073374 0.002838 0.23201 0.048331
3320000000 0.17089 0.15754 0.0070817 0.0012389 -0.00053688 -0.0018619 0.00074809 0.00017803
-0.0020378 -0.001397 0.00029621 0.0002648
0.0071447 0.0013541 0.099734 -0.026163 0.0004316 0.0023134 -0.0004018 -0.00040616
-9.0148e-05 -0.00030126 -0.00050146 0.00013998
-0.00042371 -0.0017792 0.00039454 0.0023634 0.16432 0.21973 0.00028224 -0.00012256
-0.0012154 -0.00046624 0.00046512 0.00092276
0.00083721 0.00015375 -0.00040974 -0.00038035 0.00037082 -9.1097e-05 0.21889 0.097905
0.0049598 0.0019893 -0.0013862 0.00027047
-0.0019807 -0.0014121 -9.174e-05 -0.00029799 -0.0011933 -0.00037782 0.0049592 0.0018845
0.069055 0.13661 -0.0042002 0.0033864
0.00018949 0.0003188 -0.00058937 0.00030705 0.0003344 0.00086679 -0.0013041 0.00020199
-0.0040893 0.0034489 0.24862 0.035685
3380000000 0.20605 0.14078 0.0056533 -0.0020634 -0.0011743 0.00048123 0.0010086 0.00031006
-0.0013378 0.00085823 0.00011315 6.2643e-05
0.0056973 -0.0020236 0.11057 -0.034321 -3.1483e-05 0.0031327 -0.0011228 -0.00034686
-8.466e-05 -4.0725e-06 -0.00093371 0.0006288
-0.0012299 0.00060275 8.5403e-05 0.0031217 0.20589 0.19697 0.0004977 -0.00050106
-0.0017463 0.00071726 0.0010548 0.0012317
0.00098618 0.00023487 -0.0011103 -0.00039662 0.00044522 -0.00050325 0.23409 0.06513
0.006099 0.0015143 -8.2245e-05 0.00020656
-0.0013768 0.00082119 -0.00014134 2.23e-05 -0.0017254 0.0007569 0.0062374 0.0016846
0.107 0.13023 -0.0013542 0.0052097
0.00019616 3.3181e-05 -0.0008518 0.00041631 0.00093044 0.0013189 -0.00021198 0.00019103
-0.0013801 0.0051493 0.27844 0.017093
3440000000 0.23777 0.12006 0.0046392 -0.0038395 -0.00070558 -0.001488 0.00065219 5.8428e-05
-0.001385 0.0015728 0.00079034 5.643e-05
0.0046272 -0.0038847 0.10414 -0.039211 0.0031142 0.0020806 -0.00091819 0.0011529
6.8059e-05 0.00038661 7.3305e-06 0.00079923
-0.00076434 -0.0013855 0.0031551 0.0019069 0.2444 0.16924 -0.00032734 -6.7427e-05
-0.00034614 0.0013678 0.0010082 0.00071384
0.00064102 0.00010761 -0.00085907 0.0011981 -0.00022417 -4.4541e-05 0.23553 0.032293
0.0068475 -0.0017454 -0.00030352 0.00018333
-0.001417 0.0015807 0.00012793 0.00041081 -0.00027234 0.0011445 0.0067213 -0.0018894
0.1328 0.1239 0.0020823 0.0031216
0.00075693 4.8058e-05 -1.4867e-05 0.00084697 0.0010445 0.00049969 -0.00016432 0.00014749
0.0020874 0.0032053 0.29526 -0.011438
3500000000 0.27066 0.088523 0.0024362 -0.0046059 -0.0013358 0.0014813 0.00098964 -0.00079751
-0.00090472 0.0013113 0.00070108 -0.0010005
0.0024786 -0.0046312 0.11682 -0.06323 0.0031294 0.0012294 -0.00032278 0.00051707
0.00042391 -0.00014737 -1.8064e-05 0.0003749
-0.001186 0.0014848 0.0030743 0.0013004 0.27472 0.13547 0.00030412 -6.0554e-05
0.00010102 0.00090913 0.001786 0.00014014
0.00097004 -0.00075678 -0.00030526 0.00055624 0.00020033 -7.2296e-05 0.23974 0.00442
0.0062698 -0.0041188 -0.00022463 -0.00014144
-0.00091971 0.0012094 0.00041106 -0.00011757 2.4986e-05 0.00078095 0.0061897 -0.0041251
0.17446 0.10077 0.0028263 0.00093049
0.00078692 -0.00090134 4.3743e-05 0.00045922 0.0019879 0.00028401 -0.00011652 -0.000152
0.0027119 0.00096471 0.31539 -0.039334
3560000000 0.28905 0.054877 0.0002854 -0.0059399 3.8892e-05 -0.0010655 0.00063937 0.00027485
0.001431 0.0014688 -0.00015528 -0.0011027
0.00032254 -0.0059452 0.1108 -0.068411 0.0057752 -0.00053874 0.00036767 0.00055513
0.00074481 -3.5113e-05 0.00015189 0.00031979
-0.00019244 -0.0010892 0.0060153 -0.00051953 0.30176 0.092405 -0.00020108 -0.00013911
0.00086388 0.00038667 0.0014852 -0.00095276
0.00058347 0.00029945 0.00044215 0.00049501 -0.00010302 -0.00025017 0.2299 -0.032073
0.0047233 -0.0067086 -0.00045764 -0.00062362
0.0015629 0.0016092 0.00067701 -8.2577e-05 0.00070166 0.00065895 0.0047096 -0.0065808
0.19482 0.092338 0.0024095 -0.0016477
-0.00026704 -0.0013729 0.0002977 0.00016599 0.0014522 -0.001068 -0.00043481 -0.00059019
0.0024604 -0.0015783 0.32848 -0.079741
3620000000 0.30626 0.017208 -0.0011961 -0.0036947 -0.0020877 -0.00020123 0.00033789 -0.0016275
4.3159e-05 0.00040476 -0.00061682 -0.00084604
-0.0011202 -0.0037714 0.1116 -0.097374 0.0041893 -0.0037664 0.0002081 0.00042444
-0.00022979 -0.0008616 0.00065911 0.00030163
-0.0021302 -0.00011679 0.0041742 -0.0039438 0.31476 0.04861 0.00029286 -0.0010457
-0.00018474 0.00019575 0.00058378 -0.0010064
0.0003127 -0.0016979 0.00023126 0.00041614 0.00026798 -0.00098311 0.21834 -0.061646
8.9558e-05 -0.0072885 -0.0010145 0.0012292
5.253e-05 0.00024905 -0.00027691 -0.00082784 -0.00020692 -0.000193 -3.5982e-06 -0.0073641
0.21705 0.057513 0.00058661 -0.0013051
-0.00059461 -0.00052255 0.00060045 0.00042597 0.00051263 -0.00087088 -0.00098854 0.00117
0.00066505 -0.0014414 0.33074 -0.11374
3680000000 0.31101 -0.026944 -0.0036173 -0.0039832 -0.0011284 0.0019524 -0.0010299 -0.00030621
0.001316 3.341e-05 -0.0010958 -0.0001874
-0.0036233 -0.0040062 0.10771 -0.11447 0.0016808 -0.0046441 0.000684 0.00033148
-0.00022006 -0.00069773 0.00075381 0.0002102
-0.0010556 0.0017235 0.0015482 -0.0044119 0.32589 -0.00084969 -0.00093208 -0.00052436
0.0010272 0.00069393 0.00050785 -0.0017972
-0.0010156 -0.00023487 0.00060774 0.00028243 -0.00084925 -0.00065278 0.20519 -0.095429
-0.0013144 -0.0063785 -0.0011524 0.0013307
0.0012357 -0.00013975 -0.00020283 -0.00061493 0.0011719 0.00075023 -0.0012816 -0.0064319
0.23748 0.034901 -7.6543e-05 -0.0016492
-0.001171 -0.00034015 0.0007718 6.3261e-05 0.00066935 -0.0018198 -0.0011941 0.0014462
-0.00012134 -0.0017009 0.33039 -0.15879
3740000000 0.31308 -0.062614 -0.0031426 7.8584e-05 -0.0021583 0.002526 0.0001764 -0.00082096
-0.00053941 -5.0909e-05 -0.00086942 0.00036761
-0.0030907 -3.7536e-05 0.099151 -0.13578 0.00089266 -0.0053674 0.00029121 -0.00013007
-0.00035441 -0.00016414 0.00051173 8.1322e-05
-0.0021325 0.002775 0.00087074 -0.0055465 0.32917 -0.040201 -0.00091782 -2.4446e-05
-1.1833e-05 -0.0001857 -0.00011655 -0.0013554
0.00020837 -0.00092145 0.0003217 -6.1665e-05 -0.00091222 -0.00010765 0.18344 -0.11906
-0.0030054 -0.0053146 0.0010262 0.0027412
-0.0006611 0.00012553 -0.00033029 -0.00027352 -0.00022471 1.0758e-05 -0.0029764 -0.0051409
0.24698 0.0012496 -0.0012906 -0.00097966
-0.00094527 0.00047857 0.00035981 0.00014467 -0.00021391 -0.0014302 0.00082985 0.002622
-0.0010967 -0.00094044 0.31721 -0.19826
3800000000 0.30851 -0.10904 -0.0022456 0.00070957 0.00085184 0.0037182 -0.0013727 -0.0015014
0.0014305 0.0013051 -0.0011462 0.00026658
-0.002199 0.00074544 0.08909 -0.15096 -0.0021516 -0.0051183 0.00030424 0.00023721
-0.0008134 -0.0002593 0.00079123 -1.3949e-05
0.00084058 0.0035026 -0.002114 -0.0050441 0.3261 -0.081874 -0.00077728 0.00045613
0.00070348 4.0431e-06 -0.00086123 -0.00072824
-0.0013696 -0.0014756 0.00020461 0.00014345 -0.00072462 0.00063413 0.17505 -0.14416
-0.0033146 -0.0036569 0.0016336 0.0017643
0.0013742 0.0011295 -0.00090399 -0.00025023 0.0007978 -0.00015766 -0.0035244 -0.0036751
0.2621 -0.036958 0.0012602 0.00012509
-0.0012043 0.00030746 0.00099427 9.8247e-06 -0.0010527 -0.00062235 0.0017216 0.0016255
0.0012794 0.0001502 0.30938 -0.23937
3860000000 0.29697 -0.1402 -0.00067842 0.0011222 0.0025635 0.0019174 -0.0021969 0.0010464
0.00068275 -0.0012989 -0.00031939 0.0017056
-0.00067907 0.0010646 0.06975 -0.1611 -0.0030672 -0.0050362 0.00064132 -0.00074145
-0.00079123 0.0012436 0.00053189 -0.00093993
0.0026486 0.0019 -0.0032533 -0.004898 0.3061 -0.12189 -0.00067498 0.0009848
8.6393e-05 -0.00045846 -0.00080967 -0.00058686
-0.0020756 0.001065 0.00065082 -0.00073228 -0.00060894 0.00085092 0.14677 -0.15937
-0.0029053 -0.0038805 0.0018414 0.0012013
0.00070997 -0.0013387 -0.00073642 0.0012621 0.00016639 -0.00049337 -0.0026475 -0.0037415
0.26151 -0.06527 0.00047786 -0.0011953
-0.00010619 0.0014667 0.00051964 -0.00090365 -0.00076839 -0.00058839 0.0019079 0.0012201
0.0004291 -0.0014665 0.28645 -0.2782
3920000000 0.28298 -0.1803 0.0015426 0.00011315 0.0037438 0.0024811 0.00011522 0.00092197
0.00048066 -3.1514e-05 0.00059005 0.00045077
0.0015975 0.00017027 0.043255 -0.17729 -0.0051271 -0.0035243 -0.00043483 -0.00013807
0.00043665 0.00017501 -0.00014918 -0.00053948
0.0036408 0.002517 -0.0050594 -0.0035408 0.29985 -0.15504 0.00033697 0.0011871
0.0015434 -0.0010174 -0.0005646 -6.2454e-05
0.00013407 0.00089419 -0.0003619 -0.000181 0.00024175 0.0012754 0.12748 -0.17011
-0.0038499 -0.0031382 0.0024155 -0.00040074
0.00049474 -8.5634e-05 0.00049354 -5.2709e-05 0.0016995 -0.00092966 -0.0041248 -0.0032355
0.25634 -0.1119 0.00077179 -0.0016055
0.00075962 0.00070539 -0.00026225 -0.00043158 -0.00058421 -0.00012269 0.0023101 -0.0003772
0.00086368 -0.0013583 0.26554 -0.30511
3980000000 0.25622 -0.21607 0.001824 -0.0028758 0.0048384 -0.00033392 0.00010095 0.001097
0.0010416 -0.0018573 0.00035587 0.00021817
0.0018241 -0.0029255 0.021253 -0.19147 -0.0055449 -0.0014724 0.00070041 0.00036914
0.00055082 0.0004578 -0.00015726 -0.0011152
0.0049419 -0.00025517 -0.0056941 -0.0012924 0.27156 -0.18564 0.0014173 4.0608e-05
-0.00065179 -0.0016721 -0.00056708 -0.0008345
0.00013278 0.0011418 0.00068964 0.00038496 0.0013057 8.3141e-05 0.091158 -0.19227
-0.0041819 -0.0033881 0.0013694 -0.00085018
0.0010413 -0.001801 0.00052962 0.00055431 -0.00079332 -0.0014424 -0.0042101 -0.0033392
0.24587 -0.14273 0.0020125 -0.0039784
0.00026288 0.00011574 -9.3884e-06 -0.0011588 -0.00067657 -0.00069515 0.0016171 -0.00073047
0.0022278 -0.0039712 0.23083 -0.34428
4040000000 0.22868 -0.24178 -0.00044941 -0.0037931 0.003348 -0.003003 0.00021469 0.00025841
-0.00041196 -0.0007426 0.00078926 1.5257e-05
-0.00038387 -0.003884 -0.0042491 -0.19881 -0.0048637 0.00018492 0.00029684 -0.00095559
6.2026e-05 8.4613e-05 -0.0014894 -0.00016703
0.0033142 -0.0031027 -0.0048017 0.00023914 0.24982 -0.21915 -2.284e-05 -0.00066474
-0.00091826 -0.00017795 -0.0010333 0.00053875
0.00032307 0.00020961 0.00027647 -0.00087607 0.00016207 -0.00070627 0.069076 -0.18704
-0.0066894 -0.0016642 0.0017489 -0.00043256
-0.00057728 -0.00076437 0.00010151 0.00011366 -0.00080441 -0.00012706 -0.0065972 -0.0015216
0.23437 -0.17486 -0.0016021 -0.0033312
0.00078078 0.000173 -0.0016671 -0.00026261 -0.00099158 6.3984e-05 0.0015886 -0.00055904
-0.0017574 -0.0034493 0.19372 -0.36204
4100000000 0.19912 -0.26591 -0.0033437 -0.0029221 0.0012787 -0.003582 -2.3255e-05 8.4639e-05
0.00064041 -0.0017048 0.00032274 0.00022478
-0.0032554 -0.0029694 -0.029526 -0.20314 -0.0048402 0.0010445 -0.00029997 -0.0003242
0.00078921 0.00030725 -0.00061255 0.00050617
0.0011378 -0.0035978 -0.0049384 0.0011204 0.22821 -0.24557 0.0004333 -0.00027272
-0.00072694 -0.00041925 -0.0016306 -3.0432e-05
-0.00012933 0.0001679 -0.00026436 -0.00041294 0.00038547 -0.0001155 0.035891 -0.201
-0.0057762 0.00077208 0.0012673 -0.0014573
0.0005432 -0.001491 0.00068375 0.00025386 -0.0006851 -0.00055082 -0.0059556 0.00067548
0.2208 -0.2009 -0.0014393 -0.0045097
0.0005238 2.3187e-05 -0.00051728 0.00045094 -0.0014331 0.00014627 0.0013099 -0.0014773
-0.0014976 -0.0042452 0.16115 -0.38874
4160000000 0.16992 -0.28323 -0.0037196 -0.0019572 -0.00017729 -0.0031817 0.00082041 -0.00017706
-0.0039028 -0.00069961 0.00096599 -0.00069196
-0.0037428 -0.0020018 -0.055595 -0.19946 -0.0047382 0.0028839 -0.00034696 -0.0002352
0.00027245 -0.00059085 -0.00098264 0.00044837
-0.00023727 -0.0033046 -0.0046984 0.0028393 0.19561 -0.26141 0.00067977 -7.9617e-05
-0.00069701 -0.00021364 -0.00097241 0.00089995
0.00089282 -0.00022767 -0.00038467 -0.00020324 0.00052919 -0.00010141 0.011253 -0.18848
-0.0052185 0.0015125 0.0010561 -0.0024217
-0.0039367 -0.00075574 0.00017713 -0.00050752 -0.0008696 -0.00030593 -0.0050531 0.0014562
0.18903 -0.23433 -0.003918 -0.0033254
0.00078291 -0.00051593 -0.00088302 0.00046743 -0.001223 0.0010624 0.0010685 -0.0022339
-0.0036478 -0.0031755 0.11143 -0.39797
4220000000 0.14206 -0.29905 -0.0043379 0.0001756 3.5653e-05 -0.0037735 -0.00039566 -0.00025006
-0.00079248 0.00080987 0.00025036 -0.0012594
-0.0045096 0.00011351 -0.091765 -0.18972 -0.0021475 0.0033509 -0.00018199 -6.4227e-05
-3.0015e-05 0.00024958 -0.00041469 0.001014
-3.1934e-05 -0.0035807 -0.0021466 0.0033146 0.16626 -0.28774 -3.315e-05 1.4661e-05
0.00030618 0.00016501 -0.00023922 0.0012061
-0.00034566 -0.00016057 -0.00017569 -4.22e-05 -5.4612e-05 -2.8002e-05 -0.012444 -0.18687
-0.0041408 0.0022084 -2.9079e-06 -0.0020856
-0.00078541 0.00074597 0.00013364 0.00022148 0.0002872 0.00054452 -0.0039955 0.0024223
0.17498 -0.25842 -0.0043624 -0.0026068
0.00023852 -0.001172 -0.00048624 0.00084291 3.1716e-05 0.000955 4.7889e-06 -0.002269
-0.0042662 -0.0029593 0.083584 -0.41151
4280000000 0.11131 -0.30823 -0.0027227 0.0016666 -0.0016558 -0.0043856 -0.00042602 0.00044498
-0.00059169 0.0014414 -0.00073357 -0.00020154
-0.0027173 0.0015945 -0.11753 -0.19457 -0.0029506 0.00304 -0.00073509 -0.00034783
0.00021588 0.00028536 0.00056538 0.00067169
-0.0015906 -0.004241 -0.0029187 0.0031135 0.1365 -0.29491 0.00086361 -0.00020668
-0.0010157 0.0010329 -0.0005821 0.00090595
-0.00042754 0.00045953 -0.0007185 -0.00039036 0.00091604 -0.00014659 -0.050579 -0.17177
-0.004375 0.0025927 -0.00072362 -0.0025652
-0.00063424 0.0013584 7.4858e-05 0.00017011 -0.00069609 0.00068689 -0.0044655 0.0025712
0.13103 -0.2819 -0.0063277 -0.0014772
-0.00045052 -0.0001606 0.00061594 0.0007538 -0.00061666 0.0008468 -0.00084579 -0.0024931
-0.0065247 -0.0011744 0.033069 -0.41674
4340000000 0.084162 -0.31778 -0.0018083 0.001862 -0.0025196 -0.0015423 0.00027757 0.00059179
-6.0839e-05 0.00065157 0.00011338 -0.0010313
-0.0017844 0.0018924 -0.13854 -0.16851 -0.0019577 0.0039677 -0.00019026 0.00045473
-8.3864e-05 -0.00038583 0.00036308 0.00038781
-0.0024272 -0.0016453 -0.0019367 0.0040713 0.10091 -0.31163 -0.00030222 -0.0010867
0.00041969 0.0005864 0.00095674 0.0021525
0.00030742 0.00067649 -0.00020359 0.00045945 -0.00036758 -0.0011138 -0.068389 -0.16908
-0.0041265 0.0035859 -0.0015271 -0.0023768
0.00022597 0.00063111 -2.018e-05 -0.00030421 0.00020837 0.00058865 -0.0039567 0.0035776
0.10542 -0.30612 -0.0047239 0.0014244
-0.00023931 -0.00098557 0.00038932 0.00030251 0.00085257 0.0024532 -0.0015663 -0.0023177
-0.004494 0.0012925 -0.00053939 -0.41123
4400000000 0.053867 -0.32361 -0.00092492 0.0014366 -0.0024736 -0.0017485 0.00080463 0.0012214
6.694e-05 0.000446 -0.00025975 -0.000529
-0.00099019 0.0014264 -0.16728 -0.15903 -0.0012601 0.0041954 -0.00039649 0.0004281
0.00013341 -0.00059977 0.0005055 0.0004565
-0.002666 -0.0015911 -0.0011203 0.0040843 0.072074 -0.31848 -0.0002087 -0.00010725
0.00031244 0.00030896 0.0010245 0.0011013
0.00072681 0.0012217 -0.00031252 0.0004322 -0.00017717 -4.9034e-05 -0.092658 -0.15584
-0.0033152 0.0051219 -0.0019551 -0.0013618
2.6279e-05 0.0004425 0.00021304 -0.00076239 0.00023989 0.00057875 -0.0032854 0.0051016
0.073544 -0.31808 -0.0039552 0.00083576
-4.3998e-05 -0.00059962 0.00032949 0.00046065 0.001311 0.0010078 -0.0021661 -0.0013748
-0.0042152 0.00092442 -0.046458 -0.416
4460000000 0.017661 -0.32385 -0.00061179 0.00041147 -0.0040515 -0.00093339 0.0013216 -0.00060966
-0.00036638 0.0010729 -0.0010736 -0.0003709
-0.00072227 0.00035702 -0.18949 -0.12989 -0.00050122 0.0045119 -0.00042057 0.00077279
-0.00042245 -0.00031071 0.0004658 -0.00045336
-0.0042273 -0.00070254 -0.00036454 0.0045631 0.046053 -0.32608 -0.00049841 -0.00049622
0.00048621 0.00044435 0.0018027 0.00076652
0.0013071 -0.00068183 -0.00048833 0.00075956 -0.00045017 -0.00046984 -0.10646 -0.13473
-0.0016731 0.0059697 -0.0025447 -0.00089896
-0.00043218 0.0012782 -0.00051114 -0.00024078 0.00059842 0.00028471 -0.0017332 0.0060754
0.039716 -0.3157 -0.0043639 0.0029869
-0.00099409 -0.0004487 0.0005637 -0.00035905 0.0017853 0.00065606 -0.0022764 -0.00084926
-0.0040406 0.0029913 -0.086211 -0.39811
4520000000 -0.0060274 -0.32446 -0.00041672 -0.00044453 -0.0036224 0.00036437 0.00073293 7.5183e-05
0.0016614 8.996e-05 -0.0007886 0.00097274
-0.00036654 -0.00039927 -0.21409 -0.11295 0.00082304 0.0044279 0.00054791 0.00081617
-0.000152 -5.0013e-06 0.00026649 -0.00017855
-0.0034855 0.00041713 0.00086177 0.0045166 0.014902 -0.32386 -0.0011498 0.0005664
0.0009036 -0.00064035 0.00165 -0.0010666
0.00076454 4.7789e-05 0.0006478 0.00087329 -0.001149 0.00044951 -0.12373 -0.12536
-0.00033816 0.0056086 -0.0031825 -0.0003893
0.0018383 -4.5912e-05 -0.00010756 3.8128e-05 0.00082968 -0.00053106 -0.00019824 0.0056355
-0.0091675 -0.3282 -0.0026339 0.002801
-0.00094425 0.0010275 0.00032982 -0.00026961 0.0015677 -0.00092443 -0.0032174 -0.00037262
-0.0028377 0.0026728 -0.11523 -0.39606
4580000000 -0.043375 -0.31788 -0.0012717 -0.0007422 -0.0032359 0.0024108 0.00083372 -0.00039488
0.00017198 0.00035304 -0.00035419 0.00064035
-0.0012076 -0.00072778 -0.23292 -0.086856 0.00091994 0.0041344 0.00064514 -5.2534e-05
-9.495e-05 0.00033885 0.00026067 -0.00035987
-0.0031329 0.0024116 0.0010743 0.0040827 -0.016384 -0.32098 -0.00010177 0.00038508
-0.00021129 2.1925e-05 0.001681 -0.0010102
0.00076064 -0.00039369 0.00056242 -0.00014626 -0.00015275 0.00058012 -0.13418 -0.10102
0.0022235 0.0051175 -0.0024415 0.0013486
0.00021849 0.00039588 -0.00019497 0.00016773 -0.00050902 -0.00013092 0.0021858 0.0050184
-0.035791 -0.3354 -0.0019634 0.0034097
-0.00025869 0.00070955 0.00010409 -0.00016696 0.0019731 -0.00094479 -0.0025832 0.0012158
-0.0021822 0.0034554 -0.16063 -0.36689
4640000000 -0.069026 -0.31195 -0.0025825 -0.001701 -0.0029342 0.0026372 0.00055184 -0.0014512
0.0014671 -0.00018451 0.00013532 0.0010436
-0.0025422 -0.0017016 -0.24358 -0.058894 0.0015517 0.0038058 0.00072071 0.00036383
-0.0002454 0.00026123 -4.2297e-05 -0.00068035
-0.0029578 0.0026473 0.0016677 0.0038598 -0.040841 -0.31478 0.00023831 0.00087618
0.0010067 0.00018264 0.00038152 -0.002079
0.00056201 -0.0014369 0.00072413 0.00037953 8.6592e-05 0.00091331 -0.14008 -0.086396
0.0034346 0.0037593 -0.0024157 0.0014068
0.0014486 -0.00020968 -0.00028311 0.00046179 0.0010392 0.00020071 0.003417 0.0036907
-0.068686 -0.32197 -0.0027076 0.0036869
0.00020569 0.0010493 8.3055e-05 -0.00073403 0.00021454 -0.0019541 -0.0023105 0.0016351
-0.0027107 0.0040213 -0.17957 -0.35597
4700000000 -0.096643 -0.30764 -0.0042836 -8.1262e-05 -0.0016168 0.0045977 -0.00096474 -0.0011051
0.0010029 -0.00060996 0.00088648 0.00059861
-0.0042322 -7.0002e-05 -0.25547 -0.040526 0.0026837 0.0041464 0.00044552 -0.00056193
0.00019537 0.0004002 -0.00028271 3.2691e-06
-0.001491 0.0046614 0.002718 0.0042116 -0.071453 -0.30951 -0.00033398 0.0005384
3.3705e-05 -0.00030664 0.00015244 -0.0013417
-0.00088558 -0.0010821 0.00049986 -0.00052477 -0.00026904 0.00047728 -0.1567 -0.066013
0.0031576 0.0014475 -0.0016333 0.0026317
0.0011433 -0.00066773 0.00030249 0.00033888 0.00015269 -4.4542e-05 0.0032694 0.0015091
-0.10767 -0.31586 -0.0012007 0.0040647
0.00067289 0.00038819 -0.00046965 -7.8147e-05 -0.0001559 -0.0013951 -0.0015344 0.0025231
-0.001056 0.0038645 -0.22281 -0.32769
4760000000 -0.12723 -0.29308 -0.0048789 0.0014258 0.00078457 0.0046397 -0.00077652 -0.00063126
0.00037758 -0.0010848 0.00082343 -0.00029545
-0.004846 0.0013706 -0.25159 0.0016575 0.0030677 0.0031488 2.63e-05 -0.00065852
0.00042645 0.00021965 0.00016391 -7.7833e-05
0.00078931 0.00467 0.003264 0.003126 -0.10202 -0.29586 0.00092162 0.00044384
0.0013036 0.00025908 -0.0012376 -0.0011767
-0.00075698 -0.0006138 -0.00011764 -0.00070269 0.00084228 0.00037146 -0.151 -0.049347
0.0023725 0.001062 -0.00064548 0.0028221
0.00037342 -0.0010167 0.00032681 0.00019802 0.00097919 1.9739e-05 0.0023235 0.0010677
-0.14074 -0.29981 -0.00011458 0.0041929
0.00079993 -0.00032979 0.00024453 3.5933e-05 -0.0010424 -0.0010239 -0.00084465 0.0026513
-0.00029917 0.0040926 -0.23464 -0.30648
4820000000 -0.15377 -0.27945 -0.0050131 0.0026801 0.0015085 0.0027191 -0.00090667 -0.00045906
0.00042482 -0.00087326 0.0001941 -0.0003401
-0.0049675 0.0026859 -0.26378 0.023831 0.0043399 0.0034242 -8.5239e-05 -0.00033391
0.00038776 -0.00016185 -0.00010523 -0.00041582
0.0014909 0.0027443 0.0042686 0.0033943 -0.12877 -0.2921 0.00061921 -0.00046
0.00047659 -0.00098937 -0.00093242 -0.00013137
-0.00093409 -0.00042799 -7.1099e-05 -0.00031396 0.0005845 -0.00047166 -0.16614 -0.03195
0.0018867 -0.0002651 5.3819e-05 0.0028769
0.00041741 -0.00084823 0.00036668 -0.00011059 0.00048552 -0.00092114 0.0018396 -0.00025857
-0.1808 -0.28379 -0.0004278 0.0028239
0.00038872 -0.00039689 -0.00012556 -0.00061921 -0.0010388 -0.00018918 0.00010235 0.0030565
-0.00046608 0.002847 -0.27153 -0.27559
4880000000 -0.18503 -0.26045 -0.0042963 0.0045268 0.0019738 0.003086 -0.0014443 0.00023276
-0.00080491 -0.0011062 0.0004521 -7.7828e-06
-0.0042273 0.0044269 -0.25561 0.064911 0.0047252 0.0016785 -0.00031581 -0.00020821
-0.00026506 0.00020748 -0.00022247 9.5774e-06
0.0021255 0.0028201 0.0047149 0.0015946 -0.14806 -0.27912 0.0005396 -0.00044074
-0.00019543 -0.0014352 -0.00063831 -0.00010634
-0.0013683 0.00028624 -0.000349 -0.00023526 0.00049396 -0.00051346 -0.15961 -0.01354
0.00034755 -0.00039461 0.0011257 0.0025277
-0.00085011 -0.0011055 -0.00019541 5.7298e-05 -0.00021536 -0.00135 0.00041305 -0.00037664
-0.2121 -0.26824 0.00017205 0.0032089
0.00031456 -2.0856e-05 -0.00039821 3.7445e-05 -0.00058694 2.5632e-05 0.0011919 0.0025223
0.00035532 0.0034057 -0.2836 -0.2467
4940000000 -0.20604 -0.24316 -0.0031006 0.0064262 0.0027151 0.0012169 -0.0002207 0.0007353
-0.0010568 -0.00066848 6.1243e-05 -0.00087958
-0.0031719 0.0064746 -0.26801 0.09098 0.0057559 0.0014303 -8.8747e-05 -8.1858e-05
0.00026156 -0.00032212 -0.00044678 0.00010213
0.0026989 0.0013587 0.0058216 0.0011541 -0.16794 -0.25569 5.7958e-05 -0.00045729
-0.00099241 -0.00016956 -0.00043887 0.00014234
-0.0001712 0.00072276 -8.1411e-05 -1.0896e-05 0.00015896 -0.00045553 -0.16715 -0.0037032
-0.00053092 0.00029678 0.0020036 0.0020469
-0.0010264 -0.00060083 0.00026234 -0.00028054 -0.0011131 -0.00039466 -0.00052857 0.00027449
-0.23651 -0.24177 0.00012585 0.0030759
4.275e-05 -0.00073584 -0.00033736 0.00012512 -0.00041677 0.00013618 0.0020217 0.0018718
0.00015881 0.0027816 -0.30782 -0.22106
5000000000 -0.22682 -0.21963 -0.0002832 0.0073719 0.0032512 0.0017744 -0.00021295 0.0006281
-0.00045453 0.00061082 -0.00030236 -0.00071146
-0.00023715 0.0073857 -0.25425 0.10832 0.0058757 -0.0007132 -0.00033167 -7.0836e-05
-0.00012075 -0.0005794 -0.00022773 -6.9443e-05
0.0033478 0.0018958 0.0058855 -0.0007352 -0.19814 -0.24205 -0.00054543 -0.00067219
-0.00041009 -0.00022838 -0.00045733 -0.00022392
-0.00015953 0.00071216 -0.0002958 -0.00011669 -0.00060979 -0.00076163 -0.16138 0.020423
-0.00087557 0.0015447 0.0023675 0.0010264
-0.00049642 0.00059754 -0.00010654 -0.00056062 -0.00047142 -0.00048464 -0.00094743 0.0016363
-0.26449 -0.21889 -3.0253e-05 0.0035636
-0.00025044 -0.00076714 -0.00030003 -0.00015022 -0.00055263 -0.00012589 0.0023587 0.001046
-0.00024299 0.0037567 -0.3198 -0.18626
5060000000 -0.24837 -0.19242 0.0018003 0.0071202 0.0032409 -0.00026989 0.00017926 0.00052809
-0.00054064 -2.5758e-05 -0.00026378 -0.00033801
0.0017621 0.0070927 -0.23747 0.14519 0.005229 -0.0019163 -5.0461e-05 0.00025022
-0.0003748 5.0813e-05 -0.00035074 0.00028568
0.0034109 -0.00043877 0.0052869 -0.0020594 -0.21225 -0.2207 -0.00030879 0.00023507
-0.0010379 9.8851e-05 -0.0010373 0.00013464
0.00017878 0.00055987 -7.1613e-05 0.00029706 -0.00035579 0.00023475 -0.1632 0.027844
-0.00037897 0.0030641 0.0018558 0.0006488
-0.00039209 -7.4755e-05 -0.00050256 -6.9637e-05 -0.00096091 0.00017303 -0.00029802 0.0030292
-0.27951 -0.18855 0.0011016 0.0035307
-0.00038276 -0.00046595 -0.00046304 0.00040186 -0.001159 1.404e-06 0.0019754 0.00057985
0.001112 0.0034966 -0.33213 -0.15797
5120000000 -0.26462 -0.16728 0.0034608 0.0061044 0.0030806 -0.0005589 0.00021972 0.00063826
2.3207e-05 0.00089653 -0.0003445 0.00028843
0.0034279 0.0060808 -0.23208 0.17188 0.0048904 -0.0027184 0.0001227 0.00024973
-4.1755e-05 -5.4356e-05 0.00013088 0.00029638
0.0029003 -0.00068249 0.0047883 -0.0028351 -0.22658 -0.2054 -0.00012869 0.0001613
-0.00024552 0.00085608 -0.0010415 0.00057481
0.00021049 0.00063804 0.00012351 0.00022298 -7.9187e-05 0.00015319 -0.15933 0.054168
0.0010696 0.003394 0.0024719 0.00015861
-6.3314e-05 0.00089051 5.6225e-06 -1.3691e-05 -0.0002306 0.00088659 0.0010481 0.003396
-0.2948 -0.15421 0.0017725 0.0034627
-0.00044927 0.00038889 0.00013608 0.00023457 -0.0010894 0.00057446 0.0024443 0.00016605
0.0017122 0.00365 -0.34506 -0.1241
5180000000 -0.28107 -0.13721 0.0050868 0.0048487 0.0033704 -0.0010693 0.00028831 0.00059722
-7.5517e-05 0.00021857 -0.00059688 0.00047864
0.0050939 0.0048091 -0.21038 0.1945 0.0041572 -0.0039685 -0.00031722 -0.00024355
-0.0001025 -0.0001874 -0.00015712 0.00013104
0.0034076 -0.0010814 0.0040361 -0.0040675 -0.23746 -0.16932 -0.00032761 0.00065426
-4.2198e-05 -9.514e-05 -0.00047396 0.0010082
0.00030233 0.00058489 -0.00031683 -0.00024625 -0.00043959 0.00063214 -0.15863 0.063795
0.0029203 0.0039876 0.0020902 -0.00076128
-3.8976e-05 0.00031444 -0.00014455 -0.00027274 3.8269e-05 -0.00025649 0.003015 0.0039639
-0.30709 -0.11242 0.0024637 0.0035188
-0.00044854 0.0005154 -0.00018068 0.00011225 -0.00052447 0.00098261 0.0021332 -0.00065857
0.0026365 0.003536 -0.34787 -0.091875
5240000000 -0.29023 -0.11015 0.0051068 0.0035159 0.0026871 -0.0026808 0.00070698 7.1942e-05
-0.00031383 -0.00014042 5.4582e-05 0.00059164
0.0051181 0.0035098 -0.19893 0.23251 0.0029764 -0.0045905 -1.4004e-05 7.4422e-05
-0.00028941 3.2593e-05 0.00030174 0.00035447
0.0027101 -0.0026946 0.0029125 -0.0046469 -0.25437 -0.14487 0.00038873 0.00029742
-0.00019935 0.00063377 0.00015879 0.0012807
0.00069495 2.2711e-05 -1.5878e-05 0.00012001 0.00033287 0.00023558 -0.15901 0.084442
0.0036966 0.0026018 0.0016486 -0.001312
-0.00030314 -0.00021797 -0.00025031 8.7183e-05 -0.00022884 0.00071247 0.0036795 0.0026059
-0.32142 -0.070707 0.0029149 0.0028416
-7.3931e-05 0.00045275 0.00041162 0.00041238 0.0003302 0.0013288 0.001694 -0.0013553
0.0028933 0.0027822 -0.35413 -0.058895
5300000000 -0.29597 -0.080491 0.0059773 0.001976 0.0017123 -0.0029934 0.00010378 -0.00032904
0.00027629 0.00085483 0.00015105 0.0003282
0.0060238 0.0020081 -0.19137 0.2373 0.0021764 -0.0052618 -0.00013305 0.00024966
6.6069e-05 0.00044121 0.00028664 0.00022745
0.0017886 -0.0030504 0.0020484 -0.0053544 -0.27034 -0.11951 0.00030787 -0.00027118
0.0002971 0.00047866 0.00082771 0.00069118
0.00010491 -0.00031376 -0.00013012 0.00020513 0.0003825 -0.00018209 -0.15127 0.093536
0.0053047 0.0018264 0.0014359 -0.0014682
0.00031759 0.00080067 0.00010638 0.00038161 0.00033893 0.00045089 0.0053643 0.0017465
-0.33366 -0.042165 0.0036687 0.0027411
0.00012364 0.00034959 0.00023638 0.00017994 0.0008463 0.00093354 0.0013297 -0.0015587
0.0034869 0.0028785 -0.35014 -0.023619
5360000000 -0.29656 -0.04368 0.0059662 0.00076259 0.00048885 -0.0036898 0.00039193 -5.0174e-05
-9.5459e-05 0.00042819 0.00054648 -0.00010047
0.005987 0.00080191 -0.15442 0.2591 0.00089111 -0.0056375 7.9253e-05 0.00019125
-4.4112e-05 2.2718e-05 0.00046503 -9.7663e-05
0.00041085 -0.0037612 0.00083855 -0.0054657 -0.26994 -0.09307 0.0004367 0.00028106
0.00016504 0.00022882 0.00066201 0.00040559
0.00035698 -2.9377e-05 7.2483e-05 0.00020295 0.00040104 0.00028534 -0.14978 0.11162
0.0059295 -0.00039187 0.00062499 -0.0019444
-4.8541e-05 0.00042943 -0.00011705 9.5952e-05 0.00021911 0.00033285 0.0058621 -0.00046666
-0.32909 -0.0034972 0.0043258 0.0022155
0.00055065 -8.9051e-05 0.00046945 -5.504e-05 0.00046317 0.00035419 0.00067181 -0.0018613
0.0043908 0.0023201 -0.34836 0.0053379
5420000000 -0.29958 -0.020495 0.0061757 -0.0010307 -0.00045869 -0.0037564 -9.9319e-05 -0.00010918
0.00074263 0.00039169 0.00026701 -0.00039196
0.006165 -0.0010376 -0.13543 0.28614 -8.3875e-05 -0.0055095 8.7855e-05 0.00021945
9.9388e-05 1.2452e-05 0.00022694 -9.3553e-05
-0.00038297 -0.0037631 -0.00011842 -0.0055627 -0.28636 -0.05945 -0.00022093 -0.00043055
0.00055215 0.00032568 0.00092813 2.6466e-05
-5.8942e-05 -0.00017968 7.693e-05 0.00016317 -0.00017653 -0.00055035 -0.13821 0.12625
0.0051248 -0.0020542 0.0002092 -0.0016876
0.00088327 0.00040812 0.00022368 -6.5416e-05 0.00074298 0.00020091 0.0050464 -0.0020748
-0.33286 0.025266 0.0049501 0.0011057
0.00029155 -0.0003956 0.00031218 -0.0001581 0.00095967 4.3292e-05 0.00025294 -0.001694
0.0050477 0.00095079 -0.34165 0.047087
5480000000 -0.29199 0.015983 0.0050166 -0.0019238 -0.0018805 -0.0029995 0.00041885 -2.3845e-05
0.00093047 -0.00024331 -0.00020305 -0.00011361
0.0050307 -0.0019604 -0.12142 0.29409 -0.0014806 -0.0057243 6.2716e-05 0.00019667
0.0001279 -7.9203e-06 0.00020918 -0.00012891
-0.0020445 -0.0029939 -0.0017652 -0.005658 -0.29032 -0.037276 -0.00013986 8.2826e-05
0.00076306 -0.00025515 0.00069663 -8.6258e-05
0.00037379 -2.8719e-05 -3.2602e-06 0.00020219 -0.00016877 0.00015053 -0.13199 0.1372
0.004116 -0.0034698 -4.2489e-05 -0.0017976
0.0007565 -0.00030804 -2.8769e-05 -0.00012381 0.00059858 -0.00038712 0.0041631 -0.0035404
-0.32249 0.054352 0.0049111 0.00045426
-0.00032478 -4.0583e-05 0.00018051 -0.0001559 0.00074904 6.3832e-05 -0.00014019 -0.0019687
0.0047629 0.00040074 -0.33214 0.068706
5540000000 -0.2889 0.041153 0.004224 -0.0026575 -0.0027216 -0.0020587 0.00034425 -0.00032756
0.00013693 -0.00013364 -0.00030027 9.1541e-05
0.0042269 -0.0025951 -0.08106 0.31185 -0.0027366 -0.0049953 0.00038798 0.00011329
-1.6882e-05 -0.00014157 2.7181e-07 -0.00047996
-0.0026995 -0.0020445 -0.0026767 -0.004972 -0.29018 -0.016521 0.00027049 -0.00017188
0.00040563 -0.00029581 0.00036681 -0.00034848
0.000339 -0.00035184 0.0004449 9.1299e-05 0.00033046 -9.2469e-05 -0.12056 0.15885
0.0026669 -0.0040765 -0.00092983 -0.0019119
0.00020935 -0.00011446 6.178e-05 -6.3429e-05 0.00034171 -8.7855e-05 0.0026199 -0.0041004
-0.30832 0.089261 0.0048339 -0.0010114
-0.00029986 0.00012963 -7.9198e-05 -0.00038789 0.00039014 -0.0003616 -0.00096743 -0.0018201
0.0049008 -0.0009255 -0.32533 0.10965
5600000000 -0.27795 0.069452 0.0034627 -0.0036789 -0.0023192 -0.0016589 0.00028202 -0.00033303
0.00038271 -0.00019517 0.00013133 0.00044705
0.0034346 -0.0036398 -0.078262 0.32618 -0.0035965 -0.0046957 9.6636e-05 -0.00018296
-0.00022774 0.00011291 -0.00020579 -0.00020365
-0.0024036 -0.0017373 -0.0036928 -0.0046424 -0.28974 0.015703 -8.805e-05 0.00015879
4.7514e-05 -0.00037495 0.0004153 -0.00056912
0.00029637 -0.00031157 9.0683e-05 -0.00022715 4.0036e-06 -1.2883e-05 -0.11295 0.15818
0.0016053 -0.0037621 -0.0013069 -0.001047
0.00042048 -0.00013421 -0.00017236 3.2806e-05 0.00047111 -0.00046517 0.001484 -0.0037712
-0.29953 0.11891 0.0041435 -0.0013475
0.0003268 0.00050155 -0.0002582 -0.00026866 0.00058674 -0.00063124 -0.0012081 -0.0010001
0.0043213 -0.0013212 -0.30317 0.12483
5660000000 -0.26709 0.091221 0.0031358 -0.0036651 -0.0034595 -0.00068808 -0.0003411 -0.00075742
-5.1017e-05 -0.00060457 0.00040953 -0.00029255
0.0031296 -0.0036521 -0.037339 0.31795 -0.0044317 -0.0031812 -2.8069e-05 -0.00016372
0.00018668 -2.799e-05 -0.00011702 -8.0836e-05
-0.0034389 -0.00047818 -0.004568 -0.0030058 -0.29032 0.03941 -8.0678e-05 8.4353e-05
-0.00021016 -0.00041279 0.00018115 -0.0010599
-0.00038342 -0.00079128 7.6973e-07 -0.00011734 -0.00016628 0.0001485 -0.097681 0.17838
0.00064016 -0.0040723 -0.0012454 -0.00081727
-0.00012978 -0.00072258 0.00017219 0.00013761 -0.00054734 -0.0005376 0.00064965 -0.0040537
-0.28521 0.14681 0.0042444 -0.0019956
0.00039374 -0.00039797 -4.5434e-05 -2.3206e-05 7.0659e-05 -0.00098545 -0.0012791 -0.00087262
0.0043157 -0.0021083 -0.29482 0.16065
5720000000 -0.25262 0.11346 0.0026392 -0.0042289 -0.0028387 0.00080124 -0.0004681 -0.00022347
-0.00035571 -0.00025331 -6.8672e-05 -0.00042725
0.0026755 -0.0042055 -0.0092945 0.34392 -0.0056582 -0.0025806 3.1218e-05 -5.6678e-05
-0.00023864 -5.407e-05 -0.00023431 0.00011173
-0.0027537 0.00078894 -0.0056538 -0.0025675 -0.28722 0.070516 0.00019751 -1.4202e-05
0.00039277 0.00016769 8.5617e-05 -0.00040096
-0.00044163 -0.00021645 4.3733e-05 -7.4058e-05 0.00023695 5.7151e-05 -0.081799 0.18031
-0.00029256 -0.003489 -0.0017756 -0.00044805
-0.00027274 -0.00024948 -0.00023733 -1.5609e-05 0.00023248 0.00035095 -0.00028635 -0.0035264
-0.27468 0.17372 0.0041675 -0.0036418
-0.00013249 -0.00050942 -0.00024562 0.00010464 -2.0761e-05 -0.00039263 -0.0017416 -0.00046082
0.0040647 -0.003651 -0.26468 0.17833
5780000000 -0.23665 0.13077 0.001528 -0.0048037 -0.0025349 0.0010726 -0.0007386 0.00012374
-0.00038315 -0.00033806 -0.00012123 -0.00033583
0.0015301 -0.0047987 0.00388 0.33894 -0.0058649 -0.00066691 -1.0243e-05 -0.00017947
-0.00012116 7.044e-05 -0.00014002 -9.5362e-05
-0.002526 0.0011361 -0.0060294 -0.00061081 -0.28381 0.087384 -9.7561e-05 -9.6855e-05
-0.00011875 -0.00011721 -0.00052743 -0.00061438
-0.00072545 0.00016943 -3.1859e-05 -0.00018722 -0.0001304 -0.00012899 -0.072731 0.19623
-0.00019352 -0.0029754 -0.0011938 5.3785e-05
-0.00044326 -0.00023217 -5.1586e-05 3.2494e-05 0.00017284 -4.2959e-05 -0.00030369 -0.0029938
-0.26448 0.19473 0.0028208 -0.0036428
-0.00012395 -0.00019903 -0.00016332 -5.1371e-05 -0.00038711 -0.00064536 -0.001289 4.47e-05
0.0028383 -0.0036099 -0.25579 0.20086
5840000000 -0.22355 0.15225 0.00022879 -0.0054278 -0.0022231 0.0011807 -0.000163 0.00031782
-0.00029815 0.00025282 -0.00036194 -0.00020799
0.0002727 -0.0054803 0.039331 0.34246 -0.005768 0.00052864 -0.00019457 -9.9888e-06
0.00032786 -1.1285e-05 -5.2546e-05 0.00022279
-0.0020735 0.0012102 -0.0057627 0.00063333 -0.27701 0.11148 -0.00022088 3.3173e-05
-0.00013684 -0.00063946 -0.00067141 -0.00027245
-0.00015113 0.00027891 -0.00019654 3.2469e-05 -0.00022666 8.3468e-05 -0.050141 0.19923
-0.00063071 -0.003419 -0.0013137 0.00021982
-0.00027825 0.00022232 0.00024269 -4.1178e-05 -0.00021042 -0.0007399 -0.00058535 -0.0033899
-0.24685 0.20441 0.0025389 -0.0038719
-0.00027335 -0.0003012 1.5499e-05 0.00015561 -0.0004989 -0.00034668 -0.0012296 0.00026289
0.0025341 -0.0038974 -0.2199 0.22456
5900000000 -0.20953 0.16453 -0.0018658 -0.0055559 -0.0023457 0.0023973 -0.00017189 1.7915e-05
0.00018164 -0.00011468 3.2641e-05 0.0002654
-0.0018366 -0.0055108 0.059698 0.34265 -0.005156 0.0019856 2.7823e-05 2.1584e-05
-7.5422e-05 -0.00023168 -0.00014668 -7.7461e-05
-0.0022685 0.0023856 -0.0051464 0.0020046 -0.26158 0.12707 -4.2688e-05 -5.8877e-05
-0.00035369 -0.00042918 -0.00042573 -0.00037625
-0.00014942 5.4136e-05 5.0569e-06 2.1093e-05 -5.5469e-05 -0.00014055 -0.042718 0.20975
-0.00080111 -0.0033903 -0.0011427 0.00034082
0.00025911 -0.00014218 -5.5203e-06 -0.00024034 -0.00033469 -0.00049174 -0.00087017 -0.0034044
-0.22121 0.22035 0.0020466 -0.0050536
-3.0639e-05 0.00019982 -0.00017788 -9.4985e-05 -0.00081331 -0.00034231 -0.0011764 0.00035512
0.0021322 -0.0050829 -0.2055 0.23492
5960000000 -0.18991 0.1775 -0.0029641 -0.004006 -0.00071444 0.0026323 -0.00014492 0.00017473
-0.00011004 0.00013777 -0.00011315 -0.00012562
-0.002917 -0.0039983 0.08609 0.34177 -0.0041882 0.0022135 -0.00015616 2.9381e-05
-3.3849e-05 0.00013177 9.3056e-06 0.00013693
-0.00069693 0.0027089 -0.0041412 0.0023098 -0.24652 0.15296 -3.4498e-05 -0.00014035
-0.00040263 0.00010081 -0.00030833 -0.00025441
-0.00012571 0.00018842 -0.00016205 4.5022e-05 -5.3952e-05 -0.00012697 -0.024326 0.21804
-0.0018962 -0.0032741 -0.0011346 0.0010594
-0.00021731 0.00015455 -7.8758e-06 7.5448e-05 -0.00036866 8.6142e-05 -0.0019291 -0.0032678
-0.20116 0.23484 0.00016424 -0.0051427
-0.00013874 2.5047e-05 8.3393e-05 0.00017528 -0.00028595 -0.00016726 -0.001088 0.0010072
0.00022006 -0.0052023 -0.17697 0.26207
6020000000 -0.17202 0.19346 -0.0038551 -0.0030712 -0.00028232 0.0030323 -6.4801e-05 0.00052668
-0.00023074 0.00028272 -0.00010372 0.00035063
-0.0038766 -0.0030921 0.11386 0.3339 -0.0047523 0.0031834 -8.7784e-05 0.00015373
-0.00010098 0.00012711 -0.00016956 0.00027292
-0.00022851 0.0030038 -0.0046438 0.0032843 -0.22721 0.16542 -0.00030183 0.00025269
-0.00065802 0.00017433 -0.0006622 0.0007995
-2.8459e-05 0.00052822 -6.8692e-05 0.0001433 -0.00027097 0.00025817 -0.017816 0.21388
-0.0025818 -0.0032676 -0.00055279 0.00067254
-0.00029526 0.00027356 -0.00012446 9.4682e-05 -0.00066398 7.3014e-05 -0.0026104 -0.0032393
-0.17202 0.24906 -4.6635e-05 -0.0046808
-8.4161e-05 0.00031602 -0.00018437 0.00011997 -0.00059502 0.00061975 -0.00058897 0.00069036
-0.00011197 -0.0045443 -0.15005 0.26104
6080000000 -0.15184 0.20202 -0.0041043 -0.00081574 0.0012471 0.002974 7.4904e-05 3.2643e-05
-1.4998e-05 0.00012965 0.00022793 -5.7498e-05
-0.0040884 -0.00089158 0.13569 0.33465 -0.0030122 0.0045962 -4.4584e-05 -3.4619e-05
-5.2698e-05 0.0001186 0.0002378 0.00026798
0.0012875 0.0028237 -0.0030329 0.0046484 -0.20968 0.19187 0.00028509 0.00017027
-0.00030683 0.00074616 0.00016173 0.00029497
6.7367e-05 2.656e-05 -6.0549e-05 7.8415e-06 0.00021516 0.00012771 -0.00081685 0.22178
-0.0036836 -0.0024349 -0.00096338 0.00096487
6.3246e-05 5.1653e-05 -3.7776e-05 0.00018061 -0.0002937 0.00077684 -0.0037326 -0.0024425
-0.1426 0.26666 -0.00097667 -0.0056639
0.00020526 -0.00017038 0.00017879 0.00041971 -1.6262e-05 0.00030245 -0.00090445 0.00091109
-0.00082366 -0.0055613 -0.12802 0.28226
6140000000 -0.13538 0.21578 -0.003552 -0.00057306 0.0015414 0.0022126 4.7558e-05 1.3245e-05
8.471e-05 -2.6425e-05 0.00049118 -0.00012764
-0.0035142 -0.00058838 0.16197 0.31636 -0.0022598 0.0052493 3.9183e-05 6.8347e-05
0.00040806 -9.3256e-06 0.00025573 0.00010074
0.0016802 0.0021795 -0.0020983 0.0053677 -0.18572 0.2114 0.00039666 -0.00013555
0.00013062 0.00069554 -4.2797e-05 0.00049315
9.1785e-05 -1.4287e-05 1.838e-05 3.5087e-05 0.00035673 -7.912e-05 0.011569 0.21318
-0.0046591 -0.0013745 -0.00036995 0.001551
0.00010565 -5.0103e-06 0.00039899 -3.4887e-05 -5.9115e-06 0.00067381 -0.0046404 -0.0013109
-0.12318 0.28647 -0.0028595 -0.0040169
0.00053755 -5.8738e-05 0.00035897 9.3382e-05 -0.00018434 0.00070094 -0.00044103 0.0015094
-0.0028544 -0.0042567 -0.089396 0.28146
6200000000 -0.11939 0.22132 -0.0028781 -0.00020638 0.0021298 0.0012963 0.00011234 0.00031558
-0.00016774 6.4392e-05 -5.2152e-05 -0.00028989
-0.0029288 -0.00020271 0.19031 0.31512 -0.00089495 0.0052624 5.6124e-05 0.00022622
0.00011903 1.0733e-05 0.00024635 0.00013942
0.0022683 0.0012244 -0.00082544 0.0052479 -0.16668 0.2255 0.00015928 -0.00030708
0.00056612 0.0001094 9.2161e-05 0.00030881
0.0001515 0.00032599 5.2425e-05 0.00022813 0.00015131 -0.00035984 0.025412 0.22156
-0.0045268 -4.42e-05 6.2372e-05 0.001117
-0.00019606 0.00019454 0.00011173 -4.6067e-05 0.00060594 4.0704e-05 -0.0045753 4.7619e-05
-0.11041 0.29399 -0.0035644 -0.0035875
7.1717e-05 -0.00022831 0.00015804 1.9938e-05 0.00028306 0.00014325 0.00017393 0.0012322
-0.003752 -0.003539 -0.076157 0.29099
6260000000 -0.10485 0.23455 -0.0030145 0.00076061 0.0021598 0.00061781 0.00025109 -6.0767e-05
0.00020666 0.00017622 -9.942e-05 -0.0001532
-0.0030623 0.00072999 0.20732 0.29994 -0.00012205 0.0054139 -3.237e-05 -0.00011563
-5.6603e-05 -0.0001436 7.5182e-05 7.4657e-05
0.002175 0.00065311 1.6212e-06 0.0054197 -0.14489 0.24704 0.00014141 -6.7372e-05
0.00020506 -0.00017541 0.00028035 0.00036969
0.00027378 -5.6305e-05 -2.7636e-06 -0.00010405 9.4265e-05 -2.2562e-05 0.040838 0.21671
-0.0043007 0.0013178 0.00067701 0.0012879
0.00011396 0.00017603 -4.6999e-05 -4.1942e-05 0.00030294 -0.000181 -0.0042409 0.0013002
-0.084323 0.29417 -0.0040581 -0.0028586
-0.0001128 -6.4128e-05 0.00019753 0.00019506 0.00019585 9.7041e-05 0.0007205 0.0012114
-0.0038964 -0.0026685 -0.031036 0.29121
6320000000 -0.088984 0.23759 -0.0025657 0.0013377 0.0020946 -0.0003509 4.1598e-05 0.00015698
-0.00043168 0.00052142 -0.0003254 0.00036723
-0.0025887 0.0013805 0.23304 0.29073 0.001806 0.0055531 2.8031e-05 6.1598e-05
-9.9296e-06 -4.4552e-05 2.1226e-05 -5.5342e-05
0.0021387 -0.00051854 0.00204 0.0055799 -0.12618 0.25617 -0.00020864 -0.00028618
0.00033132 7.3488e-07 0.00050416 1.8199e-05
4.5328e-05 0.0001311 9.7158e-06 6.1946e-05 -0.00019653 -0.00032921 0.039893 0.21811
-0.0039293 0.001856 0.00062895 0.000761
-0.00049231 0.00042477 -4.04e-05 -0.00010369 0.00026475 1.54e-05 -0.0039107 0.0019484
-0.059547 0.30408 -0.0048647 -0.0012918
-0.00037646 0.0002599 0.00015296 -0.00011539 0.00038661 0.00030453 0.00061318 0.00080548
-0.0047564 -0.0015724 -0.020129 0.28996
6380000000 -0.06994 0.24452 -0.0019087 0.0018704 0.0017106 -0.00045761 1.6241e-05 -5.7148e-05
0.00026195 0.00015656 5.5112e-05 0.00022005
-0.0019109 0.0018633 0.24996 0.27165 0.0030773 0.0042847 -0.0001127 -7.618e-05
-0.00021543 -0.0001743 -7.0689e-05 -0.00022653
0.001694 -0.00033468 0.0031126 0.0041396 -0.098445 0.27236 -0.00019966 0.00012612
0.00055171 -0.00018835 0.00035133 0.00038198
1.7245e-05 -5.2549e-05 -0.00010198 -7.6645e-05 -0.00021826 0.00011687 0.060734 0.2083
-0.0030765 0.0033414 0.00090872 0.00076684
0.0003346 0.00016138 -0.00021455 -0.00013609 0.00063988 -0.00024782 -0.0030519 0.0033818
-0.039104 0.29661 -0.0045247 -0.00014498
0.00021463 0.00014018 -0.00017938 -0.00024978 0.00056881 -8.1853e-05 0.00097236 0.0007623
-0.0047826 -9.1155e-05 0.019984 0.29246
6440000000 -0.047332 0.25595 -0.00082461 0.0024411 0.0018108 -0.00085583 0.00038722 -0.00013066
0.00034014 -0.00048984 -0.00017232 -0.0003209
-0.00083252 0.0023892 0.27022 0.25792 0.0033724 0.0028965 8.711e-05 -3.7595e-05
-0.00018944 2.3278e-05 -0.00019821 -0.00031092
0.0018153 -0.0008571 0.0034328 0.0029208 -0.08136 0.28723 -0.00017368 0.00024975
-0.00042775 -0.00017833 0.00065628 -0.00033357
0.00041478 -0.00017375 0.00011409 -5.5381e-05 -0.00019761 0.00030974 0.062728 0.20464
-0.0017622 0.0039168 0.00093354 0.0006921
0.00035151 -0.00033969 -6.8159e-05 7.9866e-05 -0.00039021 -0.00011223 -0.0017206 0.0039354
0.0028721 0.30259 -0.0046442 0.0014892
-0.00017593 -0.00018318 -7.0287e-05 -0.00023138 0.00061403 -0.00052025 0.00096668 0.00073345
-0.0044725 0.001582 0.031072 0.27665
6500000000 -0.028721 0.25594 -0.00012627 0.0019922 0.0013914 -0.00096566 0.00022636 -7.5807e-05
8.0184e-05 0.00017995 -0.00010835 0.00029197
-0.00013245 0.0019727 0.29563 0.23119 0.0037309 0.0024738 0.00010553 3.3518e-05
0.00010327 0.00014308 0.00016727 -9.9178e-05
0.001409 -0.0011055 0.0037583 0.0023195 -0.069805 0.28423 2.6798e-05 4.6424e-05
0.0001229 -0.000156 -4.7096e-05 -0.00072801
0.00016189 -4.7604e-05 0.00012767 4.7727e-05 1.5913e-05 5.1365e-07 0.086898 0.19956
-0.00041897 0.0039144 0.0010694 0.00040164
7.0365e-05 2.3673e-05 1.3522e-05 0.00012179 0.00010033 -0.00020862 -0.00044498 0.0039029
0.024788 0.30577 -0.0033147 0.002224
-0.00017897 0.00016142 0.00013409 -0.00017376 -2.3315e-05 -0.00035379 0.0010197 0.00026871
-0.0032819 0.0021657 0.068665 0.27876
