# Supplementary material for: Early Detection of Alzheimer’s Disease via Machine Learning-Based Microwave Sensing: An Experimental Validation
Source: Sensors (Basel). 2025 Apr 25;25(9):2718. doi: 10.3390/s25092718 (PMC12074295; doi:10.3390/s25092718)
Supplement: Supplementary file 1 [file sensors-25-02718-s001.zip › measurements_paper_sensors/26 febbraio - PART1/set8 H/CSF_H_m10.s6p]

!Keysight Technologies,M9804A,MY58100912,A.14.10.03
!Date: Thursday, April 27, 2023 10:28:33
!Correction: S11(C  6-Port  ) 
!S12(C  6-Port  ) 
!S13(C  6-Port  ) 
!S14(C  6-Port  ) 
!S15(C  6-Port  ) 
!S16(C  6-Port  ) 
!S21(C  6-Port  ) 
!S22(C  6-Port  ) 
!S23(C  6-Port  ) 
!S24(C  6-Port  ) 
!S25(C  6-Port  ) 
!S26(C  6-Port  ) 
!S31(C  6-Port  ) 
!S32(C  6-Port  ) 
!S33(C  6-Port  ) 
!S34(C  6-Port  ) 
!S35(C  6-Port  ) 
!S36(C  6-Port  ) 
!S41(C  6-Port  ) 
!S42(C  6-Port  ) 
!S43(C  6-Port  ) 
!S44(C  6-Port  ) 
!S45(C  6-Port  ) 
!S46(C  6-Port  ) 
!S51(C  6-Port  ) 
!S52(C  6-Port  ) 
!S53(C  6-Port  ) 
!S54(C  6-Port  ) 
!S55(C  6-Port  ) 
!S56(C  6-Port  ) 
!S61(C  6-Port  ) 
!S62(C  6-Port  ) 
!S63(C  6-Port  ) 
!S64(C  6-Port  ) 
!S65(C  6-Port  ) 
!S66(C  6-Port  ) 
!S6P File: Measurement: :
# Hz S  RI   R 50
500000000 -0.32568 -0.06221 -0.010299 -0.0016645 -0.0081806 0.01251 -0.004193 0.012478
0.013137 0.0059691 -0.0054429 0.0092772
-0.010281 -0.0019144 -0.40877 -0.072697 0.0079826 -0.011051 0.00074495 0.011747
0.0088408 0.0034955 0.00074412 0.014183
-0.0081762 0.012285 0.0079876 -0.010832 -0.25548 0.19298 0.0066596 0.0031269
-0.002482 0.0081926 0.0014741 0.011796
-0.004801 0.011946 0.00079236 0.011758 0.006715 0.0030088 -0.3269 0.042985
-0.019577 -0.0048007 0.014905 0.02637
0.013152 0.006379 0.0088075 0.0038119 -0.0024248 0.0082548 -0.019493 -0.0043526
-0.21199 -0.24438 -0.028588 0.0047251
-0.0061187 0.008749 0.0009614 0.014271 0.0015431 0.01172 0.014979 0.026517
-0.028517 0.0046944 -0.25985 -0.14664
560000000 -0.31418 0.10666 -0.02232 -0.067163 0.0011427 0.013047 0.0054091 0.010777
0.010646 0.0045114 0.011452 0.0096242
-0.022133 -0.066859 -0.37009 0.09166 -0.042568 -0.038492 0.014026 0.003496
-0.014474 -0.0059137 0.005168 -0.0017187
0.00068627 0.013385 -0.041862 -0.038445 -0.17928 0.24217 -0.00064037 -0.0049729
0.018917 0.0064241 0.007057 -0.0054187
0.0058429 0.010564 0.014126 0.0030311 -0.00085925 -0.0046764 -0.3025 0.13263
0.0063182 -0.021801 0.0062501 -0.021576
0.011105 0.0044761 -0.013799 -0.0065022 0.019357 0.0067185 0.0062951 -0.022611
-0.29766 -0.060337 0.010633 -0.052419
0.011385 0.0096846 0.0046679 -0.0012539 0.0066972 -0.0054965 0.0065581 -0.020903
0.010681 -0.052621 -0.32626 0.0026624
620000000 -0.27457 0.082603 -0.024019 0.0090018 0.0032153 0.0092794 0.0084638 -0.0044447
0.012472 -0.00067267 0.00060826 -0.00057454
-0.023968 0.0092956 -0.39902 0.037257 -0.018981 0.00066029 -0.0017135 -0.0021674
0.013047 -0.0050387 0.0010159 -0.0028682
0.003361 0.0091223 -0.019179 0.00095611 -0.15304 0.25152 -0.0013828 -0.0051738
-0.0037149 -0.0025211 0.0088925 -0.0030751
0.0084456 -0.0040949 -0.0020174 -0.0021608 -0.0011979 -0.0051418 -0.26179 0.14238
-0.038529 -0.020351 0.011724 0.028667
0.012103 -0.00059886 0.012946 -0.0049922 -0.0038776 -0.0023901 -0.038277 -0.020465
-0.21301 -0.099157 -0.043432 0.012276
0.00026511 -0.0008512 0.00090267 -0.0029928 0.0087291 -0.002965 0.012413 0.028543
-0.043577 0.012076 -0.24282 -0.03422
680000000 -0.24024 0.17474 -0.026203 -0.014894 0.0048937 0.0053017 0.0014881 -0.0070573
-0.0015779 -0.011779 0.0054125 -0.0069585
-0.026136 -0.014774 -0.38938 0.13891 -0.032292 -0.0015781 -0.0016427 -0.00057485
-0.0013624 -0.0095356 -0.00099704 -0.0018536
0.0049253 0.0050836 -0.032323 -0.0015424 -0.10642 0.27483 -0.00095871 -0.00011601
-0.0013739 0.00072802 -0.0027628 -0.0092569
0.0015321 -0.0067861 -0.0015527 -0.00049978 -0.00090168 -3.9012e-05 -0.21823 0.19455
-0.022727 -0.0072585 -0.0091303 -0.012136
-0.0015904 -0.011531 -0.0013671 -0.0093458 -0.001399 0.00083149 -0.022947 -0.007525
-0.28291 0.0029747 -0.0050595 -0.0072474
0.0057389 -0.0068788 -0.00064448 -0.0018029 -0.0024932 -0.0089716 -0.0091047 -0.01206
-0.0051052 -0.0072095 -0.26156 0.07159
740000000 -0.1938 0.16828 -0.040894 0.026501 0.013494 -0.0040605 0.00023907 -0.0038213
-0.0044924 -0.0021625 -0.006024 0.0027667
-0.040789 0.026606 -0.33518 0.15884 -0.036242 0.034037 8.7747e-05 -0.0060072
-0.013061 0.0064677 -0.00069078 -0.0056617
0.013412 -0.0039735 -0.036331 0.034355 -0.072521 0.27507 -0.0016732 0.0032347
-0.0011186 -0.0057128 -0.0017529 0.00090791
0.00021493 -0.0041185 -0.00011521 -0.0059715 -0.0016223 0.0031834 -0.20089 0.20115
-0.042529 -0.0092634 0.022849 0.016637
-0.0044189 -0.0020184 -0.012833 0.0068987 -0.0013178 -0.0054849 -0.042779 -0.0092899
-0.18021 0.039337 -0.045306 -0.0012687
-0.0064165 0.0029553 -0.00053715 -0.005913 -0.0016635 0.00076721 0.023072 0.016708
-0.045383 -0.0013607 -0.25079 0.075689
800000000 -0.16542 0.21443 -0.022566 0.016096 0.0053953 -0.010176 -0.004457 -0.0024752
-0.0042877 0.0012687 0.0041259 0.00070338
-0.022431 0.016202 -0.34394 0.22928 -0.008428 0.034138 -0.0022667 0.0019499
-0.0001064 0.0022081 0.00052681 0.0053368
0.0054882 -0.010216 -0.0083133 0.034172 -0.034736 0.30078 0.00095686 0.0012232
-0.00013917 0.0030524 -0.0017188 0.00051087
-0.0044091 -0.0025891 -0.0021654 0.0020331 0.00095098 0.0012714 -0.17306 0.229
-0.028886 0.012975 0.014518 -0.010548
-0.0042972 0.0015534 -9.3467e-05 0.0019886 -6.3086e-05 0.0030595 -0.028798 0.013118
-0.23547 0.06183 -0.018855 0.021525
0.0044266 0.00077599 0.00040913 0.0052892 -0.0016533 0.00061515 0.014292 -0.010567
-0.018716 0.021306 -0.24921 0.12785
860000000 -0.13078 0.23528 -0.017944 0.030545 -0.0033402 -0.0099343 -0.0020483 0.00063282
0.003882 0.0052177 -0.0037077 -0.0031473
-0.017966 0.030523 -0.29668 0.27424 0.0075907 0.03392 0.00018134 0.0020447
0.0040149 0.00070152 0.0035934 4.6511e-06
-0.0033175 -0.0098463 0.0077025 0.033999 0.014121 0.31067 -0.00050175 -0.00043284
0.0024186 -0.0017314 0.0016657 0.0041422
-0.002136 0.00058965 0.00017486 0.0021541 -0.0005347 -0.00046271 -0.1358 0.24058
-0.018508 0.017358 -0.0060626 -0.0097005
0.0039363 0.0054972 0.0040727 0.00048372 0.0023872 -0.0017891 -0.018496 0.017168
-0.18053 0.12546 -0.026442 0.016229
-0.0034926 -0.0033411 0.0034473 7.1659e-05 0.001607 0.0041599 -0.0059268 -0.009349
-0.02661 0.016303 -0.19841 0.17565
920000000 -0.10807 0.25849 0.0044617 0.039086 -0.0091558 -0.0043758 -0.0019479 0.0016895
3.9275e-05 0.0014435 0.0032031 -0.0013226
0.0044642 0.039164 -0.27019 0.29559 0.027912 0.022496 0.0014036 0.0011046
0.0071693 -0.00014686 0.0040595 -0.00294
-0.0091619 -0.0042921 0.028032 0.02244 0.060175 0.31235 0.0017161 -6.5213e-05
0.00064446 -0.00035823 0.00090393 -0.0015321
-0.0019974 0.0017819 0.0013694 0.001057 0.0017012 -7.7756e-05 -0.11259 0.25717
-0.01246 0.030648 0.0041056 -0.006566
0.00016484 0.0013647 0.0072002 2.0963e-05 0.00072824 -0.00025476 -0.012281 0.03075
-0.17438 0.1291 -0.0032496 0.028839
0.0030774 -0.0011527 0.004207 -0.0026515 0.00085268 -0.0014796 0.0039699 -0.0066643
-0.0033191 0.0288 -0.20891 0.18902
980000000 -0.062048 0.2809 0.016719 0.030263 -0.0091737 0.0046424 0.0018046 0.0036188
0.003967 -0.0012499 -0.0036767 -0.0028742
0.016776 0.030315 -0.2184 0.33311 0.032809 0.0049829 0.0019267 -0.00026521
0.0020483 -0.0059168 -0.00069009 -0.0027977
-0.0091852 0.0046984 0.032822 0.0048441 0.10678 0.30756 0.00042102 -0.0011273
0.00017748 -0.0016408 0.0014416 -0.0003632
0.0018175 0.0036616 0.0018969 -0.00030021 0.00040823 -0.0011271 -0.073904 0.26909
0.0068669 0.030379 -0.0094656 -0.008029
0.0042104 -0.0013033 0.0019581 -0.0059751 8.9321e-05 -0.0016854 0.0068715 0.030246
-0.14604 0.16638 0.0049509 0.020622
-0.0036526 -0.0029811 -0.00073955 -0.0026229 0.0014194 -0.00031457 -0.0094357 -0.0079006
0.0049033 0.0206 -0.16764 0.23856
1040000000 -0.020816 0.28975 0.033072 0.019468 -0.0010876 0.0073377 0.002331 0.00072936
0.00042891 -0.0033476 -7.7309e-05 -0.0013991
0.033083 0.019484 -0.18326 0.34717 0.029301 -0.01449 0.0014622 -0.0017732
-0.0024652 -0.0023831 -0.0010175 -0.002757
-0.001034 0.0073588 0.029245 -0.014571 0.15359 0.29419 -0.00057782 -0.00136
-0.0016236 -0.00086474 -0.00059243 -0.0011048
0.0023271 0.00071368 0.0014135 -0.0018189 -0.00056561 -0.0013653 -0.046641 0.27823
0.018361 0.019345 -0.0022454 0.0012624
0.00044862 -0.003359 -0.0024084 -0.0023527 -0.0015989 -0.00087842 0.018415 0.019407
-0.11308 0.17495 0.013521 0.020135
-0.00022076 -0.001323 -0.0010936 -0.0026828 -0.00066769 -0.0010457 -0.0022852 0.0012367
0.013463 0.020139 -0.1469 0.2587
1100000000 0.023457 0.30054 0.036388 -0.0031821 0.0034033 0.0040074 0.0023793 -0.00091583
-0.0024138 -0.0031045 -0.0041422 -0.00014176
0.03636 -0.0031157 -0.14048 0.36726 0.015068 -0.027423 -0.00016434 -0.0018099
-0.0035509 -0.0010239 -0.0037649 -0.00049565
0.0034001 0.0039917 0.014966 -0.02756 0.19974 0.27487 -0.0017233 0.00036676
-0.0016809 0.00068301 -0.001063 -0.00040779
0.0024148 -0.00088789 -0.00016466 -0.001794 -0.0017351 0.00035948 -0.0068504 0.28369
0.024375 0.0066004 -0.0026305 -8.2017e-05
-0.0024597 -0.0030126 -0.0035743 -0.001004 -0.0016599 0.0007131 0.024371 0.0066057
-0.096477 0.193 0.019745 0.010539
-0.0040237 -0.00014168 -0.0037227 -0.00049897 -0.0010636 -0.00043227 -0.0026437 -0.00015199
0.019664 0.010498 -0.10224 0.29166
1160000000 0.075384 0.29742 0.024923 -0.020137 0.0032033 -0.00061165 -1.8707e-05 -0.0023544
-0.0040648 -0.00092866 -0.0012135 0.0042667
0.024859 -0.020133 -0.095688 0.37257 -0.0038495 -0.028421 -0.0015263 -0.0014881
-0.0026508 0.0023684 -0.0016875 0.0018962
0.0032302 -0.00062236 -0.003993 -0.02841 0.24386 0.24466 -0.00064426 0.0016059
-0.00043101 0.0017084 -0.00098988 0.00027538
-3.2017e-05 -0.0023135 -0.0015761 -0.0014228 -0.00062554 0.0015891 0.032835 0.28088
0.021854 -0.0093175 -0.0037817 0.005208
-0.0040965 -0.00087973 -0.0026927 0.0024676 -0.00041789 0.0017483 0.021913 -0.0093641
-0.060679 0.20565 0.019631 0.00076266
-0.0011354 0.0043291 -0.0015712 0.0019457 -0.00093622 0.00030191 -0.0037776 0.0051562
0.019627 0.00083867 -0.054714 0.29549
1220000000 0.11874 0.28819 0.011751 -0.029864 -0.0011892 -0.0012697 6.4263e-05 -0.0011147
-0.0027269 0.0022433 0.0011045 0.0021373
0.011758 -0.029802 -0.051989 0.38672 -0.016665 -0.020646 -0.0024727 0.0004994
5.5287e-06 0.0031091 -0.00074948 0.0019156
-0.0011993 -0.0012677 -0.016787 -0.020617 0.283 0.20588 0.0008528 0.0014838
0.00057486 0.0011039 0.00024627 0.00057103
4.4785e-05 -0.0010956 -0.0024662 0.00051143 0.00087544 0.0014829 0.072013 0.27249
0.011399 -0.016363 0.0021654 0.0017018
-0.0027658 0.0023179 2.5666e-05 0.0031433 0.00063369 0.0010913 0.011364 -0.016413
-0.039714 0.21681 0.01518 -0.012254
0.0011407 0.0021224 -0.00071691 0.0019718 0.0002572 0.00055064 0.0021456 0.0017117
0.015134 -0.012273 -0.024546 0.31384
1280000000 0.1694 0.26903 -0.0070288 -0.028942 -0.0017834 0.0018521 -0.00090167 -0.0020919
-0.0010651 0.0033847 0.002636 0.0012905
-0.0069857 -0.028918 -0.0051947 0.37932 -0.023504 -0.00783 -0.00081206 0.0013954
0.0017945 0.0018457 0.00058449 0.0019719
-0.0017902 0.0018457 -0.023592 -0.0077154 0.31422 0.16292 0.001406 -9.312e-05
0.0010581 0.00031179 0.00026872 0.00037254
-0.00095386 -0.0020623 -0.00077269 0.0014111 0.0013985 -8.7874e-05 0.10873 0.25701
0.0020264 -0.019003 -8.7994e-05 0.00018797
-0.0010239 0.0033836 0.0017648 0.0018305 0.0010757 0.00033973 0.0020602 -0.019083
-0.0027267 0.22428 0.0040682 -0.015232
0.0026272 0.0013065 0.0005461 0.0019747 0.00029303 0.00030691 -0.00011545 0.00014007
0.0040552 -0.015248 0.023336 0.31801
1340000000 0.20705 0.23643 -0.01679 -0.019637 0.00050458 0.0041587 -0.0019396 -0.00077586
0.0013825 0.0028839 0.0018503 -0.0014351
-0.016751 -0.019643 0.034582 0.37207 -0.020601 0.0046719 -0.00018861 0.0019699
0.0018489 0.00088338 0.0011792 0.00082143
0.00053238 0.0041526 -0.020607 0.0047646 0.33738 0.11481 0.0008875 -0.0010045
0.00068585 -0.00055659 9.008e-05 0.00019533
-0.0019293 -0.00074632 -0.00019421 0.001987 0.00088186 -0.0010107 0.14213 0.23666
-0.0075089 -0.016753 0.0010283 0.0005428
0.0014488 0.0028989 0.0018983 0.000847 0.0007074 -0.00055098 -0.0075426 -0.016737
0.026788 0.22267 -0.0028698 -0.014031
0.0018364 -0.0014453 0.0012268 0.00081948 0.00014273 0.00021793 0.0010265 0.00051317
-0.0028746 -0.014016 0.061608 0.31489
1400000000 0.24127 0.2002 -0.023322 -0.0084574 0.0048254 0.0029428 -0.0021882 0.00078656
0.0025692 0.0010068 0.00038183 -0.001349
-0.023254 -0.0084702 0.07255 0.36049 -0.013838 0.012388 0.0012873 0.0013192
0.0011468 -0.00066631 0.001111 0.00022026
0.0048234 0.0028924 -0.013788 0.012462 0.35086 0.060915 -5.5238e-05 -0.0013426
0.00010023 -0.00017312 0.0004212 0.00026914
-0.0022002 0.00076278 0.0013032 0.0013017 -3.3348e-05 -0.0013566 0.17156 0.20832
-0.013768 -0.010301 -0.00077028 -0.00031808
0.0026099 0.00099764 0.0011788 -0.00068392 0.0001382 -0.0001621 -0.013779 -0.010221
0.059697 0.2226 -0.0095395 -0.009128
0.00037732 -0.0013419 0.0010929 0.00022749 0.0003984 0.00021195 -0.00076806 -0.00033916
-0.0095335 -0.0091047 0.10671 0.30602
1460000000 0.26564 0.15721 -0.020531 0.0040219 0.0050418 -0.0017073 -0.0015266 0.0017245
0.0020859 -0.00039369 -0.00015205 -0.00091518
-0.020477 0.0040069 0.10794 0.33907 -0.0049821 0.01483 0.0016461 0.00026837
0.0010752 -0.0012108 0.0012178 -0.00058692
0.0050631 -0.0017388 -0.0049005 0.014881 0.35761 0.0058989 -0.0010233 -0.0010629
0.00036593 -0.00025807 0.00064295 -0.00034319
-0.0014869 0.0017536 0.0016416 0.00027507 -0.0010156 -0.0010925 0.19897 0.17947
-0.015044 -0.0038096 -0.00098468 0.0018638
0.0020827 -0.00040716 0.0010661 -0.0012749 0.00036062 -0.0002804 -0.015077 -0.003796
0.0899 0.21141 -0.011571 -0.0030938
-0.00019186 -0.00086639 0.0012253 -0.00059255 0.00066113 -0.00033984 -0.00098425 0.0018922
-0.011543 -0.0031089 0.14065 0.28646
1520000000 0.2789 0.11574 -0.015228 0.0096049 0.0030661 -0.0039503 0.00021117 0.0026972
0.0025297 -0.0018709 -0.0011183 -0.00016443
-0.015247 0.0095796 0.14209 0.32498 0.0022884 0.011975 0.001653 -0.00067518
0.00016749 -0.0010203 0.0003713 -0.00095178
0.0030627 -0.0039383 0.0023711 0.011977 0.34992 -0.051678 -0.00088201 -0.00032759
0.00067018 -0.00096733 0.00014388 -9.5798e-05
0.00022283 0.0026495 0.0016505 -0.00068514 -0.0008933 -0.00033334 0.22267 0.14096
-0.014998 0.0017749 0.0014398 0.002049
0.0025346 -0.0018788 0.00016214 -0.0010255 0.00068025 -0.00098225 -0.015013 0.0018457
0.1183 0.20151 -0.011774 0.0011604
-0.0010886 -0.00018004 0.0003806 -0.00097377 0.00013441 -7.9566e-05 0.0014422 0.0020325
-0.011786 0.0011527 0.1744 0.26787
1580000000 0.28948 0.070588 -0.0088112 0.013229 -0.0012005 -0.0045763 0.0015552 0.0017899
-0.00012476 -0.0023511 -0.00020137 0.00040892
-0.008817 0.013199 0.17008 0.30084 0.0053441 0.0068255 0.00060685 -0.001519
-0.00042952 -0.0011339 -0.00017481 -0.00073515
-0.0011938 -0.0045965 0.0053808 0.0067974 0.32879 -0.10874 -0.0014644 0.00032546
-0.00039162 -0.0012715 0.0002383 -0.00049912
0.0015184 0.0017891 0.00058897 -0.0015174 -0.0014598 0.00031284 0.23706 0.10175
-0.011889 0.007063 0.0021329 0.00072914
-0.00018559 -0.0023231 -0.00043011 -0.0011095 -0.00041854 -0.001269 -0.011853 0.0070667
0.14419 0.18756 -0.0092053 0.0074972
-0.00020957 0.00043156 -0.00019652 -0.00071299 0.00019485 -0.00050217 0.0021627 0.00070121
-0.0092057 0.0075038 0.20803 0.2432
1640000000 0.29291 0.029209 -0.0019497 0.012327 -0.0027961 -0.0020995 0.0027923 0.0010658
-0.00058883 -0.0017539 -0.00030219 0.0003715
-0.0019656 0.012314 0.20057 0.2761 0.0053509 0.0021478 -0.00049844 -0.0017899
-0.00092853 -0.00054933 -0.00043079 -0.00071322
-0.0028511 -0.0021403 0.0053727 0.0020954 0.29954 -0.15809 -0.0007067 0.0012405
-0.0011299 -0.001048 -8.3526e-05 -0.00039995
0.0027979 0.00099228 -0.00048969 -0.0017924 -0.00071636 0.0012431 0.25022 0.051974
-0.0077953 0.0084476 0.002565 -0.00056916
-0.00062101 -0.0017579 -0.00091642 -0.00055232 -0.0011304 -0.0010598 -0.0078116 0.0084854
0.16878 0.16699 -0.0043375 0.0094853
-0.00029215 0.00037067 -0.00044133 -0.00071746 -0.00010017 -0.00036318 0.0024923 -0.00058185
-0.0043453 0.009466 0.23463 0.21279
1700000000 0.28643 -0.015575 0.0016055 0.0097364 -0.0033255 0.00034593 0.0031201 -0.0012677
-0.0021809 -0.0006679 0.00050383 0.00039135
0.0015972 0.0097124 0.21886 0.24485 0.0027211 -0.00044803 -0.0014337 -0.00074078
-0.00085887 -0.00017952 -0.00080259 -0.00046646
-0.0033191 0.00033729 0.0027523 -0.00046734 0.25513 -0.19633 0.00017384 0.0016185
-0.0021623 -0.00019627 -0.00038753 -0.00079961
0.0030867 -0.0012746 -0.0014659 -0.0007125 0.00019363 0.0016458 0.24672 0.0015741
-0.0050793 0.0095308 0.0017093 -0.0020977
-0.0022044 -0.00070097 -0.00085509 -0.00017068 -0.0021401 -0.00023125 -0.0050294 0.0095593
0.18838 0.15027 0.000374 0.0097061
0.00048957 0.00042442 -0.0008466 -0.00047506 -0.00041513 -0.00095093 0.0017635 -0.0020615
0.00039764 0.0097146 0.25237 0.17961
1760000000 0.27611 -0.06423 0.0041328 0.0065976 -0.0020423 0.0012241 0.0012817 -0.0034541
-0.0012812 0.00050871 0.00020798 -0.00048766
0.0041281 0.006584 0.24586 0.20536 7.8939e-05 -0.0017597 -0.0012681 3.9096e-05
-0.0011734 0.00097515 -0.00054615 0.00028411
-0.0020793 0.0012443 9.9417e-05 -0.0017521 0.20683 -0.22828 0.001066 0.0013075
-0.0012022 0.0014922 -0.0013388 -0.00081579
0.0012739 -0.0034884 -0.0012502 5.4423e-05 0.0010493 0.001307 0.23805 -0.050333
-0.0013954 0.0089947 -0.00016575 -0.0025203
-0.0012595 0.00051275 -0.0011866 0.000977 -0.0011797 0.0014542 -0.0013823 0.0089552
0.20613 0.11879 0.0043124 0.0070316
0.00016881 -0.00050177 -0.00052001 0.00027739 -0.0013058 -0.00077168 -0.00016483 -0.0025771
0.0042908 0.0070409 0.26645 0.14266
1820000000 0.25237 -0.10249 0.0045743 0.0029903 0.00025307 0.0024732 -0.00093707 -0.0030912
-0.0012231 0.00086731 -0.00016271 2.2091e-05
0.0045749 0.0029876 0.25631 0.1752 -0.0021148 9.4948e-05 -0.0014894 0.00091365
-8.5067e-05 0.0012215 -0.00074253 0.00045128
0.00032094 0.0023766 -0.0020849 0.00010455 0.15631 -0.24329 0.0016811 0.00062913
-0.00027466 0.0023125 -0.0016645 0.00016988
-0.00088644 -0.0031508 -0.0014806 0.00088073 0.0017116 0.00059746 0.20737 -0.098426
0.00052405 0.007677 -0.0015441 -0.0018195
-0.0012236 0.00089074 -7.4383e-05 0.0012112 -0.0002704 0.0023173 0.00049009 0.0077343
0.2268 0.09213 0.0054277 0.0032691
-0.00011605 4.9044e-05 -0.00077355 0.00047908 -0.0017521 0.00018996 -0.001542 -0.001736
0.0054123 0.0032691 0.27036 0.10735
1880000000 0.21753 -0.14289 0.0023305 0.00065795 -0.0002152 0.0021712 -0.0029245 -0.0024239
-0.00028877 0.0016158 0.00039785 -0.00050497
0.0023333 0.00064912 0.26086 0.1291 -0.0039215 0.0028341 -0.00028975 0.0018792
0.00055143 0.0013726 3.1583e-05 0.0010515
-0.00015432 0.0022521 -0.0039234 0.0029419 0.10449 -0.25061 0.00194 -0.0011247
0.0015733 0.002021 -0.00098557 0.0015092
-0.0029689 -0.0023351 -0.00028577 0.0018952 0.0019234 -0.0011084 0.16606 -0.13819
0.0015304 0.0053939 -0.0022929 0.00036332
-0.00029437 0.0016195 0.0005601 0.0013892 0.0015645 0.0020387 0.001575 0.0053795
0.23386 0.063286 0.0057402 0.0011861
0.00036642 -0.00045811 9.4985e-06 0.0010059 -0.00099445 0.0013586 -0.002241 0.0002671
0.0057768 0.001197 0.27168 0.07387
1940000000 0.17891 -0.1695 0.00016874 -0.0011565 0.0018886 0.0018477 -0.0039774 0.00034221
0.0011508 0.00090514 -0.00055297 -0.00072661
0.00021279 -0.0011311 0.26262 0.097405 -0.0018804 0.0058239 0.001109 0.0014195
0.0020556 0.00042371 0.00098899 0.00037098
0.0018429 0.0018774 -0.0018913 0.0058331 0.060936 -0.24282 0.00069699 -0.002501
0.0022691 0.00035125 0.0003276 0.0017179
-0.0038828 0.00041294 0.0011045 0.0014066 0.00071643 -0.0024813 0.11335 -0.16919
0.00087777 0.0037278 -0.0015354 0.001296
0.0011136 0.00092414 0.0020709 0.0004004 0.002324 0.00038269 0.00081162 0.0036436
0.24098 0.026305 0.0042777 -0.002864
-0.00066265 -0.00077699 0.0010019 0.00038381 0.00038348 0.0017777 -0.0015862 0.0013265
0.0042667 -0.0028235 0.26259 0.037733
2000000000 0.13237 -0.18416 -0.0036588 0.00095978 0.0028435 0.0011875 -0.0024011 0.0038867
0.00075679 0.00056727 -0.00093953 0.00034953
-0.003654 0.00092596 0.24856 0.062033 -0.00048832 0.0079228 0.0016704 0.00034356
0.0011871 -0.0014009 0.00050067 1.8997e-05
0.0029012 0.0011444 -0.00041346 0.0079504 0.019422 -0.22817 -0.0016022 -0.0015494
0.0020627 -0.0010183 0.0017569 0.0014699
-0.0025088 0.003857 0.0016883 0.00028158 -0.0016057 -0.001585 0.059614 -0.17863
-0.00083096 0.0032104 -0.00019839 0.0020904
0.00074085 0.00048272 0.0012116 -0.0013931 0.0020577 -0.00096639 -0.00086854 0.0032584
0.23934 -0.0064374 0.00080663 -0.0037608
-0.00093425 0.00039858 0.0004976 2.693e-05 0.0017334 0.0014772 -0.00032999 0.0021782
0.00077615 -0.0037539 0.2499 0.0097696
2060000000 0.08607 -0.19158 -0.0044655 0.003242 0.0027622 -0.00075211 0.00083383 0.0034469
0.0017398 -0.00049852 -0.00021129 0.001336
-0.0044314 0.0032773 0.2358 0.033414 0.0046429 0.0087512 0.0010692 -0.00066047
0.00056477 -0.0015336 0.00068668 -0.00017972
0.0028093 -0.00062327 0.0046866 0.0086986 -0.013025 -0.21011 -0.001798 0.00030711
0.00078703 -0.0023314 0.0028806 0.0002484
0.00097624 0.0035079 0.001132 -0.0006916 -0.0018185 0.00026843 0.0086223 -0.17451
-0.0019537 0.0047804 0.00093168 0.0011379
0.0017871 -0.00048751 0.00056372 -0.0015859 0.00073887 -0.0023603 -0.0017901 0.0048204
0.2274 -0.044341 -0.0015385 -0.0048102
-0.00025586 0.001303 0.00066173 -0.00016003 0.0028461 0.0003085 0.00096748 0.0011735
-0.0014783 -0.0048435 0.23573 -0.015106
2120000000 0.040666 -0.18294 -0.0034366 0.0066581 0.0023208 -0.0026862 0.0030404 0.0022035
0.00088439 -0.0013944 0.0010746 0.00012757
-0.0033917 0.0066696 0.21497 0.0097403 0.0072048 0.0046386 0.0011148 -0.0012139
-0.001433 -0.0019729 -6.0726e-05 -0.001226
0.0022619 -0.0027158 0.0072773 0.0045954 -0.041555 -0.19334 -0.00095657 0.0016342
-0.0017055 -0.0017779 0.00057358 -0.0023281
0.0031095 0.0019799 0.0011017 -0.0012965 -0.00095454 0.0016264 -0.040627 -0.15811
-0.0021752 0.0062346 0.0017074 0.0012429
0.000874 -0.0014445 -0.0014227 -0.0019525 -0.0016341 -0.0017486 -0.002102 0.0062836
0.21339 -0.079106 -0.0056571 -0.0023153
0.0010184 0.00015839 -5.4685e-05 -0.0012175 0.000612 -0.0023529 0.0017603 0.0011959
-0.0057338 -0.0023193 0.21504 -0.030589
2180000000 0.00084422 -0.16986 -0.0017606 0.0097876 0.00055016 -0.0022945 0.0030057 -0.00050449
0.00023812 -0.0014039 0.0013037 0.00032614
-0.0017884 0.0097473 0.19571 -0.0079635 0.0081816 0.0040197 -0.00086115 -0.0018089
-0.0020331 0.00095747 -0.00014621 0.00039907
0.00058438 -0.0022896 0.0081967 0.0039659 -0.062613 -0.16927 0.0011949 0.0016884
-0.00081713 -0.00019127 0.00030801 -0.001845
0.0030961 -0.00044316 -0.00080819 -0.0016652 0.001249 0.0017275 -0.076682 -0.13134
-0.00097949 0.0094555 0.0019384 -0.00024545
0.00028127 -0.001345 -0.0020474 0.00098577 -0.0009315 -0.00021164 -0.00091703 0.0095587
0.1876 -0.10919 -0.0059255 0.0015868
0.0013169 0.00035721 -0.00013991 0.00041286 0.00026097 -0.0017453 0.001913 -8.9942e-05
-0.0059674 0.0015576 0.19935 -0.045303
2240000000 -0.028054 -0.14549 0.0022841 0.011023 -0.00064555 -0.0029267 0.0017518 -0.0025018
-0.0019163 -0.00096196 0.00068778 -0.0018872
0.0022743 0.011046 0.17619 -0.013744 0.0088483 0.00013336 -0.00090055 -0.00048392
-0.00049309 0.0010997 -0.00065826 -0.00049764
-0.00066235 -0.0029871 0.0089167 2.8521e-05 -0.080039 -0.14519 0.0019107 -0.001654
-0.0012483 3.8066e-05 -0.0023537 -0.0013647
0.0016167 -0.0025245 -0.00096159 -0.00043872 0.0018893 -0.001667 -0.11019 -0.10306
0.0017377 0.010984 0.0015679 -0.00053627
-0.0019858 -0.00098998 -0.00049015 0.0010767 -0.001236 8.4504e-05 0.0018367 0.011094
0.1598 -0.12718 -0.0061595 0.0043068
0.00066321 -0.0018888 -0.00061343 -0.0004726 -0.0023898 -0.0014342 0.0014975 -0.00060796
-0.0061946 0.0042379 0.1756 -0.055984
2300000000 -0.054674 -0.11827 0.0077712 0.009055 -0.0012802 -0.0020288 -0.00064386 -0.0013669
-0.0014414 0.00068881 -0.00091481 -0.00062827
0.0077671 0.009127 0.15613 -0.023075 0.0089256 -0.0022287 -0.00089124 0.00074937
-0.00028917 0.0016391 6.3323e-05 0.00091368
-0.0012959 -0.0021532 0.0089209 -0.0023882 -0.092477 -0.12109 -0.00016706 -0.0018774
-8.6074e-05 0.0018727 -0.0020015 0.00075601
-0.00064726 -0.0013639 -0.00086649 0.00077799 -0.00016551 -0.0019287 -0.13102 -0.067662
0.0057869 0.011488 0.00061495 -0.002072
-0.0013325 0.00070744 -0.0002358 0.0017045 -7.5136e-05 0.0018416 0.0058575 0.011229
0.12424 -0.14776 -0.0038192 0.0075169
-0.00092234 -0.00060872 4.9395e-05 0.00088874 -0.0019978 0.00075891 0.00046439 -0.0020686
-0.003839 0.007514 0.16028 -0.057788
2360000000 -0.071334 -0.087297 0.010775 0.0083627 -0.0012294 -0.0015351 -0.0015613 -0.00076748
-0.00068843 0.0011413 -0.0017013 -0.0002778
0.010697 0.0083862 0.14699 -0.022943 0.0081516 -0.0052952 -0.00064937 0.001056
0.0019402 0.00037335 -1.0331e-05 -1.8063e-05
-0.0012912 -0.0015151 0.0080975 -0.0053208 -0.10253 -0.099345 -0.0027246 -0.0010829
0.0011298 0.00017171 -0.00074635 0.0018948
-0.0015283 -0.00075309 -0.00066517 0.0010504 -0.002675 -0.0011059 -0.14799 -0.035679
0.010414 0.0098372 0.0013056 -0.002095
-0.00056536 0.0011311 0.0018409 0.00032491 0.001047 0.00023764 0.010425 0.0099974
0.096658 -0.1488 7.0275e-05 0.0087124
-0.0015917 -0.00026577 -0.00011565 -4.946e-05 -0.00090737 0.0019865 0.0014501 -0.0019594
7.4881e-05 0.0087175 0.13793 -0.061486
2420000000 -0.079477 -0.060137 0.014307 0.0025654 -0.0033621 -0.0010403 -0.00070871 0.0008016
0.0011351 0.0012805 -0.0014111 0.001462
0.014334 0.0024872 0.13022 -0.023423 0.004526 -0.0072471 0.0013665 0.0010611
0.00075303 -0.0015096 -0.00014704 -0.00012184
-0.0033143 -0.0010818 0.0044875 -0.0074014 -0.11541 -0.078242 -0.0022973 0.0014821
-7.5239e-05 -0.00028515 0.0004399 0.00285
-0.00098363 0.00079829 0.0013 0.0010171 -0.0022914 0.0015259 -0.15636 0.0085903
0.014434 0.0077458 -0.0001114 -0.0028471
0.00097763 0.0013628 0.00070781 -0.0015381 5.7335e-05 -0.00017496 0.014532 0.0075866
0.06187 -0.14812 0.0013574 0.0092645
-0.0014611 0.0016521 -0.00020979 -0.00018951 0.00052783 0.0027409 -0.00025188 -0.0030359
0.001348 0.009254 0.11922 -0.056696
2480000000 -0.080414 -0.029607 0.013773 -0.00292 -0.0015883 4.3751e-05 -0.00038354 0.0012822
0.0018293 -0.00043717 0.00021365 0.0014463
0.013775 -0.0028576 0.13195 -0.024992 0.0024989 -0.0090397 0.0011056 -4.6665e-05
-0.00053432 -0.00097347 -5.6502e-05 -0.00030553
-0.0016473 2.5256e-05 0.0024317 -0.0091026 -0.11849 -0.058543 -0.00061508 0.0033724
-0.00017122 -0.00075371 0.0019889 0.00085849
-0.00038376 0.0011988 0.0011496 -5.0068e-05 -0.00062802 0.0033198 -0.15784 0.045025
0.018294 0.00090105 -0.001837 -0.0024989
0.0018551 -0.00050605 -0.0005179 -0.0010226 -0.00019822 -0.00078489 0.018127 0.00092084
0.031881 -0.1408 0.0044241 0.0078791
0.00016749 0.0013837 -6.2136e-05 -0.00026975 0.001908 0.0008787 -0.0018343 -0.0025215
0.0044483 0.007898 0.09976 -0.053338
2540000000 -0.085135 -0.002206 0.011423 -0.0065454 -0.0023483 0.00090672 0.00050262 0.00082472
-1.1144e-05 -0.001925 0.0008332 0.0014518
0.011421 -0.0065296 0.11846 -0.016486 -0.0015082 -0.0080097 0.00059206 -0.0015378
-0.0017572 -0.00023981 -0.00053591 0.00027198
-0.0022724 0.00083596 -0.0015944 -0.007958 -0.12519 -0.034871 0.0021098 0.0024689
-0.0010128 -5.3154e-05 0.0017908 -0.00074349
0.00052463 0.00073701 0.00047346 -0.0015589 0.0021639 0.0025074 -0.15725 0.08441
0.017438 -0.0055797 -0.002127 -0.0019971
6.4461e-05 -0.00193 -0.0018118 -0.00017362 -0.0010369 -4.7131e-05 0.017484 -0.0057139
0.0080613 -0.12661 0.0074436 0.0064362
0.00083562 0.00143 -0.00056761 0.00025664 0.001763 -0.00086224 -0.002045 -0.0019176
0.0074044 0.0063447 0.084811 -0.039386
2600000000 -0.078141 0.022161 0.0081708 -0.0099385 -0.0012114 0.0024881 0.00078926 -0.00034287
-0.0012195 -0.0012126 0.0017679 0.00054954
0.0081232 -0.0099264 0.11325 -0.032347 -0.0036603 -0.0060346 -0.00038149 -0.00074182
-0.00024113 0.0016102 -9.9187e-05 0.00079392
-0.0011976 0.0025298 -0.0037261 -0.006028 -0.12971 -0.010203 0.0030273 -0.00013873
-0.00024759 0.0013994 0.0010926 -0.0016731
0.00066073 -0.00028763 -0.00045626 -0.00068557 0.003036 -0.00014027 -0.14234 0.11705
0.014228 -0.012143 -0.0032483 9.791e-05
-0.001234 -0.0010916 -0.00025421 0.0016029 -0.00018262 0.0013799 0.014204 -0.012405
-0.018994 -0.11149 0.0090422 0.0057708
0.0018501 0.00051794 -5.9224e-05 0.00078135 0.0011036 -0.0016853 -0.0033538 0.00018777
0.0090288 0.0058022 0.077094 -0.025117
2660000000 -0.073014 0.047778 0.0042188 -0.011647 -0.00018617 0.0010039 3.6607e-05 -0.00015226
-0.0024979 0.00046702 0.0014804 -0.00058215
0.0042493 -0.011617 0.12003 -0.028312 -0.0048927 -0.0042901 -0.0011816 -0.00039008
0.00022712 0.0017521 0.00040359 0.00077959
-0.00015024 0.0010252 -0.0049234 -0.0042303 -0.12924 0.010042 0.0018952 -0.0019212
0.00025198 0.00068236 -0.0010567 -0.0015966
1.5124e-05 -0.00015317 -0.0011989 -0.00042772 0.0019272 -0.0018896 -0.1236 0.14825
0.0078641 -0.01591 -0.0024945 0.00084423
-0.0024182 0.00056383 0.00029178 0.0018128 0.00025264 0.00069622 0.0077176 -0.015725
-0.035024 -0.096956 0.010449 0.0014066
0.0015168 -0.00065702 0.00040587 0.0007299 -0.0010543 -0.0014467 -0.0023229 0.00082918
0.010384 0.0014214 0.071983 -0.0055764
2720000000 -0.062007 0.06685 -2.3047e-05 -0.011631 -0.00030894 0.0028476 -0.00019072 8.4859e-06
-0.001978 0.0021058 0.00042053 -0.0017264
-2.8212e-05 -0.011656 0.10538 -0.031146 -0.0052907 -0.00095053 -0.001545 0.00040697
0.0017352 0.00049078 0.00079535 -0.00022286
-0.00033745 0.0028435 -0.0052194 -0.00091442 -0.12351 0.039832 0.00038109 -0.0024209
0.0002971 0.00058291 -0.0012914 0.0007746
-0.00018522 -0.00017178 -0.001555 0.000454 0.0003192 -0.0025114 -0.090836 0.17849
0.0013928 -0.016505 -0.0016241 0.002325
-0.0020348 0.0021039 0.00177 0.00051435 0.00031507 0.00061861 0.0013882 -0.01651
-0.051014 -0.071994 0.011981 -0.00090317
0.00031532 -0.001666 0.00086396 -0.00012604 -0.0014357 0.00064271 -0.0018091 0.0023077
0.012029 -0.00090745 0.076723 0.013614
2780000000 -0.048357 0.085884 -0.0045018 -0.010288 -4.7331e-05 0.0010939 0.00063402 -0.00037373
0.00121 0.0026124 -0.0005615 -0.0018559
-0.0045009 -0.010235 0.10367 -0.04354 -0.004015 0.00049515 -0.00017475 0.0015952
0.0017138 -0.00090894 0.00017191 -0.00024601
-3.1146e-05 0.0010871 -0.0040913 0.00059283 -0.12123 0.069751 -0.001983 -0.0015851
0.00042283 -0.0002826 -0.00048441 0.00084246
0.00063435 -0.00027886 -0.00014139 0.0016079 -0.0019498 -0.0015753 -0.062279 0.20075
-0.005327 -0.01471 -0.00081137 0.0019303
0.0012489 0.0025563 0.0017085 -0.00096944 0.00045222 -0.00031621 -0.0055432 -0.014688
-0.064572 -0.046762 0.0099938 -0.0054536
-0.0005566 -0.0019531 0.00017335 -0.00025747 -0.00036069 0.000851 -0.00070304 0.0019918
0.0099652 -0.0054315 0.080077 0.031853
2840000000 -0.033072 0.10186 -0.0074275 -0.0070595 0.0013423 0.001964 -0.0001595 -0.00027106
0.0015511 0.0010456 -0.0016847 0.00010758
-0.0073963 -0.0070763 0.10145 -0.036232 -0.0030907 0.0015406 0.0003661 0.00067172
-3.963e-05 -0.0014958 4.9975e-05 -6.1139e-05
0.0013405 0.0019296 -0.003071 0.001552 -0.11575 0.096194 -0.0012684 0.00038137
0.00047711 0.00019465 0.00099622 0.0010299
-5.4242e-05 -0.00030003 0.00040854 0.00068208 -0.0013057 0.0003794 -0.026452 0.21704
-0.0092952 -0.010483 0.00020805 0.001358
0.0016255 0.0010381 -4.0583e-05 -0.0015219 0.00047437 0.0002018 -0.0092157 -0.010386
-0.070191 -0.022934 0.0083378 -0.0065122
-0.0015911 9.1368e-05 -1.8663e-05 3.3321e-05 0.0010117 0.0010468 0.00015764 0.0011937
0.0083664 -0.0065152 0.094544 0.047726
2900000000 -0.018468 0.12133 -0.0087888 -0.0030685 0.0014229 0.00010399 0.00037688 -0.00090828
0.0020859 -0.0011474 -0.00075347 0.00020443
-0.0088064 -0.0030556 0.082864 -0.043993 -0.00068758 0.0026457 0.00089839 0.00030589
-0.00039825 -0.0013309 -0.00019722 8.6088e-05
0.0014547 0.00017009 -0.00058074 0.0026534 -0.098258 0.12871 -0.00081532 -9.8642e-05
-0.00051412 -0.0011161 0.0018577 -0.00057325
0.00042171 -0.00077143 0.00086344 0.00031117 -0.00079877 -7.6728e-05 0.010659 0.22011
-0.011727 -0.0051408 0.0011205 0.0020099
0.0021093 -0.0011811 -0.00047169 -0.0013517 -0.00052082 -0.0011116 -0.011796 -0.0051574
-0.070146 0.0085998 0.0064231 -0.0099163
-0.00084863 0.00032415 -0.00020472 5.49e-05 0.0019069 -0.00042773 0.0011696 0.0020991
0.0064154 -0.0098596 0.10927 0.053127
2960000000 0.0028835 0.13312 -0.0086999 0.00049185 0.00042988 0.0015399 -0.0006539 -0.00088514
-0.0003162 -0.0020452 -0.00086681 0.00073057
-0.0086815 0.00046912 0.091519 -0.043335 -0.00028844 0.00098717 0.00096833 0.00015215
-0.0011522 -0.00076047 0.00044349 0.00033538
0.00050236 0.0015993 -0.00032478 0.0010292 -0.08001 0.15985 -0.00080545 0.00044332
-0.00045679 0.00067985 -6.6437e-06 -0.0024959
-0.00070165 -0.00089674 0.00097357 0.00010445 -0.00086818 0.00043253 0.051951 0.22752
-0.011133 0.00046243 0.0018417 0.00054712
-0.00042063 -0.0018809 -0.0011683 -0.00079994 -0.00045685 0.00075441 -0.011052 0.00040672
-0.061659 0.035453 0.0021762 -0.011074
-0.00082848 0.00062746 0.00046173 0.00023423 -2.1286e-05 -0.0025307 0.0017832 0.00064634
0.0021065 -0.011147 0.12854 0.064216
3020000000 0.021271 0.14747 -0.0063943 0.0037495 0.001364 -0.00015502 -0.0010682 -1.8783e-05
-0.00058325 0.00046549 3.4383e-06 0.00039272
-0.0064113 0.0037219 0.080722 -0.031663 -0.00018182 -0.00035235 0.00062241 -0.00083018
-0.001736 0.00026774 0.00055615 -0.00028336
0.0013399 -0.00018363 -0.00018574 -0.00042349 -0.058346 0.18474 -0.00046273 0.00093007
0.00031517 0.00029199 -0.00098086 -0.0015097
-0.0011249 -4.5688e-06 0.00056717 -0.00085189 -0.00041364 0.00084432 0.091771 0.22111
-0.008723 0.0035503 0.00079284 0.00021957
-0.000718 0.00041408 -0.0016772 0.00031196 0.00019108 0.00020853 -0.0087848 0.0036813
-0.049889 0.060935 -0.00091721 -0.010518
9.1148e-05 0.0003481 0.00053252 -0.00024405 -0.00097032 -0.0014524 0.00077745 0.00022636
-0.00083461 -0.010633 0.14861 0.061259
3080000000 0.048152 0.15636 -0.0045038 0.0058416 0.0018509 -7.6137e-05 -0.0006636 8.3035e-05
-0.00058355 0.00027713 -1.1891e-06 0.00066007
-0.0045342 0.0058173 0.078152 -0.026561 -0.00044888 0.00021471 -0.00014059 -0.0003202
-0.00039158 0.0011223 -4.2137e-05 -0.0006377
0.0017429 3.2182e-05 -0.00043176 0.00019156 -0.02087 0.2062 -0.00073761 0.00035164
0.00046937 0.00059976 -0.0022463 -0.00056769
-0.00069616 7.5445e-05 -0.00015497 -0.00030441 -0.00067913 0.00040011 0.12548 0.21315
-0.0053029 0.0068915 0.0016571 0.00042871
-0.00054679 0.00036087 -0.00032287 0.0010861 0.00036714 0.00065278 -0.0052712 0.0069168
-0.027791 0.089684 -0.0053375 -0.0092983
-5.0567e-05 0.00067062 -1.531e-05 -0.00054291 -0.0023507 -0.00064073 0.0017721 0.00036345
-0.0052998 -0.0093209 0.16317 0.067615
3140000000 0.076227 0.16039 -0.0011533 0.0075201 0.0029104 -0.0014539 -0.00099395 0.0011659
0.0016148 0.00070839 0.00037083 -0.00013929
-0.001155 0.0075296 0.073904 -0.027873 -0.00098565 6.8627e-05 0.00069617 -0.00036116
-7.7176e-05 0.0010075 0.00053589 -0.00043644
0.0027991 -0.0014639 -0.0010273 7.5063e-05 0.020165 0.22701 0.00033063 0.0017317
0.0010706 -0.00031636 -0.002625 0.00094639
-0.0011073 0.0011412 0.00072843 -0.00031522 0.00030067 0.0016402 0.16097 0.18842
-0.001156 0.0074264 0.001003 -0.0013488
0.0016489 0.00075053 -7.704e-05 0.0010617 0.0011695 -0.00052719 -0.0012338 0.0073556
-0.014232 0.10792 -0.0070697 -0.0062739
0.00044302 -0.00024223 0.00053549 -0.00047725 -0.002509 0.0010405 0.001023 -0.0012945
-0.0069831 -0.0063187 0.18723 0.059314
3200000000 0.10856 0.17067 0.0039782 0.0065258 0.00080742 -0.0028399 2.7256e-05 0.0017055
0.0004206 -0.0017014 0.00012211 0.00048851
0.0039384 0.006502 0.084683 -0.026704 -0.0011512 0.00035246 -0.00049361 -0.0010959
0.00082759 0.0010389 -0.00035111 -0.000919
0.00054955 -0.0028785 -0.0010661 0.00041646 0.065227 0.23263 0.0012382 0.00057166
-0.00018618 -0.0020657 -0.0013494 0.0024706
0.00017237 0.0017451 -0.00049678 -0.0010993 0.0011956 0.0004886 0.1825 0.16585
0.0018778 0.0063157 0.00064842 -0.0016619
0.00034574 -0.0018302 0.00085836 0.0010263 5.7958e-05 -0.0019856 0.0018723 0.0064371
0.019543 0.12557 -0.0089002 -0.002138
8.9268e-05 0.00064748 -0.00043217 -0.00089553 -0.0014583 0.0022205 0.00073661 -0.0016814
-0.0088564 -0.0019778 0.20306 0.05878
3260000000 0.13979 0.163 0.0042008 0.0031462 -0.00061368 -0.0025047 0.0011306 0.000755
0.00035628 -0.0019774 -0.00026214 -3.9374e-05
0.0042753 0.0031688 0.092546 -0.029795 -0.0020471 0.0019231 -0.0005194 -0.00015617
0.00089095 -0.00053201 -0.00096455 9.4423e-05
-0.00057986 -0.0026275 -0.00201 0.0019368 0.11566 0.22858 0.00044912 -0.00018107
-0.00072195 -0.0010451 0.00062327 0.0020615
0.0010563 0.00072408 -0.00052593 -0.00017693 0.00043167 -0.00016296 0.20947 0.12845
0.0038585 0.0051452 -0.0009208 -0.0017285
0.00038936 -0.0018921 0.0008735 -0.00061243 -0.00089791 -0.00091631 0.0041065 0.0051723
0.041614 0.13497 -0.0069718 0.0026485
-0.00024035 -0.00016228 -0.0009514 0.00014317 0.0010089 0.0020422 -0.00098023 -0.0016717
-0.0071393 0.0027085 0.23179 0.049117
3320000000 0.17065 0.15807 0.0071418 0.0013207 -0.00038102 -0.0018312 0.00066904 0.00023863
-0.0018115 -0.0013521 0.00034318 0.00029096
0.0071591 0.0013791 0.099799 -0.025741 0.00046964 0.0024117 -0.00039377 -0.00042129
-0.00017543 -0.00026897 -0.00043817 0.00017515
-0.00044934 -0.0018229 0.00058837 0.0022793 0.16364 0.21976 0.00036537 -0.00022427
-0.0012728 -0.0004541 0.00015383 0.00073533
0.00076311 0.00019907 -0.00035932 -0.00041038 0.00043286 -0.00011922 0.21874 0.098012
0.0048735 0.0020543 -0.0011588 0.00020563
-0.0019581 -0.0012702 -0.00020404 -0.00035816 -0.0012078 -0.00029704 0.0050112 0.0018279
0.068788 0.13789 -0.0044077 0.0033928
0.00023461 0.00032879 -0.00046749 0.0001508 0.00013009 0.00072657 -0.0010866 0.00029777
-0.0045274 0.0033336 0.24849 0.036517
3380000000 0.20559 0.14156 0.0056764 -0.002074 -0.0012596 0.00065048 0.0010752 0.00024114
-0.0013703 0.00095458 0.00020444 -3.0085e-05
0.0056728 -0.0020327 0.11067 -0.034031 2.1866e-05 0.0031184 -0.0010647 -0.00032795
-0.00013736 8.3518e-05 -0.00094058 0.00059122
-0.0012447 0.00061306 -1.7877e-05 0.003165 0.20537 0.19788 0.00049191 -0.0004766
-0.0017146 0.00059485 0.0011135 0.0014161
0.0010353 0.00017054 -0.0011011 -0.00033727 0.00053919 -0.00046084 0.23381 0.065602
0.0062909 0.0015234 -0.00030657 2.5186e-05
-0.0014149 0.00089705 -8.3512e-05 3.8137e-05 -0.0018079 0.0006391 0.0061463 0.0016073
0.10682 0.13062 -0.0013387 0.0048825
0.00025098 -0.00014218 -0.00096276 0.00061049 0.0011704 0.0013709 -0.00023952 7.0437e-05
-0.0014383 0.0049098 0.2786 0.018302
3440000000 0.23734 0.12094 0.004688 -0.0039435 -0.00071644 -0.0014941 0.00066207 0.00017763
-0.0014648 0.0015887 0.0009279 9.9807e-05
0.004702 -0.0038606 0.10396 -0.038822 0.0030502 0.0021238 -0.00090814 0.001126
4.9386e-05 0.0004383 2.802e-05 0.00091374
-0.00059198 -0.0014794 0.0032257 0.0021063 0.24376 0.16993 -0.00034805 -4.6085e-05
-0.00017922 0.0012992 0.00085389 0.00044715
0.00059746 0.00012872 -0.00090202 0.0011067 -0.00037165 -5.9293e-06 0.23564 0.032967
0.0066473 -0.0016305 -0.00036211 0.00019388
-0.0014188 0.0017124 -2.499e-05 0.0003912 -0.00012774 0.0012664 0.0067686 -0.0016664
0.13254 0.12483 0.0020422 0.0034947
0.00092994 -2.6037e-05 0.00013635 0.00096278 0.00078867 0.00055008 -0.00036459 0.00031939
0.0021131 0.0034115 0.29527 -0.011023
3500000000 0.2705 0.089332 0.0024315 -0.0047156 -0.0013639 0.0015949 0.00085836 -0.00070199
-0.00075956 0.0013602 0.00080822 -0.00081602
0.0024073 -0.0047489 0.1169 -0.062859 0.0031098 0.0011893 -0.00040394 0.00059279
0.00042617 -0.00017269 -2.1944e-05 0.00026959
-0.001348 0.0014797 0.0031604 0.0012942 0.27425 0.1359 0.00035449 -0.00011703
0.00016112 0.00090049 0.0018953 8.6003e-05
0.0010128 -0.00066449 -0.0002755 0.00059951 0.00036673 -0.00010086 0.23978 0.0047192
0.006231 -0.0041168 0.00020615 -0.00018579
-0.00071556 0.001252 0.00048094 -8.0566e-05 6.7754e-05 0.0010094 0.0062266 -0.0043286
0.1743 0.10154 0.0025877 0.0010396
0.00079171 -0.00070097 3.4755e-06 0.0002112 0.0019806 -9.847e-05 4.0073e-05 -0.00022643
0.0028405 0.0011236 0.31573 -0.038128
3560000000 0.2889 0.055922 0.00032738 -0.0059495 -0.00017266 -0.0011925 0.00057905 0.00021974
0.001449 0.0015286 -0.00021024 -0.00088311
0.00033801 -0.00609 0.11103 -0.068056 0.0058908 -0.00044032 0.00041344 0.00059513
0.00060087 -0.00014876 0.00021517 0.00026032
-2.065e-05 -0.0011043 0.0058122 -0.00057497 0.30141 0.093113 -0.00014467 -0.00020894
0.0003817 0.00059343 0.0014686 -0.00075468
0.00057781 0.00032261 0.0003718 0.0005658 -0.00010438 -0.00017731 0.22979 -0.031401
0.0048228 -0.0068111 -0.00069527 -0.00052048
0.0014054 0.0015373 0.00068156 -0.0001171 0.00059536 0.0003894 0.0048162 -0.0065873
0.19454 0.092667 0.0025898 -0.0013475
-0.00017272 -0.0010984 0.00025781 0.00033282 0.001505 -0.00064252 -0.00064315 -0.00058297
0.0025097 -0.0012092 0.32881 -0.079089
3620000000 0.30653 0.018348 -0.0012256 -0.0037747 -0.0021835 -0.0002738 0.00025678 -0.0015061
-8.2982e-05 0.00041875 -0.00055693 -0.0010317
-0.0011376 -0.0037595 0.11187 -0.096917 0.0042207 -0.0036946 0.00018267 0.00035544
-0.00017884 -0.00073242 0.00056523 0.00028786
-0.0021247 -0.00032886 0.0041648 -0.003749 0.31442 0.049735 0.00024659 -0.0010061
-0.00013712 -0.00013375 0.00059795 -0.00074972
0.00041793 -0.0015586 0.00016737 0.00035191 0.00026337 -0.00099904 0.21879 -0.061171
5.5555e-05 -0.0072183 -0.0012619 0.001188
1.5759e-05 0.00024048 -0.00019643 -0.0008091 -0.00019165 0.00027791 0.00013622 -0.0071348
0.2172 0.057661 0.00076588 -0.001588
-0.00060275 -0.00070621 0.00058287 0.00027251 0.00085098 -0.00084623 -0.0012543 0.0010231
0.00074755 -0.0015895 0.33123 -0.11288
3680000000 0.31114 -0.025902 -0.0036678 -0.0040858 -0.001126 0.0018732 -0.0010715 -0.00039072
0.0012799 -0.00011913 -0.0009479 -0.00024594
-0.0036722 -0.0040145 0.10804 -0.11393 0.001668 -0.0046139 0.0006536 0.00033451
-0.00015766 -0.0007449 0.00070891 0.0001468
-0.00099764 0.0018004 0.0016171 -0.0047464 0.32595 -4.681e-05 -0.0008857 -0.00072678
0.0014014 0.0007936 0.00069381 -0.0017862
-0.0010702 -0.00031543 0.00073304 0.00032906 -0.00080481 -0.00073779 0.20515 -0.095273
-0.0012671 -0.0064548 -0.00094735 0.0012209
0.0013398 5.0696e-05 -0.00016908 -0.00068539 0.0011763 0.00064225 -0.0014374 -0.0064393
0.23716 0.035927 0.00031926 -0.0012681
-0.0010212 -0.00043958 0.00078463 0.0001356 0.0005556 -0.0016328 -0.00080911 0.0012741
0.00015318 -0.0013191 0.33133 -0.15784
3740000000 0.31352 -0.06166 -0.0032141 0.00017799 -0.0021581 0.0025189 0.00027974 -0.00078093
-0.00072595 -0.00015098 -0.0012858 0.00056216
-0.0032041 7.6631e-05 0.099536 -0.1354 0.00092863 -0.0054415 0.00036322 -0.00011961
-0.00039205 -0.00021374 0.00055491 0.00019653
-0.0020918 0.0026721 0.0008163 -0.0054036 0.32931 -0.038561 -0.00085113 -6.1347e-05
-0.00026475 -0.0001059 -0.00024818 -0.0013218
0.00017643 -0.00074955 0.00024369 -0.00012348 -0.00079878 4.6268e-06 0.1839 -0.11829
-0.0028464 -0.0054266 0.0006191 0.0025966
-0.00078595 -4.9083e-06 -0.000389 -0.00027363 -8.8292e-05 -0.00012481 -0.0030836 -0.0053079
0.24677 0.0017539 -0.00089518 -0.0016107
-0.0010296 0.00056776 0.00048945 0.0001718 -0.0003755 -0.0012848 0.00071527 0.0027933
-0.00080542 -0.0017532 0.31743 -0.19738
3800000000 0.30907 -0.10811 -0.0023465 0.00066943 0.00087884 0.0037856 -0.0014275 -0.001524
0.0018252 0.0014195 -0.0011529 0.00014502
-0.0023633 0.00073535 0.089538 -0.15052 -0.0019713 -0.0051364 0.00029503 0.00019225
-0.00085298 -0.00040456 0.0006639 -3.6438e-05
0.00088393 0.0036388 -0.0019784 -0.0051204 0.32603 -0.080739 -0.00079638 0.00056445
0.00076236 0.0001454 -0.0009594 -0.00062649
-0.0014019 -0.0015528 0.00031726 0.00016524 -0.00080019 0.00057701 0.17537 -0.14383
-0.0035036 -0.0035678 0.0017142 0.0017778
0.0018199 0.001041 -0.00094837 -0.00030728 0.00090046 8.5505e-05 -0.0033786 -0.0036628
0.26249 -0.035933 0.0012176 0.00025796
-0.0012228 0.00036402 0.00077779 4.1486e-05 -0.0010727 -0.00051756 0.0015734 0.0015325
0.0012002 0.00046101 0.3101 -0.23879
3860000000 0.29718 -0.13947 -0.00073759 0.0012061 0.0024394 0.0020537 -0.0021013 0.0011095
0.00073162 -0.0013072 -0.00036487 0.0014276
-0.00072094 0.0011905 0.070414 -0.16092 -0.0031354 -0.0049704 0.00053913 -0.00068054
-0.00067518 0.0013326 0.00067597 -0.00094383
0.0025396 0.002067 -0.0033459 -0.0051075 0.30663 -0.12082 -0.00047714 0.00086253
1.7338e-05 -0.00065174 -0.00087941 -0.00040592
-0.0020638 0.001107 0.00060934 -0.00061397 -0.00045889 0.00085502 0.14717 -0.15918
-0.0027025 -0.0038784 0.0020735 0.00098099
0.00067567 -0.0011891 -0.00073914 0.0014395 -8.1362e-06 -0.00065043 -0.0028554 -0.0038253
0.26176 -0.064639 0.00025843 -0.0015017
-0.00037342 0.0015107 0.00074217 -0.0010644 -0.00078674 -0.00045398 0.0019699 0.0010837
0.00034276 -0.001471 0.28742 -0.27718
3920000000 0.28387 -0.1794 0.0016863 0.00024863 0.0038043 0.0024148 5.2586e-05 0.0011011
0.0006342 -0.00015086 0.00065151 0.00056848
0.0016032 0.00022345 0.043713 -0.17695 -0.0050393 -0.0036141 -0.00043252 -0.00025401
0.0002891 0.0002429 -6.7426e-05 -0.00046054
0.0036282 0.0024348 -0.0050018 -0.0034464 0.30047 -0.15383 0.00022502 0.0012957
0.0020006 -0.0010196 -0.00072346 -0.00029637
4.8271e-05 0.0010159 -0.00045266 -0.00021899 0.00031298 0.0013469 0.12788 -0.16958
-0.0038917 -0.0030996 0.0022209 -0.0002543
0.00055049 -0.00018061 0.00031682 0.00016335 0.0019069 -0.0010151 -0.0038923 -0.0031143
0.25661 -0.11083 0.00095585 -0.001346
0.00071772 0.00050131 -0.00021936 -0.00041482 -0.00075401 -0.00016624 0.002216 -0.0003215
0.00084431 -0.0012936 0.26622 -0.3045
3980000000 0.25684 -0.21541 0.0018469 -0.0028815 0.004865 -0.00041747 -3.1527e-05 0.0010461
0.0011075 -0.001949 0.00035188 0.00026697
0.0018504 -0.0028335 0.021953 -0.19138 -0.0056967 -0.0013671 0.00067974 0.00047276
0.00045356 0.00043875 -1.5804e-05 -0.0012544
0.0048556 -0.00044231 -0.0057427 -0.0013554 0.27239 -0.18443 0.0013832 6.3764e-05
-0.00080479 -0.0011725 -0.00053029 -0.00063976
0.00011682 0.0010768 0.00073775 0.00051144 0.0014025 -3.0392e-05 0.091914 -0.19207
-0.0043894 -0.0033945 0.0016776 -0.00064321
0.00092577 -0.0019788 0.00041489 0.00055731 -0.0008149 -0.0011687 -0.0043476 -0.003492
0.24626 -0.14152 0.0017354 -0.0045268
0.00047307 0.00028026 6.3833e-05 -0.0012232 -0.00053815 -0.00056048 0.0015831 -0.00076517
0.0017923 -0.0044393 0.23136 -0.34282
4040000000 0.22931 -0.24118 -0.00036232 -0.0039091 0.003247 -0.0029606 0.00033706 0.00026427
-0.00056642 -0.0010766 0.00072716 2.8438e-05
-0.00030053 -0.0039016 -0.0037623 -0.1987 -0.0048713 0.00020422 0.00018191 -0.0010611
8.4207e-05 0.00028799 -0.0015003 -0.00020311
0.003209 -0.0030027 -0.0048438 0.00026529 0.25033 -0.21818 0.00016083 -0.00059362
-0.00078615 -0.00047044 -0.0010448 0.00032935
0.00028903 0.00020591 0.00026483 -0.0010187 0.00015455 -0.00068506 0.069296 -0.18659
-0.0063713 -0.0016686 0.0013948 -0.00059555
-0.00047424 -0.0008426 0.00015682 0.00022275 -0.00069988 -0.0005266 -0.0063804 -0.0016523
0.23517 -0.17436 -0.0014311 -0.0029979
0.00065648 -0.00014036 -0.0015733 -0.00015266 -0.00097932 0.0003258 0.0014147 -0.00068576
-0.0014127 -0.0029142 0.19536 -0.36158
4100000000 0.19997 -0.26514 -0.0032051 -0.0029332 0.0011729 -0.003506 -0.00017445 3.1473e-05
0.00052042 -0.0014959 0.00057252 5.0034e-05
-0.003166 -0.0029584 -0.028799 -0.20308 -0.004948 0.0011394 -0.00014199 -0.00034718
0.00069745 0.00017045 -0.00066066 0.00033795
0.0011162 -0.0034542 -0.0049422 0.0010888 0.22954 -0.24454 0.0001607 -0.00019781
-0.00054026 -0.00035679 -0.0014908 9.5028e-05
-6.3606e-05 4.4686e-05 -0.00016637 -0.00036664 0.00015369 -0.00016804 0.036431 -0.20082
-0.0058146 0.00070712 0.0012135 -0.0015066
0.00043183 -0.0014682 0.00065427 0.00010471 -0.00055195 -0.00016527 -0.0056873 0.00084458
0.2214 -0.19987 -0.0015187 -0.0043575
0.00065481 0.00017458 -0.00068357 0.00042913 -0.0013873 -4.9328e-05 0.0012804 -0.0014898
-0.0015238 -0.0042975 0.16241 -0.38834
4160000000 0.1707 -0.28273 -0.0036394 -0.0020251 -6.6065e-05 -0.0032237 0.00093278 -0.00020314
-0.0037028 -0.0008722 0.00079961 -0.00062679
-0.0036134 -0.001931 -0.05499 -0.19962 -0.0047597 0.0027183 -0.00047003 -0.00025877
0.00028788 -0.00046963 -0.00083476 0.00039865
-0.00012266 -0.0031636 -0.0046729 0.002876 0.19628 -0.26055 0.00054471 -0.0002353
-0.0010909 -0.00033662 -0.0011503 0.00076408
0.00089316 -0.00013918 -0.00042941 -0.00024158 0.00055235 -0.00025313 0.01172 -0.18861
-0.0052311 0.0018468 0.0013386 -0.0021944
-0.0036099 -0.00095172 0.00029083 -0.00034507 -0.0010443 -0.00029241 -0.0053545 0.0016612
0.1906 -0.23328 -0.0038329 -0.0033452
0.00068864 -0.00066234 -0.00088797 0.00029087 -0.0013423 0.0010288 0.0011512 -0.0022898
-0.0039097 -0.0032939 0.11258 -0.397
4220000000 0.14289 -0.29847 -0.0044467 0.00017962 0.00010157 -0.0038418 -0.00031548 -0.00023215
-0.0010786 0.00088047 0.00021975 -0.0011448
-0.0044685 2.0687e-05 -0.090989 -0.18973 -0.0022434 0.0033861 -0.00016465 -0.00011038
5.0093e-05 0.00011999 -0.0004503 0.0010447
-0.00011765 -0.0038538 -0.0021965 0.0033357 0.16706 -0.28685 -9.3273e-05 0.00014081
0.00051286 0.00042527 -0.00023234 0.001242
-0.00037652 -0.00029332 -0.00016056 -0.00010489 -6.9533e-05 0.00019341 -0.011791 -0.18675
-0.0041601 0.0020964 8.934e-05 -0.0023013
-0.0010272 0.0010768 1.0721e-05 0.00014721 0.00052273 0.00043581 -0.0041801 0.0023098
0.17592 -0.25787 -0.0044308 -0.0030305
0.00035438 -0.0009979 -0.00034612 0.0010768 -2.8664e-05 0.0010642 8.0515e-05 -0.002277
-0.0044327 -0.003152 0.085351 -0.41101
4280000000 0.11232 -0.30789 -0.0027328 0.0015638 -0.0016176 -0.0044261 -0.00039985 0.00052864
-0.00063503 0.0014187 -0.0004935 -0.00010021
-0.00271 0.0016389 -0.1168 -0.19499 -0.0030077 0.0030965 -0.00070783 -0.00033642
0.00023215 0.00023684 0.00054118 0.0005261
-0.0016189 -0.0042372 -0.0028328 0.0030571 0.13737 -0.29443 0.00080559 -0.00035678
-0.00096832 0.00087123 -0.00017203 0.00094514
-0.00037317 0.00061838 -0.00065987 -0.00031103 0.00075546 -0.0003832 -0.050071 -0.172
-0.004554 0.0023779 -0.00073785 -0.0024635
-0.00059111 0.0013454 0.00026124 0.00024784 -0.0010138 0.00078083 -0.0045737 0.0024122
0.13186 -0.28121 -0.0061323 -0.0011806
-0.00059277 -0.00027684 0.00041938 0.00056229 -0.00024796 0.0010325 -0.0006736 -0.0024577
-0.0059788 -0.001056 0.034455 -0.41697
4340000000 0.085211 -0.31718 -0.0018699 0.0018207 -0.0024719 -0.0016031 0.00019978 0.00055331
-8.7623e-06 0.00075012 -5.4085e-05 -0.00099
-0.0017998 0.0017619 -0.13777 -0.16872 -0.0019225 0.0039977 -0.00011551 0.00051545
-0.00017042 -0.00040292 0.00026772 0.00045299
-0.0024122 -0.0016344 -0.0017813 0.0040463 0.10192 -0.31124 -0.0002588 -0.00091412
0.00028804 0.00060769 0.00087871 0.0022889
0.0002053 0.00046487 -0.0001716 0.00051903 -0.00028352 -0.00090865 -0.06806 -0.16908
-0.0041303 0.0036549 -0.0012507 -0.0022742
3.1218e-05 0.00076722 -0.00010311 -0.00038318 0.00035786 0.00062266 -0.0041628 0.0036573
0.10605 -0.3053 -0.0043332 0.0016086
-6.3288e-05 -0.0010077 0.00031002 0.00043018 0.000715 0.0019898 -0.0013502 -0.0023878
-0.0044355 0.0016574 0.0010991 -0.41101
4400000000 0.055088 -0.32326 -0.00092602 0.0013912 -0.002528 -0.0017127 0.00074913 0.0013139
5.4859e-05 0.00059716 -0.00018381 -0.00058159
-0.00098713 0.0013965 -0.16663 -0.15957 -0.001286 0.0041244 -0.00045788 0.00045084
0.00017244 -0.00064463 0.00049336 0.00040609
-0.0025828 -0.0016659 -0.0011933 0.0041256 0.073384 -0.318 -0.0001635 -0.00019724
0.00039491 0.00031709 0.0009343 0.0011624
0.00083948 0.0012284 -0.00042603 0.00052193 -0.00015866 -0.00017792 -0.092295 -0.15611
-0.0030132 0.0050906 -0.0023674 -0.0015717
-0.00013238 0.00071216 0.00010674 -0.00064288 0.00031966 0.0003885 -0.0032028 0.005135
0.075178 -0.31841 -0.0044947 0.00068799
-0.00020661 -0.00053352 0.00048393 0.00046794 0.0010069 0.0012887 -0.0022254 -0.0015006
-0.0044319 0.00066261 -0.04475 -0.41603
4460000000 0.018823 -0.32377 -0.00075617 0.00035986 -0.0041328 -0.00084593 0.0012834 -0.00068418
-0.00046307 0.0012684 -0.0011114 -0.00039463
-0.00071495 0.00038336 -0.18886 -0.13048 -0.00045596 0.0045211 -0.00041613 0.00079042
-0.00040702 -0.00045696 0.00054292 -0.00039991
-0.0041148 -0.00073187 -0.00038018 0.004647 0.047369 -0.32563 -0.00047801 -0.00046192
0.00046293 0.00057807 0.002067 0.00058862
0.0013318 -0.00065338 -0.00037453 0.00071858 -0.00041375 -0.00048282 -0.10595 -0.1349
-0.0017558 0.0059926 -0.0023906 -0.00078392
-0.00036196 0.0011612 -0.00039045 -0.00031702 0.00050893 0.00066937 -0.001605 0.0059778
0.040392 -0.31514 -0.0040523 0.0029816
-0.0010899 -0.00046342 0.00054514 -0.00041709 0.0019222 0.00053648 -0.0024501 -0.00076846
-0.0041407 0.0028811 -0.08507 -0.39832
4520000000 -0.0046556 -0.3243 -0.00038285 -0.00049144 -0.0036772 0.00025887 0.00074171 8.4178e-05
0.0016816 5.174e-05 -0.00079553 0.00097834
-0.00037049 -0.0004572 -0.21352 -0.11377 0.00071097 0.0045429 0.00055356 0.00082642
-0.00025684 7.3322e-05 0.00021442 -8.0369e-05
-0.0036568 0.00032091 0.00071332 0.004378 0.016328 -0.3234 -0.0012204 0.00046409
0.00094285 -0.00047954 0.0016978 -0.0011434
0.00070276 -1.2994e-05 0.00057256 0.00085155 -0.0013094 0.00041468 -0.12321 -0.12577
-0.00053913 0.005903 -0.0029834 -0.00036617
0.0016408 9.8402e-05 -0.00026341 0.00011022 0.00059043 -0.00049838 -0.00059319 0.0057029
-0.0071693 -0.32764 -0.0027283 0.0025976
-0.00078411 0.00091767 0.00026757 -0.00012931 0.0017931 -0.00094793 -0.003083 -0.00036359
-0.0025253 0.0025757 -0.11353 -0.39625
4580000000 -0.04198 -0.31797 -0.0012932 -0.00075526 -0.0031078 0.0024529 0.00080588 -0.00035823
0.00016093 0.00044757 -0.00041037 0.00093288
-0.0012547 -0.00072442 -0.23251 -0.087732 0.00095796 0.0039182 0.0006233 -7.2298e-05
-8.6301e-05 0.00020849 0.00018647 -0.00040242
-0.0032333 0.0025094 0.00099603 0.0041697 -0.015207 -0.3214 -0.00019091 0.00041992
-0.00033777 -0.00025139 0.0017031 -0.00095702
0.00082599 -0.00041661 0.00057688 -5.563e-05 -9.388e-05 0.00047181 -0.13412 -0.10137
0.0020337 0.0049025 -0.0024972 0.0012077
0.00011228 0.00032044 -3.6676e-05 0.00016581 -0.00020558 -0.00023284 0.0020799 0.005055
-0.034646 -0.33557 -0.0022694 0.0034573
-0.00024362 0.00088398 0.00012691 -0.00034272 0.001589 -0.0011548 -0.0025496 0.0011969
-0.0023888 0.0036011 -0.15888 -0.36725
4640000000 -0.067869 -0.31214 -0.002583 -0.0015969 -0.0031118 0.002649 0.00055848 -0.0014816
0.001548 -0.00021531 0.00010491 0.00092988
-0.0025718 -0.0016058 -0.24313 -0.059813 0.0015953 0.0039374 0.00074638 0.00033014
-0.00039235 0.00027781 -8.1067e-05 -0.00068552
-0.0029507 0.0028092 0.0017093 0.0037754 -0.039172 -0.31482 0.00018347 0.00086266
0.00092159 0.00044517 0.00024933 -0.0021543
0.00049676 -0.0014293 0.00072767 0.00031963 3.9622e-05 0.00092049 -0.13977 -0.086763
0.0033175 0.0038024 -0.0025054 0.0016802
0.001594 -0.00024058 -0.00030007 0.00023897 0.00094389 0.00039195 0.0034835 0.003734
-0.067788 -0.32205 -0.002525 0.0039251
4.4293e-05 0.00092863 -7.4435e-05 -0.00065282 0.00046815 -0.0019323 -0.0024539 0.0016925
-0.0025175 0.0038639 -0.17808 -0.35695
4700000000 -0.095274 -0.30794 -0.0042944 -0.0001187 -0.0014316 0.0046725 -0.00095948 -0.0011039
0.0009853 -0.00052912 0.00079576 0.00057595
-0.0042864 -8.8166e-05 -0.25518 -0.041454 0.0025078 0.0042298 0.00049642 -0.00053253
0.0003504 0.00048748 -0.00028501 3.6572e-06
-0.0014725 0.0047161 0.0026355 0.0041937 -0.070023 -0.30963 -0.00020865 0.00052472
-4.3644e-05 -9.6181e-05 0.00026321 -0.0015228
-0.00095783 -0.0010811 0.00046422 -0.00054334 -0.00019812 0.00049123 -0.15637 -0.066414
0.0031917 0.0016062 -0.0015025 0.002552
0.0010384 -0.00061394 0.00036855 0.00054646 0.00012098 -9.0517e-05 0.003251 0.0015014
-0.10601 -0.31627 -0.00069997 0.003953
0.00087185 0.0005185 -0.00028369 3.4417e-05 -7.5801e-05 -0.0015203 -0.0014847 0.0025422
-0.00088793 0.0040125 -0.22174 -0.3286
4760000000 -0.12602 -0.29351 -0.0048936 0.0013428 0.00078781 0.0047232 -0.00065565 -0.00057938
0.00030477 -0.0011913 0.00096139 -0.00027301
-0.0049299 0.0013171 -0.2516 0.00062771 0.0031473 0.0031661 -3.3769e-05 -0.00067335
0.00042488 0.00030951 0.00015777 -6.1763e-05
0.0006431 0.0046021 0.0031517 0.0030915 -0.1005 -0.29625 0.00088239 0.00041667
0.0012484 0.00023508 -0.0011467 -0.0012036
-0.00076101 -0.00067186 -5.9705e-05 -0.0006333 0.00091212 0.0005101 -0.151 -0.049831
0.0023493 0.0012388 -0.00082115 0.0026852
0.00028984 -0.0010676 0.00036829 0.00019429 0.0011988 0.00025595 0.0022231 0.0012212
-0.13926 -0.30055 -0.00070317 0.0042017
0.001012 -0.00042424 0.0001477 -6.1294e-05 -0.0010014 -0.0012379 -0.0008024 0.0027733
-0.00062818 0.0040243 -0.23305 -0.30721
4820000000 -0.15266 -0.27998 -0.0049878 0.0026721 0.0013857 0.0027345 -0.00087117 -0.00049676
0.00051373 -0.000843 0.00024226 -0.00037795
-0.0050083 0.002723 -0.26368 0.022944 0.0042166 0.0033486 -7.8499e-05 -0.00033543
0.00025394 -0.00010554 -0.00017509 -0.00054003
0.0014016 0.0028623 0.004309 0.0033236 -0.12782 -0.29251 0.00052266 -0.00039755
0.00039354 -0.00072646 -0.00086475 -0.00041628
-0.00085234 -0.00045569 -6.4273e-05 -0.0003186 0.00051719 -0.00039121 -0.16598 -0.032481
0.0017169 -0.00015401 -2.274e-05 0.0029761
0.00058117 -0.00096169 0.00032332 -0.00016209 0.00044751 -0.0007982 0.0017569 -0.00014229
-0.17995 -0.28394 -0.00013797 0.0031511
0.00021261 -0.00052633 -0.00016646 -0.00047958 -0.0010147 -0.0002608 9.0476e-06 0.0029582
-2.6734e-05 0.0033361 -0.27009 -0.27703
4880000000 -0.18392 -0.26108 -0.0042442 0.0044468 0.0020186 0.003003 -0.0014939 0.00023971
-0.00074935 -0.0010899 0.00045748 -7.0083e-05
-0.0042175 0.0043929 -0.2558 0.063805 0.0047502 0.0016961 -0.00032066 -0.00019996
-0.00011466 0.00023941 -0.0002387 6.4356e-05
0.0020748 0.0028784 0.0046866 0.0016206 -0.14681 -0.27984 0.00057271 -0.00042645
-6.7847e-05 -0.0013718 -0.00082508 7.0809e-05
-0.0015288 0.00021606 -0.00034615 -0.00020972 0.00049029 -0.00043975 -0.15937 -0.014095
0.0005844 -0.00044507 0.0011001 0.0026713
-0.00088516 -0.0010216 -0.00025882 0.0002565 -0.00020016 -0.0013604 0.00049351 -0.00048115
-0.21036 -0.26945 0.0002779 0.0031749
0.00035502 4.1468e-05 -0.00019237 3.2273e-05 -0.00058577 1.4435e-05 0.001089 0.0025988
0.00023693 0.0031092 -0.28261 -0.24791
4940000000 -0.20507 -0.24401 -0.0031254 0.0064393 0.0027549 0.0011916 -0.00017548 0.0007691
-0.00099291 -0.0004659 0.00011713 -0.00077407
-0.0032157 0.006445 -0.2682 0.089991 0.0057521 0.0013548 -0.00011472 -0.00010787
0.00024803 -0.00033335 -0.00051427 1.3309e-05
0.0026458 0.0012845 0.0058951 0.0011518 -0.16686 -0.25661 0.0001252 -0.00047687
-0.0012291 -0.00012528 -0.00037456 0.00011416
-0.0001635 0.000781 -0.00010383 -7.035e-05 6.7874e-05 -0.00045867 -0.16716 -0.0042198
-0.00050067 0.00036154 0.0019336 0.0018982
-0.0010034 -0.00051271 0.00029126 -0.00032773 -0.0011382 -0.00015784 -0.00054762 0.00034877
-0.23508 -0.24254 -0.00019052 0.002744
0.00014704 -0.0009392 -0.00036724 0.00015698 -0.0004936 0.00033511 0.0020569 0.0019498
-0.00020896 0.0029014 -0.30671 -0.22191
5000000000 -0.22572 -0.22057 -0.00032376 0.0073482 0.0031912 0.0020066 -0.0002331 0.00059898
-0.00064063 0.0006651 -0.00023108 -0.00088953
-0.00022561 0.0073792 -0.25452 0.10734 0.0060131 -0.00072626 -0.00028524 -8.5514e-05
-0.000169 -0.00066596 -0.00017807 2.148e-05
0.003403 0.0019101 0.0060001 -0.00074501 -0.19648 -0.24301 -0.00064868 -0.00074397
-0.00040454 -0.00046239 -0.0002727 4.8541e-05
-0.00025934 0.00063602 -0.00027134 -0.00010922 -0.00052801 -0.00072134 -0.16137 0.020012
-0.00084231 0.0015183 0.0023575 0.0011865
-0.00055473 0.00067066 -0.00020482 -0.00063214 -0.00056827 -0.00034004 -0.0007666 0.0015609
-0.26333 -0.2199 7.6139e-05 0.0039614
-0.00035502 -0.00089825 -0.00033557 -9.3324e-05 -0.00049086 -0.00025291 0.0022966 0.0010453
1.358e-05 0.0038014 -0.3187 -0.18811
5060000000 -0.24764 -0.19349 0.0017691 0.0070742 0.0031474 -0.00027629 0.00012562 0.00050783
-0.00051374 -0.0001086 -0.00048443 -0.0003137
0.0017216 0.0070395 -0.23802 0.14426 0.005318 -0.0017776 -1.1502e-05 0.00025584
-0.00034634 4.9353e-05 -0.00042323 0.00023596
0.0031945 -0.00049609 0.0053328 -0.0019671 -0.21099 -0.22136 -0.00032191 0.00030457
-0.0009824 0.00021042 -0.0012775 -0.00014399
0.00014167 0.00048157 -3.4934e-05 0.00028376 -0.00031208 0.00038863 -0.16331 0.027359
-0.00030742 0.0030371 0.0019634 0.00053567
-0.00044707 -0.00012313 -0.00034711 4.4846e-05 -0.00099799 9.7845e-05 -0.00031166 0.0030264
-0.2785 -0.18964 0.0011778 0.0032195
-0.00039142 -0.0001645 -0.00026907 0.00027005 -0.001133 -0.00016022 0.0019824 0.00054929
0.0012317 0.0032495 -0.33113 -0.15938
5120000000 -0.26374 -0.16821 0.003495 0.0061298 0.0030931 -0.00053523 0.00030416 0.0006723
-3.965e-05 0.0008503 -0.00036798 0.00024067
0.0034366 0.0061514 -0.23269 0.17105 0.0049409 -0.0027836 5.2798e-05 0.00025719
-5.3538e-05 -0.00012827 0.00011098 0.00031776
0.0029755 -0.00054338 0.0047659 -0.0028087 -0.22536 -0.20642 -4.8938e-05 0.00014503
-0.00024901 0.00079954 -0.001082 0.00076876
0.00034265 0.00063315 7.3025e-05 0.00026062 -8.4241e-05 0.00013357 -0.1595 0.053669
0.0010721 0.0033862 0.0024509 0.00027807
4.5279e-05 0.0009829 -4.6476e-05 -8.2754e-05 -0.00029208 0.00076419 0.0011114 0.0034154
-0.29358 -0.15558 0.0013886 0.0035574
-0.00037059 9.1093e-05 0.00011424 0.00031442 -0.001338 0.00068341 0.0024092 0.00027568
0.0013556 0.0036214 -0.34403 -0.12499
5180000000 -0.28025 -0.1382 0.0050368 0.0048384 0.003375 -0.0010048 0.00018018 0.00054695
-6.5585e-05 0.00025545 -0.00055685 0.00032333
0.0051068 0.004823 -0.21114 0.1935 0.0041048 -0.0038868 -0.00032592 -0.00023484
-0.0001532 -0.00010433 -0.00018792 0.00011419
0.0034009 -0.0011245 0.0040784 -0.0039808 -0.23675 -0.17041 -0.00034325 0.00069907
-9.0455e-05 6.2289e-05 -0.00052572 0.0008576
0.0002529 0.00052284 -0.00032922 -0.0002332 -0.0003339 0.00063832 -0.15875 0.063175
0.0028942 0.0039903 0.0021825 -0.00069033
-0.000127 9.0325e-05 -0.0002029 -0.00015573 0.00010927 1.4789e-05 0.0028944 0.003909
-0.30652 -0.11371 0.0026682 0.0036443
-0.0006192 0.00036598 -0.00014156 0.00017853 -0.00032053 0.00095129 0.0022593 -0.00085828
0.002749 0.0037311 -0.34696 -0.093761
5240000000 -0.28962 -0.11126 0.0051316 0.0034817 0.0027775 -0.0027651 0.0006886 1.5139e-05
-0.00032928 -0.00011189 2.6331e-05 0.00053983
0.0051061 0.0035067 -0.19977 0.23167 0.0030967 -0.0046927 -5.4114e-05 6.9604e-05
-0.00031826 6.4632e-07 0.00029666 0.00034095
0.0028232 -0.0027043 0.0030341 -0.0046323 -0.2532 -0.14657 0.00033673 0.00025216
-0.00024031 0.00049909 0.00027302 0.0014574
0.00074386 7.0735e-05 -3.9488e-05 4.1561e-05 0.00030488 0.00024923 -0.15931 0.083957
0.0036491 0.0026189 0.001667 -0.0012634
-0.00025148 -3.0777e-05 -0.00027639 2.2756e-05 -0.00026658 0.00079588 0.0037068 0.0026142
-0.321 -0.072353 0.0031978 0.0027626
0.00010527 0.00059604 0.00022881 0.00034689 0.00012328 0.0014821 0.0016064 -0.0011964
0.0030642 0.0026993 -0.35417 -0.06047
5300000000 -0.29551 -0.081737 0.0060329 0.0020145 0.0017067 -0.0029775 0.00016067 -0.00033289
0.00030056 0.00078274 0.0001311 0.00033782
0.0059622 0.0020277 -0.19227 0.23645 0.0022716 -0.0051946 -0.0001311 0.00025441
4.4475e-05 0.00040121 0.00020903 0.00025619
0.0016461 -0.0030604 0.0021181 -0.0053958 -0.26952 -0.12077 0.00034869 -0.00018585
0.00041869 0.00048312 0.00060111 0.00070641
0.00014868 -0.00036529 -0.00011817 0.00026516 0.00035829 -0.00020253 -0.15152 0.093048
0.0053455 0.0018154 0.0013171 -0.0015255
0.00026777 0.00073304 -2.7461e-05 0.00044257 0.00029994 0.0004435 0.005311 0.0018007
-0.33268 -0.043627 0.0033275 0.0025718
0.00017144 0.00024349 0.00024988 0.00032518 0.00073225 0.00079736 0.0013816 -0.0015428
0.0034565 0.0023921 -0.34965 -0.024894
5360000000 -0.29615 -0.044911 0.0059257 0.00083592 0.00059276 -0.0037788 0.00037735 -5.6735e-05
-3.8118e-05 0.00040748 0.00048536 -0.00010673
0.006019 0.00085983 -0.15556 0.25824 0.00098396 -0.005673 9.7423e-05 0.00022254
-2.2369e-05 -8.8763e-06 0.00059935 -0.00010866
0.00058504 -0.0035275 0.00089311 -0.0055112 -0.26923 -0.09438 0.00036164 0.00037174
0.00013954 0.00021358 0.0008753 0.0002736
0.00034885 -1.0029e-05 9.535e-05 0.00020531 0.00026606 0.00037018 -0.15011 0.11103
0.0059841 -0.00037672 0.00069319 -0.0019982
-1.9422e-05 0.0004278 -5.2155e-06 1.4528e-05 8.7202e-05 0.00032907 0.0060776 -0.00039332
-0.32891 -0.0053698 0.0045613 0.0024107
0.00039217 -6.4154e-05 0.00046442 -0.00011935 0.00057454 0.00040222 0.00064355 -0.0020275
0.004526 0.0025014 -0.34794 0.003291
5420000000 -0.29932 -0.021722 0.0061632 -0.0010049 -0.0004526 -0.0036982 -2.7941e-05 -0.00015563
0.00084661 0.00044654 0.00036186 -0.00021151
0.0061424 -0.0010316 -0.13662 0.2855 4.4774e-05 -0.0055247 0.00011729 0.00018522
0.0001712 -3.8376e-05 0.00025989 -3.4068e-05
-0.00055968 -0.0038841 -8.4182e-05 -0.0055981 -0.28591 -0.06059 -0.00015094 -0.00044007
0.00089666 0.00013154 0.00071877 0.00021954
-1.5518e-05 -0.00013777 9.3957e-05 0.00018739 -0.00015188 -0.00048731 -0.13872 0.12589
0.0050656 -0.0019745 0.00015217 -0.0015524
0.00081539 0.00049453 0.00014383 -8.0616e-05 0.00085664 4.4677e-05 0.0049871 -0.0020461
-0.33277 0.023948 0.0050337 0.0010342
0.00039656 -0.0001887 0.00028796 -0.00012759 0.0009809 -6.3137e-05 0.00017295 -0.0016212
0.0051224 0.00098938 -0.34166 0.045356
5480000000 -0.29187 0.014641 0.0050241 -0.001915 -0.0019383 -0.0031036 0.00038786 -1.0806e-05
0.00080019 -0.00029455 -0.00010003 -0.00019852
0.0050031 -0.0018827 -0.12274 0.29352 -0.0016596 -0.0057117 1.6163e-05 0.00021737
-3.7393e-05 -5.2906e-05 0.00026683 -0.00024322
-0.0020765 -0.0029718 -0.0017758 -0.0056199 -0.29029 -0.039218 -0.00025722 0.00016132
0.00052153 -0.00017927 0.00086279 -0.00012978
0.0003582 -5.9622e-05 4.3365e-05 0.00020463 -0.00022129 0.00019767 -0.1324 0.1368
0.0040945 -0.0034127 -4.1507e-05 -0.0019411
0.00080012 -0.00030523 2.3734e-05 -0.00010729 0.00054133 -0.00016253 0.0041374 -0.0034014
-0.32268 0.052764 0.0046728 3.9625e-05
-0.00016651 -0.00017545 0.0001814 -0.00022424 0.00066195 3.029e-05 -9.5139e-05 -0.0018126
0.0045912 0.00023879 -0.33236 0.06713
5540000000 -0.28894 0.039833 0.0042444 -0.0026253 -0.0026267 -0.0020199 0.00033683 -0.00030901
0.00020686 -0.0001501 -0.00027353 0.00014094
0.0042746 -0.0026166 -0.082591 0.31135 -0.0025662 -0.0049806 0.00040994 0.00011245
1.7745e-05 -0.00018121 -0.00010038 -0.00036955
-0.0026614 -0.001979 -0.0026947 -0.0049752 -0.28977 -0.017771 0.00026029 -0.00018868
0.00043442 -0.00020443 0.00028652 -0.0002521
0.00031144 -0.00026461 0.00043198 0.00011427 0.00025906 -0.00020448 -0.12114 0.15836
0.0026239 -0.0040224 -0.00097378 -0.0018754
0.00014459 -0.00017763 -3.2494e-08 -7.9634e-05 0.00040795 -0.00025725 0.0025624 -0.0040576
-0.3084 0.087858 0.0047957 -0.00088007
-0.00041208 9.5451e-05 -4.2371e-05 -0.00034655 0.00052252 -0.00042676 -0.00092431 -0.0019132
0.0047707 -0.00092647 -0.32546 0.10824
5600000000 -0.27802 0.068233 0.0035143 -0.0036013 -0.002384 -0.0017317 0.00028425 -0.00032084
0.00027111 -0.00014474 0.00013372 0.00044577
0.0034761 -0.0036187 -0.079744 0.32592 -0.0036933 -0.004758 6.1941e-05 -0.00023692
-0.00010885 7.9609e-05 -0.00021644 -0.00030689
-0.0023565 -0.0016624 -0.003752 -0.0045878 -0.28926 0.013977 -9.1113e-05 0.00010033
0.00029181 -0.00040243 0.00044644 -0.00072068
0.00034208 -0.00033741 6.1601e-05 -0.00021535 -5.7089e-05 0.00010631 -0.11341 0.15785
0.0017215 -0.0039371 -0.001086 -0.001096
0.00033623 -0.00010647 -0.00016639 5.4822e-06 0.00027532 -0.00051184 0.0016467 -0.0039121
-0.29985 0.11728 0.0044503 -0.0012725
0.00028318 0.00054061 -0.00026296 -0.00029465 0.00035222 -0.00037602 -0.0012669 -0.00097258
0.004432 -0.0013308 -0.30338 0.12338
5660000000 -0.26737 0.089908 0.0031445 -0.0036662 -0.0033628 -0.00066257 -0.000289 -0.00068644
-5.3755e-05 -0.00063512 0.00055224 -0.00029202
0.0031371 -0.0035986 -0.038977 0.31763 -0.0044246 -0.0031794 -1.3743e-06 -0.00012702
0.00012688 -1.7522e-05 -1.6836e-05 -3.8813e-07
-0.0035455 -0.00055213 -0.0044784 -0.0030375 -0.29046 0.037789 -0.00010695 0.00013903
-0.00027262 -0.00058838 0.00026462 -0.00098892
-0.00038117 -0.00068848 5.346e-06 -0.00010915 -0.00015782 6.9066e-05 -0.098386 0.17803
0.00075354 -0.0039812 -0.0013256 -0.00092936
-6.0049e-05 -0.000641 0.00013815 8.7906e-05 -0.00022982 -0.00056523 0.00070388 -0.0039832
-0.28565 0.14551 0.0040879 -0.0021798
0.00050273 -0.00033356 -6.9264e-05 -5.2825e-06 0.00028743 -0.0013158 -0.0012454 -0.00095603
0.004235 -0.0020675 -0.29546 0.15915
5720000000 -0.25292 0.11248 0.002698 -0.0041799 -0.0029155 0.00076575 -0.00051558 -0.00026741
-0.00042735 -0.00021688 -0.00010725 -0.00050032
0.0026864 -0.0041688 -0.01092 0.34394 -0.0055903 -0.0026646 0.00010314 -2.1758e-05
-0.00020104 4.3638e-05 -0.00029818 0.00014373
-0.0028408 0.00078666 -0.0056865 -0.0025382 -0.28728 0.068933 0.00015 4.9244e-05
9.0675e-05 0.00049868 -5.3431e-05 -0.00040316
-0.00049704 -0.00020724 6.1189e-05 -2.8169e-05 0.00020684 5.1581e-05 -0.082417 0.18011
-0.00026004 -0.0035058 -0.0016537 -0.00040306
-0.00040929 -0.00016862 -0.00030103 -2.4534e-05 5.0723e-05 0.00040207 -0.00022393 -0.0035284
-0.27535 0.17226 0.0042072 -0.0036072
-0.0002111 -0.00035697 -0.00034879 0.00012623 -8.302e-05 -0.00020763 -0.0017354 -0.00038497
0.0041214 -0.0034812 -0.26518 0.177
5780000000 -0.23699 0.12953 0.001571 -0.00479 -0.0024438 0.00098409 -0.00072928 7.9804e-05
-0.00043678 -0.00030414 -0.00017118 -0.00028942
0.0015509 -0.0048232 0.002351 0.33892 -0.005875 -0.00074275 -3.4512e-05 -0.00021175
-0.00013224 -2.1414e-05 -2.9514e-05 -0.00019727
-0.0024301 0.001156 -0.0058656 -0.0005165 -0.28387 0.085673 -6.2416e-05 -7.0076e-05
6.6637e-05 -0.00035023 -0.00031422 -0.00049993
-0.00070092 0.00010956 -3.8118e-05 -0.00019532 -6.7202e-05 -0.00013209 -0.07345 0.19586
-0.00020658 -0.0029575 -0.0013449 -1.2131e-05
-0.0003164 -0.00038728 -2.8271e-05 3.4695e-05 7.146e-05 -0.00034995 -0.00025306 -0.0029764
-0.26511 0.19351 0.0029602 -0.0034704
-6.8178e-05 -0.00027852 -9.1539e-05 -0.00013404 -0.00038317 -0.00072897 -0.0013047 3.8e-06
0.0029636 -0.0034838 -0.2566 0.1993
5840000000 -0.22418 0.1511 0.00021342 -0.0054395 -0.0021506 0.0012645 -0.00010668 0.000308
-0.00033223 0.00022103 -0.00039887 -0.00026523
0.00025818 -0.0054048 0.037594 0.34262 -0.0057315 0.0006001 -0.00020708 4.8084e-05
0.00031058 -1.6041e-05 -0.00013484 0.00022123
-0.0022544 0.001261 -0.0058427 0.00060587 -0.27773 0.11009 -0.00022378 1.9605e-05
-5.763e-05 -0.00069487 -0.00050834 -0.00053502
-0.00017997 0.00032014 -0.00021316 4.5585e-05 -0.00016716 3.0708e-05 -0.051071 0.19909
-0.00066314 -0.0035366 -0.0012379 0.00025357
-0.00043459 0.00021229 0.00026095 -1.9565e-05 7.9484e-06 -0.00052804 -0.00061029 -0.0034744
-0.24776 0.203 0.0025688 -0.0039542
-0.00049065 -0.00027766 -8.8518e-05 0.00022672 -0.00041047 -0.00020868 -0.0012463 0.00026019
0.0025807 -0.0041416 -0.22079 0.22372
5900000000 -0.21006 0.16348 -0.0018159 -0.0054737 -0.0022355 0.0023665 -0.00018289 -2.5168e-06
0.00021058 -0.00011424 5.7217e-05 0.00026383
-0.0018352 -0.0055394 0.058073 0.34303 -0.0051017 0.0018418 -8.1215e-06 2.0539e-06
2.8015e-05 -0.00026394 -3.2452e-05 -0.0001248
-0.0021828 0.0024407 -0.0050369 0.0020173 -0.26175 0.12552 -3.6298e-05 -0.00011092
-0.0003804 -0.00044408 -0.00064344 -7.2705e-05
-0.00013556 2.725e-06 3.6647e-05 1.0931e-05 -7.4421e-05 -9.4242e-05 -0.043464 0.20952
-0.00081959 -0.003403 -0.0011682 0.00032522
0.00020934 -0.00014675 3.2715e-05 -0.00017436 -0.00039507 -0.00041455 -0.00085714 -0.0034292
-0.22223 0.21934 0.0019283 -0.005067
1.4035e-05 0.00025141 -9.3111e-05 -9.9023e-05 -0.00069437 -0.00038397 -0.0011697 0.00038815
0.0020305 -0.0050707 -0.20649 0.23351
5960000000 -0.19074 0.17629 -0.003004 -0.0040399 -0.00066487 0.0027837 -0.00014877 0.0002085
-0.00014327 0.00012343 -8.2293e-05 3.2493e-05
-0.0029909 -0.0040099 0.084332 0.34216 -0.0041628 0.0021798 -0.0001776 2.4311e-05
8.8224e-06 6.7788e-05 -1.142e-05 0.00017643
-0.00071536 0.0026169 -0.004168 0.00223 -0.2475 0.15149 -2.556e-05 -0.0001225
-0.0003125 0.0002156 -0.00053373 -0.00029239
-0.00018776 0.00018024 -0.00020888 4.7276e-05 4.545e-06 -0.00014031 -0.025218 0.21776
-0.0018524 -0.0031687 -0.0010178 0.00097952
-0.00018332 0.0001161 -5.6279e-05 8.077e-06 -0.00036688 0.00026551 -0.0018911 -0.0031602
-0.20223 0.23386 0.00044116 -0.0051558
-8.2346e-05 -7.769e-05 4.0541e-05 0.00010467 -0.00033726 -6.3444e-05 -0.0009883 0.0009432
0.00040451 -0.0051057 -0.17793 0.26069
6020000000 -0.17301 0.1924 -0.0038142 -0.003092 -0.00034709 0.0029943 -4.928e-05 0.00053405
-0.00033572 0.00026813 -0.00020568 0.00033502
-0.0038124 -0.0030861 0.11216 0.33457 -0.0047651 0.0031377 -9.0631e-05 0.00015583
-0.00017007 0.00013046 -0.00017604 0.00018032
-0.00015817 0.0031178 -0.0046654 0.0033956 -0.22813 0.16393 -0.00030797 0.00023283
-0.00077166 -1.4959e-05 -0.00042337 0.00066977
9.5598e-06 0.00053004 -7.7242e-05 0.00013968 -0.00027455 0.00026311 -0.018695 0.21386
-0.0025456 -0.0032356 -0.00063132 0.00075026
-0.00039754 0.00024668 -0.00017141 0.0001476 -0.00081261 -9.2244e-05 -0.0025555 -0.0032342
-0.1731 0.24804 -0.00011025 -0.0047916
-0.00021377 0.00037627 -0.00021589 0.00021092 -0.00049001 0.00039606 -0.00062375 0.00070931
-0.00015999 -0.0048643 -0.15147 0.2605
6080000000 -0.15279 0.20101 -0.0040174 -0.00085739 0.0012824 0.0028759 5.6861e-05 5.0433e-05
8.4456e-05 8.9752e-05 0.00026199 2.9806e-05
-0.0040382 -0.00084913 0.134 0.33537 -0.0030686 0.0045777 -3.9827e-05 -2.8541e-05
4.9194e-06 6.3984e-05 0.00018827 0.00036219
0.0012838 0.0028616 -0.0030731 0.0045817 -0.21042 0.19023 0.00025332 0.00013732
-0.00025715 0.00069437 -0.00019994 0.00023371
4.3223e-05 7.5884e-05 -4.2944e-05 -3.5559e-05 0.000253 0.00015216 -0.0016341 0.22174
-0.0037865 -0.0024422 -0.00097894 0.00096579
6.8685e-05 0.00013033 2.8187e-05 5.9153e-05 -0.00021843 0.00080032 -0.0037808 -0.0024029
-0.14396 0.26557 -0.0011553 -0.0053874
0.00021031 8.6029e-06 0.00026097 0.00030839 -0.00015068 0.00042223 -0.00092592 0.00099243
-0.0010698 -0.0053978 -0.12892 0.28155
6140000000 -0.1366 0.21509 -0.0035185 -0.00053012 0.0015715 0.0022382 9.6851e-05 1.7664e-05
0.00010821 -0.00010386 0.00055884 -0.00020153
-0.0035573 -0.00054736 0.15999 0.31731 -0.0022884 0.0052272 1.938e-05 5.6664e-05
0.00035725 4.2266e-05 0.00029989 7.3163e-05
0.0015068 0.0022001 -0.0021939 0.0053166 -0.18675 0.21008 0.0003539 -7.3807e-05
5.6186e-05 0.00067388 0.00015759 0.00054511
9.793e-05 -4.4306e-06 4.3948e-05 3.517e-05 0.00032943 -1.7038e-05 0.010613 0.2133
-0.0045879 -0.0013498 -0.0004483 0.0014857
-4.8288e-07 -0.00011005 0.00036554 1.8431e-05 3.9793e-05 0.00057675 -0.0046256 -0.0013052
-0.12453 0.28607 -0.0028354 -0.0042768
0.00047431 -0.00026336 0.00023748 0.00011361 -0.00012481 0.00045814 -0.00045375 0.0014866
-0.0028094 -0.0043042 -0.09092 0.2808
6200000000 -0.12041 0.22079 -0.0028827 -0.00015444 0.0022458 0.0012832 5.7806e-05 0.00029752
-0.00012932 0.00014836 -3.2983e-05 -0.00022497
-0.0028625 -0.00017546 0.18856 0.31617 -0.0009174 0.005151 5.1166e-05 0.00021788
0.00015397 -6.3051e-05 0.0001468 9.7799e-05
0.0022183 0.0012372 -0.00083573 0.0051906 -0.16757 0.22467 0.00014915 -0.00037894
0.00057371 9.6135e-05 9.2872e-05 0.00030311
9.0963e-05 0.00033658 3.9262e-05 0.00022484 0.00012154 -0.00039888 0.024544 0.22179
-0.0045341 -5.955e-05 0.00010113 0.0013104
-0.00012547 0.00017735 8.5371e-05 -5.5406e-05 0.00058928 0.00011419 -0.0045287 -1.9948e-05
-0.1116 0.29332 -0.0034346 -0.0037588
-5.9855e-05 -0.00031382 0.00015518 1.9001e-05 0.00039174 0.0003819 0.0001104 0.00127
-0.0033861 -0.0036444 -0.077346 0.2908
6260000000 -0.10592 0.23404 -0.003007 0.00073687 0.0020948 0.00073334 0.00030401 -8.4856e-05
6.4815e-05 0.00021652 -0.00015353 -9.0816e-05
-0.0030224 0.0007588 0.20554 0.30091 -0.00013832 0.0053743 1.6093e-05 -0.00010968
-0.00010493 -9.1118e-05 0.00020385 7.0241e-05
0.0021503 0.00066077 2.6842e-05 0.0053843 -0.14609 0.24595 0.0001009 -1.6291e-05
0.00020257 -0.00010898 0.00029856 7.6621e-05
0.00027115 -6.8984e-05 1.8708e-05 -0.00012553 0.0001175 -1.6999e-05 0.039829 0.21694
-0.004427 0.0012175 0.0005972 0.0012175
0.00012153 0.00028427 -7.7267e-05 -0.00012451 0.00017637 -0.00013278 -0.0044001 0.001282
-0.08616 0.29339 -0.0041461 -0.0028418
-0.0001337 1.9747e-05 0.00024074 0.00011936 0.00010717 0.00017573 0.00064104 0.0012661
-0.0042407 -0.0027802 -0.03229 0.29067
6320000000 -0.090111 0.23736 -0.0025505 0.0013726 0.0021346 -0.00040645 3.3509e-05 0.00013769
-0.00043304 0.00041908 -0.00023654 0.0002575
-0.0025628 0.0014049 0.23142 0.29208 0.0018365 0.0056264 5.5309e-05 7.9391e-05
-4.5472e-05 -0.00015229 0.00015056 -3.8631e-05
0.0021013 -0.00049186 0.0019441 0.005631 -0.12775 0.25541 -0.00017089 -0.00029572
0.00038993 -6.5818e-05 0.00035519 0.00027608
5.1073e-05 0.00015111 6.3998e-05 9.8699e-05 -0.00021058 -0.00032636 0.03894 0.21855
-0.0038728 0.0020061 0.00072009 0.00089158
-0.00049756 0.0003942 -4.1215e-05 -0.00014668 0.00045904 2.3633e-05 -0.0038611 0.0019953
-0.06124 0.304 -0.0047336 -0.0014085
-0.0003064 0.00018036 0.0001005 -7.2898e-05 0.00053293 0.00032045 0.00075452 0.00078503
-0.0046819 -0.0014522 -0.021584 0.28984
6380000000 -0.071008 0.2441 -0.0019092 0.0019085 0.0016995 -0.00040224 6.7282e-05 -6.652e-05
0.00025354 0.00025685 5.0106e-05 0.00026258
-0.0019094 0.0018747 0.24839 0.27304 0.0030294 0.004248 -0.00011696 -8.0749e-05
-0.00018196 -9.792e-05 -0.00020567 -0.00024584
0.0015645 -0.0003681 0.0031124 0.0040748 -0.099818 0.27147 -0.00022814 0.00017167
0.00046987 -0.00010082 0.00063625 0.00013918
6.3175e-05 -5.6991e-05 -0.00011929 -7.6692e-05 -0.00019256 0.00017259 0.059769 0.20858
-0.0031126 0.0032086 0.00098751 0.00068114
0.00029719 0.00032023 -0.00018041 -6.9726e-05 0.00040746 -1.8062e-06 -0.0031134 0.0032446
-0.040374 0.29635 -0.0047162 -3.0653e-05
5.0292e-05 0.00021564 -0.00014173 -0.00018293 0.00036889 0.00014508 0.0009903 0.00075358
-0.0046211 -0.00015413 0.018483 0.29257
6440000000 -0.04869 0.25559 -0.00084191 0.0023855 0.0018052 -0.00073469 0.00038296 -0.00011821
0.00034375 -0.00042676 -0.00026791 -0.00019315
-0.00085278 0.0024093 0.26863 0.25953 0.0033928 0.0029824 9.7404e-05 -5.7953e-05
-0.00012812 1.8538e-05 -9.0226e-05 -0.00030323
0.0018829 -0.0008716 0.0034532 0.0029992 -0.082914 0.28647 -0.00024725 0.0002972
-0.00034167 -6.8071e-05 0.00046705 -0.00032141
0.00038754 -0.00011581 9.153e-05 -4.302e-05 -0.00020138 0.00025886 0.061705 0.20514
-0.0018748 0.0038763 0.00091478 0.00077661
0.00033044 -0.00045955 -0.00013662 4.6762e-05 -0.00039462 -4.0699e-05 -0.0018029 0.003893
0.000872 0.30229 -0.0044296 0.0013134
-0.00012978 -0.00017636 -0.00016461 -0.00029392 0.00063839 -0.00040618 0.00091489 0.00070078
-0.0043782 0.0013618 0.029597 0.27715
6500000000 -0.029931 0.25582 -0.00014185 0.0019688 0.0014592 -0.0010059 0.00017882 -9.8553e-05
8.7158e-05 0.00011122 -0.00013913 0.00020704
-0.00020621 0.0020111 0.29425 0.23296 0.0036834 0.0025661 8.2582e-05 4.4292e-05
0.00011542 0.00016277 0.00024894 -0.00017995
0.0013223 -0.0010646 0.0037655 0.0023556 -0.071181 0.28367 7.2258e-05 2.1514e-05
-1.2314e-05 -0.00016071 -4.8338e-05 -0.00055366
0.0002082 -0.00011422 0.00010184 3.8701e-05 4.2899e-05 1.6476e-05 0.086014 0.20007
-0.00031983 0.0039787 0.0011261 0.00034877
8.8629e-05 0.00016259 0.00011184 0.00018504 -1.3958e-05 -0.00015017 -0.00034322 0.0040078
0.023075 0.3058 -0.0034907 0.0022554
-0.00017729 0.00026151 0.00019668 -0.00016485 -0.00024546 -0.00058406 0.0010893 0.00037454
-0.0034526 0.0022509 0.066861 0.27876
