# Supplementary material for: Early Detection of Alzheimer’s Disease via Machine Learning-Based Microwave Sensing: An Experimental Validation
Source: Sensors (Basel). 2025 Apr 25;25(9):2718. doi: 10.3390/s25092718 (PMC12074295; doi:10.3390/s25092718)
Supplement: Supplementary file 1 [file sensors-25-02718-s001.zip › measurements_paper_sensors/26 febbraio - PART1/set8 H/CSF_H_m2.s6p]

!Keysight Technologies,M9804A,MY58100912,A.14.10.03
!Date: Thursday, April 27, 2023 10:28:33
!Correction: S11(C  6-Port  ) 
!S12(C  6-Port  ) 
!S13(C  6-Port  ) 
!S14(C  6-Port  ) 
!S15(C  6-Port  ) 
!S16(C  6-Port  ) 
!S21(C  6-Port  ) 
!S22(C  6-Port  ) 
!S23(C  6-Port  ) 
!S24(C  6-Port  ) 
!S25(C  6-Port  ) 
!S26(C  6-Port  ) 
!S31(C  6-Port  ) 
!S32(C  6-Port  ) 
!S33(C  6-Port  ) 
!S34(C  6-Port  ) 
!S35(C  6-Port  ) 
!S36(C  6-Port  ) 
!S41(C  6-Port  ) 
!S42(C  6-Port  ) 
!S43(C  6-Port  ) 
!S44(C  6-Port  ) 
!S45(C  6-Port  ) 
!S46(C  6-Port  ) 
!S51(C  6-Port  ) 
!S52(C  6-Port  ) 
!S53(C  6-Port  ) 
!S54(C  6-Port  ) 
!S55(C  6-Port  ) 
!S56(C  6-Port  ) 
!S61(C  6-Port  ) 
!S62(C  6-Port  ) 
!S63(C  6-Port  ) 
!S64(C  6-Port  ) 
!S65(C  6-Port  ) 
!S66(C  6-Port  ) 
!S6P File: Measurement: :
# Hz S  RI   R 50
500000000 -0.32568 -0.060748 -0.010201 -0.0013347 -0.0080147 0.011971 -0.0038578 0.011856
0.012892 0.006394 -0.0045638 0.0091738
-0.010398 -0.0014906 -0.40784 -0.072192 0.0080793 -0.010866 0.0013424 0.011903
0.0083613 0.0035936 0.0010781 0.013899
-0.008565 0.012228 0.008255 -0.010803 -0.25549 0.19375 0.006601 0.0029841
-0.0020158 0.0086757 0.0010524 0.012296
-0.0046887 0.011762 0.0011502 0.011753 0.0069031 0.0034133 -0.32522 0.04317
-0.020119 -0.004822 0.016681 0.027457
0.013169 0.0061591 0.0090427 0.0037639 -0.0022687 0.0083995 -0.019862 -0.0041202
-0.21188 -0.24627 -0.029237 0.0041718
-0.0053285 0.0086098 0.0011999 0.013814 0.0012583 0.012278 0.016851 0.026652
-0.028987 0.0039502 -0.25806 -0.14491
560000000 -0.31493 0.10678 -0.02231 -0.066209 0.0003196 0.012702 0.0054426 0.011178
0.011422 0.0052421 0.010733 0.010088
-0.021743 -0.066678 -0.36965 0.091888 -0.040823 -0.038592 0.013666 0.0038136
-0.013 -0.0058899 0.0041272 -0.00014121
0.00064598 0.013507 -0.041272 -0.038974 -0.17976 0.2435 -0.00063472 -0.0052653
0.017968 0.0073507 0.0078827 -0.0059933
0.0062946 0.010853 0.013325 0.0035233 -0.00023886 -0.0055558 -0.30253 0.13412
0.0070957 -0.022451 0.005225 -0.020628
0.011443 0.0054835 -0.012618 -0.0057467 0.017023 0.0074741 0.0073398 -0.022962
-0.29949 -0.061188 0.013462 -0.050297
0.010643 0.010685 0.0048099 -0.00040484 0.0079843 -0.0063712 0.0057749 -0.020425
0.011297 -0.051856 -0.32988 0.0047926
620000000 -0.27442 0.083054 -0.023638 0.0091816 0.0035461 0.0089159 0.0081187 -0.0046174
0.011823 0.00015796 0.00066841 -0.0019352
-0.023758 0.0092345 -0.3988 0.037293 -0.019185 0.00071911 -0.0018099 -0.0023942
0.01232 -0.0046771 0.00097084 -0.0028836
0.0036237 0.009047 -0.019148 0.00068984 -0.1534 0.25187 -0.00060688 -0.0055648
-0.0038977 -0.0021533 0.0087428 -0.0031154
0.0081045 -0.0044295 -0.0014554 -0.0023739 -0.00093337 -0.0054773 -0.26091 0.14274
-0.039814 -0.020306 0.012251 0.026693
0.012272 0.00017173 0.012316 -0.0049196 -0.0038163 -0.002309 -0.039674 -0.021166
-0.21142 -0.10048 -0.044486 0.014957
0.00055727 -0.0013155 0.0010861 -0.0032176 0.0092854 -0.0031207 0.012448 0.028619
-0.045273 0.012332 -0.24303 -0.03605
680000000 -0.23986 0.17539 -0.026334 -0.014501 0.0047036 0.0053877 0.001767 -0.0071899
-0.0014845 -0.011177 0.0055263 -0.0067943
-0.026132 -0.014647 -0.38933 0.13947 -0.032213 -0.0012776 -0.0016551 -0.00054081
-0.0012992 -0.0096456 -0.0011099 -0.0019127
0.0050676 0.0051996 -0.032261 -0.0012259 -0.106 0.27517 -0.00095188 0.00014868
-0.0012409 0.00054552 -0.0028505 -0.0088757
0.0015173 -0.0071569 -0.0016268 -0.00034686 -0.00078583 0.00014502 -0.21849 0.19566
-0.023444 -0.0076328 -0.0085187 -0.010979
-0.0012051 -0.0116 -0.0014046 -0.0097804 -0.0012532 0.00066591 -0.023159 -0.0075018
-0.28319 0.0027187 -0.0061553 -0.0072691
0.0058813 -0.0073524 -0.00080116 -0.0019893 -0.0030223 -0.0088338 -0.0090482 -0.011893
-0.0057936 -0.0070632 -0.26156 0.072778
740000000 -0.19373 0.16836 -0.040898 0.02702 0.013372 -0.0040638 -0.00019559 -0.003964
-0.0037101 -0.0012856 -0.0068724 0.0024562
-0.040637 0.02674 -0.33543 0.15832 -0.03661 0.03431 -0.00012937 -0.0064957
-0.013192 0.0071157 -0.0014666 -0.0058959
0.013397 -0.0038279 -0.036309 0.034395 -0.072623 0.27502 -0.0015349 0.0031863
-0.0011533 -0.005643 -0.0019108 0.00075931
-0.00024712 -0.0038265 0.00027616 -0.0060412 -0.0018807 0.0032903 -0.20078 0.20084
-0.042418 -0.0096578 0.022844 0.017022
-0.0034319 -0.0024205 -0.013082 0.0069746 -0.00095192 -0.0059258 -0.042456 -0.0090079
-0.18167 0.038898 -0.044416 -0.0011851
-0.0067025 0.0031185 -0.0010958 -0.0060587 -0.0016855 0.0011707 0.023281 0.016038
-0.044744 -0.00099801 -0.25145 0.075367
800000000 -0.16548 0.21441 -0.022194 0.016103 0.005537 -0.010322 -0.0041634 -0.0027222
-0.0044 0.0013948 0.0049904 0.00030545
-0.02244 0.015997 -0.34374 0.22973 -0.0083919 0.034138 -0.0020906 0.0020809
-0.00021326 0.0021415 0.00073772 0.005296
0.0052503 -0.010362 -0.0082037 0.034195 -0.034494 0.30091 0.0010494 0.0013397
-0.00013278 0.00309 -0.0014453 0.00058365
-0.0043381 -0.0027483 -0.0022288 0.0020098 0.0010538 0.0012337 -0.17249 0.22947
-0.028587 0.012834 0.01458 -0.010377
-0.0044589 0.0013828 -0.00046734 0.002259 -0.00027157 0.0030808 -0.028872 0.013151
-0.23612 0.061301 -0.018245 0.021252
0.0040242 0.00046417 0.00087852 0.005382 -0.0015691 0.00059923 0.015197 -0.010191
-0.018636 0.021248 -0.24899 0.12759
860000000 -0.13071 0.23555 -0.018034 0.030454 -0.0032848 -0.0098561 -0.0020311 0.00041782
0.0042348 0.0050319 -0.0038255 -0.0028114
-0.017977 0.03038 -0.29631 0.27396 0.0077721 0.033927 0.00012533 0.0022042
0.0038916 0.00013964 0.0033495 0.00033296
-0.0032552 -0.0099148 0.0078468 0.033865 0.01449 0.31082 -0.00043128 -0.00045916
0.0025573 -0.0018557 0.0016322 0.0041594
-0.0019417 0.00051585 0.00020596 0.002011 -0.00038046 -0.00040037 -0.13564 0.24098
-0.018457 0.017676 -0.0065296 -0.0095898
0.0041138 0.0054398 0.0035885 0.00026547 0.0024945 -0.0019252 -0.018365 0.01729
-0.17994 0.12493 -0.026991 0.017046
-0.0035081 -0.0036425 0.0036628 0.00030822 0.001599 0.0041905 -0.0064948 -0.0093964
-0.027322 0.016505 -0.19746 0.17564
920000000 -0.10789 0.25855 0.0047014 0.039295 -0.0092491 -0.004326 -0.0019735 0.0015958
0.00010736 0.0016937 0.0031629 -0.0012965
0.0047028 0.039151 -0.26976 0.29587 0.02795 0.022479 0.0013131 0.0011675
0.007381 0.00026175 0.0039215 -0.0027588
-0.0092067 -0.0041972 0.028082 0.022432 0.060538 0.31241 0.0017128 -6.6907e-05
0.00066184 -0.00039066 0.00092639 -0.0014511
-0.0020894 0.0018249 0.0012932 0.0011845 0.0017406 -8.835e-05 -0.11246 0.25724
-0.012667 0.030555 0.0043734 -0.0066217
0.00044273 0.0014564 0.0073781 0.00052253 0.0006658 -0.00020169 -0.012389 0.030781
-0.17397 0.12845 -0.0030687 0.029254
0.0029505 -0.0010861 0.0040277 -0.0030946 0.00093378 -0.0014672 0.0038951 -0.0068225
-0.0031609 0.02934 -0.20832 0.18893
980000000 -0.061798 0.28118 0.016779 0.03027 -0.0091991 0.0045891 0.0018925 0.0037397
0.0037119 -0.001431 -0.0031894 -0.0026768
0.016781 0.030305 -0.21816 0.33345 0.032767 0.0048935 0.0019825 -0.00019235
0.0018684 -0.0060594 -0.0002395 -0.0026801
-0.0092121 0.004666 0.032812 0.0048062 0.1071 0.30762 0.00041129 -0.0011987
0.0002245 -0.001701 0.0014338 -0.00035076
0.0019607 0.0036842 0.0019419 -0.00021157 0.00042195 -0.0011409 -0.073619 0.26927
0.0066237 0.030362 -0.0096433 -0.0078862
0.0039956 -0.0013797 0.0017262 -0.0061415 0.00022493 -0.0015917 0.0067686 0.030467
-0.14601 0.16637 0.0054057 0.020899
-0.0037325 -0.0030899 -0.00042239 -0.0026891 0.0013567 -0.00035506 -0.0094689 -0.0079756
0.0053006 0.021292 -0.16808 0.23824
1040000000 -0.02055 0.28976 0.033064 0.019533 -0.001061 0.0073402 0.0022214 0.0006106
0.00034113 -0.0034357 -0.0002483 -0.0012761
0.033062 0.019452 -0.1829 0.34721 0.029221 -0.014476 0.0014565 -0.0017785
-0.0025018 -0.0024131 -0.0011625 -0.002893
-0.0010307 0.0073688 0.029168 -0.014589 0.15403 0.29408 -0.00058322 -0.0013726
-0.0015509 -0.0010005 -0.00066048 -0.00098509
0.002249 0.00080926 0.0014354 -0.0017375 -0.00059312 -0.0013374 -0.046162 0.27831
0.018388 0.019326 -0.0021564 0.001093
0.00025947 -0.003522 -0.0026208 -0.002486 -0.0015475 -0.00098449 0.018355 0.019362
-0.11283 0.1751 0.013415 0.020012
-1.2484e-05 -0.0013922 -0.0011491 -0.0028247 -0.00069501 -0.00099874 -0.002128 0.0012322
0.013399 0.020255 -0.14654 0.25878
1100000000 0.023777 0.30061 0.03644 -0.0031013 0.0033167 0.0040753 0.0024709 -0.00080682
-0.0023713 -0.0030122 -0.004287 -0.00020447
0.03644 -0.003142 -0.14022 0.36751 0.014974 -0.027383 -0.00012335 -0.0018676
-0.0034182 -0.0010239 -0.0038486 -0.00066554
0.0033928 0.0040729 0.014896 -0.027529 0.20007 0.27479 -0.0017852 0.00033619
-0.0016957 0.00067741 -0.0011373 -0.00042505
0.0023919 -0.00093962 -8.7917e-05 -0.0018235 -0.0017317 0.00030818 -0.0065964 0.28381
0.024423 0.0069182 -0.0027725 -0.00019713
-0.0022193 -0.003018 -0.003466 -0.00094421 -0.0016692 0.00073536 0.024451 0.0066695
-0.097036 0.19279 0.020158 0.0099285
-0.0042945 -0.00020406 -0.0037592 -0.00060489 -0.001114 -0.00048101 -0.0029347 -4.2565e-05
0.019897 0.01028 -0.10235 0.29145
1160000000 0.075804 0.2975 0.024862 -0.02012 0.0032558 -0.0006195 -0.00012068 -0.0024368
-0.0041006 -0.0010162 -0.0011966 0.004348
0.024868 -0.020034 -0.095194 0.37277 -0.0038539 -0.028354 -0.0014749 -0.0014771
-0.0027381 0.002491 -0.0014949 0.0019911
0.0032505 -0.00063771 -0.0039905 -0.02837 0.24425 0.24454 -0.00055646 0.0016222
-0.00037607 0.001765 -0.00096062 0.00018412
-4.7767e-05 -0.0023032 -0.0015332 -0.0014267 -0.0005806 0.0016287 0.033183 0.28085
0.021701 -0.0095456 -0.0037497 0.0051291
-0.0042852 -0.00083102 -0.0026932 0.0025892 -0.00039652 0.0017909 0.021844 -0.0096638
-0.060486 0.20475 0.019186 0.0014623
-0.0011739 0.0044023 -0.0016196 0.0018386 -0.00095413 0.00024854 -0.0035616 0.0051937
0.019304 0.0010254 -0.053884 0.29573
1220000000 0.1191 0.28795 0.01173 -0.029899 -0.0011952 -0.0012302 0.00012365 -0.0010971
-0.0027689 0.0022957 0.0011634 0.0019892
0.011728 -0.029882 -0.051653 0.38679 -0.016683 -0.020598 -0.0024736 0.00046894
6.5742e-05 0.0031215 -0.00071291 0.0019347
-0.0011816 -0.0012667 -0.016797 -0.02055 0.28333 0.20562 0.0008408 0.0015015
0.00057899 0.0011166 0.00027803 0.00053814
6.4198e-05 -0.0011009 -0.0025074 0.00049968 0.0008632 0.0015026 0.072497 0.27239
0.011384 -0.016305 0.0022022 0.0016302
-0.0027613 0.0022301 0.00011387 0.0031253 0.00061194 0.001085 0.0114 -0.01632
-0.040138 0.21674 0.015653 -0.012446
0.0011124 0.0020924 -0.00071343 0.002002 0.00022193 0.00060969 0.002169 0.0015248
0.01569 -0.012419 -0.024813 0.3141
1280000000 0.16968 0.26901 -0.0070848 -0.02898 -0.0016859 0.0018495 -0.0010148 -0.0020417
-0.00119 0.0033155 0.0027116 0.0013866
-0.007031 -0.028947 -0.0047649 0.37954 -0.02352 -0.007809 -0.00083647 0.00146
0.001646 0.0018815 0.00064536 0.0020096
-0.0017216 0.0018298 -0.023597 -0.0077081 0.31457 0.16275 0.0014026 -5.5663e-05
0.0010802 0.00032508 0.00019611 0.00033036
-0.00089286 -0.0020742 -0.00081525 0.0014202 0.0014253 -0.00010881 0.10904 0.25678
0.0021853 -0.019121 -0.00023693 0.00025004
-0.0010639 0.0033273 0.0017241 0.0018379 0.0010392 0.00028363 0.0020636 -0.019114
-0.0028577 0.2244 0.0038595 -0.015454
0.0025821 0.0013839 0.00063794 0.0020063 0.0001971 0.00031827 -0.00024371 0.00016555
0.0039961 -0.015505 0.023627 0.31813
1340000000 0.20748 0.23615 -0.016872 -0.019642 0.00049745 0.0041654 -0.0019313 -0.00081843
0.0014812 0.0028769 0.0017709 -0.0014176
-0.016809 -0.019642 0.035095 0.37204 -0.020577 0.0046744 -0.00019619 0.0018895
0.0018833 0.00088287 0.0011602 0.00082109
0.00055421 0.0041736 -0.020573 0.0047994 0.33767 0.11435 0.00086093 -0.00098822
0.0006491 -0.00053444 0.00014432 0.00021134
-0.0019398 -0.00076078 -0.00020675 0.0019537 0.00088204 -0.00094635 0.14245 0.23643
-0.0075579 -0.0168 0.0010174 0.00059205
0.0015033 0.0027993 0.0018852 0.0008698 0.00060745 -0.00050842 -0.0076209 -0.016833
0.026035 0.22196 -0.0029123 -0.014296
0.0018606 -0.0014141 0.0012463 0.00073948 0.00013519 0.00017442 0.0010169 0.00064911
-0.0030426 -0.014195 0.061686 0.31481
1400000000 0.24151 0.19983 -0.023365 -0.0084557 0.0048298 0.0028844 -0.0021916 0.00081491
0.0026196 0.0010387 0.00043234 -0.0013731
-0.023322 -0.0084702 0.072934 0.36044 -0.013822 0.012399 0.0013123 0.0013354
0.0011478 -0.00068002 0.0011522 0.00018193
0.0048171 0.0028769 -0.01381 0.012486 0.35107 0.060539 -1.4522e-05 -0.0013592
0.00010146 -0.00017523 0.00041193 0.00027741
-0.002196 0.00080961 0.0013031 0.0012865 -4.3595e-05 -0.0013521 0.17161 0.20798
-0.01385 -0.010336 -0.00077828 -0.00019384
0.0026502 0.0010142 0.0012272 -0.00072367 0.00011478 -0.00018758 -0.013851 -0.010307
0.059731 0.22249 -0.0097346 -0.0094345
0.00031766 -0.0013637 0.0010977 0.0002754 0.00035971 0.00027236 -0.00093192 -0.00032342
-0.0097189 -0.0094794 0.1072 0.30639
1460000000 0.26599 0.15695 -0.020594 0.0041236 0.0050291 -0.0016971 -0.001481 0.001744
0.0021405 -0.00030121 -0.00021328 -0.0008564
-0.020556 0.0040725 0.10848 0.33901 -0.0049956 0.014822 0.0016345 0.00025592
0.0010763 -0.0013508 0.0012351 -0.00049929
0.0050309 -0.0017495 -0.0049043 0.014892 0.35783 0.0053187 -0.0010759 -0.0011323
0.00029527 -0.00021713 0.00060176 -0.00034449
-0.0015393 0.0017701 0.0016533 0.00028546 -0.0010616 -0.0011305 0.19922 0.17945
-0.015198 -0.0038078 -0.00097802 0.0019089
0.0021462 -0.00032103 0.0010244 -0.0012838 0.00026347 -0.00027994 -0.015187 -0.003806
0.089982 0.21157 -0.011821 -0.0030221
-0.00013804 -0.00094115 0.0012331 -0.00054275 0.00065976 -0.00030917 -0.00085373 0.0019653
-0.011854 -0.0032544 0.14097 0.28592
1520000000 0.27898 0.11523 -0.015261 0.0097229 0.003042 -0.0039465 0.00011532 0.0027383
0.0024255 -0.0019062 -0.0010148 -0.00019846
-0.015258 0.0097113 0.14248 0.32477 0.0023171 0.012009 0.0016389 -0.00069744
0.00020331 -0.0010147 0.00038335 -0.00097867
0.0030626 -0.0039704 0.0023703 0.011998 0.34996 -0.052238 -0.00086772 -0.00032018
0.00068144 -0.00090548 0.00012425 -0.0001507
0.00019909 0.002699 0.0016498 -0.00069425 -0.00085278 -0.00029139 0.22281 0.14061
-0.015127 0.0018322 0.0014915 0.0020259
0.0024566 -0.0019355 0.00019418 -0.0010275 0.00067688 -0.00091437 -0.015117 0.0019127
0.11794 0.20163 -0.011847 0.0012589
-0.0010961 -0.00015612 0.00037733 -0.00099285 0.00013437 -0.00015138 0.0015993 0.0020115
-0.011831 0.001267 0.1744 0.26771
1580000000 0.2896 0.070326 -0.0087736 0.013337 -0.0012036 -0.0045951 0.0016017 0.001804
-0.00011773 -0.0023381 -0.0002206 0.0003773
-0.0087559 0.013316 0.17048 0.30069 0.005372 0.0068022 0.00055325 -0.0014995
-0.00044897 -0.0011216 -0.00017929 -0.00077392
-0.0012312 -0.0045712 0.005408 0.0067826 0.32873 -0.10914 -0.0014609 0.00037523
-0.00045326 -0.0013729 0.00029695 -0.00055807
0.0015662 0.0017971 0.00056173 -0.0014974 -0.0014926 0.00037666 0.23714 0.10166
-0.011857 0.0071452 0.0021505 0.00073826
-0.00021424 -0.0023512 -0.00046732 -0.0011169 -0.00044957 -0.0013536 -0.011856 0.0071842
0.14395 0.18764 -0.009361 0.0078145
-0.00021057 0.00039753 -0.00025102 -0.00074434 0.00022718 -0.00052118 0.0021738 0.00061537
-0.0093714 0.0077322 0.20808 0.24265
1640000000 0.29306 0.028839 -0.0018664 0.012378 -0.0027971 -0.0020928 0.0027696 0.0010794
-0.00050945 -0.0018228 -0.0003443 0.00047134
-0.0018595 0.012378 0.20104 0.27579 0.0053448 0.0021111 -0.00051107 -0.0018427
-0.00093506 -0.00055805 -0.00042829 -0.00067721
-0.0028107 -0.0021097 0.0053872 0.0021017 0.29937 -0.15869 -0.00070187 0.001308
-0.0011042 -0.00096677 -9.3175e-05 -0.0003751
0.002805 0.0010368 -0.00053306 -0.0018283 -0.00075221 0.0013016 0.25042 0.051745
-0.0077414 0.0085572 0.0024794 -0.00067525
-0.00055417 -0.0018491 -0.00094617 -0.00055085 -0.0012012 -0.0010205 -0.0077488 0.0085347
0.16883 0.16692 -0.0044561 0.0096155
-0.00033338 0.00038821 -0.00041363 -0.00067248 -0.00013063 -0.00040613 0.002453 -0.00053785
-0.0043842 0.0096224 0.23473 0.21261
1700000000 0.28633 -0.015963 0.0017092 0.0097245 -0.0033238 0.00034521 0.0031 -0.0013269
-0.0022354 -0.00075103 0.00059399 0.00044835
0.0017097 0.0097222 0.21915 0.24461 0.0027522 -0.00045086 -0.0014535 -0.00067635
-0.00081601 -0.00016294 -0.00078641 -0.00048473
-0.003291 0.00037538 0.002729 -0.00044971 0.25488 -0.19678 0.00020318 0.0016773
-0.0021452 -0.00017914 -0.00035103 -0.00095852
0.0030588 -0.0013232 -0.0014439 -0.00069362 0.00028642 0.0016281 0.24678 0.0014186
-0.0049836 0.0096887 0.0017404 -0.0021284
-0.0022287 -0.00069201 -0.00083907 -0.00015059 -0.0020906 -0.00018181 -0.0049944 0.0097196
0.18823 0.15047 0.00046999 0.0098238
0.00056079 0.0004067 -0.00079339 -0.00046786 -0.00031201 -0.00087519 0.0019069 -0.0021415
0.0004988 0.0098867 0.25219 0.17933
1760000000 0.27609 -0.064515 0.0042397 0.006536 -0.002072 0.0012637 0.0013297 -0.0034835
-0.0012651 0.00055801 0.00011718 -0.0005615
0.0042394 0.0065241 0.2463 0.20513 6.8981e-05 -0.0017727 -0.0012686 1.0442e-05
-0.0011931 0.0009449 -0.00055324 0.00029844
-0.0020551 0.0012121 8.2362e-05 -0.0017442 0.20657 -0.22879 0.0010858 0.001298
-0.0012171 0.0015037 -0.0012208 -0.0008258
0.0013099 -0.0035269 -0.0012451 3.7058e-05 0.0010368 0.0012922 0.23833 -0.050698
-0.0013271 0.008941 -0.00018205 -0.0024336
-0.0012303 0.0005397 -0.0011664 0.00097346 -0.0011781 0.0014971 -0.0012291 0.0089403
0.20601 0.11873 0.0045103 0.0072198
0.00017285 -0.00053893 -0.00058207 0.00028183 -0.0012459 -0.00077038 -0.00013928 -0.0024764
0.0044921 0.0071906 0.26669 0.14255
1820000000 0.25225 -0.10278 0.004558 0.0028852 0.00030916 0.0023491 -0.00093926 -0.0030979
-0.0012123 0.00094313 -3.6813e-05 4.5413e-05
0.0045632 0.0029003 0.25657 0.17481 -0.0020551 9.3858e-05 -0.0014907 0.00089593
-7.3928e-05 0.0012319 -0.00073474 0.00043921
0.00028402 0.0024008 -0.0020716 0.00010002 0.15603 -0.24352 0.001618 0.00049769
-0.00024709 0.0023025 -0.0016798 0.00029126
-0.00098919 -0.0030238 -0.0014758 0.00093683 0.0016722 0.00055764 0.20731 -0.098847
0.00061903 0.0076743 -0.001623 -0.0018077
-0.0012655 0.00093113 -6.9165e-05 0.0012246 -0.00032252 0.002338 0.00053674 0.0076761
0.22672 0.092037 0.0055521 0.0034112
-0.0001675 -5.7559e-06 -0.00073168 0.00044358 -0.0017161 0.00021307 -0.0015989 -0.0017538
0.0055401 0.0033926 0.27037 0.10744
1880000000 0.21738 -0.14299 0.0023362 0.00056779 -0.00014461 0.0022408 -0.0028753 -0.0023814
-0.00016734 0.0016832 0.00029056 -0.0005419
0.002326 0.00057507 0.26116 0.12883 -0.0039484 0.0029026 -0.00032742 0.0018418
0.00056415 0.0013849 -1.6974e-05 0.0010083
-0.00012987 0.0022714 -0.0039432 0.0029181 0.10401 -0.25058 0.0018907 -0.0011488
0.0016527 0.0020073 -0.0011684 0.0014854
-0.002855 -0.0023719 -0.00024817 0.0018485 0.0019728 -0.0011436 0.16632 -0.13859
0.0017571 0.0053 -0.0023436 0.00027203
-0.0001839 0.0016331 0.00053367 0.0013904 0.0016469 0.0019928 0.0017992 0.0052552
0.23382 0.063313 0.0058632 0.0012035
0.00035328 -0.000501 3.2391e-05 0.0010603 -0.0011488 0.0014217 -0.0022334 0.00028428
0.0059533 0.0013025 0.27157 0.073634
1940000000 0.1788 -0.16986 0.00015978 -0.0012335 0.0018625 0.001845 -0.0039235 0.00026841
0.0010399 0.0008624 -0.00064217 -0.00063556
0.00014223 -0.0012229 0.26292 0.09698 -0.0019686 0.0058121 0.0010171 0.0014744
0.0020013 0.00043867 0.0008491 0.00036447
0.0018453 0.0019208 -0.0018895 0.005836 0.060557 -0.2432 0.00064868 -0.0023474
0.0022984 0.00036392 0.00020373 0.0016779
-0.0039551 0.00041661 0.0011058 0.0014172 0.00062762 -0.0023346 0.11358 -0.16949
0.0008928 0.003691 -0.0014663 0.0013585
0.0010856 0.00093078 0.0020192 0.000413 0.0022729 0.00038932 0.0010049 0.003724
0.241 0.026238 0.0044482 -0.0029615
-0.00069926 -0.00072215 0.0008815 0.00036661 0.00021163 0.0017922 -0.0015585 0.0013861
0.0044163 -0.0030492 0.26288 0.037809
2000000000 0.13237 -0.18436 -0.0036842 0.00094985 0.0029207 0.0012426 -0.0023614 0.0037936
0.00084275 0.00056591 -0.00087979 0.00047984
-0.0036646 0.00092802 0.24873 0.061637 -0.00045008 0.0078467 0.001647 0.00033102
0.0011837 -0.0013227 0.00057652 0.00011223
0.0029436 0.0011179 -0.00042006 0.007905 0.019108 -0.22826 -0.0015115 -0.0015056
0.0021389 -0.0010431 0.0017135 0.0015407
-0.002321 0.0037632 0.0016554 0.00032061 -0.0013854 -0.0015027 0.059418 -0.17872
-0.00087271 0.0030738 -0.00032467 0.0021817
0.00081473 0.00045122 0.001227 -0.0013252 0.002108 -0.0010524 -0.001077 0.0031591
0.23905 -0.0065361 0.00084878 -0.0038454
-0.00092766 0.00048319 0.00051019 2.912e-06 0.001668 0.0014327 -0.00013052 0.002548
0.00080255 -0.0037508 0.24989 0.0095823
2060000000 0.086024 -0.19175 -0.0045369 0.0032723 0.0028086 -0.00068119 0.00079859 0.0034565
0.0017283 -0.00043367 -0.00038019 0.0012185
-0.0044838 0.0032502 0.23608 0.033083 0.0045891 0.0088004 0.0011228 -0.00061274
0.00060906 -0.0015585 0.0006899 -0.00025615
0.0028976 -0.00079339 0.0046682 0.0087459 -0.013449 -0.20982 -0.0018163 0.0003437
0.00079163 -0.0022175 0.0027972 0.00011584
0.00098998 0.0034624 0.0010785 -0.00059754 -0.0017586 0.00042939 0.0085483 -0.17502
-0.0018781 0.0045456 0.00094802 0.0010221
0.0017581 -0.00052013 0.00050618 -0.0015467 0.00079404 -0.0021225 -0.0018729 0.0046648
0.22738 -0.044308 -0.0014683 -0.0051185
-0.00037299 0.0014353 0.00072518 -0.00025075 0.0028626 0.00021427 0.0012344 0.001041
-0.0013701 -0.0051763 0.23607 -0.015399
2120000000 0.040511 -0.18313 -0.0034543 0.0067527 0.0023966 -0.0027158 0.0031061 0.0020651
0.00088082 -0.0014619 0.0010368 0.00022602
-0.0034699 0.0066979 0.21498 0.0092301 0.0071512 0.0046437 0.0010962 -0.0012697
-0.0013977 -0.0019463 -8.0018e-05 -0.0011969
0.0023271 -0.0027591 0.0071696 0.0045481 -0.041992 -0.19351 -0.00081911 0.0017206
-0.0016194 -0.0016161 0.00052225 -0.0023184
0.0030759 0.0021831 0.0010838 -0.0011846 -0.00087379 0.0017556 -0.041068 -0.15804
-0.0021615 0.0064045 0.001603 0.0011151
0.00074783 -0.0014798 -0.0014102 -0.001956 -0.0016059 -0.0016491 -0.0021696 0.006338
0.21327 -0.07928 -0.0057332 -0.0025956
0.00096375 0.00012489 -7.214e-05 -0.0011213 0.00054818 -0.002286 0.0015453 0.0010432
-0.0056508 -0.0026002 0.21532 -0.030952
2180000000 0.00082118 -0.16991 -0.001788 0.0098945 0.00054761 -0.0023173 0.0031543 -0.00048905
0.00039798 -0.0014656 0.0012386 0.00037102
-0.0018007 0.0098846 0.1958 -0.0083096 0.0081539 0.003893 -0.00068389 -0.0017185
-0.0019426 0.00078811 -0.00015239 0.00032869
0.0006 -0.0023309 0.0082304 0.0039015 -0.062898 -0.16939 0.001357 0.0017012
-0.00087969 -0.00026181 0.00035033 -0.0019129
0.0030595 -0.00042458 -0.00075392 -0.0016951 0.0013358 0.0017429 -0.076805 -0.13149
-0.00096996 0.0093713 0.0021768 -7.3833e-05
0.00036309 -0.0014251 -0.0020017 0.00085311 -0.00093031 -0.00023674 -0.0011405 0.0095029
0.18745 -0.1091 -0.0060273 0.0012506
0.0013609 0.00019024 -0.00016 0.00033824 8.6047e-05 -0.001952 0.0020165 7.1134e-05
-0.0060054 0.001397 0.19928 -0.045872
2240000000 -0.028016 -0.14539 0.002336 0.011166 -0.00061945 -0.0030201 0.0017346 -0.0023393
-0.0020154 -0.0007614 0.00068422 -0.0017912
0.0023182 0.011112 0.17629 -0.01419 0.0089167 7.2704e-05 -0.00093109 -0.00037436
-0.00051645 0.0011341 -0.00063378 -0.00046733
-0.00072771 -0.002946 0.0088863 4.9762e-05 -0.080213 -0.14511 0.0019287 -0.0015997
-0.0012351 -9.7329e-05 -0.0024297 -0.0012691
0.0015826 -0.0023631 -0.00092778 -0.00040627 0.0019176 -0.0016576 -0.11064 -0.10323
0.0016087 0.011265 0.0012705 -0.00041059
-0.0020609 -0.00081817 -0.00048145 0.0010783 -0.0013075 3.0693e-05 0.0017006 0.011259
0.15952 -0.12691 -0.0064399 0.0040121
0.00064979 -0.0018831 -0.00060641 -0.00044792 -0.0024852 -0.0013725 0.0014448 -0.00058605
-0.0065865 0.0040235 0.17603 -0.056598
2300000000 -0.055139 -0.11827 0.0078533 0.0091676 -0.0013232 -0.0019792 -0.00079659 -0.0014506
-0.001391 0.00075811 -0.0013217 -0.00060855
0.0078184 0.0091925 0.15604 -0.023295 0.0089191 -0.0023003 -0.00095463 0.00072279
-0.00017528 0.0016538 3.1745e-05 0.00074907
-0.0013183 -0.001994 0.0088973 -0.0023773 -0.092845 -0.1211 -0.00010158 -0.0018091
-0.00013905 0.001832 -0.0019873 0.0006596
-0.00068952 -0.0015183 -0.00085993 0.00070374 -7.9965e-05 -0.001779 -0.13108 -0.067451
0.0059173 0.011377 0.00046999 -0.0020718
-0.001416 0.00073899 -0.00021821 0.0016691 -9.369e-05 0.0017233 0.0060988 0.01136
0.12403 -0.14783 -0.0040405 0.0074397
-0.001074 -0.00058358 3.6744e-05 0.00083401 -0.0020621 0.00071462 0.00059079 -0.0019254
-0.0039617 0.0075042 0.15996 -0.058388
2360000000 -0.071629 -0.087173 0.010785 0.0084392 -0.0012978 -0.0014994 -0.0016587 -0.00074698
-0.00062003 0.001148 -0.0014394 -0.0003768
0.010719 0.0084101 0.14702 -0.023211 0.0081326 -0.0053183 -0.00076513 0.00096452
0.0019382 0.00032436 6.5313e-05 -0.00017512
-0.0012883 -0.0015556 0.0081559 -0.005404 -0.10275 -0.099196 -0.0026245 -0.0011007
0.00098251 0.00025015 -0.00077464 0.001775
-0.0015642 -0.00066612 -0.00067765 0.0010202 -0.0026366 -0.0011231 -0.14793 -0.035288
0.010587 0.010314 0.0015051 -0.0021916
-0.00052768 0.0011478 0.0020154 0.00026037 0.00088536 0.0002421 0.010517 0.010237
0.096514 -0.14832 -8.1042e-05 0.0085761
-0.0015986 -0.00048661 4.468e-07 -0.00016371 -0.00079054 0.0018427 0.0015016 -0.0020382
-0.00022873 0.0086743 0.13793 -0.061904
2420000000 -0.079681 -0.059892 0.014407 0.0024522 -0.0032679 -0.001011 -0.00060224 0.00073483
0.0012606 0.0014753 -0.0013653 0.0015275
0.014386 0.0023963 0.13017 -0.023768 0.0045595 -0.007254 0.0014533 0.0011156
0.00090534 -0.0014569 -0.00022624 -0.00012831
-0.0032776 -0.0010038 0.0044652 -0.0072748 -0.11558 -0.078251 -0.0022999 0.0013831
-1.4418e-05 -0.00016153 0.00050434 0.0027859
-0.00076295 0.0007407 0.0015148 0.0010333 -0.0022563 0.0014865 -0.15672 0.0084906
0.014484 0.0074803 3.4896e-06 -0.0027883
0.0011945 0.001494 0.00078256 -0.0015298 -0.00010936 -0.00021418 0.014686 0.0074911
0.061798 -0.14831 0.0013614 0.009568
-0.0013684 0.0015919 -0.00010822 -0.00022449 0.00045215 0.0027023 -0.00013177 -0.0028492
0.0011936 0.0095463 0.11923 -0.05717
2480000000 -0.080564 -0.02911 0.013836 -0.0029305 -0.0015871 -8.1681e-06 -0.00033428 0.0013738
0.0017734 -0.00037166 8.3273e-05 0.0015034
0.013897 -0.0028982 0.13194 -0.025192 0.0024403 -0.0090906 0.0011383 -3.6652e-05
-0.0005602 -0.0010069 -5.7998e-05 -0.00032612
-0.0016279 -5.9512e-06 0.0024233 -0.0090982 -0.11856 -0.058374 -0.00045358 0.0034475
-0.00024225 -0.0006973 0.0019535 0.00094213
-0.00041621 0.001291 0.0010739 -2.0253e-05 -0.00054791 0.0033449 -0.15784 0.045154
0.018004 0.00099673 -0.0016415 -0.0023556
0.0019019 -0.00053336 -0.00055132 -0.0010374 -0.00020056 -0.00066058 0.018031 0.00095282
0.031974 -0.14068 0.0043187 0.008279
0.00029308 0.0013405 -3.5108e-05 -0.00028231 0.0019499 0.00098849 -0.0015996 -0.0022276
0.0043965 0.00814 0.099787 -0.053566
2540000000 -0.084963 -0.0020571 0.011457 -0.0066163 -0.0022844 0.0008565 0.00064281 0.00075799
4.8306e-05 -0.0019923 0.00089394 0.0016117
0.011422 -0.0065747 0.11851 -0.016788 -0.0014601 -0.008073 0.0005381 -0.0013779
-0.0017373 -0.00017388 -0.00047212 0.00022306
-0.0022654 0.00084199 -0.0016105 -0.007961 -0.12514 -0.034719 0.0019735 0.0024272
-0.00098975 -0.00013293 0.0017102 -0.00098188
0.0006251 0.00070987 0.00061633 -0.0014827 0.0020961 0.0023888 -0.1567 0.084416
0.018042 -0.0058207 -0.002273 -0.0020359
-0.00010702 -0.0017476 -0.0017117 -0.00018265 -0.001006 -9.7537e-05 0.017831 -0.0056117
0.0084247 -0.12643 0.0071866 0.0064995
0.00087841 0.0015522 -0.00046662 0.00014518 0.0015687 -0.00098754 -0.0022139 -0.0019724
0.0073136 0.0066875 0.084487 -0.039538
2600000000 -0.078044 0.02245 0.008053 -0.010001 -0.0011948 0.0025141 0.00084764 -0.00018084
-0.00124 -0.00093143 0.0017027 0.00058213
0.0080577 -0.010012 0.11322 -0.032606 -0.0036673 -0.0059942 -0.00041009 -0.00072656
-0.0003569 0.0016386 -0.00023935 0.00075229
-0.0011985 0.0026143 -0.0038138 -0.0060017 -0.12997 -0.010013 0.0030218 -0.00017146
-0.00016532 0.0015108 0.0012476 -0.0016423
0.00075617 -0.00022875 -0.00043173 -0.00075952 0.0029987 -6.6944e-05 -0.14228 0.1175
0.014204 -0.012181 -0.0032041 1.9273e-05
-0.0012318 -0.0011438 -0.00017813 0.0016375 -0.00026743 0.0013469 0.014208 -0.012527
-0.019216 -0.11159 0.0093432 0.0059509
0.0018855 0.00038137 -0.00024899 0.00083214 0.0011794 -0.0016992 -0.0034739 -9.6452e-05
0.0092788 0.0059266 0.077189 -0.02547
2660000000 -0.07273 0.048016 0.0041602 -0.011687 -0.00024249 0.0010747 -0.00011711 -5.8601e-05
-0.0026078 0.00028471 0.001311 -0.00075851
0.0041784 -0.011664 0.12004 -0.028596 -0.004916 -0.0042887 -0.0012538 -0.00035924
0.0002334 0.0018737 0.00045843 0.00074323
-0.00018306 0.0011104 -0.0049322 -0.0042673 -0.12931 0.010245 0.0019644 -0.0017253
0.00033736 0.00074369 -0.001081 -0.0015474
-6.5056e-05 -0.00012007 -0.001242 -0.00035235 0.00181 -0.0018031 -0.12321 0.1485
0.0080448 -0.015708 -0.0022447 0.0012438
-0.0025393 0.00049934 0.00023579 0.0018657 0.00046772 0.00065095 0.008008 -0.015795
-0.034948 -0.096682 0.010632 0.0015386
0.0013951 -0.00050626 0.00055683 0.00070986 -0.00093589 -0.0015143 -0.0023466 0.0011105
0.010709 0.0013675 0.0721 -0.0058305
2720000000 -0.06184 0.066661 -0.00012015 -0.011668 -0.00036656 0.0028934 -0.00024558 -0.00015219
-0.0020067 0.0022789 0.00051225 -0.0016511
-8.4992e-05 -0.011668 0.10536 -0.031554 -0.0052232 -0.00091523 -0.0015173 0.00039198
0.0017015 0.00050547 0.00081733 -0.00014252
-0.00029308 0.0028435 -0.0052335 -0.00078372 -0.12357 0.039932 0.00020606 -0.0024374
0.00037133 0.00064402 -0.0013051 0.00064943
-0.00015462 7.99e-05 -0.0015687 0.0003327 0.00038199 -0.0025187 -0.090972 0.17863
0.0013021 -0.016714 -0.0018561 0.0022259
-0.0020704 0.0022538 0.0018074 0.00048762 0.00033346 0.00066506 0.0012127 -0.016593
-0.050954 -0.072194 0.012005 -0.00098981
0.00041388 -0.0017683 0.0008204 -0.00012756 -0.0012974 0.00060905 -0.0017531 0.002176
0.01213 -0.00086 0.076786 0.01345
2780000000 -0.048012 0.08573 -0.0045875 -0.010229 -3.4516e-06 0.001109 0.00055486 -0.00018317
0.001256 0.0024956 -0.000614 -0.0018132
-0.0046394 -0.010242 0.10359 -0.043777 -0.0040061 0.00050497 -9.4753e-05 0.0016146
0.0017271 -0.00091671 0.00017749 -0.00021522
3.3131e-05 0.0011409 -0.0040539 0.00052243 -0.12118 0.070043 -0.0018598 -0.0015749
0.00050742 -0.00034452 -0.00045846 0.00091368
0.00054353 -0.00025397 -0.00011454 0.0016243 -0.0019651 -0.0015551 -0.061918 0.20096
-0.0054557 -0.014633 -0.00062352 0.0022139
0.0012769 0.0025359 0.0017426 -0.0009044 0.00038033 -0.00038276 -0.0055747 -0.014817
-0.064641 -0.046131 0.0099896 -0.0055052
-0.00056659 -0.0018049 0.0001166 -0.00019986 -0.00037245 0.00093132 -0.00076468 0.0019693
0.010088 -0.005559 0.08011 0.031678
2840000000 -0.032876 0.10156 -0.0074908 -0.0070302 0.001299 0.0020003 -0.00010852 -0.00027181
0.0014737 0.00097795 -0.0017192 0.0002748
-0.0074843 -0.0070247 0.10141 -0.0365 -0.0030439 0.0015131 0.00034546 0.00072705
-8.3139e-05 -0.0014547 0.00010899 -2.921e-05
0.0013009 0.0019624 -0.0030487 0.0014793 -0.11548 0.096412 -0.0012422 0.000267
0.00057952 0.00026552 0.001059 0.0010532
-0.00011571 -0.00026042 0.00034939 0.00066185 -0.0012207 0.00036355 -0.026135 0.21708
-0.0093133 -0.010299 0.00024866 0.0011877
0.0014806 0.0010307 -9.6723e-05 -0.0015055 0.00065367 0.00030403 -0.0093858 -0.010154
-0.069393 -0.023012 0.0084366 -0.0067659
-0.0016426 8.4595e-05 0.0001047 -1.5529e-05 0.0010357 0.0010557 0.00040838 0.001453
0.0083882 -0.006928 0.094754 0.047821
2900000000 -0.018403 0.12132 -0.0088033 -0.0029767 0.0014801 0.00014567 0.00040811 -0.00078774
0.0022296 -0.0012695 -0.00092247 0.00017412
-0.0088132 -0.0029372 0.082688 -0.044298 -0.00066351 0.0026086 0.00083649 0.00030219
-0.00043334 -0.0013697 -0.00020016 -8.3874e-05
0.0015611 0.00010105 -0.00064481 0.002696 -0.097921 0.12901 -0.00080008 -6.7859e-05
-0.00046595 -0.0014333 0.0018847 -0.00049822
0.00042165 -0.0008337 0.00085765 0.00029347 -0.00084971 -0.00010337 0.011166 0.21981
-0.011752 -0.0053965 0.0010353 0.0020075
0.0021505 -0.0012902 -0.00036986 -0.0014195 -0.00053248 -0.0012857 -0.011921 -0.0051128
-0.069849 0.0093151 0.0063509 -0.010302
-0.00086053 0.00023013 -0.00021256 -1.7667e-05 0.0018019 -0.00037258 0.0011138 0.0020302
0.0064538 -0.010217 0.10938 0.052649
2960000000 0.0028862 0.13323 -0.0086561 0.00051931 0.00048929 0.0014992 -0.00062743 -0.00089769
-0.00022799 -0.001818 -0.00078193 0.00040759
-0.0086156 0.00048363 0.09146 -0.043565 -0.00038231 0.0010251 0.000985 0.00013615
-0.0012909 -0.00079546 0.00050544 0.00043258
0.00029745 0.0015897 -0.00030348 0.00091531 -0.079501 0.16034 -0.00075648 0.00055494
-0.00025892 0.00075996 -0.00015812 -0.0025041
-0.00074213 -0.0008339 0.00094645 8.6101e-05 -0.00085944 0.00036194 0.052616 0.22763
-0.011004 0.00047261 0.0017826 0.00030316
-0.0003303 -0.0017149 -0.0012174 -0.00072652 -0.00031169 0.00066763 -0.011163 0.00051757
-0.06115 0.034928 0.0019797 -0.011224
-0.00079917 0.00041733 0.00049948 0.00035562 0.00010673 -0.0025727 0.0016688 0.00050991
0.0017611 -0.011236 0.12864 0.064125
3020000000 0.021365 0.14743 -0.0063056 0.0038541 0.0014607 -0.00015457 -0.0010751 3.2177e-06
-0.00067549 0.00046841 0.00011036 0.00047782
-0.0063661 0.003777 0.080563 -0.031972 -0.00021855 -0.00035558 0.00058686 -0.00085269
-0.0016271 0.00034025 0.00053826 -0.00021642
0.0013518 -0.00028679 -0.00018495 -0.00035816 -0.057808 0.18503 -0.00067365 0.0010513
0.00031087 0.00029593 -0.0010201 -0.0016938
-0.0011193 -1.7617e-05 0.00057563 -0.00084453 -0.00041682 0.0010003 0.092148 0.22058
-0.0088023 0.0035648 0.00071884 0.00059013
-0.00073214 0.00038035 -0.0016758 0.00037302 0.00041385 0.00036073 -0.0089375 0.0035109
-0.049816 0.060915 -0.00086429 -0.010527
8.8901e-05 0.00045965 0.00054792 -0.00025715 -0.00093227 -0.0016142 0.00087134 0.00043709
-0.00094243 -0.01058 0.14908 0.060872
3080000000 0.048537 0.1565 -0.0044686 0.0058699 0.0017587 -1.2429e-05 -0.00062967 -8.645e-06
-0.00072891 0.00040843 -1.4044e-06 0.00052974
-0.0044433 0.0058842 0.078129 -0.026738 -0.00042514 0.00024085 -0.00018311 -0.00033564
-0.00035793 0.0010731 -5.0926e-05 -0.0006146
0.0018254 2.2091e-05 -0.00065678 0.00032708 -0.020453 0.20652 -0.00068017 0.00033631
0.00045113 0.00065122 -0.002239 -0.00049391
-0.00070314 5.0207e-05 -9.7926e-05 -0.0003482 -0.00073897 0.00036248 0.12558 0.21291
-0.0052768 0.0071083 0.0019833 0.00024552
-0.00065008 0.00032582 -0.00027306 0.0010835 0.0004994 0.00060211 -0.0051213 0.0072369
-0.02687 0.088988 -0.0059323 -0.0091246
7.3636e-05 0.0006524 -0.00010317 -0.00051804 -0.0022442 -0.00039178 0.0019016 0.00024761
-0.0058731 -0.0092063 0.16268 0.067569
3140000000 0.076779 0.16022 -0.0010714 0.0075414 0.0028409 -0.0015192 -0.001032 0.0011511
0.0014759 0.00059948 0.00044071 -1.8832e-05
-0.0011149 0.0075171 0.073875 -0.028074 -0.0010218 8.6993e-05 0.0007873 -0.00033845
-5.6231e-05 0.0011379 0.00055913 -0.00056754
0.0028367 -0.0013893 -0.00099594 0.00010376 0.021034 0.22694 0.00014926 0.001554
0.0012933 -0.00040284 -0.0026199 0.001048
-0.0010429 0.0011992 0.0008404 -0.00028329 0.00017365 0.0017165 0.16144 0.18795
-0.0010464 0.0071054 0.00087701 -0.0013719
0.0014435 0.00064349 -3.157e-05 0.0010385 0.0012214 -0.0002287 -0.00089562 0.0070657
-0.014079 0.10753 -0.0070309 -0.005919
0.0005815 -0.00012826 0.0006365 -0.0005597 -0.0025426 0.0010254 0.00095794 -0.0013148
-0.0071363 -0.0056787 0.18746 0.058188
3200000000 0.10907 0.1705 0.0040087 0.0064937 0.00067397 -0.0028695 0.00017208 0.0017247
0.0005217 -0.0018637 1.674e-05 0.00043192
0.0039942 0.0064497 0.084588 -0.026856 -0.0011123 0.0003987 -0.00054183 -0.0011358
0.00066881 0.0011199 -0.00026455 -0.00093913
0.00066977 -0.0029952 -0.0010795 0.00028059 0.065748 0.23245 0.0012779 0.00085362
6.3149e-05 -0.0020617 -0.0014098 0.002528
9.1934e-05 0.0016709 -0.00062124 -0.0011084 0.0012088 0.00067259 0.18252 0.16582
0.0017355 0.0066185 0.00075152 -0.0016226
0.00052396 -0.0019324 0.00083062 0.0011723 -3.6891e-05 -0.002158 0.0016016 0.006678
0.020229 0.12514 -0.0091673 -0.0021426
2.8841e-05 0.00045595 -0.00033381 -0.00099851 -0.0013619 0.002574 0.00072773 -0.0016632
-0.0092541 -0.0021587 0.2035 0.058356
3260000000 0.1404 0.163 0.0042858 0.0029895 -0.00052786 -0.0025193 0.00096041 0.00077185
3.1178e-05 -0.0017157 2.444e-05 -5.1261e-05
0.0042881 0.0030342 0.092651 -0.030002 -0.0020749 0.0019329 -0.00050157 -0.00011997
0.0009448 -0.00051398 -0.0009482 -5.909e-05
-0.00051879 -0.0024223 -0.0021031 0.0019905 0.11656 0.22788 0.00051429 -0.00014753
-0.00083268 -0.00083332 0.00063531 0.0019778
0.0011502 0.00071994 -0.0004105 -0.00017892 0.00044076 -2.8614e-05 0.2098 0.12788
0.0039639 0.0047887 -0.00071808 -0.0017481
0.00010667 -0.0017917 0.00086797 -0.0006155 -0.00087162 -0.00085789 0.0042738 0.0050827
0.041433 0.13469 -0.0070773 0.0030301
4.7431e-05 -0.00021007 -0.00090124 7.191e-05 0.00072003 0.0020693 -0.00076602 -0.0016522
-0.006749 0.0030812 0.23179 0.048669
3320000000 0.17105 0.15746 0.0071233 0.0012778 -0.0004699 -0.0018318 0.00088065 0.00025787
-0.0018084 -0.0014473 1.7687e-05 3.7878e-05
0.0071324 0.0013354 0.099727 -0.026123 0.00049367 0.0024104 -0.0004701 -0.00050412
-0.00019373 -0.00025002 -0.00050683 0.00028503
-0.0005548 -0.0018496 0.00049155 0.0024424 0.1644 0.21943 0.00026514 -0.00025973
-0.0010995 -0.00036791 0.0001115 0.00084762
0.00090497 0.00023906 -0.00045932 -0.0004246 0.00021752 -0.00024667 0.21883 0.097947
0.0049778 0.0021074 -0.0012194 -2.8177e-05
-0.0020011 -0.0016186 -0.0002426 -0.00017786 -0.0011424 -0.00052895 0.0050687 0.0019136
0.06943 0.13702 -0.0045049 0.0032609
0.0002539 0.00035574 -0.00053029 0.00031838 0.00011864 0.00070641 -0.0013135 1.6797e-05
-0.0042219 0.0033009 0.24836 0.035887
3380000000 0.20597 0.14091 0.0057059 -0.0020162 -0.0012805 0.00052664 0.00086383 0.00019603
-0.001475 0.0010299 0.00048857 -5.5188e-05
0.0056541 -0.0021048 0.11064 -0.034295 8.1425e-06 0.0031137 -0.0011469 -0.00025061
-6.1357e-05 2.9246e-05 -0.00088878 0.00045694
-0.0011931 0.00059066 0.00020069 0.003114 0.20558 0.19743 0.00068053 -0.00054925
-0.0017857 0.00070747 0.0010625 0.0014094
0.00086973 0.00025578 -0.0011554 -0.00031883 0.00049532 -0.00053684 0.23433 0.065409
0.0060801 0.0013886 -0.0003841 0.00033304
-0.001295 0.00096212 -0.00012459 -5.0877e-05 -0.0017518 0.00078124 0.0058668 0.0014371
0.10682 0.13012 -0.0011049 0.0052362
0.00036265 4.754e-06 -0.00090282 0.00048178 0.0011798 0.0013456 -0.00053486 0.00046491
-0.0012658 0.0052328 0.27863 0.017197
3440000000 0.23785 0.12009 0.0045647 -0.0038967 -0.00071424 -0.0015119 0.00068234 0.00012819
-0.001494 0.0015506 0.00087585 9.4833e-05
0.0045636 -0.0038911 0.10412 -0.039288 0.0030829 0.0020766 -0.00099502 0.0010471
-2.9604e-05 0.00042019 -2.6349e-05 0.0010392
-0.00070843 -0.0015224 0.0030139 0.0020697 0.24427 0.16937 -0.0002411 5.881e-05
1.1403e-05 0.0011187 0.00087466 0.00060389
0.00072948 -8.1376e-06 -0.00097849 0.0011358 -0.00022632 3.1512e-05 0.23526 0.031928
0.0067787 -0.0015955 -0.00012783 0.00017445
-0.0014516 0.0018051 0.00015174 0.00049146 -2.1056e-05 0.0011244 0.0069892 -0.0017076
0.13341 0.12361 0.0022391 0.0031291
0.00081819 4.0552e-06 2.6163e-05 0.00081718 0.00081782 0.00061695 3.1244e-05 0.00021651
0.0021158 0.0029459 0.29488 -0.011154
3500000000 0.27067 0.088769 0.0024981 -0.0046973 -0.0013156 0.0014593 0.00086465 -0.00085821
-0.00077973 0.0013528 0.00061432 -0.0011232
0.0024239 -0.0046859 0.11677 -0.063105 0.0032043 0.0013185 -0.00034592 0.00060411
0.00055915 -0.00016149 -2.2844e-05 0.000351
-0.0012599 0.0015033 0.0031446 0.0012586 0.2743 0.13502 0.00018105 -0.00021132
-5.5331e-05 0.0011288 0.0020012 -3.5553e-05
0.00096053 -0.00074418 -0.00021168 0.00060249 0.00015636 -0.00015375 0.23989 0.0045622
0.0062867 -0.0044197 -0.00035267 -0.00016384
-0.00074111 0.0013385 0.00048369 -5.27e-05 -0.00013964 0.0010581 0.0061289 -0.0044059
0.1744 0.10126 0.0025543 0.00098253
0.00060825 -0.0010256 -7.6927e-05 0.0003987 0.0017804 9.5956e-05 -0.00036649 -3.4881e-05
0.00271 0.00093672 0.31581 -0.039406
3560000000 0.28897 0.054919 0.00038041 -0.0059608 2.722e-06 -0.0010751 0.00062286 0.00031622
0.0015632 0.0015177 -3.7767e-05 -0.0011684
0.00034199 -0.0059981 0.11092 -0.068373 0.0057752 -0.00061676 0.00037667 0.00054236
0.00057459 -3.8141e-05 0.00038823 0.00023043
-9.8422e-05 -0.0010632 0.0058677 -0.00070309 0.30156 0.092388 1.9281e-05 -0.00019723
0.00074113 0.0004729 0.0013184 -0.00072734
0.0006003 0.00038458 0.00030284 0.00049809 -0.00015773 -9.8388e-05 0.23002 -0.031875
0.0046471 -0.0065307 -0.00025196 -0.00067231
0.0014886 0.0014337 0.00062403 -0.00020189 0.00079871 0.00045121 0.0045548 -0.0064499
0.19457 0.092349 0.0026025 -0.0016476
-0.00011844 -0.0010012 0.00035745 0.00040681 0.0013723 -0.0010445 -0.00048783 -0.00040231
0.0024672 -0.001753 0.32821 -0.079627
3620000000 0.30638 0.017427 -0.0011785 -0.0037315 -0.0021365 -0.00040937 0.00011505 -0.0015687
-6.405e-05 0.00053915 -0.00041517 -0.00085026
-0.0011553 -0.0037302 0.11162 -0.097357 0.0041804 -0.0038493 0.0002373 0.0003607
-7.5896e-05 -0.00082521 0.00060872 0.00043563
-0.0021601 -0.00038602 0.0041158 -0.0038379 0.31459 0.048898 7.3541e-05 -0.0011135
-0.00028215 0.00039264 0.00053628 -0.00087696
0.00031025 -0.0017355 0.00016215 0.00036876 6.0501e-05 -0.0012804 0.21833 -0.061725
4.6878e-05 -0.0073068 -0.0010925 0.00099244
3.6136e-06 0.00061267 -0.00013609 -0.0008087 -0.0003599 0.00030875 0.00011324 -0.007376
0.2169 0.05728 0.00056376 -0.0014185
-0.00045048 -0.00076498 0.00060167 0.00014796 0.00069158 -0.00069968 -0.0011074 0.00088582
0.00066931 -0.0014925 0.33085 -0.11387
3680000000 0.31112 -0.026734 -0.0035428 -0.0040804 -0.0010659 0.0018753 -0.0010384 -0.0003171
0.001286 0.00012918 -0.0011987 -0.00043695
-0.0036093 -0.0040122 0.10772 -0.11435 0.0016095 -0.0046528 0.0006877 0.0003785
-0.0003978 -0.00070296 0.00069739 0.00019171
-0.0010259 0.0020607 0.0015324 -0.0047205 0.32594 -0.00082499 -0.00092592 -0.00058511
0.0010915 0.0006426 0.00063332 -0.001932
-0.0010102 -0.00029591 0.00070665 0.00032998 -0.00082413 -0.00071438 0.20509 -0.095488
-0.0011501 -0.0063334 -0.0011654 0.0013574
0.0013072 0.00014262 -0.00023909 -0.00069518 0.0011174 0.00065365 -0.001259 -0.0063234
0.23736 0.034713 -0.00029201 -0.0018021
-0.0012319 -0.00029897 0.00071018 0.00036267 0.0006039 -0.001893 -0.0010662 0.0014996
-0.00031536 -0.0015662 0.33052 -0.15883
3740000000 0.31339 -0.062487 -0.0030996 0.00013202 -0.0021474 0.0025164 0.00015859 -0.00093016
-0.00071221 2.974e-05 -0.0007523 0.00043607
-0.0031477 0.00019975 0.099064 -0.13574 0.0010019 -0.0054362 0.00019988 -9.2912e-05
-0.00022601 -0.00018016 0.00058043 0.00013058
-0.002081 0.0026943 0.00090139 -0.0054075 0.32909 -0.03971 -0.00079011 -0.00022024
-8.2738e-05 -5.9579e-05 -0.0003411 -0.0014368
0.00018779 -0.00093348 0.00031836 -7.6464e-05 -0.00083061 -0.00012033 0.18389 -0.11874
-0.0029175 -0.0055746 0.0007594 0.0028067
-0.00067348 -5.7615e-05 -0.00035817 -0.0003051 -0.00015992 -2.112e-05 -0.0029462 -0.00536
0.24682 0.0013208 -0.00047429 -0.0011947
-0.00088025 0.00065636 0.00047987 0.00013664 -0.00041203 -0.0011984 0.00096913 0.0026942
-0.00077574 -0.0011803 0.31664 -0.19794
3800000000 0.30848 -0.10893 -0.0021949 0.00069951 0.00072323 0.0037567 -0.0013518 -0.001462
0.0014805 0.0011809 -0.0010148 0.00037575
-0.0022732 0.00068358 0.089047 -0.15086 -0.0020243 -0.0051136 0.00026774 0.00010064
-0.0009376 -0.00032817 0.00079688 -3.9804e-05
0.00094225 0.0037017 -0.0020785 -0.0050905 0.32611 -0.081726 -0.00069217 0.00063019
0.00074793 -6.678e-05 -0.00093299 -0.00069278
-0.0014115 -0.0014663 0.00033254 4.8445e-05 -0.00073314 0.00068119 0.17502 -0.14427
-0.0034973 -0.0035012 0.0016216 0.001533
0.0015855 0.0012112 -0.00098745 -8.419e-05 0.00072579 -9.6899e-06 -0.0033981 -0.0036529
0.26206 -0.036785 0.00059798 0.00072215
-0.0012107 0.00019498 0.00090263 -0.00018019 -0.00079762 -0.00081418 0.0013665 0.0015392
0.00081641 0.00070792 0.30928 -0.23974
3860000000 0.297 -0.14007 -0.00069076 0.0011662 0.0026167 0.001863 -0.0019883 0.0010432
0.00077591 -0.0014139 -0.00034542 0.0015411
-0.00064613 0.0011528 0.069906 -0.16111 -0.0030843 -0.0049775 0.00067124 -0.00065345
-0.0007938 0.0013154 0.00068798 -0.00095206
0.0025895 0.0019333 -0.0033332 -0.005066 0.30624 -0.12188 -0.00071073 0.00076
7.1716e-05 -0.00039569 -0.00074048 -0.00056841
-0.0019387 0.001019 0.000597 -0.00067028 -0.00081489 0.00067298 0.14697 -0.15946
-0.0028606 -0.0039767 0.0016468 0.0012499
0.0008151 -0.001514 -0.00073164 0.0013749 9.8144e-05 -0.00021928 -0.0029208 -0.0037784
0.26173 -0.064469 0.00070398 -0.0017684
-0.0004727 0.0017249 0.00055475 -0.0010084 -0.0006288 -0.00016 0.0018108 0.0013702
0.00071963 -0.0016199 0.28654 -0.27791
3920000000 0.28301 -0.18006 0.0015633 0.00012139 0.003818 0.0023824 -7.8829e-05 0.00095884
0.00053087 -0.00016143 0.00053985 0.00054875
0.0015425 0.00024195 0.043198 -0.17723 -0.0050485 -0.0035326 -0.00038423 -0.00018176
0.00020405 0.0001877 -0.00026793 -0.00049745
0.003732 0.0024784 -0.0049264 -0.0033951 0.29999 -0.15492 0.00023079 0.0011567
0.0019925 -0.00095551 -0.00067367 -2.7529e-05
0.0002292 0.00097827 -0.0004426 -0.00023587 0.00043449 0.0012064 0.12728 -0.16999
-0.0038779 -0.0030531 0.0024844 -0.00043832
0.0004759 -0.0003057 0.00035585 3.3901e-05 0.0019446 -0.0011072 -0.0039009 -0.0029578
0.25637 -0.11174 0.0010226 -0.0014941
0.00050062 0.00076346 -0.0003055 -0.00046552 -0.0006552 -9.1535e-05 0.0026213 -0.00054846
0.00061492 -0.0012755 0.26568 -0.30528
3980000000 0.25643 -0.21604 0.0018657 -0.0028874 0.0048269 -0.0004261 5.3198e-05 0.001078
0.00084125 -0.0017674 0.00049474 0.00024656
0.0018619 -0.0028633 0.021351 -0.19148 -0.0056787 -0.001335 0.00067704 0.0004795
0.00058765 0.00051025 -3.3324e-05 -0.001271
0.0047952 -0.00053053 -0.0056583 -0.0013803 0.27157 -0.18544 0.0014574 0.00013875
-0.00082843 -0.0015846 -0.00070924 -0.00054695
3.8575e-05 0.0010054 0.00071549 0.00040338 0.0013141 -1.9975e-05 0.091574 -0.19214
-0.0043373 -0.0035776 0.0014357 -0.00068306
0.00098527 -0.0017876 0.00064972 0.00057763 -0.00084759 -0.0013475 -0.0045235 -0.0036121
0.24583 -0.14258 0.0017169 -0.0042923
0.00044365 9.4034e-06 -4.3703e-05 -0.001196 -0.00064189 -0.00030603 0.0011955 -0.00040691
0.0020589 -0.0043737 0.23011 -0.34376
4040000000 0.22877 -0.24163 -0.0004541 -0.00382 0.0033601 -0.0030511 0.00029371 0.00034849
-0.0006943 -0.00079227 0.0007706 3.5726e-05
-0.00038247 -0.0038858 -0.0041727 -0.19888 -0.0049294 0.00023342 0.00020888 -0.0011276
3.7359e-05 0.00020763 -0.0014352 -0.0001277
0.0032032 -0.0032095 -0.0049782 0.00018643 0.24983 -0.21915 6.6233e-05 -0.00080566
-0.00069129 -0.00039102 -0.0012443 0.00017631
0.00032791 0.0003749 0.00015703 -0.0010316 0.00021941 -0.00064612 0.068881 -0.18708
-0.0065862 -0.0013768 0.001626 -0.00060877
-0.00061577 -0.0007257 -8.2948e-05 9.8972e-05 -0.00059179 -0.00046382 -0.0063319 -0.0011434
0.23468 -0.17531 -0.0014688 -0.0033829
0.00066368 8.9701e-05 -0.0013183 -0.00019579 -0.0010072 0.00010949 0.0016293 -0.00066486
-0.0014348 -0.0032777 0.19464 -0.36172
4100000000 0.19928 -0.26584 -0.0032552 -0.0028962 0.0011991 -0.0035304 2.0651e-06 8.4916e-05
0.00049718 -0.0016916 0.0004556 0.00022849
-0.003331 -0.0029366 -0.029648 -0.20306 -0.0048216 0.0010335 -0.000338 -0.00023364
0.00072624 0.00024276 -0.00062489 0.0003332
0.0011201 -0.0035638 -0.0048506 0.0012621 0.22856 -0.24547 0.00024336 -3.9626e-05
-0.00074108 -0.00055007 -0.0012143 9.3504e-05
-0.00012113 1.7717e-05 -0.00024054 -0.00038742 0.00024862 -0.00012772 0.035962 -0.20093
-0.0058755 0.0004186 0.0011699 -0.0014774
0.00038877 -0.0016692 0.0008025 0.00037104 -0.0009968 -0.00033244 -0.0060935 0.00012632
0.22012 -0.20017 -0.001589 -0.0043149
0.00069968 0.00013157 -0.00078625 0.00027389 -0.0012496 0.00026923 0.0011623 -0.0013799
-0.0015426 -0.0040348 0.16092 -0.38936
4160000000 0.17004 -0.28319 -0.003675 -0.002044 -0.00029255 -0.0031525 0.00075321 -2.1518e-05
-0.0037852 -0.00068857 0.00058785 -0.000623
-0.0037078 -0.0020263 -0.05551 -0.19949 -0.0046036 0.0027568 -0.00035868 -0.00039254
0.00033937 -0.00054895 -0.00098993 0.0004768
-0.00015343 -0.0032129 -0.0046855 0.0027799 0.1955 -0.26167 0.0003765 -7.0392e-05
-0.00095818 -0.00042628 -0.0012559 0.0009216
0.00074922 -7.8187e-05 -0.00035383 -0.00023811 0.00034919 1.2633e-05 0.01114 -0.18855
-0.0052841 0.0017936 0.0013632 -0.0022133
-0.0036192 -0.00052497 8.9136e-05 -0.00067624 -0.00068991 -0.00042556 -0.0051255 0.0019594
0.18948 -0.23425 -0.003706 -0.0032226
0.00072614 -0.00081791 -0.00091742 0.00061551 -0.0012834 0.00097048 0.001443 -0.0023694
-0.0037913 -0.0032248 0.11149 -0.39755
4220000000 0.14226 -0.29904 -0.0044397 0.00010105 -1.1159e-05 -0.0037611 -0.00036335 -0.00014383
-0.00095383 0.00077583 0.00022742 -0.0010687
-0.0043306 5.9369e-05 -0.091686 -0.18972 -0.0022121 0.0033561 -0.00019824 -1.347e-05
-6.7555e-05 0.0001221 -0.00048618 0.0010214
-0.00017351 -0.0038793 -0.0021674 0.0033561 0.16636 -0.28748 0.00011052 1.2886e-05
0.00034426 0.00020964 -0.00019307 0.0011308
-0.00035393 -0.00026298 -0.00023722 -0.00014021 0.00010247 -0.00011251 -0.012047 -0.18675
-0.0042658 0.0023237 -0.00020399 -0.0022808
-0.00092668 0.00082712 -9.908e-05 0.0002151 8.1531e-05 0.00018803 -0.0041353 0.0022454
0.17493 -0.25884 -0.0044923 -0.0028306
0.00018382 -0.0011064 -0.00034061 0.00088355 -9.9593e-05 0.0011942 -0.00042486 -0.002212
-0.0047367 -0.0027301 0.084298 -0.41161
4280000000 0.11163 -0.30824 -0.0027842 0.0015783 -0.0017201 -0.0043431 -0.00045394 0.00049732
-0.00061933 0.0013715 -0.00064636 -0.00028586
-0.002758 0.0016753 -0.11756 -0.19464 -0.0029279 0.0030775 -0.0006671 -0.00031034
0.00030588 0.00030008 0.00060483 0.0006241
-0.0016622 -0.004364 -0.0028652 0.0031865 0.13658 -0.29508 0.00098601 -0.00034856
-0.00092717 0.0010715 -0.0002799 0.00088263
-0.00042715 0.00053186 -0.00070117 -0.00025451 0.00092225 -0.00030797 -0.050487 -0.17216
-0.0045109 0.002218 -0.00056649 -0.0024647
-0.00066852 0.0015805 0.00038334 0.00019459 -0.00089414 0.0012405 -0.004601 0.0021918
0.13082 -0.28152 -0.0062831 -0.0012499
-0.00049149 -0.00024237 0.00064831 0.00042571 -0.00056238 0.00090476 -0.00068777 -0.0023895
-0.0060081 -0.0014015 0.032898 -0.41674
4340000000 0.084421 -0.31784 -0.001801 0.0018075 -0.0024547 -0.0014137 0.00020879 0.00046311
5.9461e-05 0.00061167 -0.00012915 -0.00086982
-0.0017733 0.0018337 -0.1384 -0.1685 -0.0019458 0.0040131 -8.6782e-05 0.0005137
-0.00026936 -0.0004225 0.00018636 0.00038765
-0.0023824 -0.001447 -0.001831 0.003995 0.10078 -0.31167 -0.00038321 -0.00096161
0.0004104 0.00059182 0.00070985 0.0022666
0.00021193 0.00061306 -0.00010083 0.00047237 -0.00038045 -0.0010213 -0.068405 -0.16884
-0.0040701 0.0039522 -0.0014618 -0.0025427
9.8051e-05 0.00065316 -0.00025609 -0.00040726 0.00020999 0.00052515 -0.003795 0.0038259
0.10542 -0.30653 -0.0044858 0.0013592
-0.00010155 -0.001101 0.0002819 0.0005682 0.0009206 0.0022752 -0.0014883 -0.0026497
-0.0046348 0.0014495 -0.00033676 -0.41091
4400000000 0.053934 -0.32366 -0.00096554 0.0013476 -0.0024794 -0.0016983 0.00087592 0.001368
0.00011067 0.00050364 -0.00017762 -0.00068391
-0.00096638 0.0013717 -0.1673 -0.15906 -0.0012217 0.0040672 -0.00046517 0.0004477
0.0001831 -0.00054048 0.00057503 0.00035952
-0.0025796 -0.0016417 -0.0012691 0.0041392 0.072213 -0.3187 -0.00012231 -0.00023314
0.00030508 0.00035595 0.0012299 0.0013561
0.00081753 0.0012446 -0.0004898 0.0004764 -0.00012153 -0.00020307 -0.092544 -0.15601
-0.0031895 0.0049204 -0.0021547 -0.0013419
2.5121e-05 0.00044404 0.00015286 -0.0005906 0.00032012 0.00039887 -0.0034517 0.0050174
0.073195 -0.31831 -0.0038921 0.0007625
-0.0002991 -0.00051351 0.00046584 0.00036228 0.0010348 0.0013869 -0.0023091 -0.0012236
-0.0037837 0.00074068 -0.046647 -0.41628
4460000000 0.017822 -0.32409 -0.00073888 0.00038516 -0.0041367 -0.00073648 0.001334 -0.00066885
-0.00037724 0.0010425 -0.0012509 -0.00039202
-0.00072855 0.0003487 -0.18938 -0.13001 -0.0004816 0.004505 -0.00031165 0.00076081
-0.00041123 -0.0004457 0.00051202 -0.00040821
-0.0042492 -0.000741 -0.00036536 0.0046135 0.046351 -0.32577 -0.00043481 -0.0005438
0.00045579 0.00054639 0.0017571 0.00060345
0.0013697 -0.00066522 -0.00037648 0.0007659 -0.00045804 -0.00053592 -0.10643 -0.13458
-0.0016722 0.0061492 -0.0024921 -0.00083633
-0.00035144 0.001191 -0.00038514 -0.00030745 0.00034502 0.00053432 -0.0013593 0.0062264
0.039977 -0.3151 -0.004239 0.0030672
-0.0010758 -0.00037686 0.00053543 -0.00042607 0.0019267 0.00061828 -0.0025442 -0.0008155
-0.0044688 0.0030503 -0.086371 -0.39791
4520000000 -0.0058415 -0.32458 -0.00037177 -0.00049551 -0.0036485 0.00022102 0.00068379 -3.6803e-05
0.001636 0.00019822 -0.00064119 0.00092752
-0.00038579 -0.0005046 -0.21409 -0.11304 0.00079819 0.0045191 0.00055481 0.00093796
-0.00027019 0.00014547 0.00033194 -0.00013239
-0.0035364 0.00031261 0.00081434 0.0045513 0.015218 -0.32371 -0.0011364 0.00040016
0.00086284 -0.00049165 0.0017654 -0.0010828
0.00069029 4.9579e-05 0.00060051 0.00081702 -0.0011083 0.00061898 -0.12373 -0.12565
-0.00040535 0.0054705 -0.0030118 -0.00033527
0.001756 0.00012227 -0.00022233 1.4978e-05 0.00099001 -0.00062274 -0.00039611 0.0053627
-0.009664 -0.3281 -0.0025418 0.0024673
-0.00066464 0.00093715 0.00031439 -0.00013103 0.0015969 -0.00095214 -0.0030104 -0.00052496
-0.0024319 0.002695 -0.11478 -0.39627
4580000000 -0.043309 -0.31792 -0.0012536 -0.0007655 -0.0031733 0.0024201 0.00083839 -0.00037815
0.00027516 0.0002331 -0.00044235 0.00085998
-0.0012316 -0.00075677 -0.2329 -0.086959 0.0009151 0.0040654 0.00059175 -0.00015028
-0.0001207 0.00018268 0.00010219 -0.00039861
-0.0032051 0.0024253 0.00090926 0.004079 -0.016281 -0.32099 -8.4862e-05 0.00057827
-0.00031576 -0.00011328 0.0015374 -0.0008093
0.00082283 -0.00048194 0.00055647 -0.00010948 -0.00015407 0.00056229 -0.13432 -0.10112
0.0019758 0.0052571 -0.0026958 0.0011811
2.9542e-05 0.00019768 -0.00012976 0.00020363 -0.00037369 -0.00015146 0.0019565 0.0053619
-0.035244 -0.33485 -0.0025194 0.0034757
-0.00047798 0.00075556 9.8341e-05 -0.00035208 0.0015656 -0.00094438 -0.0025556 0.0011291
-0.0025667 0.0034446 -0.16022 -0.36667
4640000000 -0.069015 -0.31193 -0.0025496 -0.0016828 -0.0030913 0.0026435 0.00050584 -0.0014396
0.0014937 -0.00022294 8.5128e-05 0.0010296
-0.0025243 -0.0016296 -0.24358 -0.058999 0.0015876 0.0038216 0.00077475 0.0003483
-0.00028501 0.00028116 2.5257e-05 -0.00062418
-0.0028063 0.0027059 0.0016224 0.0038838 -0.040602 -0.31497 0.00013251 0.00089296
0.0010836 0.00032185 0.00018717 -0.0019067
0.00056927 -0.0014237 0.00076032 0.00034699 0.00013222 0.00078275 -0.14004 -0.086458
0.0034609 0.0035909 -0.0024626 0.0016183
0.0014912 -0.00021951 -0.00033199 0.00048328 0.00098792 0.00026325 0.0035171 0.0034706
-0.069375 -0.32221 -0.0023128 0.0037745
0.00017751 0.0011253 2.0276e-05 -0.00079988 0.00030551 -0.0019772 -0.0025946 0.0016137
-0.0022687 0.0039319 -0.17928 -0.35666
4700000000 -0.096545 -0.30765 -0.0042981 -0.00012472 -0.0015473 0.0046171 -0.00088993 -0.0010611
0.0010957 -0.00057997 0.00083598 0.0005816
-0.0042552 -0.00012367 -0.25544 -0.040619 0.0026321 0.0042412 0.00048313 -0.00047161
0.00027245 0.00050455 -0.00034525 3.4849e-05
-0.0015125 0.0046685 0.0027563 0.0041898 -0.071153 -0.30947 -0.00021264 0.00053433
-5.6875e-05 -2.3542e-05 7.4184e-05 -0.0014995
-0.00085329 -0.00108 0.00055065 -0.00048225 -0.00014206 0.00061159 -0.15654 -0.065944
0.0033228 0.0015601 -0.001517 0.002422
0.0010453 -0.00068703 0.00032913 0.00038078 -8.3512e-07 -0.00014993 0.0031352 0.0015275
-0.10684 -0.31578 -0.0014946 0.004071
0.00082203 0.00042554 -0.00034562 7.902e-05 -1.509e-06 -0.0014175 -0.0015793 0.0025563
-0.001275 0.0038496 -0.22292 -0.3277
4760000000 -0.12716 -0.29301 -0.0048456 0.0013693 0.00074496 0.0045598 -0.0007402 -0.00070917
0.00036378 -0.0012157 0.0008931 -0.00031493
-0.004898 0.0013224 -0.25169 0.0014647 0.0030829 0.003129 -3.429e-05 -0.00070399
0.00032809 0.00023428 0.00015853 -2.9734e-05
0.00074713 0.0044786 0.003157 0.0030589 -0.10177 -0.29592 0.00086215 0.00045374
0.0012787 0.00015333 -0.0010985 -0.0012492
-0.00068628 -0.00063831 -9.4147e-05 -0.00067831 0.00077499 0.00037327 -0.15118 -0.049564
0.0022979 0.00088219 -0.00084903 0.0028072
0.00045341 -0.0013099 0.00034497 0.00033344 0.0012992 -3.8387e-05 0.0024605 0.00094455
-0.14092 -0.30033 -0.00048093 0.0042136
0.00072939 -0.00035369 0.00015141 -4.7301e-05 -0.0011243 -0.0013158 -0.0008182 0.0026898
-0.00063953 0.0042392 -0.23431 -0.30618
4820000000 -0.15371 -0.27942 -0.0050626 0.0026889 0.0014243 0.0027317 -0.00092444 -0.00046571
0.0005106 -0.00081456 0.00012517 -0.00027091
-0.0050117 0.0026763 -0.26364 0.023805 0.0043101 0.0033318 -9.6891e-05 -0.00034445
0.00030648 -0.00012177 -0.00017288 -0.00038883
0.0014592 0.0028312 0.0043703 0.0033734 -0.12906 -0.29211 0.00046318 -0.00040479
0.00031869 -0.00099935 -0.00089226 -0.00024491
-0.00093572 -0.00039027 -4.282e-05 -0.00030567 0.00054999 -0.00034557 -0.16613 -0.031884
0.0018666 -0.0001824 6.9002e-05 0.0030229
0.00025429 -0.00060274 0.00024354 -0.00021964 0.00039375 -0.00077667 0.0017786 -0.00024109
-0.18092 -0.28345 -0.00028024 0.0031259
0.00040619 -0.00031787 -0.00017892 -0.00039856 -0.00082674 -0.00025024 5.745e-05 0.0030438
-0.00017458 0.0030227 -0.27132 -0.27607
4880000000 -0.18489 -0.26044 -0.0042236 0.0045176 0.0019953 0.0030168 -0.0014739 0.00027864
-0.00079311 -0.0010969 0.00032695 -6.8104e-05
-0.0042899 0.0044775 -0.25561 0.064807 0.0047339 0.0016335 -0.00034336 -0.0002012
-0.00016383 0.00012674 -0.00018748 0.00014877
0.0020508 0.0029739 0.0048191 0.0014793 -0.14822 -0.2792 0.00055302 -0.00038785
-0.00013528 -0.0012748 -0.00071881 -5.6142e-06
-0.0014987 0.0002628 -0.00034526 -0.00012643 0.00049 -0.00038343 -0.15957 -0.013579
0.0005398 -0.00019591 0.0011549 0.0025317
-0.00074613 -0.001104 -8.7528e-05 0.00020052 -0.00012365 -0.0013702 0.00049618 -0.00022357
-0.21187 -0.26884 0.00020804 0.0028994
0.00028703 -0.00011971 -0.00020999 2.5931e-05 -0.00061864 8.4959e-05 0.0011386 0.0025283
0.00035153 0.0030397 -0.28343 -0.24689
4940000000 -0.20591 -0.24323 -0.0030775 0.006459 0.00278 0.0012867 -0.00025444 0.00077572
-0.0010568 -0.00051127 7.5654e-06 -0.0008472
-0.0031553 0.0064984 -0.26797 0.090992 0.0058519 0.0013607 -8.7371e-05 -9.0586e-05
0.00030323 -0.00037783 -0.00040621 9.0611e-05
0.0026598 0.0012733 0.0058599 0.0012658 -0.16785 -0.25574 2.019e-05 -0.00050122
-0.00082924 -0.00017461 -0.00036541 0.00022899
-0.00016379 0.00071377 -0.00010656 -0.0001166 0.00011069 -0.00057214 -0.16722 -0.0037901
-0.00039198 0.00015722 0.0019211 0.0020519
-0.0010773 -0.00063007 0.0003308 -0.00030646 -0.0010108 -0.0001405 -0.00038682 0.00025869
-0.23599 -0.24192 0.0003555 0.002986
0.00011442 -0.00085395 -0.00053671 0.00011966 -0.00046595 0.00026344 0.0019444 0.0021638
0.00025724 0.0030256 -0.30751 -0.22082
5000000000 -0.22675 -0.21975 -0.00024719 0.0073995 0.003171 0.0018738 -0.00025593 0.00062014
-0.00058519 0.00063188 -0.00013088 -0.00084664
-0.00026992 0.0074141 -0.25422 0.10827 0.0059067 -0.00067326 -0.00029954 -8.9631e-05
-0.000184 -0.00057509 -0.00019893 -6.7018e-05
0.0031323 0.0018772 0.005924 -0.00075532 -0.19806 -0.24216 -0.00058108 -0.00067386
-0.00052611 -0.00041555 -0.00031723 -0.00015027
-0.00017696 0.0007134 -0.00030489 -0.00012141 -0.00062648 -0.00064183 -0.16117 0.020377
-0.001032 0.0016348 0.0024593 0.0010931
-0.0005816 0.00065214 -0.00021671 -0.00051362 -0.00036403 -0.0004639 -0.00097194 0.0016209
-0.26444 -0.21865 2.9815e-05 0.0038942
-0.00022445 -0.00062436 -0.00021886 -3.374e-05 -0.00048854 -0.00018693 0.0024308 0.0010251
-8.4423e-05 0.0038712 -0.31945 -0.18671
5060000000 -0.24822 -0.19256 0.0017576 0.0071191 0.0032503 -0.00028725 0.0001468 0.00050992
-0.00054221 -0.00013829 -0.00038723 -0.00020894
0.0017978 0.0070711 -0.23745 0.14519 0.0052859 -0.0018789 2.3997e-05 0.00024069
-0.00040657 -6.516e-05 -0.00045015 0.00027547
0.0033654 -0.00039055 0.0053142 -0.0019801 -0.21219 -0.22057 -0.00033646 0.00026872
-0.00098209 0.0002468 -0.0012119 -3.5766e-05
0.00021172 0.00045462 -1.9963e-05 0.00025326 -0.00033797 0.00026021 -0.16333 0.027777
-0.00021263 0.0032017 0.0017022 0.00055117
-0.00029457 -6.5449e-05 -0.00042514 -1.5433e-06 -0.0010236 0.00027658 -0.00028635 0.0031218
-0.27911 -0.18916 0.0012591 0.0036229
-0.00050304 -0.00040132 -0.00036654 0.00027987 -0.0011648 -9.6206e-05 0.001688 0.00047752
0.0013883 0.0034952 -0.33245 -0.15818
5120000000 -0.26449 -0.16735 0.0034515 0.0061206 0.0030292 -0.00059549 0.00028623 0.00064112
0.00010544 0.0010565 -0.00056587 0.00018662
0.0034127 0.0061233 -0.23207 0.17181 0.0047851 -0.0027562 0.00011116 0.00025822
-4.3338e-05 -7.8627e-05 0.00015994 0.00033711
0.0029237 -0.00062162 0.0046884 -0.0028256 -0.22673 -0.20539 -6.6957e-05 0.00015453
-0.00018604 0.0008562 -0.0012497 0.00076626
0.00029092 0.00067259 0.00014281 0.00024377 -0.00015921 0.0001778 -0.15929 0.054174
0.0012376 0.00328 0.0025155 0.00027049
4.9441e-05 0.00093429 -1.5826e-05 -0.00011329 -0.00023286 0.00081667 0.0011597 0.0033862
-0.2944 -0.15435 0.0014652 0.0033324
-0.00046625 0.0003089 -2.7446e-05 0.00031442 -0.0012041 0.00065629 0.0025315 0.00023635
0.0013783 0.0035129 -0.34504 -0.12403
5180000000 -0.28093 -0.13734 0.0050985 0.004812 0.0033369 -0.0010595 0.00032293 0.00053706
-0.00020152 0.00015869 -0.0003218 0.00036496
0.005067 0.0048349 -0.21033 0.19456 0.004142 -0.0039295 -0.00030627 -0.00026369
-0.0001525 -0.00017176 -7.5545e-05 0.00015592
0.0033276 -0.0011841 0.0041376 -0.0039826 -0.23761 -0.16928 -0.00033791 0.00068196
-0.00021237 -5.437e-05 -0.00024801 0.0010476
0.00026197 0.00058006 -0.00035623 -0.0002732 -0.00030059 0.00073508 -0.15861 0.063644
0.0026887 0.0040094 0.002094 -0.00092835
-0.00017661 0.00023297 -0.00026391 -0.0002023 -0.00017838 -2.9087e-05 0.0027469 0.0039903
-0.30736 -0.11212 0.0025202 0.0036808
-0.00038945 0.00035895 -6.4289e-05 0.00014512 -0.00037957 0.0010288 0.0021337 -0.00091953
0.0025402 0.0038375 -0.34736 -0.09249
5240000000 -0.29008 -0.11031 0.0051555 0.0034949 0.0027461 -0.0026761 0.00069529 2.36e-05
-0.00022063 -8.1625e-05 -7.5922e-05 0.000664
0.0051739 0.0035051 -0.19892 0.23244 0.0030689 -0.0046566 -2.5191e-05 0.00010572
-0.00030594 6.0521e-05 0.00028835 0.00036242
0.0027731 -0.00264 0.003017 -0.0047173 -0.25412 -0.14491 0.00034396 0.00020533
-0.00024971 0.00072993 6.3072e-05 0.0013097
0.00069685 4.5881e-05 7.7509e-06 0.00010571 0.00034786 0.00019155 -0.159 0.084425
0.003765 0.0026058 0.0017447 -0.0011599
-0.00022838 -3.9333e-05 -0.00024387 0.00012546 -0.00027754 0.00072401 0.0037897 0.0025405
-0.32135 -0.071098 0.003407 0.0027892
-6.8184e-06 0.00060303 0.00029315 0.00037471 0.00019083 0.0013625 0.0016894 -0.0012871
0.0033933 0.0027432 -0.35429 -0.058869
5300000000 -0.29594 -0.080759 0.0060035 0.0019426 0.0017441 -0.0030244 0.00013539 -0.00034849
0.00022683 0.00066625 0.00019976 0.00026567
0.0059932 0.0019631 -0.19141 0.23729 0.002149 -0.0052735 -0.00015416 0.00023448
-3.8361e-05 0.00039454 0.00028145 0.00024537
0.0016772 -0.0031947 0.0020611 -0.0053199 -0.2704 -0.11961 0.00034177 -0.00022249
0.00039103 0.00031176 0.00076647 0.00077978
0.00010718 -0.00039456 -0.0001325 0.00020996 0.00042013 -0.00020691 -0.1513 0.09354
0.0052843 0.0017627 0.0014425 -0.0016014
0.00023948 0.00074348 5.2924e-05 0.00040045 0.00033191 0.0003607 0.0053343 0.0017684
-0.33334 -0.0421 0.0032645 0.0025972
0.00010034 0.00026447 0.00022742 0.00024702 0.0007805 0.00072236 0.001342 -0.0015298
0.0032395 0.0026513 -0.35006 -0.023516
5360000000 -0.2966 -0.04387 0.006008 0.00079298 0.00055687 -0.0037192 0.00039105 -6.6155e-05
5.5074e-05 0.00045491 0.0005343 -0.00013858
0.0059412 0.0008552 -0.15447 0.25902 0.00090312 -0.0056176 8.5768e-05 0.00022169
4.7404e-06 0.00012087 0.0004765 -0.000115
0.00038383 -0.0036535 0.00085046 -0.0055545 -0.27006 -0.092969 0.00034593 0.0003561
6.2319e-06 0.00050139 0.00078835 0.00022005
0.00041351 -2.7006e-05 5.4234e-05 0.00020609 0.00036632 0.00035723 -0.14984 0.11155
0.005926 -0.00052315 0.00060425 -0.001804
-1.3359e-05 0.0004446 -7.1189e-05 3.5669e-05 0.00030734 0.00041689 0.0059744 -0.00046559
-0.32928 -0.0034633 0.0044161 0.0026073
0.00048449 -8.7033e-05 0.00049435 -4.2957e-05 0.00077201 0.00035176 0.00059749 -0.0019206
0.0045021 0.0024053 -0.34819 0.0048222
5420000000 -0.29965 -0.020522 0.0061073 -0.0010483 -0.00050803 -0.0038048 -8.7444e-05 -0.00013427
0.0007874 0.00046076 0.00039044 -0.0001958
0.0061749 -0.0010332 -0.13555 0.28602 2.3305e-06 -0.0055865 0.00011483 0.00016313
0.00010474 -4.6409e-05 0.00022344 -9.35e-05
-0.00046272 -0.0037492 -0.00013286 -0.0056434 -0.28637 -0.059416 -0.0001718 -0.00051321
0.00079741 0.00018252 0.00087307 0.00017874
-8.8409e-05 -0.00013935 9.7278e-05 0.00018704 -0.00014195 -0.00059366 -0.13821 0.12622
0.0049663 -0.0021376 0.00033704 -0.0017044
0.00080511 0.00041218 0.00011607 -2.4169e-05 0.00060267 -8.5034e-06 0.0050075 -0.0021672
-0.33296 0.025229 0.0050649 0.00082455
0.00032316 -0.00018942 0.00026632 -0.00010904 0.0010182 2.7295e-05 0.00024651 -0.001642
0.0048745 0.0010202 -0.34167 0.046843
5480000000 -0.29206 0.015848 0.0050626 -0.0019651 -0.0019101 -0.0029594 0.00045154 -3.0598e-05
0.00079201 -0.00029246 -0.00015646 -0.00016406
0.005044 -0.001959 -0.12152 0.29403 -0.0016128 -0.005658 5.2319e-05 0.00021387
-4.2687e-05 -5.2623e-05 0.00028076 -0.00021428
-0.0019202 -0.0030265 -0.0017182 -0.0056551 -0.29059 -0.037549 -0.00021969 0.00015413
0.00052357 -0.00035732 0.0007264 -0.00022917
0.0004133 2.6885e-05 2.2549e-05 0.00022906 -0.00020109 0.00016189 -0.13216 0.13724
0.0041334 -0.0033773 -0.00029489 -0.0019029
0.00081855 -0.00027538 1.3542e-05 -1.4898e-05 0.00055896 -0.00025349 0.0041536 -0.003457
-0.32265 0.054206 0.0044943 0.00029346
-0.00016592 -0.00014546 0.00025864 -0.00021459 0.00071895 -8.2388e-05 -0.00022274 -0.0018881
0.0046321 0.00021266 -0.33245 0.0684
5540000000 -0.28902 0.041082 0.0042566 -0.0025969 -0.002713 -0.0020892 0.00024447 -0.00030883
0.0001841 -0.00011844 -0.00034126 0.00012459
0.0042388 -0.0025577 -0.081199 0.31177 -0.0026171 -0.0049571 0.00043295 9.4144e-05
-1.7786e-05 -4.5954e-05 -0.00012075 -0.00042463
-0.0028274 -0.0019629 -0.0027214 -0.0049306 -0.29011 -0.01641 0.00025588 -0.00017911
0.00021995 2.6362e-06 0.00023401 -0.00025607
0.00030814 -0.00037559 0.00040446 7.0481e-05 0.00022751 -0.00013537 -0.1205 0.15877
0.0026182 -0.0041497 -0.00084415 -0.0017892
0.00016288 -0.00019288 -6.7462e-05 -0.00019955 0.00022599 -0.0001461 0.0026661 -0.0041347
-0.30846 0.089014 0.0051547 -0.00094754
-0.00033152 2.7638e-05 -0.00011088 -0.00036693 0.00033037 -0.00017236 -0.00083476 -0.0018909
0.0050332 -0.0010129 -0.32508 0.10985
5600000000 -0.27802 0.069419 0.0034424 -0.003668 -0.0024005 -0.001672 0.00033438 -0.00035148
0.00027568 -0.00013577 0.00026915 0.00035658
0.0034755 -0.0036164 -0.078464 0.32616 -0.0036411 -0.0047142 8.9981e-05 -0.00018968
-0.00012018 4.6328e-07 -0.00018268 -0.00030401
-0.0023307 -0.0015535 -0.0037195 -0.0047121 -0.28937 0.015522 -5.3953e-05 0.00013099
0.00053229 -0.00042375 0.00056143 -0.00052196
0.00032754 -0.00032493 6.429e-05 -0.00020521 1.4796e-05 7.1085e-05 -0.11297 0.15815
0.0016777 -0.0038439 -0.001067 -0.0012641
0.00025525 -0.00020887 -0.00013025 0.00012221 0.00030508 -0.00054704 0.0016537 -0.003873
-0.2994 0.11868 0.0042996 -0.0016232
0.00017959 0.00044733 -0.00014794 -0.00022325 0.00036332 -0.00059749 -0.0011586 -0.0011065
0.0043706 -0.0014168 -0.30294 0.12461
5660000000 -0.26707 0.091164 0.0030958 -0.0036585 -0.0034303 -0.00065819 -0.0003729 -0.00066522
-0.00013775 -0.00064931 0.00040574 -0.00026193
0.0031745 -0.0036506 -0.037485 0.31793 -0.0045051 -0.0031092 -2.5095e-05 -0.00013483
0.0001173 7.7727e-05 -0.00011524 1.2526e-06
-0.0033679 -0.0006075 -0.0045788 -0.0030069 -0.2905 0.039293 -0.00019878 9.2489e-05
-0.00042222 -0.00045849 0.00015521 -0.0011108
-0.00036407 -0.00076449 1.3345e-06 -0.00016576 -0.00011769 0.00014078 -0.097729 0.17831
0.0006509 -0.0039755 -0.0013812 -0.00079888
8.4623e-06 -0.00067416 0.00016348 3.0445e-05 -0.00027075 -0.00050936 0.00056419 -0.0040403
-0.28535 0.14679 0.0043483 -0.0020516
0.00037827 -0.00031134 -0.00011953 -9.318e-05 0.00030055 -0.0011242 -0.0014275 -0.00099268
0.0042408 -0.0021528 -0.29504 0.16044
5720000000 -0.25266 0.11344 0.0026692 -0.0041927 -0.0029239 0.00075405 -0.00047519 -0.00026295
-0.00027591 -0.00021049 -0.00011548 -0.00039721
0.0026243 -0.0041565 -0.0094773 0.34392 -0.0055781 -0.0026336 7.1604e-05 -2.587e-05
-0.00026403 -8.2047e-06 -0.00021905 0.00014703
-0.0028907 0.00073025 -0.005626 -0.0025323 -0.28709 0.070486 0.00021719 7.5217e-05
0.00013565 0.00041226 -6.1495e-05 -0.00033756
-0.00050046 -0.00019 7.9728e-05 -3.294e-05 0.00018707 3.4351e-06 -0.08183 0.18032
-0.00019996 -0.0035687 -0.0015379 -0.00047147
-0.00035584 -0.0003042 -0.00024206 -1.8944e-05 7.1664e-05 0.0003888 -0.00016737 -0.0035746
-0.27461 0.17362 0.0040982 -0.0035937
-0.00010054 -0.00046419 -0.00027748 0.00021212 -0.00011011 -0.00042217 -0.0016219 -0.00041454
0.0041574 -0.0036032 -0.26448 0.17838
5780000000 -0.23655 0.13069 0.0015032 -0.0047998 -0.0025306 0.001054 -0.00076639 0.00013245
-0.00042329 -0.00024556 -0.00023486 -0.00024977
0.0015476 -0.0047629 0.003787 0.33891 -0.0059565 -0.00069806 -5.6412e-05 -0.00017122
-5.428e-05 -8.4597e-06 -8.3571e-05 -0.00010642
-0.0026045 0.0012291 -0.0059487 -0.00061505 -0.28377 0.086999 -0.00015071 -0.00012208
0.00022362 -9.0528e-05 -0.00037802 -0.00059606
-0.00072933 0.00011164 -3.224e-05 -0.00018317 -9.1851e-05 -9.2841e-05 -0.072822 0.19618
-0.00017048 -0.0029571 -0.0012986 -1.7532e-05
-0.00038833 -0.0002308 -7.8465e-05 -6.1703e-06 0.00020003 -0.00019419 -0.00024598 -0.0029873
-0.26453 0.19492 0.002806 -0.0035803
-0.00024498 -0.00025246 -9.3335e-05 -0.00019544 -0.00042172 -0.00054498 -0.0012652 -1.2681e-05
0.0028952 -0.0036023 -0.25571 0.20054
5840000000 -0.22347 0.15211 0.00021392 -0.0054493 -0.0021615 0.0011887 -0.00013941 0.00026718
-0.00039918 0.0003004 -0.00040645 -0.00032648
0.00023583 -0.0054608 0.039302 0.34248 -0.0057523 0.00048765 -0.00025674 2.8805e-05
0.00018565 7.0034e-05 -0.00011006 0.00017847
-0.0021009 0.0012521 -0.0057419 0.00068341 -0.27712 0.11133 -0.00015817 9.3558e-05
-0.00010971 -0.0007287 -0.0005809 -0.00033156
-0.00010773 0.00032934 -0.00019906 8.3063e-05 -0.00018528 2.4171e-05 -0.050276 0.19921
-0.00061657 -0.0033873 -0.0012668 0.00030135
-0.00029008 0.00032564 0.00028105 -9.9786e-06 -0.00016781 -0.00071027 -0.00067815 -0.00343
-0.24684 0.20412 0.0025297 -0.003713
-0.00034485 -0.00023834 -7.4206e-05 0.00017065 -0.00049084 -0.00033689 -0.0012347 0.00025013
0.0024058 -0.003727 -0.22031 0.22469
5900000000 -0.2095 0.16442 -0.0018244 -0.0055165 -0.0022269 0.0024158 -0.00017942 1.8688e-05
0.00016088 -0.00013001 -4.4155e-06 0.0002161
-0.0018336 -0.005542 0.059581 0.34266 -0.0051587 0.0019248 2.023e-05 -5.0347e-05
5.6046e-06 -0.00020542 -9.4085e-05 -9.9373e-05
-0.0021718 0.0024789 -0.0051144 0.0020448 -0.26151 0.12703 -6.5337e-05 -0.00010074
-0.00042362 -0.00033547 -0.0006901 -0.00020526
-0.00018258 3.7265e-05 1.7249e-05 -1.1525e-05 -4.0973e-06 -0.00011625 -0.042664 0.20965
-0.00089873 -0.0033998 -0.001139 0.00036459
0.00032328 -7.3096e-05 4.2005e-05 -0.00023286 -0.00031543 -0.00040201 -0.00091232 -0.003361
-0.22153 0.22063 0.0020332 -0.0051297
5.1974e-05 0.00032083 -0.00012857 -0.00016323 -0.00081204 -0.00024455 -0.0011908 0.00045708
0.0020242 -0.0050704 -0.206 0.23484
5960000000 -0.18999 0.17724 -0.0029958 -0.0039943 -0.00070979 0.0026854 -0.0001619 0.00020933
-0.00017705 1.2087e-05 -4.6865e-05 3.6806e-05
-0.0029914 -0.0039815 0.085975 0.34179 -0.0042031 0.0022035 -0.00018067 -5.2161e-06
-8.5975e-05 -1.499e-05 6.8555e-05 0.00017032
-0.00079707 0.0026763 -0.0041625 0.0022647 -0.24678 0.15287 -3.2909e-05 -0.00016937
-0.00016349 5.7658e-05 -0.00045928 -9.1926e-05
-0.00012382 0.00020476 -0.000204 -7.4605e-06 -8.6838e-05 -9.4862e-05 -0.024391 0.21804
-0.0019208 -0.0031733 -0.0010371 0.00083867
-0.00018681 8.2805e-05 -0.000133 3.3455e-05 -0.00030793 2.9764e-05 -0.0018251 -0.0031946
-0.20092 0.23493 0.00013898 -0.004955
-4.0079e-05 -3.454e-05 0.00014308 0.00022713 -0.00037481 -0.00017965 -0.00090666 0.00089372
0.00015439 -0.0050373 -0.17684 0.26157
6020000000 -0.17218 0.19321 -0.0038597 -0.0030942 -0.00027909 0.002981 -5.7938e-05 0.00051482
-0.00028795 0.00027356 -0.00010009 0.00033729
-0.0038652 -0.0030512 0.11384 0.33393 -0.004744 0.0032153 -5.9182e-05 0.00014517
-0.00018604 0.0001537 -0.00022308 0.00020291
-0.00026898 0.0029744 -0.0046812 0.0033127 -0.2273 0.1651 -0.00028138 0.00027097
-0.00079128 5.6028e-05 -0.00052475 0.00056777
-2.8825e-05 0.00057269 -5.3785e-05 0.00012459 -0.00027293 0.00020987 -0.017913 0.21376
-0.0025199 -0.0033337 -0.0006162 0.00077604
-0.00038805 0.00021849 -0.00022903 0.00012228 -0.00079135 0.00012823 -0.0025732 -0.0033098
-0.17214 0.24888 0.00015398 -0.0048348
-0.00017801 0.00026766 -0.00021839 0.00023704 -0.00054841 0.00060993 -0.00073996 0.00081099
9.0784e-05 -0.0047784 -0.15044 0.26107
6080000000 -0.15203 0.20182 -0.0040708 -0.0008659 0.0012925 0.0029231 6.5228e-05 3.858e-05
6.8547e-05 0.00017403 0.000271 -9.7325e-06
-0.0040409 -0.00088429 0.13563 0.3347 -0.0030348 0.004613 -5.2118e-05 2.3754e-06
3.6124e-05 0.00012032 0.00019798 0.00034241
0.0013021 0.0028989 -0.0029745 0.0046772 -0.2096 0.19176 0.00025057 0.00013551
-0.00033298 0.0007277 -5.2675e-05 0.00019571
0.00010519 3.1236e-05 -4.089e-05 -4.6268e-05 0.00028442 0.0001762 -0.00086209 0.22184
-0.0038171 -0.0023879 -0.0010482 0.00086865
0.00019401 6.4986e-05 3.7818e-05 7.5437e-06 -0.00030774 0.00060302 -0.0038001 -0.0023679
-0.14288 0.2666 -0.0013543 -0.0053021
0.00023925 2.7446e-05 0.00014023 0.00035365 -0.000118 0.000334 -0.0009353 0.0008024
-0.0011982 -0.0052101 -0.12802 0.28253
6140000000 -0.1356 0.21569 -0.0035291 -0.00055392 0.0016322 0.0022377 8.0178e-05 -1.4781e-05
8.0159e-05 -5.81e-05 0.00058355 -0.00015017
-0.0035305 -0.00055208 0.16178 0.31643 -0.0022419 0.0052435 4.063e-05 4.6565e-05
0.00035749 -3.64e-05 0.00030466 0.00014159
0.00163 0.002203 -0.0021438 0.0052937 -0.18583 0.21123 0.0003597 -9.4681e-05
0.00010687 0.00053881 -0.00014055 0.00075707
5.2436e-05 1.1238e-05 3.7924e-05 4.8356e-05 0.00037444 -8.4043e-05 0.011543 0.21311
-0.0045905 -0.0012968 -0.00043177 0.0015078
3.0642e-05 -0.00013523 0.00036937 3.3797e-05 0.00021475 0.00059843 -0.0046121 -0.0013012
-0.12297 0.28649 -0.0027144 -0.0042108
0.00047655 -0.00018302 0.00028428 5.2934e-05 -3.0124e-05 0.00059245 -0.00041588 0.0015591
-0.0027852 -0.0044737 -0.089703 0.28114
6200000000 -0.11958 0.22139 -0.0028971 -0.00017073 0.0022154 0.0012743 0.00011659 0.00038003
-0.00017181 0.00010137 -1.8984e-05 -0.00026913
-0.0029088 -0.00012741 0.19018 0.31515 -0.00088817 0.0051938 3.5051e-05 0.00023661
0.00012255 2.6663e-05 0.00012394 5.958e-05
0.0021628 0.0011291 -0.00080184 0.0052539 -0.16672 0.22553 0.00013261 -0.00038805
0.00043592 7.37e-05 0.00027528 0.00022142
9.0661e-05 0.00036243 6.0981e-05 0.00025338 0.00012704 -0.00032708 0.025273 0.22163
-0.0045305 -0.00018951 0.00022164 0.0012795
-0.00012765 0.00010145 0.00011254 6.9243e-05 0.00047212 2.4711e-05 -0.0045645 -0.00019477
-0.11086 0.29389 -0.0034483 -0.0039109
-3.3698e-05 -0.0003702 0.00014046 2.5687e-05 0.0001816 0.00022808 0.00018759 0.0012111
-0.0033684 -0.0036878 -0.076114 0.29127
6260000000 -0.10494 0.23468 -0.0030251 0.0007504 0.0021546 0.00066173 0.00029408 -5.9507e-05
0.00011929 0.00023625 -7.0087e-05 -3.6727e-05
-0.0029875 0.00077656 0.20728 0.29996 -9.3275e-05 0.005315 3.1728e-05 -9.9827e-05
-8.0858e-05 -0.00011407 0.00022211 0.00013006
0.002158 0.00063447 -3.2847e-05 0.0053812 -0.14475 0.24681 3.9998e-05 -5.0331e-05
0.00038568 -2.349e-07 0.00016692 0.00017729
0.00026855 -6.3219e-05 -2.5951e-06 -0.00010482 7.0283e-05 -3.0324e-05 0.040729 0.21674
-0.0043612 0.0012932 0.00044956 0.0012122
9.1732e-05 0.00020428 -0.00013742 -0.00015694 0.0003924 -8.5479e-05 -0.0043275 0.001358
-0.084305 0.29384 -0.0042023 -0.0026128
-8.0354e-05 -0.00018067 0.00022808 0.00013494 0.00026501 0.00030051 0.00053072 0.0012815
-0.0039047 -0.0025979 -0.03079 0.29097
6320000000 -0.089169 0.23761 -0.0025703 0.001393 0.0021759 -0.00038418 1.6626e-05 9.3291e-05
-0.00051115 0.00044204 -0.00025375 0.00027192
-0.0025567 0.0013527 0.23295 0.29082 0.0018282 0.0056276 3.8186e-05 0.00013376
-2.9183e-05 -3.3246e-05 0.00010379 -6.5559e-05
0.0021209 -0.00040324 0.0019754 0.0055907 -0.12652 0.2562 -0.00021134 -0.00028018
0.00032052 -9.4141e-05 0.00040249 0.00026346
6.9474e-05 0.00012569 5.8769e-05 0.00010221 -0.00022793 -0.00027278 0.039786 0.21813
-0.0038792 0.0019287 0.00079641 0.00076659
-0.00039775 0.00047525 -1.8634e-05 -0.00014139 0.00038515 -7.9888e-05 -0.0039314 0.0019259
-0.060092 0.30427 -0.0045137 -0.0014619
-0.00022084 0.00027967 6.7232e-05 -3.8607e-05 0.00048622 0.00015687 0.00078461 0.00065671
-0.0049706 -0.0015895 -0.020505 0.28989
6380000000 -0.069997 0.24453 -0.0019048 0.0018778 0.0016604 -0.00047634 5.785e-06 -3.4642e-05
0.00033329 0.00027661 0.00011953 0.00015326
-0.0019288 0.0018787 0.24988 0.27173 0.0030618 0.0041988 -0.00013101 -6.7925e-05
-0.00016346 -0.00012443 -0.00011847 -0.00029556
0.0017298 -0.00047592 0.0031263 0.0041596 -0.098566 0.2722 -0.00012496 4.255e-05
0.00043624 -0.00013955 0.00044937 0.00013013
1.9612e-05 -5.9783e-05 -0.00013735 -0.00010333 -0.00012048 1.8598e-05 0.060614 0.20839
-0.0030585 0.003403 0.00090676 0.00071929
0.00031843 0.00025648 -0.00026435 -0.00016355 0.00040132 -7.6982e-06 -0.0030101 0.0033788
-0.038849 0.29649 -0.0047985 -0.00014632
0.00012744 0.0002534 -0.00013605 -0.00023713 0.0004671 0.0002536 0.00089147 0.00087807
-0.0045336 7.4374e-05 0.019588 0.29262
6440000000 -0.04745 0.25592 -0.00080397 0.0024105 0.0018689 -0.00083509 0.00036158 -0.00017384
0.00019162 -0.00050315 -0.00023647 -0.00022698
-0.00085695 0.0024055 0.27016 0.25806 0.0033643 0.0029511 9.1437e-05 -5.3603e-05
-0.00015894 -1.9204e-05 -0.00010227 -0.00027778
0.0017874 -0.00088121 0.0034735 0.0028909 -0.081449 0.28694 -0.00023536 0.00029295
-0.00026307 5.1866e-05 0.00056359 -0.00038321
0.00035838 -0.00018485 9.1723e-05 -5.4345e-05 -0.0001511 0.00033378 0.06276 0.20463
-0.001859 0.0038289 0.00091207 0.00073669
0.00032311 -0.00043719 -7.5313e-05 2.7685e-05 -0.00042206 -9.6394e-05 -0.0018795 0.0037955
0.0026408 0.3028 -0.0045146 0.0015028
-0.00011359 -0.00025636 -0.00012402 -0.00032816 0.00057487 -0.00044057 0.00095252 0.00058506
-0.0045198 0.0013534 0.031083 0.27682
6500000000 -0.028847 0.25597 -0.00013373 0.0019794 0.0013755 -0.0010542 0.00019912 -3.516e-05
0.00010794 0.00010507 9.1987e-06 0.00025642
-0.00014511 0.0019706 0.29557 0.23129 0.0037202 0.0024649 0.00011152 2.6161e-05
0.00010137 9.8058e-05 0.00021613 -0.00016212
0.0013591 -0.00098661 0.0037937 0.0023964 -0.069814 0.28423 3.7517e-05 -2.8974e-05
3.3397e-05 -0.00022528 -8.6337e-05 -0.00042433
0.00021187 -1.3649e-06 0.00010728 4.6323e-05 1.5805e-05 2.255e-05 0.086765 0.19958
-0.00037243 0.0040159 0.0011797 0.00037788
0.00011292 0.00017593 9.0224e-05 3.75e-05 7.8402e-06 -0.00028838 -0.00034293 0.0041257
0.024433 0.30569 -0.0032047 0.0021736
2.839e-05 0.00034691 0.00019538 -0.00010477 -0.00010373 -0.00041835 0.0011241 0.00051959
-0.0034006 0.0020747 0.068097 0.27846
