# Supplementary material for: Early Detection of Alzheimer’s Disease via Machine Learning-Based Microwave Sensing: An Experimental Validation
Source: Sensors (Basel). 2025 Apr 25;25(9):2718. doi: 10.3390/s25092718 (PMC12074295; doi:10.3390/s25092718)
Supplement: Supplementary file 1 [file sensors-25-02718-s001.zip › measurements_paper_sensors/26 febbraio - PART1/set8 H/CSF_H_m3.s6p]

!Keysight Technologies,M9804A,MY58100912,A.14.10.03
!Date: Thursday, April 27, 2023 10:28:33
!Correction: S11(C  6-Port  ) 
!S12(C  6-Port  ) 
!S13(C  6-Port  ) 
!S14(C  6-Port  ) 
!S15(C  6-Port  ) 
!S16(C  6-Port  ) 
!S21(C  6-Port  ) 
!S22(C  6-Port  ) 
!S23(C  6-Port  ) 
!S24(C  6-Port  ) 
!S25(C  6-Port  ) 
!S26(C  6-Port  ) 
!S31(C  6-Port  ) 
!S32(C  6-Port  ) 
!S33(C  6-Port  ) 
!S34(C  6-Port  ) 
!S35(C  6-Port  ) 
!S36(C  6-Port  ) 
!S41(C  6-Port  ) 
!S42(C  6-Port  ) 
!S43(C  6-Port  ) 
!S44(C  6-Port  ) 
!S45(C  6-Port  ) 
!S46(C  6-Port  ) 
!S51(C  6-Port  ) 
!S52(C  6-Port  ) 
!S53(C  6-Port  ) 
!S54(C  6-Port  ) 
!S55(C  6-Port  ) 
!S56(C  6-Port  ) 
!S61(C  6-Port  ) 
!S62(C  6-Port  ) 
!S63(C  6-Port  ) 
!S64(C  6-Port  ) 
!S65(C  6-Port  ) 
!S66(C  6-Port  ) 
!S6P File: Measurement: :
# Hz S  RI   R 50
500000000 -0.32673 -0.06063 -0.01048 -0.0014875 -0.0083207 0.011913 -0.0046253 0.012222
0.013236 0.0057227 -0.0052416 0.0091733
-0.010376 -0.0013653 -0.40872 -0.072364 0.0077684 -0.010742 0.0010479 0.011584
0.0085603 0.003598 0.00076165 0.013951
-0.0082484 0.012093 0.0076865 -0.010701 -0.25531 0.19377 0.0064203 0.0033739
-0.0022643 0.0084469 0.00095471 0.012174
-0.0046143 0.012417 0.0012966 0.01178 0.0063901 0.003342 -0.32493 0.043269
-0.020772 -0.0050575 0.016691 0.027097
0.012601 0.0052046 0.0083404 0.0035334 -0.0022014 0.0084699 -0.020815 -0.0049862
-0.21126 -0.24484 -0.030104 0.0041779
-0.0054569 0.0090951 0.0010867 0.013786 0.00098528 0.012165 0.016702 0.027005
-0.029969 0.0040093 -0.25894 -0.14514
560000000 -0.31357 0.10442 -0.021804 -0.06701 0.0011151 0.013153 0.0051588 0.010676
0.010556 0.004982 0.011636 0.009341
-0.02187 -0.067132 -0.36969 0.091643 -0.041315 -0.038533 0.013438 0.0036485
-0.012281 -0.005348 0.0040265 -0.0011652
0.00096428 0.012843 -0.041474 -0.038425 -0.1798 0.24348 -0.00031884 -0.0054882
0.01738 0.0071413 0.0081361 -0.0057462
0.0051451 0.010911 0.013596 0.0038189 -0.00033814 -0.0054937 -0.30232 0.13399
0.0076763 -0.022452 0.0054201 -0.02062
0.010644 0.0044631 -0.012326 -0.0054942 0.017616 0.0072048 0.0076726 -0.022359
-0.29776 -0.064891 0.012998 -0.050959
0.011552 0.0096626 0.0038027 -0.00097043 0.0080737 -0.0056691 0.0056431 -0.020696
0.013045 -0.05066 -0.32843 0.0036937
620000000 -0.27428 0.083081 -0.023679 0.008928 0.0032973 0.0089052 0.0082355 -0.0044444
0.012476 5.5002e-05 0.00083583 -0.0014759
-0.023523 0.0088146 -0.3989 0.037361 -0.019294 0.00068914 -0.0014734 -0.0021544
0.012173 -0.0049742 0.00099427 -0.0028928
0.0035109 0.0086903 -0.019269 0.00068881 -0.15318 0.25187 -0.0010267 -0.0055908
-0.0039844 -0.002118 0.0089903 -0.0032212
0.0083642 -0.0045665 -0.0014192 -0.0020979 -0.00098083 -0.005604 -0.26212 0.14113
-0.038748 -0.018221 0.012214 0.026737
0.01222 -0.0003213 0.012076 -0.0052343 -0.0040641 -0.0021541 -0.038825 -0.018426
-0.21109 -0.10244 -0.045158 0.01466
0.00084168 -0.0019238 0.00063773 -0.0030759 0.0090743 -0.0031649 0.012264 0.026918
-0.04497 0.014852 -0.24196 -0.03714
680000000 -0.23992 0.17566 -0.026038 -0.014481 0.0046533 0.0054155 0.0015653 -0.007079
-0.0018166 -0.01196 0.0057172 -0.0064676
-0.026085 -0.014466 -0.38928 0.13947 -0.032192 -0.0014724 -0.0014128 -0.00039019
-0.0014353 -0.0095483 -0.0010102 -0.0017288
0.0047183 0.005412 -0.032251 -0.001338 -0.10611 0.27496 -0.00067269 1.5017e-05
-0.0010639 0.00065135 -0.0030781 -0.0087805
0.0016027 -0.0073113 -0.0014536 -0.00032741 -0.00064555 7.088e-05 -0.21764 0.19537
-0.02346 -0.0075799 -0.0083357 -0.011302
-0.0016687 -0.011613 -0.0013483 -0.0094974 -0.0010541 0.00069844 -0.023748 -0.0076015
-0.28335 0.0030415 -0.0063585 -0.0073494
0.0057792 -0.0064943 -0.00089413 -0.0018693 -0.0029831 -0.0087789 -0.0082427 -0.011297
-0.006323 -0.007292 -0.26211 0.073223
740000000 -0.1933 0.16834 -0.040956 0.026957 0.013339 -0.0038761 -0.00017331 -0.0038321
-0.0031402 -0.0025782 -0.0067128 0.0028902
-0.040898 0.026765 -0.33503 0.15869 -0.036468 0.034293 0.00029847 -0.005749
-0.013612 0.0064289 -0.00096725 -0.0051768
0.013415 -0.0039876 -0.036395 0.03444 -0.072489 0.27492 -0.0018985 0.0032024
-0.0008039 -0.0054826 -0.0018186 0.00048304
-0.00013919 -0.0039611 0.00013343 -0.0057834 -0.001915 0.0031875 -0.20125 0.20211
-0.041816 -0.0098983 0.022687 0.017186
-0.0032364 -0.00214 -0.013666 0.0065442 -0.00095955 -0.0055733 -0.041877 -0.010046
-0.18136 0.038137 -0.04404 -0.0014593
-0.00673 0.0026768 -0.00089863 -0.0054651 -0.0019077 0.0006583 0.022428 0.017158
-0.043696 -0.0011986 -0.25071 0.075933
800000000 -0.16524 0.21463 -0.022386 0.016215 0.0054669 -0.010155 -0.0042832 -0.0024729
-0.004146 0.0014789 0.0044167 0.00042215
-0.022308 0.016185 -0.3439 0.22957 -0.0084133 0.034151 -0.0020463 0.002108
-0.00028302 0.0020088 0.00087552 0.0052687
0.0054253 -0.010257 -0.008322 0.034215 -0.034602 0.30093 0.001058 0.0012871
-2.6791e-06 0.0032457 -0.001692 0.00046966
-0.0043931 -0.0026176 -0.0020337 0.0021497 0.0010624 0.0012984 -0.17303 0.22931
-0.028444 0.013021 0.014366 -0.010592
-0.0040325 0.0014777 -0.00019871 0.002005 -7.4205e-05 0.0032108 -0.02829 0.013084
-0.23611 0.06116 -0.018248 0.021903
0.0045508 0.00074313 0.001001 0.0054873 -0.0016624 0.00053381 0.014275 -0.010543
-0.018317 0.021981 -0.2493 0.12746
860000000 -0.13059 0.23525 -0.017958 0.030418 -0.0033213 -0.0098759 -0.0020325 0.00052857
0.0039689 0.0052867 -0.0038345 -0.0031383
-0.017943 0.030407 -0.29631 0.27428 0.007726 0.03389 0.00023978 0.0023131
0.003645 0.00033074 0.0033318 8.4514e-05
-0.0033484 -0.0099025 0.0078185 0.033928 0.014439 0.31079 -0.00044137 -0.00032625
0.0022794 -0.0019216 0.0016011 0.004191
-0.0019047 0.00063247 0.00019545 0.0023778 -0.00045423 -0.00033172 -0.13575 0.24064
-0.018079 0.017683 -0.0064615 -0.0096049
0.0041471 0.0051035 0.0037524 0.00025882 0.0023286 -0.0019387 -0.018191 0.017719
-0.18047 0.12498 -0.027691 0.016677
-0.0038784 -0.00292 0.0033809 0.00011595 0.0016834 0.0041742 -0.0063553 -0.0095443
-0.027585 0.01656 -0.19831 0.17568
920000000 -0.10783 0.25846 0.0046297 0.039196 -0.0091698 -0.0043163 -0.0019187 0.0017636
0.00023528 0.0013104 0.0031864 -0.0008796
0.0045989 0.039129 -0.26994 0.29584 0.027951 0.022464 0.0013839 0.0011958
0.0072125 0.00023321 0.0041811 -0.002759
-0.0091818 -0.0043026 0.028058 0.02241 0.060541 0.31239 0.0016678 -4.6184e-05
0.00064361 -0.0003635 0.00090179 -0.0013128
-0.001857 0.0016912 0.0013807 0.0011489 0.0016687 -5.4796e-05 -0.11204 0.25714
-0.012513 0.03082 0.0042784 -0.0064053
0.00036099 0.0013576 0.0073991 0.00026143 0.00067579 -0.00035199 -0.012576 0.03089
-0.17422 0.12799 -0.0030865 0.029302
0.0033004 -0.00084831 0.0041619 -0.0027719 0.00092062 -0.0013069 0.0043236 -0.0063114
-0.0030975 0.029289 -0.20871 0.18908
980000000 -0.06195 0.28104 0.016746 0.030329 -0.0091935 0.0046498 0.0018554 0.003482
0.0038667 -0.0013101 -0.003449 -0.0026204
0.01674 0.030277 -0.21821 0.33349 0.032751 0.0049541 0.002038 -0.00028127
0.0019397 -0.0060763 -0.00055874 -0.0023669
-0.0091456 0.00466 0.032799 0.0048479 0.10707 0.30765 0.00043057 -0.0012284
0.00022728 -0.0016717 0.0013845 -0.00028261
0.0019724 0.003552 0.0020524 -0.00022227 0.00044279 -0.0012245 -0.073847 0.26928
0.0066007 0.030188 -0.0096316 -0.0080931
0.0038132 -0.0013482 0.0018789 -0.0060367 0.00021459 -0.0016487 0.006604 0.030169
-0.14566 0.16712 0.0053598 0.020518
-0.0034167 -0.0025016 -0.00062356 -0.0023253 0.0013686 -0.00026144 -0.009559 -0.008072
0.0052831 0.020521 -0.16831 0.23804
1040000000 -0.020581 0.28965 0.033036 0.019407 -0.0010811 0.0073437 0.0024378 0.00072449
0.00028393 -0.0033534 -7.793e-05 -0.0014767
0.032951 0.019383 -0.18287 0.3472 0.029223 -0.014503 0.0014339 -0.0016863
-0.0024372 -0.0025256 -0.0012034 -0.0030389
-0.0010047 0.0073753 0.029191 -0.014605 0.15397 0.29408 -0.00056387 -0.0013265
-0.0015792 -0.0010235 -0.00071347 -0.0010966
0.0023503 0.00065863 0.0014167 -0.0016994 -0.00056254 -0.0013276 -0.046343 0.27832
0.01847 0.019404 -0.0022036 0.0011749
0.00034837 -0.0034961 -0.0024776 -0.0024114 -0.0015889 -0.00098932 0.018547 0.01939
-0.11299 0.17558 0.013894 0.02025
-0.00017727 -0.0014188 -0.0012275 -0.0031099 -0.00068688 -0.0010852 -0.0022311 0.0011961
0.013788 0.020103 -0.14649 0.25809
1100000000 0.023639 0.30085 0.036382 -0.0030842 0.0033501 0.0040713 0.0023607 -0.00082869
-0.002164 -0.0031285 -0.0043731 -6.5803e-05
0.03636 -0.0030381 -0.14026 0.36753 0.014995 -0.027406 -0.0001288 -0.0017731
-0.0033809 -0.00099339 -0.003821 -0.00055547
0.0033492 0.0040557 0.014896 -0.027506 0.20003 0.27479 -0.001753 0.00035158
-0.0016607 0.00079791 -0.001151 -0.00040659
0.0024626 -0.00088631 -0.00010316 -0.0017634 -0.0017609 0.00035124 -0.0066674 0.28358
0.024562 0.0067117 -0.0026868 -0.00032975
-0.0021754 -0.0030807 -0.003407 -0.00097964 -0.0016784 0.00078393 0.024606 0.0066436
-0.096837 0.19292 0.020298 0.010457
-0.0042793 -0.00022359 -0.0037667 -0.00063135 -0.0011525 -0.00039743 -0.002626 -0.00033255
0.02029 0.010469 -0.10205 0.29131
1160000000 0.075524 0.29761 0.02482 -0.020127 0.0032366 -0.0006455 -0.00010212 -0.002322
-0.0041954 -0.00099079 -0.001168 0.0041404
0.02477 -0.020085 -0.095185 0.37274 -0.0038455 -0.02838 -0.0015148 -0.0016041
-0.0027483 0.0023737 -0.0014745 0.001979
0.0032433 -0.00064453 -0.0039673 -0.02838 0.24424 0.24453 -0.00063817 0.0016043
-0.00037721 0.0017047 -0.00097208 0.00022079
-0.0001871 -0.002352 -0.0015474 -0.0015944 -0.00062894 0.001604 0.033133 0.28098
0.021737 -0.0093214 -0.0037606 0.0050604
-0.004191 -0.0009731 -0.0026963 0.0024463 -0.00037389 0.0017295 0.021731 -0.0093366
-0.060579 0.20456 0.018931 0.0014171
-0.001138 0.0041846 -0.0015468 0.0021513 -0.00093082 0.00022924 -0.0037335 0.005014
0.018899 0.00131 -0.053368 0.29586
1220000000 0.11906 0.28796 0.011693 -0.0299 -0.0011966 -0.0012788 6.0639e-05 -0.0011115
-0.0027312 0.0021924 0.0011914 0.0020502
0.011715 -0.029895 -0.051671 0.38678 -0.016709 -0.020622 -0.0024286 0.00051209
7.5503e-05 0.0031173 -0.00080821 0.0019543
-0.0012039 -0.0012694 -0.016823 -0.020555 0.28328 0.20565 0.0008658 0.0015067
0.00060649 0.0011508 0.00021138 0.00054586
0.00013014 -0.001137 -0.0024384 0.00052208 0.00086315 0.0015067 0.072388 0.27244
0.011364 -0.016392 0.0021378 0.0017482
-0.0027577 0.0022658 2.9512e-05 0.0031511 0.00058836 0.0011288 0.011347 -0.01642
-0.03981 0.21661 0.01548 -0.012466
0.0011692 0.0020128 -0.00085179 0.0018958 0.00020286 0.00057178 0.0021773 0.0018589
0.015342 -0.012416 -0.025148 0.31398
1280000000 0.16973 0.26913 -0.0070168 -0.028919 -0.0017305 0.001844 -0.00092216 -0.0021439
-0.0011652 0.0033999 0.0026883 0.0013907
-0.0069825 -0.028895 -0.0047559 0.37946 -0.0235 -0.0078056 -0.00085046 0.0013909
0.0016537 0.001854 0.00067359 0.002036
-0.0017207 0.0018237 -0.023578 -0.0077136 0.31453 0.16274 0.0014298 -9.9563e-05
0.0010489 0.00028939 0.00023001 0.00035793
-0.0010126 -0.0020784 -0.00081945 0.0014086 0.0014259 -8.2866e-05 0.10902 0.25689
0.0021769 -0.019094 -0.00021482 5.2535e-05
-0.0011279 0.003369 0.0016728 0.0018129 0.0010481 0.0002909 0.0021446 -0.019121
-0.0028007 0.22437 0.0040668 -0.0154
0.0027561 0.001419 0.00069454 0.0020469 0.00019265 0.00037395 -0.0003011 0.00013188
0.0041087 -0.015428 0.023788 0.31838
1340000000 0.20744 0.23615 -0.016839 -0.019652 0.00048766 0.0041388 -0.0019082 -0.00073295
0.0015005 0.0027985 0.0018106 -0.0013851
-0.016822 -0.01962 0.034977 0.37207 -0.020588 0.0046958 -0.00020943 0.0019151
0.0018546 0.00090379 0.0011555 0.00079547
0.00049352 0.0041508 -0.020589 0.0048088 0.33763 0.11445 0.00086431 -0.00097896
0.00063714 -0.00051002 9.308e-05 0.00022923
-0.0018843 -0.00078226 -0.00020539 0.0018969 0.00087457 -0.00097738 0.14234 0.23649
-0.007613 -0.016772 0.00098637 0.00058064
0.0015425 0.0028197 0.0018655 0.00088132 0.00062468 -0.00051458 -0.0076195 -0.016768
0.026114 0.22205 -0.0029246 -0.014067
0.0016994 -0.0014944 0.0011433 0.00076463 6.4093e-05 0.00021725 0.0010542 0.00055354
-0.0029055 -0.013963 0.06196 0.31458
1400000000 0.24148 0.19986 -0.023312 -0.0084709 0.0047958 0.0028901 -0.0021964 0.00077273
0.0026193 0.001008 0.00043005 -0.0013329
-0.02327 -0.0084873 0.072925 0.36041 -0.013837 0.012398 0.0012725 0.0013105
0.0012091 -0.00068876 0.001159 0.00024881
0.0047989 0.0028678 -0.013789 0.012486 0.35105 0.060564 -6.6006e-05 -0.0013575
9.5201e-05 -0.00015991 0.00037841 0.00035748
-0.0021873 0.0008269 0.0012967 0.0013114 -6.0528e-05 -0.0013598 0.17176 0.20802
-0.013816 -0.010255 -0.00071991 -0.0002771
0.002594 0.00098148 0.0011848 -0.0006645 8.279e-05 -0.00019793 -0.01386 -0.010217
0.059436 0.22254 -0.0095573 -0.0092977
0.0004599 -0.0013375 0.0011509 0.00023443 0.00040472 0.00030634 -0.00073754 -0.00024461
-0.0096221 -0.0092809 0.10698 0.30629
1460000000 0.26607 0.15696 -0.020576 0.0040292 0.0049923 -0.0017407 -0.0015415 0.0017842
0.002098 -0.00035423 -0.00021327 -0.00093704
-0.020552 0.0040262 0.10838 0.33902 -0.0049562 0.014836 0.0016226 0.00024529
0.0010766 -0.0013106 0.0012495 -0.0005079
0.0049995 -0.0017633 -0.0048879 0.014886 0.35781 0.0054156 -0.0010249 -0.0011279
0.00032203 -0.00016908 0.00069634 -0.00031048
-0.0015248 0.001734 0.0016324 0.00023873 -0.0010308 -0.0011179 0.19923 0.17945
-0.015128 -0.0038569 -0.00096933 0.0018421
0.0021497 -0.00037775 0.0010802 -0.0013089 0.00030607 -0.00017803 -0.01516 -0.0038305
0.089965 0.21163 -0.011818 -0.0032413
-0.00023867 -0.00093023 0.001274 -0.00048283 0.00066662 -0.0003235 -0.00094243 0.0018554
-0.011742 -0.0031983 0.1411 0.28607
1520000000 0.27903 0.11529 -0.015253 0.0096303 0.0030615 -0.0039078 0.00017028 0.0026479
0.0024659 -0.0018807 -0.0010337 -0.00022171
-0.015259 0.0096056 0.14246 0.32487 0.0023383 0.012027 0.0016477 -0.00068181
0.00018624 -0.00098998 0.00038079 -0.00098925
0.0030297 -0.0039236 0.0024002 0.012042 0.34996 -0.052225 -0.00083808 -0.00032351
0.00063987 -0.00094758 5.2602e-05 -5.139e-05
0.00018338 0.002686 0.00166 -0.00068278 -0.00083663 -0.00031623 0.22276 0.14065
-0.015025 0.0018255 0.0014359 0.0021036
0.0024224 -0.0018719 0.00018437 -0.001005 0.0006491 -0.00095756 -0.015019 0.0018688
0.11787 0.20165 -0.011727 0.0012475
-0.0010203 -0.00020434 0.00036152 -0.0010008 5.068e-05 -8.929e-05 0.0013946 0.0020362
-0.011792 0.0012334 0.17446 0.26752
1580000000 0.28957 0.070279 -0.0088185 0.013259 -0.001197 -0.004553 0.0015487 0.0018373
-0.00014248 -0.0023084 -0.00019324 0.00036069
-0.0088314 0.013261 0.17044 0.30072 0.00538 0.0067937 0.00055431 -0.0015148
-0.0004169 -0.0011477 -0.00014812 -0.00075358
-0.0012237 -0.0045608 0.0054093 0.0067782 0.32871 -0.10912 -0.0014943 0.00036444
-0.00043244 -0.0013286 0.00025637 -0.00061685
0.0015597 0.0018049 0.00057301 -0.0015156 -0.0014999 0.00035109 0.23721 0.10168
-0.011859 0.0071262 0.0021143 0.00077914
-0.00018039 -0.0023571 -0.00043775 -0.0011317 -0.00042734 -0.0013221 -0.011843 0.00716
0.14394 0.18781 -0.0093356 0.0077086
-0.00014393 0.00040928 -0.00015235 -0.00075161 0.0002744 -0.00054303 0.0021745 0.00079291
-0.0093071 0.0076955 0.20808 0.24298
1640000000 0.29304 0.028725 -0.0019495 0.012371 -0.0028166 -0.0021098 0.0027808 0.0011147
-0.00054613 -0.0017868 -0.00036973 0.00044234
-0.0019671 0.012357 0.20103 0.27586 0.005349 0.0021098 -0.000513 -0.0018113
-0.0009237 -0.00052372 -0.00043614 -0.00074715
-0.0028623 -0.0020523 0.0053615 0.0020687 0.29937 -0.15862 -0.00070922 0.0012679
-0.0010916 -0.0010054 -7.0646e-05 -0.00038792
0.0027619 0.001125 -0.00053516 -0.0018049 -0.00070487 0.0012647 0.25037 0.0517
-0.0077825 0.0084598 0.0025546 -0.00060278
-0.00055959 -0.0017746 -0.00094473 -0.00050897 -0.0011033 -0.0010048 -0.0077873 0.008515
0.16884 0.16702 -0.004557 0.0095726
-0.00038277 0.00044751 -0.00042845 -0.00073931 -9.1252e-05 -0.00038279 0.0025073 -0.00067487
-0.004584 0.0095551 0.23489 0.21275
1700000000 0.2863 -0.015897 0.0016169 0.0097528 -0.0032994 0.00032075 0.0031281 -0.0013255
-0.0022096 -0.00072667 0.00059271 0.0003775
0.0016163 0.0097357 0.21918 0.24465 0.002727 -0.00044665 -0.0014209 -0.00072859
-0.00082008 -0.00017885 -0.00077985 -0.00044811
-0.0033405 0.00032357 0.0027226 -0.00046319 0.25483 -0.19673 0.00022271 0.0016434
-0.0021466 -0.00021262 -0.00032763 -0.0008292
0.0031118 -0.001377 -0.0014008 -0.00071919 0.00023037 0.0016452 0.24674 0.0014373
-0.004981 0.0096082 0.0016801 -0.0021129
-0.0022339 -0.00070769 -0.00083423 -0.00016923 -0.0021545 -0.00021002 -0.0049155 0.0096202
0.18846 0.15034 0.000343 0.009873
0.00064563 0.00041365 -0.00078422 -0.00045368 -0.00031798 -0.0008091 0.001684 -0.0020748
0.00037826 0.0099152 0.25227 0.1793
1760000000 0.27605 -0.06456 0.004188 0.0065967 -0.0020701 0.001239 0.0013014 -0.0034958
-0.0013031 0.00048922 0.00021071 -0.00055753
0.0041761 0.0065902 0.24627 0.20512 5.8383e-05 -0.001769 -0.001279 4.2873e-06
-0.0011836 0.00094954 -0.00057436 0.00026067
-0.0020649 0.0012446 4.5961e-05 -0.0017775 0.20655 -0.22869 0.001059 0.0012659
-0.001149 0.0014884 -0.0013125 -0.00081265
0.0013161 -0.0034409 -0.0012731 2.304e-05 0.0010731 0.0012643 0.23821 -0.050733
-0.0012864 0.0089821 -0.00010103 -0.0025392
-0.0012608 0.00054115 -0.0011644 0.00094951 -0.0011441 0.0014831 -0.001332 0.0089786
0.20618 0.11881 0.0044564 0.0072238
0.00014296 -0.00059388 -0.00056821 0.00029618 -0.0013144 -0.00081293 -4.4413e-05 -0.0025619
0.0044757 0.0072005 0.26684 0.14252
1820000000 0.25217 -0.10284 0.0045911 0.002963 0.00028999 0.0023406 -0.00087821 -0.0031049
-0.0012192 0.00093283 -8.5505e-05 3.662e-05
0.0045924 0.0029684 0.25659 0.17484 -0.0020623 8.466e-05 -0.0015018 0.00096443
-0.00010058 0.0012242 -0.00071507 0.00043982
0.00030755 0.0023506 -0.0020641 7.6207e-05 0.15604 -0.24358 0.0017615 0.0005893
-0.00029904 0.0023418 -0.0016591 0.00025654
-0.0009792 -0.0031178 -0.0015394 0.00095737 0.0017329 0.00057981 0.20747 -0.098792
0.00053702 0.0077138 -0.0015852 -0.0017386
-0.0012484 0.00093377 -0.00010445 0.0012378 -0.0002946 0.0023289 0.00060089 0.007726
0.2267 0.091931 0.0054433 0.0035361
-8.95e-05 -4.3198e-07 -0.00069602 0.00041077 -0.0016599 0.00022423 -0.0015965 -0.0017364
0.0054635 0.0035215 0.27039 0.10741
1880000000 0.2174 -0.14299 0.0023695 0.0006451 -0.00018061 0.0022531 -0.0028764 -0.0023933
-0.0002034 0.0016227 0.00040139 -0.00053543
0.0023563 0.00064209 0.26109 0.1288 -0.0039305 0.0029282 -0.00028152 0.0018251
0.00058415 0.0013726 7.2013e-05 0.0010631
-0.00018953 0.0022453 -0.0039296 0.0029687 0.10418 -0.25054 0.0019238 -0.0010699
0.0016146 0.0020123 -0.0010928 0.0014822
-0.0029046 -0.0023622 -0.00026699 0.0018573 0.001919 -0.0010794 0.16613 -0.1384
0.001648 0.0053058 -0.0023898 0.000351
-0.00017329 0.0016755 0.00057679 0.0013989 0.0016396 0.0020228 0.0016739 0.0053043
0.23378 0.063162 0.005757 0.0013189
0.00036904 -0.00052378 2.5197e-05 0.0010867 -0.0010921 0.0014924 -0.0023616 0.0003235
0.0058007 0.0012885 0.27151 0.073588
1940000000 0.17874 -0.16983 0.00019969 -0.0012134 0.001837 0.001767 -0.0038815 0.00033782
0.0011031 0.00095199 -0.00070822 -0.00071689
0.00021244 -0.0012183 0.26281 0.09701 -0.0019384 0.005802 0.0010903 0.0014558
0.0020146 0.00046416 0.00088923 0.00040415
0.0018575 0.0017437 -0.0019105 0.005809 0.06059 -0.2431 0.00066681 -0.0023891
0.0022422 0.00035795 0.00014029 0.001835
-0.0039221 0.00035298 0.0011476 0.00144 0.00067299 -0.0023723 0.11336 -0.16953
0.00093797 0.0035483 -0.0014859 0.0013228
0.001112 0.00092301 0.0020273 0.00044809 0.0022445 0.00038846 0.00096861 0.003621
0.24102 0.026117 0.0044708 -0.0028525
-0.00069105 -0.00071389 0.00088992 0.00037558 0.00016469 0.0018215 -0.0014722 0.0013614
0.0044328 -0.0028846 0.26289 0.037568
2000000000 0.13225 -0.18424 -0.0036067 0.00095278 0.0029704 0.0012559 -0.0023594 0.0037199
0.0008436 0.00053617 -0.00081886 0.00053944
-0.0036203 0.00094444 0.2487 0.061598 -0.00042431 0.0078425 0.0016832 0.00029986
0.0012372 -0.0013201 0.0005763 0.00012642
0.0029727 0.0012224 -0.00035959 0.0078825 0.019079 -0.22835 -0.0014667 -0.0015287
0.0021397 -0.0010336 0.0017173 0.0014252
-0.002242 0.0037124 0.0016678 0.00031077 -0.0014678 -0.0015202 0.059377 -0.17901
-0.00090153 0.003166 -0.00019027 0.0020915
0.00083095 0.00048909 0.0012076 -0.0013382 0.0021389 -0.0010475 -0.00087756 0.003134
0.23892 -0.0065596 0.00090152 -0.0037245
-0.00082243 0.00060023 0.00055362 0.00012932 0.0017012 0.0014293 -5.2417e-05 0.0021265
0.0009994 -0.0036389 0.24986 0.0099225
2060000000 0.085865 -0.19166 -0.0045163 0.0033116 0.0028429 -0.00066214 0.0008488 0.003394
0.0017218 -0.0005245 -0.00030148 0.0013316
-0.0045082 0.0033076 0.23596 0.033147 0.0046486 0.0087652 0.0010726 -0.00070652
0.00062154 -0.0015488 0.00072269 -0.00024692
0.0028006 -0.0006815 0.0046845 0.0087374 -0.013197 -0.20983 -0.0017603 0.00030436
0.00085901 -0.0022367 0.0028014 0.00024901
0.00091897 0.0034105 0.0010876 -0.00072293 -0.0017556 0.0003165 0.0086974 -0.17473
-0.0017902 0.0046846 0.00088573 0.0011114
0.0018093 -0.000546 0.00057524 -0.0015208 0.00085834 -0.0022271 -0.0017845 0.0047032
0.22736 -0.044223 -0.0015127 -0.0048219
-0.00023407 0.0013231 0.00070482 -0.00025718 0.0028393 0.00022169 0.00082555 0.0012103
-0.0016006 -0.0049235 0.23577 -0.015256
2120000000 0.040542 -0.1831 -0.0034786 0.0067074 0.0023225 -0.002719 0.0031871 0.002075
0.0008981 -0.0014523 0.00090416 0.00023631
-0.0034748 0.006699 0.21497 0.0092902 0.0071773 0.0046707 0.0011223 -0.0012743
-0.0013965 -0.0019647 -0.00010804 -0.0011379
0.0023438 -0.0027447 0.0072085 0.0046179 -0.041912 -0.19349 -0.00082644 0.001694
-0.0016047 -0.0016922 0.00054701 -0.0022669
0.003165 0.0020171 0.0011329 -0.0012425 -0.00082021 0.0016872 -0.041199 -0.15808
-0.0023708 0.006214 0.0015967 0.0010863
0.00082704 -0.0014641 -0.0014104 -0.0019395 -0.0015845 -0.0016759 -0.0024132 0.0062387
0.21309 -0.079384 -0.0056227 -0.0027909
0.00092638 0.00021747 -0.00010289 -0.0011594 0.00055526 -0.0022759 0.0017312 0.0011002
-0.005608 -0.0027396 0.21511 -0.031174
2180000000 0.00089748 -0.16985 -0.001805 0.0097334 0.00061376 -0.002321 0.0030459 -0.00038936
0.00030787 -0.001465 0.0012753 0.00025039
-0.0017901 0.0097071 0.19582 -0.0082946 0.0081599 0.0039474 -0.00077303 -0.0016953
-0.0019855 0.00091604 -0.00020192 0.00030531
0.00060769 -0.0023006 0.0082055 0.0038729 -0.06299 -0.16928 0.0013283 0.0017093
-0.00078336 -0.00032853 0.0001086 -0.0018918
0.002952 -0.00040752 -0.00080062 -0.0016741 0.0013432 0.0017124 -0.076671 -0.13169
-0.00081805 0.0094427 0.0020216 -0.00013874
0.00036301 -0.0014992 -0.0019983 0.00092775 -0.00080117 -0.00024213 -0.00079676 0.0094208
0.18768 -0.10913 -0.0060424 0.0014139
0.0012572 0.00036381 -0.0002007 0.0003192 8.0856e-05 -0.0018401 0.0019358 -0.00015039
-0.0059842 0.0014823 0.19932 -0.045896
2240000000 -0.028222 -0.14535 0.0023449 0.010993 -0.0006367 -0.0030129 0.0017691 -0.0023651
-0.0020765 -0.00086457 0.00069605 -0.0018889
0.0023304 0.011006 0.17634 -0.014146 0.0088554 5.9839e-05 -0.00096188 -0.0005089
-0.00049469 0.001019 -0.00059846 -0.00053182
-0.00066668 -0.0030395 0.0088847 -2.0037e-05 -0.080169 -0.14518 0.001971 -0.0017579
-0.0012675 -2.8643e-05 -0.0024497 -0.0014601
0.0016971 -0.0023906 -0.00092879 -0.00051753 0.0019973 -0.0017503 -0.11063 -0.10333
0.0016026 0.011104 0.0014173 -0.00038476
-0.0020613 -0.00094667 -0.00045711 0.0010077 -0.0012617 -8.0604e-06 0.0015789 0.01113
0.15945 -0.12698 -0.0063816 0.0041097
0.00055247 -0.0020037 -0.0006248 -0.00045783 -0.002459 -0.0014946 0.0015557 -0.00026231
-0.0063309 0.0040937 0.17586 -0.056451
2300000000 -0.054766 -0.11841 0.0077682 0.0091423 -0.0013413 -0.0020329 -0.00087422 -0.0015015
-0.0012628 0.00064727 -0.0011448 -0.000666
0.0078071 0.0091555 0.15606 -0.023298 0.0088968 -0.0022773 -0.00098662 0.0006472
-0.00017779 0.0016202 5.9077e-05 0.00074179
-0.0013489 -0.0020301 0.0089001 -0.0023415 -0.09277 -0.12107 -0.00015012 -0.0016985
-0.00021511 0.0018955 -0.0019539 0.00074528
-0.00083005 -0.0015305 -0.00096821 0.00064652 -0.00019393 -0.0016825 -0.13076 -0.066988
0.0061891 0.011661 0.00037895 -0.0020269
-0.0012075 0.00080774 -0.00018154 0.0016502 -0.00022661 0.0018681 0.0062099 0.011724
0.12427 -0.14742 -0.0042658 0.0071932
-0.0010018 -0.00052688 5.6182e-05 0.00070475 -0.001899 0.00072897 0.00035683 -0.0020394
-0.0042825 0.0072917 0.1597 -0.058311
2360000000 -0.071275 -0.087116 0.010754 0.0084878 -0.0012905 -0.0015233 -0.0014027 -0.0009074
-0.00052804 0.0012462 -0.0016542 -0.00034416
0.010743 0.0085022 0.14705 -0.023173 0.008131 -0.0053263 -0.00064603 0.00097924
0.0018933 0.00032947 5.2605e-06 -8.8719e-05
-0.0012904 -0.0015689 0.0081276 -0.005414 -0.10276 -0.099205 -0.0027183 -0.0012317
0.00087206 0.00018059 -0.00079568 0.001924
-0.0014963 -0.00078545 -0.0006125 0.00099054 -0.0026574 -0.0012833 -0.14779 -0.035328
0.010478 0.010244 0.0014405 -0.0020097
-0.00058709 0.0011419 0.0019235 0.00023066 0.00089535 0.00012077 0.010435 0.010175
0.096511 -0.14857 -6.7941e-05 0.0086198
-0.0016937 -0.00048098 1.0463e-05 -0.00012413 -0.00081597 0.001941 0.0013915 -0.0018743
-8.1598e-05 0.0084622 0.13761 -0.062343
2420000000 -0.079706 -0.060096 0.014302 0.002523 -0.0032954 -0.0010438 -0.00075656 0.0007104
0.0011595 0.0013895 -0.0013662 0.0015384
0.014258 0.0025458 0.13015 -0.023749 0.0045282 -0.0072525 0.001483 0.0010579
0.00080241 -0.0013861 -0.00024187 -0.00014515
-0.0033132 -0.00098931 0.0044846 -0.0073145 -0.11558 -0.078207 -0.0022478 0.0014653
2.2449e-05 -0.00013574 0.00032654 0.002743
-0.00073223 0.00078078 0.0014079 0.0010699 -0.002296 0.0015318 -0.15659 0.0086179
0.014623 0.0075182 -4.4871e-05 -0.0029108
0.0012547 0.0014991 0.000771 -0.0014344 -4.0924e-05 -0.00013603 0.014653 0.0075703
0.061937 -0.14795 0.0012404 0.0095071
-0.0011796 0.0014395 -0.0001843 -0.00021309 0.00039683 0.0027426 -0.00010463 -0.0028577
0.0011887 0.0095935 0.11927 -0.056936
2480000000 -0.080617 -0.029406 0.013825 -0.0029093 -0.0016207 -1.3243e-05 -0.0003284 0.0013668
0.0017393 -0.00046813 -1.4768e-05 0.0014518
0.013823 -0.0028972 0.13205 -0.025243 0.0025193 -0.0090654 0.0010522 -1.4387e-05
-0.0006046 -0.0010145 -2.1661e-05 -0.00033974
-0.0016445 -3.7251e-05 0.0024365 -0.0091105 -0.11861 -0.058368 -0.0005147 0.003403
-0.00026284 -0.00063541 0.0019059 0.00085856
-0.00040873 0.001347 0.0010886 -3.8211e-05 -0.00048146 0.0033772 -0.15799 0.045369
0.017777 0.00095188 -0.001908 -0.0023782
0.0017388 -0.00055478 -0.00059345 -0.0010276 -0.00022135 -0.00066147 0.01783 0.00076497
0.031451 -0.14125 0.0041074 0.0079904
5.474e-05 0.0013493 -9.0026e-05 -0.00031356 0.001838 0.00093881 -0.0018107 -0.0022687
0.0040546 0.0081293 0.099585 -0.053589
2540000000 -0.085124 -0.0021887 0.011469 -0.0065515 -0.0023154 0.0009284 0.0005606 0.00078703
3.1623e-05 -0.0017159 0.00087825 0.0016316
0.011463 -0.0065593 0.1185 -0.016758 -0.0014903 -0.0079791 0.00056925 -0.0014086
-0.0016917 -0.00019888 -0.00049089 0.00021391
-0.0022955 0.00091675 -0.0015575 -0.0079976 -0.1251 -0.034833 0.0021179 0.0023777
-0.00095866 -0.00018755 0.0016825 -0.00090276
0.00062427 0.000799 0.00050244 -0.0014534 0.0021059 0.0024441 -0.15671 0.084247
0.018001 -0.0057562 -0.0021828 -0.0021864
-4.8232e-05 -0.0017855 -0.0017237 -0.0001859 -0.00096267 -0.00012945 0.018028 -0.0056869
0.0083819 -0.12665 0.0072073 0.0064739
0.00085691 0.001554 -0.00045568 0.0001922 0.0016535 -0.00099404 -0.0023124 -0.0021307
0.0070911 0.0063456 0.084326 -0.039557
2600000000 -0.078138 0.022387 0.0081142 -0.0099278 -0.0011907 0.0024069 0.00087392 -0.00025712
-0.0011863 -0.0011194 0.0016445 0.00044312
0.0081386 -0.0099074 0.11316 -0.032619 -0.0037398 -0.0060055 -0.00044077 -0.00075749
-0.00035951 0.0016357 -0.00022709 0.00078016
-0.0011271 0.0024434 -0.0037758 -0.0059763 -0.12985 -0.01005 0.0029802 -0.00015522
-0.00014432 0.0013614 0.0011339 -0.0017825
0.00079187 -0.00037451 -0.00043164 -0.00078416 0.0030155 -0.00012764 -0.142 0.11724
0.014293 -0.012293 -0.0031548 0.00037159
-0.0011804 -0.0010666 -0.00033689 0.001627 -0.00012675 0.0013811 0.014337 -0.012473
-0.019218 -0.11138 0.0092986 0.0062141
0.0016951 0.00049096 -0.00026333 0.00079108 0.0011189 -0.0017516 -0.0030062 0.00028428
0.0093261 0.006155 0.077081 -0.025107
2660000000 -0.072912 0.047974 0.0042555 -0.011672 -0.00010729 0.0011297 -8.6206e-05 2.0248e-06
-0.0026251 0.00043289 0.0013539 -0.00076404
0.0042678 -0.011669 0.12 -0.028526 -0.0049318 -0.0043631 -0.0012346 -0.00028417
0.00022338 0.0018327 0.00041981 0.00075867
-0.00016072 0.0011191 -0.0049597 -0.004308 -0.12937 0.010318 0.0019351 -0.001751
0.00028806 0.00070678 -0.0010245 -0.0015733
-2.0583e-06 7.5927e-05 -0.0012463 -0.00029193 0.0019027 -0.0017126 -0.12338 0.14858
0.0079651 -0.015553 -0.0024585 0.0011737
-0.0026229 0.00036815 0.000234 0.0018722 0.00028795 0.0007014 0.0079104 -0.015423
-0.034987 -0.096942 0.01035 0.0015101
0.0012485 -0.00071246 0.00049562 0.00075595 -0.0010266 -0.0015349 -0.0024195 0.001008
0.01048 0.0015874 0.072265 -0.0057117
2720000000 -0.062067 0.066938 -1.6166e-05 -0.011668 -0.00038508 0.0029126 -0.00011163 -6.7266e-05
-0.0019285 0.0020937 0.00043788 -0.0016369
3.9475e-07 -0.01167 0.10528 -0.031467 -0.0052109 -0.00091238 -0.001503 0.00033686
0.0017358 0.00056834 0.00075593 -0.00010632
-0.00036527 0.0029104 -0.0052105 -0.00085519 -0.12362 0.039887 0.0003366 -0.0025169
0.00031575 0.00063628 -0.0014098 0.00073977
-0.00019874 -9.782e-05 -0.0014539 0.00045598 0.00035906 -0.0025275 -0.090843 0.17848
0.0013072 -0.016536 -0.001457 0.0022144
-0.0019061 0.0022501 0.0017007 0.00054417 0.00030868 0.00063691 0.0012729 -0.016716
-0.051087 -0.071891 0.012227 -0.00089387
0.0005066 -0.0015793 0.00074065 -0.00013966 -0.0014785 0.0006637 -0.0015437 0.0023259
0.012277 -0.0010214 0.076583 0.013875
2780000000 -0.048036 0.085973 -0.0045768 -0.010262 -2.765e-05 0.001048 0.00061783 -0.00026083
0.0012032 0.0025482 -0.00052093 -0.0018848
-0.0045647 -0.010224 0.1035 -0.043742 -0.0039958 0.00053396 -0.00019547 0.0017054
0.0017601 -0.00090238 8.784e-05 -0.00026824
-1.8138e-05 0.00099245 -0.0040002 0.00059205 -0.12111 0.069977 -0.0018543 -0.0015505
0.00039465 -0.00027982 -0.00037858 0.00086802
0.00059521 -0.00024858 -0.00018463 0.001662 -0.0019058 -0.001511 -0.061904 0.20078
-0.0053521 -0.014907 -0.00064832 0.0021299
0.0012861 0.0025555 0.0017106 -0.00092978 0.0003497 -0.00030542 -0.0055188 -0.014803
-0.064278 -0.046022 0.010113 -0.0051759
-0.0005249 -0.0018662 0.00013069 -0.00019366 -0.00041029 0.0008309 -0.00067721 0.0020002
0.010016 -0.0050821 0.080299 0.032066
2840000000 -0.032741 0.10172 -0.007455 -0.0071331 0.001309 0.0020089 -0.00012759 -0.00012987
0.0015853 0.0010547 -0.0016311 0.00016339
-0.0074727 -0.0071331 0.10139 -0.036412 -0.0030917 0.0015597 0.00031243 0.00068063
-6.5528e-05 -0.0014656 0.0001549 1.1161e-05
0.0013365 0.0019818 -0.0030909 0.0016018 -0.11551 0.096473 -0.0013377 0.00035421
0.00050789 0.0001681 0.00095655 0.001076
-8.8693e-05 -0.00024182 0.00036632 0.00064446 -0.0013579 0.0003306 -0.025871 0.21695
-0.0093108 -0.010191 0.00017797 0.0016364
0.0013672 0.00099334 -6.6556e-05 -0.0014348 0.00053238 0.00015348 -0.0092565 -0.010293
-0.069906 -0.022518 0.0081801 -0.0068554
-0.0017744 0.00023772 0.00011446 2.6353e-06 0.00093466 0.0011431 0.00026804 0.0015782
0.0084798 -0.0069031 0.094815 0.047278
2900000000 -0.018346 0.12133 -0.0088044 -0.0030578 0.0014937 0.00011968 0.00029022 -0.00087961
0.0020993 -0.0011654 -0.00078396 0.00013269
-0.0087898 -0.0030595 0.082777 -0.044164 -0.00074 0.0025708 0.0008611 0.00030392
-0.00040214 -0.001394 -0.00021259 -4.5829e-05
0.0015278 9.5045e-05 -0.00068374 0.0025633 -0.097921 0.12914 -0.00089189 -0.00018565
-0.00056928 -0.0012638 0.0020155 -0.00045587
0.00035734 -0.0008568 0.00085985 0.00029071 -0.00087309 -0.00021752 0.010807 0.21993
-0.011509 -0.0053833 0.00094321 0.0017577
0.0023217 -0.0012158 -0.00047644 -0.0014084 -0.00053543 -0.0011844 -0.01176 -0.0053557
-0.069715 0.0086768 0.0063701 -0.0103
-0.00077858 5.5815e-05 -0.00021048 -4.7996e-05 0.0019764 -0.00039305 0.00095173 0.0017155
0.0062481 -0.010322 0.10958 0.053151
2960000000 0.0032832 0.13305 -0.0086624 0.00050831 0.00041349 0.0015022 -0.00060024 -0.0008289
-0.0002864 -0.0017492 -0.0007009 0.00061882
-0.0086881 0.00051228 0.091468 -0.043532 -0.000335 0.0009544 0.00094943 6.6191e-05
-0.0012753 -0.00075062 0.00041063 0.00045112
0.00046857 0.0014727 -0.00029451 0.00094888 -0.079696 0.16025 -0.00074097 0.0004823
-0.00036032 0.0006875 -0.00010943 -0.0026486
-0.00060167 -0.00090067 0.00094816 3.6535e-05 -0.00077803 0.00049579 0.052457 0.22742
-0.011412 0.00025053 0.0019078 0.00048269
-0.00043142 -0.001845 -0.0013028 -0.00073056 -0.00038215 0.00072714 -0.011345 0.00025675
-0.061013 0.035596 0.0021963 -0.011396
-0.00062938 0.00070734 0.00040617 0.00050139 -0.00010123 -0.0026009 0.001884 0.00056801
0.0022499 -0.011217 0.12849 0.063846
3020000000 0.02145 0.14734 -0.0064377 0.0038036 0.0014248 -0.00021478 -0.00097272 -8.0906e-05
-0.0008836 0.00025284 -7.911e-05 0.00042408
-0.0064121 0.0038244 0.080625 -0.031891 -0.00021059 -0.00034697 0.00056362 -0.00080069
-0.0016684 0.00038311 0.00058726 -0.00024084
0.0014755 -0.0002314 -0.00022388 -0.00035418 -0.057806 0.18509 -0.00048442 0.00089611
0.00021634 0.00028613 -0.00079524 -0.001703
-0.0010999 5.6033e-05 0.00051959 -0.00078639 -0.00051375 0.0008549 0.092091 0.22079
-0.008545 0.0037239 0.00068923 0.00065125
-0.00069593 0.00035964 -0.0017085 0.00034349 0.00025277 0.00028483 -0.0085291 0.00368
-0.049269 0.060961 -0.001238 -0.010392
1.2916e-06 0.00041762 0.00066446 -0.00024346 -0.0006601 -0.00157 0.00079178 0.00045734
-0.0011166 -0.010776 0.1489 0.060557
3080000000 0.048509 0.15634 -0.0044982 0.0058949 0.0017587 3.0705e-05 -0.00065904 0.00017015
-0.00049005 0.0003081 0.00021089 0.00046817
-0.0045233 0.0058945 0.078158 -0.026692 -0.00044497 0.0002642 -0.00010628 -0.00035682
-0.00036165 0.0011025 2.5576e-06 -0.00064123
0.0017308 -4.2339e-05 -0.00046758 0.00028161 -0.020622 0.20638 -0.00074064 0.00029511
0.00037307 0.00065219 -0.0023025 -0.00055457
-0.00073686 0.00010608 -5.5148e-05 -0.00036289 -0.00069817 0.00026356 0.12581 0.21289
-0.0056684 0.0068199 0.0018374 0.00027851
-0.00063183 0.00036685 -0.00034937 0.0011263 0.00040441 0.00059081 -0.0055974 0.006972
-0.02719 0.089486 -0.0055767 -0.0095184
0.00016911 0.00058433 -4.7981e-05 -0.00055817 -0.0024168 -0.00049001 0.0016953 0.00041007
-0.00572 -0.0093353 0.16281 0.067349
3140000000 0.076657 0.16017 -0.0010974 0.0075955 0.0027633 -0.0014603 -0.0011749 0.0011285
0.0015167 0.00066457 0.00043786 -0.00023801
-0.0010732 0.0076101 0.073863 -0.028073 -0.00095838 8.7059e-05 0.00076305 -0.00023552
2.916e-05 0.0010463 0.00065689 -0.00037927
0.0027295 -0.0014655 -0.00096923 0.00010045 0.020966 0.22703 0.00017507 0.0016776
0.0011475 -0.00021714 -0.0025939 0.001022
-0.0011784 0.0012974 0.00071648 -0.00030097 0.00017269 0.0016862 0.1613 0.18824
-0.0010491 0.0074222 0.00098089 -0.0014522
0.0016161 0.00066359 5.6859e-05 0.0010826 0.001098 -0.00020186 -0.0010373 0.0073467
-0.013504 0.10713 -0.0070597 -0.0058033
0.0004501 -0.00028672 0.0006228 -0.00036008 -0.0025268 0.00099461 0.0010032 -0.0015861
-0.0071101 -0.0057943 0.1876 0.058728
3200000000 0.10885 0.1705 0.0039801 0.0065001 0.000701 -0.0029551 0.0001283 0.001718
0.00061476 -0.0019234 0.00016597 0.00057761
0.0039774 0.0065288 0.084628 -0.026912 -0.0010933 0.00036828 -0.00059636 -0.0011533
0.00069666 0.0012139 -0.00040053 -0.0010764
0.00069612 -0.0029374 -0.0010779 0.00038707 0.065851 0.23244 0.0013131 0.00065853
0.00020352 -0.0022386 -0.0013212 0.0026283
0.00014324 0.0016377 -0.00052407 -0.0011504 0.0013068 0.00067518 0.18279 0.16557
0.001571 0.0063304 0.00089688 -0.0013612
0.00047518 -0.0018311 0.00070869 0.0011464 0.00017333 -0.0022883 0.0016566 0.0063186
0.019667 0.12503 -0.0091711 -0.0020819
0.00012394 0.00060428 -0.00036029 -0.0010721 -0.0013676 0.0025012 0.00081763 -0.0013999
-0.0091797 -0.0021866 0.20256 0.05813
3260000000 0.14026 0.16294 0.0042591 0.003049 -0.0005075 -0.0024725 0.0011174 0.000647
0.00012068 -0.0018769 -0.00023792 -5.0362e-05
0.004253 0.0030444 0.092565 -0.030021 -0.0020391 0.0019145 -0.00047397 -0.00016793
0.00092708 -0.00065853 -0.00086534 6.0612e-05
-0.00054877 -0.0024087 -0.00195 0.0019619 0.11649 0.22824 0.00051183 -5.1076e-05
-0.00068963 -0.00069557 0.00053694 0.0018881
0.0012168 0.00084952 -0.00050595 -0.00016307 0.00051037 -5.4795e-05 0.20944 0.12815
0.0040609 0.0051544 -0.00088466 -0.0017912
7.0685e-05 -0.0019726 0.00096489 -0.00059786 -0.00076056 -0.00072248 0.0040498 0.0051067
0.041769 0.13451 -0.0073544 0.0022809
-0.00024374 0.00015299 -0.0008845 0.00011597 0.00063023 0.0020786 -0.00076456 -0.0017477
-0.0073272 0.0024405 0.23184 0.048356
3320000000 0.17091 0.15766 0.0071915 0.0012656 -0.00057764 -0.0018844 0.00080755 0.00014325
-0.0019934 -0.0014191 0.00020387 0.00015787
0.0071669 0.0012874 0.099641 -0.026099 0.0003906 0.0024016 -0.00040445 -0.00043315
-0.00025102 -0.00023385 -0.00051777 0.00018828
-0.00061927 -0.0019076 0.00044924 0.0024056 0.16423 0.21945 0.00033545 -0.00021393
-0.0014562 -0.00046833 0.00025667 0.00078375
0.00074748 7.6116e-05 -0.00047152 -0.00041969 0.0003091 -0.00018823 0.21912 0.098019
0.0048818 0.001954 -0.0012735 0.00019329
-0.001889 -0.0012951 -0.00030161 -0.00023747 -0.0014191 -0.00052168 0.0049954 0.0019464
0.068804 0.13697 -0.0037652 0.0036054
0.00022515 5.7505e-05 -0.00043385 0.00016945 0.00024507 0.00068804 -0.001265 0.00011114
-0.0037581 0.0035292 0.24855 0.035966
3380000000 0.20594 0.14087 0.0057346 -0.0020358 -0.0012707 0.00052855 0.00096505 0.00029971
-0.0013247 0.00094756 0.00035608 0.00010853
0.0056896 -0.0020362 0.11057 -0.034293 3.8078e-05 0.0030978 -0.001134 -0.00035943
-0.00013153 -2.6353e-08 -0.00088826 0.00048042
-0.001308 0.00048346 8.7466e-05 0.0030907 0.20566 0.19708 0.00038394 -0.00049449
-0.0016455 0.00062995 0.0011056 0.0012841
0.0010843 0.00019732 -0.0011211 -0.00037226 0.00037279 -0.00052482 0.23398 0.065191
0.00624 0.0017454 4.0091e-05 0.00018921
-0.0014856 0.00097534 -9.0851e-05 1.1638e-05 -0.0016976 0.00067486 0.0062268 0.0015898
0.10687 0.13034 -0.0016821 0.0053097
0.00032495 0.00011466 -0.00094612 0.00060723 0.001035 0.0013599 -8.713e-05 0.00024611
-0.0015067 0.005056 0.27853 0.017915
3440000000 0.23776 0.12035 0.0046753 -0.0038535 -0.00078065 -0.0016266 0.00069711 -1.7438e-05
-0.0015392 0.0016564 0.00073615 0.00022947
0.0046211 -0.0038067 0.10408 -0.039169 0.0030991 0.0020695 -0.00094297 0.0011237
7.968e-05 0.00038622 -7.8612e-06 0.00078034
-0.00072894 -0.0016098 0.0031411 0.0020154 0.24437 0.16945 -0.00020774 5.6278e-05
-7.5432e-05 0.0011654 0.00092695 0.00071771
0.00075075 -2.9981e-05 -0.00094268 0.0011637 -0.00018797 2.9899e-05 0.23543 0.032422
0.00674 -0.001815 -0.00022133 0.00046914
-0.0015178 0.001645 0.00012317 0.0003203 -3.2637e-05 0.0011748 0.0066868 -0.0017549
0.13284 0.12403 0.0022615 0.0032337
0.00087527 9.0978e-05 0.00012476 0.00084377 0.00097855 0.00075849 -0.00026844 0.00038301
0.002208 0.0034096 0.29484 -0.011406
3500000000 0.27047 0.088891 0.0024323 -0.0047 -0.0011853 0.0015188 0.00091678 -0.00073284
-0.00082594 0.0012753 0.00059041 -0.0010319
0.0024461 -0.0047032 0.11676 -0.063019 0.0031597 0.0012977 -0.00032285 0.00058764
0.00043477 -8.1234e-05 6.3442e-06 0.0003769
-0.0012007 0.0015681 0.0031918 0.0012538 0.27428 0.13522 6.0439e-05 -1.892e-05
0.00010945 0.0010582 0.0018339 -4.023e-05
0.00097603 -0.00074189 -0.00029883 0.00058964 8.1413e-05 -6.9037e-05 0.23976 0.0045049
0.0062486 -0.0042051 -0.00032111 -0.00044406
-0.00085262 0.0012246 0.0004774 -7.0825e-05 -7.1282e-07 0.0010351 0.0061958 -0.0042122
0.17462 0.10146 0.002598 0.0010032
0.00054368 -0.00089494 4.3681e-05 0.00037545 0.0017515 -1.4753e-05 -0.00020432 -0.00034168
0.0027668 0.00079079 0.31634 -0.039207
3560000000 0.28903 0.055094 0.00030588 -0.0059907 -4.1002e-06 -0.0011176 0.0006284 0.00021048
0.0015583 0.0016165 -1.6479e-05 -0.0011555
0.00035583 -0.0059656 0.11092 -0.068323 0.0058144 -0.00057067 0.00037176 0.00055394
0.00067061 -0.00010978 0.00031188 0.00037574
-7.6438e-05 -0.0010991 0.0057994 -0.00064404 0.30149 0.092583 -8.8297e-05 -0.00018829
0.00049605 0.00055188 0.0012626 -0.0010366
0.00065247 0.00021783 0.00035287 0.00054484 -0.00010652 -0.00022114 0.22976 -0.03178
0.0049447 -0.0067876 -0.000101 -0.00031093
0.0013818 0.0016187 0.00073314 -7.6595e-05 0.00049269 0.00064684 0.0047907 -0.0068063
0.19456 0.092639 0.0026352 -0.0015648
6.5527e-05 -0.0012613 0.00034767 0.00028332 0.0013398 -0.00094375 -0.00022408 -0.00044326
0.0026517 -0.0013885 0.32841 -0.079343
3620000000 0.3066 0.017714 -0.0011548 -0.0037215 -0.0021659 -0.00038837 0.00035571 -0.0016658
-0.00015308 0.00038912 -0.00044102 -0.00075907
-0.0011449 -0.0037298 0.11169 -0.097318 0.0041976 -0.0037786 0.00020304 0.0004029
-0.00015933 -0.00082128 0.00051303 0.00033831
-0.0021815 -0.00037278 0.0042062 -0.003811 0.3146 0.048771 9.9863e-05 -0.0010711
-0.0002727 0.00025452 0.00073495 -0.0008448
0.00032539 -0.0016142 0.00026754 0.00032878 0.00010274 -0.0010539 0.21843 -0.061781
-1.5195e-05 -0.0071594 -0.0012529 0.00092399
-5.2636e-05 0.00037523 -0.00023143 -0.00090174 -0.00027676 0.00022729 -9.6843e-05 -0.0071394
0.21729 0.057301 0.00020176 -0.0013199
-0.00053908 -0.00065002 0.00070992 0.00030236 0.00070226 -0.0010658 -0.0010113 0.0010436
0.00036791 -0.0014571 0.3308 -0.11329
3680000000 0.31105 -0.026587 -0.0036213 -0.0040788 -0.0012108 0.0018246 -0.0010928 -0.0002043
0.0013608 0.00015538 -0.0012356 -0.00039068
-0.0035913 -0.0040857 0.10777 -0.11425 0.001709 -0.0046174 0.00065672 0.00027359
-0.00030303 -0.00059809 0.00088192 0.00014207
-0.0011537 0.001817 0.0016229 -0.004625 0.32588 -0.0006268 -0.00089436 -0.00068488
0.0010696 0.00075474 0.00068109 -0.0020453
-0.0010621 -0.00022553 0.00064599 0.00025364 -0.00099547 -0.00066715 0.20539 -0.095337
-0.0010766 -0.0065003 -0.0011884 0.0015101
0.0013174 9.2249e-05 -0.00025301 -0.0005466 0.0010452 0.00080586 -0.0010717 -0.0065426
0.23763 0.034862 0.00021202 -0.0018152
-0.0011901 -0.00041814 0.00081329 0.00022825 0.0008364 -0.0019022 -0.0012744 0.001317
3.5344e-05 -0.0019295 0.33064 -0.15868
3740000000 0.31332 -0.062387 -0.0031976 0.00018355 -0.0020535 0.0025087 4.0099e-05 -0.0009602
-0.00075992 2.9857e-05 -0.00079486 0.0004229
-0.0032499 0.00018 0.099196 -0.13576 0.00093586 -0.005397 0.00030368 -3.6393e-05
-0.0004388 -0.00024695 0.00056647 0.00011925
-0.0020517 0.0025606 0.00086447 -0.0054244 0.32923 -0.03987 -0.00080129 9.5956e-05
8.6109e-05 -7.1368e-05 -0.00040515 -0.0011594
0.00017431 -0.00089065 0.00033325 -7.872e-05 -0.00080468 7.3224e-05 0.1836 -0.11887
-0.0030337 -0.0053764 0.00087494 0.0024471
-0.00077405 -4.1519e-05 -0.0005004 -0.00014034 0.00014651 -0.00012084 -0.0031238 -0.0053027
0.24698 0.0014489 -0.0014546 -0.00079679
-0.00079515 0.00036997 0.00056126 0.00017423 -0.00036847 -0.001102 0.0010329 0.002599
-0.0012363 -0.00090508 0.31639 -0.19788
3800000000 0.3087 -0.10873 -0.0023446 0.00071121 0.00087352 0.0037172 -0.0013195 -0.0015084
0.001431 0.0012512 -0.00099987 0.00024578
-0.0023107 0.00071949 0.089165 -0.15088 -0.0020365 -0.005072 0.00028081 0.00018058
-0.00084912 -0.00039237 0.00072975 -4.6818e-05
0.00092829 0.0038069 -0.0021245 -0.0050349 0.32585 -0.081614 -0.00086244 0.00051792
0.00087789 6.7699e-05 -0.00094976 -0.00075098
-0.0013368 -0.0015734 0.00028731 0.00029272 -0.00088797 0.00052615 0.17514 -0.14404
-0.0034781 -0.0036968 0.0015169 0.0018501
0.0016752 0.0011469 -0.00080029 -0.00047047 0.0008276 5.9784e-05 -0.0033741 -0.0035597
0.26196 -0.036631 0.0011776 0.00035094
-0.00071473 0.00043443 0.00065047 -6.1268e-05 -0.00091166 -0.00080699 0.0014961 0.0017242
0.00094714 0.00056409 0.30938 -0.23962
3860000000 0.29694 -0.13993 -0.00065203 0.0011811 0.0025402 0.0019636 -0.0021681 0.0010028
0.00078423 -0.0014638 -0.00016772 0.0014595
-0.00066658 0.0011302 0.069905 -0.16099 -0.0030682 -0.005056 0.00065517 -0.00072399
-0.00074759 0.0012161 0.00079139 -0.00098858
0.0025762 0.0019776 -0.0031614 -0.0049675 0.30629 -0.12177 -0.00062991 0.0009426
0.00010856 -0.00033801 -0.0007651 -0.00057831
-0.0021168 0.0010939 0.00058581 -0.00078838 -0.00060915 0.00090216 0.14683 -0.15956
-0.002689 -0.00372 0.0018108 0.00087024
0.00093991 -0.0012512 -0.00074215 0.0013004 0.00013428 -0.00029498 -0.0027765 -0.0037408
0.26188 -0.065324 0.0004117 -0.0014931
-0.00029986 0.0015573 0.00082394 -0.0009434 -0.00081888 -0.00047089 0.0018224 0.00094665
0.0005197 -0.0018914 0.28696 -0.27786
3920000000 0.28342 -0.18027 0.0015592 0.00023469 0.0037448 0.0025891 -7.1272e-06 0.00098793
0.00078848 -0.00031179 0.00068619 0.00061305
0.0014938 0.00025474 0.043233 -0.17733 -0.0049795 -0.0035506 -0.00042561 -0.00022108
0.0001672 0.00019371 -0.00026816 -0.00050582
0.0037171 0.0024121 -0.0050266 -0.0034849 0.29991 -0.15491 0.00038408 0.0011744
0.0017959 -0.00084605 -0.00069076 -2.3379e-05
5.0489e-05 0.00084594 -0.00040149 -0.00017415 0.00040929 0.0011915 0.12746 -0.16982
-0.0040317 -0.0033249 0.0023036 -0.0001583
0.00060141 -0.00020441 0.00022465 5.0988e-05 0.0017538 -0.0010649 -0.0040777 -0.0032031
0.25602 -0.11091 0.0010886 -0.0012184
0.00061429 0.00074977 -0.00027248 -0.00056865 -0.00049143 -0.00012964 0.002401 -0.00027105
0.0010924 -0.0008723 0.265 -0.30499
3980000000 0.25638 -0.21594 0.0018231 -0.0029885 0.0048649 -0.00039854 8.8433e-05 0.00097885
0.00087302 -0.0017428 0.00043802 0.00018919
0.0018147 -0.0029867 0.021369 -0.19144 -0.0056715 -0.0013977 0.00078026 0.00055433
0.00053198 0.0004361 -2.0784e-05 -0.0011882
0.0049333 -0.0004455 -0.0057079 -0.0012904 0.27177 -0.18547 0.0012978 8.535e-05
-0.0009928 -0.0015133 -0.00070076 -0.00049771
0.00011662 0.0011565 0.00069513 0.000415 0.0012999 3.9621e-05 0.091414 -0.1924
-0.0044404 -0.0034363 0.0014906 -0.00081386
0.00093488 -0.0020638 0.00065487 0.00055656 -0.0010019 -0.0013668 -0.0045139 -0.0034621
0.24677 -0.14288 0.0017992 -0.0044842
0.00042573 3.9463e-05 -6.1313e-05 -0.0011762 -0.00082907 -0.00051287 0.001629 -0.00089146
0.0017053 -0.0048287 0.23096 -0.34394
4040000000 0.22886 -0.24161 -0.00040889 -0.0038569 0.0032704 -0.0029815 0.00042185 0.000288
-0.00073786 -0.00088391 0.00063783 6.7964e-06
-0.00039358 -0.0039043 -0.004158 -0.19883 -0.0049249 0.00015791 0.0001472 -0.0010214
-7.5829e-05 0.00015455 -0.0015302 -0.00020597
0.0032689 -0.0030317 -0.0049341 0.00024669 0.24979 -0.21887 0.00020085 -0.00067858
-0.00059157 -0.00050449 -0.0010579 5.9633e-05
0.00033301 0.00021357 0.00012597 -0.0010034 0.00017527 -0.00060983 0.069194 -0.18676
-0.0062171 -0.0017655 0.0015773 -0.00051217
-0.00052224 -0.00073151 1.6916e-05 0.00015047 -0.00060563 -0.00054682 -0.0062047 -0.0017371
0.23409 -0.1748 -0.0015274 -0.0033477
0.00079831 0.00019079 -0.0015155 -0.00016017 -0.00092194 0.00013875 0.0015054 -0.00047724
-0.0016169 -0.0032229 0.19415 -0.36159
4100000000 0.19918 -0.26578 -0.0032011 -0.0029274 0.0013168 -0.0035138 -4.2859e-05 0.00015119
0.00043425 -0.0017023 0.00040105 -1.6266e-05
-0.0031858 -0.0029701 -0.029486 -0.20306 -0.0048533 0.0010447 -0.00029088 -0.00035848
0.00082377 0.00033156 -0.00057279 0.000353
0.0012338 -0.0034765 -0.0048102 0.001098 0.2286 -0.24554 0.00013348 -0.00014176
-0.00087462 -0.00018155 -0.0013172 0.00019662
-0.00021393 0.00017728 -0.00023271 -0.00036296 0.0001915 -0.00014574 0.036125 -0.20086
-0.0061643 0.0006433 0.0012964 -0.0015857
0.00046465 -0.0016681 0.00077879 0.0003544 -0.00088362 -0.00025452 -0.006269 0.00064101
0.22104 -0.2003 -0.0016371 -0.0041383
0.00039456 0.00016283 -0.00059299 0.000361 -0.0013063 9.153e-05 0.0014848 -0.0015859
-0.0016915 -0.0041342 0.16136 -0.38887
4160000000 0.17007 -0.28316 -0.0037287 -0.0020364 -0.00032727 -0.0031205 0.00078958 -0.00022899
-0.0038652 -0.00056401 0.00070298 -0.00068186
-0.003742 -0.0020656 -0.055511 -0.1995 -0.0045946 0.0027229 -0.00030761 -0.00028229
0.0002577 -0.00070178 -0.0010325 0.00043731
-0.00043751 -0.0032396 -0.0045742 0.0027903 0.1957 -0.26144 0.00061796 -9.8314e-05
-0.00085455 -0.00064315 -0.001178 0.00079616
0.00085277 -0.00013523 -0.00044643 -0.00019181 0.00051431 -5.3947e-05 0.01124 -0.18865
-0.0051507 0.0019319 0.0013519 -0.0021049
-0.0038175 -0.00071488 0.00033505 -0.00058202 -0.00077669 -0.00054969 -0.0049975 0.001921
0.18935 -0.23429 -0.0036743 -0.0037599
0.00087492 -0.00069345 -0.00097937 0.0005303 -0.0013563 0.00084648 0.0011842 -0.0021675
-0.0038108 -0.0034651 0.11157 -0.3979
4220000000 0.14206 -0.29894 -0.0044549 0.00012454 4.532e-06 -0.0037003 -0.00032499 -0.00024611
-0.00087089 0.00067726 0.00030742 -0.001164
-0.0044464 0.00013777 -0.091607 -0.18963 -0.0021807 0.003347 -0.0001575 -4.1476e-05
-5.5218e-05 0.00018475 -0.00049346 0.0010114
-6.4058e-05 -0.0038007 -0.0021537 0.0034092 0.16633 -0.2874 5.969e-05 -8.4276e-05
0.00020996 0.00019607 -0.00034522 0.0012298
-0.00022869 -0.00014031 -9.9102e-05 -9.8112e-05 8.2134e-05 -3.845e-05 -0.012138 -0.18666
-0.0042817 0.0022351 -0.00012444 -0.0022731
-0.00076678 0.00079893 -0.00011243 9.7049e-05 0.0001953 0.00010341 -0.0043482 0.0022127
0.17499 -0.25811 -0.0044234 -0.0026643
0.0002632 -0.00096245 -0.00042934 0.0009614 -5.7549e-05 0.0010953 9.5238e-05 -0.0021714
-0.0047774 -0.0028665 0.08451 -0.41152
4280000000 0.11169 -0.30817 -0.0027347 0.0016376 -0.0017855 -0.0042729 -0.00035126 0.00060777
-0.00072542 0.0013638 -0.00057651 -0.00028967
-0.0027907 0.0016008 -0.11744 -0.19468 -0.0029067 0.0030363 -0.00067763 -0.00032234
0.00023196 0.00019816 0.00066425 0.0006376
-0.0017385 -0.0043395 -0.0029128 0.003097 0.13669 -0.29492 0.00084695 -0.00025293
-0.000738 0.0010419 -0.00031787 0.00086522
-0.00043194 0.00053953 -0.00075681 -0.00028826 0.00077595 -0.00030021 -0.050157 -0.17209
-0.0047589 0.0022116 -0.00073284 -0.0026416
-0.00058363 0.001403 0.00030005 0.00017192 -0.00083419 0.0011395 -0.0046806 0.0021918
0.13109 -0.28148 -0.0063413 -0.00098835
-0.00062805 -0.00039615 0.00062649 0.00064969 -0.00037296 0.00086211 -0.00077153 -0.0026005
-0.0061102 -0.0010643 0.03346 -0.41684
4340000000 0.084272 -0.31763 -0.0018055 0.001852 -0.0024149 -0.0015407 0.00023454 0.00056211
7.4194e-05 0.00072212 7.2093e-06 -0.00098445
-0.0017754 0.0018844 -0.13834 -0.16854 -0.0019435 0.0040439 -0.00012104 0.00045178
-0.00028801 -0.00033026 0.00021443 0.00026051
-0.002443 -0.0014983 -0.0018928 0.0040234 0.10095 -0.31166 -0.00036363 -0.0010484
0.00033087 0.00058742 0.00081227 0.0021091
0.00023162 0.00053598 -5.9188e-05 0.00049719 -0.00030392 -0.00098884 -0.068455 -0.16877
-0.0038674 0.0038895 -0.0013126 -0.0023658
2.7065e-05 0.0008504 -0.00014913 -0.00031992 0.00029845 0.00064242 -0.0037785 0.0038663
0.10519 -0.30665 -0.004723 0.0013485
-1.0473e-05 -0.001019 0.00028803 0.00035887 0.00087208 0.002125 -0.0014435 -0.0023511
-0.0046862 0.001269 -0.00060782 -0.41078
4400000000 0.054056 -0.32348 -0.00098938 0.0013838 -0.002499 -0.0016511 0.00082377 0.0012797
-5.7246e-05 0.000597 -9.2827e-05 -0.00056199
-0.00096781 0.0013156 -0.16714 -0.1591 -0.0012593 0.0041052 -0.00046532 0.0005183
0.00019303 -0.0005757 0.00057918 0.00046264
-0.0025084 -0.0016072 -0.0012263 0.0041095 0.07202 -0.31861 -0.00020015 -0.00021424
0.00027448 0.00044677 0.0010526 0.001553
0.00076368 0.0013737 -0.00044034 0.00044045 -0.00023692 -0.00026606 -0.092727 -0.15609
-0.003189 0.0048446 -0.0022284 -0.0013409
1.9175e-05 0.00057347 3.7032e-05 -0.00053568 0.00020119 0.00041035 -0.0032139 0.0049455
0.073921 -0.31824 -0.0041969 0.00090922
-0.00013292 -0.00063096 0.00046882 0.00042658 0.0011803 0.0013809 -0.0020318 -0.001345
-0.0039345 0.0010451 -0.045771 -0.41634
4460000000 0.01786 -0.32385 -0.00070366 0.00032374 -0.0042232 -0.00084687 0.0014405 -0.00061447
-0.00036778 0.0012494 -0.0011733 -0.00039126
-0.0006677 0.00035944 -0.18932 -0.12999 -0.00044358 0.0044645 -0.00031761 0.00073957
-0.0004119 -0.00047589 0.00053062 -0.00042321
-0.0041974 -0.00081901 -0.00036958 0.0044938 0.046338 -0.32596 -0.00042957 -0.00043182
0.00066289 0.00042943 0.0020074 0.00052262
0.0013949 -0.0006393 -0.00030056 0.00079914 -0.00045222 -0.0004519 -0.10618 -0.13461
-0.0016334 0.0061652 -0.0024766 -0.00084206
-0.00042252 0.0013532 -0.00044166 -0.0005166 0.00069889 0.00051176 -0.0016482 0.0061186
0.039852 -0.31537 -0.004246 0.0029422
-0.0012898 -0.00025069 0.00057511 -0.000473 0.0018388 0.00073309 -0.0025522 -0.00086473
-0.0043469 0.0027132 -0.086141 -0.39796
4520000000 -0.0056391 -0.32451 -0.00035511 -0.00048143 -0.0036261 0.00023579 0.00072686 6.0021e-05
0.001685 3.2809e-05 -0.00067806 0.0010093
-0.00037746 -0.00047536 -0.21394 -0.11306 0.00081183 0.0045364 0.00050729 0.0008149
-0.00035686 0.00015969 0.00030753 -0.00022584
-0.0036206 0.00026142 0.00083166 0.004579 0.015424 -0.32379 -0.0013099 0.00046971
0.0006208 -0.00033894 0.0015696 -0.0010529
0.00066142 -4.5961e-05 0.00058328 0.00082465 -0.0012588 0.00048661 -0.12376 -0.1255
-0.00026223 0.0056066 -0.0029916 -0.00041696
0.001664 0.0001462 -0.00032289 0.00012455 0.00060302 -0.00034906 -0.0002548 0.0055002
-0.0092282 -0.32792 -0.0027984 0.0026201
-0.00073279 0.00096892 0.00035815 -0.00016013 0.0016816 -0.001074 -0.0031385 -0.00023145
-0.0025158 0.0026672 -0.11454 -0.39591
4580000000 -0.043101 -0.31777 -0.0012325 -0.00074693 -0.0031853 0.0024517 0.00076387 -0.00043757
0.00018423 0.00029105 -0.00036944 0.00070683
-0.0012101 -0.00076809 -0.23288 -0.087075 0.00091878 0.0041697 0.00064726 -8.351e-05
1.6883e-05 0.000132 0.0002184 -0.00028467
-0.0031449 0.0024865 0.00097662 0.0041153 -0.016124 -0.32083 -0.00020361 0.00046563
-0.00017942 -0.00011056 0.0015903 -0.00078025
0.00088523 -0.00044458 0.00057974 -0.0001096 -0.00015549 0.00047105 -0.13424 -0.1012
0.0019304 0.0050639 -0.0026933 0.0011911
0.00024879 0.00013327 1.9281e-06 0.00024862 -0.00033274 -4.1507e-05 0.0019954 0.0051344
-0.035544 -0.33517 -0.0022644 0.0034264
-0.00037335 0.00086952 0.00014527 -0.00027216 0.0015368 -0.00090342 -0.00262 0.0010512
-0.0023439 0.0032726 -0.16024 -0.36692
4640000000 -0.06869 -0.31206 -0.0025759 -0.0016916 -0.0030204 0.0026456 0.00061751 -0.0013879
0.0015861 -0.0003208 0.00017168 0.00098466
-0.0025424 -0.0016557 -0.24345 -0.059103 0.0015619 0.0038523 0.0006948 0.00028637
-0.00036285 0.00043076 -9.3644e-06 -0.00073132
-0.0030726 0.0027021 0.0016114 0.0038332 -0.040459 -0.3149 0.00024765 0.00076083
0.00082121 0.00031599 0.0002181 -0.0021402
0.00045008 -0.0015202 0.00080062 0.00037633 0.0002443 0.00084733 -0.14009 -0.086495
0.0036101 0.0038327 -0.0024369 0.0017008
0.0014141 -0.00020342 -0.00031456 0.00029697 0.00091416 0.00025236 0.0036097 0.0036592
-0.068634 -0.32202 -0.0025019 0.0037722
0.00011177 0.000948 -2.2486e-05 -0.0007255 0.00028901 -0.0021162 -0.0024509 0.0016787
-0.0025248 0.0039358 -0.17905 -0.35665
4700000000 -0.096347 -0.30769 -0.004315 -0.00012065 -0.0016141 0.0046447 -0.00090793 -0.0011479
0.0011025 -0.00057511 0.00088874 0.00049206
-0.0043134 -0.00013294 -0.25539 -0.040661 0.0026203 0.0042014 0.00051119 -0.00048414
0.00022551 0.0005021 -0.00041673 1.6596e-05
-0.0015225 0.0046455 0.0026817 0.0042014 -0.071048 -0.30962 -0.00025728 0.00053142
0.000169 -0.0001291 -1.7193e-05 -0.0013037
-0.00093265 -0.0011048 0.00048104 -0.00054495 -0.00022004 0.00043059 -0.15658 -0.065936
0.0031431 0.0013125 -0.0015658 0.0024139
0.0010102 -0.00066087 0.00022262 0.00052793 0.00012855 -3.1187e-05 0.003255 0.0014219
-0.10757 -0.31624 -0.0012638 0.0040893
0.00093757 0.00059355 -0.00032577 -4.7738e-05 0.00016011 -0.0014533 -0.0014553 0.0025493
-0.0012593 0.0037859 -0.22276 -0.3279
4760000000 -0.12698 -0.29305 -0.004907 0.0013793 0.00075197 0.0045977 -0.00081815 -0.00072439
0.0002022 -0.0011527 0.00091895 -0.00028574
-0.0048649 0.0013363 -0.25162 0.0013815 0.003102 0.0031162 -1.7201e-05 -0.00064519
0.00035591 0.00021709 0.00010962 -8.9878e-05
0.00085023 0.0045885 0.0031405 0.0030782 -0.10173 -0.29606 0.00094942 0.00046333
0.0012526 -0.00010773 -0.0010227 -0.0012255
-0.00066425 -0.00063223 -3.5679e-05 -0.00060953 0.00088998 0.00051956 -0.15101 -0.049706
0.002263 0.0011913 -0.00078371 0.0027424
0.00032894 -0.0012685 0.00040778 0.0001807 0.0012012 -9.8461e-05 0.002248 0.0010214
-0.14004 -0.30029 -0.0004894 0.0040177
0.00083551 -0.00040438 0.00020599 2.205e-05 -0.0011503 -0.0012183 -0.00077087 0.0026839
-0.00060545 0.0040587 -0.2339 -0.3063
4820000000 -0.15345 -0.27954 -0.0050084 0.0027345 0.001442 0.0028238 -0.00090604 -0.00049534
0.00037615 -0.00096121 0.00016572 -0.00038902
-0.005021 0.0027131 -0.26365 0.023706 0.0043326 0.0032706 -7.8601e-05 -0.00031606
0.00035841 -6.7293e-05 -0.00024322 -0.00042629
0.0014876 0.0027774 0.0044141 0.0032868 -0.12881 -0.29221 0.00052182 -0.0004584
0.00026749 -0.00068959 -0.00099963 -0.00037496
-0.00099021 -0.00038585 -9.2303e-05 -0.00034583 0.00061242 -0.00044772 -0.16613 -0.031865
0.0019081 -0.0002347 -2.7124e-05 0.0030069
0.0004763 -0.00082672 0.00028665 -6.055e-05 0.00042681 -0.0008665 0.0019687 -0.00025897
-0.18125 -0.284 -7.5238e-05 0.0032901
0.00018096 -0.00033468 -0.00025243 -0.00044479 -0.00092363 -0.00032642 -2.1421e-05 0.0031233
-0.00018338 0.003122 -0.27131 -0.27618
4880000000 -0.18486 -0.2605 -0.0042262 0.0044922 0.0020036 0.0030352 -0.0014751 0.00030786
-0.00078162 -0.001228 0.00030841 -0.00012533
-0.004237 0.0044839 -0.25566 0.064756 0.0047041 0.0016644 -0.00039417 -0.00017375
-0.00012011 0.0002028 -0.00010775 0.00013867
0.0020552 0.0030183 0.0046732 0.0016078 -0.14791 -0.27923 0.00037651 -0.0003163
9.4759e-05 -0.0012228 -0.00067611 0.00015458
-0.0014692 0.00023527 -0.00035622 -0.0001662 0.00034944 -0.00038044 -0.15958 -0.013684
0.00038051 -0.0002941 0.0011329 0.002545
-0.00081374 -0.0012072 -0.00010981 0.00018714 1.1128e-06 -0.0011492 0.00044585 -0.00025423
-0.21139 -0.26838 0.00027645 0.002778
0.00031586 -0.00011295 -0.00016933 0.00014481 -0.00064178 -1.2318e-05 0.0011428 0.0025468
0.00045622 0.0029436 -0.2832 -0.24697
4940000000 -0.20593 -0.24332 -0.0031041 0.0064979 0.002793 0.0012208 -0.00022719 0.00073162
-0.0010467 -0.00057181 0.00022897 -0.00093349
-0.0031226 0.0064728 -0.26793 0.090891 0.0058637 0.0013546 -8.0567e-05 -0.00012871
0.00028105 -0.00034193 -0.00039472 0.000137
0.0028245 0.0012486 0.0058546 0.0012756 -0.16775 -0.25592 0.00013043 -0.0005331
-0.0011333 -0.00021407 -0.00035022 0.00019899
-0.00016528 0.00076785 -8.076e-05 -0.00011961 0.00015425 -0.00051956 -0.16716 -0.0038003
-0.00044139 0.00021891 0.0019381 0.0019598
-0.00098953 -0.00051176 0.00027746 -0.00031972 -0.0010703 -0.00025312 -0.00030746 0.00027274
-0.23611 -0.24224 0.00026414 0.0032117
0.00011707 -0.00078452 -0.00043654 0.00011213 -0.00032866 0.00030636 0.001875 0.0019733
9.8885e-05 0.0029668 -0.30735 -0.22098
5000000000 -0.22651 -0.21987 -0.00023231 0.0073873 0.0031946 0.0018214 -0.00023551 0.00064859
-0.00048093 0.00057135 -3.6728e-05 -0.00076218
-0.00021919 0.0074194 -0.25417 0.10817 0.0059491 -0.00067677 -0.00033993 -6.0435e-05
-0.00017888 -0.00055871 -0.00021189 -6.0903e-05
0.0032342 0.0018185 0.0059335 -0.00080115 -0.19791 -0.24217 -0.00069079 -0.00063365
-0.00040811 -0.00021439 -0.00042638 -0.00024857
-0.00021576 0.00061991 -0.00034248 -5.1725e-05 -0.00066243 -0.00068613 -0.16121 0.020364
-0.00087365 0.0014957 0.0024054 0.0013131
-0.00051145 0.00067845 -0.00011524 -0.00052771 -0.00046504 -0.00023799 -0.00091288 0.001494
-0.26421 -0.21883 7.0085e-05 0.0037892
-0.00016889 -0.00078156 -0.00024207 -2.8434e-05 -0.00037169 -0.00025765 0.0024369 0.0012328
0.00010636 0.0040247 -0.31963 -0.18673
5060000000 -0.24826 -0.19269 0.0017578 0.0071151 0.0032486 -0.00037039 0.00014493 0.00055074
-0.00044849 -2.2896e-05 -0.00043703 -0.00021407
0.0017233 0.0071423 -0.23746 0.14514 0.0053421 -0.0018574 -4.2966e-05 0.00025162
-0.00043659 -2.331e-05 -0.00040215 0.00030285
0.0032407 -0.00035687 0.0052848 -0.0019641 -0.21207 -0.2207 -0.00035889 0.00030894
-0.0010224 5.5276e-05 -0.0011018 -7.3733e-06
0.00019096 0.00057441 -3.8126e-05 0.00022768 -0.00038676 0.00030217 -0.16338 0.027695
-0.00030928 0.0031025 0.0017696 0.00038545
-0.00047114 -4.3886e-05 -0.00040862 6.3461e-06 -0.00092974 6.8173e-05 -0.00036347 0.0031228
-0.27892 -0.18874 0.0011919 0.0036034
-0.00043316 -0.00019654 -0.00038674 0.00028087 -0.001113 -3.9465e-05 0.0018469 0.00047938
0.0012472 0.0033774 -0.33211 -0.15828
5120000000 -0.26447 -0.16737 0.0034517 0.0061293 0.0029956 -0.0005784 0.00035431 0.00066497
-2.3368e-05 0.00092642 -0.0004661 0.00017485
0.0034549 0.0061224 -0.23211 0.17175 0.004792 -0.0027491 7.8127e-05 0.00025136
-7.0955e-05 -1.0354e-05 3.8727e-05 0.00028371
0.0030119 -0.00067341 0.0047574 -0.0028215 -0.2267 -0.2055 -0.0001524 0.00013208
-0.00038204 0.00084151 -0.0012872 0.00058789
0.00033852 0.00071413 0.00011853 0.00024458 -0.00010963 0.00012297 -0.15939 0.054212
0.0013026 0.0034603 0.0024986 0.00029913
4.3394e-05 0.00088213 -5.0155e-05 -6.3922e-05 -0.00028743 0.00084174 0.0013349 0.0033332
-0.29413 -0.15506 0.0016299 0.0035285
-0.00040923 0.00022081 9.8865e-05 0.00033621 -0.0011304 0.00074892 0.0023463 0.00031004
0.0015402 0.0035151 -0.34498 -0.12429
5180000000 -0.28089 -0.13737 0.0051361 0.0048286 0.0033652 -0.0010626 0.00027113 0.00057787
-0.00014651 0.00025471 -0.00043464 0.00033567
0.0051208 0.0048369 -0.21043 0.19445 0.0041523 -0.0039091 -0.00032647 -0.00026145
-0.00019217 -0.00020024 -8.1077e-05 0.00016356
0.0033966 -0.0010532 0.0040865 -0.0039636 -0.23742 -0.16946 -0.00038361 0.00078918
3.801e-06 1.6001e-05 -0.00045161 0.0011206
0.00026708 0.00058973 -0.00034877 -0.00026335 -0.00041392 0.0007643 -0.15859 0.063561
0.0027673 0.0039208 0.0022552 -0.00076492
-0.00023923 0.00025009 -0.00022546 -0.00013881 -0.00014807 3.2621e-07 0.0028033 0.0039847
-0.3075 -0.11233 0.0027294 0.0036861
-0.0003756 0.00044672 -0.0001246 0.00012645 -0.0004988 0.0010217 0.0022807 -0.00075631
0.0026809 0.0037386 -0.34744 -0.092196
5240000000 -0.29004 -0.11042 0.0051785 0.0034744 0.0027619 -0.0027127 0.00068972 7.7724e-05
-0.00032939 -0.00012594 1.3326e-05 0.00051632
0.0051442 0.0034876 -0.19899 0.23236 0.0030481 -0.0046364 -7.7032e-05 8.6409e-05
-0.00018711 5.1955e-05 0.00023637 0.00037539
0.0027058 -0.0027104 0.00295 -0.0046699 -0.25413 -0.14497 0.00034849 0.0002612
-0.00041595 0.00055378 0.00016049 0.0012508
0.00071401 6.2066e-05 -3.5706e-05 5.0471e-05 0.00035659 0.00026874 -0.15916 0.084385
0.0036277 0.0026986 0.0017417 -0.0012916
-0.00020015 -0.00015686 -0.00029437 9.9553e-05 -0.00024905 0.00057106 0.0037786 0.00267
-0.32096 -0.071033 0.0030367 0.0026851
4.3383e-06 0.00062244 0.00024942 0.00037674 0.00015752 0.0013058 0.0017005 -0.0013504
0.0030239 0.0026693 -0.354 -0.059184
5300000000 -0.29581 -0.080693 0.0060234 0.0019598 0.0018211 -0.003072 0.00014939 -0.00039813
0.00024654 0.00065707 0.00017502 0.00022802
0.0060013 0.0019782 -0.19147 0.23717 0.0021466 -0.0052556 -0.00012308 0.00022754
-7.1373e-06 0.000428 0.00028084 0.00025
0.0017344 -0.0030552 0.0020422 -0.0052919 -0.27016 -0.11969 0.00031084 -0.00022094
0.00039859 0.00057694 0.00078667 0.00066073
0.00011342 -0.0003053 -0.00015604 0.00021616 0.0003067 -0.00028148 -0.15136 0.093527
0.0052974 0.001782 0.0012981 -0.0014975
0.000374 0.00078535 6.3713e-05 0.00041265 0.00024655 0.00050596 0.0053661 0.0017513
-0.33371 -0.042616 0.0034673 0.0027187
0.00014564 0.00026729 0.00027768 0.00028477 0.00088184 0.00067415 0.0012421 -0.0013665
0.0032761 0.002632 -0.35023 -0.023692
5360000000 -0.29645 -0.044044 0.0059744 0.00078613 0.00053658 -0.003726 0.0004054 -8.8279e-06
4.0916e-05 0.00036675 0.00052576 -0.00012505
0.0059581 0.00080584 -0.15458 0.2589 0.00088747 -0.0056147 5.5149e-05 0.0002232
-3.5059e-05 0.00011244 0.0005301 -0.00015958
0.00055088 -0.003677 0.00081338 -0.0056504 -0.27005 -0.092958 0.00048763 0.00029765
0.00027208 0.00018152 0.0008221 0.00048077
0.00038522 -7.7151e-05 0.00011564 0.0002123 0.00048975 0.00036788 -0.14975 0.11137
0.0059155 -0.00053638 0.00078256 -0.0018729
2.5476e-05 0.00038911 2.685e-06 4.2254e-05 0.00031334 0.0003175 0.0057567 -0.00059906
-0.32927 -0.0040583 0.0045814 0.0023372
0.00053384 -0.00019396 0.00054572 -0.00012384 0.00072773 0.00054217 0.00076956 -0.0020184
0.0046842 0.002391 -0.34828 0.0050269
5420000000 -0.29959 -0.020679 0.0061267 -0.0010292 -0.00050416 -0.0038151 -4.8617e-05 -0.00019293
0.00071282 0.00056407 0.00032697 -0.00024118
0.006117 -0.001012 -0.13565 0.28598 7.6285e-06 -0.0055803 0.00010678 0.00015618
4.4109e-05 -9.4989e-05 0.00028447 -0.00010788
-0.0005562 -0.0038005 -0.00011353 -0.0055632 -0.2863 -0.05965 -0.00023935 -0.00061291
0.00065017 0.00030347 0.00089146 -5.8762e-05
-6.2748e-05 -0.00017315 0.00010888 0.00020439 -0.00019792 -0.00060872 -0.1384 0.12626
0.0049742 -0.0019946 0.00011998 -0.0018328
0.00076147 0.00042133 8.5755e-05 -0.00010145 0.00062278 0.00014657 0.005105 -0.0020146
-0.33286 0.025051 0.0047249 0.0011057
0.00026925 -0.00013874 0.00027342 -7.0232e-05 0.00094204 3.3053e-05 0.00011413 -0.0017094
0.0046383 0.00098781 -0.34162 0.046495
5480000000 -0.29197 0.015746 0.0050427 -0.0019765 -0.0019584 -0.0030101 0.00036766 1.311e-05
0.00079175 -0.00027248 -0.00020005 -0.00015864
0.0050708 -0.0019531 -0.12163 0.29394 -0.001607 -0.0056514 3.2763e-05 0.00018415
5.625e-05 -4.8359e-05 0.00022399 -0.0001535
-0.0019639 -0.0030002 -0.0017309 -0.00566 -0.29058 -0.03776 -0.00015615 0.00017837
0.0007898 -0.00036152 0.00070307 -8.8728e-05
0.0003853 1.305e-05 1.8605e-05 0.00020771 -0.00018389 0.00019985 -0.13201 0.13713
0.0041482 -0.003478 -0.00016995 -0.0017215
0.00084141 -0.00027373 4.5618e-05 -2.9152e-05 0.0006734 -0.00031874 0.0040703 -0.0035381
-0.32262 0.053817 0.0048449 0.00025137
-0.00022362 -0.00012274 0.00020983 -0.0001517 0.00072756 -0.00012357 -0.00012642 -0.001789
0.0048558 0.00023949 -0.33275 0.068277
5540000000 -0.28902 0.040872 0.0042612 -0.0025913 -0.0026683 -0.0020104 0.00039694 -0.00037653
0.00017566 -0.00010799 -0.00033106 8.6096e-05
0.0042537 -0.0025765 -0.081287 0.31176 -0.0025894 -0.0049787 0.00043694 0.00010925
-4.8532e-05 -8.8853e-05 -0.00015566 -0.0004393
-0.0027808 -0.0020218 -0.0026883 -0.0049139 -0.29 -0.01654 0.00021667 -0.0002117
0.00018423 -7.9136e-05 0.00038713 -0.00023312
0.00032559 -0.00037793 0.00039606 8.9117e-05 0.0002825 -0.00019901 -0.12069 0.15862
0.0025333 -0.0041071 -0.00077075 -0.0020039
0.00012247 -0.00015176 -7.7334e-05 -9.0622e-05 0.00023847 -8.4557e-05 0.0024976 -0.003957
-0.30852 0.088882 0.0048737 -0.001199
-0.00031127 4.9869e-05 -0.0001217 -0.00043309 0.0003614 -0.00021721 -0.00087661 -0.0019488
0.00497 -0.0010272 -0.32475 0.10964
5600000000 -0.27805 0.069282 0.0034217 -0.0036446 -0.0023817 -0.0016752 0.00030216 -0.00032727
0.00039573 -0.00018309 0.00023138 0.00047936
0.0034418 -0.0036416 -0.078578 0.32611 -0.003701 -0.004684 7.5138e-05 -0.00021156
-9.7094e-05 5.0697e-05 -0.00023973 -0.00027317
-0.0024016 -0.0016746 -0.0037586 -0.0047012 -0.28951 0.015452 -5.206e-05 0.00018368
0.00045191 -0.00036423 0.00031191 -0.00055773
0.00035378 -0.00036218 8.1046e-05 -0.00020676 -0.00010393 0.00018095 -0.11294 0.15816
0.0017242 -0.0038754 -0.0012316 -0.0010887
0.00037878 -0.00022454 -8.0629e-05 4.6769e-05 0.0004379 -0.00040957 0.0017448 -0.0039515
-0.29964 0.11852 0.0044992 -0.001186
0.00021561 0.00038811 -0.00018974 -0.00026543 0.00035624 -0.00058201 -0.00125 -0.0011327
0.0043858 -0.0013569 -0.30337 0.1242
5660000000 -0.26711 0.090995 0.0031455 -0.003653 -0.0034377 -0.00063131 -0.000336 -0.0007142
-0.00017656 -0.0006181 0.0003703 -0.00027095
0.0031432 -0.0036365 -0.037635 0.31787 -0.0045066 -0.0030763 -9.666e-06 -0.00013928
9.5483e-05 1.2368e-05 -9.9488e-05 -1.362e-05
-0.0034247 -0.00057639 -0.0045345 -0.0030185 -0.29048 0.039131 -0.00010299 2.4665e-05
-0.00046861 -0.00065493 0.00029328 -0.0010982
-0.0003906 -0.00072286 -1.9211e-05 -0.00017168 -6.0909e-05 4.2701e-05 -0.097875 0.17826
0.00065569 -0.0040734 -0.0013135 -0.000935
-8.8018e-05 -0.00061673 0.00010884 6.1933e-05 -0.00042584 -0.00060085 0.00056534 -0.0040367
-0.28556 0.14665 0.0043592 -0.0023139
0.00048091 -0.0002319 -0.00010928 -5.3126e-05 0.00025233 -0.0010829 -0.0012736 -0.00095158
0.0043109 -0.0020877 -0.29493 0.16037
5720000000 -0.25264 0.11336 0.0026877 -0.004177 -0.0028854 0.00078075 -0.00050734 -0.00023807
-0.00029478 -0.00028544 -7.9687e-05 -0.00039269
0.0026863 -0.0041833 -0.0095615 0.34394 -0.0055735 -0.0026305 6.1927e-05 -2.705e-06
-0.0002069 1.6852e-05 -0.0002916 0.00013945
-0.0028671 0.00082936 -0.0056168 -0.0025359 -0.28712 0.070422 0.00017464 7.9016e-05
0.00018172 0.0003943 -6.9538e-05 -0.00025496
-0.00050695 -0.0001915 5.8873e-05 -4.9231e-05 0.0001858 5.1389e-05 -0.081893 0.18032
-0.00027636 -0.0034206 -0.0016358 -0.00050774
-0.00028554 -0.0001536 -0.00028095 1.4879e-06 0.00017871 0.00033195 -0.00022231 -0.0033783
-0.27443 0.17358 0.0039106 -0.0034014
-0.00018658 -0.00041938 -0.00024109 0.00015023 -4.616e-06 -0.00028159 -0.0017487 -0.00049135
0.0040205 -0.0034957 -0.2646 0.17823
5780000000 -0.23666 0.13048 0.0015023 -0.0048068 -0.0025669 0.0010734 -0.00069161 0.00014197
-0.000358 -0.00027434 -0.00026937 -0.00024004
0.0015195 -0.0048093 0.0036629 0.33891 -0.0059188 -0.00071922 -5.2414e-05 -0.00020834
-7.4538e-05 4.6001e-05 -4.7501e-05 -0.0001567
-0.0025485 0.0010966 -0.0059874 -0.0005689 -0.2839 0.086955 -7.3896e-05 -0.00013223
0.00016817 -0.00014141 -0.00051601 -0.00068
-0.00076266 0.00011687 -2.3623e-05 -0.00019167 -0.00011255 -8.2578e-05 -0.072837 0.19613
-8.8536e-05 -0.0031013 -0.0012017 3.5833e-05
-0.00040536 -0.00027708 -2.2103e-05 -4.9822e-05 0.00017079 -0.00013074 -0.00016708 -0.0031305
-0.2646 0.19462 0.0029299 -0.0034711
-0.0002192 -0.0002541 -0.00011764 -0.00011864 -0.00058598 -0.00058447 -0.0011177 -2.2663e-05
0.0028056 -0.0033948 -0.25584 0.19988
5840000000 -0.22361 0.15195 0.00020078 -0.0054638 -0.0022245 0.0012105 -0.00012605 0.00030779
-0.0003413 0.00033055 -0.00037 -0.00035283
0.00020187 -0.0054694 0.039085 0.34246 -0.0057567 0.00053882 -0.00021077 2.5513e-05
0.0001616 8.0513e-05 -8.9869e-05 0.0001239
-0.0021045 0.0012594 -0.0057371 0.00062168 -0.2772 0.11114 -0.00027746 3.6981e-05
-0.0001858 -0.00058728 -0.00038305 -0.00037173
-9.5851e-05 0.00028873 -0.00020705 2.8134e-05 -0.00024897 3.4012e-05 -0.050404 0.19914
-0.00071558 -0.0034765 -0.0011866 0.00030642
-0.00028176 0.00025233 0.00014318 -1.1104e-05 -0.00020048 -0.00061313 -0.00081996 -0.0034311
-0.24716 0.20403 0.0025084 -0.004045
-0.00048629 -0.0002557 -7.6838e-05 0.00015277 -0.00034345 -0.00045543 -0.0013363 0.000285
0.0025722 -0.0039527 -0.22029 0.22494
5900000000 -0.20959 0.16437 -0.001848 -0.0055252 -0.0022015 0.0024375 -0.00017882 3.4959e-05
0.00020431 -0.00015303 6.5715e-05 0.00031787
-0.0018447 -0.0055145 0.059411 0.34269 -0.0051715 0.0019317 4.5627e-05 -2.7304e-05
8.906e-06 -0.00031015 -5.9506e-05 -8.1991e-06
-0.0021847 0.0024936 -0.0051284 0.0020361 -0.26138 0.12688 -2.211e-05 -0.00010713
-0.00031449 -0.00039017 -0.00073358 -0.00016198
-0.00021447 4.7957e-05 2.6697e-05 1.7957e-05 -4.1872e-05 -8.5566e-05 -0.042798 0.20975
-0.00082371 -0.0031982 -0.0012381 0.00022492
0.00024277 -0.00010232 8.2107e-05 -0.00027641 -0.00036011 -0.00030497 -0.00078245 -0.0033101
-0.22152 0.22049 0.0019021 -0.0050998
2.92e-05 0.00019483 -0.00010663 -5.6031e-05 -0.00081006 -0.0002104 -0.0011512 0.00037665
0.0018001 -0.0051116 -0.20577 0.23433
5960000000 -0.19008 0.17721 -0.0029741 -0.0040227 -0.00069693 0.0026776 -0.00010515 0.00018322
-0.00019608 8.3575e-05 -5.096e-05 4.3499e-05
-0.0029857 -0.0039968 0.085808 0.3418 -0.0042042 0.0021933 -0.0001503 1.4744e-05
2.816e-05 3.7743e-05 2.8303e-05 0.00019717
-0.00070241 0.002711 -0.0041642 0.0022777 -0.24683 0.15267 -1.2e-05 -0.00020307
-0.00033564 7.336e-05 -0.00049708 -0.00017233
-0.0001284 0.00016159 -0.00016715 -1.2252e-05 -3.8168e-05 -0.00017141 -0.024479 0.21786
-0.0018095 -0.0033114 -0.0010226 0.0010488
-0.00026494 1.0032e-05 -9.1995e-05 6.9147e-05 -0.00043119 5.3099e-05 -0.001948 -0.0032408
-0.20131 0.23431 0.00041982 -0.0047929
-6.1102e-05 7.2388e-06 4.1931e-05 0.00018002 -0.00046282 -6.1808e-05 -0.001078 0.00090983
0.00036387 -0.00486 -0.17743 0.26159
6020000000 -0.17231 0.19312 -0.0038454 -0.003086 -0.00027428 0.0030466 -3.5892e-05 0.00054628
-0.00033917 0.00025748 -0.00010623 0.00025019
-0.0038472 -0.0030908 0.11366 0.33396 -0.0047415 0.0032324 -8.9069e-05 0.0001568
-0.0001571 0.00017901 -0.00022053 0.00015171
-0.00027489 0.0030165 -0.0047072 0.0032738 -0.22743 0.16506 -0.0002745 0.00031169
-0.00081694 0.00014627 -0.00039572 0.00059784
-7.6461e-05 0.00057313 -6.9204e-05 0.00013547 -0.00031344 0.00026871 -0.018027 0.21391
-0.0025649 -0.0032381 -0.00059861 0.0007092
-0.00023414 0.00019215 -0.00017156 8.7878e-05 -0.0008006 0.00013185 -0.0025241 -0.0032339
-0.17237 0.24913 -7.0025e-05 -0.0051232
-0.00012072 0.0004507 -0.00019304 0.00019598 -0.00046297 0.00053299 -0.00054545 0.0006924
-6.5851e-06 -0.0049909 -0.14991 0.26102
6080000000 -0.15211 0.20173 -0.0040772 -0.00085606 0.0012568 0.002928 0.00010758 1.5599e-06
8.2829e-05 0.00013968 0.00026492 4.241e-05
-0.0040693 -0.00085866 0.13544 0.33474 -0.0030612 0.004588 -2.275e-05 -3.7507e-05
-2.7522e-05 8.6323e-05 0.00021755 0.00033305
0.0012831 0.0028754 -0.0029604 0.0046628 -0.20958 0.19162 0.00029106 0.00014372
-0.00027804 0.0007479 -0.00016432 0.0003093
0.00010005 6.7886e-05 -1.8601e-05 -1.1696e-05 0.00031801 0.00016901 -0.00090349 0.22181
-0.003635 -0.0023215 -0.0011229 0.00092447
0.00014787 0.00013355 5.0535e-05 8.4521e-05 -0.0003101 0.00067918 -0.0038085 -0.002352
-0.14263 0.26615 -0.001291 -0.0049004
0.00019928 -3.2411e-05 0.00018435 0.00033278 -0.00019606 0.00037623 -0.0011774 0.00095302
-0.0011689 -0.0051374 -0.12857 0.28226
6140000000 -0.13567 0.21565 -0.003541 -0.00056157 0.0015818 0.0021982 8.002e-05 8.5e-06
8.2259e-06 -6.6143e-05 0.0005468 -0.00011806
-0.0035188 -0.00055191 0.16158 0.3165 -0.0022473 0.0052338 4.2785e-05 8.6414e-05
0.00041622 2.8699e-05 0.00032101 0.00010813
0.0016719 0.0021785 -0.0021894 0.0052754 -0.18597 0.21114 0.00037759 -9.8395e-05
4.7835e-06 0.00056249 -9.0521e-05 0.00060296
5.4723e-05 4.8268e-05 7.7181e-06 5.5618e-05 0.00034887 -9.8249e-05 0.011418 0.21323
-0.0046714 -0.0014842 -0.00029087 0.0015275
3.5892e-05 -2.8507e-06 0.00039376 5.1369e-06 7e-05 0.00058869 -0.0045715 -0.0013524
-0.12364 0.28656 -0.0026793 -0.0044122
0.00047566 -0.0001324 0.00039026 0.00014671 -8.8469e-05 0.00055457 -0.00030416 0.0014564
-0.0027213 -0.004311 -0.089743 0.28129
6200000000 -0.11965 0.22125 -0.0028863 -0.00014958 0.002208 0.0013057 0.0001173 0.00036446
-0.00018863 9.6689e-05 -7.8539e-05 -0.00029625
-0.0028817 -0.00016217 0.19004 0.31526 -0.00090608 0.0052166 2.831e-05 0.00020008
7.1573e-05 4.5748e-05 0.00011456 1.4202e-05
0.0022091 0.0012129 -0.00085969 0.0052277 -0.16675 0.22544 0.00013053 -0.00034049
0.0003527 -1.3191e-05 0.00024972 0.00028355
0.00013111 0.00035362 6.3094e-05 0.0002107 0.00013714 -0.00035901 0.025211 0.22164
-0.0045589 -5.2945e-06 0.00011499 0.0012124
-0.00018782 -3.8429e-05 0.00010304 -2.9337e-05 0.00055723 7.8713e-05 -0.0045536 -0.0001339
-0.1106 0.29401 -0.0036211 -0.003835
-6.5729e-05 -0.00036634 9.7151e-05 7.7162e-05 0.00023881 0.00023497 0.00011247 0.0012526
-0.0034672 -0.003716 -0.07627 0.29124
6260000000 -0.10505 0.2345 -0.0030289 0.00077702 0.0021325 0.0006846 0.00026682 -6.1876e-05
3.5994e-05 0.00027125 -0.00010634 -0.00012038
-0.0030144 0.00076391 0.20702 0.30007 -0.00012999 0.0053469 3.6594e-05 -0.00011203
-0.00012655 -8.4942e-05 0.00024602 0.00016883
0.0021212 0.00060037 9.3619e-06 0.0053341 -0.14483 0.2466 2.8841e-05 -4.3297e-06
0.00048712 -0.00018516 0.00010822 0.0003094
0.00028246 -6.2663e-05 2.0463e-05 -6.9475e-05 3.5256e-05 5.1918e-06 0.040556 0.21681
-0.0042226 0.0012004 0.00049963 0.0012958
0.0001478 0.00020501 -3.5035e-05 -0.0001137 0.00045 -7.9643e-05 -0.0043385 0.0013479
-0.084793 0.29345 -0.004065 -0.002331
-5.162e-05 -6.0759e-05 0.00024763 0.00012856 0.00020803 0.0003238 0.00058061 0.001258
-0.0039987 -0.0024162 -0.031317 0.29083
6320000000 -0.08925 0.2376 -0.0025639 0.0013877 0.0021206 -0.00037854 3.8627e-05 9.0406e-05
-0.00041797 0.00044851 -0.00023149 0.00022091
-0.0025491 0.0014022 0.23279 0.29092 0.0018483 0.0056176 6.4901e-05 0.0001223
-1.0856e-05 -7.0301e-05 5.8302e-05 -6.2846e-05
0.0021249 -0.00045364 0.0019488 0.0056356 -0.12667 0.25612 -0.00019204 -0.00033294
0.00027557 -1.0434e-05 0.00033928 0.00010142
6.1911e-05 0.00012331 4.0635e-05 9.3852e-05 -0.0002139 -0.00031093 0.039724 0.2182
-0.0040929 0.0020137 0.00076868 0.00066978
-0.00049238 0.00045183 -4.1976e-05 -3.4249e-05 0.0002958 7.4454e-06 -0.003946 0.0020195
-0.060195 0.30455 -0.0045796 -0.0016725
-0.00022625 0.00020281 0.00013703 -0.00013683 0.00042639 0.00011914 0.00070265 0.00063929
-0.0045995 -0.0016466 -0.020643 0.2901
6380000000 -0.070102 0.24444 -0.0019178 0.0018565 0.0016728 -0.00048447 9.4474e-06 -2.6454e-05
0.00037418 0.00032415 3.4759e-05 0.00027355
-0.0019061 0.0018612 0.24972 0.27185 0.0030677 0.0042174 -0.0001441 -6.6433e-05
-0.00024443 -8.1655e-05 -0.00011646 -0.00032527
0.001661 -0.00046156 0.0031407 0.0041732 -0.098669 0.27216 -0.0001501 0.00014249
0.00051901 -8.2323e-05 0.0005149 0.00017165
-6.6379e-06 -3.6786e-05 -0.00014996 -0.00010472 -0.00016606 0.00014382 0.060519 0.20842
-0.003014 0.0033282 0.0008706 0.0007537
0.00033974 0.00028268 -0.00022252 -0.00010401 0.0005045 -0.00012752 -0.0029975 0.0033093
-0.03912 0.29651 -0.004898 -0.00017814
9.57e-05 0.00026046 -0.00011429 -0.00021122 0.00041149 0.00029887 0.00084427 0.00082157
-0.0049304 -9.2896e-05 0.019691 0.29218
6440000000 -0.047638 0.25581 -0.00084995 0.0024106 0.001878 -0.00081672 0.00035664 -0.00011362
0.00027439 -0.00043471 -0.00034287 -0.00022889
-0.00084342 0.0023861 0.26993 0.25822 0.0033545 0.0029935 0.00011008 -6.4237e-05
-0.00013469 -3.1764e-05 -8.9304e-05 -0.00024681
0.0018327 -0.00079426 0.0034106 0.0029237 -0.081573 0.28689 -0.00017775 0.00028671
-0.00029124 -0.00020267 0.00061338 -0.00040541
0.0003586 -0.00015694 9.7785e-05 -5.3793e-05 -0.00016401 0.00029326 0.062578 0.2047
-0.0018806 0.0037924 0.00090347 0.000721
0.00022094 -0.000475 -8.141e-05 -1.7031e-05 -0.00034145 -0.00013101 -0.0018002 0.0039386
0.0022351 0.30242 -0.0042846 0.0016387
-0.00020095 -0.0002506 -0.00012502 -0.00027691 0.00056618 -0.00047707 0.00099949 0.00071715
-0.0042521 0.0016203 0.030548 0.277
6500000000 -0.028992 0.25595 -0.00012974 0.0019818 0.0014578 -0.0010273 0.00018664 -0.00012382
8.0736e-05 0.00013217 -1.8694e-05 0.00024708
-0.00015215 0.0019847 0.29542 0.23147 0.0037134 0.0024465 8.8093e-05 4.4377e-05
9.4924e-05 0.00011218 0.00019667 -0.00015286
0.0014022 -0.0010686 0.0038284 0.002384 -0.069818 0.28425 -5.4127e-06 6.1624e-05
0.00016738 8.1748e-05 -0.00015077 -0.00048518
0.00019335 -6.9557e-05 0.00012045 3.5762e-05 -7.0944e-05 7.1486e-05 0.086674 0.19966
-0.00034699 0.0040031 0.0012174 0.00037758
8.9616e-05 0.00010306 0.00014397 0.00012343 0.0001594 8.9398e-06 -0.0003746 0.0039613
0.024413 0.30599 -0.0033191 0.0020083
2.8054e-05 0.00016728 0.0001554 -0.00016355 -0.00014542 -0.00042583 0.0010816 0.00035244
-0.0033334 0.0018312 0.068424 0.2788
