# Supplementary material for: Early Detection of Alzheimer’s Disease via Machine Learning-Based Microwave Sensing: An Experimental Validation
Source: Sensors (Basel). 2025 Apr 25;25(9):2718. doi: 10.3390/s25092718 (PMC12074295; doi:10.3390/s25092718)
Supplement: Supplementary file 1 [file sensors-25-02718-s001.zip › measurements_paper_sensors/26 febbraio - PART1/set8 H/CSF_H_m4.s6p]

!Keysight Technologies,M9804A,MY58100912,A.14.10.03
!Date: Thursday, April 27, 2023 10:28:33
!Correction: S11(C  6-Port  ) 
!S12(C  6-Port  ) 
!S13(C  6-Port  ) 
!S14(C  6-Port  ) 
!S15(C  6-Port  ) 
!S16(C  6-Port  ) 
!S21(C  6-Port  ) 
!S22(C  6-Port  ) 
!S23(C  6-Port  ) 
!S24(C  6-Port  ) 
!S25(C  6-Port  ) 
!S26(C  6-Port  ) 
!S31(C  6-Port  ) 
!S32(C  6-Port  ) 
!S33(C  6-Port  ) 
!S34(C  6-Port  ) 
!S35(C  6-Port  ) 
!S36(C  6-Port  ) 
!S41(C  6-Port  ) 
!S42(C  6-Port  ) 
!S43(C  6-Port  ) 
!S44(C  6-Port  ) 
!S45(C  6-Port  ) 
!S46(C  6-Port  ) 
!S51(C  6-Port  ) 
!S52(C  6-Port  ) 
!S53(C  6-Port  ) 
!S54(C  6-Port  ) 
!S55(C  6-Port  ) 
!S56(C  6-Port  ) 
!S61(C  6-Port  ) 
!S62(C  6-Port  ) 
!S63(C  6-Port  ) 
!S64(C  6-Port  ) 
!S65(C  6-Port  ) 
!S66(C  6-Port  ) 
!S6P File: Measurement: :
# Hz S  RI   R 50
500000000 -0.32612 -0.060632 -0.010295 -0.0016868 -0.0083647 0.012003 -0.004492 0.012362
0.013485 0.0056675 -0.0053984 0.008904
-0.010203 -0.0014963 -0.40869 -0.07245 0.007743 -0.010629 0.0011492 0.011634
0.0086658 0.0036833 0.00068603 0.013588
-0.0083974 0.011903 0.00763 -0.010644 -0.2553 0.19377 0.0064073 0.0033202
-0.0022259 0.0084329 0.00074813 0.012119
-0.0045539 0.012316 0.0013523 0.011619 0.0063812 0.003332 -0.32535 0.043163
-0.020884 -0.004466 0.016694 0.027456
0.013267 0.0060252 0.0085913 0.0036786 -0.0021637 0.0084415 -0.020741 -0.0044152
-0.21115 -0.24517 -0.030365 0.0041107
-0.0051107 0.0087803 0.0012124 0.013747 0.00094499 0.012133 0.016357 0.027047
-0.030069 0.004511 -0.25873 -0.14494
560000000 -0.31406 0.10504 -0.021803 -0.067098 0.0011312 0.013146 0.0051236 0.010765
0.010487 0.0045595 0.011331 0.0098572
-0.021675 -0.067008 -0.36963 0.091641 -0.041305 -0.038525 0.013564 0.0039366
-0.012247 -0.0056392 0.0040259 -0.00084364
0.0012782 0.013159 -0.041527 -0.038438 -0.17979 0.2434 -0.00042321 -0.0055757
0.017576 0.0072843 0.0080104 -0.0058534
0.0051521 0.010585 0.013599 0.0038464 -0.00045356 -0.0055336 -0.30229 0.13385
0.007687 -0.022576 0.005485 -0.020568
0.010213 0.0046791 -0.012152 -0.0055479 0.01764 0.0072704 0.0075366 -0.022636
-0.29799 -0.064564 0.013378 -0.050189
0.011173 0.0098088 0.004101 -0.00081769 0.0079946 -0.0056315 0.0054876 -0.020817
0.012562 -0.050679 -0.32899 0.0037217
620000000 -0.2747 0.083588 -0.023913 0.0089842 0.0032639 0.0089847 0.0079581 -0.0043094
0.012662 -0.00051859 0.00075365 -0.0015216
-0.023873 0.0090765 -0.399 0.037423 -0.019247 0.00071446 -0.0015137 -0.0021616
0.012168 -0.0050568 0.00099943 -0.0030254
0.0032258 0.0089668 -0.019295 0.00072461 -0.15318 0.25183 -0.00095603 -0.0056386
-0.0040116 -0.0021085 0.0090513 -0.0031886
0.0082075 -0.0043686 -0.0015266 -0.0022249 -0.00095127 -0.005694 -0.26163 0.14105
-0.038741 -0.018448 0.012183 0.027179
0.012538 -0.00062501 0.01219 -0.0051195 -0.0040139 -0.0020736 -0.038878 -0.018672
-0.21133 -0.1029 -0.045158 0.015136
0.00074458 -0.0013546 0.0007723 -0.002894 0.0091672 -0.003232 0.012746 0.026607
-0.045314 0.014796 -0.24292 -0.036564
680000000 -0.23995 0.17521 -0.025879 -0.014552 0.0047685 0.0054077 0.0017518 -0.0072979
-0.0014698 -0.011644 0.0059128 -0.0067529
-0.026024 -0.014562 -0.38918 0.13936 -0.032181 -0.001467 -0.0014241 -0.00038114
-0.0013299 -0.0095492 -0.00085941 -0.0017732
0.0047309 0.0053802 -0.032213 -0.001411 -0.10606 0.27491 -0.00071376 3.1188e-05
-0.0010284 0.00065737 -0.0029921 -0.0087087
0.0015744 -0.007087 -0.0014217 -0.00024473 -0.00073056 6.1723e-05 -0.2178 0.19531
-0.023742 -0.0075264 -0.0081724 -0.011638
-0.001714 -0.01162 -0.0013465 -0.009574 -0.0010306 0.0006357 -0.023755 -0.0074994
-0.28303 0.0029166 -0.0060384 -0.0074661
0.0056361 -0.0064965 -0.00094994 -0.0019142 -0.0028985 -0.0088526 -0.0084885 -0.011047
-0.0061385 -0.00739 -0.26155 0.072779
740000000 -0.19339 0.16862 -0.040695 0.02676 0.013382 -0.0037911 -0.00013708 -0.0038172
-0.0032178 -0.0023847 -0.0065729 0.0029241
-0.040741 0.026894 -0.33505 0.15834 -0.036461 0.034298 0.00013903 -0.0057936
-0.013697 0.0067667 -0.00090178 -0.0053051
0.013369 -0.0038968 -0.036337 0.034447 -0.072521 0.27495 -0.0019013 0.0030608
-0.0010324 -0.0055263 -0.0019906 0.00064822
-0.00014817 -0.0038243 0.00034526 -0.0056843 -0.0019077 0.0030867 -0.2011 0.20202
-0.042004 -0.010091 0.022382 0.017286
-0.0033417 -0.0024166 -0.013665 0.0065157 -0.0009974 -0.0055087 -0.041991 -0.010006
-0.18089 0.038493 -0.044061 -0.00089979
-0.0068783 0.002829 -0.00085976 -0.0054336 -0.0018253 0.0005836 0.022609 0.016967
-0.044022 -0.0012745 -0.25144 0.075671
800000000 -0.16528 0.21476 -0.022377 0.016188 0.0054175 -0.010172 -0.0043338 -0.0026278
-0.0040475 0.0014308 0.0045765 0.00073537
-0.022422 0.016241 -0.34397 0.22949 -0.008454 0.034156 -0.0020538 0.0020952
-0.00023948 0.0019798 0.00095805 0.0053842
0.0054375 -0.01018 -0.0083277 0.034207 -0.034629 0.30093 0.0010558 0.001255
-0.00013435 0.0032537 -0.0016663 0.00067587
-0.0043017 -0.0024573 -0.0020592 0.0021215 0.0010743 0.0012676 -0.17286 0.22925
-0.028517 0.013009 0.014558 -0.010402
-0.0039483 0.0014038 -0.00018341 0.0020043 -0.00017527 0.0032046 -0.02852 0.01304
-0.23585 0.061304 -0.018299 0.021576
0.0044287 0.00080395 0.00094758 0.0053753 -0.0016458 0.00053763 0.014569 -0.010498
-0.018477 0.021789 -0.24939 0.12788
860000000 -0.13071 0.23537 -0.017959 0.03052 -0.003269 -0.0098892 -0.0020325 0.00069566
0.0039643 0.0052902 -0.0040628 -0.003112
-0.017988 0.030438 -0.29638 0.27425 0.0076901 0.033881 0.00020281 0.0023116
0.0037898 0.00037967 0.0031616 4.7336e-05
-0.0033428 -0.0098812 0.0078155 0.033894 0.014388 0.31074 -0.00041123 -0.00034706
0.0023812 -0.0018585 0.0015962 0.004124
-0.0020259 0.00054439 0.0002146 0.0023124 -0.00041999 -0.00033664 -0.13582 0.24059
-0.018123 0.017662 -0.0065336 -0.009558
0.003932 0.005221 0.0037638 0.00035889 0.002385 -0.0018899 -0.018094 0.017755
-0.18023 0.125 -0.027723 0.016639
-0.0040653 -0.003078 0.0032896 -3.0702e-05 0.001607 0.0041326 -0.0064642 -0.0095322
-0.027596 0.016536 -0.19816 0.17503
920000000 -0.10805 0.25856 0.0046171 0.039158 -0.0091696 -0.0043142 -0.0019328 0.0017563
0.00029465 0.0013408 0.003348 -0.0010097
0.004559 0.039098 -0.27003 0.29583 0.027942 0.022476 0.0014229 0.0011958
0.0073485 0.00023144 0.0042429 -0.0027921
-0.0091891 -0.0043032 0.028061 0.022408 0.060489 0.31239 0.0016995 -5.7367e-05
0.00067251 -0.00034962 0.00095459 -0.0013753
-0.0019015 0.0017129 0.0013812 0.0011823 0.0016931 -4.3277e-05 -0.11203 0.25714
-0.012662 0.030811 0.0044583 -0.0061653
0.00021832 0.0011643 0.0073318 0.00026343 0.00065761 -0.0003495 -0.012665 0.030876
-0.17379 0.12799 -0.0031921 0.029107
0.0032886 -0.0009066 0.0041146 -0.0027642 0.00095655 -0.001324 0.00448 -0.0062814
-0.0032468 0.029098 -0.20828 0.18942
980000000 -0.061899 0.28095 0.016809 0.030271 -0.0091786 0.0046468 0.0018858 0.0035423
0.00383 -0.0012797 -0.0034335 -0.0025748
0.016784 0.030227 -0.21821 0.33341 0.032738 0.0049768 0.0020397 -0.00025737
0.0019846 -0.0060049 -0.00061055 -0.0023478
-0.0091731 0.0046822 0.032808 0.0048412 0.10702 0.30764 0.00042549 -0.0012184
0.0002446 -0.001674 0.0014186 -0.00024104
0.0018652 0.0034932 0.0020614 -0.00027363 0.00043547 -0.0012237 -0.073905 0.26917
0.0066215 0.03016 -0.0096692 -0.0081439
0.0039193 -0.0012851 0.001876 -0.0061021 0.00023206 -0.0016702 0.0067224 0.030203
-0.1459 0.16701 0.0054846 0.020444
-0.0034456 -0.0025151 -0.00051278 -0.0023807 0.001363 -0.00025303 -0.0096253 -0.0080517
0.005354 0.020343 -0.16818 0.23846
1040000000 -0.020551 0.28979 0.033042 0.019416 -0.0010705 0.0073504 0.0023457 0.00076296
0.00028898 -0.0035059 -0.00027419 -0.0014544
0.032971 0.019411 -0.183 0.34713 0.029212 -0.014451 0.0014055 -0.0017261
-0.0024486 -0.0025039 -0.0012832 -0.0030686
-0.001034 0.0073646 0.029187 -0.014624 0.15392 0.29411 -0.00057604 -0.0013353
-0.0016202 -0.00098724 -0.00074133 -0.0010689
0.0024398 0.00070852 0.0014157 -0.0017152 -0.00057972 -0.0013298 -0.046345 0.27833
0.018419 0.019394 -0.0022308 0.0011475
0.00028755 -0.0033502 -0.0024217 -0.0024971 -0.0016116 -0.0010187 0.018434 0.019353
-0.11319 0.17562 0.013656 0.020155
-0.0001587 -0.0014433 -0.0012682 -0.0030499 -0.00070505 -0.001066 -0.002192 0.0012419
0.013649 0.020088 -0.14686 0.25781
1100000000 0.023508 0.30074 0.036388 -0.0030642 0.0033712 0.00409 0.0024044 -0.00089032
-0.0021941 -0.0032014 -0.0042849 -0.00014509
0.036302 -0.0030544 -0.14031 0.36753 0.015001 -0.02739 -0.00010185 -0.0017856
-0.0033893 -0.0010235 -0.0037931 -0.00059301
0.0033805 0.0040687 0.014909 -0.027499 0.19998 0.27481 -0.0017354 0.0003401
-0.0016599 0.00077287 -0.001147 -0.0003772
0.0023905 -0.00083015 -0.0001162 -0.0017796 -0.001748 0.00034304 -0.0067526 0.28359
0.024627 0.0066794 -0.0026638 -0.00029157
-0.0021216 -0.0031933 -0.0034009 -0.00099249 -0.0016691 0.00077841 0.024656 0.0066182
-0.097067 0.19312 0.020257 0.01035
-0.0043507 5.8691e-05 -0.0037435 -0.00059741 -0.0011661 -0.00041676 -0.0026155 -0.0002485
0.020139 0.010385 -0.10199 0.29133
1160000000 0.075566 0.29759 0.024792 -0.020138 0.0032449 -0.00063559 -0.00014976 -0.0023012
-0.0042174 -0.00093694 -0.0012028 0.0041687
0.024778 -0.020111 -0.095308 0.37273 -0.0038365 -0.028348 -0.0015753 -0.0016047
-0.0027179 0.0024157 -0.0015122 0.0020439
0.0032379 -0.00064794 -0.0039831 -0.028378 0.2442 0.24457 -0.00062547 0.0015922
-0.00038333 0.0016892 -0.00097268 0.00023102
-0.00011396 -0.0023237 -0.0015699 -0.0016005 -0.00061655 0.001598 0.033059 0.28101
0.021682 -0.0092855 -0.0036298 0.0050288
-0.0041752 -0.00093741 -0.0027065 0.0024334 -0.00039437 0.0017038 0.021706 -0.0093528
-0.060728 0.20469 0.018765 0.0014463
-0.0011984 0.0040387 -0.0015275 0.0020976 -0.00094538 0.00023668 -0.003712 0.0050012
0.018807 0.0013303 -0.053259 0.29585
1220000000 0.119 0.28801 0.011689 -0.029912 -0.0011919 -0.0012874 7.829e-05 -0.001132
-0.0027753 0.0021687 0.0011854 0.0020494
0.011705 -0.029865 -0.051743 0.3868 -0.016702 -0.020621 -0.0024474 0.0005131
4.6413e-05 0.0030976 -0.00082424 0.0019276
-0.001209 -0.0012616 -0.016813 -0.020582 0.28323 0.20568 0.0008599 0.00151
0.00060017 0.0011388 0.00020284 0.00056757
6.3029e-05 -0.0011091 -0.0024505 0.00052601 0.00086182 0.001501 0.072391 0.2724
0.011399 -0.016409 0.0020723 0.0018074
-0.0027308 0.0022198 5.5376e-05 0.0031152 0.00060384 0.0011294 0.011381 -0.016392
-0.039788 0.21683 0.015352 -0.012385
0.0012027 0.0020482 -0.00082626 0.0019419 0.00020647 0.00058241 0.0020995 0.0018444
0.015314 -0.012366 -0.025285 0.3141
1280000000 0.16972 0.26909 -0.007 -0.028914 -0.0017249 0.0018343 -0.00094656 -0.0020894
-0.0011267 0.003366 0.0026873 0.0013717
-0.0069919 -0.028914 -0.0048347 0.37944 -0.023501 -0.0078061 -0.00080267 0.001404
0.0016568 0.0018643 0.00065281 0.0020175
-0.0017179 0.0018548 -0.023581 -0.0077074 0.31452 0.16279 0.0014109 -9.52e-05
0.001049 0.00027765 0.00022414 0.00037964
-0.00092269 -0.0021273 -0.00081881 0.0014004 0.0014161 -9.2957e-05 0.10904 0.25697
0.0021828 -0.019086 -0.00019207 0.00011097
-0.0011553 0.003424 0.0016869 0.0018597 0.0010389 0.00027987 0.0021506 -0.019106
-0.0027097 0.22449 0.004054 -0.015243
0.0026484 0.0013269 0.00068266 0.0020074 0.0002197 0.00040049 -0.00022281 4.3222e-05
0.0040615 -0.015345 0.023516 0.31812
1340000000 0.20745 0.23627 -0.016814 -0.019621 0.000482 0.0041515 -0.0019335 -0.00073704
0.0014567 0.0028218 0.001713 -0.0014636
-0.016774 -0.019622 0.034903 0.37206 -0.020579 0.0046881 -0.00021382 0.0019335
0.0018525 0.00091179 0.0011355 0.00076086
0.00050555 0.0041441 -0.02059 0.0048053 0.33759 0.1145 0.00088242 -0.00096286
0.00064162 -0.00051812 0.00011742 0.0001967
-0.0019255 -0.00071573 -0.00019843 0.0019222 0.00088333 -0.00096573 0.14232 0.23645
-0.0076078 -0.01678 0.001013 0.0005424
0.0015482 0.0027813 0.0018497 0.00089809 0.00064749 -0.00051826 -0.007618 -0.01677
0.02626 0.22203 -0.0029498 -0.013933
0.0017495 -0.0014086 0.0011424 0.00074119 7.8827e-05 0.00021929 0.0010224 0.00053382
-0.0028595 -0.013828 0.062037 0.31455
1400000000 0.24145 0.19988 -0.023327 -0.0084688 0.004798 0.0028899 -0.0022027 0.00078514
0.0026099 0.00099584 0.00044317 -0.0012993
-0.023286 -0.0084756 0.072838 0.36042 -0.013838 0.012397 0.0012675 0.0013017
0.0011598 -0.0006747 0.0011648 0.00026879
0.0048175 0.002877 -0.013791 0.012489 0.35102 0.060623 -8.8246e-05 -0.0013565
0.00010892 -0.00017107 0.00040924 0.00030775
-0.0021827 0.0007735 0.0012745 0.0012898 -7.9311e-05 -0.0013617 0.17175 0.20806
-0.013841 -0.010297 -0.00068746 -0.00029864
0.0026164 0.00098043 0.0011624 -0.00070656 0.00012815 -0.000167 -0.013868 -0.010278
0.059541 0.22249 -0.009587 -0.0090735
0.00039319 -0.0013432 0.0011774 0.00026412 0.0004013 0.0003471 -0.00066972 -0.00027197
-0.0096147 -0.0091269 0.10686 0.30627
1460000000 0.26607 0.15704 -0.020565 0.0040458 0.0050145 -0.0017199 -0.0015193 0.0017219
0.0021243 -0.0003556 -0.00022856 -0.00090866
-0.020555 0.0040107 0.10832 0.33901 -0.0049553 0.014812 0.0016271 0.00024727
0.0010539 -0.0012862 0.0012711 -0.00046816
0.004981 -0.0017723 -0.0048672 0.014883 0.35779 0.0054831 -0.0010132 -0.0011094
0.00031174 -0.00017653 0.00068193 -0.00030492
-0.0015418 0.0018007 0.0016222 0.00023576 -0.0010104 -0.0011147 0.19922 0.17943
-0.01513 -0.0038499 -0.00096062 0.0018733
0.00208 -0.00039127 0.0010702 -0.0013073 0.00031709 -0.00016258 -0.015114 -0.0038151
0.09013 0.21155 -0.011737 -0.0032566
-0.00017252 -0.00087675 0.0012485 -0.00048316 0.00068439 -0.00035376 -0.00099554 0.0018217
-0.01169 -0.0031667 0.14095 0.28628
1520000000 0.27896 0.11538 -0.015239 0.0096322 0.0030707 -0.0039143 0.00017694 0.0026645
0.0024505 -0.0019055 -0.001066 -0.00016595
-0.015236 0.0095977 0.14239 0.32488 0.0023402 0.012032 0.0016527 -0.0006723
0.00018995 -0.0010027 0.00037094 -0.0010073
0.0030538 -0.0039345 0.0024091 0.012034 0.34998 -0.052133 -0.00084518 -0.00032309
0.00062743 -0.00097479 4.4296e-05 -0.00011122
0.00018786 0.0026471 0.0016627 -0.00068932 -0.00084494 -0.00032607 0.22274 0.14066
-0.015063 0.0018076 0.0013865 0.0020214
0.0024533 -0.0019136 0.00017695 -0.0010102 0.00061404 -0.00097309 -0.015074 0.0018347
0.11795 0.20158 -0.011577 0.0013061
-0.0010727 -0.00019978 0.00034513 -0.00097861 8.3379e-05 -6.2009e-05 0.001411 0.0020101
-0.011635 0.0012521 0.17437 0.26777
1580000000 0.28959 0.070339 -0.0088149 0.013249 -0.0011891 -0.0045597 0.0015476 0.0018288
-0.00016862 -0.0023365 -0.00015933 0.00036149
-0.0088188 0.013238 0.17037 0.30075 0.005357 0.006809 0.00056917 -0.001492
-0.00042013 -0.0011259 -0.00013628 -0.00075213
-0.0012151 -0.0045505 0.0054125 0.0067828 0.32874 -0.10903 -0.0014626 0.00036043
-0.00045656 -0.0013001 0.00032233 -0.00057341
0.0015501 0.0018381 0.00056242 -0.0015156 -0.0014506 0.00035933 0.23723 0.10163
-0.011871 0.007111 0.0021126 0.00077377
-0.00018218 -0.0023132 -0.00042052 -0.0011467 -0.00046137 -0.0013148 -0.011866 0.0071605
0.14399 0.18764 -0.0092878 0.0075848
-0.00014359 0.0003646 -0.00016523 -0.00075046 0.00029086 -0.00059738 0.0021156 0.00079455
-0.0092452 0.00762 0.20802 0.24313
1640000000 0.293 0.02881 -0.001945 0.012337 -0.0028279 -0.0020949 0.0027923 0.0011218
-0.0005536 -0.0017974 -0.00035474 0.00046859
-0.0019427 0.012325 0.20093 0.27592 0.0053358 0.0020991 -0.00051146 -0.0017932
-0.00094198 -0.00053707 -0.00042558 -0.00072418
-0.0028318 -0.0020914 0.0053536 0.0020726 0.29938 -0.15856 -0.00071552 0.0012586
-0.0011107 -0.00098064 -6.0323e-05 -0.00039017
0.0027919 0.0010893 -0.00051063 -0.0018023 -0.00071166 0.0012616 0.25035 0.051742
-0.0078452 0.0084978 0.0024935 -0.0006272
-0.00054454 -0.0017835 -0.00093853 -0.00051991 -0.0011041 -0.00099914 -0.007811 0.0085033
0.16867 0.16694 -0.004348 0.0095085
-0.00037629 0.00047886 -0.00044557 -0.00072523 -7.6316e-05 -0.00042249 0.00251 -0.00065559
-0.0043748 0.0095201 0.23489 0.21268
1700000000 0.28636 -0.015849 0.0016153 0.0097381 -0.003313 0.00030473 0.00312 -0.0013389
-0.0022443 -0.00071499 0.0005888 0.0003805
0.00161 0.0097384 0.21912 0.24468 0.0027159 -0.00044686 -0.0014039 -0.00072023
-0.00084153 -0.00018255 -0.00076984 -0.00044994
-0.0033194 0.00033707 0.0027159 -0.0004693 0.25491 -0.19668 0.00025155 0.0016492
-0.0021582 -0.00022026 -0.00032938 -0.00082261
0.0031166 -0.0013446 -0.0014285 -0.00070857 0.00025099 0.0016504 0.24673 0.0014476
-0.0049456 0.009645 0.0016683 -0.0020725
-0.0022158 -0.00071744 -0.00084014 -0.0001751 -0.0021482 -0.00020209 -0.0049343 0.0096773
0.1884 0.15041 0.00032513 0.0096775
0.00063228 0.00037025 -0.00075886 -0.00043039 -0.00032631 -0.00082066 0.0016499 -0.002089
0.00033719 0.0096925 0.25238 0.17942
1760000000 0.27608 -0.064473 0.0041708 0.0066048 -0.0020846 0.0012371 0.0012974 -0.0034603
-0.0012725 0.00051121 0.00017711 -0.00054122
0.0041522 0.0065865 0.2462 0.20516 5.6271e-05 -0.0017612 -0.0012901 1.7631e-05
-0.0011773 0.00095773 -0.00056561 0.00028675
-0.0020615 0.0012392 3.786e-05 -0.0017661 0.20657 -0.22863 0.001068 0.0012591
-0.0011475 0.0014624 -0.0012994 -0.0008181
0.001305 -0.0035025 -0.0012832 2.8321e-06 0.0010811 0.0012552 0.23821 -0.050729
-0.0013158 0.0090005 -7.5282e-05 -0.0025088
-0.0012928 0.0005281 -0.0011564 0.00095912 -0.0011485 0.0014752 -0.0012849 0.0089896
0.20605 0.11888 0.0044279 0.0070653
0.00017272 -0.0005752 -0.00057108 0.00028742 -0.0013005 -0.00081724 -3.2079e-05 -0.0024811
0.0044442 0.0070882 0.26694 0.14259
1820000000 0.25213 -0.10276 0.0045679 0.00296 0.00027122 0.0023526 -0.00089739 -0.0031055
-0.0012383 0.0009333 -9.1108e-05 7.2797e-05
0.0045704 0.0029451 0.25654 0.1749 -0.002073 7.7315e-05 -0.0015173 0.00094512
-0.0001053 0.0012262 -0.00072808 0.00044627
0.00028849 0.0023414 -0.0020671 8.0036e-05 0.1561 -0.2435 0.0017322 0.0006115
-0.00027937 0.0023519 -0.0016422 0.00023366
-0.00089293 -0.003087 -0.001505 0.00095646 0.001745 0.000621 0.20741 -0.09869
0.0005692 0.0077813 -0.0015896 -0.0017197
-0.0011985 0.00095241 -0.00010468 0.0012286 -0.00028118 0.0023413 0.0005683 0.0077684
0.22665 0.092095 0.0053351 0.0033824
-6.7239e-05 6.2948e-05 -0.00072286 0.0004307 -0.0016635 0.00024478 -0.0015736 -0.0017249
0.0053445 0.0033776 0.27047 0.10731
1880000000 0.21747 -0.14302 0.0023822 0.00063867 -0.00017334 0.0022502 -0.0028886 -0.0023879
-0.00021326 0.0016411 0.00038337 -0.00052726
0.0023893 0.00064645 0.26105 0.12887 -0.0039218 0.0029313 -0.00029625 0.0018403
0.00057246 0.0014005 4.3578e-05 0.0010603
-0.00017444 0.0022296 -0.00391 0.002963 0.10423 -0.25053 0.0019043 -0.0010571
0.0016362 0.0020498 -0.0011574 0.0014781
-0.0028827 -0.0023891 -0.00027201 0.0018308 0.0019097 -0.0010708 0.16611 -0.13837
0.0016539 0.005319 -0.0023864 0.00033745
-0.00021694 0.001649 0.00058276 0.0013831 0.0016307 0.0020416 0.0016775 0.0052872
0.23378 0.063241 0.0056174 0.0011624
0.00038934 -0.0005846 4.136e-05 0.0010769 -0.0011302 0.0014893 -0.002356 0.0003295
0.005623 0.001207 0.2715 0.073477
1940000000 0.17876 -0.16979 0.00018302 -0.0012096 0.0018491 0.0017894 -0.003869 0.00035024
0.0010967 0.00095693 -0.00069022 -0.00064832
0.00018486 -0.0012153 0.26278 0.097087 -0.0019417 0.0058043 0.0011051 0.0014792
0.0020131 0.00047127 0.00087403 0.00043165
0.0018444 0.0017631 -0.0018894 0.0058294 0.060651 -0.24309 0.0006791 -0.0024141
0.0022508 0.00037326 0.0001718 0.0018355
-0.0038862 0.0003912 0.0011066 0.0014726 0.00066946 -0.0024033 0.11331 -0.16947
0.00095243 0.0035624 -0.0014881 0.0013369
0.0010914 0.00091675 0.0020127 0.00045222 0.0022663 0.00035231 0.00095299 0.0035952
0.24108 0.026252 0.0042433 -0.0028201
-0.00070269 -0.00068847 0.0008841 0.00039017 0.0001793 0.0018199 -0.0014802 0.001339
0.00427 -0.0028731 0.26273 0.037546
2000000000 0.13225 -0.18421 -0.0036386 0.00097198 0.0029748 0.001263 -0.0023197 0.0036864
0.00086067 0.00056242 -0.00077168 0.00049975
-0.0036297 0.00095537 0.24866 0.061678 -0.00044555 0.0078591 0.0016585 0.00034048
0.0012343 -0.0013015 0.00059859 0.00012148
0.0029945 0.0012296 -0.00037758 0.0078647 0.019147 -0.22831 -0.0014376 -0.0015092
0.002159 -0.0010292 0.0016988 0.001443
-0.0023489 0.0037199 0.001667 0.0002911 -0.0014545 -0.0015463 0.059353 -0.17893
-0.00085332 0.003165 -0.00010956 0.0020105
0.00085151 0.00055955 0.0012183 -0.0013407 0.0021357 -0.0010477 -0.0008693 0.0031691
0.2391 -0.0064225 0.00087692 -0.0036313
-0.00081345 0.00056455 0.00056864 0.00013735 0.0016685 0.0014378 -6.8951e-05 0.0021019
0.00084482 -0.0036373 0.25004 0.0097193
2060000000 0.085813 -0.19172 -0.0044922 0.0033 0.0028242 -0.00063423 0.00085771 0.0033898
0.001694 -0.0005556 -0.00032494 0.0012181
-0.0044997 0.0032788 0.23597 0.0332 0.0046312 0.0087683 0.0010679 -0.00072518
0.00058238 -0.0015666 0.00067734 -0.00025928
0.0028411 -0.00071013 0.0047142 0.008759 -0.013146 -0.20985 -0.0017437 0.00035938
0.00085405 -0.002263 0.0028386 0.0002391
0.00088773 0.0033857 0.0010804 -0.00072884 -0.0017506 0.00035537 0.0085856 -0.1747
-0.0018699 0.0046284 0.00080215 0.0012508
0.001728 -0.00057353 0.00059911 -0.0015334 0.0008562 -0.0022298 -0.0018832 0.0046742
0.22733 -0.044377 -0.0016775 -0.0047013
-0.0002693 0.0012615 0.00065313 -0.00027255 0.0028297 0.00020109 0.00083322 0.0011427
-0.001645 -0.0047214 0.23573 -0.015275
2120000000 0.040545 -0.183 -0.0034155 0.0067339 0.0023161 -0.0026873 0.0031242 0.0020662
0.00084965 -0.0014002 0.00091461 0.00033019
-0.0034244 0.006732 0.21497 0.0093739 0.0071878 0.0046802 0.0011502 -0.0012518
-0.0014237 -0.0019334 -6.0858e-05 -0.001144
0.0023159 -0.002731 0.007222 0.0046495 -0.041868 -0.19351 -0.00086011 0.0017304
-0.0016401 -0.0017014 0.00058632 -0.0023086
0.0031853 0.0020242 0.0010869 -0.0012623 -0.00085858 0.0016659 -0.04108 -0.15808
-0.002332 0.0061736 0.0016594 0.0010198
0.00088255 -0.0014444 -0.0014348 -0.0019341 -0.0016276 -0.001691 -0.002348 0.0062066
0.2131 -0.079334 -0.0056932 -0.0025986
0.00092514 0.00035023 -6.9266e-05 -0.0011325 0.00058144 -0.0022927 0.0016602 0.00107
-0.0057378 -0.0025854 0.21483 -0.031017
2180000000 0.00090581 -0.16985 -0.0017917 0.009763 0.00062031 -0.0022953 0.0029742 -0.00044768
0.00032714 -0.0014956 0.0012077 0.00027001
-0.0017898 0.0097318 0.19577 -0.0081903 0.0081681 0.0039537 -0.00079673 -0.0016816
-0.0019275 0.00092362 -0.00023592 0.00032846
0.00057318 -0.0023231 0.0082132 0.0038905 -0.062974 -0.16931 0.0014086 0.0017141
-0.00076205 -0.00028617 9.7611e-05 -0.001822
0.003032 -0.00041159 -0.00079044 -0.0016925 0.0013395 0.0017151 -0.07672 -0.13163
-0.00084863 0.009297 0.0020565 -9.7161e-05
0.00029924 -0.0015066 -0.0019504 0.00093173 -0.00081789 -0.0002491 -0.00078934 0.0093005
0.18779 -0.10927 -0.0058335 0.0016033
0.0012282 0.00024083 -0.00022233 0.00033326 0.00011155 -0.0018121 0.0020572 -0.00011686
-0.0058196 0.0015407 0.1994 -0.046083
2240000000 -0.02816 -0.14526 0.0023312 0.010992 -0.00065456 -0.0030268 0.0017624 -0.0023191
-0.0020564 -0.0008808 0.00052965 -0.0019089
0.0022893 0.011016 0.17629 -0.014104 0.0088381 3.7165e-05 -0.00094536 -0.00048461
-0.00049297 0.0010444 -0.00063808 -0.00048973
-0.00067526 -0.0030234 0.0088481 -1.8588e-05 -0.080195 -0.14514 0.0019092 -0.0017345
-0.0012731 -1.3965e-05 -0.0025132 -0.0014838
0.0017633 -0.0023878 -0.00099169 -0.00050585 0.0019501 -0.0017657 -0.1106 -0.10328
0.001524 0.011193 0.0014596 -0.00024779
-0.0020457 -0.00086949 -0.00048059 0.0010016 -0.0012833 -1.05e-05 0.0015374 0.011205
0.15938 -0.12687 -0.0062504 0.0041722
0.00057981 -0.0019227 -0.00063317 -0.00048427 -0.0025065 -0.001463 0.0014608 -0.00026156
-0.0062563 0.0042628 0.17575 -0.056486
2300000000 -0.054847 -0.11846 0.007778 0.0091312 -0.0013438 -0.0020447 -0.00082891 -0.0015511
-0.0012182 0.00068392 -0.0010073 -0.0006528
0.0077705 0.009105 0.15607 -0.023241 0.008901 -0.0022632 -0.00096681 0.00066204
-0.00017132 0.0016519 1.6717e-05 0.00072073
-0.0013553 -0.0020373 0.0089014 -0.0023383 -0.092712 -0.12112 -2.9366e-05 -0.001653
-8.9814e-05 0.001939 -0.0019204 0.00074601
-0.00088774 -0.0014455 -0.00096029 0.00069738 -7.8122e-05 -0.0016066 -0.13086 -0.067193
0.0061032 0.01161 0.00034178 -0.0020378
-0.0012847 0.0006974 -0.00015131 0.0016789 -0.00015861 0.0019465 0.0061356 0.011513
0.12425 -0.14746 -0.0042478 0.0075082
-0.0010403 -0.00067392 3.1238e-05 0.00069168 -0.0019258 0.00074013 0.00037745 -0.0020529
-0.0042294 0.0074105 0.15976 -0.057927
2360000000 -0.070995 -0.087159 0.010789 0.0084933 -0.0012823 -0.0015528 -0.0014389 -0.00087136
-0.00059302 0.0011959 -0.0016974 -0.00040908
0.010766 0.0084885 0.14703 -0.023126 0.0081186 -0.0053261 -0.00063137 0.00099886
0.0018876 0.0003015 5.5843e-05 -0.00012471
-0.0012957 -0.0015162 0.0081003 -0.0054017 -0.10272 -0.099213 -0.0026515 -0.0012209
0.00085972 0.00018957 -0.00084883 0.0019631
-0.0014474 -0.00091123 -0.00064128 0.00099213 -0.002666 -0.0012319 -0.14772 -0.035256
0.010406 0.010286 0.0013277 -0.0019745
-0.00062125 0.0011759 0.0018554 0.00030633 0.00089375 0.00013973 0.010414 0.010248
0.096617 -0.14856 0.00012749 0.00846
-0.0017655 -0.00030374 4.3095e-05 -9.2788e-05 -0.00081783 0.0019654 0.0013134 -0.0019454
0.00013156 0.0085489 0.13771 -0.062327
2420000000 -0.079635 -0.059996 0.014323 0.0025516 -0.0032662 -0.0010303 -0.00081027 0.00069914
0.0012266 0.0014517 -0.0013272 0.0015557
0.014329 0.0025575 0.13019 -0.023697 0.0045279 -0.0072422 0.0014248 0.0010852
0.00078873 -0.0014133 -0.00018644 -0.000163
-0.0032993 -0.0010368 0.0044787 -0.0072891 -0.11555 -0.078199 -0.002277 0.0014916
-6.163e-05 -0.00019905 0.00031631 0.0027247
-0.00073997 0.00076425 0.0014715 0.0010808 -0.0022713 0.0015075 -0.15653 0.0085052
0.014597 0.007485 -2.7411e-05 -0.0027687
0.0012081 0.0014035 0.00082356 -0.0013897 -5.3785e-05 -0.00016982 0.014676 0.0074217
0.061948 -0.1481 0.0012429 0.009524
-0.0013222 0.001465 -0.00021135 -0.00014507 0.00039184 0.0027038 -4.5478e-05 -0.0028236
0.0012818 0.0094482 0.11901 -0.056844
2480000000 -0.080551 -0.029444 0.013825 -0.0029162 -0.0016467 -3.0264e-05 -0.00033429 0.0013757
0.0017056 -0.00052931 1.6382e-07 0.0013766
0.013796 -0.00289 0.13202 -0.025163 0.0025298 -0.0090772 0.0010725 -1.1211e-05
-0.00058931 -0.001001 -5.8129e-05 -0.00028754
-0.0016265 -3.222e-06 0.0024545 -0.0091216 -0.11857 -0.058419 -0.00055654 0.0034039
-0.00026864 -0.00068371 0.0019356 0.00092911
-0.00033257 0.0013699 0.001049 8.3888e-06 -0.00054466 0.0033872 -0.15794 0.045482
0.017844 0.00099059 -0.0017613 -0.002424
0.0016673 -0.00049949 -0.0006126 -0.0010034 -0.00029354 -0.00068714 0.017869 0.00096214
0.031496 -0.14102 0.0042859 0.008003
-3.4714e-05 0.0014575 -7.417e-05 -0.00032164 0.0018952 0.00099609 -0.0018176 -0.002359
0.0042493 0.0080613 0.099639 -0.053423
2540000000 -0.085203 -0.0022944 0.011449 -0.006585 -0.0023348 0.00090569 0.00051032 0.00081119
6.4767e-05 -0.0017083 0.00092321 0.001592
0.011455 -0.0065369 0.11852 -0.016732 -0.0014988 -0.007986 0.00055752 -0.0014236
-0.0016947 -0.00024863 -0.00052546 0.00019281
-0.0023073 0.00092923 -0.001549 -0.0079652 -0.12511 -0.034835 0.0021054 0.0023328
-0.00093564 -0.00016415 0.001623 -0.00096307
0.00057456 0.00078494 0.00053126 -0.0014011 0.0021478 0.0023585 -0.15676 0.084164
0.017942 -0.0057044 -0.0023385 -0.002111
5.2743e-05 -0.0016719 -0.0017047 -0.00016962 -0.00094771 -0.00019702 0.017938 -0.005779
0.0083849 -0.12678 0.0071768 0.0061759
0.00090202 0.0015828 -0.00047992 0.00016792 0.0016228 -0.00094017 -0.0022714 -0.0021189
0.0071652 0.0061057 0.08448 -0.039681
2600000000 -0.078047 0.022378 0.0081284 -0.0098963 -0.0012317 0.0024317 0.00088881 -0.00032515
-0.0011942 -0.0011827 0.0017035 0.00050854
0.0081127 -0.0098933 0.11318 -0.032559 -0.0037495 -0.0059939 -0.00039912 -0.0007888
-0.00033511 0.0015891 -0.00027567 0.0007712
-0.0011895 0.0024168 -0.0037914 -0.0059735 -0.12981 -0.010082 0.002992 -5.9737e-05
-0.00013555 0.001429 0.0011249 -0.0017726
0.00081048 -0.00026367 -0.00043017 -0.00075379 0.0030036 -8.3176e-05 -0.14203 0.11715
0.014321 -0.012228 -0.0029195 0.00027884
-0.0012756 -0.0011122 -0.00032939 0.0015854 -0.00012162 0.0014354 0.014439 -0.01228
-0.019034 -0.11112 0.0092899 0.0059297
0.001711 0.00045256 -0.00024162 0.00078167 0.0011479 -0.0017504 -0.0029718 0.00041171
0.0092995 0.0059894 0.076987 -0.025265
2660000000 -0.073018 0.047884 0.0042536 -0.011683 -0.00012884 0.0011421 -6.6233e-05 3.2107e-05
-0.0026132 0.00046455 0.0013165 -0.00067046
0.004252 -0.01167 0.12001 -0.028463 -0.0049391 -0.0043645 -0.0012509 -0.00032042
0.0002029 0.00183 0.00047658 0.00077425
-5.6377e-05 0.0011317 -0.0049807 -0.0043125 -0.12937 0.010266 0.0019189 -0.0017328
0.00035374 0.00066399 -0.0010326 -0.0015408
-5.579e-05 1.958e-05 -0.0012579 -0.00030727 0.0018985 -0.0017216 -0.12347 0.14854
0.0079918 -0.015595 -0.0025366 0.00099856
-0.0025779 0.00044437 0.00022364 0.0018682 0.00035965 0.00072213 0.0078043 -0.015658
-0.035064 -0.097193 0.0104 0.0014056
0.0013077 -0.00068041 0.00047929 0.00074973 -0.0010319 -0.0015445 -0.0024706 0.0010211
0.010422 0.001355 0.072442 -0.005791
2720000000 -0.062039 0.066919 -1.9612e-05 -0.011684 -0.00037213 0.0028834 -0.00016012 -6.8445e-05
-0.001948 0.0021063 0.00046816 -0.0016721
-1.207e-05 -0.011693 0.10527 -0.031436 -0.0052164 -0.00090518 -0.0014737 0.00035354
0.0017265 0.00055902 0.00072431 -9.7631e-05
-0.00033771 0.0028921 -0.0052203 -0.00086841 -0.12359 0.039884 0.00035795 -0.0024719
0.00031673 0.00061695 -0.0014901 0.00064353
-0.00010662 -0.00010262 -0.0014762 0.00036582 0.0003652 -0.0025016 -0.090877 0.17848
0.0013475 -0.016604 -0.0016266 0.0023006
-0.0019305 0.0021184 0.0017052 0.00053528 0.00029326 0.0005762 0.001269 -0.016602
-0.051004 -0.072024 0.011978 -0.00091852
0.00048823 -0.0016852 0.00075318 -9.8993e-05 -0.001472 0.00068874 -0.0016078 0.0023471
0.012019 -0.00092547 0.076772 0.013763
2780000000 -0.048111 0.085888 -0.004576 -0.010211 -1.9545e-05 0.001048 0.00057841 -0.00024768
0.0011681 0.0025293 -0.00049654 -0.0018025
-0.004537 -0.010221 0.1035 -0.043681 -0.0039963 0.00053944 -0.00016989 0.0017201
0.0017456 -0.00090592 0.00013739 -0.00021493
-1.4585e-05 0.0010376 -0.0039942 0.00056712 -0.12114 0.069947 -0.0018504 -0.0015316
0.00037897 -0.00034538 -0.00038851 0.00086257
0.00060002 -0.00027932 -0.00016881 0.0017077 -0.0018501 -0.001516 -0.062016 0.20083
-0.0053885 -0.015008 -0.00063378 0.0019901
0.0011712 0.002541 0.001737 -0.00094156 0.00040422 -0.00030868 -0.0053841 -0.014961
-0.064444 -0.046269 0.0098372 -0.0050845
-0.00048449 -0.0018233 0.0001512 -0.00022269 -0.00040328 0.0008786 -0.00059967 0.0019952
0.0099123 -0.0050668 0.080127 0.031908
2840000000 -0.032844 0.10186 -0.0074801 -0.0071144 0.0013444 0.0020161 -0.00014679 -0.00022325
0.0016161 0.0010951 -0.0017334 0.00021248
-0.0074835 -0.0071151 0.10142 -0.036373 -0.0030736 0.0015529 0.00035079 0.00067675
-4.4152e-05 -0.0014638 0.00012286 -4.0962e-05
0.0013219 0.001976 -0.0030691 0.0015784 -0.11553 0.096403 -0.0013612 0.00033924
0.00051213 0.00020564 0.00091989 0.0011037
-0.00012711 -0.00017596 0.00032622 0.00067052 -0.0013495 0.00034607 -0.025993 0.21694
-0.0092806 -0.010217 0.00024232 0.0014286
0.0016361 0.00099445 -6.016e-05 -0.0014438 0.00053196 0.00023162 -0.0093146 -0.010161
-0.069796 -0.022715 0.0084213 -0.0067947
-0.0017214 0.0002381 0.00014924 -1.8012e-05 0.00094783 0.0011296 0.00017827 0.0015056
0.0083035 -0.0067608 0.094775 0.047239
2900000000 -0.018426 0.12137 -0.0088105 -0.0030553 0.0014874 0.00014569 0.0003215 -0.00087149
0.0021064 -0.0011577 -0.00082335 2.6379e-05
-0.0087867 -0.0030639 0.082772 -0.044116 -0.00072361 0.0025628 0.00084794 0.00031209
-0.00039683 -0.0013554 -0.00018975 -3.2528e-05
0.0014946 0.00013443 -0.00072099 0.0025825 -0.097997 0.12908 -0.00087643 -0.0002518
-0.00054498 -0.0013015 0.0019723 -0.0004353
0.00027577 -0.000875 0.00088745 0.00028464 -0.00085608 -0.00024083 0.010849 0.21994
-0.011708 -0.0055686 0.00099511 0.0017887
0.0021123 -0.0011824 -0.00044985 -0.0013928 -0.00053477 -0.0012564 -0.011645 -0.0054672
-0.07012 0.0086904 0.0063905 -0.010183
-0.00081716 7.7037e-05 -0.00020483 -2.4724e-05 0.0019492 -0.00042879 0.0010509 0.0017425
0.0063619 -0.010145 0.10944 0.053022
2960000000 0.0031702 0.1331 -0.0086699 0.00051865 0.00041086 0.0015022 -0.00061567 -0.00089607
-0.00018983 -0.0017482 -0.00066444 0.0006223
-0.0086525 0.00051106 0.091483 -0.043499 -0.00031455 0.00096716 0.00095297 5.0634e-05
-0.0012348 -0.00077511 0.00043955 0.00046343
0.00043353 0.0015029 -0.00031728 0.00096582 -0.079717 0.1602 -0.0007816 0.00049526
-0.00036348 0.00068951 -6.1377e-05 -0.0025975
-0.00057145 -0.00088296 0.00092048 5.1742e-05 -0.00076258 0.00050777 0.052353 0.22745
-0.011292 0.00039917 0.0019993 0.00050102
-0.00031548 -0.0017847 -0.0012685 -0.00072139 -0.0003661 0.00070358 -0.011267 0.00029385
-0.060984 0.03551 0.0021787 -0.011048
-0.00072289 0.00063449 0.00045713 0.00049012 -9.6278e-05 -0.0026463 0.0018394 0.00059069
0.0022084 -0.011034 0.12848 0.064032
3020000000 0.021518 0.14738 -0.0064068 0.0038123 0.001476 -0.00023507 -0.0010786 -8.644e-05
-0.00084073 0.0003999 6.0486e-05 0.00042949
-0.0064242 0.0037903 0.080637 -0.03183 -0.00022297 -0.00034407 0.0005683 -0.00074706
-0.0016899 0.00031924 0.00060794 -0.00028046
0.0014301 -0.00025177 -0.00021938 -0.0003411 -0.057922 0.18501 -0.0004736 0.0009131
0.00025267 0.00028968 -0.0007309 -0.0016745
-0.0010317 2.1657e-06 0.00055633 -0.00077626 -0.00047324 0.0009235 0.092112 0.22066
-0.0086829 0.0035924 0.00071022 0.00051695
-0.00082895 0.00034984 -0.0017179 0.00036741 0.00026205 0.00026191 -0.0086241 0.003744
-0.049668 0.060992 -0.001116 -0.010736
0.00013071 0.00049858 0.00061155 -0.00028611 -0.00074759 -0.0016625 0.00084527 0.00040375
-0.0011874 -0.010689 0.14858 0.060763
3080000000 0.048573 0.15639 -0.0045048 0.0058782 0.0017376 6.8251e-05 -0.00063302 0.00017187
-0.0005645 0.00019808 9.0847e-05 0.0005252
-0.0045137 0.0058449 0.078159 -0.02665 -0.00047411 0.00026754 -0.00010173 -0.00031838
-0.00030282 0.0011141 -1.2725e-05 -0.00060155
0.0017626 4.0984e-05 -0.00044826 0.00028183 -0.020684 0.20632 -0.00074087 0.00024087
0.00033298 0.00060361 -0.0022808 -0.00054386
-0.00064748 0.0001688 -9.7885e-05 -0.00032725 -0.00074753 0.00022509 0.12573 0.21288
-0.0056816 0.0069742 0.0017308 0.00045657
-0.00054551 0.00033871 -0.00031233 0.0011112 0.00035459 0.00067647 -0.0056318 0.0068794
-0.027308 0.08984 -0.0056191 -0.0093307
2.3674e-05 0.00048777 -2.1222e-05 -0.00057797 -0.0023171 -0.00059189 0.001639 0.00049969
-0.0055396 -0.0092961 0.16303 0.067265
3140000000 0.076666 0.16026 -0.0010749 0.0075622 0.002765 -0.0015007 -0.0012191 0.0012236
0.0015683 0.0006726 0.00045565 -0.0003354
-0.0010589 0.0075675 0.07386 -0.028056 -0.00097121 8.2651e-05 0.00076773 -0.00028726
-1.7896e-06 0.0010059 0.00065823 -0.00037389
0.0027326 -0.0014852 -0.00096939 7.1185e-05 0.020901 0.227 0.00018985 0.0016543
0.0011665 -0.00019246 -0.0025926 0.00096096
-0.0011335 0.0012116 0.00074568 -0.00026744 0.00019172 0.0016599 0.16127 0.18821
-0.0010278 0.0072831 0.0011246 -0.00164
0.0015956 0.00066397 2.6998e-05 0.0010401 0.0011749 -0.00024445 -0.0010376 0.0073771
-0.013518 0.10721 -0.007124 -0.0058362
0.00051658 -0.00033457 0.0006594 -0.00041435 -0.0025868 0.0010227 0.0011624 -0.0016715
-0.0069774 -0.0058764 0.18741 0.059059
3200000000 0.10874 0.17051 0.0039894 0.0065468 0.00071176 -0.0028573 0.00017609 0.0015882
0.00053007 -0.0019513 9.9959e-05 0.00054054
0.0040104 0.006569 0.084638 -0.026889 -0.0011021 0.00034527 -0.00054014 -0.001126
0.00072941 0.0012259 -0.0003669 -0.0010301
0.00071462 -0.0029537 -0.0011133 0.00036511 0.065783 0.23259 0.0013078 0.00064102
0.00020428 -0.0022648 -0.0013191 0.0025202
0.00015176 0.001727 -0.0005646 -0.0011515 0.0013552 0.00066798 0.18285 0.16552
0.0015757 0.0063537 0.00077826 -0.0012639
0.00055014 -0.0019354 0.00071038 0.0011925 0.00015683 -0.0022666 0.0016259 0.0062673
0.019573 0.12543 -0.0090843 -0.0023437
6.28e-05 0.00051981 -0.00041606 -0.0010218 -0.0013968 0.0024756 0.00066173 -0.0012498
-0.0092354 -0.0022728 0.20248 0.058312
3260000000 0.14015 0.16293 0.0042863 0.0030533 -0.00052841 -0.0024896 0.0011552 0.00078735
0.00020692 -0.0018558 -8.7861e-05 -9.8039e-05
0.0042559 0.0030436 0.092615 -0.029998 -0.0020139 0.0019147 -0.00051727 -0.00022971
0.0009097 -0.00068054 -0.00088038 7.6561e-05
-0.00054086 -0.0025012 -0.0020129 0.0019439 0.11639 0.22826 0.00044622 -4.225e-05
-0.00067768 -0.00069337 0.00073803 0.0020464
0.001156 0.00064195 -0.00049707 -0.00017701 0.00043267 -3.7505e-05 0.20936 0.12816
0.0041005 0.0051528 -0.00078688 -0.0018383
7.8996e-05 -0.001769 0.00092141 -0.00065706 -0.00062814 -0.00071145 0.0041052 0.0051122
0.04181 0.13438 -0.0075382 0.0022778
-7.0314e-05 1.7783e-05 -0.00086233 5.2111e-05 0.00069089 0.0020125 -0.0006916 -0.0018073
-0.0073703 0.0023292 0.2318 0.048317
3320000000 0.17075 0.1577 0.0071791 0.0012923 -0.00058743 -0.001869 0.00076127 4.3352e-05
-0.001947 -0.0015034 0.0002361 0.0001558
0.0071628 0.0013114 0.099721 -0.026031 0.00043565 0.0024314 -0.00041006 -0.00034819
-0.00023674 -0.00023751 -0.00053577 0.0001921
-0.00062331 -0.0018459 0.00044289 0.0024236 0.16409 0.21948 0.00026888 -0.00016444
-0.0014576 -0.00039016 0.00033585 0.00064312
0.00082849 0.0001168 -0.00044968 -0.00037563 0.00030049 -0.00017436 0.21903 0.097995
0.0049166 0.0019767 -0.0012929 0.00010482
-0.0020112 -0.0014804 -0.00026093 -0.00018579 -0.0015075 -0.00045399 0.0049881 0.0019035
0.069146 0.13731 -0.0035217 0.0036633
7.3527e-05 0.0001843 -0.00048656 0.0001506 0.00033455 0.00072926 -0.0014083 8.1509e-05
-0.0037722 0.0033902 0.24878 0.03609
3380000000 0.20588 0.14105 0.0057164 -0.0020176 -0.0012596 0.00049795 0.0010746 0.00029359
-0.0013234 0.00093574 0.00031323 4.2571e-06
0.0056936 -0.0020082 0.11058 -0.034264 4.4853e-06 0.0030953 -0.0011761 -0.00039938
-0.00013854 1.825e-05 -0.0009339 0.00058429
-0.0012282 0.00049919 4.803e-05 0.0030686 0.20566 0.19717 0.00037743 -0.0005747
-0.0015429 0.00065429 0.0010447 0.0012855
0.001004 0.00026399 -0.001122 -0.00036143 0.00036702 -0.00061344 0.23388 0.065213
0.0062909 0.0016346 -2.373e-05 0.00027274
-0.0012454 0.00094671 -0.00016617 8.0269e-06 -0.0016381 0.00066367 0.0061657 0.0017904
0.10678 0.1301 -0.0017546 0.0050462
0.00031205 6.9569e-05 -0.00089886 0.00063331 0.001012 0.0013303 0.00016134 0.00013349
-0.0016486 0.005274 0.27811 0.017946
3440000000 0.23766 0.12035 0.0046382 -0.003823 -0.00076996 -0.0015969 0.00074911 -6.6785e-06
-0.0015552 0.0016137 0.00077078 3.6162e-06
0.0046573 -0.0038391 0.1041 -0.039162 0.0030979 0.0020162 -0.0008989 0.0011465
5.5676e-05 0.00033743 4.2086e-05 0.00074035
-0.00083274 -0.0015903 0.0031461 0.0020135 0.24427 0.16961 -0.00018497 5.7841e-05
-0.00015303 0.0013065 0.0010197 0.00077067
0.00073322 -1.1675e-05 -0.00092619 0.001178 -0.00017814 6.4487e-05 0.23535 0.032518
0.0066948 -0.0016624 -0.00017446 0.00043502
-0.0014919 0.0016527 0.00011678 0.00029995 -9.9858e-05 0.001232 0.0067444 -0.0017952
0.13299 0.12393 0.0020456 0.00328
0.00074734 -6.085e-05 4.0552e-05 0.00078907 0.0010211 0.00080078 -0.00033407 0.00042886
0.0020743 0.0031731 0.29491 -0.012164
3500000000 0.27041 0.088955 0.0024938 -0.0047195 -0.0012257 0.0014986 0.00087688 -0.00078959
-0.00075063 0.0012732 0.00068855 -0.00093622
0.0025267 -0.0046907 0.11683 -0.062971 0.0032002 0.0013487 -0.00033795 0.00059082
0.0003636 -6.292e-05 5.567e-05 0.00034878
-0.0011931 0.0014842 0.0032049 0.0012506 0.27423 0.1353 7.5679e-05 -0.00016368
3.3322e-05 0.00098183 0.0016569 -7.8976e-05
0.00089963 -0.00075148 -0.00032661 0.00055801 8.7953e-05 -0.00010402 0.23964 0.0044305
0.0061516 -0.0042601 -0.00031179 -0.00030909
-0.0008147 0.0012326 0.00042151 -0.00010053 1.4057e-05 0.0010294 0.0062054 -0.0042596
0.17466 0.10127 0.0027977 0.00089723
0.00072043 -0.00093834 2.6162e-05 0.00038159 0.0017762 -4.8735e-05 -0.0001563 -0.00036146
0.0028115 0.00095526 0.31651 -0.038748
3560000000 0.28907 0.055179 0.00030074 -0.0059905 -1.6568e-05 -0.0011197 0.00072148 0.00024665
0.0015019 0.0016912 -0.00016911 -0.001129
0.00028048 -0.0059618 0.11093 -0.068291 0.0057557 -0.00058129 0.00035429 0.00052176
0.00068514 -0.00014988 0.00035994 0.00035266
-6.2335e-05 -0.0010937 0.0057889 -0.00062827 0.30145 0.092747 -7.0611e-05 -0.00018991
0.00055435 0.00059375 0.0012808 -0.00090856
0.00068803 0.00015165 0.00039594 0.00049894 -8.8e-05 -0.00020746 0.22982 -0.031698
0.0048528 -0.006699 -0.0002493 -0.00041648
0.001524 0.0016664 0.00070208 -0.00011859 0.00052269 0.00063707 0.0048023 -0.0067461
0.19431 0.092605 0.0026154 -0.0012626
-0.00016808 -0.0010175 0.00036339 0.00031154 0.0012837 -0.00092355 -0.00029062 -0.00041799
0.0026688 -0.0011976 0.32833 -0.079358
3620000000 0.30655 0.017909 -0.0011937 -0.0037081 -0.002214 -0.00038842 0.00033147 -0.0016118
-9.019e-05 0.00043996 -0.00040105 -0.00073411
-0.0011993 -0.0037416 0.11167 -0.097256 0.0042175 -0.0038111 0.00018758 0.00033309
-0.00018358 -0.00080473 0.00060311 0.00028766
-0.0021438 -0.00032288 0.0041779 -0.003845 0.31459 0.04898 9.178e-05 -0.0011596
-0.00030981 0.0002918 0.00075463 -0.0011397
0.00039582 -0.0016496 0.00021607 0.00035225 0.00012281 -0.0011099 0.21835 -0.061669
6.2205e-05 -0.0071927 -0.0011526 0.0010281
-0.00014552 0.00040242 -0.0002447 -0.00080872 -0.00032114 0.00022556 -4.224e-05 -0.0071421
0.2171 0.057123 0.00016612 -0.0015358
-0.00047138 -0.00073444 0.00062182 0.00026563 0.00079062 -0.0011344 -0.0010465 0.00095087
0.00039721 -0.0015802 0.33067 -0.11336
3680000000 0.31108 -0.026402 -0.0036536 -0.0040971 -0.0011992 0.0017961 -0.0010138 -0.00017786
0.0014571 0.00013855 -0.0012206 -0.00040247
-0.003601 -0.0040986 0.10789 -0.11419 0.0017099 -0.0045979 0.00067764 0.0002563
-0.00032657 -0.00056567 0.00079547 0.00020043
-0.0011403 0.0018116 0.0016202 -0.0046404 0.32587 -0.00061612 -0.00099717 -0.00063963
0.0009973 0.00078549 0.00084804 -0.0018968
-0.0010555 -0.00014023 0.00065335 0.00025029 -0.00097655 -0.00067578 0.20543 -0.095318
-0.0012317 -0.0064527 -0.0012457 0.0013128
0.0014656 5.4424e-05 -0.00022831 -0.00063186 0.00096121 0.00071654 -0.0012445 -0.0065822
0.23757 0.035234 0.00041317 -0.0017799
-0.0012419 -0.00044497 0.00085043 0.00013635 0.00080095 -0.0018954 -0.0012187 0.0013574
0.00018376 -0.0018331 0.33103 -0.15856
3740000000 0.31335 -0.062221 -0.0032118 0.00019542 -0.00207 0.0024637 0.00010523 -0.00097302
-0.00080842 0.00013024 -0.00092071 0.00032667
-0.0031744 0.00019854 0.099248 -0.13566 0.00091136 -0.0053893 0.00028431 -4.4619e-05
-0.00044889 -0.00022221 0.00063568 0.0002043
-0.002046 0.0024837 0.00088368 -0.0054328 0.3293 -0.039705 -0.00081599 6.8098e-05
5.7709e-05 -0.00016508 -0.00026838 -0.0010482
2.3155e-05 -0.00091968 0.00031397 -7.5763e-05 -0.00083926 0.00014085 0.18371 -0.1187
-0.0030083 -0.0054394 0.0011082 0.0025959
-0.00074072 0.00019295 -0.00045253 -0.00014926 4.3346e-05 -6.7432e-05 -0.0029434 -0.0052148
0.24667 0.0016405 -0.001253 -0.00097952
-0.00085256 0.00034354 0.00061218 0.00023429 -0.00033836 -0.0011583 0.0010178 0.0025835
-0.0011284 -0.00090645 0.3163 -0.19807
3800000000 0.30878 -0.10846 -0.0023011 0.00078021 0.00085833 0.0037789 -0.0012616 -0.0015121
0.0016209 0.0011952 -0.00094835 0.00023428
-0.0023041 0.00078463 0.089213 -0.15081 -0.0020173 -0.0050624 0.00032709 0.00020898
-0.00087198 -0.00040528 0.00067935 8.0933e-05
0.00086196 0.0037092 -0.0021032 -0.0050286 0.32584 -0.081511 -0.00090742 0.00052503
0.00074472 6.8323e-05 -0.00096306 -0.00080041
-0.0013167 -0.0014796 0.00032039 0.0002389 -0.00090198 0.00049275 0.17515 -0.14389
-0.0034481 -0.003741 0.0013087 0.0016838
0.0015343 0.0010363 -0.00091252 -0.00043663 0.00085306 -3.0753e-05 -0.0034526 -0.0037643
0.26187 -0.036153 0.0010559 0.00041913
-0.0010124 0.00023619 0.00064962 -1.7468e-05 -0.00086431 -0.00073586 0.0014038 0.001714
0.001005 0.00038521 0.3098 -0.23957
3860000000 0.29702 -0.13994 -0.00062585 0.0011204 0.0025735 0.0019287 -0.0021206 0.00099265
0.00072636 -0.0014133 -0.00017327 0.0015306
-0.0006081 0.0011298 0.070002 -0.16097 -0.0030772 -0.0050347 0.00055026 -0.00068398
-0.00073838 0.00125 0.00084594 -0.00094761
0.0026236 0.001947 -0.0031474 -0.0050132 0.30631 -0.12173 -0.00066803 0.000875
0.00013306 -0.00039144 -0.00073039 -0.00040105
-0.0021416 0.00097879 0.00057534 -0.00075934 -0.00063384 0.00090674 0.14683 -0.1595
-0.0027599 -0.0035806 0.0019645 0.00095274
0.00079055 -0.0014183 -0.00077027 0.0012795 0.00012527 -0.00028942 -0.0028254 -0.0035881
0.26176 -0.064997 0.00062916 -0.0018875
-0.00017377 0.0015242 0.00084431 -0.0010016 -0.00077249 -0.00054555 0.0018968 0.00090174
0.00042748 -0.001971 0.28703 -0.27766
3920000000 0.28337 -0.18012 0.0015988 0.00028086 0.0037154 0.0025514 2.0799e-05 0.00096694
0.00078572 -0.00040193 0.00047624 0.00076988
0.0016414 0.00026133 0.043292 -0.17722 -0.0049738 -0.0035435 -0.00041303 -0.00020753
0.00013848 0.00025415 -0.00018714 -0.00051631
0.0037962 0.0025253 -0.0049976 -0.0034789 0.30014 -0.15477 0.00046834 0.0012177
0.0017059 -0.0010435 -0.00038178 -0.0002526
6.4964e-05 0.00099826 -0.00041109 -0.00021786 0.00039533 0.0012244 0.12751 -0.16977
-0.0039297 -0.0033016 0.002235 -0.00022583
0.00069063 -0.00029457 0.00010628 0.00018736 0.0019055 -0.0011419 -0.0040649 -0.0032489
0.25629 -0.11058 0.00089819 -0.0011456
0.00060656 0.00065544 -0.00033534 -0.00058834 -0.0004365 -8.3112e-05 0.0022431 -0.00018667
0.0010834 -0.00094187 0.26496 -0.30525
3980000000 0.25645 -0.2161 0.0017973 -0.0029213 0.0048722 -0.00041086 5.4282e-05 0.0010468
0.00092346 -0.0018364 0.00039258 9.2176e-05
0.0018505 -0.0029164 0.021456 -0.19145 -0.0057087 -0.0013842 0.00074906 0.0004724
0.00061627 0.0004113 -3.3583e-06 -0.0011468
0.0048594 -0.00043354 -0.0057091 -0.0013098 0.27178 -0.18525 0.0013141 7.0939e-05
-0.00097197 -0.0013981 -0.00079014 -0.0005246
7.8055e-05 0.00095419 0.00069756 0.00048512 0.0013259 2.1383e-05 0.091465 -0.19231
-0.0046276 -0.0033704 0.0016399 -0.00093025
0.00073706 -0.0018503 0.00063196 0.0004449 -0.0011568 -0.0014297 -0.0045164 -0.003457
0.24646 -0.1427 0.0019246 -0.0045114
0.00041816 8.4833e-05 1.7027e-05 -0.001154 -0.00084017 -0.00060124 0.0017062 -0.00098638
0.0015871 -0.0046858 0.23134 -0.34366
4040000000 0.22905 -0.24161 -0.00041879 -0.0039273 0.0032864 -0.0029726 0.00041006 0.00028544
-0.00067396 -0.00081243 0.00070929 0.00010042
-0.00042003 -0.0038952 -0.0040842 -0.19871 -0.0049702 0.00016478 0.00013504 -0.00099099
-6.3495e-05 0.00019458 -0.0014852 -0.00021441
0.0031877 -0.0029779 -0.0049865 0.00019722 0.24983 -0.21876 0.00020393 -0.00067752
-0.00076877 -0.00059477 -0.00096758 0.00024951
0.00045599 0.00029162 0.00014695 -0.00098464 0.00022596 -0.00067475 0.069169 -0.18688
-0.0061744 -0.0017342 0.0015008 -0.00037406
-0.00071401 -0.00069314 -3.9858e-05 0.00017057 -0.00063773 -0.00045864 -0.0062489 -0.0016657
0.23454 -0.1746 -0.0014793 -0.0033748
0.00078353 2.9527e-05 -0.0015403 -0.00016924 -0.00089967 0.00017249 0.0014322 -0.00037551
-0.0013626 -0.0032268 0.19407 -0.36214
4100000000 0.19932 -0.26567 -0.003169 -0.0029232 0.0012864 -0.0034978 -6.238e-05 0.00020267
0.00049351 -0.0017883 0.000336 -3.6115e-06
-0.0031937 -0.0029267 -0.029404 -0.20304 -0.0048407 0.0010283 -0.00026671 -0.00036433
0.00081879 0.00031815 -0.00056414 0.00038861
0.0012418 -0.0035749 -0.0048448 0.0011016 0.22873 -0.2454 0.00020699 -0.00015831
-0.0008679 -0.00011744 -0.0013342 -4.3753e-05
-9.3763e-05 0.00013078 -0.00027232 -0.00034092 0.00019108 -0.00011257 0.036152 -0.20072
-0.0061597 0.00061551 0.0015496 -0.0016504
0.00041853 -0.0017888 0.00081313 0.00030369 -0.00090478 -0.00025945 -0.0059669 0.0006468
0.22106 -0.19999 -0.0018436 -0.0041854
0.00047721 1.3225e-05 -0.00051948 0.00028832 -0.0012921 -2.289e-05 0.0015052 -0.0016452
-0.0017992 -0.0044552 0.16139 -0.3883
4160000000 0.17023 -0.2832 -0.0037709 -0.0019826 -0.00036721 -0.0031136 0.00081069 -0.0002791
-0.0038961 -0.00041529 0.00076434 -0.00061812
-0.0037007 -0.0020161 -0.055423 -0.19951 -0.0046034 0.0027637 -0.00039822 -0.00026003
0.00028337 -0.0007286 -0.00091784 0.00044626
-0.00035617 -0.0031007 -0.0045676 0.0028063 0.19584 -0.26133 0.00053675 -7.3016e-05
-0.00083946 -0.00076563 -0.0012309 0.00094535
0.00080153 -0.00024429 -0.00039394 -0.00020445 0.00056538 -0.00013543 0.01142 -0.18862
-0.005276 0.0018788 0.0009541 -0.0020693
-0.0037652 -0.00047531 0.00028104 -0.00073663 -0.00075557 -0.00053432 -0.0054322 0.0017361
0.18937 -0.23423 -0.0035483 -0.0033956
0.00064127 -0.00056192 -0.00093389 0.0005126 -0.0013424 0.00082041 0.0011548 -0.0022289
-0.0034388 -0.0031885 0.11155 -0.39819
4220000000 0.14218 -0.29884 -0.0044649 0.00010469 9.021e-06 -0.0037013 -0.00032957 -0.00016931
-0.00095291 0.00072016 0.00038023 -0.0013048
-0.004459 8.2323e-05 -0.091443 -0.18967 -0.0022099 0.003371 -9.8898e-05 -4.1277e-05
-1.7783e-05 0.00020586 -0.00049959 0.0009954
6.8173e-05 -0.0037533 -0.0021728 0.0033901 0.16649 -0.28733 0.00010586 -1.8545e-05
0.00013465 0.00030395 -3.6907e-05 0.0010987
-0.00035382 -0.00019421 -0.00012197 -4.6249e-05 0.00011032 4.9604e-05 -0.012237 -0.18668
-0.0040679 0.0021921 0.00023108 -0.0021937
-0.00094478 0.0007965 -4.1898e-05 0.00012836 0.00028192 0.00011603 -0.0039209 0.0023155
0.17532 -0.25871 -0.0047786 -0.0028546
0.00021641 -0.001225 -0.00044818 0.00097461 -6.7575e-05 0.0011161 8.4584e-06 -0.0021484
-0.0046631 -0.0030107 0.084611 -0.41138
4280000000 0.11177 -0.3082 -0.0027832 0.0016147 -0.0017712 -0.0042997 -0.00036363 0.00057154
-0.00077027 0.0013008 -0.00050164 -0.00018593
-0.002758 0.0016032 -0.11729 -0.19475 -0.0029102 0.0030377 -0.00075356 -0.00027074
0.00027821 0.00016917 0.00061183 0.00064414
-0.0017787 -0.0042412 -0.0028645 0.0031082 0.13675 -0.29485 0.00085472 -0.00030024
-0.00079909 0.0010168 -0.00044125 0.0010106
-0.00030597 0.00060182 -0.00071421 -0.00028012 0.00082277 -0.00031353 -0.050309 -0.17201
-0.004832 0.0021651 -0.00072253 -0.0026831
-0.00063167 0.0013392 0.0002702 0.00012055 -0.00091168 0.0010327 -0.0047225 0.002066
0.13144 -0.28129 -0.0061875 -0.0011707
-0.00052397 -0.00027009 0.00064376 0.00065702 -0.00043263 0.00090261 -0.00070552 -0.0026293
-0.006221 -0.0010368 0.033426 -0.41698
4340000000 0.084345 -0.3176 -0.0018012 0.0018531 -0.0023925 -0.0015338 0.00019741 0.00058756
0.00014966 0.00070106 -0.00015094 -0.00099089
-0.0017792 0.0018329 -0.13823 -0.16861 -0.0019215 0.0040415 -9.6477e-05 0.00046775
-0.00025323 -0.00026847 0.00021063 0.00039447
-0.0024216 -0.0015506 -0.0019015 0.0040917 0.10108 -0.31157 -0.00032581 -0.00097556
0.00029624 0.00063314 0.0008607 0.0021043
0.00021825 0.00056462 -0.00011105 0.00049149 -0.0003577 -0.00095942 -0.068211 -0.16899
-0.0037444 0.0039742 -0.0013195 -0.0023446
0.0001359 0.00073745 -0.00020614 -0.00032287 0.00043574 0.00070287 -0.0038136 0.0040897
0.10537 -0.30686 -0.0045566 0.0014022
-5.9589e-05 -0.00092926 0.00020588 0.00034805 0.00086499 0.0020911 -0.0013918 -0.0023915
-0.0044704 0.001365 -0.00027247 -0.41077
4400000000 0.054301 -0.32356 -0.00096934 0.0014273 -0.0025147 -0.0017217 0.00086235 0.0013329
-6.4921e-05 0.00062552 -8.3943e-06 -0.00057434
-0.00092875 0.0014447 -0.167 -0.15919 -0.0012593 0.0040745 -0.00046251 0.00044779
0.0002771 -0.00059721 0.00043758 0.00045635
-0.0025119 -0.0016023 -0.0012119 0.0041136 0.072191 -0.31858 -0.00014963 -0.00026809
0.00028402 0.00048935 0.001044 0.001251
0.00082661 0.001341 -0.00048464 0.00042679 -0.00016145 -0.00025031 -0.09287 -0.15588
-0.0032858 0.0048518 -0.0020325 -0.0013339
3.6544e-05 0.00051877 0.00017645 -0.0004932 0.00015114 0.00032218 -0.0030586 0.0049182
0.073888 -0.31812 -0.0040619 0.00067301
-0.00014916 -0.00061704 0.00051812 0.00043645 0.0010872 0.0013796 -0.0020986 -0.0012855
-0.0039935 0.0007159 -0.045904 -0.41616
4460000000 0.018166 -0.32382 -0.00073833 0.00033719 -0.0041874 -0.0008075 0.0013898 -0.0005751
-0.00032858 0.0012158 -0.0012013 -0.00025394
-0.00073766 0.00033294 -0.18921 -0.13008 -0.00046016 0.0044889 -0.00033811 0.00076426
-0.00042979 -0.00042962 0.00055415 -0.00047021
-0.0041906 -0.00076639 -0.00040948 0.0044727 0.046482 -0.32584 -0.00051826 -0.00053133
0.00063268 0.0003269 0.0019336 0.0007957
0.0013985 -0.00064047 -0.00025517 0.00076542 -0.0005415 -0.00052204 -0.10615 -0.13485
-0.0017008 0.0061529 -0.0025066 -0.00085304
-0.00036593 0.0012377 -0.00045572 -0.00047458 0.00060434 0.00062108 -0.0018038 0.0060341
0.040042 -0.31529 -0.0042626 0.0030171
-0.00097873 -0.00033563 0.00053762 -0.00047405 0.0018534 0.00067828 -0.0024904 -0.00084309
-0.004414 0.0030769 -0.085881 -0.39806
4520000000 -0.0054978 -0.32449 -0.00039521 -0.00049583 -0.0036508 0.00027943 0.00068959 1.3372e-05
0.0016603 -9.0485e-06 -0.00073238 0.001096
-0.00038098 -0.00048956 -0.21385 -0.11322 0.00079851 0.0045482 0.00055941 0.00078387
-0.00031786 0.0001631 0.00036095 -0.00016866
-0.0036541 0.00030136 0.00090133 0.0045409 0.015603 -0.32371 -0.0011995 0.00051917
0.00069733 -0.00031133 0.0016407 -0.0010205
0.00071181 4.198e-05 0.00057127 0.00080069 -0.0011734 0.00049249 -0.12374 -0.12552
-0.00018122 0.0055526 -0.0031233 -0.00036182
0.0016747 -3.9983e-05 -0.00033243 0.00015354 0.00065652 -0.00051104 -0.00017474 0.0057604
-0.0092685 -0.32789 -0.00266 0.0027002
-0.00072195 0.0011121 0.0003412 -0.00015154 0.001681 -0.0010145 -0.0031548 -0.00026885
-0.0023253 0.0025606 -0.11482 -0.39602
4580000000 -0.042901 -0.31791 -0.0012037 -0.00074289 -0.003211 0.0023738 0.00080594 -0.00042784
0.00012287 0.00031723 -0.00044467 0.00066889
-0.0012214 -0.00074887 -0.23279 -0.087217 0.00092817 0.0041725 0.00061842 -6.1404e-05
-1.0732e-05 7.3697e-05 0.00018495 -0.00024363
-0.0031576 0.002493 0.00098396 0.0041542 -0.016066 -0.32084 -0.00014264 0.00046572
-0.00024599 -0.00012521 0.0014911 -0.0009211
0.00079787 -0.00043869 0.00060721 -4.569e-05 -0.00010642 0.00048275 -0.1341 -0.10116
0.0018514 0.0051867 -0.0025223 0.0011831
0.00019887 0.00030676 2.46e-06 0.00015186 -0.00042245 -8.1171e-05 0.0019671 0.0049118
-0.035461 -0.33513 -0.0023426 0.0032462
-0.00041298 0.00072354 0.00021714 -0.00025214 0.0015448 -0.00096092 -0.0024667 0.0011139
-0.0026717 0.0034626 -0.15985 -0.36683
4640000000 -0.068687 -0.312 -0.0025638 -0.0016565 -0.0030561 0.0026048 0.00051807 -0.0014749
0.0015225 -0.00030339 0.00014643 0.0010422
-0.0025637 -0.0016618 -0.24344 -0.059285 0.0015666 0.0038238 0.00075677 0.00031537
-0.00035516 0.00048188 -5.6251e-05 -0.00079302
-0.0029979 0.002661 0.001647 0.0038209 -0.040254 -0.31496 0.00029067 0.00089249
0.00091168 0.00029149 0.00035062 -0.0021766
0.00054788 -0.0014236 0.00076703 0.00029536 0.00025986 0.00093942 -0.14004 -0.086636
0.0035703 0.0037064 -0.002532 0.0016372
0.0016184 -0.00033668 -0.00041193 0.00036218 0.0010126 0.0002695 0.0033988 0.0038478
-0.068642 -0.32208 -0.0024905 0.0040097
0.00021487 0.0010756 -3.8849e-05 -0.00078077 0.00032393 -0.002119 -0.0024599 0.0016638
-0.0021796 0.0039232 -0.17915 -0.35684
4700000000 -0.096159 -0.30783 -0.0043138 -7.7913e-05 -0.0016709 0.0046332 -0.00091276 -0.0010939
0.0010571 -0.00056331 0.00083091 0.00046531
-0.0043098 -7.3953e-05 -0.25535 -0.040849 0.0026017 0.0042033 0.00050938 -0.00048232
0.00023725 0.00047505 -0.00030604 2.7018e-07
-0.0015852 0.0046952 0.0026719 0.0041815 -0.07078 -0.30966 -0.00023228 0.00048676
0.00024379 -0.0001283 0.00012643 -0.001422
-0.00094381 -0.0010899 0.00047846 -0.00048651 -0.00020004 0.00047677 -0.15658 -0.065869
0.0033204 0.0013389 -0.0014837 0.00259
0.0010507 -0.00058372 0.0002421 0.00049913 0.00022831 -7.4423e-05 0.0035013 0.0013866
-0.10717 -0.31592 -0.0010323 0.0038769
0.0008125 0.00056387 -0.00033351 -2.5551e-05 5.5392e-05 -0.0012981 -0.0014984 0.0025498
-0.0013238 0.0038549 -0.2226 -0.32786
4760000000 -0.12687 -0.29326 -0.0048916 0.0013944 0.00073183 0.004599 -0.00067281 -0.00071695
0.00027845 -0.0011699 0.0009284 -0.00037235
-0.0048763 0.0013606 -0.25164 0.0012435 0.0030887 0.0031241 -2.4653e-05 -0.0006469
0.00028788 0.00021342 0.0001932 -6.6729e-05
0.00084094 0.0045557 0.0031639 0.0030874 -0.10147 -0.29599 0.00078267 0.00051762
0.0011785 2.4473e-05 -0.0011883 -0.0012047
-0.0007354 -0.00073707 -1.8034e-05 -0.00062695 0.00078076 0.00050919 -0.15097 -0.049656
0.0021639 0.0012064 -0.00082239 0.0026998
0.00029252 -0.001243 0.00029778 0.00021734 0.0011409 8.7972e-05 0.0021079 0.00095208
-0.13992 -0.30024 -0.00092011 0.004055
0.00088752 -0.00036066 0.00022263 -4.5581e-05 -0.0011894 -0.0012785 -0.00075585 0.0027874
-0.00064796 0.0041284 -0.23392 -0.3066
4820000000 -0.15335 -0.27963 -0.0050044 0.0027137 0.0014662 0.0027967 -0.00088233 -0.00041621
0.00042957 -0.00097636 0.00017944 -0.00043416
-0.0049901 0.0026862 -0.26364 0.023587 0.0043319 0.0033088 -0.00010632 -0.00033661
0.00037581 -9.5363e-05 -0.00023146 -0.00041389
0.0014831 0.002828 0.0043852 0.003258 -0.12865 -0.29228 0.00066007 -0.00043121
0.00036396 -0.00087426 -0.00090213 -0.00025664
-0.00088611 -0.00045606 -0.00012286 -0.00032568 0.00065252 -0.00040563 -0.16619 -0.032008
0.0020084 -0.00022604 1.0075e-05 0.0030335
0.00044363 -0.00091298 0.00033739 -3.0259e-05 0.00046076 -0.00082406 0.0019764 -4.8147e-05
-0.18067 -0.28394 9.1159e-05 0.0031728
0.00015401 -0.00036962 -0.00026912 -0.00036816 -0.00092289 -0.00023396 7.4995e-06 0.0030185
1.0491e-05 0.0031859 -0.27121 -0.2761
4880000000 -0.1847 -0.26058 -0.0042498 0.0044907 0.0020239 0.0030316 -0.0014754 0.00021807
-0.00086716 -0.001233 0.0003541 -2.1719e-05
-0.0042456 0.0044979 -0.25564 0.064575 0.0046948 0.001693 -0.00036612 -0.00017688
-0.00017072 0.00021473 -0.00016977 0.00013362
0.0020394 0.0030091 0.0047171 0.0016403 -0.1478 -0.27922 0.00035601 -0.00038321
1.3169e-05 -0.0012125 -0.0007141 -1.4214e-05
-0.0014765 0.0002494 -0.00035312 -0.00018172 0.00036856 -0.00041728 -0.15952 -0.013716
0.00033655 -0.00030976 0.0010554 0.0024491
-0.0008632 -0.0012374 -0.00016259 0.00015866 -9.7001e-05 -0.0012124 0.00045949 -0.00036537
-0.21129 -0.26834 0.00028049 0.0028045
0.00033987 -7.4252e-05 -0.00012584 0.00014076 -0.0006227 2.2968e-05 0.0010624 0.0025564
0.00027396 0.0028104 -0.28324 -0.24719
4940000000 -0.20575 -0.24338 -0.0031351 0.0064823 0.0028208 0.0012258 -0.00020633 0.00074928
-0.0010359 -0.00060684 0.00011561 -0.00081623
-0.0031516 0.0064851 -0.268 0.090752 0.0058466 0.0013748 -9.586e-05 -0.00011676
0.00031032 -0.00035019 -0.00047236 8.8792e-05
0.0027741 0.0011964 0.0058606 0.0012656 -0.16756 -0.25604 0.00011863 -0.00050143
-0.00099651 -0.00021139 -0.00036118 0.00028389
-0.0001759 0.00073339 -6.4743e-05 -8.6981e-05 0.00010394 -0.00048008 -0.16708 -0.0039339
-0.00035369 0.00031773 0.0020935 0.0020546
-0.001008 -0.00057469 0.00031157 -0.00035151 -0.00090108 -0.0001756 -0.00051163 0.0003176
-0.23561 -0.24277 0.00033514 0.0031614
0.00013238 -0.00084985 -0.00043982 0.00013583 -0.00045731 0.00029708 0.0020525 0.0019137
0.00035534 0.003185 -0.30725 -0.22092
5000000000 -0.22649 -0.21989 -0.00021373 0.0073848 0.0032174 0.0018173 -0.00021499 0.0006254
-0.00055841 0.00065623 -0.00012893 -0.00072092
-0.00022848 0.0073583 -0.25423 0.10802 0.0059421 -0.00070407 -0.00035144 -7.9453e-05
-0.00017818 -0.00053712 -0.00015686 -0.00010154
0.0032221 0.0018005 0.0059325 -0.00080735 -0.1977 -0.24229 -0.00059388 -0.00072238
-0.00042316 -0.000217 -0.00028836 -0.00023289
-0.0002416 0.00062545 -0.00034935 -5.8585e-05 -0.00056867 -0.00070985 -0.16127 0.020441
-0.00082533 0.0014732 0.0023137 0.0011911
-0.0005496 0.00066645 -0.00013508 -0.00056082 -0.00053703 -0.00032529 -0.00073847 0.0015355
-0.26425 -0.21876 -0.00018957 0.0037869
-0.00016194 -0.00079029 -0.00018536 -2.0903e-05 -0.00030452 -0.00026548 0.0023902 0.0012489
-3.4732e-05 0.0038555 -0.31953 -0.18713
5060000000 -0.24821 -0.19282 0.0017546 0.0071117 0.0032709 -0.00034883 0.00015902 0.00050603
-0.0004979 -5.5739e-05 -0.00049567 -0.00019683
0.0017637 0.0071149 -0.23758 0.14497 0.0053557 -0.0018806 -3.187e-05 0.00025706
-0.00045468 4.2238e-06 -0.00037829 0.0003314
0.0032575 -0.00043822 0.0053259 -0.0019745 -0.21191 -0.2208 -0.00042408 0.000331
-0.0009897 5.1731e-05 -0.0011912 -1.2811e-05
0.00016025 0.00051564 -2.9386e-05 0.00027475 -0.00041542 0.00029384 -0.16332 0.027626
-0.00037941 0.0030374 0.0018074 0.00061835
-0.00046551 -1.2273e-05 -0.00045376 -2.1455e-05 -0.00094143 0.00016266 -0.00034148 0.0030051
-0.27865 -0.18899 0.0013784 0.0034964
-0.00048995 -0.00022745 -0.00037965 0.00027915 -0.001022 -1.3051e-05 0.00182 0.00061736
0.0012099 0.0035223 -0.33214 -0.15826
5120000000 -0.26433 -0.16758 0.0034621 0.0061305 0.0029707 -0.00057119 0.00034659 0.00065604
-0.00010081 0.0008773 -0.00046403 0.00017795
0.0034673 0.0061343 -0.2322 0.17165 0.0048088 -0.0027492 0.00011593 0.00023839
-5.2501e-05 -4.7757e-05 8.0719e-05 0.0003161
0.0029705 -0.00061339 0.0047582 -0.0028154 -0.22649 -0.20577 -5.4816e-05 0.00013088
-0.00021898 0.00082415 -0.001176 0.00079955
0.00036598 0.00061366 9.5423e-05 0.00022008 -3.6979e-05 0.00014925 -0.1595 0.054119
0.0013102 0.0035384 0.0023896 0.00017395
-0.00011768 0.0009142 -6.7203e-05 -3.1952e-05 -0.00018448 0.00089424 0.0012495 0.0035076
-0.29415 -0.1551 0.0014825 0.0033329
-0.00046433 0.0001347 0.00010518 0.00030213 -0.0013523 0.00079041 0.0024332 0.00022396
0.0015113 0.0034404 -0.34471 -0.1243
5180000000 -0.2808 -0.13751 0.005087 0.0048208 0.0033785 -0.001047 0.00026132 0.00061086
-8.9622e-05 0.00028967 -0.00049763 0.00033715
0.0050753 0.004816 -0.21054 0.19431 0.0041551 -0.0038756 -0.0003491 -0.00024656
-0.00018806 -0.00014091 -0.0001444 0.00014224
0.003334 -0.0011099 0.0040892 -0.0039659 -0.2373 -0.16955 -0.00042992 0.00071096
-0.00010071 8.9557e-05 -0.00048166 0.00091702
0.00028613 0.00060258 -0.00032153 -0.00023854 -0.00045086 0.00069894 -0.15859 0.063498
0.0027775 0.0038612 0.0021789 -0.00075055
-0.00013138 0.00023003 -0.00020377 -0.00013285 -0.00030253 6.7983e-05 0.0028474 0.0039445
-0.30728 -0.1128 0.0027169 0.0038319
-0.00043698 0.00042204 -9.265e-05 0.00016345 -0.00040018 0.0008992 0.0021432 -0.00077778
0.0027356 0.0037808 -0.34717 -0.092737
5240000000 -0.29005 -0.11062 0.0051471 0.0034912 0.0027724 -0.0027083 0.0006668 3.4093e-05
-0.00033583 -8.6937e-05 -5.7359e-05 0.00056153
0.0051655 0.0034903 -0.19915 0.23224 0.0030616 -0.0046143 -5.4757e-05 6.2319e-05
-0.00022036 6.4497e-05 0.00028144 0.00034537
0.0027336 -0.0027428 0.0029849 -0.0046836 -0.254 -0.14512 0.00034429 0.00030369
-0.00032106 0.00056893 0.00017793 0.0012993
0.00066835 1.2413e-05 -6.4735e-05 6.8103e-05 0.00032525 0.0002782 -0.15911 0.084247
0.0036048 0.0027019 0.0017612 -0.0013179
-0.00039974 -8.8783e-05 -0.00023396 0.00011548 -0.00020672 0.00063988 0.003569 0.0025592
-0.32129 -0.071108 0.0031722 0.0026241
-3.8707e-05 0.00047226 0.00028107 0.00035075 0.00014792 0.0012191 0.0018119 -0.0012216
0.0030413 0.0025754 -0.35424 -0.058994
5300000000 -0.2958 -0.080912 0.0060181 0.0019907 0.0018234 -0.0030209 0.00018441 -0.0003728
0.0002704 0.00066234 0.00020498 0.00026116
0.0059904 0.0019948 -0.1916 0.23706 0.002131 -0.0052397 -0.00015492 0.00020987
2.4099e-06 0.00041376 0.000266 0.00028873
0.0017899 -0.0031032 0.0020626 -0.0052803 -0.27016 -0.11987 0.00037903 -0.00029845
0.00034302 0.00059874 0.00092519 0.00079557
0.00015083 -0.00036598 -0.00014258 0.00021063 0.00040626 -0.00031492 -0.15139 0.093502
0.0054633 0.0018036 0.0013482 -0.0014908
0.00031081 0.00068468 9.1224e-06 0.00040351 0.00028345 0.00035197 0.0054663 0.0018689
-0.33343 -0.042982 0.0033231 0.0026569
0.00020854 0.00030407 0.00028714 0.00030587 0.00091499 0.00081931 0.0013138 -0.0015008
0.0033757 0.0027109 -0.35 -0.023916
5360000000 -0.29646 -0.044253 0.0059909 0.00079534 0.00056266 -0.0037427 0.00038903 -4.3392e-05
8.2182e-05 0.00045954 0.00048683 -3.656e-05
0.0059636 0.00078292 -0.15483 0.25872 0.00094481 -0.0056096 0.00010496 0.00020712
-6.9006e-06 0.0001055 0.00051999 -0.00010484
0.00046081 -0.0037428 0.00081757 -0.0056285 -0.26994 -0.093181 0.00043089 0.00042816
0.00030119 0.00029711 0.0006458 0.00044914
0.00038692 -4.4258e-05 0.00011943 0.00020565 0.00038428 0.0004179 -0.14974 0.11139
0.0058302 -0.00053358 0.0007019 -0.0018382
8.2321e-05 0.00046135 9.5644e-06 5.485e-05 0.00035495 0.0004971 0.0058937 -0.00063761
-0.32943 -0.0038547 0.0045576 0.0024688
0.00042593 -0.00010264 0.00054508 -0.00013589 0.00062922 0.00047906 0.00068155 -0.0018862
0.0046758 0.0024342 -0.34831 0.0048634
5420000000 -0.29952 -0.0208 0.0061499 -0.0010159 -0.00046402 -0.0038222 -7.2e-05 -0.00015295
0.00062512 0.00047344 0.00027902 -0.00016718
0.0061263 -0.0010213 -0.13585 0.28589 8.7843e-06 -0.0055665 0.00011567 0.00019252
2.8184e-05 -7.1798e-05 0.0002824 -0.00011425
-0.00055614 -0.0038092 -8.8697e-05 -0.0055577 -0.28619 -0.059837 -0.00010233 -0.0006054
0.00051785 0.00014873 0.0010197 -4.6668e-05
-5.8131e-05 -0.00014354 0.00010691 0.00018616 -0.00010317 -0.0006083 -0.13842 0.12614
0.0050684 -0.0019005 0.00029445 -0.001789
0.00066513 0.00048079 7.599e-05 -9.3985e-05 0.00067325 3.2524e-05 0.0049337 -0.0019727
-0.33285 0.02479 0.004837 0.00096702
0.00037197 -0.00021852 0.00025695 -0.00010118 0.00095614 -1.8706e-05 0.00029462 -0.0017235
0.0046035 0.0010167 -0.34171 0.046349
5480000000 -0.29199 0.015532 0.0050439 -0.0019449 -0.0019662 -0.0030037 0.00040002 2.9373e-06
0.00078524 -0.0002631 -0.00013729 -0.00011994
0.0050374 -0.0019367 -0.12188 0.29383 -0.0016357 -0.0056813 2.6588e-05 0.00022888
0.00011302 -6.0901e-05 0.0002234 -0.00012465
-0.0019896 -0.0029659 -0.0017159 -0.0056428 -0.29056 -0.03792 -0.00027915 0.0001918
0.00073158 -0.00034857 0.00076527 -3.3666e-05
0.00039899 4.032e-06 3.3391e-05 0.00020861 -0.00028737 0.0001618 -0.13204 0.13713
0.0041464 -0.0035073 -0.00028593 -0.0017668
0.000777 -0.00028066 7.1308e-05 -1.5292e-05 0.00061555 -0.00025435 0.0041767 -0.0034642
-0.32277 0.05382 0.0046698 0.00026408
-0.0001616 -0.00011438 0.00020672 -0.00015058 0.00072137 -8.6089e-05 -0.00023435 -0.0019149
0.0048072 0.0002528 -0.33263 0.068267
5540000000 -0.289 0.040765 0.004253 -0.0026016 -0.0027286 -0.0020437 0.00034386 -0.00033292
0.00020226 -0.00021222 -0.00039845 0.00010211
0.0042274 -0.0025951 -0.081629 0.31166 -0.0025968 -0.0050109 0.00039467 0.00010189
-3.9663e-05 -0.00012362 -0.0001073 -0.00045224
-0.0027001 -0.0019772 -0.0026707 -0.0049373 -0.28997 -0.016855 0.0003254 -0.0001803
0.00023283 -0.00010108 0.0003305 -0.00022906
0.00036066 -0.00032929 0.00040309 0.00010567 0.00030314 -0.00016798 -0.12067 0.15857
0.0024898 -0.0040749 -0.00075653 -0.001943
0.00025444 -0.00020017 -3.9565e-05 -0.00010044 0.00030303 -9.3325e-05 0.0025184 -0.0041639
-0.30856 0.088814 0.0049615 -0.0009848
-0.00033635 0.00013456 -0.00011336 -0.00043626 0.0003245 -0.00031216 -0.00086902 -0.0017548
0.0049701 -0.0011262 -0.32513 0.10946
5600000000 -0.27803 0.069056 0.0034454 -0.0036331 -0.0023955 -0.0016942 0.00034697 -0.00036747
0.00034346 -0.00015921 0.00025764 0.0004227
0.0034602 -0.0036215 -0.078803 0.32607 -0.0036794 -0.00473 8.6598e-05 -0.00020643
-6.9918e-05 4.8507e-05 -0.00022319 -0.00026302
-0.0024197 -0.0016401 -0.0037872 -0.0046629 -0.28937 0.015295 -9.6819e-05 9.0689e-05
0.00037056 -0.00042393 0.00048314 -0.00062366
0.00033304 -0.00036175 7.7737e-05 -0.0002034 -8.8896e-05 7.8378e-05 -0.11299 0.15809
0.0018021 -0.0038361 -0.001193 -0.0010629
0.00033618 -0.00017557 -8.9745e-05 4.1422e-05 0.00027875 -0.0005371 0.0017072 -0.0038359
-0.29945 0.1184 0.0043726 -0.0013606
0.00027752 0.00039688 -0.00022872 -0.0002638 0.00054299 -0.00055799 -0.0011041 -0.0012438
0.0043007 -0.0011681 -0.30308 0.12443
5660000000 -0.26728 0.090849 0.0031514 -0.0036543 -0.0033836 -0.00065074 -0.00034932 -0.00071746
-5.2463e-05 -0.00064847 0.00039065 -0.0002318
0.0031409 -0.0036442 -0.037953 0.3178 -0.0044806 -0.0031015 -1.4524e-05 -0.00014161
0.00014607 1.3972e-05 -0.00013204 -6.1484e-05
-0.003419 -0.00058845 -0.0045549 -0.0030238 -0.2904 0.038932 -9.4261e-05 0.00011825
-0.00039227 -0.0005862 0.00029474 -0.0010526
-0.00037833 -0.00068263 -3.3555e-05 -0.00014442 -0.00012258 0.00012457 -0.09787 0.17821
0.00058193 -0.0040664 -0.00141 -0.00091477
-7.2159e-05 -0.00064176 0.00014969 7.2845e-05 -0.0002676 -0.00044071 0.0005951 -0.0040552
-0.28544 0.14621 0.004229 -0.0020189
0.00040043 -0.00024172 -0.00011054 -8.7352e-05 0.00018602 -0.0011377 -0.0014496 -0.00086537
0.0043918 -0.0021131 -0.29495 0.16001
5720000000 -0.25267 0.11322 0.0026724 -0.0041809 -0.002895 0.00078628 -0.00047958 -0.00022868
-0.00042017 -0.00025866 -2.7923e-05 -0.00046516
0.0026893 -0.004166 -0.0098344 0.34392 -0.005569 -0.0026343 7.3092e-05 -4.4231e-05
-0.00025806 -3.6067e-06 -0.00023559 0.00016587
-0.0028771 0.00083044 -0.0056269 -0.0025343 -0.28711 0.070253 0.00018616 -3.4935e-05
0.0001583 0.00033272 -2.8142e-05 -0.00025393
-0.00051062 -0.00022265 6.7095e-05 -3.4891e-05 0.00021006 -3.117e-05 -0.081916 0.18024
-0.00026609 -0.0033212 -0.0015449 -0.0004919
-0.00041343 -0.000262 -0.00026838 7.1132e-06 0.00010741 0.00028328 -0.0003096 -0.0035001
-0.27443 0.17344 0.0041004 -0.0036264
-8.888e-05 -0.00044805 -0.00024168 0.00019633 -8.1329e-05 -0.00030368 -0.0015323 -0.00044694
0.0040542 -0.0036196 -0.26476 0.17846
5780000000 -0.23668 0.13039 0.0015027 -0.0048219 -0.0026001 0.0010325 -0.00072561 0.00016445
-0.00029683 -0.00029716 -0.00026822 -0.00012275
0.0015143 -0.0047892 0.0033602 0.33888 -0.0059637 -0.00068584 -3.1351e-05 -0.0001874
-9.1641e-05 -9.8373e-07 -9.4737e-05 -0.00012967
-0.002568 0.0011146 -0.0059771 -0.00059295 -0.2839 0.086693 -0.00011814 -0.00013632
0.0001936 -7.0546e-05 -0.00049806 -0.00063117
-0.0006904 0.00015967 -4.1486e-05 -0.00019212 -0.00012139 -0.00015199 -0.072928 0.19611
-6.022e-05 -0.0031692 -0.0012361 -0.0001086
-0.00029308 -0.00023412 -7.3184e-05 -1.5551e-05 7.1904e-05 -5.3678e-05 -0.00012264 -0.0030346
-0.26478 0.19426 0.0027666 -0.0035532
-0.00028046 -0.00016939 -8.465e-05 -0.00011225 -0.00043422 -0.0006918 -0.001191 -3.0323e-05
0.00287 -0.0034243 -0.25584 0.19974
5840000000 -0.22377 0.15185 0.00021728 -0.00545 -0.0021852 0.0011801 -0.00011791 0.00030111
-0.00041056 0.00028936 -0.00039172 -0.00038521
0.00022339 -0.0054525 0.038789 0.34251 -0.0057595 0.00052602 -0.00022251 3.2584e-05
0.00017845 2.0577e-05 -9.8977e-05 0.00014935
-0.002189 0.0012193 -0.0057564 0.0006214 -0.2772 0.11097 -0.00019098 4.6881e-05
-0.00017648 -0.00063581 -0.0003923 -0.00041653
-9.043e-05 0.00026955 -0.00021238 3.7071e-05 -0.00021321 4.9578e-05 -0.050411 0.19921
-0.00081562 -0.0034504 -0.0012941 0.00039971
-0.00043146 0.00028949 0.00013789 2.4208e-05 -9.9595e-05 -0.00071409 -0.00074422 -0.0035178
-0.24726 0.20398 0.0026129 -0.0038428
-0.00039282 -0.00037185 -9.0602e-05 0.00013764 -0.00037204 -0.00040955 -0.0014012 0.00038752
0.0026046 -0.0040227 -0.22035 0.22497
5900000000 -0.20969 0.16416 -0.0018377 -0.0055145 -0.0021949 0.0024435 -0.00020395 4.418e-05
0.00027238 -0.00015408 8.8498e-05 0.00025929
-0.00184 -0.0055144 0.059189 0.34276 -0.0051494 0.0019037 5.8132e-05 2.1852e-05
1.5738e-05 -0.00031475 -7.2903e-05 -6.7222e-05
-0.0021719 0.0024685 -0.0051192 0.0020228 -0.26149 0.1268 -7.4666e-05 -0.00015105
-0.00033479 -0.00033124 -0.00073553 -0.00013238
-0.00020827 3.9444e-05 3.6464e-05 5.293e-06 -7.8959e-05 -0.00016683 -0.042924 0.20968
-0.00078999 -0.0032214 -0.0011492 0.00025512
0.00029465 -0.0001182 2.5615e-05 -0.00031258 -0.00041745 -0.00039403 -0.00089344 -0.0032495
-0.22161 0.22013 0.0018853 -0.0051116
-1.8318e-05 0.00036944 -0.000108 -2.9394e-05 -0.00073751 -0.00015625 -0.0010121 0.0003139
0.0018345 -0.0050241 -0.20611 0.23416
5960000000 -0.19021 0.1771 -0.0029874 -0.0040217 -0.00072576 0.0027148 -0.00010391 0.00018263
-0.00019224 6.1623e-05 -0.0001273 2.5125e-06
-0.0029947 -0.0040267 0.085477 0.34186 -0.0041888 0.0021566 -0.00016456 2.797e-05
-3.6638e-05 7.2128e-05 5.1588e-05 0.00018172
-0.00064047 0.0027025 -0.004155 0.0022722 -0.24698 0.15248 4.0877e-06 -0.00013371
-0.00037488 4.6842e-05 -0.00049057 -8.9532e-05
-9.1571e-05 0.00017457 -0.00016417 2.0653e-05 6.0595e-06 -0.00013062 -0.024565 0.21795
-0.0018356 -0.0032526 -0.0010667 0.00098995
-0.00015702 8.0703e-05 -5.8512e-05 8.4729e-05 -0.00034813 5.7696e-06 -0.0018091 -0.0031781
-0.20136 0.23425 0.00039313 -0.0048776
-0.00010295 1.6065e-05 6.9158e-05 0.00017675 -0.00045679 -0.00012023 -0.0010588 0.00088552
0.00043997 -0.0048748 -0.17732 0.26158
6020000000 -0.17242 0.19304 -0.0038714 -0.0030957 -0.00032257 0.003034 -6.1562e-05 0.00053135
-0.00026819 0.00028493 -0.00012121 0.00030355
-0.0038437 -0.0031075 0.11337 0.33408 -0.0047384 0.0032039 -8.7368e-05 0.00015123
-0.00015525 0.00011822 -0.00017571 0.00019673
-0.00022179 0.0030515 -0.0046971 0.0033049 -0.2275 0.16485 -0.00030626 0.00024708
-0.00080509 6.6963e-05 -0.00044819 0.00052422
-5.9944e-05 0.00056133 -9.1721e-05 0.00014179 -0.00030248 0.00024744 -0.018089 0.21386
-0.0025882 -0.0032344 -0.00051468 0.00076041
-0.00030313 0.00033598 -0.00019961 0.00012192 -0.0007899 -4.3066e-05 -0.0025742 -0.0032363
-0.17251 0.24889 3.6844e-05 -0.0050827
-0.00011757 0.00033235 -0.00022413 0.00021214 -0.00037162 0.00063509 -0.00055346 0.00086125
-3.701e-06 -0.0050865 -0.15024 0.26076
6080000000 -0.15218 0.20165 -0.0040643 -0.00086706 0.0012473 0.0028837 0.00014081 -3.6808e-06
-5.9601e-05 9.9426e-05 0.00028022 3.2419e-05
-0.0040442 -0.00085852 0.13522 0.33483 -0.0030491 0.0045852 -1.247e-05 3.9815e-06
3.1089e-06 0.00011186 0.00020158 0.00034466
0.0013194 0.0029007 -0.0029631 0.0046463 -0.2097 0.19142 0.00027144 0.00017303
-0.00023869 0.00065577 -0.00015394 0.00035631
0.00011074 -3.9488e-06 -4.4602e-05 -1.868e-05 0.00027235 0.0001726 -0.0010579 0.2218
-0.0036666 -0.0023529 -0.0011326 0.0008724
3.8463e-05 7.9623e-05 4.833e-06 8.7365e-05 -0.00024664 0.00070771 -0.0038082 -0.0023302
-0.14278 0.26603 -0.001266 -0.0049866
0.00029178 2.4616e-05 0.00018582 0.00033136 -0.00024092 0.00030109 -0.0010554 0.00081349
-0.0011761 -0.0049161 -0.12837 0.28245
6140000000 -0.13583 0.21554 -0.0035329 -0.00056172 0.0015988 0.002211 9.2699e-05 1.8911e-05
7.2174e-05 -4.096e-05 0.00055216 -0.00014191
-0.0035209 -0.00054161 0.16131 0.31671 -0.0022533 0.0052334 1.1069e-05 8.8658e-05
0.00042543 7.0709e-05 0.00035191 0.00010565
0.0016224 0.0021785 -0.0021695 0.0052936 -0.18613 0.21092 0.00040856 -0.00012384
8.3187e-05 0.00058782 -0.00013509 0.0005707
8.725e-05 3.7006e-06 1.106e-05 5.0206e-05 0.00040105 -0.00011306 0.011323 0.21322
-0.0045962 -0.0014512 -0.0003605 0.0015975
4.8386e-05 -2.4765e-05 0.00036351 1.3699e-05 5.7439e-05 0.0006053 -0.0045698 -0.0012966
-0.12365 0.2864 -0.0026481 -0.0044082
0.00048934 -0.00011062 0.00035541 7.1285e-05 -9.6331e-05 0.00060046 -0.00041071 0.0015427
-0.0026751 -0.0044082 -0.09002 0.28103
6200000000 -0.11974 0.2212 -0.0028902 -0.00017876 0.0021865 0.0012872 0.00010593 0.00038819
-0.00016876 2.1707e-05 -7.7427e-05 -0.00032296
-0.0028729 -0.00017471 0.18982 0.31543 -0.00093403 0.0052258 3.346e-05 0.00020121
5.9395e-05 -3.7541e-05 9.0852e-05 5.8626e-05
0.0022279 0.0012805 -0.0008432 0.005241 -0.16684 0.22527 0.00011798 -0.00031989
0.00056649 7.7694e-05 0.00026829 0.00019867
0.00012534 0.0003848 4.7158e-05 0.00020414 0.00012636 -0.00030345 0.025106 0.22161
-0.0046192 -9.3686e-05 0.00011267 0.00127
-0.00019473 -9.8982e-06 7.1123e-05 -1.5892e-05 0.00052157 0.00010123 -0.0046154 -0.00015494
-0.11115 0.2941 -0.0033967 -0.0038088
-5.7996e-05 -0.00030953 0.0001186 7.1092e-05 0.00028385 0.00013584 0.0002311 0.0012085
-0.003515 -0.0039232 -0.076258 0.29144
6260000000 -0.10522 0.23446 -0.0030296 0.00076721 0.0021224 0.00068526 0.00025008 -9.1227e-05
3.2296e-05 0.00026238 -0.00013739 -9.4822e-05
-0.0030298 0.00077371 0.20674 0.30027 -0.00013281 0.0053413 2.7432e-05 -7.2242e-05
-6.0961e-05 -8.3378e-05 0.00023918 6.3735e-05
0.0021378 0.00064957 -1.4947e-05 0.0053523 -0.14498 0.24648 5.0804e-05 -1.1158e-05
0.00039645 -0.00010176 0.00020342 0.00032537
0.00024938 -8.8759e-05 8.3082e-06 -8.7985e-05 2.2872e-05 -1.938e-05 0.040429 0.21678
-0.0042907 0.0013036 0.00051696 0.0012457
2.9197e-05 0.00027694 -7.2864e-05 -0.00011455 0.00043854 -6.3233e-05 -0.0043576 0.0014076
-0.084785 0.29346 -0.0041093 -0.0024804
-0.00011525 -0.00010637 0.00022635 0.0001138 0.00014502 0.00038107 0.00049972 0.0012579
-0.0040066 -0.0023657 -0.03134 0.29046
6320000000 -0.089396 0.23754 -0.0025811 0.0013769 0.0021281 -0.00042013 3.9046e-05 0.00013155
-0.00051412 0.0004137 -0.00026763 0.00020086
-0.0025797 0.0013594 0.23251 0.29118 0.0018299 0.0056265 5.6151e-05 0.00010577
-1.8932e-05 -0.00012437 0.00010534 -0.00011418
0.0020988 -0.00043025 0.0019772 0.0056046 -0.12681 0.25597 -0.00021627 -0.00033507
0.00023662 4.1849e-05 0.00044602 8.7869e-05
4.3196e-05 0.00010052 5.8075e-05 0.00011912 -0.00020922 -0.00036761 0.039633 0.21822
-0.0039433 0.0019107 0.00074081 0.00075044
-0.00047358 0.00039998 -5.8805e-06 -6.2436e-05 0.00017365 -7.9286e-05 -0.0038449 0.0019815
-0.060441 0.30431 -0.0045959 -0.00159
-0.00026416 0.00021023 8.3472e-05 -0.00012703 0.00037856 5.1002e-05 0.00074457 0.00073059
-0.0045994 -0.0015315 -0.020727 0.29012
6380000000 -0.070273 0.24437 -0.0019049 0.0018577 0.0016862 -0.00048107 6.5659e-06 -4.4417e-06
0.00035719 0.00027755 0.00011743 0.00026465
-0.0019159 0.0018843 0.24949 0.27207 0.0030555 0.0042296 -0.00012055 -8.7236e-05
-0.00018305 -0.0001498 -0.00010771 -0.00021196
0.0016569 -0.00050907 0.0031519 0.0041836 -0.098852 0.27205 -0.00015847 0.00013149
0.00052716 -0.00019974 0.00043708 0.00026948
-1.3778e-05 -2.2729e-05 -0.00013317 -7.5067e-05 -0.00016853 0.00011336 0.060446 0.20833
-0.003132 0.0033184 0.00091408 0.00070114
0.00033019 0.00030406 -0.00018088 -0.00013154 0.00059479 -8.4013e-05 -0.003134 0.0032802
-0.039336 0.29682 -0.0050149 -0.00026661
7.8172e-05 0.00032127 -8.9176e-05 -0.00024042 0.00046427 0.00024742 0.00091941 0.00072462
-0.0048326 -0.00021728 0.019497 0.29218
6440000000 -0.047813 0.25577 -0.0008429 0.0024148 0.0018579 -0.00079076 0.00038299 -0.00012608
0.00030547 -0.00041172 -0.0002265 -0.0002664
-0.00084328 0.0024001 0.26971 0.2585 0.0033267 0.003014 9.0399e-05 -5.6731e-05
-6.953e-05 -2.7881e-06 -0.00012829 -0.00034981
0.0018607 -0.00083462 0.0034257 0.0029426 -0.081797 0.28683 -0.0001976 0.00029334
-0.00025528 -2.6237e-05 0.00061272 -0.00044666
0.00038237 -0.00014407 0.00010615 -4.2387e-05 -0.00018871 0.00028181 0.062478 0.20484
-0.0017163 0.0038533 0.00090735 0.00075175
0.00029971 -0.00042762 -8.2391e-05 6.2611e-06 -0.00029153 -5.0557e-05 -0.0017218 0.003936
0.0022133 0.30231 -0.0043898 0.0015196
-0.00028218 -0.00023021 -0.00010362 -0.0002827 0.0005835 -0.00045681 0.00088689 0.00071235
-0.0045842 0.0015379 0.0306 0.27704
6500000000 -0.02916 0.2559 -0.0001278 0.0019625 0.0014399 -0.0010451 0.00020373 -7.5811e-05
8.8689e-05 8.0368e-05 -5.3238e-05 0.00019874
-0.00013717 0.0019645 0.29523 0.23177 0.0037379 0.0024519 0.00011881 6.1102e-05
6.6426e-05 0.0001113 0.00022256 -0.0001389
0.0014368 -0.0010763 0.0037988 0.0023638 -0.070079 0.28418 -1.3607e-05 1.7359e-05
8.168e-05 -6.5492e-05 -0.00011949 -0.00042575
0.00017879 -8.9129e-05 0.00010939 6.669e-05 -2.538e-05 3.0146e-05 0.086656 0.19962
-0.00049532 0.0039486 0.0012 0.00037331
0.00010821 0.00014443 0.00011532 0.00011743 4.4866e-05 -4.8633e-05 -0.00043585 0.0039005
0.023757 0.30598 -0.0033518 0.0019351
-4.2616e-05 0.00023582 0.00018811 -0.00013876 -9.7312e-05 -0.00049769 0.0011448 0.00035667
-0.0032475 0.0019723 0.068189 0.27863
