# Supplementary material for: Early Detection of Alzheimer’s Disease via Machine Learning-Based Microwave Sensing: An Experimental Validation
Source: Sensors (Basel). 2025 Apr 25;25(9):2718. doi: 10.3390/s25092718 (PMC12074295; doi:10.3390/s25092718)
Supplement: Supplementary file 1 [file sensors-25-02718-s001.zip › measurements_paper_sensors/26 febbraio - PART1/set8 H/CSF_H_m5.s6p]

!Keysight Technologies,M9804A,MY58100912,A.14.10.03
!Date: Thursday, April 27, 2023 10:28:33
!Correction: S11(C  6-Port  ) 
!S12(C  6-Port  ) 
!S13(C  6-Port  ) 
!S14(C  6-Port  ) 
!S15(C  6-Port  ) 
!S16(C  6-Port  ) 
!S21(C  6-Port  ) 
!S22(C  6-Port  ) 
!S23(C  6-Port  ) 
!S24(C  6-Port  ) 
!S25(C  6-Port  ) 
!S26(C  6-Port  ) 
!S31(C  6-Port  ) 
!S32(C  6-Port  ) 
!S33(C  6-Port  ) 
!S34(C  6-Port  ) 
!S35(C  6-Port  ) 
!S36(C  6-Port  ) 
!S41(C  6-Port  ) 
!S42(C  6-Port  ) 
!S43(C  6-Port  ) 
!S44(C  6-Port  ) 
!S45(C  6-Port  ) 
!S46(C  6-Port  ) 
!S51(C  6-Port  ) 
!S52(C  6-Port  ) 
!S53(C  6-Port  ) 
!S54(C  6-Port  ) 
!S55(C  6-Port  ) 
!S56(C  6-Port  ) 
!S61(C  6-Port  ) 
!S62(C  6-Port  ) 
!S63(C  6-Port  ) 
!S64(C  6-Port  ) 
!S65(C  6-Port  ) 
!S66(C  6-Port  ) 
!S6P File: Measurement: :
# Hz S  RI   R 50
500000000 -0.3257 -0.060666 -0.010079 -0.0014627 -0.0084275 0.012015 -0.0046418 0.012011
0.013726 0.0061596 -0.0052991 0.0086162
-0.01007 -0.0014621 -0.40852 -0.072378 0.0077844 -0.010655 0.00082624 0.01146
0.0088171 0.0036955 0.00060232 0.014355
-0.0083598 0.011978 0.0078018 -0.01073 -0.25528 0.19373 0.0063692 0.0033083
-0.0020838 0.0084731 0.0015475 0.012203
-0.0044989 0.012071 0.0010238 0.011378 0.0063542 0.0032478 -0.32528 0.04327
-0.020735 -0.0049075 0.01544 0.028371
0.013561 0.0059951 0.0087006 0.0037791 -0.0021022 0.0085408 -0.020701 -0.0049466
-0.21137 -0.24475 -0.029967 0.0046718
-0.005108 0.0085136 0.00094431 0.013355 0.00096198 0.012006 0.016131 0.027146
-0.029446 0.0040263 -0.25943 -0.14357
560000000 -0.31403 0.10541 -0.021559 -0.067237 0.0010966 0.013509 0.0054493 0.010541
0.010754 0.0045055 0.011102 0.010518
-0.021522 -0.067166 -0.36967 0.091599 -0.041166 -0.038575 0.01333 0.0037719
-0.012948 -0.0056002 0.0041708 -0.0012704
0.0010946 0.013455 -0.041339 -0.038511 -0.17973 0.2435 -0.00027343 -0.0055659
0.017754 0.0069948 0.0073179 -0.0057904
0.0056582 0.010497 0.013377 0.0037618 -0.00030951 -0.0055775 -0.30268 0.13396
0.0075836 -0.022359 0.0053128 -0.021062
0.010447 0.0048037 -0.013053 -0.005693 0.017681 0.0072403 0.0075258 -0.02267
-0.2965 -0.064085 0.011636 -0.050895
0.011282 0.010134 0.0044077 -0.0010744 0.0080062 -0.0054576 0.005809 -0.020803
0.011459 -0.050257 -0.32846 0.0037752
620000000 -0.2748 0.083429 -0.023889 0.0090274 0.0032781 0.0090251 0.0080202 -0.0042725
0.013008 -0.00068915 0.00065949 -0.0015502
-0.023882 0.0090087 -0.39894 0.037282 -0.01925 0.00073576 -0.0015088 -0.0022974
0.012707 -0.0053142 0.00072749 -0.002912
0.0033065 0.0089896 -0.019284 0.00077503 -0.15325 0.25182 -0.0012734 -0.0056203
-0.0039828 -0.0021964 0.0089443 -0.0027742
0.0080372 -0.0044032 -0.0015461 -0.0022519 -0.0011865 -0.0057138 -0.26243 0.14147
-0.040346 -0.01897 0.013418 0.028195
0.01282 -0.00056181 0.012366 -0.0052759 -0.0038942 -0.0019211 -0.038162 -0.018672
-0.20984 -0.10066 -0.046108 0.013425
0.00030596 -0.0017049 0.00058917 -0.0030973 0.0089383 -0.0033094 0.011588 0.027262
-0.046339 0.012621 -0.24251 -0.034673
680000000 -0.24008 0.17517 -0.026019 -0.014465 0.0047961 0.0053848 0.0018602 -0.007327
-0.0013126 -0.011721 0.0071416 -0.0078588
-0.025982 -0.014469 -0.38919 0.13942 -0.032114 -0.001542 -0.0012574 -0.00045978
-0.0011672 -0.0095436 -0.00066566 -0.0024146
0.0047309 0.0054311 -0.03218 -0.0013936 -0.10607 0.27482 -0.00067821 1.5119e-05
-0.0010984 0.00060725 -0.0025195 -0.0089363
0.0017428 -0.0072105 -0.0013348 -0.00022333 -0.00068056 0.00010808 -0.21802 0.19501
-0.023387 -0.0080305 -0.0091585 -0.01169
-0.0015998 -0.011717 -0.0013114 -0.0096196 -0.0010147 0.00056609 -0.023717 -0.0075523
-0.2833 0.0034638 -0.0046729 -0.0070374
0.0061443 -0.006788 -0.00083262 -0.0018712 -0.0028912 -0.0088621 -0.0082412 -0.011534
-0.0053279 -0.0075421 -0.25955 0.0706
740000000 -0.19364 0.16834 -0.040659 0.026889 0.013382 -0.0036602 -0.00013332 -0.0037193
-0.0030667 -0.0021213 -0.006569 0.0030851
-0.040618 0.026851 -0.33511 0.1586 -0.036561 0.034352 0.00038764 -0.0057647
-0.013556 0.0065497 -0.00074092 -0.005715
0.013325 -0.0037365 -0.036504 0.034493 -0.072578 0.27494 -0.0020102 0.0032311
-0.00090944 -0.0051591 -0.001973 0.00077328
-0.00022004 -0.0037876 0.00025662 -0.005706 -0.0020386 0.0031907 -0.20109 0.20199
-0.041635 -0.0098267 0.022674 0.016254
-0.0032464 -0.0023939 -0.013532 0.0065926 -0.00092016 -0.0052888 -0.041868 -0.0099485
-0.17997 0.039913 -0.044753 -0.00061925
-0.0067712 0.0031208 -0.0011433 -0.0051648 -0.0020522 0.0004652 0.022417 0.017204
-0.044123 -0.00083975 -0.25017 0.075198
800000000 -0.16538 0.21455 -0.022488 0.016179 0.005388 -0.010221 -0.0042437 -0.0027772
-0.0040436 0.0013735 0.0044528 0.00066703
-0.022496 0.016151 -0.34405 0.22948 -0.0084813 0.034147 -0.0020661 0.0020285
-0.00022377 0.0018663 0.00086053 0.0057178
0.0053842 -0.010249 -0.0083573 0.034206 -0.034675 0.3009 0.0010473 0.001176
-0.00011936 0.0031465 -0.0015819 0.00022545
-0.0042539 -0.0026254 -0.0019716 0.0021164 0.0010829 0.0011975 -0.17274 0.22933
-0.028458 0.012981 0.01493 -0.010869
-0.0040729 0.0014615 -0.00023309 0.0019625 -0.00010651 0.0032744 -0.028502 0.012797
-0.23589 0.061517 -0.018273 0.021648
0.0045311 0.00055658 0.00098855 0.0054737 -0.001662 0.00053586 0.014696 -0.010321
-0.018373 0.021131 -0.24807 0.12674
860000000 -0.13061 0.2353 -0.017927 0.030402 -0.0032449 -0.0099241 -0.0020158 0.00077469
0.0039256 0.0050594 -0.0038052 -0.0029841
-0.017952 0.030367 -0.29639 0.27408 0.0076865 0.03382 0.00032006 0.0023675
0.0035428 0.00040278 0.0036187 -0.00011658
-0.0032993 -0.0098854 0.0078396 0.033882 0.014366 0.31071 -0.00039283 -0.00030059
0.0023927 -0.0018795 0.001666 0.0042315
-0.0021012 0.00064621 0.00013695 0.002387 -0.00044494 -0.00030209 -0.13601 0.24057
-0.018327 0.017826 -0.0072875 -0.0095132
0.0040896 0.0050497 0.0038034 0.00026537 0.002357 -0.0019143 -0.017953 0.017874
-0.18036 0.12532 -0.027071 0.016513
-0.0039061 -0.0029187 0.0033059 -4.7854e-05 0.0017232 0.0041207 -0.0068784 -0.0095426
-0.027447 0.016223 -0.19732 0.17525
920000000 -0.10791 0.25862 0.0046628 0.039101 -0.009115 -0.0042984 -0.0020662 0.0017533
0.00034413 0.001487 0.0034574 -0.0011754
0.0046081 0.039051 -0.27 0.29573 0.027957 0.022435 0.0014795 0.0011969
0.0071621 0.00035993 0.0041327 -0.0025828
-0.0091682 -0.00429 0.02808 0.022398 0.06045 0.31239 0.0016927 -1.721e-05
0.00069297 -0.00027841 0.00090675 -0.0014472
-0.0019364 0.0017038 0.0014457 0.0011676 0.0016842 -4.2132e-05 -0.11208 0.25697
-0.012751 0.030683 0.0044345 -0.0065667
0.00036702 0.0013425 0.0074153 0.00023442 0.00071622 -0.00036339 -0.01259 0.030896
-0.17397 0.12852 -0.0034251 0.029225
0.0032223 -0.00091763 0.0043662 -0.0026907 0.00097613 -0.0013472 0.0044976 -0.0065079
-0.0035619 0.028973 -0.20846 0.18962
980000000 -0.06198 0.28088 0.016796 0.030272 -0.0091794 0.0046513 0.0019289 0.003562
0.0038589 -0.0013372 -0.0034494 -0.0026656
0.01676 0.030224 -0.21824 0.33331 0.032745 0.0049506 0.0020036 -0.00023449
0.0018611 -0.0060642 -0.00060153 -0.0027234
-0.0091606 0.0046754 0.032792 0.0048307 0.10701 0.30762 0.00041555 -0.001209
0.00020004 -0.0016715 0.0014214 -0.00026882
0.0018882 0.0035345 0.0020532 -0.00019326 0.000413 -0.0011967 -0.073857 0.26918
0.0067821 0.030076 -0.0095386 -0.0078029
0.0038251 -0.0013374 0.001993 -0.0060809 0.00023867 -0.0016528 0.0067107 0.03024
-0.14606 0.16699 0.0052412 0.020879
-0.0033801 -0.002477 -0.00065112 -0.0023342 0.0014102 -0.00025966 -0.0096915 -0.0080954
0.0052872 0.020583 -0.16811 0.23765
1040000000 -0.020638 0.28971 0.033038 0.019432 -0.0010426 0.0073692 0.0023194 0.00078783
0.00045038 -0.003336 -0.00032779 -0.001495
0.032959 0.019404 -0.183 0.34714 0.029197 -0.014488 0.0013939 -0.0016803
-0.002518 -0.0023547 -0.0012431 -0.002915
-0.0010573 0.0073808 0.029195 -0.014608 0.15387 0.29411 -0.00057253 -0.0013482
-0.0015816 -0.0010039 -0.00071278 -0.0010523
0.002397 0.00068062 0.0013878 -0.0017097 -0.00057575 -0.0013447 -0.046392 0.27835
0.018579 0.019589 -0.0022204 0.0013416
0.00031996 -0.0034968 -0.0024357 -0.0025187 -0.0015858 -0.001006 0.018464 0.01934
-0.11294 0.17541 0.013596 0.020419
-0.00036937 -0.0013955 -0.0012681 -0.0030857 -0.00076402 -0.0010552 -0.0022328 0.0011752
0.013835 0.020189 -0.14639 0.25884
1100000000 0.023566 0.30077 0.036372 -0.003053 0.0033682 0.004099 0.002415 -0.00093339
-0.0021587 -0.0029275 -0.004133 -1.6555e-05
0.036315 -0.0030399 -0.14036 0.36747 0.014998 -0.027402 -9.7072e-05 -0.0017992
-0.0033816 -0.00092315 -0.0037362 -0.00065892
0.0033587 0.0040621 0.014894 -0.027498 0.19996 0.27482 -0.0017519 0.00032796
-0.0016891 0.00077675 -0.0011302 -0.00046809
0.0024309 -0.00085329 -0.00010063 -0.0017514 -0.0017501 0.00033566 -0.00678 0.28361
0.024577 0.0068279 -0.0025411 -0.00015927
-0.0021919 -0.0030838 -0.003402 -0.0009718 -0.0016631 0.00077119 0.024597 0.0067001
-0.096944 0.19289 0.019787 0.01068
-0.0042227 -0.00010239 -0.0037515 -0.00057939 -0.0011563 -0.00037302 -0.0027303 -0.00028983
0.019898 0.01066 -0.10196 0.29161
1160000000 0.07553 0.29761 0.024842 -0.020101 0.0032447 -0.00062964 -0.00010575 -0.0022975
-0.0041699 -0.00099574 -0.0013361 0.0043415
0.024806 -0.020078 -0.095328 0.37271 -0.0038661 -0.028383 -0.0015625 -0.0015112
-0.0027264 0.0024295 -0.0017016 0.0021942
0.003254 -0.00064502 -0.003988 -0.028405 0.24413 0.24457 -0.00061134 0.001584
-0.00036637 0.0017559 -0.00089708 0.00030471
-0.00014183 -0.002349 -0.001579 -0.0015552 -0.0006214 0.0015801 0.033106 0.28101
0.021708 -0.0093828 -0.0037773 0.0051415
-0.004202 -0.00091961 -0.0027268 0.0024198 -0.00037868 0.0017319 0.021788 -0.009357
-0.06035 0.20489 0.019345 0.0011127
-0.0012029 0.004115 -0.0015493 0.0021361 -0.00095766 0.00023555 -0.0037215 0.0050397
0.019001 0.0010577 -0.054137 0.29577
1220000000 0.11897 0.28804 0.011695 -0.029893 -0.0012068 -0.0012421 4.2007e-05 -0.0011624
-0.0027 0.0022689 0.0013192 0.0019754
0.011695 -0.02986 -0.051796 0.38674 -0.01669 -0.020628 -0.0024837 0.0005023
6.8255e-05 0.0031336 -0.00065013 0.0018123
-0.0012181 -0.0012516 -0.01682 -0.020575 0.28323 0.2057 0.00086716 0.0015367
0.0005942 0.0011323 0.00014343 0.0004625
9.4716e-05 -0.0011209 -0.002468 0.00050435 0.00085457 0.0015383 0.07231 0.27244
0.011441 -0.016403 0.0021251 0.0016358
-0.0027183 0.0022514 7.3324e-05 0.003128 0.00059193 0.0011344 0.011347 -0.016402
-0.039827 0.21692 0.015272 -0.012286
0.0011637 0.0020229 -0.00081764 0.0018972 0.00021707 0.00058207 0.0021773 0.0017923
0.015325 -0.01225 -0.024573 0.31365
1280000000 0.16963 0.26911 -0.0070165 -0.028906 -0.0017489 0.0018228 -0.00092844 -0.0020862
-0.0012763 0.0033381 0.0025047 0.0014385
-0.0069796 -0.028888 -0.0048999 0.37945 -0.023515 -0.0078059 -0.00076703 0.0013872
0.0016515 0.0018743 0.00049524 0.0020733
-0.0017114 0.0018458 -0.023586 -0.0077055 0.31447 0.1628 0.0014009 -9.192e-05
0.0010673 0.00030973 0.00033651 0.00027205
-0.00098837 -0.0021213 -0.00081987 0.001433 0.0014083 -8.7501e-05 0.10903 0.25695
0.0021797 -0.019105 -0.00015962 1.3353e-05
-0.0011871 0.0033894 0.001726 0.0018715 0.0010454 0.00028086 0.0021647 -0.01911
-0.002807 0.2245 0.0038637 -0.015419
0.0026773 0.0013744 0.00068864 0.0019803 0.00021647 0.00036658 -0.00018129 0.00018727
0.0041657 -0.015232 0.023786 0.31848
1340000000 0.20737 0.23627 -0.016817 -0.019627 0.00051157 0.0041327 -0.0019422 -0.00072743
0.0015393 0.0027717 0.0018688 -0.001477
-0.016772 -0.019615 0.034853 0.37208 -0.020588 0.0046849 -0.00019727 0.0019537
0.0018264 0.00082143 0.0011446 0.00069253
0.00051398 0.0041464 -0.020599 0.004801 0.33756 0.11454 0.00088196 -0.00094481
0.00062647 -0.00054636 0.00012738 0.00020403
-0.0019089 -0.00073933 -0.00020409 0.001909 0.00087727 -0.00094657 0.14231 0.23652
-0.0076172 -0.016745 0.0010988 0.00067801
0.0015076 0.0027847 0.0018376 0.00088855 0.00065343 -0.00051606 -0.0076416 -0.016757
0.02642 0.22195 -0.0027745 -0.013951
0.0017039 -0.0014592 0.0011923 0.00075618 0.00010716 0.00019191 0.00099691 0.00051726
-0.0031378 -0.013912 0.061478 0.31467
1400000000 0.24141 0.19993 -0.023288 -0.0084737 0.0048003 0.0029103 -0.0021826 0.00079342
0.0025758 0.0010369 0.00037215 -0.0013922
-0.023253 -0.0084819 0.072792 0.3604 -0.013828 0.012398 0.0012519 0.0012987
0.0011976 -0.00069312 0.0011353 0.0002055
0.0048102 0.0028851 -0.013795 0.012489 0.35101 0.060651 -6.8496e-05 -0.0013623
0.00013893 -0.00016176 0.00045401 0.00032608
-0.0021866 0.00081055 0.0013006 0.0013046 -5.1452e-05 -0.0013661 0.17171 0.2081
-0.013917 -0.010381 -0.00076883 -0.00029769
0.0026281 0.0010141 0.0011868 -0.00068626 0.0001084 -0.00015462 -0.013853 -0.010281
0.059623 0.22252 -0.0097111 -0.0093169
0.00040124 -0.0013267 0.0011182 0.0002743 0.00042886 0.00031949 -0.00069147 -0.00032285
-0.0094672 -0.009232 0.10704 0.30647
1460000000 0.26601 0.15703 -0.020559 0.004032 0.0050324 -0.0017386 -0.0015229 0.001733
0.0020958 -0.00032354 -0.0002052 -0.00091812
-0.020545 0.0040072 0.10829 0.33904 -0.0049586 0.014823 0.0016542 0.00025294
0.0010525 -0.0012817 0.0012781 -0.00053777
0.0050285 -0.0017601 -0.0048812 0.014882 0.35774 0.0054969 -0.0010245 -0.0010941
0.0002628 -0.00022569 0.00053248 -0.00038876
-0.0015101 0.0017451 0.0016285 0.00023663 -0.0010329 -0.0010866 0.19926 0.17944
-0.01511 -0.003834 -0.00096094 0.0019189
0.0020987 -0.00036968 0.0010441 -0.0012867 0.00032105 -0.00015755 -0.015142 -0.0038073
0.089946 0.21156 -0.011606 -0.003087
-0.00020508 -0.00092581 0.0012852 -0.00048974 0.00066913 -0.00027481 -0.0009839 0.00183
-0.011668 -0.0031796 0.14073 0.28649
1520000000 0.27896 0.11543 -0.01523 0.0096269 0.0030587 -0.0039103 0.0001929 0.0026398
0.0024014 -0.0018744 -0.0010007 -0.00016871
-0.015226 0.0096037 0.14238 0.32487 0.0023402 0.012022 0.0016506 -0.00066957
0.00017832 -0.0010013 0.00035895 -0.00097239
0.0030425 -0.0039215 0.0024062 0.012032 0.34997 -0.052077 -0.00086285 -0.00035171
0.00067372 -0.00094232 6.6048e-05 -0.00010895
0.00018992 0.0026731 0.0016543 -0.00068047 -0.00084759 -0.00035699 0.22269 0.1407
-0.015044 0.0017763 0.0015972 0.0020067
0.002428 -0.0019164 0.00017524 -0.00099822 0.0006306 -0.00094802 -0.015082 0.0018391
0.11803 0.20151 -0.011659 0.0011998
-0.0010503 -0.00017222 0.00035272 -0.00099019 7.9046e-05 -0.00010487 0.0014357 0.0020953
-0.011626 0.001219 0.17452 0.26761
1580000000 0.28955 0.070363 -0.0088085 0.013241 -0.0012192 -0.004583 0.001536 0.00186
-0.00011861 -0.0023224 -0.00023539 0.00041036
-0.0088139 0.01322 0.17031 0.30074 0.0053658 0.0068319 0.00058248 -0.0015045
-0.00041354 -0.0011429 -0.00020152 -0.00077347
-0.0012298 -0.0045737 0.0054005 0.0067974 0.32874 -0.109 -0.0014445 0.00035908
-0.00040464 -0.001354 0.00022167 -0.00059916
0.0015529 0.0018369 0.00055729 -0.0014925 -0.0014592 0.0003693 0.23727 0.10164
-0.011877 0.0071453 0.0019767 0.00063082
-0.00020596 -0.0023273 -0.00040788 -0.0011078 -0.00044389 -0.0012818 -0.011825 0.0071458
0.144 0.1877 -0.009299 0.0074212
-0.00013549 0.0003658 -0.00017147 -0.00077123 0.00027323 -0.00059934 0.0020744 0.00073513
-0.0091617 0.007479 0.20826 0.24291
1640000000 0.29298 0.028888 -0.0019604 0.012334 -0.0028294 -0.0020967 0.0027897 0.001099
-0.00051792 -0.0017816 -0.0004082 0.00037063
-0.0019658 0.012322 0.20089 0.27589 0.0053331 0.0021011 -0.00051886 -0.0017923
-0.000933 -0.00054368 -0.00045998 -0.00070095
-0.002845 -0.0020849 0.0053564 0.0020801 0.2994 -0.1585 -0.00074307 0.0012849
-0.0010995 -0.00098854 -0.00024308 -0.00042658
0.0027754 0.0011018 -0.00054279 -0.0018074 -0.00074826 0.0012815 0.25029 0.0518
-0.0078434 0.0085076 0.0025688 -0.00037121
-0.00057264 -0.0018252 -0.00095015 -0.00053199 -0.0011489 -0.0010205 -0.0078193 0.0085172
0.16878 0.16691 -0.0043915 0.0096236
-0.00035348 0.0005116 -0.00041948 -0.00073151 -4.7444e-05 -0.00035272 0.0025254 -0.00059564
-0.0045499 0.0094418 0.23472 0.21277
1700000000 0.28636 -0.01582 0.0016003 0.0097324 -0.0033281 0.00030172 0.0031211 -0.0013361
-0.0022098 -0.00070521 0.00059302 0.00052295
0.0015929 0.0097236 0.21904 0.24469 0.0027288 -0.00045199 -0.0014279 -0.00072617
-0.00083649 -0.00018917 -0.00083164 -0.00043335
-0.0033138 0.00033316 0.0027264 -0.00046948 0.25493 -0.19662 0.00021211 0.0016665
-0.002177 -0.00022039 -0.00042237 -0.00081295
0.0031186 -0.0013623 -0.0014187 -0.00071268 0.00021852 0.00166 0.24679 0.0014391
-0.0050478 0.0096242 0.0018051 -0.0022607
-0.0022202 -0.00071774 -0.00084005 -0.00017238 -0.0021732 -0.00017997 -0.0049198 0.0096236
0.18834 0.1504 0.00039373 0.009582
0.00058825 0.00038965 -0.0007907 -0.00045158 -0.00032817 -0.00083046 0.0016555 -0.0021148
0.00040065 0.0097025 0.25223 0.17932
1760000000 0.27609 -0.06442 0.0041579 0.0065986 -0.002079 0.00122 0.0013041 -0.0034688
-0.0013482 0.00052445 9.7992e-05 -0.00055692
0.0041524 0.0065952 0.24614 0.2052 5.8607e-05 -0.0017545 -0.0012738 4.2948e-05
-0.0012148 0.00092416 -0.00058682 0.00028291
-0.0020752 0.0012344 4.98e-05 -0.0017676 0.20662 -0.22862 0.001089 0.0012725
-0.0011614 0.0014926 -0.001321 -0.00086483
0.0012904 -0.003481 -0.0012854 4.1105e-05 0.0010807 0.0012816 0.23812 -0.050631
-0.001233 0.0089356 -0.0002199 -0.002488
-0.0012693 0.00054867 -0.0011877 0.00096234 -0.0011745 0.0014588 -0.0013207 0.0089827
0.20612 0.11876 0.004466 0.0070224
0.00015767 -0.00055113 -0.00057152 0.00030685 -0.0013279 -0.000774 -3.5584e-05 -0.0024658
0.0043555 0.0071013 0.26652 0.14245
1820000000 0.25219 -0.1027 0.0045538 0.0029749 0.0002398 0.0023719 -0.00094024 -0.0031039
-0.0011935 0.00093311 -2.3707e-05 3.652e-05
0.0045513 0.002975 0.25647 0.17492 -0.0020706 7.5343e-05 -0.0015058 0.00094736
-8.1519e-05 0.0012377 -0.00076792 0.00044503
0.00028795 0.0023624 -0.0020737 8.4558e-05 0.15617 -0.24346 0.0018207 0.00058671
-0.00027146 0.0022887 -0.001773 0.00031065
-0.00091957 -0.0030948 -0.0015067 0.00095819 0.0018048 0.00059699 0.2075 -0.098679
0.0005276 0.0077626 -0.0015578 -0.0016674
-0.001221 0.00095439 -0.0001016 0.0012307 -0.00025269 0.0023478 0.0006206 0.0078029
0.2267 0.092015 0.005372 0.0034592
-6.6006e-05 6.438e-05 -0.00072607 0.0004349 -0.0016762 0.00022743 -0.0016011 -0.0017264
0.0053276 0.0033397 0.2707 0.10719
1880000000 0.21751 -0.14298 0.0023733 0.00065759 -0.00020264 0.0022428 -0.0029274 -0.0024071
-0.00024928 0.0016568 0.00039935 -0.00053146
0.0023765 0.00064995 0.26101 0.12892 -0.0039004 0.0029045 -0.00028585 0.0018627
0.00057169 0.0013745 7.1995e-05 0.0010227
-0.00019587 0.0022484 -0.0039087 0.0029425 0.10433 -0.25057 0.0019654 -0.0010171
0.0016171 0.0020336 -0.0010486 0.0013706
-0.0029186 -0.0024264 -0.00027192 0.0018401 0.0019617 -0.0010391 0.16608 -0.1383
0.0016576 0.00537 -0.0023421 0.00012903
-0.00021904 0.0016321 0.00058022 0.001407 0.0016238 0.0020292 0.0016184 0.0053422
0.23388 0.063189 0.0055722 0.0010476
0.00039202 -0.0005103 1.4848e-05 0.0010766 -0.0011262 0.001529 -0.0023051 0.00035271
0.0055373 0.0012381 0.2717 0.0736
1940000000 0.17879 -0.16973 0.00019558 -0.0011811 0.0018499 0.0017769 -0.0038748 0.00027372
0.0011328 0.00086441 -0.00059535 -0.00067489
0.00019322 -0.0011757 0.26275 0.097144 -0.0019171 0.0058223 0.0011052 0.0014604
0.0020096 0.0004917 0.00087598 0.00042167
0.0018771 0.0017584 -0.0019109 0.0058307 0.060672 -0.243 0.00063079 -0.0024056
0.0022656 0.00043836 0.00018477 0.0019468
-0.0038641 0.00031658 0.00112 0.0014337 0.00064279 -0.0023939 0.11328 -0.16943
0.00086045 0.0034136 -0.0016556 0.001517
0.0011228 0.00094368 0.0020331 0.00043563 0.00228 0.00037945 0.00098355 0.003554
0.241 0.026099 0.0042562 -0.0027073
-0.00069472 -0.00068376 0.00090372 0.00044091 0.00023219 0.0018297 -0.001547 0.0013193
0.0043228 -0.0029342 0.26283 0.037525
2000000000 0.13229 -0.18418 -0.003609 0.00099609 0.0030001 0.0012445 -0.0023733 0.0037887
0.00083462 0.0005409 -0.00095746 0.00057599
-0.0036055 0.00098438 0.24866 0.061759 -0.00044444 0.0078652 0.0016604 0.00034563
0.0011678 -0.0013238 0.00057112 0.00013873
0.0029824 0.0012588 -0.00037914 0.0078996 0.019194 -0.22836 -0.0013924 -0.0016274
0.0021027 -0.00098758 0.0017049 0.0013952
-0.0023391 0.0037545 0.0016766 0.00032323 -0.001387 -0.0016083 0.059374 -0.17898
-0.00094678 0.0033694 0.00024683 0.0021684
0.0008253 0.0005547 0.0012207 -0.0013347 0.0021474 -0.0010884 -0.00092734 0.0031919
0.23909 -0.0064044 0.00084285 -0.003547
-0.00076268 0.000575 0.00059637 0.00015032 0.0017309 0.0014258 -4.514e-05 0.0020705
0.00072917 -0.0035796 0.2502 0.0097479
2060000000 0.085829 -0.19172 -0.0045334 0.003295 0.0028171 -0.00067065 0.0009754 0.0033871
0.0017421 -0.00048645 -0.00017404 0.0012666
-0.0045318 0.0032917 0.23591 0.033239 0.0046308 0.0087749 0.0010475 -0.0006804
0.00059546 -0.0015436 0.00066435 -0.0002916
0.002821 -0.0007011 0.0046814 0.0087447 -0.013136 -0.20984 -0.0017251 0.00039776
0.00080722 -0.0023246 0.0029557 0.00023763
0.00091621 0.0033965 0.0010689 -0.00068813 -0.0017316 0.0004156 0.0087015 -0.17481
-0.0018741 0.0044607 0.00066359 0.0010877
0.0017331 -0.00059259 0.00055989 -0.0015621 0.00082095 -0.0022498 -0.0017806 0.0047084
0.22727 -0.044425 -0.0015695 -0.0048402
-0.0003446 0.0012512 0.00062263 -0.00026239 0.0028385 0.0002964 0.00075446 0.0012678
-0.0015323 -0.0048105 0.23561 -0.015074
2120000000 0.040545 -0.18304 -0.0034421 0.0067053 0.0023825 -0.0027058 0.0030873 0.0021376
0.0008482 -0.0015377 0.00086553 0.00023779
-0.0034338 0.0067025 0.21499 0.0093934 0.0072051 0.0046398 0.0011314 -0.0012722
-0.0013811 -0.0019709 -3.0219e-05 -0.0011475
0.0023627 -0.0027049 0.0072386 0.0046139 -0.041799 -0.19351 -0.00087422 0.0017025
-0.0016 -0.0016477 0.00061953 -0.0022381
0.0030768 0.0021045 0.0011296 -0.0012488 -0.00089109 0.0017037 -0.041069 -0.15791
-0.0023077 0.006341 0.0018472 0.0014648
0.00087838 -0.0013748 -0.001402 -0.0019097 -0.0016487 -0.0016218 -0.002434 0.0062235
0.21334 -0.079286 -0.0057439 -0.0024007
0.00096111 0.00021647 -5.0353e-05 -0.0011911 0.00054181 -0.0023475 0.0016885 0.0010132
-0.0056874 -0.0024742 0.215 -0.031028
2180000000 0.00093539 -0.16989 -0.0017479 0.0097198 0.00058271 -0.0022872 0.0029283 -0.00034901
0.00041367 -0.0014869 0.0013916 0.00026257
-0.001769 0.0097022 0.19577 -0.0081713 0.008192 0.0039875 -0.00077208 -0.001717
-0.0019601 0.00087934 -8.8617e-05 0.00026407
0.00060606 -0.0022873 0.0082115 0.0038921 -0.062876 -0.16931 0.0013271 0.0016735
-0.00096899 -0.00025072 0.00011175 -0.0018781
0.0030039 -0.00042458 -0.0007727 -0.0016971 0.0013276 0.0016479 -0.076674 -0.13156
-0.00087084 0.0094523 0.0018937 -0.00049222
0.00034514 -0.00148 -0.0019308 0.00094713 -0.00082914 -0.00037889 -0.00080184 0.0094149
0.1874 -0.10897 -0.0059166 0.0015622
0.0012161 0.00025372 -0.00023921 0.00034174 8.3149e-05 -0.001818 0.0020563 -8.6909e-05
-0.0057093 0.0015766 0.19972 -0.04604
2240000000 -0.028149 -0.14523 0.002335 0.011027 -0.00071515 -0.0030198 0.0016933 -0.0024706
-0.0019862 -0.00093272 0.00063547 -0.0017945
0.0023112 0.011023 0.1763 -0.014049 0.0088192 5.4447e-05 -0.00097135 -0.0005128
-0.00041169 0.0009786 -0.00066975 -0.00047194
-0.00069744 -0.0030017 0.008869 -2.2851e-05 -0.080165 -0.14514 0.0019239 -0.0017109
-0.0013487 -3.2222e-05 -0.0024809 -0.0014392
0.0017822 -0.002341 -0.00093091 -0.00050257 0.001957 -0.0017217 -0.11072 -0.10332
0.001607 0.011183 0.0015263 -0.00040002
-0.002049 -0.00081955 -0.00045739 0.0010414 -0.001288 8.0536e-06 0.0014641 0.011204
0.15952 -0.12687 -0.0061091 0.0044397
0.00058326 -0.0019077 -0.00064468 -0.00045725 -0.0025014 -0.0014623 0.0015327 -0.00024825
-0.006342 0.004267 0.17536 -0.056167
2300000000 -0.054846 -0.11851 0.0077728 0.0091193 -0.0013578 -0.0020719 -0.0007581 -0.0014103
-0.0013355 0.00088633 -0.00093211 -0.0007415
0.0077634 0.0091064 0.15603 -0.023212 0.008936 -0.0022785 -0.00094036 0.00062146
-0.0002529 0.0017001 0.00012014 0.00069932
-0.0013379 -0.0020248 0.0088927 -0.0023266 -0.092667 -0.12111 -5.0709e-05 -0.0017219
-5.2598e-05 0.0017997 -0.0018312 0.0007346
-0.0008377 -0.0015492 -0.00095569 0.00065957 -5.4281e-05 -0.001678 -0.13077 -0.067381
0.0057362 0.011328 0.00045924 -0.0020621
-0.0011829 0.00074618 -0.00014129 0.0016295 -8.5145e-05 0.0018932 0.006144 0.011473
0.1242 -0.14793 -0.0041213 0.007266
-0.00098691 -0.00065542 2.6567e-05 0.00067271 -0.0019356 0.00077615 0.00026284 -0.0019925
-0.0040342 0.0074963 0.16013 -0.058099
2360000000 -0.071125 -0.087127 0.010752 0.0084588 -0.0012946 -0.0014905 -0.0014863 -0.00095781
-0.00052732 0.0010543 -0.0015761 -0.0003165
0.010717 0.0084597 0.147 -0.023118 0.0081477 -0.0053087 -0.00064405 0.00099961
0.0019758 0.00031754 4.6482e-05 -0.00012462
-0.001301 -0.0015325 0.0081016 -0.0053685 -0.10273 -0.09925 -0.0026607 -0.0012243
0.00090154 0.00021102 -0.00088293 0.0020785
-0.0014543 -0.00084059 -0.00063475 0.00096984 -0.0026457 -0.0012114 -0.14772 -0.035372
0.010633 0.010082 0.0014565 -0.002032
-0.00062583 0.0011745 0.0019255 0.00024839 0.0009565 0.00022735 0.010521 0.010238
0.096782 -0.14841 0.00020215 0.0088081
-0.0016708 -0.00037476 6.2084e-05 -7.5047e-05 -0.00079377 0.0019475 0.001449 -0.0020669
0.00018399 0.0083399 0.13757 -0.061784
2420000000 -0.079629 -0.060115 0.014269 0.0025201 -0.0032615 -0.001076 -0.00079635 0.00069204
0.0011975 0.0014692 -0.0013195 0.0015143
0.014259 0.0025407 0.13017 -0.023631 0.004572 -0.0072468 0.0014269 0.00098892
0.00086269 -0.0014872 -0.00016821 -0.00022091
-0.0033042 -0.00095905 0.004494 -0.0072596 -0.11552 -0.078265 -0.0023181 0.0014037
-8.0819e-05 -0.00026732 0.0003522 0.002615
-0.00072388 0.00065108 0.001409 0.0010381 -0.0023388 0.0014253 -0.15655 0.0085955
0.014653 0.007518 -0.0001501 -0.0028962
0.0012829 0.0014887 0.00081802 -0.0014437 -6.4927e-05 -0.00019608 0.014609 0.0073379
0.061903 -0.1482 0.001264 0.0092683
-0.0012725 0.0015997 -0.00019561 -0.00016565 0.00033676 0.0027885 -0.00010293 -0.0028157
0.0012213 0.0093916 0.11926 -0.056952
2480000000 -0.080477 -0.029392 0.013834 -0.0029198 -0.0016595 -4.8412e-06 -0.0003717 0.0013341
0.0018766 -0.00044096 0.0002429 0.0013988
0.01382 -0.0028958 0.13203 -0.025155 0.0025314 -0.0090718 0.0011043 -1.6377e-05
-0.00050387 -0.0010427 -1.724e-05 -0.00024478
-0.0016399 -2.6584e-05 0.0024316 -0.009085 -0.11854 -0.05851 -0.00048747 0.0034727
-0.00027002 -0.000585 0.0019866 0.00080169
-0.00037147 0.0014426 0.0010857 -5.6243e-05 -0.00054322 0.0034798 -0.15796 0.045391
0.017852 0.0011037 -0.0018314 -0.0025324
0.0016812 -0.00059933 -0.00061806 -0.0010219 -0.00025671 -0.00059653 0.017775 0.0010034
0.031467 -0.14084 0.0040954 0.0080586
-2.2636e-05 0.0014173 -8.1147e-05 -0.0002691 0.0019422 0.00088857 -0.0017792 -0.0024126
0.0043368 0.0079274 0.099664 -0.053272
2540000000 -0.085178 -0.0023274 0.011445 -0.0065415 -0.0022647 0.00089466 0.00050558 0.00084968
-0.00011716 -0.0018568 0.00096349 0.001535
0.011438 -0.0065256 0.11851 -0.016659 -0.0014431 -0.0079786 0.00055138 -0.00148
-0.0017092 -0.00025905 -0.0004928 0.00013949
-0.0022846 0.00092322 -0.001566 -0.0079975 -0.12519 -0.034875 0.0021025 0.0023694
-0.0010614 -0.00018783 0.001714 -0.0010399
0.00051121 0.00078796 0.00053665 -0.0014504 0.0021108 0.0023766 -0.15673 0.084247
0.018086 -0.0058587 -0.0022007 -0.0020088
-6.6618e-06 -0.0017073 -0.0016533 -0.0002086 -0.00095666 -0.00014571 0.018079 -0.0058185
0.0086705 -0.12629 0.0073948 0.006187
0.00093507 0.0015641 -0.00045793 0.0002066 0.0016421 -0.00089893 -0.0023546 -0.0021011
0.0071079 0.0064545 0.084498 -0.0397
2600000000 -0.078069 0.022419 0.0081451 -0.0098949 -0.0012496 0.0024178 0.0009044 -0.00033615
-0.0011528 -0.0010079 0.0018045 0.00053603
0.0081362 -0.009867 0.11321 -0.032532 -0.0037093 -0.0059565 -0.00037183 -0.00071938
-0.00033433 0.0016423 -0.00024445 0.00080159
-0.0011804 0.0024247 -0.0037858 -0.0059671 -0.12983 -0.010145 0.0029925 -8.2036e-06
-8.0369e-05 0.0013587 0.0011714 -0.0017422
0.00083711 -0.00026415 -0.00037402 -0.00076504 0.0029734 -5.0892e-05 -0.14203 0.1172
0.014218 -0.012395 -0.003561 0.00017651
-0.0011528 -0.0011588 -0.00028897 0.0015675 -0.00010993 0.0014686 0.014096 -0.012143
-0.019131 -0.11181 0.0088085 0.0054618
0.001724 0.00044328 -0.00028625 0.00073854 0.0011721 -0.0017804 -0.0030427 0.00028112
0.009187 0.0056974 0.077167 -0.025121
2660000000 -0.073026 0.047823 0.0042645 -0.011672 -8.8471e-05 0.0011033 -2.1388e-05 5.4168e-05
-0.0026042 0.0002945 0.0011813 -0.00049538
0.0042659 -0.011659 0.12001 -0.028443 -0.0049623 -0.004337 -0.0012546 -0.00033745
0.00022331 0.0019013 0.00049069 0.00069546
-0.00012959 0.0011577 -0.0049872 -0.0043118 -0.12934 0.010276 0.0019249 -0.0018012
0.00035887 0.00079356 -0.0010933 -0.0015022
-3.7668e-05 5.4177e-05 -0.0012772 -0.00034611 0.0019451 -0.0017721 -0.12346 0.14861
0.0080445 -0.015663 -0.0022392 0.001002
-0.0026234 0.00050213 0.00024022 0.0018486 0.00024327 0.00070982 0.008132 -0.015612
-0.035471 -0.096776 0.01064 0.0016245
0.0012987 -0.00068794 0.00051783 0.00078829 -0.0011173 -0.001497 -0.0024461 0.0010386
0.010433 0.0013458 0.072156 -0.0057733
2720000000 -0.062085 0.066805 1.1895e-05 -0.011669 -0.00040917 0.0028837 -0.00012833 -6.0412e-05
-0.0019451 0.0022695 0.00052255 -0.0018017
1.9142e-05 -0.011656 0.10532 -0.031383 -0.005245 -0.00089527 -0.0015724 0.000363
0.0016228 0.00053687 0.00084153 -0.00012627
-0.00036862 0.0028836 -0.0052308 -0.00087364 -0.12351 0.039932 0.00038636 -0.0024711
0.00036071 0.00057605 -0.0013737 0.00075746
-0.00011825 -4.9777e-05 -0.0014687 0.00042367 0.00041942 -0.0024723 -0.090907 0.17832
0.001356 -0.016559 -0.0016388 0.0022317
-0.0018954 0.0021988 0.0016552 0.00055447 0.00033749 0.00053041 0.0011238 -0.016748
-0.050792 -0.072044 0.012165 -0.0011592
0.00042226 -0.0015976 0.00072627 -0.00016801 -0.0015014 0.00063058 -0.0016267 0.0023166
0.012094 -0.00068809 0.07644 0.013689
2780000000 -0.048105 0.085883 -0.0045491 -0.010217 -8.7954e-05 0.0010454 0.0005457 -0.00029308
0.0013129 0.0025048 -0.00049671 -0.001791
-0.0045223 -0.010219 0.10353 -0.043678 -0.0039825 0.00054962 -0.00014201 0.0016633
0.0017253 -0.00092513 0.00015337 -0.00020911
-6.673e-05 0.0010235 -0.004 0.00058174 -0.12118 0.06988 -0.0018436 -0.0015671
0.00039584 -0.0003663 -0.00044768 0.00088446
0.00058119 -0.00030328 -0.00016522 0.0016859 -0.0018614 -0.0015914 -0.061999 0.20082
-0.0053689 -0.01488 -0.00082407 0.0021998
0.0012415 0.002518 0.0017156 -0.00095801 0.00040454 -0.00031596 -0.0052506 -0.014792
-0.064861 -0.046481 0.0098039 -0.0054476
-0.00050841 -0.001856 0.00012075 -0.00022037 -0.00038313 0.00089399 -0.00064692 0.0020175
0.0097268 -0.0052352 0.080253 0.031655
2840000000 -0.032949 0.10184 -0.0074567 -0.0071229 0.0013354 0.0019918 -0.00010869 -0.00022557
0.0013131 0.0010424 -0.0015932 0.00022235
-0.0074525 -0.0071218 0.10142 -0.036363 -0.0030855 0.0015422 0.00034138 0.00071385
-1.4583e-05 -0.001416 8.2128e-05 -8.0794e-05
0.0013362 0.0020049 -0.0030791 0.0015816 -0.1156 0.09643 -0.0013325 0.00034964
0.00052978 7.6146e-05 0.001033 0.0011591
-8.7021e-05 -0.00025943 0.0003527 0.00065739 -0.0013232 0.00035807 -0.02606 0.21696
-0.0094047 -0.010284 0.00028252 0.0014039
0.0014878 0.0010941 -1.8313e-05 -0.0014504 0.00050122 0.00031373 -0.0094018 -0.010161
-0.069839 -0.022681 0.0083194 -0.0065875
-0.0017462 0.00023796 0.0001425 -6.9301e-05 0.00096385 0.0012098 0.00019931 0.0014857
0.0085564 -0.0069467 0.094729 0.047738
2900000000 -0.018353 0.12138 -0.008787 -0.0030773 0.0015149 0.00018942 0.00027406 -0.00080432
0.0023201 -0.0011505 -0.0008515 -3.9067e-05
-0.0087618 -0.0030899 0.082793 -0.044117 -0.00074377 0.0026089 0.00085058 0.0002833
-0.00046438 -0.0014639 -0.00031255 1.487e-05
0.0014819 8.8297e-05 -0.00070673 0.0025704 -0.097926 0.129 -0.00092621 -0.00020408
-0.00033294 -0.0012479 0.0020046 -0.00048685
0.0003099 -0.00084691 0.00086861 0.00025357 -0.00094556 -0.00013024 0.010891 0.22009
-0.011619 -0.0053778 0.0010958 0.0020622
0.002166 -0.0012111 -0.00050159 -0.0013826 -0.00056125 -0.0012803 -0.011806 -0.0055026
-0.069608 0.0085871 0.0063557 -0.010167
-0.00087998 5.6425e-05 -0.00023795 9.4136e-06 0.0019362 -0.00050568 0.00090279 0.0018262
0.0063924 -0.0097536 0.10941 0.052636
2960000000 0.0030919 0.13309 -0.0086471 0.00050007 0.00040535 0.0014844 -0.00067361 -0.0008537
-0.00038521 -0.0018216 -0.00061434 0.0006134
-0.0086369 0.00049075 0.0915 -0.043491 -0.00034773 0.00099035 0.0010095 8.1996e-05
-0.0012198 -0.00076664 0.00040363 0.00036904
0.00043518 0.0015041 -0.00032188 0.00097231 -0.079757 0.16025 -0.00073483 0.00040978
-0.00055339 0.00075292 -9.5242e-05 -0.0026318
-0.00061985 -0.00084796 0.00097544 6.1139e-05 -0.00076202 0.00045993 0.052228 0.22749
-0.011106 0.00033396 0.0015032 0.00068529
-0.00029345 -0.0018417 -0.0012614 -0.00075765 -0.00044692 0.00064578 -0.011267 0.00054548
-0.061634 0.035515 0.0020085 -0.011118
-0.00069317 0.00062136 0.00045903 0.0004155 -8.9693e-05 -0.0026126 0.0019925 0.00038762
0.0019512 -0.011153 0.12861 0.063866
3020000000 0.021501 0.14738 -0.0064363 0.0038108 0.001425 -0.00021266 -0.0011146 -1.6328e-05
-0.00073197 0.00039558 -0.00015269 0.00032676
-0.006422 0.0037862 0.080659 -0.031838 -0.00018967 -0.00033995 0.00054464 -0.00077412
-0.001731 0.00035891 0.00058838 -0.00030588
0.0014494 -0.00024255 -0.00022907 -0.00035942 -0.057872 0.18488 -0.00053751 0.00098374
0.00036764 0.00034121 -0.00091108 -0.001768
-0.0010994 -1.8024e-05 0.00051974 -0.00075218 -0.00045861 0.00096824 0.092147 0.22064
-0.0087522 0.00386 0.00089136 0.00036978
-0.00074508 0.00037151 -0.0016834 0.00036761 0.0002955 0.00044171 -0.0086411 0.0034191
-0.049684 0.061229 -0.00064479 -0.010679
2.779e-05 0.0004387 0.00062792 -0.00025091 -0.00080863 -0.0017373 0.00074183 0.00059917
-0.0013735 -0.010786 0.14863 0.060831
3080000000 0.048428 0.15643 -0.0044999 0.0058552 0.0017481 6.7152e-06 -0.0007009 0.00013413
-0.00053887 0.00026285 -3.9865e-06 0.00060707
-0.0045001 0.0058405 0.078154 -0.026634 -0.00043232 0.00024196 -0.0001222 -0.00031946
-0.00033504 0.001086 1.7889e-05 -0.00060957
0.00174 -2.6802e-05 -0.00046263 0.00026593 -0.020808 0.20638 -0.00072066 0.00036071
0.00041642 0.00070229 -0.0022066 -0.00043675
-0.00068841 0.00014347 -0.00011147 -0.0003413 -0.00076263 0.00029645 0.12572 0.213
-0.0052287 0.0068676 0.0018427 0.00033239
-0.00063014 0.00028984 -0.00027849 0.0010941 0.00029652 0.00061967 -0.0056183 0.0070967
-0.027348 0.089476 -0.0058641 -0.0092889
0.00017115 0.00050863 -4.336e-05 -0.00059915 -0.0023109 -0.00037694 0.0018841 0.00037365
-0.0052187 -0.009052 0.1631 0.067624
3140000000 0.076629 0.16007 -0.0011038 0.0076184 0.0027431 -0.0013894 -0.0011808 0.0011641
0.0015162 0.00068504 0.00057429 -0.00028966
-0.0011074 0.0076024 0.073845 -0.028036 -0.00094865 8.0621e-05 0.00082077 -0.0002759
-1.0969e-06 0.0011068 0.00052741 -0.00034262
0.0027583 -0.0014899 -0.00099017 0.00010015 0.020754 0.22699 8.6232e-05 0.0016299
0.0012399 -0.0003799 -0.0026314 0.00084471
-0.0011325 0.0011958 0.00078212 -0.00030224 0.00011761 0.0016784 0.16127 0.18836
-0.0014514 0.0072794 0.00098733 -0.0012044
0.0015849 0.00061563 8.8027e-05 0.0010656 0.0012861 -9.827e-05 -0.00098853 0.0072549
-0.013919 0.10754 -0.0066208 -0.0058981
0.00048 -0.00025221 0.00062742 -0.00040787 -0.0025819 0.00098125 0.00093924 -0.0016715
-0.0072683 -0.0059563 0.18746 0.05858
3200000000 0.10876 0.17057 0.0039317 0.0065211 0.00070961 -0.0029392 0.00019021 0.0016302
0.00047479 -0.0019515 0.00010134 0.00052378
0.0039351 0.0065244 0.084613 -0.02683 -0.0011147 0.00039119 -0.00059207 -0.0010763
0.00075118 0.0011792 -0.00028729 -0.00098071
0.00068321 -0.0028866 -0.0011363 0.00038194 0.065558 0.23237 0.0012702 0.00069178
7.8778e-05 -0.0020675 -0.0012131 0.0024635
0.00023357 0.0016932 -0.00051883 -0.001121 0.0013136 0.00061822 0.18264 0.16545
0.0018684 0.0064588 0.00086892 -0.0015844
0.00042421 -0.0018982 0.00074567 0.0011685 -2.1645e-05 -0.0023752 0.0015656 0.0063794
0.019726 0.12573 -0.0091591 -0.0022368
0.0001202 0.00054617 -0.00036648 -0.0010535 -0.0014624 0.0024919 0.00085991 -0.0012133
-0.0090396 -0.0021302 0.2029 0.058391
3260000000 0.14008 0.16299 0.0042489 0.0030708 -0.00052264 -0.0024571 0.00106 0.000686
2.4353e-05 -0.0019034 -0.00020612 -2.476e-05
0.0042493 0.0030723 0.092568 -0.029933 -0.0020582 0.0019113 -0.00046461 -0.00017972
0.00089973 -0.0005394 -0.00093518 9.4946e-05
-0.00057338 -0.002478 -0.0019931 0.0019627 0.11646 0.2281 0.00046045 -9.7025e-05
-0.00093489 -0.00079911 0.00048714 0.0019655
0.0010964 0.00072555 -0.00048582 -0.0001971 0.0004552 4.2143e-05 0.20947 0.12821
0.0038444 0.0050349 -0.0010515 -0.001651
0.00016179 -0.0017955 0.00092547 -0.00068799 -0.0005806 -0.00077875 0.0042198 0.0050703
0.041958 0.13453 -0.0069808 0.0028266
-8.8706e-05 1.2552e-05 -0.00091929 8.436e-05 0.000772 0.0018819 -0.00083138 -0.0019388
-0.0066836 0.0023787 0.23215 0.048554
3320000000 0.17067 0.15778 0.0072121 0.0012849 -0.00058479 -0.0017648 0.0007702 8.2128e-05
-0.0017264 -0.0013165 0.00042685 0.00022036
0.0072105 0.0013064 0.099696 -0.025953 0.0004295 0.002407 -0.00040702 -0.0003843
-0.00011715 -0.00029587 -0.00051068 0.00021346
-0.00060661 -0.0018387 0.00044674 0.0023992 0.16403 0.21968 0.0001598 -0.00023626
-0.001209 -0.00032215 0.0003916 0.00074973
0.00079785 6.9328e-05 -0.00043001 -0.00037216 0.00022485 -0.0002652 0.21912 0.09792
0.0050501 0.0020918 -0.0011348 -3.809e-05
-0.0019799 -0.0014755 -0.00021033 -0.00029357 -0.0012245 -0.00031343 0.004752 0.002011
0.069141 0.13735 -0.0038971 0.0033427
0.00013918 0.00021053 -0.00050337 0.00014364 0.00023454 0.00082268 -0.0014142 0.00011001
-0.0042306 0.0034335 0.24859 0.035991
3380000000 0.20579 0.14118 0.0057079 -0.0019913 -0.0012333 0.00045876 0.0010887 0.00028532
-0.0015645 0.00080709 0.0002005 -0.00010992
0.0057093 -0.0019727 0.11058 -0.034202 -2.5627e-08 0.00314 -0.0011892 -0.00039996
-9.4855e-05 0.00019719 -0.00091897 0.00037683
-0.0013019 0.00050522 4.3382e-07 0.0030578 0.20551 0.19717 0.00051516 -0.00040806
-0.0017529 0.00050984 0.0010345 0.0014048
0.0010801 0.00027352 -0.0011756 -0.0003937 0.00049647 -0.00049251 0.23384 0.065424
0.0060846 0.0016798 -0.00039877 0.00042079
-0.0013044 0.00092415 -0.00017531 2.5639e-05 -0.0017082 0.00051148 0.0063999 0.0016731
0.10664 0.13035 -0.0016656 0.0052437
0.00028999 -3.4229e-05 -0.00091745 0.00061977 0.0010298 0.0011959 0.00012742 0.00016177
-0.0011277 0.0049548 0.27923 0.01771
3440000000 0.23759 0.12045 0.0046426 -0.0038027 -0.00073736 -0.0014824 0.00063399 -3.0044e-05
-0.0014799 0.0015929 0.0010326 0.00016232
0.0046517 -0.0037801 0.10413 -0.039114 0.0030899 0.0020812 -0.00090779 0.0011546
0.00011461 0.00024271 0.00011441 0.00091642
-0.00075796 -0.001574 0.0031732 0.0020272 0.24429 0.16955 -0.00022495 -0.00013621
-0.00016597 0.0013388 0.00091571 0.0005809
0.00062729 -2.9588e-05 -0.00082324 0.0012208 -0.00021644 3.0182e-05 0.23548 0.03226
0.006809 -0.0015697 -0.00039002 0.00035886
-0.0015696 0.0016438 0.00015279 0.0002491 -9.3015e-05 0.0012535 0.006497 -0.0018221
0.13338 0.12396 0.0025241 0.00341
0.00082595 6.319e-05 -2.1712e-05 0.00071807 0.0010931 0.0006691 -0.00035986 0.00038014
0.0022185 0.0029981 0.29496 -0.011267
3500000000 0.27044 0.089094 0.0024912 -0.0047079 -0.0012678 0.0014819 0.0009597 -0.00076145
-0.00086029 0.0011805 0.00058117 -0.0010993
0.0025008 -0.0046932 0.11682 -0.06296 0.0031492 0.0012694 -0.00033945 0.00057746
0.00032815 -7.0815e-05 -3.7208e-05 0.00025903
-0.0012021 0.0014829 0.0032031 0.0012918 0.27426 0.13544 0.00017672 2.8835e-05
6.5366e-05 0.00090007 0.0019148 -3.5541e-05
0.00087636 -0.00077355 -0.00032937 0.00061963 0.00011852 -1.0469e-05 0.23957 0.0047055
0.0061455 -0.0042127 -0.00011022 -0.00012323
-0.0007075 0.0012079 0.00040185 -5.242e-05 0.00012088 0.00081107 0.0063582 -0.004171
0.17423 0.10081 0.0023636 0.00055537
0.00057299 -0.00092148 0.00013174 0.0004028 0.0017737 -5.5455e-05 -0.00017548 -0.00037451
0.0022841 0.0011039 0.31612 -0.039508
3560000000 0.28901 0.055446 0.00032347 -0.0060295 -6.3302e-05 -0.0010731 0.00062547 0.00017568
0.0015791 0.0016348 -0.00012738 -0.0011356
0.00033956 -0.0060185 0.11097 -0.068246 0.0057617 -0.00060883 0.00036593 0.00055539
0.00066317 -0.00017737 0.00016479 0.00031539
-4.6314e-05 -0.0011081 0.0057733 -0.00060841 0.30151 0.092779 -9.4863e-05 -0.00015229
0.0005647 0.00075857 0.0016518 -0.0010579
0.00066915 0.0002028 0.00029739 0.0005749 -0.00013659 -0.00018069 0.22986 -0.031833
0.0046935 -0.0066707 -0.0004541 -0.00050006
0.0014648 0.0016752 0.00078352 -0.000149 0.00056883 0.00067606 0.0047126 -0.0068759
0.19447 0.093097 0.0023879 -0.00097055
-9.9577e-05 -0.0011203 0.00038299 0.00037174 0.0012847 -0.00084013 -0.00017795 -0.00031102
0.0028886 -0.0015989 0.32863 -0.079553
3620000000 0.30654 0.017957 -0.0011115 -0.0037254 -0.0021634 -0.00037521 0.00037523 -0.0016373
-6.2336e-05 0.00029151 -0.00028319 -0.00082209
-0.0010997 -0.003736 0.11171 -0.097183 0.0042163 -0.0037401 0.00017532 0.00032077
-0.0002321 -0.00069938 0.00052151 0.00038281
-0.0021295 -0.00030914 0.0041012 -0.0038032 0.31459 0.049116 4.3834e-05 -0.0011286
-0.00019977 -2.0351e-06 0.00068887 -0.0008298
0.00031526 -0.00163 0.00023828 0.00029305 7.475e-05 -0.0011088 0.21835 -0.061582
2.596e-05 -0.0070273 -0.00098391 0.0011511
-5.6016e-05 0.00048871 -0.00026811 -0.00075281 -0.00020096 0.00012358 0.00021839 -0.0070914
0.21717 0.056818 0.00051299 -0.0015491
-0.00040581 -0.00068574 0.00062067 0.00026676 0.00054063 -0.00093182 -0.0012183 0.00096709
0.0001578 -0.0013618 0.33081 -0.11314
3680000000 0.31106 -0.026363 -0.0036474 -0.0041119 -0.0012242 0.0018331 -0.0011296 -0.00014193
0.0014364 0.00017717 -0.0012972 -0.00034524
-0.0036368 -0.0040983 0.1079 -0.11414 0.0016602 -0.0045966 0.00073012 0.00027416
-0.00032756 -0.00070921 0.00080109 0.00027208
-0.0011496 0.001826 0.0016106 -0.0045842 0.32583 -0.00052685 -0.0010149 -0.0005432
0.0010357 0.00070055 0.00061529 -0.0018342
-0.0011137 -9.755e-05 0.00071945 0.00028922 -0.00094336 -0.00055241 0.2056 -0.095351
-0.0014085 -0.006557 -0.0010964 0.0013937
0.0012739 3.6508e-05 -0.00024052 -0.00069001 0.0010187 0.00070735 -0.0013658 -0.0065536
0.23693 0.035159 -0.00015726 -0.0017154
-0.001322 -0.00034083 0.00083766 0.000193 0.0006532 -0.0020103 -0.0010513 0.0013136
0.00020654 -0.0015381 0.33075 -0.15865
3740000000 0.31334 -0.062229 -0.0032392 0.00019661 -0.0021084 0.0024008 0.00012411 -0.00098765
-0.00067267 -5.1454e-05 -0.00070656 0.0003151
-0.0032473 0.00019851 0.099299 -0.13564 0.00095916 -0.0054507 0.00031102 -9.0144e-05
-0.00055238 -0.0002632 0.00043022 0.00014942
-0.0020609 0.0024642 0.00083164 -0.005414 0.32899 -0.03959 -0.00065265 -9.831e-05
5.9204e-05 -7.0634e-05 -0.00033334 -0.0011981
0.00011735 -0.0010837 0.00029677 -8.4881e-05 -0.00073716 -0.0001675 0.18368 -0.11863
-0.0032274 -0.0052926 0.00077583 0.0026459
-0.00074223 0.0001028 -0.0004429 -0.00015778 -6.6848e-06 -7.7119e-05 -0.0030028 -0.0052959
0.24725 0.0019924 -0.00093487 -0.00098001
-0.00082775 0.00032881 0.0005328 0.00014607 -0.00046188 -0.0012878 0.00095225 0.002522
-0.00087418 -0.0015895 0.31689 -0.19754
3800000000 0.30881 -0.10838 -0.0023179 0.00071906 0.00084726 0.0037929 -0.0012739 -0.0015512
0.0017374 0.0013193 -0.0011601 0.0001951
-0.0023074 0.00071703 0.089278 -0.15073 -0.0020557 -0.0051138 0.00034444 0.0001896
-0.00084102 -0.00032118 0.00079614 2.8296e-05
0.00085756 0.0037315 -0.0021305 -0.0050459 0.32599 -0.081461 -0.00096102 0.00058881
0.00074171 -2.3881e-05 -0.00095484 -0.00060421
-0.0012561 -0.0014468 0.00030137 0.00018965 -0.00089401 0.0006909 0.17515 -0.14414
-0.0033297 -0.0034664 0.0015475 0.0015244
0.0016732 0.0010828 -0.00091045 -0.00041565 0.00083526 2.1434e-05 -0.0036379 -0.0036866
0.26232 -0.036683 0.0010202 0.00070383
-0.00097527 0.00032275 0.00070911 0.00012693 -0.00078261 -0.00067869 0.0013348 0.0019364
0.00088728 0.00064711 0.30982 -0.23953
3860000000 0.29693 -0.13977 -0.00066969 0.0011136 0.0025919 0.0019923 -0.002068 0.0010485
0.00077678 -0.0013098 -0.00034462 0.0015738
-0.00065872 0.0010943 0.070081 -0.16091 -0.0031049 -0.0050186 0.00060422 -0.00068457
-0.00081205 0.0012028 0.00061845 -0.00095855
0.002632 0.0019022 -0.0031738 -0.0049581 0.30625 -0.12148 -0.00054286 0.00085381
3.3269e-06 -0.00035355 -0.00099298 -0.00046166
-0.0021942 0.0010813 0.00063258 -0.00069916 -0.00062066 0.00080716 0.14672 -0.1593
-0.0027769 -0.0041213 0.001755 0.0011104
0.00083213 -0.0012279 -0.00072746 0.0011829 -2.4311e-05 -0.00045024 -0.0026307 -0.0037172
0.2614 -0.064186 -3.4664e-05 -0.0016384
-0.00025969 0.0015778 0.00079542 -0.00096383 -0.00088132 -0.00052719 0.0020523 0.00072483
0.00040445 -0.001772 0.2866 -0.27752
3920000000 0.2835 -0.18018 0.001639 0.00024153 0.0037569 0.0024223 -1.8211e-05 0.000945
0.00060322 -0.00013788 0.00048219 0.00052208
0.0016618 0.00025946 0.043365 -0.17717 -0.0049797 -0.0035174 -0.00043856 -0.00019481
0.00021286 0.00033905 -0.00013042 -0.00045958
0.0037729 0.0025279 -0.0050672 -0.0034444 0.30006 -0.15461 0.00036129 0.0011362
0.0018071 -0.0011608 -0.00060077 -0.00014148
-7.0662e-05 0.00096715 -0.00041718 -0.00024604 0.00022498 0.0012584 0.12769 -0.16995
-0.0039528 -0.00301 0.0023141 -0.00010886
0.00075878 -0.00026696 0.00013256 0.00024815 0.0019719 -0.0010132 -0.0041655 -0.003172
0.25707 -0.11151 0.0013035 -0.0010378
0.00049318 0.00077937 -0.00024519 -0.00054632 -0.00063606 -8.2068e-05 0.0022453 -9.026e-05
0.0011819 -0.0013725 0.26621 -0.30511
3980000000 0.25657 -0.21592 0.0018401 -0.0029122 0.0048893 -0.00038652 7.2034e-05 0.00099125
0.00089368 -0.0018822 0.00031376 0.00031297
0.0018167 -0.0029133 0.021546 -0.1914 -0.0057039 -0.0013759 0.000736 0.00048905
0.00064256 0.00037221 -0.00013382 -0.001303
0.0048124 -0.00045593 -0.0057137 -0.0013012 0.27192 -0.18538 0.0013503 0.00016929
-0.00087794 -0.0012462 -0.00063786 -0.00053714
0.00013806 0.00092073 0.00070853 0.00047947 0.0014979 6.1474e-05 0.091199 -0.19229
-0.0041439 -0.0035945 0.0012799 -0.00086234
0.0007958 -0.0019505 0.00067725 0.00043048 -0.0010696 -0.0015167 -0.0042236 -0.0034731
0.24551 -0.14196 0.0020284 -0.004533
0.0002986 0.00012233 3.5818e-05 -0.0011727 -0.00073376 -0.00051601 0.0014932 -0.0010071
0.0017587 -0.0042238 0.23058 -0.34415
4040000000 0.22905 -0.24159 -0.0003751 -0.0039272 0.0033039 -0.0029689 0.00034231 0.00028879
-0.00071363 -0.00080107 0.00089842 -0.00026491
-0.00036109 -0.0039083 -0.0039866 -0.19874 -0.0049818 0.00014391 0.00019321 -0.0010106
-2.9506e-05 0.00036094 -0.0013735 -0.00017706
0.00323 -0.0029901 -0.0049886 0.00022538 0.24996 -0.21863 0.00013861 -0.00075333
-0.00073571 -0.00050702 -0.0012035 0.0003656
0.00044304 0.00023427 0.00015802 -0.0010558 7.387e-05 -0.00072298 0.069511 -0.18676
-0.0066258 -0.0016322 0.0016763 -0.00039558
-0.00066535 -0.00071464 -5.7205e-05 0.00025796 -0.00086908 -0.00036314 -0.0064378 -0.0017417
0.23545 -0.17472 -0.0017972 -0.0029936
0.00068892 0.0001123 -0.0015538 -0.00014928 -0.0011311 6.6839e-05 0.0015865 -0.00037883
-0.0016573 -0.002913 0.19485 -0.36166
4100000000 0.19946 -0.26552 -0.0031658 -0.0028897 0.0012017 -0.0034678 -9.6583e-05 0.00013977
0.00045212 -0.0015473 0.00030866 0.00038333
-0.0031789 -0.0029382 -0.02929 -0.20306 -0.0048697 0.0010162 -0.00030301 -0.0003204
0.00083357 0.00019236 -0.00047712 0.00032848
0.0011351 -0.0034875 -0.0047617 0.0011025 0.2288 -0.24527 0.00022771 -0.00012329
-0.00070668 -0.00028409 -0.0011951 -9.5264e-05
-0.00014604 0.00017231 -0.00030361 -0.00028466 0.00025408 -0.00011735 0.036063 -0.20078
-0.0058394 0.00064038 0.0013408 -0.0020507
0.00035876 -0.0017943 0.00087175 0.00033167 -0.00076646 -0.00029289 -0.0059733 0.00066937
0.22039 -0.20038 -0.0010756 -0.0043708
0.00039732 1.7695e-05 -0.00056789 0.00039774 -0.0012357 1.0611e-05 0.0014138 -0.0017811
-0.0017573 -0.0044614 0.16137 -0.38853
4160000000 0.1702 -0.28315 -0.0037347 -0.0020127 -0.00034989 -0.0033131 0.00077361 -0.00017425
-0.0036262 -0.00077714 0.00087006 -0.00061449
-0.0037235 -0.0020241 -0.055384 -0.19951 -0.0045564 0.0027541 -0.00036157 -0.00028499
0.00021833 -0.0004781 -0.0010415 0.00055626
-0.00035575 -0.003182 -0.0046494 0.0028259 0.19594 -0.26134 0.00061195 -3.1986e-05
-0.0010263 -0.00048643 -0.0012095 0.00098861
0.00083871 -0.00026696 -0.00035618 -0.00024194 0.00056182 -8.4436e-05 0.011306 -0.18863
-0.0050495 0.0016422 0.0010108 -0.0020677
-0.0038158 -0.00050296 0.00022832 -0.00060741 -0.00086115 -0.00059644 -0.0053498 0.0019329
0.18998 -0.23325 -0.0042009 -0.0036307
0.00077414 -0.00058156 -0.00095923 0.00048748 -0.0012209 0.00078984 0.0010394 -0.0019483
-0.0039008 -0.0030474 0.11159 -0.39758
4220000000 0.14227 -0.29876 -0.0044482 7.9646e-05 5.5072e-05 -0.0037461 -0.00035256 -0.00019762
-0.0010982 0.0010298 0.00010813 -0.0010907
-0.0044206 6.3276e-05 -0.091378 -0.18969 -0.0022045 0.0033665 -9.8018e-05 -6.4741e-05
7.0036e-06 0.0001424 -0.00048669 0.0011026
-6.0831e-05 -0.0037725 -0.0021825 0.0034123 0.16653 -0.28715 -3.5623e-05 -0.00013337
0.00028639 0.0004082 -8.8584e-05 0.0011803
-0.00029381 -0.00012778 -0.00013419 -5.1125e-05 -1.7423e-05 2.7537e-05 -0.012202 -0.18679
-0.0042949 0.0021665 3.4074e-05 -0.0022912
-0.00087155 0.00072047 -2.3313e-05 0.00011442 0.00019391 0.00047218 -0.0040842 0.0020627
0.1757 -0.25911 -0.004297 -0.0024872
0.0002962 -0.0011227 -0.00046728 0.001044 -0.0001851 0.0012467 0.00012703 -0.0023249
-0.0046921 -0.0030697 0.084546 -0.41124
4280000000 0.11192 -0.3081 -0.002752 0.0015936 -0.0017035 -0.0042397 -0.00043391 0.00056697
-0.00047911 0.0012407 -0.00047064 -0.00022897
-0.0027467 0.0016032 -0.11728 -0.19473 -0.0029885 0.0029842 -0.00067135 -0.00025068
0.00021864 0.00021641 0.00056537 0.00058899
-0.001811 -0.0042895 -0.0028709 0.003056 0.13681 -0.29483 0.00082728 -0.00022209
-0.00065025 0.00088045 -0.00044595 0.00077953
-0.00032129 0.00067136 -0.00068315 -0.00030259 0.00093084 -0.00034521 -0.050231 -0.17201
-0.0045683 0.0024014 -0.0007177 -0.002434
-0.00057124 0.0013604 0.00024586 0.00012711 -0.00095706 0.00089549 -0.0046633 0.0021677
0.13104 -0.28084 -0.0059689 -0.001525
-0.00059793 -0.00026124 0.00058349 0.00062704 -0.00029139 0.0007893 -0.00086468 -0.0025079
-0.0061055 -0.0010373 0.033535 -0.41698
4340000000 0.084448 -0.31754 -0.0018029 0.0018196 -0.0024483 -0.0015228 0.00025184 0.00050874
-0.0001435 0.00081174 -0.000127 -0.00084896
-0.001823 0.0018376 -0.13822 -0.16862 -0.0019204 0.004014 -0.00013408 0.00050865
-4.2933e-05 -0.000403 0.00040275 0.00049824
-0.0024233 -0.0015032 -0.0018705 0.0041087 0.10126 -0.3117 -0.00036923 -0.0010272
0.00036817 0.00073715 0.00066859 0.0023064
0.0001188 0.00052617 -0.00013298 0.00052455 -0.00046297 -0.00099645 -0.068274 -0.169
-0.0040234 0.0036924 -0.0015504 -0.0025692
5.6568e-05 0.00080885 -0.00024207 -0.0002999 0.00047481 0.0007476 -0.0037945 0.0039909
0.10602 -0.30629 -0.0046659 0.0014195
-0.00014522 -0.00096917 0.00020614 0.00039668 0.00085354 0.0022372 -0.0014065 -0.0025028
-0.0042662 0.00096966 -0.00032275 -0.41121
4400000000 0.054364 -0.32346 -0.00096305 0.0014143 -0.0024035 -0.0017702 0.00086913 0.001321
-1.6457e-05 0.00061862 -9.8598e-05 -0.00071947
-0.00098754 0.0013782 -0.16693 -0.15924 -0.0013082 0.004104 -0.0005087 0.00043748
0.00023875 -0.00054079 0.00056376 0.00053229
-0.0025089 -0.0016498 -0.0011863 0.0040737 0.07247 -0.31834 -0.0002263 -0.00018628
0.00026494 0.00024985 0.0010805 0.0011889
0.00088142 0.0013031 -0.00041843 0.00049096 -0.00017854 -0.00010671 -0.092609 -0.15592
-0.0031855 0.0048608 -0.0021065 -0.0014197
-4.3746e-05 0.00055065 0.00017479 -0.00064762 0.00044971 0.00033196 -0.0031287 0.004986
0.073578 -0.31872 -0.0038186 0.00093114
-0.00010791 -0.00062303 0.00050342 0.00043322 0.0010821 0.0013887 -0.0021184 -0.0012475
-0.0043163 0.0011219 -0.045406 -0.41573
4460000000 0.018248 -0.3238 -0.00072383 0.00033555 -0.0041393 -0.00083644 0.0013847 -0.0006078
-0.00034771 0.0010993 -0.0009591 -0.00033188
-0.00072695 0.00030965 -0.18917 -0.13012 -0.00051165 0.0044462 -0.00030745 0.000781
-0.00039306 -0.00046079 0.00042123 -0.00045441
-0.00417 -0.00083349 -0.00040969 0.0044898 0.046391 -0.32581 -0.00046512 -0.00049654
0.0005855 0.00060578 0.0019754 0.00074367
0.0013633 -0.00062259 -0.00031978 0.00077745 -0.000555 -0.00063169 -0.10632 -0.13479
-0.0016476 0.0061992 -0.0024461 -0.00071414
-0.00032927 0.0012555 -0.00046711 -0.00038938 0.00038918 0.0006135 -0.0016928 0.0060723
0.040421 -0.31493 -0.0044652 0.0025483
-0.0011989 -0.00027793 0.00050795 -0.00047823 0.0018747 0.00066031 -0.0024778 -0.00086167
-0.0041956 0.0026019 -0.086133 -0.39834
4520000000 -0.0053262 -0.32446 -0.00038405 -0.00046775 -0.0036133 0.00026158 0.00063653 -2.6553e-05
0.001588 0.00014338 -0.00081293 0.0011148
-0.00040044 -0.00046082 -0.2138 -0.11325 0.00079167 0.0045254 0.00053466 0.00080579
-0.00029727 0.00012256 0.00035062 -0.00018548
-0.0036222 0.00028843 0.00090117 0.0045612 0.015643 -0.32365 -0.001172 0.00055331
0.0007156 -0.00038842 0.0016179 -0.001173
0.00067584 4.9015e-05 0.00056715 0.00080906 -0.001123 0.00063965 -0.12365 -0.12553
-0.00040316 0.0054574 -0.0030671 -0.0003371
0.0017714 6.3971e-05 -0.00033862 0.00012983 0.0009772 -0.00063845 -0.00018842 0.0058691
-0.0088874 -0.32839 -0.0026506 0.0030755
-0.00076223 0.0010316 0.00037606 -0.0001599 0.0017114 -0.0010091 -0.0031863 -0.00025376
-0.0029121 0.002786 -0.11445 -0.39604
4580000000 -0.042793 -0.3179 -0.0012353 -0.00075216 -0.003244 0.0024489 0.00082683 -0.00043723
0.00040077 0.00028139 -0.00034135 0.00086504
-0.0012454 -0.00075275 -0.23275 -0.087309 0.00098579 0.0041176 0.0006035 -7.6163e-05
-6.3624e-05 0.00021652 0.00020289 -0.00034498
-0.0031108 0.0024441 0.0009878 0.0041387 -0.01582 -0.32092 -0.00020888 0.00052586
-0.0002833 -0.00020888 0.0015175 -0.00086874
0.000801 -0.00047307 0.00063116 -9.3792e-05 -0.0001374 0.00050893 -0.13411 -0.10131
0.001844 0.0052089 -0.0025772 0.00098596
0.00011727 0.00028355 -5.7917e-05 0.00016938 -0.00044717 -0.00019965 0.001786 0.0048722
-0.035245 -0.3348 -0.002334 0.0032347
-0.00036252 0.00070829 0.00017559 -0.00024165 0.0015175 -0.00085462 -0.0024682 0.001037
-0.0020946 0.0035611 -0.15983 -0.36707
4640000000 -0.068569 -0.31205 -0.002544 -0.0016683 -0.0030089 0.0025814 0.00051813 -0.0014851
0.0013904 -0.0002325 0.00011251 0.0007976
-0.0025359 -0.0016955 -0.2434 -0.059379 0.0015558 0.0038728 0.00078128 0.0003495
-0.00029157 0.00028633 -5.4788e-06 -0.00075102
-0.0030404 0.002669 0.0016527 0.003771 -0.04025 -0.31478 0.00023086 0.00089855
0.00096736 0.00025061 0.00048956 -0.0020501
0.00052717 -0.0014812 0.00071438 0.00031855 0.00017909 0.00090411 -0.13992 -0.086535
0.0035607 0.0035761 -0.0026018 0.0016454
0.0014795 -0.00033195 -0.00029565 0.00042614 0.001196 0.00036233 0.0034603 0.0038329
-0.068629 -0.32207 -0.0025716 0.0041203
0.00016829 0.0009844 -7.312e-05 -0.00078667 0.00038509 -0.0020905 -0.0025167 0.0017132
-0.0025025 0.0037813 -0.17889 -0.35629
4700000000 -0.095994 -0.30788 -0.0043114 -9.1488e-05 -0.0016292 0.0046075 -0.00090437 -0.0010941
0.0010821 -0.00063258 0.00091503 0.00062847
-0.0042976 -9.612e-05 -0.25534 -0.04094 0.0025933 0.0042401 0.00048555 -0.00047135
0.00026102 0.00049201 -0.00040125 3.3468e-05
-0.0015887 0.0046844 0.0026542 0.0041455 -0.070591 -0.30973 -0.00022298 0.00042766
3.532e-05 -0.00017622 0.00012198 -0.0012963
-0.00090785 -0.001089 0.00046212 -0.00051305 -0.00015409 0.00051388 -0.1567 -0.065994
0.0031221 0.0015164 -0.0015224 0.0025832
0.0010432 -0.00066123 0.00022194 0.00048554 2.0429e-05 -0.00029425 0.003372 0.0013619
-0.10696 -0.31582 -0.0010769 0.0038754
0.00086036 0.00058268 -0.00029148 -4.3251e-06 5.2157e-05 -0.0014277 -0.0014711 0.0025004
-0.0012835 0.0039295 -0.22262 -0.32777
4760000000 -0.12656 -0.29324 -0.0049004 0.0013547 0.00073322 0.0045115 -0.0006506 -0.00073346
0.00022998 -0.001162 0.0009848 -0.00027864
-0.0049065 0.0013561 -0.25162 0.0011576 0.0030677 0.0031391 -2.2426e-05 -0.00068488
0.00036012 0.00018266 0.00018259 -6.7074e-05
0.00080578 0.0045019 0.0031145 0.0031144 -0.1015 -0.29578 0.00082884 0.00047534
0.0012073 -6.6626e-05 -0.0011726 -0.0013185
-0.00074567 -0.00065726 -3.4047e-05 -0.00066594 0.00081158 0.00044955 -0.15091 -0.049655
0.002372 0.00088445 -0.0007252 0.0026983
0.00028184 -0.0011843 0.00028187 0.00023657 0.0010865 0.0002179 0.0021688 0.0010449
-0.1402 -0.30054 -0.00066334 0.0038064
0.00081531 -0.00042477 0.00017662 -4.8019e-05 -0.0010766 -0.001117 -0.00078013 0.0027475
-0.00037712 0.0041313 -0.23362 -0.30651
4820000000 -0.15318 -0.27967 -0.0049742 0.0026589 0.0014733 0.0027211 -0.0009028 -0.00037958
0.00053113 -0.0010001 4.9102e-05 -0.0004127
-0.0050008 0.0026937 -0.26366 0.023462 0.0043004 0.0033729 -0.00010095 -0.00034818
0.00038212 -4.5227e-05 -0.00012242 -0.00045665
0.0015134 0.002807 0.0043721 0.0032485 -0.12871 -0.29231 0.00060111 -0.00042782
0.00039613 -0.00072535 -0.00086336 -0.00030054
-0.00091791 -0.0004242 -9.6813e-05 -0.00031201 0.00056028 -0.00035599 -0.16615 -0.032168
0.0017021 -0.00020747 -9.5152e-06 0.0029812
0.0004215 -0.00091372 0.00036612 -7.4681e-05 0.00039004 -0.00095631 0.0017813 -0.00013504
-0.18045 -0.28329 -0.00024023 0.0034644
0.00025416 -0.00036142 -0.00025412 -0.00040058 -0.00091725 -0.00029108 1.941e-05 0.0029713
-0.00027135 0.0031756 -0.27091 -0.27651
4880000000 -0.18464 -0.26067 -0.0042259 0.0044902 0.0020402 0.0030843 -0.0014476 0.00015923
-0.00073461 -0.0010548 0.00054533 -1.1116e-05
-0.0042238 0.0044752 -0.25571 0.064456 0.0046272 0.0016842 -0.00032605 -0.00018014
-0.00025619 9.5624e-05 -0.00015663 1.0517e-05
0.0020915 0.0030426 0.0047301 0.00162 -0.14782 -0.27943 0.00043742 -0.00045968
-8.4358e-05 -0.0013578 -0.00056654 2.2782e-05
-0.0014679 0.00025625 -0.00037367 -0.00022434 0.0005122 -0.00043988 -0.15959 -0.013664
0.00070716 -0.00023855 0.0012157 0.0026472
-0.00079841 -0.0011343 -0.00021616 0.00023158 -0.00017995 -0.0013631 0.00065322 -0.00030777
-0.21144 -0.26925 0.00043335 0.0029424
0.00022976 -9.2667e-05 -0.00014583 6.1969e-05 -0.0007281 9.9105e-05 0.0010846 0.0026116
0.00038173 0.0029771 -0.28337 -0.24709
4940000000 -0.20567 -0.24355 -0.0031395 0.0064755 0.0027495 0.0012767 -0.00021507 0.00069588
-0.00093414 -0.0006121 0.00023644 -0.00079805
-0.003134 0.0064736 -0.26806 0.090615 0.0058458 0.0013176 -9.1714e-05 -8.4836e-05
0.00040604 -0.0003553 -0.00045276 0.000118
0.002756 0.0012493 0.0058894 0.0012391 -0.16737 -0.25606 3.8021e-05 -0.00044423
-0.00086203 -6.0419e-05 -0.00040511 0.00017368
-0.00021732 0.00075214 -7.7056e-05 -9.1341e-05 3.0275e-05 -0.00042332 -0.16706 -0.0040237
-0.00058055 0.00015148 0.0018165 0.0018758
-0.0010607 -0.00051267 0.00035783 -0.00036192 -0.00081807 -0.00011789 -0.00065702 0.00017548
-0.23558 -0.2418 -5.5999e-05 0.0030267
0.00015168 -0.00081767 -0.00045753 0.00016072 -0.00040305 0.0001807 0.0021004 0.0019402
4.5711e-05 0.0028935 -0.30721 -0.22136
5000000000 -0.22631 -0.22003 -0.00021025 0.0073546 0.0032083 0.001814 -0.00019494 0.00061667
-0.0007893 0.00056827 -0.00032619 -0.00058177
-0.00022361 0.0073626 -0.25429 0.10792 0.0059148 -0.00072169 -0.00033219 -0.00010576
-0.00016931 -0.00058378 -0.00017741 -1.6187e-05
0.0032594 0.0017692 0.0059225 -0.00082368 -0.19757 -0.24224 -0.00049934 -0.00077693
-0.00058128 -0.00036379 -0.00043153 -0.00011456
-0.00021318 0.0006368 -0.00033387 -7.5269e-05 -0.00046465 -0.00068927 -0.16137 0.02039
-0.00079226 0.0016577 0.0024325 0.0012738
-0.00052491 0.0007111 -0.00018771 -0.00053245 -0.00051156 -0.00036821 -0.00075874 0.0017246
-0.26379 -0.21962 0.00026127 0.0035536
-0.00020927 -0.00079322 -0.00022458 -9.4205e-05 -0.00035254 -0.00014842 0.0023289 0.0012041
0.0001056 0.0040258 -0.3195 -0.18694
5060000000 -0.24807 -0.19292 0.0017386 0.0071339 0.003242 -0.00034186 0.00016108 0.00052175
-0.00037248 -6.5517e-06 -0.00032312 -0.00031583
0.0017251 0.0071277 -0.23765 0.14484 0.0053389 -0.0018893 -4.9422e-06 0.00025943
-0.0003765 1.9711e-05 -0.0003975 0.00030518
0.0032253 -0.00040193 0.0053281 -0.0019891 -0.21179 -0.22093 -0.00036868 0.00029307
-0.00090776 8.946e-05 -0.0010516 -6.7884e-06
0.0001664 0.00049783 -1.9606e-05 0.00024643 -0.00043332 0.00034585 -0.16331 0.027626
-0.00028867 0.0029159 0.0019662 0.00033777
-0.00052409 -1.7683e-05 -0.00050169 5.5058e-05 -0.0011036 0.00035754 -0.00028109 0.0028155
-0.27899 -0.18919 0.00096686 0.0034859
-0.00048075 -0.00017627 -0.00036206 0.00031911 -0.0011891 -5.5025e-05 0.0018197 0.00056503
0.0012125 0.0031632 -0.33178 -0.15849
5120000000 -0.2642 -0.16767 0.0034572 0.0061514 0.0029608 -0.00062058 0.00031776 0.00067512
-7.0824e-05 0.00089945 -0.00048844 0.00021887
0.0034472 0.00614 -0.23226 0.17151 0.0048051 -0.0027238 0.00010089 0.00026159
1.0757e-05 -0.0001212 0.00010196 0.00018327
0.0029786 -0.00066307 0.0047822 -0.0028455 -0.22635 -0.20569 -7.3247e-05 0.00017573
-0.00025704 0.0007959 -0.0013431 0.00077511
0.0004004 0.00067277 9.5238e-05 0.00023388 -6.16e-05 0.00022157 -0.15949 0.053919
0.0011294 0.0035159 0.0022908 0.00025228
-0.00011713 0.00080426 -6.9372e-05 -5.0497e-05 -0.00019207 0.00075537 0.0011312 0.0035587
-0.29386 -0.15486 0.001573 0.0034823
-0.00046056 0.00014613 6.274e-05 0.00031009 -0.0012595 0.00068205 0.0024287 0.00023833
0.0013232 0.0036442 -0.34477 -0.12441
5180000000 -0.28073 -0.1376 0.0050862 0.0048198 0.0033891 -0.0010354 0.00029051 0.00060762
-9.6328e-05 0.00028174 -0.00041907 0.00051675
0.0050894 0.0048073 -0.21061 0.19422 0.0041717 -0.0038951 -0.00032605 -0.00025794
-0.00024654 -0.00012329 -0.00015303 0.00024146
0.0033451 -0.0010752 0.0041206 -0.0039108 -0.23723 -0.16961 -0.00040084 0.00067572
-9.8689e-05 -5.4122e-05 -0.00041191 0.00096875
0.00028823 0.00057055 -0.00029975 -0.00027257 -0.00039968 0.00064127 -0.15869 0.063557
0.002909 0.0039265 0.0022412 -0.00073384
-0.0001396 0.00029797 -0.00021346 -0.00018493 -0.00025992 -2.5143e-05 0.0028691 0.0040072
-0.30704 -0.11333 0.0023541 0.0038291
-0.00038259 0.00038988 -5.4786e-05 0.00014867 -0.0003033 0.0010482 0.0021399 -0.00078472
0.0029888 0.003849 -0.34741 -0.092619
5240000000 -0.28998 -0.11068 0.0051434 0.003496 0.0027039 -0.0026959 0.00063607 5.0856e-05
-0.00026406 -0.00023346 1.7063e-05 0.00050601
0.0051447 0.0034935 -0.19922 0.23214 0.0030486 -0.0046341 -2.494e-05 7.8209e-05
-0.000203 -9.5283e-06 0.00020243 0.00033359
0.0027115 -0.002695 0.0029823 -0.0046923 -0.25396 -0.14518 0.00030079 0.00025682
-0.0003109 0.00073299 0.00024312 0.0012325
0.00070899 3.3398e-05 -5.5998e-05 9.4306e-05 0.00030602 0.0002865 -0.15903 0.084285
0.0035718 0.0024882 0.0015986 -0.0010987
-0.00033177 -0.00010425 -0.00018436 0.0001052 -9.8671e-05 0.00071453 0.0036766 0.0024537
-0.32147 -0.071098 0.0033933 0.0029017
-6.5162e-05 0.00056772 0.00027382 0.0003342 6.8539e-05 0.0012444 0.0016797 -0.0012534
0.0029063 0.0025611 -0.35445 -0.059617
5300000000 -0.29572 -0.080972 0.0060354 0.0020015 0.0018333 -0.0030903 0.00016192 -0.00037282
0.00031499 0.00076265 0.00015822 0.00033235
0.0060083 0.0019897 -0.19171 0.23699 0.0021562 -0.0052349 -0.0001636 0.00023977
-7.0814e-06 0.00037083 0.00030741 0.00020207
0.001717 -0.0030647 0.0020244 -0.0052448 -0.27012 -0.12003 0.00042625 -0.00021456
0.00038421 0.0003715 0.00073379 0.00079265
0.00014193 -0.00036746 -0.00014882 0.00020753 0.00038363 -0.00027021 -0.15143 0.093344
0.0053724 0.0020341 0.0015651 -0.0016071
0.00030129 0.0007748 3.757e-06 0.00038808 0.000411 0.00037436 0.0053075 0.0018483
-0.33314 -0.0431 0.0034047 0.0024586
0.00021502 0.00025918 0.00027847 0.00031971 0.00081205 0.00075429 0.0014 -0.0015889
0.0034207 0.0027907 -0.35001 -0.023346
5360000000 -0.2964 -0.0444 0.0059726 0.00078306 0.00051631 -0.0037079 0.0003813 -6.0256e-05
2.4263e-05 0.00036044 0.00059454 -0.0001127
0.0059635 0.00078483 -0.15493 0.25871 0.0009286 -0.0055963 9.3788e-05 0.00020104
2.5344e-05 0.00010532 0.00054915 -6.1821e-05
0.00052227 -0.003704 0.00081199 -0.005662 -0.26984 -0.093278 0.00034179 0.00030958
0.00018654 0.00041578 0.00072553 0.00037896
0.00037051 -4.678e-05 0.00010029 0.00021789 0.00029116 0.00029309 -0.14983 0.11143
0.0060362 -0.00063771 0.00068863 -0.0021534
7.7472e-05 0.00039912 4.857e-05 0.00010982 0.00014846 0.00049682 0.0059562 -0.00048359
-0.32958 -0.0044293 0.0046177 0.002354
0.00048886 -6.8971e-05 0.00050596 -0.00016858 0.0007653 0.00034785 0.00064603 -0.0019059
0.0046489 0.0023906 -0.3485 0.0043821
5420000000 -0.29948 -0.020956 0.0061542 -0.0010003 -0.00042995 -0.0038052 -5.936e-05 -0.00012997
0.00086561 0.00049769 0.0003567 -0.00025427
0.0061378 -0.0010016 -0.13597 0.28583 1.0854e-05 -0.0055717 0.00010534 0.00019538
9.2166e-05 -2.1647e-05 0.00020008 -8.3506e-05
-0.00054166 -0.0038144 -0.00013293 -0.0055849 -0.28613 -0.059912 -0.00017614 -0.00048603
0.00060363 0.00011578 0.0009547 0.00010649
-7.62e-05 -0.00016529 0.0001103 0.0001842 -0.00012832 -0.00054296 -0.13837 0.12609
0.0047942 -0.0020084 0.00018761 -0.0016687
0.00072665 0.00045226 5.409e-05 -4.3767e-05 0.00082933 0.0001752 0.005006 -0.0021764
-0.3329 0.025082 0.0048968 0.00075728
0.00029521 -0.0001974 0.0002701 -0.00010622 0.00074146 -8.8983e-07 0.0002528 -0.0016151
0.0047724 0.00081942 -0.34079 0.046294
5480000000 -0.29195 0.015389 0.0050426 -0.0019425 -0.0019192 -0.0029791 0.0004183 2.5383e-06
0.000732 -0.00030426 -0.0002031 -9.9951e-05
0.0050555 -0.0019326 -0.12199 0.29381 -0.0015735 -0.0057161 1.8268e-05 0.00020476
2.0839e-05 -5.8773e-05 0.00028755 -0.00019754
-0.0019808 -0.0030016 -0.0016954 -0.0056567 -0.29056 -0.038068 -0.000205 0.00011118
0.00067889 -0.00030432 0.00080764 -8.1156e-05
0.00044024 -9.7552e-06 2.5214e-05 0.00019035 -0.00029418 0.00014107 -0.13216 0.13705
0.0042376 -0.003329 -0.00025306 -0.0018344
0.00080506 -0.00037167 5.9004e-05 -6.3995e-05 0.00052223 -0.0002658 0.004001 -0.0033755
-0.3224 0.053342 0.0044702 0.00014647
-0.00012807 -0.00016909 0.00022835 -0.00011615 0.00082888 -0.00013646 -0.00016185 -0.0018793
0.004817 0.00048437 -0.33264 0.06764
5540000000 -0.28902 0.040536 0.0042304 -0.0026014 -0.002736 -0.002058 0.00033233 -0.00035209
0.00015195 -8.9924e-05 -0.0002857 7.4717e-05
0.0042417 -0.0025898 -0.081704 0.31161 -0.0025738 -0.0049785 0.00041445 8.2463e-05
-3.097e-05 -0.00010872 -5.6618e-05 -0.00045058
-0.0027185 -0.0020074 -0.0026887 -0.0049349 -0.28997 -0.016955 0.00023632 -0.00014637
0.00022628 -1.5737e-05 0.00035643 -0.00019967
0.00032741 -0.0003328 0.00041697 7.7326e-05 0.00026481 -0.0001319 -0.12071 0.15865
0.0026953 -0.0041303 -0.00081248 -0.0017798
0.00022255 -0.00011997 -7.0604e-05 -9.9472e-05 0.00038731 -1.3605e-05 0.0027138 -0.0041287
-0.30862 0.088639 0.0050186 -0.00058531
-0.00037488 0.00011231 -0.00012013 -0.00045159 0.00029987 -0.00029624 -0.00097543 -0.0019793
0.0049502 -0.00087289 -0.32527 0.10924
5600000000 -0.27803 0.068883 0.0034616 -0.0036453 -0.0023851 -0.0017224 0.00035154 -0.00033289
0.00038066 -0.00021124 0.00020093 0.0004546
0.0034677 -0.0036087 -0.078919 0.32604 -0.0036542 -0.0047328 0.00011086 -0.00021772
-0.00013819 -2.569e-05 -0.00025111 -0.00030307
-0.002409 -0.0016301 -0.0037271 -0.0046216 -0.28939 0.015115 5.36e-06 8.2468e-05
0.00045905 -0.00061865 0.00025455 -0.00063499
0.00034727 -0.0003313 0.00010569 -0.00019088 -1.6329e-05 -5.1071e-06 -0.11305 0.158
0.0015644 -0.0038499 -0.001091 -0.0011386
0.00033546 -0.00019717 -9.0285e-05 -3.3617e-07 0.00021238 -0.00060809 0.0016473 -0.0039795
-0.29945 0.11849 0.0047039 -0.0014501
0.00027134 0.00036112 -0.00024363 -0.0001913 0.00046113 -0.00054755 -0.0010931 -0.001061
0.0044172 -0.0015799 -0.3033 0.12431
5660000000 -0.26727 0.090599 0.0031601 -0.0036583 -0.0033979 -0.00068128 -0.00037105 -0.00070449
-8.16e-05 -0.00059087 0.000466 -0.00022156
0.0031591 -0.0036291 -0.03808 0.31783 -0.0044702 -0.0030685 -1.5212e-05 -0.00010503
0.00017907 1.0107e-05 -6.2429e-05 -0.0001291
-0.0034172 -0.00058597 -0.0045674 -0.0030315 -0.29041 0.038847 -0.00019011 0.00012895
-0.00039991 -0.0005527 0.00017105 -0.0010714
-0.00038883 -0.00070232 -1.6672e-05 -0.00012645 -0.00015871 0.00014943 -0.098005 0.17827
0.00077017 -0.0039204 -0.001251 -0.00098974
-0.00010016 -0.00061197 0.00016031 8.6018e-05 -0.00035197 -0.00034085 0.00063192 -0.0039954
-0.28541 0.14615 0.0042603 -0.0021815
0.00043382 -0.00021659 -0.00010838 -9.3821e-05 0.00026181 -0.0011761 -0.0013951 -0.0010057
0.0041299 -0.0019383 -0.2949 0.16054
5720000000 -0.25271 0.1131 0.0026871 -0.004181 -0.0028362 0.000749 -0.00053783 -0.00022497
-0.00034132 -0.00016114 -4.8956e-05 -0.00043444
0.0026808 -0.0041664 -0.0099723 0.34393 -0.0055922 -0.0026403 6.9923e-05 -3.443e-05
-0.0002972 2.1744e-05 -0.0002539 0.00019463
-0.0028356 0.00080146 -0.0056164 -0.0025275 -0.28709 0.07008 0.0001961 -4.5266e-06
0.00017775 0.00035797 2.3157e-05 -0.00031849
-0.00046659 -0.00023529 7.6408e-05 -4.5608e-05 0.00019283 -2.9721e-05 -0.08195 0.18029
-0.00029224 -0.0036566 -0.0017657 -0.00045155
-0.00038319 -0.00023065 -0.00026603 -2.2184e-05 0.00011328 0.0002718 -0.00024879 -0.0034291
-0.2749 0.17322 0.0041666 -0.0035768
-6.4849e-05 -0.00046868 -0.00029966 0.00019176 -0.00011195 -0.00027028 -0.0016647 -0.00038519
0.0043487 -0.0034745 -0.26448 0.1779
5780000000 -0.23676 0.13022 0.0015203 -0.0048225 -0.0025751 0.0011056 -0.00071951 0.00012923
-0.0004184 -0.00030418 -0.00012625 -0.00025217
0.0015219 -0.0048075 0.0032076 0.33892 -0.0059976 -0.00071092 -5.1405e-05 -0.00022261
-4.1005e-05 9.2059e-06 -0.00015231 -9.2436e-05
-0.0025228 0.0011085 -0.0059687 -0.00062106 -0.28381 0.086612 -8.201e-05 -0.00012627
2.6184e-05 -0.00025971 -0.00044178 -0.00059198
-0.00072624 0.00018068 -4.0194e-05 -0.00019541 -9.8671e-05 -0.00017788 -0.073023 0.19603
-0.00027803 -0.0028437 -0.0014032 0.00019201
-0.00029484 -0.0002675 -5.5462e-05 1.8588e-06 4.7046e-05 -0.00018902 -0.00018564 -0.0031055
-0.26447 0.19417 0.0027945 -0.0036368
-0.00033428 -0.00013126 -8.5639e-05 -0.00011934 -0.00043189 -0.00062274 -0.0012884 -6.8153e-05
0.0028602 -0.0036437 -0.25607 0.19984
5840000000 -0.22382 0.1517 0.00021704 -0.0054556 -0.002193 0.0012032 -0.00011315 0.00025848
-0.00033266 0.00031609 -0.00042847 -0.00025524
0.00023594 -0.0054615 0.038607 0.34254 -0.0057449 0.00047935 -0.00019895 1.7383e-05
0.00026061 3.6104e-05 -0.0001387 0.00016286
-0.002154 0.0012355 -0.0057554 0.0006176 -0.27728 0.11082 -0.00019914 5.3654e-05
9.2796e-06 -0.00060815 -0.0005902 -0.0004098
-0.00013036 0.00028188 -0.00022046 5.9702e-05 -0.00017647 0.00013221 -0.050528 0.19918
-0.00050158 -0.0035071 -0.0011245 0.00039992
-0.00039407 0.00025882 0.00022972 7.078e-05 7.1727e-05 -0.00055877 -0.00080256 -0.0034201
-0.24726 0.20363 0.0023653 -0.0036677
-0.00038656 -0.00034605 -0.00015375 0.0001441 -0.00049896 -0.00044018 -0.0012624 0.0002908
0.00242 -0.0036961 -0.22057 0.22419
5900000000 -0.20976 0.16402 -0.0018397 -0.0055182 -0.0022284 0.0023988 -0.00017162 3.3172e-05
0.00024012 -0.00013271 -2.2581e-05 0.00019294
-0.0018433 -0.0055197 0.058989 0.34278 -0.0051629 0.0019323 5.1476e-05 -4.6288e-07
-3.5442e-05 -0.00029999 -0.00011883 -0.0001711
-0.0021736 0.002452 -0.0051144 0.002028 -0.26153 0.12654 4.4833e-05 -0.00012045
-0.00028911 -0.00044572 -0.00082605 -0.00015531
-0.00020728 4.0264e-05 2.0136e-05 -2.5278e-05 -4.48e-05 -0.000186 -0.042885 0.20966
-0.00098108 -0.0034435 -0.001092 0.0002425
0.0002315 -0.00018681 -5.4189e-05 -0.00033621 -0.00049838 -0.00053216 -0.0008465 -0.0033013
-0.22195 0.22006 0.0022082 -0.0049178
4.1366e-05 0.00027501 1.6199e-05 -7.4499e-05 -0.00064828 -0.00013486 -0.0012257 0.00039888
0.0020996 -0.0052682 -0.20609 0.23455
5960000000 -0.19033 0.17697 -0.0029848 -0.0040016 -0.00076062 0.0026787 -9.9301e-05 0.00020933
-0.00016537 0.00016912 1.5068e-05 8.1236e-05
-0.0030113 -0.0040111 0.085324 0.34194 -0.0041958 0.0021872 -0.00018573 1.3897e-05
2.4444e-05 7.272e-05 4.2566e-05 0.0002325
-0.00068933 0.0027091 -0.0041533 0.0022754 -0.24705 0.15235 -7.3842e-05 -0.00015481
-0.00030972 0.00015108 -0.00047717 -9.9679e-05
-0.0001166 0.00018385 -0.00015013 1.8859e-06 -8.3395e-05 -0.00010862 -0.024714 0.21795
-0.00187 -0.0031596 -0.001059 0.00083403
-0.00025342 3.2564e-05 2.4269e-06 5.2794e-05 -0.0002276 0.00015193 -0.0019077 -0.0031546
-0.20126 0.23428 0.00041196 -0.0051054
-6.4665e-05 1.4368e-05 4.484e-05 0.0002264 -0.0005281 -0.00013135 -0.0010073 0.00092359
0.00017936 -0.005189 -0.17713 0.26139
6020000000 -0.17254 0.19296 -0.003858 -0.0030693 -0.00033692 0.0030311 -3.9661e-05 0.0005719
-0.00030756 0.00027467 -0.00021523 0.00030445
-0.0038598 -0.0030709 0.11318 0.33418 -0.0047815 0.0032301 -4.9694e-05 0.00012489
-0.00014375 0.00016779 -0.00021947 0.00017443
-0.00029006 0.0030248 -0.0046913 0.003313 -0.22752 0.16477 -0.00026983 0.00031402
-0.00070429 8.8847e-05 -0.00061362 0.00052623
-5.217e-05 0.00054461 -4.7056e-05 0.00016952 -0.00021888 0.00023698 -0.018101 0.21379
-0.0024899 -0.0033289 -0.00071153 0.0007005
-0.00031619 0.00022094 -0.00014357 8.4187e-05 -0.000724 -6.5151e-06 -0.0025847 -0.0031949
-0.17272 0.24853 -0.00011016 -0.0048537
-0.00017298 0.00028096 -0.00022471 0.00020573 -0.00038688 0.00059206 -0.00068347 0.00074836
1.1271e-05 -0.0046061 -0.15068 0.26142
6080000000 -0.15232 0.20156 -0.0040609 -0.00084556 0.0012902 0.0029124 4.231e-05 4.4851e-05
-3.8353e-06 0.00014679 0.00027493 0.00011478
-0.0040657 -0.00085495 0.13502 0.33493 -0.003042 0.0045965 -5.0832e-05 -7.0282e-06
-4.6696e-05 0.00017423 0.00019856 0.00032782
0.001317 0.0028648 -0.0030003 0.0046532 -0.20981 0.1913 0.00028642 0.00014982
-0.00031941 0.00070369 -0.00014807 0.00026425
0.00013038 3.9629e-05 -5.8699e-05 -1.5826e-05 0.00019122 0.00017117 -0.0011599 0.22183
-0.0038341 -0.002351 -0.0008632 0.00085475
0.00011303 6.1291e-05 -2.6997e-05 0.00012623 -0.00043375 0.00079396 -0.0037878 -0.0024143
-0.14319 0.26634 -0.0012394 -0.0054097
0.00026551 1.2459e-06 0.00021165 0.0002728 -9.6077e-05 0.00028476 -0.00096656 0.00095067
-0.0011796 -0.0053741 -0.12815 0.2819
6140000000 -0.13596 0.21545 -0.0035348 -0.0005504 0.0016228 0.0022172 0.00010393 -1.146e-05
0.000158 -1.1702e-05 0.00051969 -0.00024252
-0.0035249 -0.00056218 0.16114 0.31679 -0.0022614 0.0052233 2.3388e-05 4.3384e-05
0.00044662 -6.0806e-05 0.00033196 7.3245e-05
0.0016247 0.0021892 -0.0021727 0.0052836 -0.18615 0.21084 0.0003161 -6.9321e-05
0.00011509 0.00067868 -4.2095e-05 0.00065964
9.8437e-05 -9.4454e-07 4.8403e-05 4.5335e-05 0.00041982 -0.00010741 0.011261 0.21321
-0.0045141 -0.0013522 -0.00059103 0.0015514
4.2035e-05 -8.3704e-05 0.00039101 -1.5812e-05 0.00013923 0.00051016 -0.004589 -0.0012858
-0.12383 0.28627 -0.0029325 -0.004079
0.00046663 -0.00012321 0.00033466 9.4115e-05 -0.00014536 0.00066768 -0.00032247 0.0014124
-0.0029475 -0.0042868 -0.090207 0.28113
6200000000 -0.11983 0.22108 -0.0028976 -0.00015651 0.0022674 0.0012811 7.6152e-05 0.00039213
-0.00018712 8.612e-05 -4.6039e-05 -0.0002327
-0.0028914 -0.00016742 0.18957 0.31552 -0.0009239 0.0052309 4.175e-05 0.00021162
8.8484e-05 1.8062e-05 7.2526e-05 6.6963e-05
0.0022149 0.0012502 -0.00081696 0.0052015 -0.16706 0.2252 0.00014559 -0.00034073
0.00043104 0.0001066 0.00020196 9.8283e-05
9.5698e-05 0.00038072 4.0606e-05 0.00021852 0.00010059 -0.00033746 0.024944 0.22165
-0.0044796 -0.0001721 0.00027451 0.0014304
-0.00014864 2.2859e-05 6.0181e-05 -2.2573e-05 0.00049747 4.7119e-05 -0.0045503 -0.00010986
-0.11106 0.29382 -0.0034208 -0.0038138
-7.5538e-05 -0.00034113 0.00012663 4.6872e-05 0.0002777 0.00012681 0.00011193 0.0013219
-0.0033963 -0.0037095 -0.07658 0.29086
6260000000 -0.10535 0.23433 -0.0030245 0.00077726 0.0021529 0.00068207 0.000289 -0.00012931
0.00012859 0.0002905 -0.00015372 -0.00024072
-0.0030265 0.00073896 0.20659 0.30034 -0.00011481 0.0053576 2.4519e-05 -8.9154e-05
-7.9987e-05 -5.3518e-05 0.0002488 0.00010809
0.0021196 0.00062384 -6.0169e-06 0.0053687 -0.14514 0.24637 3.9695e-05 -5.2675e-05
0.00027218 -8.2055e-05 0.00026488 0.00017055
0.00024477 -0.00011415 1.6479e-05 -6.347e-05 5.4667e-05 3.5488e-05 0.040477 0.21681
-0.0043979 0.0012918 0.0007367 0.0010994
6.0246e-05 0.00024737 -3.4287e-05 -9.0386e-05 0.0003349 -2.7605e-05 -0.0043286 0.0012151
-0.085052 0.29379 -0.0042974 -0.0026067
-9.0669e-05 -0.00010242 0.00020068 0.00012748 0.00024351 0.00026412 0.00062331 0.0012295
-0.0040842 -0.0026735 -0.031817 0.29114
6320000000 -0.089518 0.23747 -0.0025633 0.0013894 0.0020884 -0.00040751 4.0308e-05 0.00012697
-0.00052245 0.00034531 -0.00026129 0.00021888
-0.002566 0.0013755 0.23232 0.29131 0.0018268 0.0056184 5.1053e-05 0.00011934
-6.2234e-05 -9.6415e-05 8.2494e-05 -0.00011746
0.0021356 -0.00045229 0.0019467 0.0055846 -0.12691 0.25594 -0.00023418 -0.0002922
0.0003556 4.2418e-06 0.00042568 0.00029763
3.4222e-05 0.00011383 6.6066e-05 8.4602e-05 -0.00020313 -0.00032395 0.039549 0.21819
-0.0038648 0.0019888 0.00062525 0.00061214
-0.0004799 0.00043474 -8.1882e-05 -0.00013816 0.00030738 -8.6265e-05 -0.0039802 0.0020363
-0.060604 0.30398 -0.0044126 -0.0014953
-0.00025596 0.00026933 0.00010268 -9.0849e-05 0.00032527 0.00022257 0.00074996 0.00061863
-0.0046899 -0.0015074 -0.020592 0.29017
6380000000 -0.070419 0.24431 -0.0019206 0.0018765 0.0016368 -0.00048202 3.0735e-05 -5.4042e-05
0.00025268 0.00029059 8.0988e-05 0.00011664
-0.0018983 0.0018755 0.24932 0.27222 0.0030474 0.0041918 -0.00013974 -0.00010099
-0.00021494 -0.00010884 -0.00017919 -0.00027156
0.0016708 -0.00051621 0.0031602 0.0041432 -0.099003 0.27197 -0.00010377 0.0001168
0.00048609 -6.5843e-05 0.00041589 0.00026907
9.2586e-06 -3.6731e-05 -0.00014851 -6.0858e-05 -0.00019242 0.00010726 0.060418 0.20845
-0.0031086 0.0032609 0.000725 0.00078489
0.00029005 0.00025964 -0.00014835 -8.665e-05 0.00041994 -9.3951e-05 -0.0029667 0.0033772
-0.039571 0.29667 -0.004624 -0.00046521
8.1552e-05 0.00023974 -0.00011407 -0.0002296 0.00057716 0.0001779 0.00083956 0.00087458
-0.0047366 -0.00020783 0.019686 0.29227
6440000000 -0.047974 0.25571 -0.00082932 0.0024161 0.0018882 -0.00077526 0.00036457 -0.00014272
0.00032704 -0.0003974 -9.1445e-05 -0.00017807
-0.00085188 0.0024011 0.26957 0.25862 0.0033607 0.0029911 0.00010785 -3.2231e-05
-0.00011299 1.2352e-05 -7.8349e-05 -0.00028892
0.0018431 -0.00084911 0.0034411 0.0029304 -0.081972 0.28676 -0.00015488 0.00033758
-0.00036151 -7.61e-06 0.00063372 -0.00047929
0.00036683 -0.00014375 0.00010085 -6.3045e-05 -0.00018144 0.00032447 0.062412 0.20481
-0.0018185 0.0038217 0.00095196 0.00080865
0.00024993 -0.00046755 -7.9905e-05 -3.2803e-05 -0.00026829 -3.4098e-06 -0.0017738 0.0037972
0.0021526 0.30235 -0.0046357 0.0015337
-0.0001796 -0.00026636 -0.00010837 -0.00028327 0.00057981 -0.00034489 0.00087476 0.00075386
-0.0045161 0.0015949 0.030363 0.27666
6500000000 -0.029294 0.25584 -0.00014962 0.001974 0.00141 -0.0010108 0.00019998 -7.1756e-05
1.4921e-05 0.00014679 -0.0001596 0.00021873
-0.00016718 0.0019697 0.29508 0.23194 0.003739 0.0024629 0.00010342 7.6244e-05
3.9199e-05 0.00014753 0.00015584 -0.00014878
0.0014192 -0.0010382 0.0037847 0.0023898 -0.070204 0.28413 -4.4094e-05 5.4046e-05
0.00015121 -0.00023166 -0.00014479 -0.00040762
0.00020296 -0.00010713 0.00010116 7.697e-05 -6.807e-05 1.6419e-05 0.086572 0.19971
-0.00039763 0.0040056 0.0012436 0.00044184
4.8284e-05 0.00013189 0.00010375 0.00017529 7.5976e-05 -8.838e-05 -0.00043482 0.0040579
0.02397 0.30585 -0.003372 0.0022125
-4.1667e-05 0.00022517 0.00022337 -0.00017198 -0.00011777 -0.00049198 0.0012331 0.0003384
-0.0033751 0.0020654 0.06829 0.27886
