# Supplementary material for: Early Detection of Alzheimer’s Disease via Machine Learning-Based Microwave Sensing: An Experimental Validation
Source: Sensors (Basel). 2025 Apr 25;25(9):2718. doi: 10.3390/s25092718 (PMC12074295; doi:10.3390/s25092718)
Supplement: Supplementary file 1 [file sensors-25-02718-s001.zip › measurements_paper_sensors/26 febbraio - PART1/set8 H/CSF_H_m6.s6p]

!Keysight Technologies,M9804A,MY58100912,A.14.10.03
!Date: Thursday, April 27, 2023 10:28:33
!Correction: S11(C  6-Port  ) 
!S12(C  6-Port  ) 
!S13(C  6-Port  ) 
!S14(C  6-Port  ) 
!S15(C  6-Port  ) 
!S16(C  6-Port  ) 
!S21(C  6-Port  ) 
!S22(C  6-Port  ) 
!S23(C  6-Port  ) 
!S24(C  6-Port  ) 
!S25(C  6-Port  ) 
!S26(C  6-Port  ) 
!S31(C  6-Port  ) 
!S32(C  6-Port  ) 
!S33(C  6-Port  ) 
!S34(C  6-Port  ) 
!S35(C  6-Port  ) 
!S36(C  6-Port  ) 
!S41(C  6-Port  ) 
!S42(C  6-Port  ) 
!S43(C  6-Port  ) 
!S44(C  6-Port  ) 
!S45(C  6-Port  ) 
!S46(C  6-Port  ) 
!S51(C  6-Port  ) 
!S52(C  6-Port  ) 
!S53(C  6-Port  ) 
!S54(C  6-Port  ) 
!S55(C  6-Port  ) 
!S56(C  6-Port  ) 
!S61(C  6-Port  ) 
!S62(C  6-Port  ) 
!S63(C  6-Port  ) 
!S64(C  6-Port  ) 
!S65(C  6-Port  ) 
!S66(C  6-Port  ) 
!S6P File: Measurement: :
# Hz S  RI   R 50
500000000 -0.32657 -0.061282 -0.010711 -0.0015195 -0.0082481 0.01269 -0.0044186 0.012079
0.013615 0.0057286 -0.0056973 0.0080078
-0.010686 -0.0015316 -0.40956 -0.072142 0.0079261 -0.01011 0.00053067 0.012477
0.0081298 0.002928 0.00032054 0.01413
-0.0081128 0.01259 0.007886 -0.010195 -0.25511 0.19429 0.0069692 0.0036341
-0.0021641 0.0085417 0.001956 0.01266
-0.0047345 0.011894 0.00045415 0.01217 0.0069197 0.0038101 -0.32632 0.044052
-0.021316 -0.0045713 0.014563 0.027536
0.01358 0.0058138 0.0085615 0.0031662 -0.0019822 0.0085229 -0.021345 -0.0045581
-0.21137 -0.24685 -0.030447 0.0031841
-0.0059759 0.0085154 0.00015032 0.014034 0.0018509 0.012875 0.014851 0.027435
-0.031295 0.0035771 -0.26079 -0.14561
560000000 -0.3155 0.10554 -0.022266 -0.065825 0.00032452 0.012567 0.0060179 0.010726
0.011363 0.0051878 0.011619 0.0094648
-0.022018 -0.065721 -0.3697 0.091788 -0.04138 -0.038996 0.013061 0.0033243
-0.01371 -0.0051067 0.0037451 -0.0011033
0.00045306 0.012802 -0.04167 -0.038955 -0.18001 0.24334 -1.9834e-06 -0.0058813
0.018866 0.0077986 0.007377 -0.0066629
0.0060816 0.010357 0.013237 0.0033438 -6.5578e-05 -0.0058954 -0.30335 0.13326
0.0064258 -0.022549 0.0060516 -0.021178
0.0115 0.0051712 -0.014148 -0.0051379 0.018798 0.0081277 0.0063851 -0.022622
-0.2987 -0.063365 0.012204 -0.050163
0.011784 0.0092359 0.0041898 -0.00087904 0.0071199 -0.0064633 0.0056935 -0.020969
0.01256 -0.050182 -0.32868 0.0042764
620000000 -0.27505 0.082989 -0.02352 0.0089067 0.0031059 0.0087554 0.0080828 -0.00404
0.012025 -0.00035162 1.7996e-05 -0.00108
-0.023458 0.0088464 -0.39878 0.037328 -0.019312 0.00060355 -0.0015881 -0.0021425
0.012346 -0.005197 0.0001293 -0.0030304
0.0030619 0.0089766 -0.019352 0.00063583 -0.15363 0.25176 -0.001043 -0.0053365
-0.0041666 -0.0022691 0.008806 -0.0028179
0.0080417 -0.0036196 -0.0016525 -0.0021155 -0.00092253 -0.0052551 -0.26141 0.14097
-0.040217 -0.019018 0.012712 0.027645
0.011635 -0.00071095 0.012535 -0.0054065 -0.0041644 -0.002251 -0.040267 -0.018899
-0.21016 -0.10193 -0.047031 0.014629
-0.00039409 -0.00039196 0.00020881 -0.0031626 0.0087265 -0.002708 0.012529 0.027648
-0.046763 0.014368 -0.24268 -0.034745
680000000 -0.23995 0.17536 -0.026017 -0.014306 0.0050431 0.0054401 0.0017633 -0.0073808
-0.001654 -0.011116 0.0068959 -0.0066609
-0.026021 -0.014336 -0.38924 0.13922 -0.032231 -0.0014047 -0.0015393 -0.00011237
-0.0012905 -0.0095808 -0.00028878 -0.0017843
0.0050479 0.0053712 -0.032306 -0.0013211 -0.10615 0.27508 -0.0010551 0.00018781
-0.0010485 0.00055634 -0.0028662 -0.0086413
0.0017067 -0.0073846 -0.0018527 -8.5962e-05 -0.0011925 0.00019901 -0.21799 0.19551
-0.023558 -0.007885 -0.008637 -0.011633
-0.0013441 -0.011168 -0.0012759 -0.0096346 -0.00097524 0.00055288 -0.023593 -0.0079025
-0.2827 0.0035631 -0.0050503 -0.0075623
0.0070369 -0.0073448 -0.00040771 -0.0016274 -0.0028118 -0.0086618 -0.0085489 -0.011408
-0.004914 -0.007272 -0.26105 0.072146
740000000 -0.19406 0.16802 -0.040971 0.027085 0.01334 -0.0040863 -1.8572e-05 -0.0040605
-0.0034804 -0.0010884 -0.0068889 0.0027434
-0.04087 0.026848 -0.33542 0.15871 -0.036537 0.034156 -0.00011239 -0.0059543
-0.013459 0.0067572 -0.001408 -0.0057849
0.013338 -0.0041087 -0.036375 0.034205 -0.072698 0.27457 -0.001811 0.0031754
-0.0012688 -0.0058689 -0.0012826 0.00052625
-8.4499e-05 -0.0040407 -0.000297 -0.0060235 -0.0017255 0.0032107 -0.20063 0.2018
-0.043031 -0.0099662 0.022923 0.017029
-0.0036406 -0.0011479 -0.012873 0.0067985 -0.001251 -0.0059494 -0.043134 -0.0099168
-0.18241 0.041132 -0.04417 -0.002379
-0.0069945 0.0026907 -0.001626 -0.0057368 -0.0013186 0.00044097 0.023124 0.016628
-0.04442 -0.0027134 -0.24996 0.07606
800000000 -0.16552 0.21414 -0.022287 0.016194 0.0056336 -0.010322 -0.0039724 -0.0023603
-0.0040097 0.00089139 0.0046514 0.0013249
-0.022294 0.016283 -0.34377 0.22942 -0.0083623 0.034153 -0.0021309 0.0021487
-0.00014162 0.0019923 0.00067707 0.0057176
0.0055955 -0.010342 -0.0082882 0.034227 -0.034448 0.30088 0.0011995 0.0013921
6.0524e-05 0.003037 -0.0014193 0.0011673
-0.0041756 -0.0024256 -0.0021447 0.0021675 0.0010868 0.0014253 -0.17276 0.22953
-0.028467 0.012542 0.014135 -0.0098244
-0.003713 0.0011792 6.0152e-05 0.0019948 0.0002344 0.00302 -0.028451 0.012636
-0.23679 0.061057 -0.017909 0.020739
0.0046376 0.0010477 0.00047803 0.0055882 -0.0014948 0.001031 0.014413 -0.0097617
-0.018158 0.021159 -0.25035 0.12933
860000000 -0.13085 0.23536 -0.018018 0.030573 -0.0033499 -0.0098368 -0.0021317 0.00061103
0.0041394 0.0054682 -0.0044305 -0.0035479
-0.017963 0.030472 -0.29639 0.27416 0.0077413 0.034017 1.8814e-05 0.0022205
0.0039812 0.00060496 0.0035283 0.00021917
-0.00334 -0.0097958 0.0079002 0.03403 0.01427 0.31078 -0.00049728 -0.00048268
0.0026508 -0.0015434 0.0014525 0.0039022
-0.0019605 0.00057074 1.7526e-05 0.0020807 -0.00044211 -0.00043843 -0.13579 0.24078
-0.018111 0.017509 -0.0066147 -0.010001
0.0040239 0.0055 0.0040629 0.00075839 0.0026083 -0.0015046 -0.018106 0.017525
-0.17896 0.12536 -0.026927 0.015847
-0.0042315 -0.0034753 0.0035291 7.5529e-05 0.0015763 0.0038833 -0.0067557 -0.0099594
-0.02702 0.015669 -0.19798 0.17518
920000000 -0.10803 0.25877 0.0047899 0.039235 -0.0091855 -0.0043815 -0.0015511 0.0018288
0.0001009 0.0014146 0.0034325 -0.00078419
0.0048269 0.039245 -0.27006 0.29576 0.027959 0.022447 0.0013925 0.0010789
0.0070229 0.00028281 0.0041474 -0.0027484
-0.0092036 -0.004362 0.028096 0.02246 0.060383 0.31232 0.0018366 -0.00012506
0.00045046 -0.00039787 0.00113 -0.0015324
-0.0016043 0.0018427 0.0014662 0.0010506 0.0018375 -7.3972e-05 -0.11211 0.25722
-0.012866 0.030433 0.0043766 -0.0064586
4.187e-05 0.0014525 0.0069909 0.00010027 0.00050284 -0.00043985 -0.012861 0.030451
-0.1752 0.12867 -0.0035253 0.028571
0.0034643 -0.00099602 0.0039062 -0.0027954 0.0010832 -0.0015475 0.0043971 -0.0066119
-0.0039459 0.028645 -0.20827 0.1891
980000000 -0.061799 0.28075 0.016786 0.030193 -0.0091748 0.004646 0.0019823 0.0036956
0.0040606 -0.0015359 -0.0038265 -0.0028088
0.016734 0.03012 -0.21844 0.33339 0.032743 0.0049508 0.0019004 -0.00016547
0.0019718 -0.0064281 -0.00081727 -0.0027453
-0.0091536 0.0046772 0.032808 0.0048552 0.10694 0.30763 0.00038454 -0.0011419
0.00036319 -0.0017208 0.0012748 -0.00025087
0.0019745 0.0036978 0.0018716 -0.0001709 0.00036703 -0.0011465 -0.073872 0.26916
0.0068164 0.03041 -0.0098221 -0.0080946
0.0039362 -0.001472 0.0019941 -0.0064208 0.00037094 -0.0017087 0.0068991 0.030421
-0.14474 0.16627 0.0044564 0.02079
-0.0038137 -0.0026471 -0.00073788 -0.0025643 0.0012318 -0.00020853 -0.010047 -0.0080606
0.0047019 0.021061 -0.1684 0.2375
1040000000 -0.020813 0.28982 0.033 0.019433 -0.0010351 0.0073619 0.002397 0.00075389
0.00026828 -0.0035663 9.179e-05 -0.0013546
0.032995 0.019356 -0.183 0.3471 0.029195 -0.014439 0.0014523 -0.0017695
-0.0023528 -0.0025305 -0.00098349 -0.002957
-0.0010029 0.0073496 0.029182 -0.014534 0.15383 0.29411 -0.00054219 -0.0013823
-0.0016227 -0.00087447 -0.00054286 -0.00098699
0.0023288 0.00070074 0.0014961 -0.0017894 -0.00051675 -0.0013601 -0.046494 0.27846
0.018302 0.019427 -0.0021452 0.0013924
0.00026995 -0.0036008 -0.0022315 -0.0024206 -0.0016057 -0.00088682 0.018335 0.019415
-0.11305 0.17516 0.013379 0.020507
-1.6582e-05 -0.0012257 -0.0011843 -0.0029029 -0.0005383 -0.0010207 -0.0020067 0.0014494
0.013365 0.020429 -0.14636 0.25939
1100000000 0.023622 0.30063 0.036418 -0.0030297 0.003373 0.0040869 0.0024291 -0.00091662
-0.0021624 -0.0031335 -0.0042703 -0.0001032
0.036386 -0.0030608 -0.14042 0.36754 0.015 -0.027407 -0.00017396 -0.0018421
-0.0034193 -0.0010148 -0.0037323 -0.00073448
0.0033845 0.0040712 0.014903 -0.027504 0.19992 0.27486 -0.0016992 0.00033493
-0.001696 0.000689 -0.0010748 -0.00042522
0.0024521 -0.00092837 -0.00013468 -0.0018572 -0.0016949 0.00032475 -0.0065722 0.28374
0.024224 0.0066398 -0.0027073 0.00020547
-0.002203 -0.0030936 -0.0034681 -0.0009787 -0.0017202 0.00068441 0.024236 0.0065929
-0.096861 0.19273 0.019867 0.0097291
-0.0043141 1.5979e-05 -0.0037572 -0.00070152 -0.0011217 -0.00039712 -0.0026576 0.00014249
0.019531 0.0099624 -0.10288 0.2917
1160000000 0.075455 0.29749 0.024796 -0.020131 0.0032172 -0.00064103 -3.6957e-05 -0.0023113
-0.0041167 -0.00088766 -0.00093023 0.0043045
0.024779 -0.020107 -0.095534 0.37263 -0.0038526 -0.028371 -0.0014729 -0.0014625
-0.0026537 0.0025612 -0.0014598 0.0019174
0.0032041 -0.00065841 -0.0039811 -0.028376 0.24411 0.24459 -0.00055693 0.0015878
-0.00043225 0.0017825 -0.00093563 0.00019465
-5.8541e-05 -0.0023895 -0.0015032 -0.0014572 -0.00057024 0.001616 0.03292 0.28088
0.021962 -0.009461 -0.0037829 0.0051487
-0.0040819 -0.00085977 -0.0026737 0.0026396 -0.00042451 0.0018071 0.021933 -0.0094904
-0.060639 0.20527 0.019174 0.0016613
-0.001018 0.0042524 -0.0013403 0.0019221 -0.00089497 0.00021598 -0.0039874 0.0052866
0.019385 0.001584 -0.053715 0.29488
1220000000 0.11896 0.28808 0.011751 -0.029849 -0.0011998 -0.0012471 8.1108e-05 -0.0011262
-0.0027915 0.0022495 0.0013254 0.0020705
0.011758 -0.029829 -0.05177 0.38679 -0.016699 -0.020633 -0.0024934 0.00049613
4.6784e-05 0.0030024 -0.00082824 0.0019718
-0.0012048 -0.0012574 -0.016822 -0.020583 0.28318 0.20573 0.00083958 0.001481
0.00046386 0.0010512 0.00023145 0.00056402
8.4955e-05 -0.001052 -0.0024585 0.00051938 0.00083994 0.0014345 0.072278 0.27241
0.011366 -0.016498 0.0021267 0.0016784
-0.0027671 0.0022299 0.00010703 0.0030032 0.00050556 0.0010326 0.011355 -0.016542
-0.039896 0.2166 0.015375 -0.012433
0.0013192 0.0021104 -0.00074165 0.001969 0.00023395 0.00055352 0.0021453 0.0016839
0.015456 -0.01254 -0.025018 0.31387
1280000000 0.16959 0.26904 -0.007092 -0.028985 -0.0017314 0.0018313 -0.0009823 -0.0020787
-0.00099525 0.0032129 0.0022781 0.0014611
-0.0070778 -0.028928 -0.0049248 0.3795 -0.023503 -0.007843 -0.00090987 0.0014081
0.001692 0.0018364 0.00055058 0.0020629
-0.0017275 0.0018474 -0.023578 -0.007747 0.3144 0.16283 0.001352 -0.00013853
0.0011511 0.00033215 0.00013034 0.00015807
-0.00097588 -0.0021296 -0.00091188 0.0013675 0.0013567 -0.00012613 0.109 0.25695
0.0022458 -0.019071 -0.00024208 0.00012287
-0.0010358 0.0032621 0.0016844 0.0018414 0.001125 0.00036266 0.0022068 -0.019088
-0.0028047 0.2248 0.0041124 -0.015508
0.0023238 0.0013871 0.00048634 0.0021025 0.00012284 0.00024822 -0.00017416 1.1596e-05
0.0041112 -0.015504 0.023781 0.31754
1340000000 0.20737 0.23632 -0.016794 -0.019649 0.00053688 0.0041184 -0.0018582 -0.00078189
0.0015593 0.0029396 0.0018051 -0.0014718
-0.016776 -0.019635 0.034837 0.37205 -0.020548 0.0047398 -0.00021414 0.0019021
0.0018777 0.00091423 0.0011292 0.00073768
0.00053696 0.0041135 -0.02056 0.0048362 0.33758 0.11459 0.00089555 -0.00090071
0.00068524 -0.0004967 0.00014214 0.00031273
-0.0019099 -0.00073288 -0.00021176 0.0019223 0.00089496 -0.00091613 0.1422 0.23659
-0.0076656 -0.016665 0.0010351 0.000457
0.001515 0.0029566 0.0019115 0.0009158 0.00068361 -0.00045926 -0.0077103 -0.016644
0.026484 0.22201 -0.0031612 -0.013758
0.0018363 -0.0013806 0.0011421 0.00074044 0.00012687 0.00029872 0.0010045 0.00044874
-0.0030893 -0.01357 0.061897 0.31497
1400000000 0.24147 0.2 -0.023246 -0.0084827 0.0048474 0.0029029 -0.0021612 0.00085097
0.0025692 0.0010365 0.00040546 -0.001326
-0.023207 -0.008488 0.072723 0.36045 -0.013813 0.012386 0.0012997 0.0012951
0.0012052 -0.00066292 0.0011513 0.00020195
0.0048595 0.002883 -0.01376 0.012476 0.35093 0.060692 -2.8946e-05 -0.0013797
0.00012367 -0.00013428 0.00041171 0.0002542
-0.0021175 0.00083328 0.0013014 0.0012753 -5.8121e-05 -0.0013764 0.17173 0.20821
-0.013668 -0.01039 -0.00089301 -0.00027896
0.0025979 0.0010155 0.0011751 -0.00071978 8.745e-05 -0.0001808 -0.013674 -0.010368
0.059858 0.22275 -0.0091714 -0.0093117
0.00037101 -0.0013504 0.0011243 0.00021638 0.00035486 0.00023774 -0.0010177 -0.00014302
-0.0093029 -0.0096078 0.10638 0.30592
1460000000 0.26592 0.15705 -0.020508 0.0040636 0.0050386 -0.0017112 -0.0015041 0.0017667
0.0021979 -0.00032759 -0.00026749 -0.00086975
-0.020488 0.00405 0.10823 0.33906 -0.0049593 0.014832 0.0016158 0.00022974
0.0010488 -0.0013561 0.0011907 -0.0005054
0.0050556 -0.0017422 -0.0048836 0.014876 0.35772 0.0055888 -0.0010714 -0.0011235
0.00040055 -0.00025412 0.00050223 -0.00042388
-0.0015421 0.0017886 0.0016323 0.00025194 -0.0010361 -0.0011073 0.19919 0.17952
-0.015094 -0.0039057 -0.00077997 0.0019302
0.0022073 -0.00037226 0.0010588 -0.0013402 0.00040736 -0.00024295 -0.01514 -0.0038751
0.090048 0.21146 -0.011938 -0.0029835
-0.00023104 -0.00094567 0.0012171 -0.00053911 0.00047881 -0.0004237 -0.00065608 0.0017418
-0.011948 -0.0028991 0.14154 0.28652
1520000000 0.27893 0.11542 -0.015248 0.009621 0.0030518 -0.0039149 0.0001813 0.0026105
0.0024408 -0.0018768 -0.0010219 -0.00011471
-0.015244 0.0096028 0.14229 0.32491 0.0023066 0.012018 0.0016541 -0.000692
0.0002167 -0.00096759 0.00041851 -0.00099973
0.0030504 -0.0039384 0.0023807 0.012025 0.34993 -0.052008 -0.00082397 -0.00036482
0.00067581 -0.00087605 0.00018262 -6.4882e-05
0.00021558 0.002622 0.0016543 -0.00069912 -0.00081824 -0.00038929 0.22283 0.14068
-0.014963 0.0018807 0.0015298 0.0018815
0.0024287 -0.0019022 0.00018772 -0.00095075 0.00068809 -0.00089616 -0.014959 0.0019174
0.11823 0.20159 -0.011677 0.0010611
-0.0010854 -9.8375e-05 0.00038831 -0.00098279 0.00019683 -6.4687e-05 0.0013676 0.001819
-0.011677 0.001049 0.17441 0.26773
1580000000 0.28955 0.070441 -0.0088124 0.013265 -0.0011837 -0.0046098 0.0015616 0.0018873
-0.00013569 -0.0023236 -0.00024525 0.00039466
-0.0088071 0.013266 0.17026 0.30075 0.0053558 0.006803 0.0006024 -0.0015294
-0.00038981 -0.0011586 -0.00017833 -0.00071816
-0.0012115 -0.0046015 0.0053752 0.0067818 0.32878 -0.10895 -0.0014274 0.0003108
-0.00036873 -0.0013101 0.00028717 -0.00056674
0.0015565 0.0018144 0.00057393 -0.001515 -0.0014421 0.00038301 0.23703 0.10162
-0.011828 0.006997 0.0020248 0.00068062
-0.00015377 -0.0023317 -0.00039252 -0.0011789 -0.00040082 -0.0012765 -0.011826 0.00702
0.14447 0.1877 -0.0092564 0.0074562
-0.00020792 0.00040221 -0.00017282 -0.0006922 0.00024307 -0.00058209 0.0019818 0.0008494
-0.0093439 0.0074567 0.2082 0.24296
1640000000 0.29298 0.028995 -0.0019777 0.012351 -0.002825 -0.0021114 0.0027505 0.0010095
-0.0005906 -0.0017667 -0.00032035 0.00046376
-0.0019882 0.012338 0.20081 0.27596 0.0053627 0.0021182 -0.00045635 -0.0017817
-0.00092032 -0.0005348 -0.00044768 -0.00068869
-0.0028204 -0.0021001 0.0053779 0.0020798 0.2994 -0.15844 -0.00078809 0.0013256
-0.001127 -0.0010219 -0.00022913 -0.00036668
0.0027435 0.0010356 -0.00047036 -0.0017922 -0.00074947 0.0012628 0.25032 0.051907
-0.0078542 0.0084986 0.0024742 -0.00056239
-0.00059665 -0.0017847 -0.00092916 -0.00055577 -0.001103 -0.00099063 -0.0078349 0.0085514
0.16881 0.16667 -0.0046108 0.0095263
-0.00029872 0.00048621 -0.00045342 -0.00073308 -0.00020838 -0.00040912 0.0025945 -0.0006327
-0.0045076 0.0096685 0.23474 0.21283
1700000000 0.28632 -0.015767 0.0016068 0.0097447 -0.0033042 0.00034803 0.0030771 -0.0012253
-0.0022076 -0.00066866 0.0006174 0.00051633
0.0016103 0.0097346 0.21899 0.24475 0.0027074 -0.00045589 -0.0014566 -0.00069416
-0.00082364 -0.00021969 -0.00090753 -0.00048643
-0.0033066 0.00037551 0.0027031 -0.00047397 0.25486 -0.19665 0.00023201 0.0015645
-0.0021181 -0.00024361 -0.00033759 -0.00084116
0.0031059 -0.0012614 -0.001446 -0.00068674 0.00024088 0.0016365 0.24683 0.0012743
-0.0049967 0.0095357 0.0017909 -0.0021347
-0.0022123 -0.00067597 -0.00080136 -0.00020051 -0.0020939 -0.00022229 -0.0049673 0.0095446
0.1884 0.1503 0.00048327 0.0096643
0.00054772 0.00052913 -0.00088695 -0.00043088 -0.00036768 -0.00086005 0.0016675 -0.0022082
0.00037859 0.0095212 0.25239 0.17937
1760000000 0.2761 -0.064392 0.0041572 0.0065959 -0.0021175 0.00124 0.0012725 -0.0034313
-0.0013456 0.00053206 7.6301e-05 -0.0005289
0.0041365 0.0065827 0.24606 0.20523 4.836e-05 -0.0017418 -0.0012785 7.2487e-05
-0.0012012 0.00094788 -0.00053556 0.00032005
-0.0021068 0.0012569 3.6969e-05 -0.0017359 0.20662 -0.22852 0.0010975 0.0013359
-0.0011539 0.0015093 -0.001224 -0.00081162
0.001173 -0.0034523 -0.0012961 6.1786e-05 0.0011209 0.0013921 0.23792 -0.050467
-0.0015093 0.0088694 -0.00022683 -0.0025071
-0.0013124 0.00053543 -0.0011933 0.00094766 -0.0011816 0.001559 -0.0015089 0.0088648
0.206 0.11874 0.0042298 0.0070388
0.0001724 -0.00051359 -0.00054596 0.00028827 -0.0012611 -0.00076371 -0.00025484 -0.0022501
0.004303 0.007118 0.26651 0.14267
1820000000 0.25225 -0.10268 0.0045534 0.0029726 0.00025172 0.0023834 -0.00097726 -0.0031476
-0.0012449 0.00089176 -1.6853e-05 9.0406e-05
0.0045497 0.0029778 0.25644 0.17498 -0.002109 8.2607e-05 -0.0015567 0.00087767
-9.761e-05 0.001232 -0.00073552 0.00042089
0.00024186 0.0023972 -0.0021151 8.8734e-05 0.1561 -0.24349 0.0016723 0.00058405
-0.00029973 0.0023636 -0.0016921 0.00028899
-0.00094853 -0.0030919 -0.0015208 0.00087436 0.0016232 0.00046484 0.20736 -0.098554
0.00055041 0.0076507 -0.0016759 -0.0017745
-0.0012371 0.00091403 -7.9567e-05 0.0012333 -0.00024099 0.0023114 0.00058139 0.0076678
0.22669 0.092044 0.0053337 0.0032889
-5.0828e-05 -1.7375e-05 -0.00072477 0.00044041 -0.0017673 0.00024571 -0.0014876 -0.0019166
0.005338 0.0032512 0.27035 0.10713
1880000000 0.2175 -0.14291 0.0023562 0.00062555 -0.00027751 0.0021935 -0.003015 -0.0023504
-0.00020941 0.0016655 0.00024158 -0.00073032
0.0023525 0.00062435 0.26095 0.12898 -0.0039411 0.0029209 -0.00022338 0.001862
0.00059579 0.0014348 0.00010595 0.000971
-0.00026762 0.0022411 -0.0039101 0.0029634 0.10428 -0.2506 0.0020088 -0.0011316
0.0017083 0.0020515 -0.0010296 0.001367
-0.0030596 -0.0024031 -0.00025639 0.0018822 0.0019696 -0.0010718 0.16627 -0.13848
0.0018736 0.0054201 -0.0020702 0.00032003
-0.00016244 0.0016029 0.00060224 0.0014369 0.0016274 0.0020635 0.001874 0.0053806
0.23394 0.063325 0.0057119 0.0012859
0.00022915 -0.00054543 4.9153e-05 0.0010389 -0.00098816 0.0013896 -0.0023796 0.00021999
0.0056662 0.0012746 0.27168 0.073886
1940000000 0.17883 -0.16969 0.00020586 -0.0012054 0.0018228 0.0018076 -0.0039188 0.00021788
0.0011164 0.00088595 -0.00058097 -0.00067991
0.00020569 -0.0012236 0.26275 0.09713 -0.0018957 0.0057969 0.00097279 0.0014436
0.0019979 0.00043641 0.00087713 0.00034428
0.0017932 0.0018046 -0.0018445 0.0058245 0.060801 -0.24296 0.00043537 -0.0022503
0.0022213 0.0003426 0.00019813 0.0018231
-0.0039666 0.00034477 0.0010362 0.001416 0.00053437 -0.0023713 0.113 -0.16925
0.00064735 0.0035287 -0.0018518 0.0015835
0.0010483 0.00094838 0.0020246 0.00041583 0.0022997 0.00034468 0.00064182 0.0035355
0.24078 0.02615 0.004112 -0.0027648
-0.00061175 -0.0007825 0.00086206 0.0003608 0.00018179 0.0018769 -0.0015194 0.0017832
0.0042321 -0.0027856 0.26277 0.037656
2000000000 0.13231 -0.18426 -0.0036956 0.00093457 0.0028507 0.0012104 -0.0025315 0.0038258
0.00077623 0.00055488 -0.00097136 0.00044057
-0.003664 0.00092363 0.24857 0.061844 -0.00042728 0.0079454 0.0016182 0.00033751
0.0011995 -0.001344 0.00058065 0.00011081
0.0028722 0.0012148 -0.0003679 0.0079521 0.01917 -0.22831 -0.0014953 -0.0015665
0.002144 -0.00098644 0.0018828 0.0014396
-0.0024382 0.0038151 0.0016275 0.00037391 -0.0015792 -0.0014636 0.05985 -0.17852
-0.00085581 0.0033651 0.00019804 0.0022708
0.00077378 0.00051428 0.0011763 -0.0013475 0.0021022 -0.00098 -0.00082902 0.0033684
0.23923 -0.006408 0.0008831 -0.0036008
-0.00090621 0.00060642 0.00059257 0.00010349 0.0019161 0.0013527 0.00020617 0.0019003
0.00080482 -0.0036247 0.25042 0.0099452
2060000000 0.08609 -0.19178 -0.0044304 0.0031361 0.0028664 -0.00077552 0.00098175 0.0034255
0.0017775 -0.00040717 -0.00010996 0.0012937
-0.0044191 0.0031472 0.23592 0.033222 0.004606 0.0087171 0.0011777 -0.0006717
0.00053751 -0.0016114 0.00062349 -0.00024223
0.0028552 -0.00079807 0.004667 0.0086903 -0.013299 -0.20999 -0.0019464 0.00030093
0.00073688 -0.0022754 0.0028529 0.00021124
0.001043 0.003419 0.0011796 -0.00061511 -0.0017573 0.00032921 0.0090031 -0.17523
-0.0015654 0.0045716 0.00091269 0.0010317
0.0017994 -0.0003992 0.00055452 -0.0015775 0.00075656 -0.0022399 -0.0015607 0.0045646
0.22755 -0.044216 -0.0015711 -0.0047668
-4.6223e-05 0.0011548 0.00064422 -0.00026632 0.0028082 0.00030886 0.00077363 0.001424
-0.0015285 -0.0046734 0.23585 -0.014979
2120000000 0.040641 -0.18313 -0.003373 0.0066077 0.0023628 -0.0026817 0.0029484 0.0020118
0.00076414 -0.0014976 0.00098199 0.00022227
-0.0034138 0.0066133 0.21497 0.0094347 0.00717 0.0046336 0.0010354 -0.0013478
-0.0014193 -0.0020156 -8.6858e-05 -0.0011618
0.0023372 -0.0027194 0.0071983 0.0045743 -0.041769 -0.19351 -0.00089033 0.0016482
-0.0016849 -0.0017621 0.00044635 -0.0022084
0.0030335 0.0020083 0.0010099 -0.0014098 -0.00095386 0.0016704 -0.041298 -0.15792
-0.002418 0.0063639 0.0017382 0.0011358
0.00073731 -0.0015307 -0.0014408 -0.0020544 -0.0016549 -0.0018349 -0.0024209 0.0064063
0.21302 -0.079232 -0.0056584 -0.0023873
0.00087948 0.00027626 -0.00012953 -0.0011938 0.00059842 -0.0022401 0.0020544 0.0012933
-0.0056625 -0.002297 0.21474 -0.031098
2180000000 0.00075408 -0.16987 -0.0017256 0.0097377 0.00056201 -0.0022136 0.0030415 -0.00054444
0.00032803 -0.0013839 0.0012879 0.00013062
-0.0017573 0.0097089 0.19587 -0.0081758 0.0081967 0.0039745 -0.00080304 -0.0018551
-0.001953 0.0008269 -0.0001963 0.00023051
0.00064176 -0.0021473 0.0082574 0.0038951 -0.062834 -0.16931 0.0012408 0.0015895
-0.0008841 -0.00027107 0.00019191 -0.0020387
0.0030175 -0.0005116 -0.00078003 -0.0018032 0.0013029 0.0017042 -0.07662 -0.13144
-0.0010673 0.0093296 0.0020429 -0.00011822
0.00025152 -0.0013131 -0.0019597 0.00089128 -0.0009621 -0.00023063 -0.0010276 0.0093539
0.18757 -0.10913 -0.0058603 0.0015642
0.0013994 0.00014416 -0.00012352 0.00022374 9.9304e-05 -0.0020344 0.0019617 -0.00055449
-0.0058528 0.0014701 0.19973 -0.045599
2240000000 -0.02779 -0.14549 0.002323 0.011025 -0.00069903 -0.0030341 0.0018877 -0.0025219
-0.0021042 -0.00086325 0.0007404 -0.0017268
0.0022791 0.011042 0.17621 -0.014007 0.0088762 0.00013987 -0.00092579 -0.00040392
-0.00050719 0.0010848 -0.00073511 -0.00044353
-0.00072056 -0.0030011 0.0088902 0.00010609 -0.080065 -0.14491 0.001865 -0.0016352
-0.0012662 -3.0105e-05 -0.0025732 -0.001372
0.0017668 -0.0023679 -0.00099803 -0.00041518 0.001816 -0.0017369 -0.11056 -0.10353
0.0016691 0.010923 0.0014082 -0.0007476
-0.002131 -0.00084255 -0.00052155 0.0010353 -0.0012191 -4.5487e-05 0.0016604 0.010898
0.1597 -0.12719 -0.0062406 0.0040615
0.00064858 -0.0019265 -0.00076407 -0.00043389 -0.002479 -0.0012029 0.001106 -0.0001336
-0.0064111 0.0041401 0.17556 -0.056559
2300000000 -0.054791 -0.11825 0.0078006 0.0090819 -0.0012803 -0.0019925 -0.00069499 -0.0014208
-0.0013292 0.00080945 -0.00094688 -0.00092933
0.0078112 0.0090605 0.15608 -0.023208 0.0089261 -0.0022798 -0.00084885 0.00065122
-0.00017301 0.0017279 0.00012811 0.00069749
-0.0012876 -0.0019946 0.0089008 -0.0023697 -0.092767 -0.12113 -6.4961e-05 -0.0019145
-7.5062e-05 0.0018086 -0.0017844 0.00079098
-0.00070009 -0.0015156 -0.00091615 0.00057603 -1.3153e-05 -0.0018044 -0.1311 -0.067446
0.0058251 0.011506 0.00053009 -0.0016024
-0.0013394 0.00080156 -0.00022491 0.0015785 -9.7158e-05 0.0018674 0.0058457 0.011592
0.124 -0.14768 -0.004258 0.0078816
-0.0011042 -0.00082016 5.4266e-05 0.00083452 -0.0018372 0.00070085 0.0011162 -0.0018289
-0.0039836 0.0078674 0.16008 -0.057666
2360000000 -0.071426 -0.087358 0.010745 0.0084294 -0.0011162 -0.0014998 -0.0015723 -0.00082207
-0.00059848 0.0011792 -0.0013872 -0.00010929
0.010763 0.0084075 0.14703 -0.023098 0.0081989 -0.0053149 -0.00063381 0.00095503
0.0021511 0.00029929 0.00024839 -0.00021519
-0.0011273 -0.0015625 0.0081582 -0.0054179 -0.10262 -0.099203 -0.0026443 -0.0011409
0.00097455 0.0001271 -0.00078345 0.001824
-0.0016625 -0.00076619 -0.00058178 0.00097738 -0.0025843 -0.0010937 -0.14753 -0.035464
0.010692 0.010165 0.0015554 -0.0021937
-0.00065392 0.0012372 0.0020849 0.00039439 0.00096302 0.00028177 0.010755 0.010128
0.096487 -0.1485 0.00015833 0.0085486
-0.0013713 -0.00020332 0.00019874 -0.00019972 -0.00084461 0.0020548 0.0011193 -0.0026187
7.2e-05 0.0084026 0.13793 -0.061964
2420000000 -0.079649 -0.060082 0.014282 0.0026042 -0.0032902 -0.0010533 -0.00096532 0.00068175
0.0010703 0.0013594 -0.0015011 0.0014693
0.014281 0.002571 0.1302 -0.023524 0.0045978 -0.0072655 0.0013278 0.0010991
0.00069676 -0.0014567 -0.00033801 1.1968e-05
-0.0032954 -0.00099557 0.0045336 -0.0073093 -0.11553 -0.0783 -0.0022996 0.0014724
-4.8953e-05 -0.00013694 0.00048637 0.0028081
-0.0008199 0.00052244 0.001326 0.001085 -0.0022998 0.0014167 -0.15701 0.0081952
0.014212 0.0071946 -0.00056076 -0.002918
0.0012438 0.0011978 0.00067078 -0.0015437 -6.54e-05 -0.00022681 0.014156 0.0071299
0.061549 -0.14874 0.0011494 0.0090621
-0.0015042 0.0015262 -0.00035496 -3.4285e-05 0.00052525 0.0027356 -0.00023097 -0.0025363
0.0014114 0.009152 0.11944 -0.05671
2480000000 -0.080623 -0.029628 0.013792 -0.0028621 -0.0015814 5.3369e-05 -0.0003881 0.0012536
0.0019471 -0.00041065 0.00025114 0.0015708
0.01382 -0.0028897 0.13201 -0.025129 0.0025021 -0.009081 0.0010375 -8.6129e-05
-0.00040383 -0.0010118 -1.1082e-06 -0.00031341
-0.00159 5.5331e-05 0.0024137 -0.0091221 -0.11852 -0.058498 -0.00050007 0.0032441
-9.5164e-05 -0.00080899 0.001952 0.00074066
-0.00045353 0.0012712 0.001101 -4.8065e-05 -0.00047944 0.0032908 -0.15791 0.045733
0.018136 0.0012543 -0.0015095 -0.0023403
0.0018242 -0.00040661 -0.00051792 -0.00098184 -0.00012878 -0.00069041 0.018134 0.0012306
0.032145 -0.14063 0.0047352 0.0078812
0.00031949 0.0016527 -4.2031e-05 -0.00028565 0.0019182 0.00076978 -0.0014828 -0.0024706
0.0043149 0.0078577 0.099546 -0.053561
2540000000 -0.085158 -0.0022774 0.011392 -0.0065095 -0.002328 0.00089714 0.00062157 0.00081779
-9.064e-05 -0.0018227 0.00087346 0.0015969
0.011402 -0.0064893 0.1185 -0.016619 -0.0014811 -0.0079585 0.00060884 -0.0014375
-0.0016782 -0.00021325 -0.00062946 0.00040339
-0.0023235 0.00091684 -0.0015655 -0.0079523 -0.12512 -0.034711 0.0021007 0.0023967
-0.0010973 -0.00019041 0.00178 -0.00096251
0.00070614 0.00076555 0.00057632 -0.0013845 0.002207 0.0023244 -0.15665 0.08403
0.0178 -0.0057238 -0.0025558 -0.0022666
1.5971e-05 -0.0019144 -0.0016533 -0.00012177 -0.0009786 -0.00029677 0.017878 -0.0058317
0.0080354 -0.12637 0.0072434 0.0065084
0.0008792 0.001458 -0.00055718 0.00027774 0.0017526 -0.00099126 -0.0023585 -0.0021452
0.0076988 0.0066722 0.084741 -0.039358
2600000000 -0.078118 0.022262 0.0081541 -0.0099309 -0.0012243 0.0024492 0.00075726 -0.00020003
-0.0012698 -0.0011565 0.0017565 0.00044025
0.0081525 -0.0098866 0.1132 -0.032467 -0.0036962 -0.0060402 -0.00048583 -0.00069376
-0.00044658 0.0016446 -0.00018742 0.00080478
-0.0012108 0.002461 -0.0037292 -0.006003 -0.12991 -0.010075 0.0030828 -6.8701e-05
3.3514e-05 0.0013629 0.0011444 -0.0017114
0.00076768 -0.00023024 -0.0004909 -0.00072135 0.0030747 7.6102e-06 -0.14291 0.11736
0.014071 -0.012485 -0.0033255 0.00033255
-0.0012478 -0.0011381 -0.00045319 0.0016238 2.4906e-05 0.0014957 0.013906 -0.012624
-0.018424 -0.11138 0.009399 0.0057665
0.0017786 0.00054352 -0.00027452 0.00074047 0.0011449 -0.0017378 -0.0034745 -2.3526e-05
0.0091475 0.0054536 0.077663 -0.025123
2660000000 -0.073034 0.047774 0.0042203 -0.0117 -0.00017249 0.0011119 -7.2652e-05 -0.00016308
-0.0024514 0.00037808 0.0014756 -0.00069144
0.0042532 -0.011698 0.12002 -0.028423 -0.0049328 -0.0042837 -0.0012263 -0.00034587
0.0002423 0.0018625 0.00047825 0.00072247
-0.00012422 0.0011263 -0.0049724 -0.0042708 -0.12925 0.010269 0.00186 -0.0018156
0.00023189 0.00075535 -0.0010719 -0.0014497
-8.5105e-05 -0.00014285 -0.0012518 -0.00031224 0.0018683 -0.0018195 -0.12324 0.14892
0.0078271 -0.015782 -0.0024872 0.0011822
-0.0024902 0.00052209 0.000218 0.0018967 0.00016833 0.00071472 0.007731 -0.015608
-0.035576 -0.097051 0.010334 0.0014097
0.0013955 -0.00058405 0.00054986 0.00076935 -0.0010374 -0.001497 -0.0023437 0.0016677
0.010347 0.0019983 0.071924 -0.0058024
2720000000 -0.062031 0.066831 -3.2484e-05 -0.011664 -0.00037627 0.0029561 -0.00014317 -6.1248e-05
-0.0020113 0.0022894 0.00051396 -0.0016002
-1.7561e-05 -0.011634 0.10535 -0.031337 -0.0052436 -0.00091681 -0.0015938 0.00032922
0.0017652 0.00046445 0.00081492 -0.00011745
-0.00032371 0.0029615 -0.0052393 -0.0008508 -0.12353 0.039935 0.00040207 -0.0023625
0.0003974 0.00064794 -0.001355 0.00075107
-0.00017922 -8.8805e-05 -0.0015676 0.00034354 0.00033742 -0.0023983 -0.090926 0.17821
0.0013339 -0.016233 -0.0016831 0.001893
-0.0019841 0.0023299 0.0017627 0.00041899 0.00039559 0.00072632 0.0014089 -0.016339
-0.050847 -0.07184 0.012034 -0.0011256
0.00061344 -0.0016014 0.00085189 -0.00018389 -0.0013638 0.00071831 -0.0015418 0.0015614
0.012342 -0.0014688 0.076414 0.013762
2780000000 -0.048178 0.085842 -0.0045023 -0.010284 -5.7199e-05 0.0010644 0.00047743 -0.00021246
0.0011648 0.0023992 -0.00054071 -0.0017922
-0.0044732 -0.010269 0.10359 -0.043603 -0.0040421 0.00050908 -0.0001849 0.0016143
0.0016806 -0.00088956 0.0001637 -0.00016768
-7.6259e-05 0.0010607 -0.0040596 0.0005063 -0.12118 0.069922 -0.0018875 -0.0016686
0.00053228 -0.00026185 -0.0004461 0.0010276
0.00055342 -0.00027176 -0.00010953 0.0015608 -0.0019668 -0.0016146 -0.062285 0.20079
-0.0051476 -0.015209 -0.00074529 0.0019416
0.0012164 0.0023139 0.0016769 -0.00087981 0.00042713 -0.00026258 -0.0053396 -0.0152
-0.064497 -0.046764 0.010253 -0.0051756
-0.0007009 -0.0019052 0.00017672 -0.00013698 -0.000408 0.00096028 -0.00089956 0.0021986
0.0099459 -0.0051015 0.080703 0.032006
2840000000 -0.032749 0.10166 -0.0074527 -0.0070978 0.0012678 0.0020406 3.1209e-06 -0.00040217
0.0015497 0.0011201 -0.0016187 0.00025583
-0.0074329 -0.0070853 0.10145 -0.036309 -0.0030477 0.0015869 0.00040858 0.00059869
3.0895e-05 -0.0014949 9.0363e-05 -8.5057e-05
0.0013173 0.0020173 -0.003011 0.0016236 -0.11541 0.0963 -0.0012899 0.00031639
0.00080104 0.00016464 0.0010824 0.0010139
4.2744e-07 -0.00017453 0.00041903 0.0006793 -0.0012483 0.00023076 -0.026181 0.2175
-0.0097006 -0.0099249 0.00035486 0.0020433
0.0016649 0.0012045 -6.7979e-05 -0.0015207 0.00079493 0.00024473 -0.009589 -0.0097469
-0.069818 -0.022871 0.0084547 -0.0069929
-0.0016092 0.00027334 5.5032e-05 -8.4843e-05 0.0011011 0.0010539 0.00073089 0.0018065
0.0085375 -0.0069915 0.093987 0.046985
2900000000 -0.018334 0.12138 -0.0088029 -0.0031309 0.0015097 0.00011154 0.00046431 -0.00082008
0.0022545 -0.0012589 -0.00087172 -1.8317e-05
-0.0087867 -0.0030936 0.082799 -0.044089 -0.00064839 0.002578 0.00092667 0.00027109
-0.00038068 -0.0014189 -0.00018093 5.7465e-05
0.0015264 0.00011087 -0.00062132 0.0026148 -0.098135 0.12895 -0.00081249 -0.00014892
-0.00061285 -0.0010891 0.0017424 -0.00039179
0.00046655 -0.00078684 0.00093268 0.0003442 -0.0008418 -0.00016962 0.010975 0.21957
-0.011423 -0.0056101 0.001057 0.0014665
0.0021121 -0.0012117 -0.00038662 -0.0013466 -0.00064177 -0.001191 -0.011504 -0.0055756
-0.069849 0.0084471 0.0059033 -0.010481
-0.00084578 6.3566e-06 -0.00014617 -6.6789e-05 0.0017847 -0.00031513 0.0006464 0.0019341
0.0058048 -0.0099102 0.10914 0.05371
2960000000 0.0029825 0.13316 -0.0086319 0.00050383 0.00043557 0.00158 -0.00071145 -0.00092007
-0.00041613 -0.0018579 -0.00078542 0.00056014
-0.0086286 0.0004612 0.091498 -0.043457 -0.00028352 0.0010083 0.0009953 0.00020994
-0.001217 -0.00080245 0.0004081 0.00041404
0.0004376 0.0016208 -0.0002703 0.0010186 -0.079817 0.15999 -0.00066659 0.00045308
-0.0004243 0.00069855 8.423e-05 -0.0026302
-0.00084757 -0.00090095 0.00098129 0.00018269 -0.00058792 0.00056948 0.052131 0.22749
-0.011109 0.00050746 0.0014323 0.00089243
-0.00046572 -0.0019729 -0.0012162 -0.00082664 -0.00042525 0.00076177 -0.011103 0.00048169
-0.061281 0.035737 0.0022527 -0.010853
-0.00059646 0.00068959 0.00038916 0.00043463 0.00013909 -0.0025926 0.0017864 0.00049798
0.00246 -0.011414 0.12919 0.06352
3020000000 0.021411 0.14734 -0.0064445 0.0037681 0.0014882 -0.00022097 -0.0010966 5.5278e-05
-0.00049683 0.00035438 -2.828e-06 0.00032187
-0.0064376 0.0037877 0.080702 -0.031818 -0.00030038 -0.00033263 0.00056563 -0.00089466
-0.0017132 0.00032417 0.0005737 -0.00017735
0.0014823 -0.0002579 -0.00029759 -0.00030877 -0.057863 0.18491 -0.00042474 0.001167
0.000128 0.00041772 -0.001085 -0.0014515
-0.0010543 4.6114e-06 0.00054409 -0.00083967 -0.00040712 0.0010057 0.092302 0.2209
-0.0088568 0.0035065 0.001082 0.00033946
-0.00064093 0.00033348 -0.0017873 0.0004389 0.00025338 0.00034604 -0.0089706 0.0036498
-0.05021 0.060299 -0.00047867 -0.010916
-4.5338e-05 0.00030619 0.00056298 -0.0002633 -0.00093202 -0.0014568 0.00086684 0.00033581
-0.00078576 -0.010411 0.14825 0.061019
3080000000 0.048367 0.15623 -0.0044344 0.0058966 0.0016379 -1.5088e-05 -0.00062184 4.5388e-05
-0.00064824 0.00024078 -7.8572e-05 0.00063982
-0.0044315 0.005843 0.078152 -0.026595 -0.00044717 0.00021679 -0.00010713 -0.00026795
-0.00033737 0.0010864 -9.8916e-05 -0.00060564
0.0016507 -2.4929e-05 -0.00048085 0.00024129 -0.020815 0.20647 -0.00066937 0.00020374
0.00039986 0.00051744 -0.0023736 -0.00058315
-0.00075994 8.5715e-05 -0.00012135 -0.00028888 -0.00073198 0.00038064 0.12503 0.21271
-0.0055379 0.0069894 0.0017524 0.00011567
-0.00056943 0.00021187 -0.00031955 0.0010364 0.00023968 0.00061835 -0.0052296 0.0071434
-0.027453 0.089626 -0.0057736 -0.009242
2.8738e-05 0.00057706 -3.5592e-05 -0.00062084 -0.0024749 -0.00055828 0.0018132 0.00039395
-0.0053716 -0.0093521 0.16272 0.068081
3140000000 0.076599 0.16032 -0.0011511 0.0075363 0.0027912 -0.0014836 -0.0011758 0.0011654
0.0014725 0.00073388 0.00046955 8.0498e-06
-0.0011649 0.0075216 0.073855 -0.027989 -0.0010186 5.6261e-05 0.00080033 -0.00033257
-0.00011667 0.0010494 0.00062491 -0.00047167
0.0027615 -0.001457 -0.00098843 6.2385e-05 0.020797 0.22694 0.0001598 0.0015638
0.0013363 -0.00037617 -0.0026714 0.00085508
-0.0010654 0.0010403 0.00070962 -0.00032215 0.00029473 0.0014512 0.16157 0.18822
-0.0006192 0.0073231 0.00085348 -0.0012332
0.0016129 0.00076132 -0.00013753 0.001049 0.001276 -0.00051971 -0.00084333 0.0071215
-0.014335 0.10751 -0.0068984 -0.0056962
0.00039365 -0.00013489 0.0005699 -0.00046474 -0.00251 0.00086966 0.0008066 -0.001332
-0.0074749 -0.0057927 0.18753 0.058573
3200000000 0.10868 0.17053 0.0040108 0.0065962 0.00072687 -0.0029585 0.00020248 0.0016581
0.00058837 -0.0016642 6.9342e-05 0.00037582
0.0040266 0.0065938 0.084586 -0.026791 -0.0011447 0.00040039 -0.00044882 -0.00099474
0.00084041 0.0011864 -0.00027862 -0.00088103
0.00068625 -0.0029391 -0.0011648 0.00043034 0.065481 0.23253 0.0012389 0.00060006
-0.00012307 -0.0018232 -0.0012041 0.0024273
0.00026383 0.0016611 -0.00042776 -0.0010422 0.0011033 0.00059429 0.18277 0.16549
0.0012813 0.0062634 0.00084287 -0.0013016
0.00047235 -0.0018578 0.00079667 0.0012569 -0.00018319 -0.0018471 0.0013045 0.006418
0.020038 0.12626 -0.0088773 -0.0023329
3.276e-05 0.00062719 -0.00021989 -0.00095369 -0.001301 0.0022915 0.00095414 -0.0013869
-0.0085606 -0.001996 0.2028 0.058716
3260000000 0.14009 0.16293 0.0041886 0.00311 -0.00052864 -0.0024176 0.0011302 0.00079629
3.3736e-05 -0.0018641 -0.00025268 0.00013314
0.0041888 0.0031708 0.092629 -0.029885 -0.0020422 0.001947 -0.00046172 -0.0001167
0.0008302 -0.00052211 -0.00085097 9.9644e-05
-0.00059514 -0.0024566 -0.002004 0.0019712 0.11643 0.22815 0.00047534 -7.3895e-05
-0.00079233 -0.0010357 0.00036736 0.0019291
0.0011611 0.00081188 -0.00050858 -0.00013729 0.00061899 -8.6918e-05 0.20912 0.12832
0.004408 0.0051333 -0.0008956 -0.0019365
4.934e-05 -0.0018256 0.00090769 -0.00062002 -0.00081136 -0.0010182 0.0045925 0.0049086
0.041362 0.13451 -0.0072769 0.003114
-0.00017529 3.2699e-05 -0.0010067 0.00010347 0.00054536 0.0020174 -0.0012832 -0.002185
-0.0073125 0.002529 0.23267 0.049179
3320000000 0.17056 0.15799 0.0072045 0.0013382 -0.00049968 -0.0018326 0.00082904 0.00031737
-0.0019564 -0.0012547 0.00039323 0.00031397
0.0071864 0.0013543 0.099634 -0.025915 0.00048487 0.0023601 -0.00042839 -0.00033208
-0.00029193 -0.00026111 -0.00073744 0.0003289
-0.00048123 -0.0018159 0.0005271 0.0023152 0.16391 0.21949 0.00031816 -0.00026063
-0.001473 -0.00029809 0.00063542 0.00080938
0.00087019 0.00034042 -0.00040007 -0.00036726 0.00023364 -0.00024793 0.21915 0.098181
0.0048776 0.0019701 -0.0014216 1.9118e-05
-0.0019207 -0.0012257 -0.00025538 -0.00033848 -0.0013209 -0.00022427 0.0048218 0.0020559
0.068873 0.13774 -0.0038729 0.0032629
0.00024531 0.00022602 -0.00058086 0.00032526 0.00046053 0.00075778 -0.0010656 0.00049773
-0.0042516 0.0037901 0.24858 0.034998
3380000000 0.20584 0.14111 0.0057796 -0.0020329 -0.0013462 0.00054757 0.0010545 0.00036198
-0.0015637 0.00086305 3.4335e-05 -0.00017001
0.0057584 -0.002012 0.11063 -0.034131 -1.9412e-05 0.0031248 -0.001045 -0.00045947
-1.8585e-05 6.3663e-05 -0.00088464 0.00044514
-0.0013296 0.00055968 5.1093e-05 0.0031536 0.20563 0.19749 0.00053662 -0.00039531
-0.0018773 0.00063749 0.00094293 0.001188
0.0010076 0.00027839 -0.0010658 -0.00034109 0.0006019 -0.00051808 0.23384 0.064816
0.0061243 0.0013264 -0.000267 0.0004464
-0.0015009 0.0009193 -2.6188e-05 8.7131e-05 -0.001681 0.00060992 0.0060988 0.0014001
0.1072 0.13058 -0.0014796 0.0053197
0.00018462 -0.00022863 -0.00088648 0.00036794 0.0010224 0.0015272 -0.000159 1.3685e-05
-0.0010351 0.005066 0.27868 0.017989
3440000000 0.23744 0.12051 0.0046601 -0.0038632 -0.00056516 -0.0015831 0.00051684 1.7504e-05
-0.0012959 0.0015144 0.0010951 -1.3431e-05
0.0046672 -0.00387 0.10407 -0.039003 0.0030855 0.002101 -0.0008472 0.0012142
0.00013066 0.00027671 1.9398e-05 0.00083259
-0.00065073 -0.0015605 0.00315 0.0020084 0.24417 0.16972 -0.00028468 -0.00012238
0.00016906 0.0011948 0.00083824 0.00087522
0.00056295 -7.5302e-05 -0.00090666 0.0011511 -0.00026579 -4.7741e-06 0.23507 0.032563
0.0067807 -0.0016762 -0.0001297 0.00036258
-0.0012889 0.0016203 0.00014841 0.00029712 2.2041e-05 0.0012974 0.0068804 -0.0018219
0.13295 0.12418 0.0022326 0.0031586
0.0010492 -3.033e-05 0.00015799 0.00099724 0.00067883 0.00053744 -0.00048839 0.00036225
0.0016747 0.0031119 0.29549 -0.011479
3500000000 0.27026 0.089225 0.0024608 -0.0047592 -0.0013097 0.0014842 0.00086635 -0.00085089
-0.00079361 0.0015028 0.00086903 -0.00078243
0.0024245 -0.0047471 0.1168 -0.062996 0.0030903 0.0013237 -0.00035077 0.00061377
0.00039394 -4.9665e-05 9.5635e-05 0.00041078
-0.001299 0.0014051 0.0031289 0.0013185 0.27445 0.13535 0.00029515 -0.00011564
-7.3101e-05 0.00095576 0.001846 -0.00020407
0.0011271 -0.00079077 -0.00031408 0.00059003 0.00021618 -8.9555e-05 0.24048 0.0046633
0.0063029 -0.0040786 -0.00032106 -0.00021949
-0.000772 0.0013587 0.00050126 -0.00013868 -5.7481e-05 0.00088491 0.0060493 -0.0041005
0.174 0.10102 0.0027031 0.00090583
0.00075209 -0.00089961 9.4805e-05 0.00023652 0.0019685 -5.1744e-05 -8.3264e-05 0.00016974
0.0026991 0.00095507 0.31585 -0.038678
3560000000 0.28889 0.055481 0.00032043 -0.006006 -3.3446e-05 -0.0011026 0.0006775 0.0002277
0.0011998 0.0016058 -0.000401 -0.0010695
0.00035761 -0.0060366 0.11096 -0.068181 0.0058612 -0.00054964 0.00045507 0.00052588
0.0006547 -0.0001556 0.00017531 0.00033203
-2.0646e-05 -0.0010623 0.0058048 -0.00063483 0.30144 0.092813 1.0797e-05 -0.00021824
0.0008582 0.00074405 0.0015408 -0.00070397
0.00047827 0.00031412 0.0004242 0.00056586 -4.5928e-05 -0.00028093 0.22905 -0.03206
0.0046461 -0.0066969 -0.00025814 -0.00044618
0.001358 0.0014718 0.00060674 -0.0001217 0.00069052 0.00071889 0.0050147 -0.0065072
0.19474 0.092577 0.0021338 -0.0013951
-0.00028971 -0.0011036 0.00023362 0.00039442 0.0015872 -0.00095882 -6.8615e-05 -0.00076496
0.0024878 -0.0018142 0.32813 -0.079639
3620000000 0.30646 0.018162 -0.0011993 -0.0037004 -0.0022152 -0.00023533 0.00015742 -0.0015016
-0.0002487 0.00047305 -0.00028472 -0.00074329
-0.0011611 -0.0037216 0.11176 -0.097107 0.0041956 -0.0037842 0.00029596 0.0004045
-0.00018154 -0.00074457 0.00047623 0.00040276
-0.0022342 -0.0001608 0.0041246 -0.0038504 0.3146 0.049399 0.00010974 -0.0010437
-0.00012966 0.0001192 0.0007813 -0.00084332
0.00022457 -0.001537 0.00025476 0.00045914 0.00010262 -0.00098193 0.21855 -0.061082
0.00020006 -0.0073031 -0.0012347 0.0011255
-0.00034668 0.00049199 -0.00016172 -0.00074415 -0.00020363 0.00011211 0.00023246 -0.0075743
0.21692 0.057334 0.00051593 -0.0012791
-0.00038918 -0.00085395 0.00043456 0.00048334 0.00092583 -0.00073011 -0.0014367 0.0011278
0.00040741 -0.0014979 0.33136 -0.11273
3680000000 0.31131 -0.026182 -0.0036641 -0.0041184 -0.0010568 0.0017807 -0.00094568 -0.00042005
0.0015012 -0.00025047 -0.001198 -0.000613
-0.003669 -0.004059 0.10793 -0.11416 0.0017007 -0.0046019 0.00065344 0.00048658
-0.00039289 -0.00062771 0.00068944 0.00014147
-0.0010538 0.0018348 0.0016237 -0.0046508 0.32584 -0.0002715 -0.00094227 -0.00056569
0.0011749 0.00069868 0.00074653 -0.0019088
-0.00096319 -0.00036723 0.00067293 0.00036959 -0.0010076 -0.00070976 0.20548 -0.095629
-0.0014171 -0.0065068 -0.00102 0.001535
0.0017029 -0.00012761 -0.00042647 -0.00067477 0.0011273 0.00071797 -0.0018522 -0.0062248
0.23751 0.034274 6.6997e-05 -0.0020352
-0.0013514 -0.00056805 0.00074092 1.7562e-05 0.00079903 -0.0019943 -0.00096734 0.0017883
0.00022062 -0.0014479 0.33076 -0.15815
3740000000 0.31327 -0.061867 -0.0031909 0.00011863 -0.0022021 0.0025293 9.5882e-05 -0.00084292
-0.00077471 0.00025684 -0.00099508 0.00042754
-0.0032033 9.6837e-05 0.099382 -0.13554 0.00097261 -0.0054917 0.00044468 -0.00020596
-0.0002133 -0.00030881 0.00052319 0.00011588
-0.0021609 0.0026281 0.00089609 -0.0054525 0.32919 -0.039426 -0.00077062 -5.2308e-05
-0.00025704 6.8254e-05 -0.0005668 -0.0011314
1.5173e-05 -0.00080564 0.00041082 -0.00017098 -0.00079468 -8.4935e-05 0.18365 -0.11829
-0.0027397 -0.0051443 0.00088383 0.0023319
-0.00084633 0.00021492 -0.00038619 -0.00027966 -0.00028674 0.00011419 -0.0022972 -0.0049981
0.24602 0.0015135 -0.0010115 -0.00067664
-0.00087933 0.00027281 0.00052656 0.0001717 -0.00055486 -0.0011559 0.00079685 0.0023668
-0.0011228 -0.0011524 0.31664 -0.19838
3800000000 0.30891 -0.10847 -0.0022523 0.00075913 0.00094171 0.0035687 -0.0013824 -0.0017128
0.0016804 0.00082322 -0.0009273 0.00017149
-0.0022374 0.00076804 0.089339 -0.1507 -0.0019946 -0.0050265 0.00024261 0.00032722
-0.00097044 -0.0002844 0.00085648 3.1668e-05
0.00095172 0.0036903 -0.0020454 -0.0049951 0.326 -0.081216 -0.00083193 0.00049203
0.00065438 0.0001924 -0.00088679 -0.00052619
-0.0013307 -0.0017616 0.00024606 0.00026643 -0.00083088 0.00048019 0.17515 -0.14419
-0.0034723 -0.0037765 0.0013869 0.0016493
0.0018267 0.00095212 -0.00085138 -0.00025402 0.00058591 2.8381e-05 -0.0037155 -0.0042279
0.26258 -0.036101 0.0017285 0.00048225
-0.0010193 0.0001629 0.00082426 -5.7229e-05 -0.00078644 -0.00042617 0.0012958 0.001493
0.0012445 0.00078569 0.3096 -0.23857
3860000000 0.29736 -0.13973 -0.00063379 0.0011169 0.0025752 0.0019534 -0.0019049 0.0011794
0.00088919 -0.0011861 -0.00035996 0.0013656
-0.00072527 0.001123 0.070153 -0.16091 -0.0031582 -0.0051112 0.00072566 -0.00070992
-0.00083858 0.001183 0.00050489 -0.0010063
0.0025402 0.0018504 -0.0032117 -0.0050824 0.30652 -0.12134 -0.00071892 0.00095903
0.00026528 -0.00038395 -0.00070078 -0.00053497
-0.002018 0.0012008 0.00072163 -0.00066156 -0.00068539 0.00077106 0.14726 -0.15877
-0.0030258 -0.0037775 0.002086 0.0011788
0.00087346 -0.0011517 -0.00086778 0.0011686 0.00022524 -0.0002553 -0.0032102 -0.003212
0.26173 -0.064088 7.5503e-06 -0.0016921
-0.00029414 0.0014573 0.00058017 -0.00098518 -0.00076784 -0.00058467 0.0019304 0.0011401
0.00058122 -0.0014469 0.28722 -0.27709
3920000000 0.28357 -0.17979 0.0016072 0.00015762 0.0037653 0.0024411 -0.00020936 0.00088635
0.00059367 -0.00011534 0.00077313 0.00071914
0.0015922 0.00019396 0.043521 -0.17713 -0.0050144 -0.0034721 -0.0004918 -0.00019239
0.00035313 0.00026442 -0.00011947 -0.00055519
0.0038364 0.0024205 -0.0050628 -0.0034696 0.30027 -0.15439 0.00034788 0.0012711
0.0019555 -0.00090331 -0.00058246 -0.00020477
6.5564e-05 0.00094036 -0.00043804 -0.00023085 0.00032483 0.0014599 0.1275 -0.17021
-0.0038175 -0.0029198 0.0021623 -0.00025425
0.00062853 -2.1368e-06 0.00034715 0.0002222 0.0017943 -0.00095842 -0.0034433 -0.0031201
0.25633 -0.11132 0.0011224 -0.00072709
0.00055209 0.00077327 -0.00018825 -0.00060254 -0.00045382 6.2112e-06 0.00229 -7.6307e-05
0.00084107 -0.0011385 0.26532 -0.30581
3980000000 0.25654 -0.21594 0.001874 -0.0029556 0.0047913 -0.00038466 8.9356e-05 0.0011591
0.0009746 -0.0019342 0.00065666 0.00013984
0.0018162 -0.0029432 0.021557 -0.19136 -0.005726 -0.0014351 0.00078925 0.00041661
0.00050637 0.00052959 -1.6804e-05 -0.0014053
0.0048844 -0.00037297 -0.0056994 -0.0013603 0.272 -0.18498 0.0012674 6.0405e-05
-0.0008069 -0.0014233 -0.00062477 -0.00035721
5.5618e-05 0.0010996 0.00073002 0.00043468 0.0013799 -6.5795e-05 0.091321 -0.19191
-0.0042853 -0.0037982 0.001551 -0.00085684
0.00083309 -0.0019404 0.00061053 0.00054757 -0.00088853 -0.0013988 -0.0045903 -0.0037966
0.24562 -0.14155 0.0021664 -0.0047406
0.00045084 0.00024129 1.5792e-05 -0.0013774 -0.00061464 -0.0002605 0.0013888 -0.00085735
0.0021314 -0.0042255 0.23095 -0.34276
4040000000 0.2289 -0.24144 -0.00042053 -0.0038802 0.0032463 -0.0030804 0.00052149 0.00014751
-0.00064252 -0.00051269 0.0002692 -5.619e-05
-0.00038791 -0.0038859 -0.0039391 -0.19876 -0.0048456 0.00017139 0.00015506 -0.0010202
1.1401e-05 0.00032407 -0.0016845 -0.00016465
0.0032547 -0.0031556 -0.0048785 0.00027239 0.25014 -0.21869 0.00020048 -0.00073771
-0.0005883 -0.00061877 -0.0013787 0.00012648
0.00049553 0.00028091 0.00021463 -0.00096788 0.00014098 -0.00066152 0.069336 -0.18707
-0.006891 -0.0011965 0.00135 -0.00030148
-0.00058553 -0.00062413 -1.741e-05 0.00034246 -0.00051599 -0.00069158 -0.0066666 -0.0010149
0.23479 -0.17491 -0.0017401 -0.0033958
0.00052061 -0.00011903 -0.0015874 -0.00017207 -0.0014425 -3.8158e-05 0.001484 -0.00051083
-0.0016131 -0.0034999 0.1953 -0.36128
4100000000 0.19972 -0.26551 -0.0031589 -0.0029187 0.0011891 -0.0034154 -0.0003389 4.7429e-05
0.00064606 -0.0015837 0.00060828 0.00030014
-0.0031342 -0.0029452 -0.029181 -0.20309 -0.0048135 0.0010994 -0.00015722 -0.00030406
0.00069389 0.00031308 -0.000436 9.1398e-05
0.0010985 -0.0033937 -0.0047582 0.0011683 0.22895 -0.24515 0.0002514 -8.5418e-05
-0.00092603 -0.00031974 -0.0013095 -0.00019959
-0.00029045 1.5591e-05 -0.00022535 -0.00024826 0.00022489 -4.3649e-05 0.03596 -0.20093
-0.0053351 0.00053876 0.0014631 -0.0015836
0.00030254 -0.0016252 0.00074022 0.00015421 -0.00082766 -0.00013811 -0.0056726 0.00056912
0.22088 -0.20056 -0.0014584 -0.0039222
0.00053067 0.00028276 -0.00053837 0.00024452 -0.0010228 -1.1139e-05 0.0011766 -0.0014129
-0.0013608 -0.0038759 0.16129 -0.38954
4160000000 0.17029 -0.28302 -0.0035987 -0.002021 -0.0002521 -0.0032849 0.00083071 -1.5621e-05
-0.0040382 -0.00066672 0.00078149 -0.00081049
-0.0035758 -0.0019847 -0.055284 -0.19951 -0.004572 0.0027412 -0.00041994 -0.00018865
0.00040015 -0.00052 -0.00085421 0.00049001
-0.00025119 -0.0032442 -0.0045635 0.0028599 0.19594 -0.26113 0.00039144 -7.9878e-05
-0.00075613 -0.00049043 -0.0012132 0.0010448
0.00062417 -4.7836e-06 -0.00036651 -0.00025935 0.00039914 -0.00017448 0.011566 -0.18855
-0.0055454 0.001733 0.0012761 -0.00224
-0.0037875 -0.00065315 0.00028811 -0.00044117 -0.00083308 -0.00033046 -0.0053166 0.0018586
0.18983 -0.23288 -0.0035059 -0.0031252
0.00083799 -0.00055835 -0.0008485 0.00054304 -0.0013362 0.0009668 0.0014992 -0.0023922
-0.0034593 -0.0036099 0.11193 -0.39694
4220000000 0.1426 -0.29882 -0.0044392 0.00010616 -1.5623e-05 -0.0037411 -0.00044173 -0.00024122
-0.0009665 0.00081387 0.00015969 -0.0010613
-0.0044074 0.0001154 -0.091285 -0.18971 -0.0021719 0.003383 -0.00014944 -9.7e-05
3.9548e-05 0.00011787 -0.00050154 0.0010369
-4.2239e-05 -0.0037535 -0.0021428 0.003373 0.16645 -0.28728 0.00012836 2.5692e-06
0.00020609 0.0003918 -0.00026034 0.0012414
-0.00034452 -0.00033353 -7.5199e-05 -5.4418e-05 0.0001314 4.6877e-05 -0.012231 -0.18667
-0.0046379 0.0024386 -0.0004687 -0.0021644
-0.001105 0.00084644 2.2736e-05 3.1978e-05 0.00018951 0.00031802 -0.0045648 0.0023011
0.17634 -0.25868 -0.0045468 -0.0033827
0.00024098 -0.0013626 -0.00059591 0.0010053 -0.00027534 0.0011475 -0.00063058 -0.0021611
-0.00462 -0.0029192 0.085214 -0.41106
4280000000 0.11206 -0.30805 -0.0028114 0.0016491 -0.0016674 -0.0043431 -0.00040242 0.0006186
-0.00055045 0.0014578 -0.00039219 -0.00036005
-0.0028251 0.001637 -0.11715 -0.19471 -0.0029175 0.0030264 -0.00069914 -0.00030439
0.0002129 0.00017624 0.00065173 0.00060718
-0.001782 -0.0042897 -0.0028902 0.0030243 0.13696 -0.29482 0.00079558 -0.00012559
-0.00078343 0.00072342 -0.00051374 0.00069941
-0.00040504 0.00057406 -0.00075901 -0.00028157 0.00087625 -0.00027389 -0.049962 -0.17202
-0.0044059 0.0023004 -0.00060156 -0.0024583
-0.00063968 0.001391 0.00015634 0.00034399 -0.00077216 0.00091611 -0.0045277 0.0024576
0.131 -0.28152 -0.0061758 -0.00096579
-0.00054573 -0.00016603 0.00087834 0.00067923 -0.00029911 0.00088193 -0.00054219 -0.0024551
-0.0059719 -0.00090085 0.033185 -0.41688
4340000000 0.084552 -0.31754 -0.0018465 0.0018345 -0.0024705 -0.0015016 0.00028033 0.00047507
-8.8214e-05 0.00049737 -0.0001411 -0.001262
-0.0018042 0.0017919 -0.13807 -0.16866 -0.0019171 0.0040489 -0.0001579 0.00047449
-0.00019231 -0.00031099 0.00029617 0.00039324
-0.0024668 -0.0014527 -0.0018387 0.0041019 0.10128 -0.31136 -0.00039455 -0.0010341
0.00017837 0.00060244 0.00080292 0.0023602
0.00025474 0.00048671 -7.3632e-05 0.00052622 -0.00041747 -0.0010289 -0.068324 -0.16882
-0.0043301 0.0035124 -0.0014899 -0.0026156
0.00012873 0.00080498 -6.851e-05 -0.0003988 0.00027744 0.000554 -0.0042686 0.0035244
0.10566 -0.30573 -0.0042206 0.0015263
2.4637e-05 -0.0014045 0.00027647 0.00046192 0.00066738 0.002035 -0.0017271 -0.0025065
-0.0046271 0.0013677 0.00030062 -0.41073
4400000000 0.054576 -0.3235 -0.0010035 0.001384 -0.002347 -0.0015955 0.00066915 0.0012936
7.0106e-05 0.00060519 -0.00028079 -0.00048463
-0.0010224 0.0013593 -0.16684 -0.15925 -0.0012798 0.0041448 -0.00045047 0.000463
0.000119 -0.00052815 0.00053947 0.00045429
-0.0024296 -0.0016311 -0.0012226 0.0041763 0.072695 -0.31865 -0.00020937 -0.00012852
0.00048444 0.00027635 0.0010935 0.0012736
0.00070485 0.0012226 -0.00047117 0.0003923 -0.00010793 -0.00021368 -0.092631 -0.15622
-0.0033648 0.0050682 -0.0023715 -0.0014003
-2.194e-05 0.00057877 9.9224e-06 -0.00052627 0.00036581 0.00024484 -0.0034216 0.0050616
0.074382 -0.31916 -0.0042114 0.00077487
-0.00033813 -0.0006525 0.00047969 0.00038662 0.0010796 0.0014608 -0.0022835 -0.0013143
-0.0040945 0.00090401 -0.045302 -0.41645
4460000000 0.018215 -0.32388 -0.00065823 0.00037249 -0.0042188 -0.00081641 0.0014575 -0.0007032
-0.00030698 0.0011946 -0.00094331 -0.00040936
-0.00065033 0.00038544 -0.18912 -0.13021 -0.00042352 0.0045423 -0.00040106 0.00075973
-0.00030558 -0.0004132 0.00050492 -0.00051554
-0.0041633 -0.00070527 -0.00039245 0.0045614 0.046604 -0.32574 -0.00032802 -0.00048444
0.00032134 0.00044089 0.0017749 0.00061534
0.0014141 -0.00062795 -0.0003359 0.0007715 -0.00050043 -0.00041115 -0.10617 -0.13484
-0.0015293 0.0060465 -0.0023459 -0.00056859
-0.00036687 0.0013431 -0.00020693 -0.00040976 0.00047352 0.00037134 -0.0013831 0.006162
0.03954 -0.31508 -0.0044897 0.0028752
-0.00075947 -0.00022499 0.00052029 -0.00042029 0.0018006 0.00060396 -0.0024482 -0.00073038
-0.0041783 0.0031064 -0.085629 -0.39789
4520000000 -0.0052033 -0.32456 -0.00037116 -0.00041911 -0.003656 0.00030747 0.00070158 1.1168e-05
0.0016866 0.00010559 -0.00068261 0.0010484
-0.00038238 -0.00043251 -0.21381 -0.11333 0.00074541 0.0045588 0.00063191 0.00083406
-0.0002586 0.0001143 0.00022695 -0.00019535
-0.0036724 0.00031394 0.00082929 0.0045104 0.015667 -0.32352 -0.001297 0.00044706
0.00080038 -0.0005085 0.001726 -0.00090436
0.0006847 -4.579e-05 0.00064668 0.00082833 -0.001106 0.00032279 -0.12347 -0.12554
-0.00059789 0.0055527 -0.002752 -0.0005004
0.0017368 0.00011884 -0.00034529 7.4968e-05 0.00082197 -0.00048713 -0.0006283 0.0055762
-0.0080313 -0.328 -0.0024732 0.0029192
-0.00079813 0.00083278 0.0002623 -0.00023161 0.0016422 -0.0010778 -0.0028362 -0.00040919
-0.0026517 0.0026897 -0.11466 -0.39542
4580000000 -0.042508 -0.31801 -0.0012385 -0.00075272 -0.003127 0.002425 0.00081262 -0.00042745
0.00021677 8.6027e-05 -0.00040869 0.00079981
-0.0012791 -0.00074914 -0.23264 -0.087379 0.00090329 0.0040508 0.00057793 -5.7899e-05
-0.00010656 0.00020712 0.0002646 -0.00030866
-0.0030526 0.0024367 0.0010002 0.0041324 -0.01575 -0.32112 -0.00024201 0.00058018
-0.00014936 -0.00022162 0.001419 -0.0010686
0.00078529 -0.00032332 0.00059425 -8.0869e-06 -0.00028863 0.00052842 -0.1343 -0.10132
0.0018762 0.0050851 -0.0030047 0.00082876
0.00023651 0.00010617 8.6064e-05 0.00026828 -0.00025029 -8.8383e-05 0.0019367 0.0052326
-0.035073 -0.33542 -0.0023197 0.0035667
-0.00047075 0.00087653 0.00013718 -0.00030041 0.0015203 -0.00089388 -0.0028206 0.001094
-0.0023518 0.0038683 -0.15909 -0.36734
4640000000 -0.068387 -0.31196 -0.0025586 -0.0017125 -0.0030301 0.0026971 0.00054627 -0.001534
0.0015868 -0.00029281 0.00032838 0.00073773
-0.0025555 -0.001746 -0.2433 -0.05942 0.0015785 0.0038927 0.00077298 0.00034867
-0.00031235 0.00034031 -0.00022054 -0.00075853
-0.0030025 0.002664 0.0016607 0.0038852 -0.039963 -0.31478 0.00016313 0.00089089
0.00098439 0.00014426 0.00043967 -0.0019606
0.00058469 -0.0016003 0.00075856 0.00034338 0.0002312 0.00089709 -0.13976 -0.086639
0.0035101 0.0037635 -0.0023659 0.002193
0.0015019 -0.00012657 -0.00038156 0.00032626 0.00091649 -4.3581e-06 0.0036723 0.0036362
-0.068446 -0.32225 -0.0024982 0.0038241
0.00034653 0.00080994 -7.1287e-05 -0.00074514 0.00046943 -0.0020346 -0.0023495 0.0017969
-0.0024508 0.0037275 -0.17915 -0.357
4700000000 -0.095808 -0.30787 -0.0042455 -0.00015381 -0.0016383 0.0046152 -0.00090016 -0.0010274
0.0011397 -0.00063442 0.00075271 0.00060896
-0.0042488 -0.00015575 -0.25525 -0.041034 0.0026359 0.0042512 0.00047633 -0.00051531
0.00020668 0.000397 -0.00032806 1.6381e-05
-0.001503 0.0045942 0.0026504 0.0042398 -0.070464 -0.30964 -0.00026617 0.00050975
9.376e-05 -0.00023925 -1.2222e-06 -0.001441
-0.00093932 -0.0010862 0.00047981 -0.00058667 -0.00019168 0.0004867 -0.1567 -0.066048
0.0033318 0.0014643 -0.0013799 0.0022275
0.0010548 -0.00066758 0.0003078 0.00033635 0.00013275 -0.00017223 0.0031201 0.0013209
-0.10682 -0.31592 -0.0015152 0.0039687
0.00087134 0.00042882 -0.00034409 0.00010382 0.00015316 -0.0014489 -0.0016373 0.0023634
-0.0012036 0.0039555 -0.22217 -0.32738
4760000000 -0.12656 -0.29328 -0.0048082 0.0013448 0.0007 0.004563 -0.00075619 -0.00067254
0.00032135 -0.00098915 0.00080417 -0.0002496
-0.0048062 0.0013519 -0.25162 0.0010349 0.0030381 0.0031206 -4.2402e-05 -0.00073379
0.00039141 0.00019182 0.0001754 -9.9334e-05
0.00079195 0.0045764 0.0031095 0.0030539 -0.10121 -0.29609 0.00082856 0.00042776
0.0011629 0.00025267 -0.0010201 -0.0011815
-0.00068855 -0.00055746 -3.7383e-05 -0.00069053 0.00079798 0.00037079 -0.15089 -0.049534
0.0021526 0.00080402 -0.0010335 0.0027428
0.00022532 -0.0011463 0.00036403 0.00024612 0.0011542 0.0002279 0.0021476 0.001076
-0.14008 -0.30056 -9.154e-05 0.0044547
0.00079771 -0.00016402 0.00019163 -0.00012895 -0.0010916 -0.0011234 -0.00079329 0.002821
-0.00042749 0.0043106 -0.23338 -0.30697
4820000000 -0.15313 -0.27961 -0.0049861 0.0026624 0.0014438 0.0027678 -0.00077454 -0.00045699
0.00042049 -0.00095652 0.00029901 -0.00032425
-0.0050069 0.0026294 -0.26367 0.023301 0.0042829 0.0033454 -7.7777e-05 -0.00032648
0.00025756 -9.0642e-06 -0.00019157 -0.00041424
0.0015183 0.0027236 0.0043488 0.0032861 -0.12837 -0.29224 0.0004998 -0.00035695
0.00033396 -0.00085178 -0.00084734 -0.00034653
-0.0010085 -0.00042801 -0.00010099 -0.00031564 0.0005028 -0.00033138 -0.1662 -0.032206
0.0017317 -6.3872e-05 4.2155e-06 0.0031093
0.00045515 -0.00072385 0.00029491 -6.665e-05 0.00044057 -0.00079604 0.001804 -0.00011383
-0.18016 -0.28373 -0.00013019 0.0029241
0.00040033 -0.00041835 -0.00019763 -0.00041738 -0.00086413 -0.00036894 8.7913e-05 0.0029588
-0.00016567 0.0030479 -0.27113 -0.27645
4880000000 -0.18453 -0.26078 -0.0042316 0.0045192 0.0020763 0.0031445 -0.0015224 0.000198
-0.00088094 -0.0010552 0.00028051 2.9109e-05
-0.0042314 0.0045072 -0.25572 0.064272 0.0047578 0.0016982 -0.00033416 -0.00017567
-0.00020057 0.00010584 -0.00017156 -7.1388e-06
0.0020847 0.0031188 0.0048083 0.0016413 -0.14762 -0.27932 0.00046908 -0.0004803
-0.00021788 -0.0012632 -0.00043233 -3.8306e-05
-0.0014578 0.00021909 -0.00035947 -0.00019987 0.00049442 -0.00052143 -0.15964 -0.013869
0.00078552 -0.00014108 0.0011245 0.0027015
-0.00082137 -0.0012572 -0.000245 0.00010461 -0.00022826 -0.0012129 0.00060769 -0.0003432
-0.21142 -0.2692 0.00026607 0.0031632
0.00028716 6.152e-05 -0.00014688 -5.3493e-06 -0.00048922 -3.5853e-05 0.0012001 0.002699
0.00032141 0.0031506 -0.28305 -0.24708
4940000000 -0.20551 -0.24369 -0.0031348 0.0064471 0.002732 0.0013251 -0.00017707 0.00080292
-0.001044 -0.00064825 0.00022838 -0.00072207
-0.003158 0.0064381 -0.26808 0.090483 0.0058662 0.0014072 -0.00010867 -0.00012505
0.00035718 -0.00025288 -0.00040813 9.1923e-05
0.0027929 0.0012656 0.0059078 0.0012844 -0.16736 -0.25609 2.3922e-05 -0.00038903
-0.0010568 -0.00017887 -0.00045358 0.00022762
-0.00018426 0.00075697 -0.00011333 -0.00013716 -5.5942e-06 -0.00045025 -0.1672 -0.0039355
-0.0005066 -4.8241e-05 0.0020511 0.0016858
-0.001125 -0.00049487 0.00040154 -0.00031046 -0.0010411 -0.00019346 -0.00054886 0.00024454
-0.23568 -0.24182 2.2639e-06 0.0029441
0.00025783 -0.00076465 -0.00045311 0.00015244 -0.00038948 0.00022018 0.0019222 0.0018479
4.5369e-05 0.0027588 -0.30689 -0.22177
5000000000 -0.22618 -0.22009 -0.00024832 0.0073816 0.0031851 0.0018759 -0.00024251 0.00060318
-0.00067802 0.000708 -0.00038834 -0.00091865
-0.00029145 0.0073193 -0.25439 0.10775 0.0059379 -0.00068462 -0.00027613 -8.1425e-05
-0.00023158 -0.00056745 -0.00025185 -7.462e-05
0.0032234 0.0017945 0.0059413 -0.00078537 -0.19747 -0.24252 -0.00062773 -0.0007788
-0.00051885 -0.00043355 -0.00039239 -0.0001652
-0.00016378 0.00065085 -0.00030182 -8.6702e-05 -0.00061436 -0.00074334 -0.1612 0.020206
-0.0010565 0.0017451 0.0021065 0.0012682
-0.00051826 0.00062686 -0.0002228 -0.00050359 -0.00058159 -0.00028789 -0.00088756 0.0016807
-0.26355 -0.2197 0.00039412 0.0036894
-0.00023592 -0.00090173 -0.00021404 -6.299e-05 -0.00048804 -9.2158e-05 0.0024011 0.0012154
0.00014559 0.0036808 -0.3193 -0.18739
5060000000 -0.24797 -0.19306 0.001749 0.0071433 0.0032098 -0.00034789 0.0001217 0.00059334
-0.00039527 -0.00012171 -0.00032923 -0.00017974
0.0017282 0.0071296 -0.23767 0.14464 0.0053595 -0.0019166 -3.5668e-05 0.00022394
-0.00041189 5.0802e-05 -0.00036227 0.00023219
0.0032813 -0.00038815 0.0053325 -0.0019838 -0.21169 -0.22105 -0.00031109 0.00029731
-0.00096364 0.00024619 -0.0010394 3.9114e-05
6.0089e-05 0.0005775 1.4405e-05 0.00023773 -0.00034239 0.00027225 -0.16335 0.027557
-0.00019168 0.0030488 0.002158 0.00055858
-0.00048688 -2.3116e-05 -0.00048496 1.1588e-05 -0.00094541 8.8895e-05 -0.00029179 0.0030857
-0.27926 -0.18934 0.0012181 0.0033448
-0.00038914 -0.00015421 -0.00042891 0.00029924 -0.0010797 -0.00018375 0.0019476 0.00042854
0.0012572 0.003582 -0.33143 -0.15826
5120000000 -0.26412 -0.16765 0.003435 0.0061518 0.002983 -0.00062514 0.00032633 0.00076895
-4.6719e-05 0.00079377 -0.00034899 0.00013563
0.0034277 0.0061125 -0.23237 0.17138 0.0047943 -0.0027147 0.00012637 0.00028084
-4.9201e-05 -0.00015863 0.0001599 0.00028254
0.0029193 -0.00067184 0.0047383 -0.0028211 -0.22617 -0.20589 -8.4205e-05 0.00020758
-0.00022667 0.00076151 -0.0012563 0.00080241
0.00038245 0.00065484 9.6892e-05 0.00027534 -0.00013916 0.00020638 -0.15946 0.054017
0.0012864 0.0033093 0.0023852 0.00015795
5.0988e-05 0.00090513 -5.3663e-06 -0.00015694 -0.00019536 0.00091974 0.0013328 0.0033244
-0.29367 -0.15469 0.0014966 0.0037048
-0.00053798 0.000184 0.00018527 0.00024219 -0.0011589 0.0007052 0.0024484 0.00024657
0.0015731 0.0035459 -0.3449 -0.12459
5180000000 -0.28059 -0.13791 0.0050793 0.0048066 0.0033863 -0.0010894 0.0002 0.00051941
-0.00011664 0.00023502 -0.00050703 0.00034439
0.0050821 0.0048608 -0.21072 0.19399 0.0041913 -0.0038966 -0.00032556 -0.00025822
-0.00019749 -0.00017497 -0.00010205 0.00014277
0.0033223 -0.0011028 0.0041402 -0.0039539 -0.23715 -0.16989 -0.00033668 0.00059573
-0.00017684 -6.8267e-06 -0.00032847 0.0010116
0.00021673 0.00057089 -0.00034068 -0.000267 -0.00024785 0.00058011 -0.15861 0.063579
0.0028507 0.0039953 0.0022126 -0.00066292
-9.1747e-05 0.00022552 -0.00023022 -0.00014632 -0.00013329 -9.2913e-05 0.0027821 0.0038728
-0.30659 -0.11338 0.0027657 0.0037687
-0.00040266 0.00043964 -0.00017128 0.000145 -0.00020736 0.0011768 0.002242 -0.00083041
0.0027484 0.0036557 -0.34719 -0.093017
5240000000 -0.28997 -0.1108 0.0051638 0.003492 0.0027763 -0.0026667 0.00068184 7.9085e-05
-0.00018582 -0.00016934 8.6381e-05 0.00053018
0.0051316 0.0035067 -0.19935 0.232 0.0030488 -0.0046095 -7.5696e-05 6.8009e-05
-0.00025622 9.456e-06 0.00025601 0.00034118
0.0027296 -0.0027463 0.0029436 -0.0046558 -0.25386 -0.14532 0.00035988 0.0002269
-0.00019658 0.00066312 9.5409e-05 0.0013855
0.00079019 9.027e-06 1.1769e-05 7.7336e-05 0.00031512 0.00024259 -0.15921 0.083999
0.003622 0.0026948 0.0015921 -0.0012825
-0.00031922 -8.0282e-05 -0.00026125 1.3813e-06 -0.00027875 0.00071879 0.0037742 0.0027927
-0.32155 -0.071329 0.0032118 0.002589
-7.2921e-05 0.00061597 0.00026858 0.00032381 -3.2068e-06 0.001253 0.0015654 -0.0011631
0.0029355 0.0026856 -0.35422 -0.059813
5300000000 -0.29568 -0.081141 0.0060252 0.0020082 0.0017276 -0.0030415 0.0001665 -0.00042743
0.00023502 0.00081948 0.00016271 0.00014019
0.0059858 0.0020189 -0.19189 0.23684 0.0021197 -0.0052936 -0.00017021 0.00022879
3.9957e-05 0.0004552 0.00027919 0.00035325
0.0017119 -0.0030709 0.0020702 -0.0053487 -0.26998 -0.12034 0.00034596 -0.00032043
0.0004128 0.0004572 0.00070201 0.00069663
0.00014185 -0.00036929 -0.0001758 0.00018091 0.00038934 -0.0003053 -0.15155 0.093441
0.0054386 0.0020617 0.0013783 -0.0014644
0.00026641 0.00075015 7.6966e-05 0.00046889 0.00058507 0.00048305 0.0054826 0.0016976
-0.33297 -0.042873 0.0030196 0.0027472
0.00019124 0.00025895 0.00029865 0.00023928 0.00078359 0.00066795 0.0014336 -0.0016522
0.0034952 0.0029559 -0.34966 -0.023989
5360000000 -0.29638 -0.044558 0.0059886 0.00077924 0.00057455 -0.0036179 0.00038968 -3.1381e-05
5.8162e-05 0.00041681 0.00060709 -9.5285e-05
0.0059867 0.00078269 -0.15506 0.25857 0.00091732 -0.0056007 9.7466e-05 0.0001989
-3.3544e-06 7.9655e-05 0.0005298 -0.0001663
0.0004786 -0.0036726 0.00082299 -0.0056149 -0.26968 -0.093517 0.00038629 0.00039049
0.00026735 0.00037151 0.00078624 0.0004453
0.00043488 1.9306e-05 0.00013638 0.00025253 0.00033932 0.00040246 -0.14979 0.11131
0.0059784 -0.00071562 0.00080008 -0.001963
1.0317e-05 0.00048642 -5.5497e-05 7.6967e-05 0.00025449 0.00050544 0.0057612 -0.00048238
-0.32927 -0.0046405 0.0048143 0.002241
0.00069939 -0.00012763 0.00058419 -5.8145e-05 0.00071606 0.00052128 0.00064679 -0.0019756
0.0046142 0.0018912 -0.34835 0.0044282
5420000000 -0.29942 -0.021195 0.0061615 -0.0010266 -0.00054722 -0.0037496 -6.2699e-05 -0.000127
0.00075894 0.0004584 0.00042639 -0.0001673
0.0061643 -0.0010112 -0.13608 0.28575 -2.0275e-06 -0.0055447 8.5359e-05 0.00017714
0.00012499 -0.00011371 0.00030688 -4.095e-05
-0.00057501 -0.0038021 -0.000134 -0.0055553 -0.28608 -0.060024 -0.0001328 -0.00056492
0.00073067 1.4471e-05 0.00084186 4.2177e-05
-0.00010101 -0.00013201 9.3486e-05 0.0001638 -0.00010268 -0.00053923 -0.13858 0.12608
0.0048498 -0.0019298 7.8166e-05 -0.0016392
0.00080847 0.00040465 0.00019742 -2.2103e-05 0.00062952 -1.008e-05 0.0051181 -0.0019334
-0.33291 0.024634 0.0047473 0.00085492
0.00018898 -0.00018961 0.00027463 -5.6274e-05 0.00084584 -5.9274e-05 7.0002e-05 -0.0016274
0.0045849 0.0011799 -0.34138 0.045488
5480000000 -0.29188 0.015249 0.0050575 -0.0019478 -0.0019817 -0.0030286 0.00038329 1.6186e-05
0.00080326 -0.00025728 -0.00021273 -8.626e-05
0.0050593 -0.0019299 -0.12213 0.29375 -0.0016047 -0.0056767 4.2764e-05 0.00021482
5.8646e-05 2.4219e-05 0.0001363 -0.00019865
-0.0020186 -0.0029889 -0.0016993 -0.0056527 -0.2904 -0.038235 -0.00027671 0.00017572
0.0006593 -0.00018791 0.00065698 -9.4966e-05
0.00036742 -6.103e-05 3.2992e-05 0.00021853 -0.00030243 0.00012864 -0.13205 0.13717
0.0043287 -0.0033037 -9.0636e-05 -0.0018394
0.00076844 -0.00031203 3.4834e-05 2.0175e-05 0.00070493 -0.00022886 0.004117 -0.0035625
-0.32235 0.053316 0.0047145 0.000356
-6.7732e-06 -0.00015649 0.00022739 -0.00024501 0.00074172 -6.7817e-05 -5.9849e-05 -0.0018741
0.0050364 0.0005502 -0.33308 0.068256
5540000000 -0.28907 0.040385 0.0042272 -0.0026123 -0.0026801 -0.0020314 0.00034334 -0.00043605
0.00014518 -0.00015074 -0.00035599 0.00010795
0.0042234 -0.0026069 -0.081884 0.31155 -0.0025556 -0.005007 0.00040759 0.0001156
-1.2278e-05 -0.00018235 -4.375e-05 -0.00043959
-0.0027281 -0.0020172 -0.0026638 -0.0049324 -0.28993 -0.016968 0.00027697 -6.7399e-05
0.00043019 -0.00018719 0.00059276 -0.00016042
0.00033032 -0.00032134 0.00042197 8.2885e-05 0.00025013 -4.131e-05 -0.12092 0.15846
0.0027196 -0.0041966 -0.00089777 -0.0018307
0.00021524 -0.00012775 3.3429e-05 -0.00012495 0.00038564 -0.00016775 0.0026635 -0.0041157
-0.30886 0.088341 0.0049961 -0.0011433
-0.00035812 2.8183e-05 -0.00012182 -0.00031371 0.00044079 -0.0002221 -0.0009932 -0.0018081
0.0049747 -0.0013246 -0.32467 0.10944
5600000000 -0.27803 0.068725 0.0034765 -0.0036515 -0.0023705 -0.001715 0.00036162 -0.00028033
0.00035132 -0.00022232 0.00028661 0.00036763
0.0034962 -0.0036337 -0.079117 0.32601 -0.0036581 -0.004688 5.6619e-05 -0.00020476
-9.9676e-05 7.3977e-05 -0.0002269 -0.00018894
-0.0023844 -0.0016582 -0.0037402 -0.0046601 -0.28942 0.014919 -4.1395e-05 2.8542e-05
0.00026335 -0.00044639 0.00028171 -0.00050083
0.00031015 -0.00037681 0.00011511 -0.00022457 -6.877e-06 3.4821e-05 -0.11307 0.15811
0.0015566 -0.0038688 -0.0011214 -0.0012213
0.00030748 -0.00018784 -0.00012117 0.00011601 0.00032953 -0.00046605 0.0016749 -0.0038397
-0.29962 0.11838 0.0044234 -0.0013477
0.00027485 0.0005857 -0.00029187 -0.00030908 0.0004177 -0.00050896 -0.00099953 -0.0010528
0.0041379 -0.0012472 -0.30329 0.12301
5660000000 -0.26733 0.090454 0.0031465 -0.0036418 -0.0034366 -0.00065399 -0.00037625 -0.00070225
-5.7025e-05 -0.00071785 0.00046801 -0.00022972
0.0031547 -0.0036196 -0.038252 0.31779 -0.0045207 -0.0031365 5.929e-06 -0.00013647
0.00013213 -4.2313e-06 -6.4591e-05 -0.00017614
-0.0034438 -0.00064482 -0.0045333 -0.0030417 -0.29051 0.038633 -0.00018218 0.00016899
-0.00031673 -0.00034889 0.0002955 -0.0010529
-0.00035951 -0.00070721 -4.3743e-05 -0.00013135 -0.00018115 0.00013576 -0.098147 0.17813
0.00075644 -0.0039813 -0.0012676 -0.00087712
-2.112e-05 -0.00063788 0.00014916 8.8291e-07 -0.00043169 -0.0003957 0.00072014 -0.0041687
-0.28537 0.14572 0.0042541 -0.0019226
0.00035417 -0.00023792 -4.4684e-05 -7.6258e-05 0.00013634 -0.0011436 -0.0014759 -0.0010482
0.0046219 -0.0019479 -0.29552 0.16033
5720000000 -0.25279 0.11297 0.0026922 -0.004166 -0.0028822 0.00070562 -0.00051238 -0.00017953
-0.00029643 -0.00018271 -0.00013421 -0.00042794
0.0026681 -0.0041613 -0.0102 0.34391 -0.0055912 -0.0026448 4.1655e-05 -2.5808e-05
-0.00030894 2.9805e-05 -0.00024655 0.00034343
-0.0028983 0.0007994 -0.0056396 -0.0025487 -0.28731 0.069904 0.00016329 -1.6421e-06
0.00019368 0.00024878 9.8904e-05 -0.0001899
-0.00045789 -0.00021479 9.6998e-05 -5.6537e-05 0.00013765 9.1342e-07 -0.081973 0.18028
-0.0001262 -0.0036356 -0.0017431 -0.00038721
-0.00033709 -0.00024793 -0.000262 4.073e-05 0.00020577 0.00024855 -0.00027394 -0.0035814
-0.27509 0.17317 0.0043608 -0.0036112
-6.9119e-05 -0.00045742 -0.000288 0.00026891 0.00013705 -0.0002395 -0.0016418 -0.00023178
0.0042562 -0.003702 -0.26438 0.17809
5780000000 -0.23684 0.13014 0.0015013 -0.0047991 -0.0025145 0.0010763 -0.00070299 0.00012811
-0.00039432 -0.00032001 -0.00015727 -0.00024268
0.0015143 -0.0047995 0.0030049 0.3389 -0.0059879 -0.00073527 1.6207e-06 -0.00023073
7.6557e-06 -2.4542e-05 -0.00010317 -0.0001971
-0.0024474 0.0010554 -0.0059854 -0.00059979 -0.28383 0.086308 -7.9584e-05 -0.00018087
4.3731e-05 -5.0435e-05 -0.00046063 -0.00066927
-0.00078072 0.00011745 3.3131e-06 -0.00016471 -4.2799e-05 -0.00014091 -0.073192 0.19596
-0.0002998 -0.0030689 -0.0012047 6.1117e-05
-0.00038559 -0.00029369 -7.1745e-05 -1.6672e-05 4.9015e-05 -0.00012648 -0.00025167 -0.0028921
-0.26465 0.19406 0.0025636 -0.0035355
-0.00020496 -0.00034636 -3.698e-05 -0.00020626 -0.00050096 -0.00057537 -0.0012716 4.5391e-05
0.0028477 -0.003583 -0.2562 0.19908
5840000000 -0.22385 0.15155 0.00025748 -0.0054645 -0.0020961 0.001157 -0.00017287 0.00025712
-0.00035853 0.00026968 -0.00045725 -0.00038976
0.00024678 -0.0054362 0.038481 0.34256 -0.0057442 0.00053125 -0.00023126 5.7676e-05
0.00020649 8.8494e-06 -0.00011106 0.00020243
-0.0020749 0.0012103 -0.0057479 0.00065351 -0.27724 0.11082 -0.000219 8.5935e-05
-1.505e-05 -0.00059817 -0.00061308 -0.00039983
-0.00014395 0.00027283 -0.00024216 -3.5232e-08 -0.00025873 3.8702e-05 -0.050573 0.1992
-0.00059979 -0.0033457 -0.0012152 0.00015714
-0.00037635 0.00030037 0.00028953 1.2561e-05 3.503e-06 -0.00061431 -0.00055513 -0.0034904
-0.24733 0.20356 0.0026975 -0.0034831
-0.00041435 -0.00029923 -9.2785e-05 0.00021254 -0.0005603 -0.00037628 -0.0012706 0.00019296
0.0024753 -0.0037774 -0.22051 0.22451
5900000000 -0.20982 0.16398 -0.0018541 -0.0055557 -0.0022176 0.0023603 -0.00015251 3.0144e-05
0.00027557 -0.00013655 1.0553e-05 0.00043515
-0.0018567 -0.0055304 0.058772 0.34286 -0.0051542 0.0018932 3.1408e-05 -2.0211e-05
-1.7212e-05 -0.00018538 -0.00015319 -6.5201e-05
-0.0021342 0.0024641 -0.0051289 0.0020127 -0.26155 0.12649 4.4074e-05 -6.294e-05
-0.00032656 -0.00035777 -0.00073924 -0.00016933
-0.00015195 1.8639e-05 5.2837e-05 -3.6617e-06 2.8981e-06 -5.6241e-05 -0.043008 0.2096
-0.00081124 -0.0034506 -0.0012272 0.00032867
0.00027698 -0.00013066 -4.5282e-05 -0.00022717 -0.00035175 -0.00032027 -0.00095685 -0.003376
-0.22216 0.22002 0.0020698 -0.005568
-3.5588e-05 0.00037284 -0.0001261 -6.3753e-05 -0.00075809 -0.00022539 -0.0012501 0.00025249
0.0021073 -0.0048952 -0.20642 0.23491
5960000000 -0.19036 0.17677 -0.0029816 -0.0040185 -0.00072356 0.0027342 -0.00015443 0.00017988
-0.00019083 0.00013594 -0.00012301 0.00010267
-0.0029874 -0.004022 0.08509 0.34201 -0.0042284 0.0021836 -0.00016289 2.4613e-05
-2.4605e-05 1.7232e-05 8.5394e-05 0.00021406
-0.0006855 0.0027224 -0.0041694 0.0022614 -0.24717 0.15212 -0.00014219 -0.00012345
-0.00032325 0.0001961 -0.00043382 -7.2457e-05
-0.00011264 0.00021027 -0.00019461 3.8754e-05 -0.00012852 -0.00013953 -0.02472 0.2179
-0.0018523 -0.0031787 -0.0009855 0.0010641
-0.00024357 6.2338e-05 -3.4593e-05 2.6683e-05 -0.00036715 8.2582e-05 -0.0018486 -0.0031548
-0.20146 0.23461 -0.00019021 -0.0050632
-0.00011489 0.00010224 6.2704e-05 0.00018038 -0.00047215 -0.00014501 -0.00091573 0.0010905
0.00034973 -0.005268 -0.17685 0.26072
6020000000 -0.17262 0.19287 -0.0038133 -0.0030552 -0.0002868 0.0029404 1.1573e-07 0.00057511
-0.00027443 0.00019797 -0.00021448 0.00025714
-0.0038164 -0.0030488 0.11292 0.33425 -0.0047408 0.003198 -0.00010009 0.00013717
-0.00012802 0.00011829 -0.0003277 0.00030093
-0.00028476 0.0030212 -0.004735 0.0032984 -0.22771 0.16459 -0.00032095 0.00026985
-0.00078402 4.1493e-05 -0.00058754 0.00056495
-4.7116e-05 0.00053517 -6.8354e-05 0.00014094 -0.00030906 0.00022357 -0.018202 0.21376
-0.0025491 -0.0033882 -0.00064813 0.00066466
-0.0002087 0.0002224 -0.0001549 0.00012774 -0.00074779 8.5823e-05 -0.0025431 -0.0033367
-0.17261 0.24822 0.00021583 -0.0046172
-0.00017572 0.00039751 -0.00028419 0.00028391 -0.00052941 0.00051525 -0.00066787 0.00056145
-0.00026672 -0.0049731 -0.15112 0.26044
6080000000 -0.15245 0.20142 -0.0040628 -0.0008565 0.0012744 0.0029344 8.6097e-05 3.7203e-05
-4.318e-05 0.00013852 0.00011009 -3.2401e-05
-0.0040557 -0.00085064 0.13475 0.33506 -0.003065 0.0045824 -2.1637e-05 -2.2143e-05
3.3035e-05 9.3387e-05 0.00012645 0.00026221
0.0013085 0.0028628 -0.0029998 0.0046225 -0.20988 0.19113 0.00030137 0.00019929
-0.00028872 0.00068447 -4.4058e-05 0.00031232
7.1487e-05 7.7957e-05 -9.0432e-05 -2.7392e-05 0.00028375 0.00021175 -0.0011958 0.22185
-0.0037583 -0.0022646 -0.00090049 0.00086746
7.7969e-05 0.00013753 1.0253e-05 0.00013918 -0.00023737 0.00075831 -0.0037924 -0.0023454
-0.14347 0.26636 -0.0007733 -0.0055601
0.00016437 4.4757e-05 0.00024612 0.00023289 -0.00014758 0.00046885 -0.0010021 0.00099927
-0.00089703 -0.0048727 -0.1285 0.28292
6140000000 -0.13598 0.21526 -0.0035114 -0.00055302 0.0015333 0.0022508 6.4033e-05 -2.0338e-05
0.00018553 -1.699e-05 0.00063817 -0.00025489
-0.0035062 -0.00055595 0.16084 0.31688 -0.0022453 0.0052179 1.7977e-05 8.3334e-05
0.00040864 8.6914e-06 0.00033625 0.00013045
0.0015578 0.0022304 -0.0021383 0.0053102 -0.18624 0.21077 0.00029381 -0.00011687
9.59e-05 0.00060549 -3.4841e-05 0.00069347
7.0036e-05 -4.0941e-05 5.9626e-05 4.8039e-05 0.00032157 -0.00010802 0.011137 0.21319
-0.0044312 -0.0013391 -0.00060112 0.0016133
3.5683e-05 -1.1741e-05 0.00038332 -5.8454e-05 2.2162e-05 0.00066333 -0.00451 -0.0013429
-0.12387 0.28601 -0.0032072 -0.0043659
0.00056555 -0.00022603 0.00036766 0.00012245 -8.333e-05 0.00058763 -0.00028096 0.001564
-0.0026294 -0.0045168 -0.089735 0.28117
6200000000 -0.11995 0.221 -0.0028693 -0.00014391 0.0021972 0.0012833 0.00013515 0.00029777
-0.00014705 0.00015389 -0.00014338 -0.0002878
-0.0028653 -0.00015265 0.18933 0.31567 -0.00091613 0.0051471 6.3306e-05 0.00018045
3.3842e-05 4.366e-07 4.4522e-05 2.4501e-05
0.0021937 0.0012648 -0.00078868 0.0051885 -0.16707 0.22513 0.00020401 -0.00032532
0.00049352 -2.5093e-06 0.00024803 9.2385e-05
0.00012051 0.00034326 7.4698e-05 0.00024618 0.00018701 -0.00030827 0.02501 0.22176
-0.0046139 -0.00018849 0.00025347 0.0011791
-0.00015243 0.00017069 0.00010731 -2.0009e-05 0.00049347 -4.8768e-05 -0.0046282 -6.3482e-05
-0.11097 0.29359 -0.0034129 -0.0035008
-0.00011506 -0.00023243 7.7297e-05 4.7629e-05 0.00024341 0.00015678 9.297e-05 0.0010388
-0.0036674 -0.0038671 -0.076838 0.29043
6260000000 -0.10544 0.23429 -0.0030018 0.00075726 0.0021541 0.00074396 0.00030615 -7.9287e-05
-6.2175e-05 0.00016733 -8.4608e-05 -0.00011859
-0.0030065 0.00075736 0.20634 0.30047 -6.3571e-05 0.0053 3.2835e-05 -9.5314e-05
-8.7976e-05 -0.00010231 0.00026665 0.00016221
0.002108 0.00066022 3.3468e-05 0.0053699 -0.14529 0.24644 3.1835e-05 -2.4241e-05
0.00047264 -5.3769e-05 0.00032073 0.00038162
0.00027726 -0.00014686 2.7331e-05 -7.9871e-05 3.3111e-05 -3.8406e-05 0.040301 0.21679
-0.0044003 0.0013423 0.00049163 0.0011136
6.1759e-05 0.00019231 -0.00014488 -0.00012192 0.00038387 -5.6931e-05 -0.0043007 0.0013243
-0.085118 0.29368 -0.0038713 -0.00303
-6.4393e-05 -0.00015464 0.0002831 6.7479e-05 0.00025677 0.00016428 0.00045136 0.0013121
-0.0043974 -0.0025729 -0.031747 0.29112
6320000000 -0.089575 0.23746 -0.0025531 0.0013897 0.0020963 -0.0004115 3.9062e-05 0.00014141
-0.00042714 0.00039646 -0.00017141 0.00017327
-0.002544 0.0013716 0.2321 0.29146 0.0018101 0.0056142 1.9382e-05 0.00010209
-7.835e-05 -6.1174e-05 3.7616e-05 -0.00011169
0.0021375 -0.00042687 0.0019345 0.0056119 -0.12701 0.25581 -0.00021104 -0.00032566
0.00013814 2.2027e-05 0.00021377 -2.0482e-05
5.532e-05 0.00012963 4.4134e-05 0.00010086 -0.00017146 -0.00029715 0.039385 0.21831
-0.0037923 0.0020092 0.00062361 0.00088382
-0.00050891 0.00036025 -1.3427e-05 -0.00010657 0.00022367 -1.9924e-05 -0.0038927 0.0019074
-0.060958 0.30392 -0.0049812 -0.0016314
-0.0003012 0.00021434 8.9724e-05 -0.00012365 0.00027069 0.00012367 0.00088214 0.00082624
-0.0045153 -0.0014205 -0.020655 0.2896
6380000000 -0.070613 0.24425 -0.0019093 0.001853 0.0016577 -0.00042951 6.4925e-05 -7.0711e-05
0.00021846 0.00026217 -8.8567e-05 0.00025877
-0.0019045 0.0018446 0.24908 0.27241 0.0030265 0.0042387 -8.3342e-05 -9.3012e-05
-0.00019056 -0.00018434 -7.0135e-05 -0.00024975
0.0016577 -0.00046252 0.0031014 0.0041863 -0.099108 0.27189 -0.0001921 0.00011034
0.00051353 -0.00021155 0.00049542 0.00020971
2.7512e-05 -4.6721e-05 -0.0001489 -8.3245e-05 -0.0002036 9.3406e-05 0.060397 0.2085
-0.0030793 0.0032444 0.0010771 0.00082181
0.00033096 0.00027681 -0.00022806 -0.00014359 0.00063388 -0.00013348 -0.0030633 0.0033852
-0.039553 0.29661 -0.004633 9.8355e-05
0.00013147 0.00032477 -7.198e-05 -0.00022208 0.00055547 0.00017703 0.00090144 0.00070422
-0.0046633 -0.00035522 0.0191 0.29239
6440000000 -0.048132 0.25573 -0.00083167 0.0024241 0.0018269 -0.0008478 0.00037712 -7.347e-05
0.00026304 -0.00043917 -1.7734e-05 -0.00026886
-0.00084302 0.0024075 0.2693 0.25885 0.0033838 0.0029836 7.6706e-05 -5.6677e-05
-0.00015553 6.8178e-05 -0.00014336 -0.00030567
0.0018251 -0.00085815 0.0034197 0.0029275 -0.082049 0.28673 -0.00017069 0.00025477
-0.00032451 -1.5189e-05 0.00059232 -0.0003744
0.00036619 -0.0001032 0.00010292 -9.9702e-05 -0.00014294 0.00027794 0.062271 0.20478
-0.0020071 0.0038038 0.00085275 0.00058698
0.00022686 -0.00038932 -0.00012027 4.6401e-05 -0.00041025 -1.4977e-05 -0.0017733 0.0038123
0.0016576 0.30226 -0.0041104 0.001348
-0.0002073 -0.00026804 -5.1664e-05 -0.00035441 0.0004984 -0.00044259 0.00090115 0.00070634
-0.0047422 0.0014655 0.030427 0.27697
6500000000 -0.029395 0.25588 -0.00015988 0.0020006 0.001409 -0.0010333 0.00019558 -4.8065e-05
0.00014319 0.00015227 -0.00012517 0.00025308
-0.00015793 0.0019848 0.29486 0.23215 0.0037155 0.0024649 0.00015013 3.8532e-05
0.00012601 6.8205e-05 0.00022436 -0.00013923
0.0013749 -0.0010727 0.0038019 0.0023736 -0.070252 0.28404 3.2887e-06 -7.2237e-05
5.4067e-05 -0.00034269 -0.00013462 -0.00049297
0.00014888 -0.00013241 0.00010154 8.1644e-05 2.6596e-05 -4.7567e-05 0.086405 0.19975
-0.00037718 0.004046 0.0011439 0.00046303
3.3411e-05 0.00012415 8.4495e-05 7.8403e-05 0.00015046 -0.00027498 -0.00038969 0.0040446
0.023919 0.30591 -0.0036066 0.0018387
-4.7786e-05 0.00020051 0.00017135 -8.4821e-05 -9.7729e-05 -0.00048426 0.0010835 0.00044766
-0.0033081 0.0023839 0.067704 0.27895
