# Supplementary material for: Early Detection of Alzheimer’s Disease via Machine Learning-Based Microwave Sensing: An Experimental Validation
Source: Sensors (Basel). 2025 Apr 25;25(9):2718. doi: 10.3390/s25092718 (PMC12074295; doi:10.3390/s25092718)
Supplement: Supplementary file 1 [file sensors-25-02718-s001.zip › measurements_paper_sensors/26 febbraio - PART1/set8 H/CSF_H_m7.s6p]

!Keysight Technologies,M9804A,MY58100912,A.14.10.03
!Date: Thursday, April 27, 2023 10:28:33
!Correction: S11(C  6-Port  ) 
!S12(C  6-Port  ) 
!S13(C  6-Port  ) 
!S14(C  6-Port  ) 
!S15(C  6-Port  ) 
!S16(C  6-Port  ) 
!S21(C  6-Port  ) 
!S22(C  6-Port  ) 
!S23(C  6-Port  ) 
!S24(C  6-Port  ) 
!S25(C  6-Port  ) 
!S26(C  6-Port  ) 
!S31(C  6-Port  ) 
!S32(C  6-Port  ) 
!S33(C  6-Port  ) 
!S34(C  6-Port  ) 
!S35(C  6-Port  ) 
!S36(C  6-Port  ) 
!S41(C  6-Port  ) 
!S42(C  6-Port  ) 
!S43(C  6-Port  ) 
!S44(C  6-Port  ) 
!S45(C  6-Port  ) 
!S46(C  6-Port  ) 
!S51(C  6-Port  ) 
!S52(C  6-Port  ) 
!S53(C  6-Port  ) 
!S54(C  6-Port  ) 
!S55(C  6-Port  ) 
!S56(C  6-Port  ) 
!S61(C  6-Port  ) 
!S62(C  6-Port  ) 
!S63(C  6-Port  ) 
!S64(C  6-Port  ) 
!S65(C  6-Port  ) 
!S66(C  6-Port  ) 
!S6P File: Measurement: :
# Hz S  RI   R 50
500000000 -0.32673 -0.061437 -0.010841 -0.0017596 -0.0085615 0.012782 -0.0044301 0.011768
0.013493 0.0055985 -0.0060939 0.0086794
-0.010638 -0.0016037 -0.40951 -0.072255 0.0078949 -0.010164 0.00067104 0.012503
0.0080127 0.0029472 0.00030976 0.014602
-0.0086426 0.012833 0.0078745 -0.010199 -0.2551 0.19413 0.0071303 0.0037105
-0.0022188 0.008636 0.0020603 0.012705
-0.0040856 0.01188 0.00079327 0.012528 0.0071153 0.0037908 -0.32659 0.04404
-0.02092 -0.0045615 0.014938 0.027806
0.013945 0.0057808 0.0081113 0.0028962 -0.0021824 0.0085955 -0.021064 -0.0046232
-0.21168 -0.24668 -0.031028 0.0038441
-0.0052873 0.0082771 0.00039798 0.01444 0.0019841 0.012787 0.014674 0.027537
-0.030857 0.0036349 -0.26064 -0.14468
560000000 -0.31559 0.10441 -0.022465 -0.065949 0.00038065 0.012652 0.006343 0.010839
0.011473 0.0049217 0.011822 0.0093115
-0.022729 -0.065915 -0.36988 0.091964 -0.041375 -0.039018 0.0129 0.0033902
-0.013751 -0.0052461 0.004003 -0.001162
0.00047086 0.012524 -0.041578 -0.038999 -0.17985 0.24337 8.5727e-05 -0.0059686
0.018971 0.0078882 0.0073128 -0.0063841
0.0061617 0.01062 0.012972 0.0033986 7.5975e-05 -0.0060322 -0.30333 0.13306
0.0063138 -0.023012 0.0057244 -0.021
0.010887 0.0051458 -0.013804 -0.0052338 0.01878 0.0080192 0.0063718 -0.02315
-0.29942 -0.063446 0.012342 -0.051188
0.011906 0.0091599 0.0040459 -0.0011794 0.0073243 -0.006503 0.0058519 -0.020936
0.012438 -0.051019 -0.32836 0.0049805
620000000 -0.27509 0.082283 -0.023634 0.0088974 0.0029832 0.0087113 0.0079944 -0.0041583
0.011802 -0.00031297 0.00023803 -0.00085879
-0.023649 0.0088138 -0.3989 0.037251 -0.01937 0.00059762 -0.0017332 -0.002271
0.012329 -0.0051082 0.00047665 -0.0030524
0.0031182 0.0085975 -0.019391 0.00063413 -0.15368 0.25174 -0.0011548 -0.0054394
-0.0041974 -0.002039 0.0087341 -0.002552
0.0084074 -0.0041395 -0.0017561 -0.0022764 -0.0011058 -0.005418 -0.26152 0.14097
-0.039958 -0.01894 0.012236 0.027935
0.011646 -0.00055625 0.012373 -0.0052208 -0.0042844 -0.0020478 -0.040261 -0.018904
-0.21026 -0.10218 -0.046171 0.014601
0.00034003 -0.0011047 0.0002385 -0.0031506 0.0087756 -0.0025955 0.012475 0.027707
-0.046477 0.014686 -0.24256 -0.034301
680000000 -0.23969 0.17537 -0.025968 -0.014415 0.0051949 0.005485 0.0018551 -0.0074078
-0.0016529 -0.010933 0.0067781 -0.0069176
-0.025882 -0.014414 -0.38903 0.13904 -0.032129 -0.0014761 -0.0014307 -0.00014858
-0.0012506 -0.0096201 -0.00040054 -0.0019236
0.0052026 0.0055397 -0.032215 -0.0013811 -0.10613 0.27498 -0.0010274 0.00015714
-0.001015 0.00054282 -0.0025447 -0.0088529
0.0017311 -0.0074197 -0.0014275 -0.00013994 -0.0010397 0.0001625 -0.21787 0.19565
-0.023442 -0.0078631 -0.008194 -0.011647
-0.0017166 -0.010992 -0.0012818 -0.0096199 -0.0010622 0.00053133 -0.02346 -0.0079013
-0.28274 0.0036504 -0.0051391 -0.0073757
0.0066587 -0.0065419 -0.00033498 -0.0018973 -0.0025935 -0.0087805 -0.0083909 -0.011489
-0.0049754 -0.00733 -0.26068 0.072331
740000000 -0.19428 0.16809 -0.040815 0.026675 0.013439 -0.0038919 6.228e-05 -0.004112
-0.0034632 -0.0012102 -0.0067604 0.0027415
-0.040797 0.026681 -0.33479 0.15807 -0.036314 0.034325 -5.2464e-05 -0.0060324
-0.013395 0.0067951 -0.0014248 -0.0058922
0.013383 -0.0040313 -0.036302 0.034465 -0.072838 0.2747 -0.0017789 0.0032585
-0.0012476 -0.0057505 -0.0014841 0.0004483
6.6018e-05 -0.0041006 -8.0508e-05 -0.0060291 -0.0018241 0.0032524 -0.20075 0.20171
-0.043069 -0.0097494 0.022937 0.016666
-0.0038508 -0.0010491 -0.013425 0.0067136 -0.0010284 -0.0058912 -0.043122 -0.0098347
-0.18171 0.040999 -0.044428 -0.0025307
-0.0068532 0.0027857 -0.0012981 -0.0057992 -0.0014724 0.00058919 0.023132 0.016701
-0.044552 -0.0025268 -0.25015 0.075015
800000000 -0.16516 0.21375 -0.022335 0.016225 0.0056297 -0.010359 -0.004107 -0.0023245
-0.0041033 0.00087443 0.004688 0.00099848
-0.022296 0.01622 -0.3438 0.22943 -0.0083564 0.03413 -0.0021247 0.0021685
-0.00021877 0.0019593 0.00072034 0.0056834
0.0056621 -0.010331 -0.00824 0.034203 -0.034462 0.30078 0.0011342 0.0014727
5.2539e-05 0.0029523 -0.0012534 0.00090157
-0.0041773 -0.0021846 -0.0021363 0.0021817 0.001114 0.0014617 -0.17283 0.22951
-0.028533 0.012495 0.014519 -0.0097472
-0.0037423 0.0008181 -0.00020734 0.001978 0.00012697 0.0030334 -0.028425 0.012569
-0.23677 0.061382 -0.018459 0.021079
0.0046516 0.0014646 0.00067395 0.0057088 -0.0013661 0.00097373 0.01418 -0.0097822
-0.018353 0.020965 -0.24943 0.12943
860000000 -0.13089 0.23538 -0.018078 0.030569 -0.0033339 -0.0097693 -0.0020698 0.00051378
0.0041974 0.0052204 -0.0043609 -0.0029626
-0.018103 0.03049 -0.2963 0.27408 0.0077963 0.034037 1.1278e-06 0.0022281
0.0040211 0.00048547 0.0036609 0.00019536
-0.0034318 -0.0097985 0.0079114 0.034042 0.01423 0.31078 -0.00049145 -0.00051381
0.0026785 -0.0015532 0.0014065 0.0040725
-0.0020054 0.00045443 9.6131e-07 0.0021951 -0.00048623 -0.00051128 -0.1357 0.24088
-0.017904 0.017418 -0.006794 -0.010054
0.0041261 0.0053685 0.0039094 0.0004955 0.0026924 -0.0015182 -0.017936 0.017554
-0.17926 0.1248 -0.026603 0.016009
-0.0044999 -0.003505 0.0036299 0.00019775 0.0014305 0.0040244 -0.0066893 -0.0099826
-0.026742 0.015879 -0.19837 0.17546
920000000 -0.10808 0.25852 0.004749 0.039277 -0.0092411 -0.004385 -0.0015438 0.0018835
0.00016771 0.0013472 0.003598 -0.0010088
0.00478 0.039287 -0.2699 0.29579 0.027966 0.022513 0.0013828 0.0010313
0.0070134 0.00031385 0.0041075 -0.0027998
-0.0092315 -0.0043626 0.028085 0.022445 0.060298 0.31232 0.0018594 -0.00016359
0.00045093 -0.00033078 0.00091884 -0.0017147
-0.0015616 0.0018761 0.0013997 0.0010562 0.0018569 -0.00016428 -0.11214 0.25724
-0.013046 0.030616 0.0044867 -0.0067627
0.00021129 0.0013796 0.0070532 0.00022833 0.00045031 -0.00034789 -0.012991 0.030541
-0.17457 0.1286 -0.0041114 0.029455
0.0035707 -0.00094099 0.0040386 -0.0027711 0.0010234 -0.0016979 0.0045518 -0.0066659
-0.0041955 0.029183 -0.20808 0.18795
980000000 -0.061895 0.28098 0.016805 0.03017 -0.0091436 0.0046469 0.001869 0.003668
0.004026 -0.0015654 -0.0038076 -0.0024674
0.016741 0.030175 -0.21849 0.33334 0.032715 0.0049511 0.0019157 -0.00013179
0.0019898 -0.0064467 -0.00061666 -0.002458
-0.0091653 0.0046867 0.032793 0.0048396 0.10691 0.30761 0.00038506 -0.0010917
0.00033291 -0.00175 0.0013862 -9.1787e-05
0.0019053 0.0036452 0.0018976 -0.00013857 0.00037652 -0.0010982 -0.073981 0.26908
0.0068036 0.030256 -0.0099883 -0.0077531
0.0039039 -0.0014324 0.0019745 -0.0063874 0.00032426 -0.0017417 0.0068228 0.030323
-0.1449 0.16629 0.0047842 0.021015
-0.0039118 -0.0027025 -0.0006986 -0.0025673 0.0013399 -0.00012089 -0.010092 -0.0080144
0.0047439 0.020913 -0.16894 0.23871
1040000000 -0.021044 0.28964 0.032975 0.019424 -0.0010472 0.0073658 0.0023802 0.00076523
0.00022624 -0.0035252 -6.5663e-05 -0.0016757
0.032895 0.019396 -0.18304 0.34704 0.029171 -0.014413 0.001527 -0.0017834
-0.0024046 -0.0025787 -0.00098703 -0.0031101
-0.0010246 0.0073594 0.029166 -0.014564 0.15376 0.29413 -0.00055568 -0.0013593
-0.0016368 -0.00088783 -0.00062614 -0.001111
0.0023518 0.00071093 0.0015213 -0.0017797 -0.00055748 -0.0013763 -0.046487 0.27845
0.018269 0.019496 -0.0020354 0.0012598
0.00026088 -0.0036095 -0.0023598 -0.0025328 -0.0016401 -0.00091142 0.018283 0.019494
-0.11311 0.17525 0.013324 0.020372
5.2486e-05 -0.0014601 -0.00096691 -0.0030695 -0.00057421 -0.001043 -0.0019912 0.0014253
0.013301 0.02041 -0.14578 0.25878
1100000000 0.023636 0.30066 0.036406 -0.0030877 0.0033571 0.0040631 0.0024123 -0.00092699
-0.0021515 -0.0030717 -0.0042775 7.7836e-05
0.036378 -0.003059 -0.14046 0.36747 0.014991 -0.02741 -0.00014431 -0.0018551
-0.0034037 -0.00098673 -0.0037954 -0.00061262
0.0033725 0.0040537 0.014913 -0.027515 0.19988 0.27489 -0.0017149 0.00031962
-0.001702 0.00068513 -0.001053 -0.00037621
0.0024482 -0.00095771 -0.0001731 -0.0018579 -0.0017178 0.00032129 -0.0066209 0.28369
0.024244 0.0067077 -0.0025691 0.00013629
-0.0021844 -0.0030928 -0.0034157 -0.00097241 -0.0016988 0.00067858 0.024282 0.0066259
-0.096869 0.19288 0.019463 0.010124
-0.004355 -1.2991e-05 -0.0037335 -0.00065118 -0.0010932 -0.00039162 -0.0026423 0.00017701
0.019552 0.0099857 -0.10295 0.29178
1160000000 0.075395 0.29751 0.024793 -0.020087 0.0032121 -0.0006674 -3.5853e-05 -0.0023399
-0.0041722 -0.00087257 -0.00095117 0.0041612
0.02478 -0.020053 -0.095538 0.37272 -0.0038545 -0.028346 -0.0014628 -0.0014996
-0.0026638 0.0025508 -0.0015091 0.0017465
0.0032211 -0.00067021 -0.0039792 -0.028379 0.24406 0.24461 -0.00058844 0.0016038
-0.0004747 0.001754 -0.00092508 0.00023675
-7.3812e-05 -0.0023757 -0.0014523 -0.0014941 -0.00058684 0.0015959 0.032935 0.28082
0.021951 -0.0094404 -0.0038585 0.0053699
-0.0042223 -0.00086908 -0.0026669 0.0026084 -0.00044998 0.0017501 0.021887 -0.009451
-0.060848 0.20516 0.019808 0.0014385
-0.00092557 0.0042776 -0.0014658 0.0018143 -0.0009227 0.00024622 -0.0039227 0.0052598
0.01966 0.0015386 -0.054002 0.29521
1220000000 0.11899 0.2881 0.011743 -0.029918 -0.0012114 -0.0012473 0.00010154 -0.001087
-0.0027822 0.0022879 0.0013165 0.0020955
0.011769 -0.029867 -0.051871 0.38675 -0.016707 -0.020624 -0.0024989 0.00047476
6.405e-05 0.0030139 -0.00079731 0.0019548
-0.001224 -0.0012457 -0.016816 -0.020575 0.28313 0.20576 0.00082986 0.0014695
0.00048892 0.0010644 0.00017812 0.0004999
0.00012909 -0.0010347 -0.0024999 0.00050249 0.00082448 0.0014775 0.072246 0.27245
0.011315 -0.016488 0.0021717 0.0015963
-0.0027797 0.0022947 9.6126e-05 0.0030133 0.00048844 0.0010431 0.011342 -0.016511
-0.039907 0.21664 0.015253 -0.01235
0.0012922 0.0021123 -0.00078481 0.001992 0.00022568 0.00052954 0.0021039 0.0016703
0.015314 -0.012411 -0.024489 0.3135
1280000000 0.1695 0.26911 -0.0070566 -0.028948 -0.0017333 0.001811 -0.0010021 -0.0020689
-0.0010122 0.0032149 0.0023996 0.0014817
-0.0070401 -0.028928 -0.0049466 0.37945 -0.02353 -0.0078793 -0.0008943 0.0014417
0.0016716 0.0018325 0.00058984 0.0020092
-0.001715 0.0018395 -0.023608 -0.0077749 0.31437 0.16284 0.0013964 -0.0001305
0.001138 0.00032389 4.6502e-05 0.00029632
-0.0010781 -0.0020943 -0.00088971 0.0014398 0.0013999 -0.00011406 0.10891 0.25698
0.0021337 -0.01907 -0.00013431 0.0001227
-0.0010053 0.0031965 0.0016907 0.0018119 0.0011331 0.00036629 0.0021075 -0.019075
-0.0026039 0.22465 0.0040403 -0.015424
0.0023626 0.0014721 0.00059357 0.002029 7.8809e-05 0.00019269 -0.00015087 6.8896e-05
0.0040853 -0.015436 0.023042 0.31768
1340000000 0.20734 0.23628 -0.016853 -0.019677 0.00054108 0.0041492 -0.0018381 -0.00084782
0.0016048 0.0029084 0.0017374 -0.001478
-0.01678 -0.019703 0.034766 0.3721 -0.020559 0.004718 -0.00022294 0.0018717
0.001895 0.00090874 0.0011615 0.00076499
0.00054593 0.0041585 -0.020561 0.0048335 0.33752 0.11466 0.00090979 -0.00090849
0.00066902 -0.00046105 0.00019941 0.00028066
-0.0018276 -0.00079208 -0.00021696 0.0018929 0.00090761 -0.00090835 0.14217 0.23657
-0.0075544 -0.016717 0.00095069 0.00054562
0.0015899 0.002978 0.0018813 0.00089437 0.00065299 -0.00046319 -0.0075995 -0.01672
0.026519 0.22213 -0.0029282 -0.013704
0.0017967 -0.0015046 0.0011701 0.0007582 0.00018922 0.00028799 0.00093614 0.00055375
-0.0030663 -0.013717 0.062244 0.31463
1400000000 0.24137 0.20002 -0.023273 -0.0084861 0.0048455 0.0028722 -0.0021959 0.00085173
0.0025863 0.0010326 0.00042507 -0.0013384
-0.023221 -0.0084632 0.072683 0.3604 -0.01383 0.012362 0.0013036 0.0013396
0.0012134 -0.00065464 0.0011343 0.00016205
0.0048795 0.0028655 -0.013786 0.012464 0.35087 0.060755 -2.7335e-05 -0.0013638
0.00011781 -0.00014758 0.000356 0.00026487
-0.002166 0.00082137 0.0013076 0.0013146 -3.048e-05 -0.0013541 0.17165 0.20825
-0.013752 -0.010308 -0.00085183 -0.00018703
0.002598 0.0010434 0.0012248 -0.00067733 0.00012253 -0.00016741 -0.01376 -0.010279
0.059752 0.22279 -0.0093963 -0.0094918
0.00038227 -0.0013335 0.0011118 0.00019628 0.00034423 0.00030582 -0.00090773 -0.00024636
-0.0092809 -0.0094478 0.10617 0.30633
1460000000 0.26598 0.15709 -0.020526 0.0040504 0.00503 -0.0017214 -0.001511 0.0017857
0.0021796 -0.00029052 -0.00028731 -0.00087582
-0.020505 0.0040209 0.10818 0.33909 -0.0049531 0.014846 0.0016218 0.0002177
0.0010727 -0.0013598 0.0012591 -0.00043037
0.005012 -0.0017618 -0.0048857 0.014888 0.3577 0.0056696 -0.0010749 -0.0011066
0.00039676 -0.00024775 0.00052105 -0.00034177
-0.0015414 0.0018212 0.0016459 0.00022832 -0.0010629 -0.0011175 0.19914 0.17955
-0.015095 -0.0039423 -0.00084591 0.0017888
0.0021756 -0.00032473 0.001082 -0.0013554 0.00040632 -0.00024637 -0.015092 -0.0038977
0.089951 0.2115 -0.011714 -0.0029612
-0.00025936 -0.00088628 0.0012361 -0.00049372 0.00051693 -0.00041674 -0.00074741 0.001797
-0.011799 -0.0029863 0.14145 0.28599
1520000000 0.27888 0.11551 -0.015246 0.0096274 0.003058 -0.0038988 0.00017458 0.0026137
0.0024537 -0.0018681 -0.001002 -0.00015111
-0.015236 0.0096044 0.14224 0.32493 0.0023085 0.012024 0.0016677 -0.00067682
0.00023963 -0.00096822 0.00040352 -0.0010336
0.0030421 -0.0039302 0.0023835 0.012025 0.34991 -0.051896 -0.00079292 -0.00037185
0.00068967 -0.00087476 0.00018379 -0.00019238
0.00021921 0.0025989 0.0016653 -0.00068963 -0.00081248 -0.00035189 0.22282 0.14068
-0.015004 0.0018894 0.0013921 0.0018697
0.0024675 -0.0018692 0.00022005 -0.00098197 0.00067678 -0.00088967 -0.015036 0.0019283
0.11818 0.2016 -0.011676 0.001208
-0.001072 -0.00011581 0.00039564 -0.00099837 0.00020292 -0.00011964 0.0013891 0.001852
-0.01169 0.0011729 0.17424 0.26793
1580000000 0.28958 0.070481 -0.0088117 0.013241 -0.001219 -0.0045868 0.0015766 0.0018707
-0.00012464 -0.0023072 -0.00027143 0.00043795
-0.0088112 0.013225 0.1702 0.30078 0.0053386 0.0068133 0.00056495 -0.001543
-0.00038822 -0.0011716 -0.00016827 -0.00069448
-0.0012099 -0.0045826 0.0053864 0.0067933 0.32881 -0.10886 -0.0014476 0.00032801
-0.00040061 -0.0012901 0.00022411 -0.00053643
0.0015295 0.0018085 0.00056757 -0.0015216 -0.0014447 0.00032676 0.23706 0.10167
-0.011811 0.0070148 0.0020614 0.00082448
-0.00013357 -0.0023275 -0.00040492 -0.0011446 -0.00040319 -0.0012649 -0.011789 0.0070449
0.14437 0.18779 -0.0092945 0.0073406
-0.00024985 0.00042099 -0.00017109 -0.00071933 0.00025008 -0.0005993 0.0020679 0.00079764
-0.0092419 0.007365 0.2081 0.24301
1640000000 0.29292 0.029039 -0.0019848 0.012339 -0.002798 -0.002124 0.0027277 0.0010249
-0.00059718 -0.0017618 -0.00032728 0.0004199
-0.0019789 0.012339 0.20076 0.27597 0.0053601 0.0021103 -0.00045656 -0.0017594
-0.0009076 -0.00051398 -0.0004754 -0.00073315
-0.0028255 -0.0020778 0.0053712 0.0020758 0.29941 -0.15836 -0.00075477 0.0013519
-0.0010973 -0.0010158 -0.00016945 -0.0003622
0.0027762 0.0010336 -0.0004849 -0.0017645 -0.0007669 0.0013469 0.25027 0.051886
-0.0078476 0.0084836 0.0025436 -0.00065645
-0.00061485 -0.0017444 -0.00092601 -0.0005102 -0.0011079 -0.0010126 -0.0078308 0.008507
0.16885 0.16675 -0.0044398 0.0096932
-0.00033791 0.00042875 -0.00047066 -0.00072802 -0.00015597 -0.00034175 0.0025551 -0.00064629
-0.0045198 0.0096809 0.23477 0.21269
1700000000 0.28637 -0.015714 0.0015996 0.0097727 -0.0032898 0.00034791 0.0031088 -0.0012539
-0.0021816 -0.00068459 0.00063011 0.00048881
0.0015745 0.0097628 0.21894 0.24477 0.0027056 -0.00044756 -0.0014399 -0.0007082
-0.00082004 -0.00022534 -0.00081705 -0.00040802
-0.0033241 0.00034677 0.002708 -0.00045812 0.25491 -0.19655 0.00022009 0.0015965
-0.0021301 -0.00020194 -0.00030788 -0.00091034
0.0030745 -0.0012762 -0.0014219 -0.00070097 0.00022788 0.0015928 0.24685 0.0013754
-0.0050142 0.0095189 0.0015918 -0.0021246
-0.0022185 -0.00069437 -0.00080325 -0.00022105 -0.0021358 -0.00022415 -0.0049846 0.009566
0.18837 0.15026 0.00029095 0.0094968
0.00067905 0.00056016 -0.00086331 -0.00042676 -0.0002965 -0.00087848 0.0016142 -0.0021939
0.00035303 0.0095072 0.25219 0.17956
1760000000 0.27607 -0.064377 0.0041411 0.0065891 -0.0021201 0.0012359 0.0012404 -0.0034199
-0.0013726 0.00054777 0.00024691 -0.00050128
0.0041306 0.0065791 0.246 0.20525 2.4444e-05 -0.0017518 -0.001291 6.757e-05
-0.0011924 0.00097469 -0.00062851 0.00026475
-0.0021159 0.0012515 1.9472e-05 -0.0017423 0.20666 -0.22844 0.0010997 0.0013532
-0.0011403 0.001494 -0.0012542 -0.00073795
0.0012002 -0.0034729 -0.0013079 8.4994e-05 0.0010942 0.0013839 0.238 -0.050427
-0.0015054 0.0089114 -0.00014635 -0.0022749
-0.0013468 0.0005458 -0.0012092 0.0010005 -0.0011493 0.0015384 -0.0014651 0.0089209
0.206 0.11881 0.0043534 0.0071369
9.7012e-05 -0.00051475 -0.00058169 0.00026741 -0.0012311 -0.00073589 -0.0002228 -0.0022579
0.0043172 0.0071329 0.26652 0.14245
1820000000 0.25231 -0.10261 0.0045592 0.0029695 0.00022069 0.0023858 -0.00098691 -0.0031226
-0.0012501 0.00087904 -0.00010635 -2.359e-05
0.0045473 0.0029626 0.2564 0.17503 -0.0021302 9.1799e-05 -0.0015504 0.00089048
-0.0001137 0.0012312 -0.00068569 0.00043096
0.00024589 0.0024066 -0.0021338 0.00010006 0.15612 -0.24337 0.0017036 0.00061783
-0.00031759 0.0023994 -0.0016757 0.00010207
-0.00098112 -0.0030826 -0.0015481 0.00090201 0.0016725 0.00056892 0.20738 -0.098656
0.00052418 0.0076069 -0.001605 -0.0019635
-0.0012256 0.00085887 -8.8095e-05 0.0012248 -0.00031839 0.0023443 0.00053978 0.0075963
0.2267 0.092068 0.0053322 0.0032753
-6.3995e-06 4.5213e-05 -0.00069405 0.00047054 -0.0015971 0.0002018 -0.0015299 -0.0019401
0.0053231 0.0032588 0.27023 0.1073
1880000000 0.21756 -0.14283 0.0023841 0.00064594 -0.0002241 0.0022279 -0.0029008 -0.0023642
-0.00014431 0.0016405 0.00036049 -0.00054901
0.0024048 0.00064081 0.26095 0.12902 -0.003925 0.0028935 -0.00019717 0.0018389
0.00061201 0.0014385 3.0324e-05 0.00089506
-0.00022614 0.0021874 -0.0039113 0.0029274 0.10433 -0.25059 0.0019589 -0.0012026
0.0016819 0.0019944 -0.001111 0.0014543
-0.0029176 -0.0024203 -0.00018528 0.0018346 0.001962 -0.0011742 0.1662 -0.13837
0.001822 0.0053953 -0.002387 0.00024222
-0.00012204 0.0016857 0.00061431 0.0014376 0.001687 0.0020403 0.0018195 0.0054094
0.23392 0.063267 0.0056347 0.0012372
0.00019113 -0.0006754 9.9296e-05 0.00091919 -0.0011178 0.0013731 -0.0023164 0.00018871
0.0056661 0.0012594 0.27186 0.073902
1940000000 0.17885 -0.16968 0.00021996 -0.0012266 0.0018236 0.0018175 -0.0040144 0.0002699
0.0010768 0.00091051 -0.0007633 -0.00071216
0.00022122 -0.0012099 0.26269 0.097185 -0.0019052 0.0057997 0.00096587 0.0014319
0.0020019 0.00042559 0.00084447 0.00042319
0.00181 0.0017955 -0.001874 0.0058211 0.060836 -0.24295 0.00051081 -0.0022662
0.0022425 0.0003334 0.00025191 0.0018329
-0.0040672 0.00032205 0.00098437 0.0014406 0.00055887 -0.0023373 0.11322 -0.16921
0.0006691 0.0035603 -0.0013663 0.0018069
0.0010424 0.00086529 0.0019965 0.00041427 0.0022718 0.00032994 0.00067767 0.0035558
0.2408 0.026188 0.0043268 -0.0027167
-0.00059064 -0.00075352 0.00081232 0.00038075 0.00022056 0.0019051 -0.0015347 0.001893
0.0042801 -0.0027263 0.26253 0.037531
2000000000 0.13235 -0.18417 -0.0036728 0.00095313 0.0029032 0.0012313 -0.0023986 0.0038038
0.00082662 0.00051009 -0.00085921 0.00049199
-0.0036644 0.00091645 0.24856 0.061921 -0.00043352 0.0079333 0.0016351 0.00034604
0.0012288 -0.0013643 0.00058314 1.1025e-05
0.0028572 0.0012007 -0.00038502 0.0079467 0.019208 -0.22824 -0.0015269 -0.0015172
0.0020927 -0.0010062 0.001731 0.0013613
-0.0023436 0.003796 0.0016584 0.00029883 -0.0015689 -0.0015073 0.059705 -0.17857
-0.00092011 0.0034282 6.6399e-05 0.0018415
0.0008288 0.00053302 0.0012175 -0.0013887 0.0020891 -0.0010125 -0.00091739 0.0034026
0.23917 -0.0063418 0.00086365 -0.0037061
-0.00089159 0.00047391 0.00063806 8.6266e-05 0.0018445 0.0012869 0.00035666 0.0019076
0.0009066 -0.003649 0.25013 0.0099345
2060000000 0.086136 -0.19177 -0.0044171 0.0031647 0.0028752 -0.00077072 0.00091602 0.003349
0.0017205 -0.0004617 -0.00024064 0.0012326
-0.0044078 0.0031681 0.23588 0.033303 0.0045789 0.0087433 0.0011674 -0.00062714
0.0005676 -0.001526 0.00065663 -0.00020621
0.0028777 -0.00080222 0.0046462 0.0087274 -0.013286 -0.2099 -0.0019093 0.00026294
0.00078672 -0.0023205 0.0030082 0.00033685
0.001017 0.0032959 0.0011653 -0.00063254 -0.0018909 0.00030798 0.0090497 -0.17516
-0.0014579 0.0044832 0.00080424 0.0015548
0.0017893 -0.00051651 0.00054907 -0.0015432 0.00078751 -0.0023124 -0.0014406 0.0045151
0.22759 -0.04428 -0.00151 -0.0044651
-0.00012216 0.0012998 0.0005964 -0.00021428 0.00295 0.00039155 0.00059804 0.0013899
-0.0015654 -0.0045316 0.23625 -0.014745
2120000000 0.040669 -0.18316 -0.003385 0.0066145 0.0023854 -0.0026453 0.0030055 0.001945
0.00084242 -0.0015649 0.0008955 0.00030762
-0.0034269 0.0065919 0.21496 0.0094989 0.0071661 0.0046366 0.0010352 -0.0013582
-0.0014178 -0.0020389 -6.7259e-05 -0.0011732
0.0023542 -0.0026669 0.0071935 0.0045823 -0.041748 -0.19348 -0.00083072 0.0017706
-0.0016555 -0.0016522 0.0004563 -0.0024029
0.0030366 0.0021633 0.0010576 -0.0013592 -0.00094615 0.0017161 -0.041407 -0.15787
-0.0025127 0.0064441 0.0021874 0.0011978
0.00072164 -0.0015023 -0.0014259 -0.0020158 -0.001694 -0.001697 -0.002529 0.0064518
0.21309 -0.079011 -0.005482 -0.0024538
0.00096875 0.0001771 -9.4826e-05 -0.0011931 0.00048059 -0.0023342 0.0020065 0.0013731
-0.0055255 -0.0023851 0.21506 -0.031099
2180000000 0.00087057 -0.16983 -0.0017287 0.0097046 0.00064263 -0.0022433 0.003101 -0.0004799
0.00030563 -0.0014217 0.0013578 0.00017349
-0.0017512 0.0097056 0.19582 -0.0081656 0.0081894 0.0039666 -0.00079557 -0.0018236
-0.0019546 0.00081931 -0.00025404 0.00030533
0.00058602 -0.0022599 0.0082323 0.0039015 -0.062823 -0.16924 0.0011914 0.001565
-0.00083982 -0.00031564 0.00010163 -0.0018243
0.0031424 -0.0005268 -0.00082039 -0.0017873 0.0012795 0.0016005 -0.076334 -0.13147
-0.00088181 0.0094775 0.0017178 -0.0003754
0.00031532 -0.0013429 -0.0019503 0.00088812 -0.00083715 -0.00027011 -0.00085027 0.0094866
0.1877 -0.10921 -0.0059487 0.0015714
0.0012524 0.00025285 -0.00019565 0.00025419 4.7937e-05 -0.0019286 0.0019063 -0.00036973
-0.0059311 0.0016071 0.19943 -0.045856
2240000000 -0.027894 -0.14545 0.0023283 0.011076 -0.00068263 -0.0029604 0.0018564 -0.0023964
-0.0020967 -0.00078051 0.00068671 -0.0016348
0.0022921 0.011046 0.17619 -0.013902 0.0088745 0.00012758 -0.00086623 -0.00038906
-0.00050431 0.0011044 -0.00073201 -0.00035621
-0.00067292 -0.0030233 0.0088891 6.7144e-05 -0.080083 -0.14504 0.0018536 -0.0017397
-0.0012991 -1.0739e-05 -0.0024279 -0.0014261
0.0017471 -0.0022032 -0.00087612 -0.0003806 0.001858 -0.0017257 -0.11049 -0.10357
0.0015793 0.01081 0.0012924 -9.5976e-05
-0.0022218 -0.00077047 -0.00046916 0.0011068 -0.001294 -1.9543e-05 0.0016662 0.010808
0.15952 -0.12706 -0.0063538 0.0043274
0.00073629 -0.0017843 -0.00076299 -0.00043598 -0.0024429 -0.0013766 0.0012184 -0.00044442
-0.0063615 0.0042066 0.17575 -0.055858
2300000000 -0.054809 -0.11817 0.0077668 0.0091163 -0.0012738 -0.0020258 -0.00086517 -0.0016132
-0.0013999 0.00062234 -0.0011281 -0.00087052
0.0077417 0.0091063 0.15611 -0.023146 0.0089509 -0.0023126 -0.00093984 0.00062435
-0.00012588 0.001654 7.9729e-05 0.0006443
-0.0013419 -0.0019865 0.0089431 -0.002377 -0.092723 -0.12115 0.00011758 -0.0018378
-1.798e-05 0.0017377 -0.0018634 0.00074884
-0.00083843 -0.0016443 -0.00088626 0.00066584 6.986e-05 -0.0018132 -0.1315 -0.067459
0.0057133 0.011515 0.00084166 -0.002035
-0.0013484 0.00064234 -0.00014263 0.001669 -3.1606e-06 0.0017893 0.0057235 0.011478
0.12424 -0.14763 -0.0039284 0.0078145
-0.0010633 -0.00080427 0.00013653 0.00071196 -0.0018957 0.00083757 0.00084127 -0.0016581
-0.0040153 0.007923 0.16031 -0.057955
2360000000 -0.071453 -0.087275 0.010724 0.0083952 -0.0011409 -0.0015181 -0.0014863 -0.00075761
-0.00059855 0.0012324 -0.001421 -0.00037474
0.010722 0.008393 0.14695 -0.023074 0.0081964 -0.005334 -0.0005372 0.00098522
0.0021285 0.00024436 0.0001286 -0.00023859
-0.0012036 -0.0015021 0.0081562 -0.0054028 -0.10263 -0.099249 -0.0026482 -0.0012132
0.00093582 2.0123e-05 -0.0009954 0.0019031
-0.0016078 -0.00084337 -0.00055936 0.0009535 -0.0025921 -0.0011742 -0.14703 -0.035482
0.01087 0.010131 0.0011594 -0.00254
-0.00063636 0.0012121 0.0021865 0.00033408 0.00097405 0.00011254 0.010871 0.010259
0.096468 -0.14855 0.00010076 0.0081416
-0.0013314 -0.00019912 0.00023857 -0.00022953 -0.00082874 0.0018202 0.0014015 -0.0024101
0.00020421 0.0082591 0.13729 -0.06192
2420000000 -0.079688 -0.060184 0.014298 0.0025401 -0.0032771 -0.0010684 -0.00094288 0.00053329
0.0011115 0.0013692 -0.0014772 0.001624
0.014262 0.0025743 0.1302 -0.02351 0.0045943 -0.0072633 0.0012728 0.0011367
0.00076392 -0.0013451 -0.00014937 -3.7829e-06
-0.0032634 -0.0010536 0.004543 -0.0072948 -0.1155 -0.078284 -0.0023358 0.001563
-6.7206e-06 -0.00017701 0.00060649 0.0026871
-0.00077502 0.0005861 0.0013344 0.0011264 -0.0023416 0.0015103 -0.15687 0.0080979
0.014174 0.0073706 -0.00019003 -0.0024178
0.0011788 0.0013336 0.00067067 -0.0013996 -2.0028e-05 -0.00017558 0.01432 0.0071356
0.061506 -0.14832 0.0012599 0.0094404
-0.0014793 0.0016205 -0.00029306 2.0258e-05 0.00050769 0.0028114 -0.00037819 -0.0026128
0.0011816 0.0093452 0.11944 -0.056799
2480000000 -0.080495 -0.029705 0.013849 -0.0029098 -0.0015675 -1.5325e-05 -0.00045554 0.0014087
0.0018682 -0.00026864 0.00035434 0.0015249
0.013816 -0.0029045 0.13198 -0.025103 0.0025097 -0.0091124 0.0010908 -7.7039e-05
-0.00041835 -0.0010345 -0.00011441 -0.0002694
-0.0015531 5.5901e-05 0.0024229 -0.0091355 -0.1185 -0.058464 -0.00050394 0.0032097
-9.8573e-05 -0.00084078 0.0018029 0.00084379
-0.00053729 0.0012729 0.0010678 -6.1527e-05 -0.00057166 0.0032598 -0.15823 0.045763
0.017972 0.0010862 -0.0013185 -0.0028121
0.001782 -0.00038035 -0.00047125 -0.00097883 -0.00017827 -0.00080542 0.017893 0.0010607
0.031957 -0.14088 0.0047516 0.0077732
0.00018074 0.0016925 -1.6768e-05 -0.00028195 0.0017907 0.00078494 -0.0013824 -0.0025471
0.004658 0.0078852 0.099906 -0.053301
2540000000 -0.085203 -0.0022468 0.011411 -0.0065266 -0.0023109 0.000931 0.00068235 0.00073128
3.5096e-06 -0.0019946 0.00082751 0.0015203
0.011402 -0.0065018 0.11845 -0.01657 -0.0014494 -0.0079515 0.00060227 -0.0014284
-0.0017667 -0.00023299 -0.00058503 0.00019211
-0.0023036 0.00093315 -0.0015169 -0.0079502 -0.12513 -0.034706 0.0020297 0.0024149
-0.0011135 -7.9388e-05 0.0018908 -0.00093866
0.00066261 0.00081242 0.00053961 -0.0014444 0.0020795 0.0023759 -0.15665 0.084076
0.01775 -0.0057084 -0.0025576 -0.0019902
2.1954e-05 -0.0018902 -0.0017314 -0.0002447 -0.0010528 -0.00019759 0.017758 -0.0057273
0.0081417 -0.12603 0.0075235 0.0064388
0.00088617 0.0014601 -0.00058083 0.00027917 0.0018385 -0.00098998 -0.0025882 -0.001905
0.0075787 0.0065146 0.085272 -0.039603
2600000000 -0.078104 0.022171 0.0081513 -0.009914 -0.0011416 0.0024795 0.00069627 -0.00013982
-0.0013461 -0.00098332 0.0017968 0.00049761
0.0081485 -0.0098955 0.11324 -0.03245 -0.0036606 -0.0060288 -0.00047061 -0.00065556
-0.00038611 0.0016621 -0.00010999 0.00071573
-0.0011725 0.0025021 -0.0037257 -0.0059927 -0.13002 -0.010126 0.0032027 -9.2259e-05
3.4785e-05 0.0013996 0.0010492 -0.0016303
0.00080414 -0.00028515 -0.00046624 -0.00068712 0.0031636 -3.1289e-05 -0.1428 0.11729
0.014056 -0.012371 -0.0031195 0.00011461
-0.001275 -0.0011334 -0.0004351 0.0016744 7.924e-05 0.001446 0.013987 -0.012526
-0.018429 -0.11158 0.0091958 0.0056815
0.0017986 0.00053295 -0.00010825 0.00077531 0.00097619 -0.0016985 -0.0030945 -4.3308e-05
0.0091686 0.0056041 0.076704 -0.025373
2660000000 -0.073016 0.047821 0.0042384 -0.01168 -0.00012981 0.0011079 -8.6719e-05 -0.00017219
-0.0024969 0.00025715 0.0013559 -0.00075564
0.0042526 -0.011685 0.11999 -0.028355 -0.0049002 -0.0042894 -0.0011969 -0.00037902
0.00022096 0.0018347 0.00050373 0.00077841
-0.00012195 0.0011155 -0.0049428 -0.0042489 -0.12923 0.010133 0.0018664 -0.0017486
0.00017292 0.00074744 -0.0011201 -0.0014953
-0.0001091 -0.00013784 -0.0012133 -0.00035932 0.0018721 -0.0017486 -0.12338 0.14876
0.0078469 -0.015676 -0.0024073 0.0012219
-0.0025045 0.00049328 0.00028837 0.0018206 0.00020037 0.0007538 0.0077636 -0.015688
-0.035537 -0.096946 0.010595 0.0018274
0.0014237 -0.0008036 0.00050384 0.00075402 -0.0010208 -0.0014501 -0.0027226 0.0012894
0.010539 0.0018651 0.07243 -0.0054267
2720000000 -0.062002 0.066911 -4.5144e-05 -0.011665 -0.00042029 0.0029164 -0.00022091 -0.00010423
-0.0020734 0.0023817 0.00058841 -0.0015608
-8.0992e-06 -0.011648 0.10535 -0.031279 -0.0052428 -0.0009213 -0.001549 0.00040272
0.0017759 0.00053763 0.00090127 -0.00011364
-0.00034023 0.0029391 -0.0052649 -0.00086591 -0.12358 0.039893 0.00036737 -0.0023569
0.00041382 0.00056701 -0.0014233 0.00068499
-0.00011176 -0.00014986 -0.0015808 0.00044685 0.00039361 -0.0023579 -0.09094 0.17842
0.0014956 -0.016323 -0.0017235 0.0018856
-0.0020746 0.0023028 0.0017476 0.00053983 0.00045454 0.00063213 0.0013656 -0.016326
-0.050731 -0.071696 0.012235 -0.0012121
0.00055002 -0.0015245 0.00083887 -0.00015728 -0.001488 0.00067699 -0.001397 0.0020244
0.01216 -0.0011851 0.076605 0.013389
2780000000 -0.048181 0.085853 -0.0045196 -0.010269 -4.5004e-05 0.0010254 0.00054041 -0.00017986
0.0011737 0.0024572 -0.00044102 -0.0019017
-0.0044986 -0.010275 0.10357 -0.043609 -0.0040672 0.00054004 -0.00016724 0.0015527
0.0017342 -0.0008756 0.00010876 -0.00021821
-3.7222e-05 0.0010684 -0.0040846 0.00058123 -0.12115 0.069822 -0.0019539 -0.0015441
0.00050891 -0.0002413 -0.00035121 0.00076103
0.00055201 -0.00018973 -0.000129 0.0015153 -0.0019956 -0.0015344 -0.062296 0.20075
-0.0053774 -0.015095 -0.00070338 0.0020373
0.001199 0.0025171 0.0017269 -0.00094164 0.00047924 -0.00024725 -0.0053449 -0.015084
-0.064329 -0.047109 0.010126 -0.0052802
-0.00065044 -0.0018559 0.00014799 -0.00019328 -0.00032798 0.00097041 -0.00084421 0.0019699
0.010187 -0.0051792 0.080237 0.031579
2840000000 -0.032834 0.10165 -0.0074368 -0.0071059 0.0012667 0.0019999 -1.5938e-05 -0.00040923
0.0014987 0.0010788 -0.0017838 0.00026362
-0.0074162 -0.0070671 0.10144 -0.036245 -0.0030335 0.0015335 0.00044468 0.00064918
4.4388e-05 -0.0014661 0.00011527 -9.8077e-05
0.0012724 0.0019689 -0.0030116 0.0015485 -0.11547 0.096248 -0.0013838 0.00033881
0.00063036 1.5645e-07 0.0008709 0.0010609
6.8777e-06 -0.0003613 0.00041896 0.00064432 -0.0014008 0.00034468 -0.026427 0.21731
-0.0095563 -0.0098294 0.00079014 0.0015525
0.0015671 0.00107 -1.8706e-05 -0.0014397 0.00072586 0.00015033 -0.0096825 -0.0099221
-0.070099 -0.022476 0.0083088 -0.0069497
-0.0016731 0.00033774 8.8489e-05 -5.9415e-05 0.0010153 0.00097813 0.00048767 0.0019157
0.0083593 -0.0070821 0.094091 0.047934
2900000000 -0.018341 0.1214 -0.0088223 -0.0031181 0.0015243 0.00015866 0.00054409 -0.00084565
0.0022508 -0.0012381 -0.00087303 6.3144e-05
-0.0088265 -0.0031375 0.08281 -0.044058 -0.00063377 0.0025963 0.00091816 0.00029188
-0.00043114 -0.0014 -0.00026898 -7.0152e-05
0.0015164 0.00016222 -0.00062059 0.0026057 -0.098207 0.12886 -0.00077322 -0.00017289
-0.00038517 -0.0011154 0.0019924 -0.00036947
0.00050964 -0.00075898 0.00091956 0.00031188 -0.00074118 -0.00018958 0.010946 0.21957
-0.011371 -0.0057432 0.00043029 0.0021041
0.0021883 -0.0012026 -0.00037012 -0.0014249 -0.00050775 -0.0011854 -0.011475 -0.0055836
-0.069471 0.0082431 0.0059843 -0.0096885
-0.0010058 -2.002e-05 -0.000212 -4.1927e-05 0.0017636 -0.00029568 0.00061711 0.0018204
0.0057976 -0.0096583 0.10998 0.053487
2960000000 0.0029553 0.1331 -0.0086537 0.0004833 0.00042963 0.0015199 -0.00077582 -0.00093816
-0.00034248 -0.0019136 -0.00058353 0.00050074
-0.0086426 0.00047201 0.09147 -0.043408 -0.00028653 0.00098461 0.00099082 0.00019968
-0.0011848 -0.00078303 0.00042191 0.00032273
0.00042502 0.0015086 -0.00026773 0.00099021 -0.079805 0.15982 -0.00070218 0.00048234
-0.00050393 0.00061572 -0.00010634 -0.0025622
-0.00079591 -0.00098135 0.0009874 0.00015258 -0.00070433 0.00048543 0.052155 0.22753
-0.011353 0.00046734 0.0020146 0.00062744
-0.0003884 -0.0019816 -0.0012335 -0.00075672 -0.00043994 0.0006795 -0.011218 0.00057794
-0.061218 0.035388 0.0023761 -0.01179
-0.00054384 0.00062077 0.00044591 0.00037638 6.822e-05 -0.0026503 0.001942 0.00057457
0.0026122 -0.011673 0.12799 0.063277
3020000000 0.021286 0.14749 -0.0064299 0.0037903 0.0014332 -0.00019136 -0.0011281 -4.8907e-05
-0.00055568 0.00024469 -0.0001048 0.00033382
-0.0064124 0.0037727 0.080661 -0.031767 -0.00023787 -0.00033245 0.00057031 -0.00088033
-0.0017464 0.0003509 0.00060426 -0.00022703
0.0014245 -0.00022538 -0.00024 -0.00031571 -0.05805 0.1848 -0.00038415 0.0011937
0.00026089 0.00043129 -0.00076587 -0.0013942
-0.0011057 9.671e-05 0.00055148 -0.00085671 -0.0004108 0.0012322 0.09224 0.22108
-0.0088881 0.0038315 0.0007511 0.00011563
-0.00052788 0.00045336 -0.0017649 0.00043365 0.00032691 0.00035485 -0.0088529 0.0036897
-0.05061 0.060646 -0.0010552 -0.010258
-0.000136 0.00038712 0.0006296 -0.00021496 -0.0010563 -0.0014385 0.00069115 0.00028442
-0.001041 -0.010484 0.14907 0.061572
3080000000 0.048455 0.15625 -0.0045006 0.0058956 0.0016071 -2.3357e-05 -0.00077247 8.0087e-05
-0.0006666 0.00033791 9.9214e-05 0.00053963
-0.0045192 0.0058683 0.078151 -0.026564 -0.00046621 0.0002347 -0.00012583 -0.00027557
-0.0003578 0.0011257 -8.8432e-05 -0.00058261
0.0016976 -5.8581e-05 -0.00046656 0.00022534 -0.020836 0.20639 -0.0007292 0.00032248
0.00031494 0.00051077 -0.0024477 -0.00047255
-0.00075333 -1.3573e-05 -0.00014944 -0.00030489 -0.00073894 0.00026392 0.12491 0.21247
-0.0053158 0.0068513 0.001693 0.0005832
-0.00074183 0.00011108 -0.00036223 0.0010677 0.0003447 0.00059913 -0.0054137 0.0068102
-0.027408 0.089774 -0.0052481 -0.0091784
4.7936e-05 0.00075305 -0.00013006 -0.00065171 -0.0024549 -0.00047001 0.0018822 0.00048556
-0.0054283 -0.009164 0.16272 0.067675
3140000000 0.076453 0.16034 -0.0011273 0.007564 0.0027562 -0.0014053 -0.00099079 0.0011651
0.0014608 0.00065734 0.00027072 -0.00015709
-0.0011204 0.0075292 0.073857 -0.027941 -0.00098823 1.925e-06 0.00073181 -0.00027779
-0.00016449 0.0011333 0.00055836 -0.0004722
0.0027336 -0.0014501 -0.00095858 2.5138e-05 0.020585 0.22705 0.00019363 0.0014594
0.0013265 -0.00030251 -0.0026075 0.00091822
-0.0010422 0.0012087 0.00069269 -0.00036465 0.00018945 0.0015015 0.16145 0.18836
-0.00087569 0.0071704 0.00090741 -0.0014773
0.0015928 0.00074336 -0.00015264 0.0010342 0.0013073 -0.00033163 -0.00073153 0.0073733
-0.014416 0.10764 -0.0072365 -0.006131
0.00042421 -0.00023465 0.00060784 -0.00045292 -0.0026338 0.00077258 0.00084029 -0.0015637
-0.0071057 -0.0059373 0.18726 0.059187
3200000000 0.10881 0.17049 0.0039941 0.0065617 0.00072792 -0.0029891 5.9591e-05 0.0017647
0.00067015 -0.0017297 -2.9361e-06 0.00043845
0.0039381 0.006527 0.084601 -0.026748 -0.0011838 0.00042012 -0.00044899 -0.0010558
0.00078273 0.0010829 -0.00040252 -0.00093777
0.00078068 -0.0029554 -0.0011843 0.0004193 0.065413 0.23242 0.0010736 0.00050532
-3.7258e-05 -0.00174 -0.0011715 0.0022255
2.8162e-05 0.0016812 -0.00044972 -0.001017 0.0011521 0.00050015 0.18286 0.1655
0.0012924 0.006623 0.00084813 -0.0014634
0.00043927 -0.0017356 0.00087309 0.0011658 -0.00013844 -0.0018455 0.0013031 0.00638
0.019864 0.12585 -0.0090451 -0.0022505
0.00011554 0.000517 -0.00030017 -0.0010136 -0.0011545 0.002388 0.00087371 -0.0012789
-0.0089853 -0.0024299 0.20327 0.058507
3260000000 0.14004 0.16295 0.0041911 0.0031053 -0.00048605 -0.0024011 0.001243 0.00074746
-4.9562e-05 -0.0018844 -9.898e-05 0.0001402
0.0042139 0.0031116 0.092604 -0.029844 -0.0020441 0.001874 -0.00052538 -0.00015276
0.00084032 -0.0004516 -0.00091843 0.00018162
-0.00056465 -0.0023626 -0.0020276 0.0019135 0.11624 0.22818 0.00058815 -7.1224e-05
-0.00093049 -0.0011271 0.00049657 0.0020662
0.001181 0.00073647 -0.00051093 -0.00019673 0.00057628 -4.841e-05 0.20904 0.12828
0.0043907 0.0048963 -0.0011099 -0.0018884
8.9968e-05 -0.0019556 0.0008605 -0.00060044 -0.00079986 -0.0010744 0.0044061 0.0051846
0.041616 0.13459 -0.0071058 0.0030117
-0.00020931 0.00012235 -0.00098991 0.0001915 0.00057006 0.0020109 -0.00084526 -0.002145
-0.0073273 0.0031041 0.2324 0.048946
3320000000 0.17066 0.15793 0.007253 0.0013358 -0.00062718 -0.0019097 0.00081148 0.00029734
-0.002025 -0.0014875 0.00029569 0.00039077
0.0071752 0.0013645 0.099681 -0.025902 0.00048297 0.002369 -0.00044972 -0.00036074
-0.00029006 -0.00025919 -0.00051422 0.00020511
-0.00052422 -0.0019376 0.0005019 0.002372 0.16381 0.21963 0.0001896 -0.00029086
-0.0014715 -0.00018274 0.00030261 0.00072646
0.00079658 0.0004085 -0.00053232 -0.00037713 0.00025386 -0.00029759 0.21908 0.098105
0.0048985 0.0020794 -0.0010959 0.00021098
-0.0018922 -0.001337 -0.00033708 -0.00029221 -0.0014708 -0.00019723 0.0048263 0.0018132
0.068582 0.13788 -0.0038104 0.0032511
4.9334e-05 0.00031736 -0.00056336 0.00028634 0.00054306 0.0009186 -0.0013561 0.00028179
-0.0036154 0.0033287 0.24824 0.035824
3380000000 0.2058 0.14121 0.0057549 -0.0020157 -0.0012434 0.000463 0.0010505 0.00033569
-0.0014642 0.00095806 0.0002067 -1.1802e-05
0.0057554 -0.0020043 0.11066 -0.0341 2.4906e-05 0.0030732 -0.001021 -0.00040815
-6.7949e-05 5.418e-05 -0.00098638 0.00052661
-0.0012434 0.00053449 6.4749e-05 0.0030845 0.20544 0.19761 0.00061669 -0.00046145
-0.0016436 0.00072503 0.0010747 0.0013094
0.0010494 0.0001283 -0.00098523 -0.00035357 0.00059476 -0.00048767 0.2337 0.065018
0.00602 0.0015801 -0.00035822 6.3403e-06
-0.0013921 0.00077452 -1.8842e-05 0.00014971 -0.0016557 0.0007186 0.0059591 0.0016486
0.10728 0.13051 -0.0017717 0.0049447
0.00022741 -0.00012316 -0.001001 0.00047825 0.0010102 0.0013534 -2.9377e-05 0.00025946
-0.0017321 0.0047622 0.27919 0.018275
3440000000 0.23741 0.12052 0.0046241 -0.0038931 -0.00058595 -0.0015591 0.0005427 5.4135e-05
-0.0015427 0.0014791 0.00098348 0.00012907
0.0046504 -0.0039144 0.1041 -0.03892 0.0030955 0.0021628 -0.00093832 0.0011617
0.00016103 0.00048226 0.00014869 0.00081301
-0.0006513 -0.0015439 0.003117 0.0021053 0.24414 0.16985 -0.00034249 -3.2477e-05
-0.00011117 0.0011689 0.00083186 0.00076401
0.00046529 9.8173e-05 -0.00096633 0.001115 -0.00032403 -2.1651e-05 0.2354 0.032456
0.0067902 -0.002034 -0.00045406 0.00033957
-0.001363 0.0016491 7.3741e-05 0.00034375 -3.2499e-05 0.0011995 0.0071597 -0.0020672
0.13285 0.12395 0.0024847 0.003433
0.0011647 -0.00013565 0.00026994 0.00091022 0.00071831 0.00087699 -0.00028401 0.00016428
0.0023121 0.0035674 0.29465 -0.012253
3500000000 0.27018 0.089244 0.0024604 -0.0047071 -0.0012978 0.0015838 0.00089668 -0.00088788
-0.00049956 0.0011498 0.00061168 -0.0010304
0.0024382 -0.0047335 0.11681 -0.062952 0.0030923 0.0012382 -0.00026106 0.00067386
0.00037116 -0.00015962 5.5224e-05 0.00047777
-0.0014336 0.0015593 0.0031419 0.0012348 0.27427 0.13556 0.0002606 -0.00015532
0.00013369 0.0010185 0.0019768 -2.9714e-05
0.0011215 -0.00098348 -0.00022888 0.00073292 0.00024316 -0.00020059 0.23996 0.0048239
0.0063488 -0.0038449 0.00019923 -2.9742e-05
-0.00071286 0.0014886 0.00047932 -0.00018316 9.015e-05 0.001002 0.0060357 -0.0039515
0.17386 0.1016 0.0021455 0.00077244
0.0008973 -0.00071441 -1.0703e-05 0.00040915 0.0019912 -0.00012441 -0.00019065 0.00021763
0.0023435 0.00054711 0.31561 -0.037774
3560000000 0.28893 0.055432 0.00036524 -0.0060057 -4.4229e-05 -0.0011449 0.00057395 0.00036848
0.0015227 0.0018577 9.0016e-05 -0.00088261
0.00040583 -0.006002 0.11099 -0.068102 0.0058232 -0.000554 0.00035564 0.0004864
0.00072396 -0.00010908 0.00042662 0.00021798
-4.529e-05 -0.0011022 0.0058284 -0.000627 0.30147 0.093045 1.5859e-05 -0.00021213
0.00061655 0.00057538 0.0014505 -0.00065763
0.00041982 0.0004268 0.00035234 0.00049143 4.3993e-05 -0.00017281 0.22942 -0.031839
0.0050563 -0.0067725 -0.00039347 -0.00071671
0.0012515 0.0016103 0.00062762 -5.6545e-05 0.00071509 0.00060565 0.0050192 -0.0065232
0.19543 0.092559 0.0024252 -0.0013657
-0.0003143 -0.0010974 0.00036871 0.0003451 0.0013168 -0.00078945 -0.00013377 -0.00047561
0.0022666 -0.0014069 0.32894 -0.079404
3620000000 0.30638 0.018088 -0.0011324 -0.003732 -0.002202 -0.00026138 0.00025771 -0.0016427
-0.00020153 0.00048872 -0.00051345 -0.0010304
-0.0011584 -0.0036992 0.11175 -0.09706 0.0042231 -0.0037931 0.0002752 0.00048597
-0.00017431 -0.0008685 0.00054937 0.00060898
-0.002204 -0.00028421 0.0041695 -0.0038174 0.3145 0.049563 0.00010831 -0.0010541
-8.3138e-05 0.00018915 0.00076035 -0.0012827
0.00032267 -0.0015667 0.0002574 0.00046142 0.00014875 -0.0010788 0.21833 -0.061426
-0.00037387 -0.0075215 -0.0012508 0.0012677
-0.00024035 0.00049425 -0.00010825 -0.00074682 -0.00027345 0.00020074 8.704e-05 -0.007791
0.21652 0.056714 0.00040595 -0.0017242
-0.00039785 -0.00071977 0.00046412 0.00039139 0.0010436 -0.00079933 -0.0013014 0.0009798
0.00053866 -0.001682 0.33035 -0.11299
3680000000 0.31127 -0.026093 -0.0036991 -0.0040859 -0.0011056 0.0017637 -0.001048 -0.0003969
0.0013348 5.1298e-05 -0.0011948 -0.00023187
-0.0036709 -0.0041034 0.10797 -0.11406 0.0016924 -0.0046048 0.00071685 0.00036933
-0.00029583 -0.00048406 0.00077202 0.00021217
-0.0010916 0.0017701 0.0016252 -0.0046559 0.32582 -0.00035123 -0.0010642 -0.00045775
0.0010481 0.00067719 0.00048689 -0.001678
-0.0010994 -0.00037666 0.00073311 0.00038361 -0.0010735 -0.00049584 0.20554 -0.095233
-0.0010618 -0.0060329 -0.00084632 0.0013182
0.0015902 -0.00018741 -0.00050244 -0.00057295 0.0012589 0.00056022 -0.001568 -0.0061488
0.23717 0.035289 -0.00013721 -0.0016007
-0.001172 -0.0007247 0.00071825 0.00016609 0.00046509 -0.0021064 -0.0011268 0.0017457
-7.8463e-05 -0.0016333 0.33053 -0.15788
3740000000 0.31329 -0.061711 -0.0031951 8.8464e-05 -0.0021521 0.0025712 0.00011629 -0.00086251
-0.00064006 0.00023079 -0.00067891 0.00029953
-0.0032117 0.00014959 0.09939 -0.13545 0.0010016 -0.0054574 0.00026989 -0.00011989
-0.00020659 -0.00032817 0.00040951 -5.7975e-05
-0.0020714 0.0025619 0.00092493 -0.0054654 0.32918 -0.039205 -0.00089697 -0.00022843
-0.00016357 7.242e-05 -0.00039138 -0.0012992
0.00010466 -0.00079974 0.00028296 -0.00013546 -0.0008244 -0.00025542 0.18353 -0.11866
-0.0025553 -0.0056104 0.0003853 0.002665
-0.00074695 0.00018859 -0.00020491 -0.00019247 -0.000294 7.6991e-05 -0.0025172 -0.0050256
0.24618 0.0016881 -0.00039374 -0.00088358
-0.00091244 0.00033749 0.00053862 -3.7941e-06 -0.0004699 -0.0012405 0.00074567 0.0023736
-0.00060543 -0.00072865 0.31728 -0.19798
3800000000 0.30894 -0.10816 -0.0022724 0.00083608 0.00080743 0.0036383 -0.0012765 -0.0017742
0.0016375 0.00087287 -0.0013407 0.00032791
-0.0022966 0.00079496 0.089412 -0.15062 -0.0019659 -0.005026 0.00022184 0.00023142
-0.0011081 -0.00029475 0.00074148 1.0454e-05
0.00091459 0.0036659 -0.0020273 -0.0050198 0.32603 -0.081097 -0.00080668 0.00060524
0.0008904 0.00020425 -0.00082259 -0.00083372
-0.0012927 -0.0016982 0.00024241 0.00022424 -0.00080459 0.00063681 0.17542 -0.14371
-0.0040335 -0.0036619 0.0014688 0.0016687
0.0016908 0.0010398 -0.00097911 -0.00039133 0.0006868 0.00017992 -0.0035861 -0.0042535
0.26255 -0.036583 0.0011169 0.00020551
-0.0010305 0.0002314 0.00093488 8.0262e-06 -0.00077541 -0.0004641 0.0014791 0.0014993
0.0013604 0.00010046 0.30964 -0.23944
3860000000 0.29711 -0.13964 -0.00065121 0.0011046 0.0026197 0.0019121 -0.0021021 0.0012168
0.00099226 -0.0010726 -0.00029561 0.0015082
-0.00064136 0.0011322 0.070143 -0.1608 -0.0031745 -0.0050957 0.00067119 -0.00063748
-0.00075209 0.0012817 0.0007131 -0.00084548
0.0025745 0.0018714 -0.0032639 -0.0050776 0.30655 -0.12121 -0.00067666 0.00076609
-5.8425e-05 -0.00030677 -0.00074937 -0.00044685
-0.0020649 0.001044 0.00068296 -0.00065707 -0.00062858 0.00071615 0.14725 -0.15926
-0.0025396 -0.0034929 0.001987 0.00099219
0.00093113 -0.0012184 -0.00085481 0.0013064 0.00011274 -0.0003755 -0.003308 -0.00331
0.26155 -0.06369 0.00040836 -0.0011835
-0.00028371 0.0015429 0.00042101 -0.00096204 -0.00064933 -0.00063155 0.0019394 0.001246
0.00022805 -0.0012937 0.28735 -0.27683
3920000000 0.2837 -0.17973 0.0016303 0.00024601 0.0037251 0.0024825 -4.6224e-05 0.00090514
0.00046223 -0.00022434 0.00065221 0.00062906
0.0015771 0.00023639 0.043558 -0.17708 -0.0050119 -0.0035137 -0.00046097 -0.00024126
0.00020323 0.00011304 -0.00046037 -0.00068188
0.0037681 0.0024169 -0.0050688 -0.0034485 0.30031 -0.15432 0.00025037 0.0013401
0.0021367 -0.00081498 -0.0005455 -0.00016313
2.2296e-05 0.00099263 -0.00045985 -0.00024944 0.00024 0.0013817 0.12753 -0.16992
-0.003769 -0.0036395 0.0019609 -0.00021204
0.00054341 -0.00014484 0.0002556 0.00020827 0.001827 -0.00094102 -0.0033329 -0.0031182
0.25672 -0.11104 0.0018857 -0.0011124
0.00067201 0.0007224 -2.7887e-05 -0.00076907 -0.00064278 -6.6561e-05 0.0021957 -0.00030842
0.0017302 -0.00083622 0.26603 -0.3049
3980000000 0.25643 -0.21587 0.0018272 -0.0029089 0.0048667 -0.00038022 -1.1908e-05 0.0011064
0.00090079 -0.0018518 0.00038601 3.6268e-05
0.0018227 -0.0029049 0.021666 -0.19133 -0.0057353 -0.0013559 0.00079522 0.00048245
0.00047018 0.00066791 1.9746e-05 -0.0012374
0.0048562 -0.00034753 -0.0057777 -0.0012889 0.27206 -0.18488 0.0012785 3.4468e-05
-0.00092503 -0.0014893 -0.00082908 -0.0005237
8.795e-05 0.0010698 0.00078338 0.00049426 0.0013448 -8.8238e-06 0.091633 -0.19202
-0.0048892 -0.0031726 0.0014799 -0.00058524
0.00092539 -0.0020694 0.00053207 0.0004519 -0.00081274 -0.0014386 -0.0047851 -0.0039593
0.24607 -0.14207 0.001551 -0.0045822
0.0006115 0.00027371 -9.1519e-05 -0.0012811 -0.00064555 -0.00046254 0.001437 -0.00086024
0.001657 -0.0044472 0.23128 -0.34385
4040000000 0.22908 -0.24142 -0.00033338 -0.0039002 0.0032571 -0.0030656 0.00040762 0.0003021
-0.00046264 -0.000679 0.0010051 -9.4392e-06
-0.0003494 -0.00386 -0.0039109 -0.19874 -0.0049197 0.00015042 0.00020936 -0.0010508
1.4115e-05 0.00019847 -0.0014268 -0.00034522
0.0032565 -0.0031099 -0.0049015 0.00022164 0.25026 -0.21852 6.0915e-05 -0.00079669
-0.0009153 -0.00028992 -0.0010165 0.00038296
0.00040377 0.00029036 0.00017813 -0.0010398 0.00013384 -0.00080337 0.069234 -0.18704
-0.0058944 -0.0012595 0.0016622 -0.00081139
-0.000763 -0.00077691 3.4467e-05 0.00030886 -0.00072645 -0.00055902 -0.0065969 -0.00089052
0.2341 -0.17473 -0.001753 -0.0027488
0.00040193 1.5494e-05 -0.001622 -6.5802e-05 -0.0012204 0.00025393 0.0015634 -0.00039356
-0.0019178 -0.0031735 0.19491 -0.36142
4100000000 0.1998 -0.26545 -0.0032133 -0.0029532 0.001193 -0.0034607 -0.00016899 6.4638e-05
0.0003377 -0.0017432 0.00018935 0.00024443
-0.0032421 -0.002965 -0.029062 -0.20303 -0.0048307 0.0010608 -0.00028368 -0.0002421
0.0007428 0.00016127 -0.0006635 0.00040099
0.0011641 -0.0034504 -0.0048167 0.0011363 0.22903 -0.24491 0.00016422 -0.00019392
-0.00055785 -0.00030315 -0.0014834 -0.0002913
-0.00022766 7.2223e-05 -0.00027215 -0.00028418 0.00019394 -0.00010695 0.036112 -0.20093
-0.0059964 1.8513e-05 0.0011612 -0.0013181
0.00077296 -0.0015472 0.00086517 0.00024322 -0.00084828 -0.00011375 -0.0054431 0.0002256
0.22131 -0.19984 -0.00092317 -0.0044395
0.0006816 0.00021204 -0.00066283 0.00014222 -0.0012369 -0.00016215 0.0012279 -0.0014674
-0.0010935 -0.0041475 0.16163 -0.38827
4160000000 0.17039 -0.28287 -0.0036545 -0.0020382 -0.00027882 -0.0031857 0.00058007 2.4637e-05
-0.0037141 -0.00068795 0.00085004 -0.00045467
-0.0036176 -0.0020671 -0.055188 -0.19945 -0.0045731 0.002744 -0.00030384 -0.00026747
0.00043312 -0.00046535 -0.00095572 0.00028789
-0.00034499 -0.003214 -0.0045464 0.0028282 0.19616 -0.26104 0.000424 -0.00011197
-0.0011442 -0.00057065 -0.0013221 0.00085349
0.00063833 -0.00013936 -0.00037322 -0.00027015 0.00041562 -0.00017866 0.011512 -0.18834
-0.0054553 0.002521 0.0015792 -0.0022306
-0.0040042 -0.0007175 0.00025239 -0.00042533 -0.00082518 -0.00048359 -0.0057152 0.0019078
0.18987 -0.23335 -0.0043742 -0.0036714
0.00084405 -0.00066852 -0.00084061 0.00040778 -0.0012537 0.00089816 0.0014537 -0.002281
-0.0038694 -0.0036877 0.11265 -0.398
4220000000 0.14275 -0.29885 -0.0043555 0.00011258 -1.234e-05 -0.0037554 -0.00034331 -0.00038172
-0.0010305 0.0008416 0.00046876 -0.0012145
-0.0044228 0.00012871 -0.091176 -0.18972 -0.002252 0.0033992 -0.00020357 -3.3457e-05
2.2687e-07 -7.339e-05 -0.0005493 0.00096218
-2.328e-05 -0.0037206 -0.0022001 0.0034149 0.16671 -0.28719 7.0756e-05 -7.0172e-05
0.00045746 0.00045264 -0.00010951 0.0011364
-0.00020617 -0.00017957 -0.00019362 -9.5796e-05 0.00015529 1.2185e-05 -0.011994 -0.18663
-0.0040107 0.0020107 -0.0003251 -0.0024661
-0.00095867 0.00084927 0.00013462 6.1328e-05 0.00021603 0.00056769 -0.0042628 0.0023949
0.17571 -0.25839 -0.0043411 -0.0025585
0.00017214 -0.00099112 -0.00054476 0.0011101 -0.00017705 0.0011118 -0.00050138 -0.0021609
-0.0046728 -0.0028683 0.084423 -0.41077
4280000000 0.11213 -0.30791 -0.002832 0.0016601 -0.0017364 -0.0044075 -0.00041735 0.00057914
-0.00058154 0.0014548 -0.0008387 -6.6707e-05
-0.0027476 0.0016445 -0.117 -0.1948 -0.0029892 0.0030458 -0.00065312 -0.00037231
0.00017849 0.00021252 0.0007709 0.00069677
-0.0017483 -0.0043658 -0.0029483 0.0030548 0.13722 -0.29467 0.00082515 -0.0001266
-0.00092614 0.00091442 -0.00040569 0.00085665
-0.00038483 0.00065455 -0.00065445 -0.00037408 0.00077154 -0.00014459 -0.050096 -0.17203
-0.0049112 0.0021746 -0.00067476 -0.0023646
-0.00060425 0.0015027 0.00014408 0.00022096 -0.00080009 0.00064698 -0.0045758 0.0021994
0.13212 -0.28093 -0.0058377 -0.0014756
-0.00055981 -0.00040064 0.00071433 0.00053754 -0.0004772 0.00083902 -0.00059302 -0.0023855
-0.005967 -0.0010015 0.034619 -0.41628
4340000000 0.084709 -0.31762 -0.0018331 0.0017672 -0.002381 -0.0014964 0.00024816 0.00055943
-0.00010783 0.0009276 0.00013465 -0.00088603
-0.0018703 0.0018546 -0.13799 -0.16864 -0.0019192 0.0040073 -0.00016332 0.00055745
-0.00017532 -0.00042689 0.00025476 0.00048757
-0.0024836 -0.0014981 -0.0018395 0.0040312 0.10152 -0.3114 -0.00039578 -0.0011542
0.00046156 0.00072018 0.00074963 0.0020744
0.00022348 0.00050312 -0.00011272 0.00054196 -0.00035753 -0.0011104 -0.06828 -0.16896
-0.0043294 0.0037884 -0.0015874 -0.0025464
4.9936e-05 0.00060522 -0.00016143 -0.00034878 0.00034047 0.00070102 -0.0044248 0.0034934
0.10586 -0.30602 -0.0048849 0.0013569
-0.00014576 -0.0012832 0.00030843 0.00043162 0.00088118 0.0021358 -0.0015724 -0.0027783
-0.0044632 0.001223 0.00021241 -0.41172
4400000000 0.054736 -0.32341 -0.0010139 0.0014367 -0.0023711 -0.0016602 0.0007484 0.0011986
-2.5343e-05 0.00047157 -0.00047099 -0.00073029
-0.0010415 0.00136 -0.16678 -0.15936 -0.0012008 0.0041189 -0.00043515 0.00040877
0.00016992 -0.00056413 0.00046222 0.00041481
-0.0023664 -0.0016457 -0.0011525 0.0041578 0.072847 -0.31849 -0.0002119 -0.0001539
0.00022138 0.00027501 0.0012425 0.0014118
0.00078595 0.0012548 -0.00043859 0.00043748 -0.00015142 -0.00023737 -0.092543 -0.15617
-0.0030909 0.0050992 -0.0021471 -0.0011851
-6.5979e-05 0.00065376 5.3369e-05 -0.00054799 0.00032741 0.00019747 -0.0031192 0.0051648
0.073996 -0.31903 -0.0042208 0.001383
-0.00028482 -0.0006138 0.00057053 0.00043516 0.0011191 0.0014292 -0.0024468 -0.0010531
-0.0047039 0.00099654 -0.04574 -0.41569
4460000000 0.018379 -0.32387 -0.00063159 0.00036343 -0.0041786 -0.00072584 0.0014262 -0.00071906
-0.00040404 0.0013463 -0.001064 -0.0001123
-0.00062025 0.00038801 -0.18901 -0.13035 -0.00049201 0.004553 -0.00041485 0.00078339
-0.00037363 -0.00039092 0.00051457 -0.0004182
-0.0042287 -0.00069306 -0.00044496 0.0045605 0.046834 -0.32579 -0.00045169 -0.00051579
0.00052195 0.00068111 0.0018727 0.00083369
0.001414 -0.00068884 -0.00041025 0.00074329 -0.00052046 -0.00039699 -0.10608 -0.13503
-0.0015888 0.0057847 -0.0025004 -0.0011083
-0.00040025 0.001091 -0.00033246 -0.00044899 0.00027351 0.00058847 -0.0015901 0.0060548
0.039691 -0.31464 -0.0038448 0.0028168
-0.00097036 -0.00022783 0.00052543 -0.00054663 0.0017801 0.00068836 -0.0020369 -0.00076819
-0.0039866 0.0033009 -0.08484 -0.39789
4520000000 -0.0051072 -0.32462 -0.00037693 -0.00044737 -0.0036723 0.00023075 0.00070465 5.975e-05
0.0016614 -5.2171e-05 -0.00066162 0.0010756
-0.00035559 -0.00041997 -0.21362 -0.1134 0.00078902 0.0045334 0.00065692 0.00083496
-0.00020347 2.9557e-05 0.00042948 -0.00019941
-0.0037045 0.00028316 0.00087239 0.0045327 0.015968 -0.32341 -0.0012852 0.00044088
0.00091184 -0.00064663 0.0016099 -0.0012969
0.00059231 5.6877e-05 0.00065888 0.00087164 -0.0012064 0.00038836 -0.12353 -0.12543
-0.00073669 0.0059909 -0.0028601 -0.0002361
0.0016706 0.00021784 -0.00023434 7.4482e-05 0.00097504 -0.00063446 -0.0006115 0.0056537
-0.0076307 -0.32841 -0.0031927 0.0025225
-0.00065727 0.00088542 0.00027345 -8.1825e-05 0.0015929 -0.0010548 -0.0031784 -0.00067411
-0.0026432 0.0021991 -0.11475 -0.39617
4580000000 -0.042403 -0.31791 -0.0013052 -0.00074448 -0.0031307 0.0023772 0.00076022 -0.00041205
4.9374e-05 0.00018007 -0.00048272 0.00054166
-0.0012704 -0.00074505 -0.23257 -0.087521 0.00088431 0.004083 0.00055987 -0.00010734
-0.00011918 0.00021197 0.0001105 -0.00024267
-0.0031273 0.002431 0.00092167 0.0040573 -0.015532 -0.32107 -0.00019955 0.00058425
-0.00039618 -2.4709e-05 0.0015279 -0.00083291
0.00077173 -0.00043824 0.0005872 -0.00012652 -0.000268 0.00058433 -0.13408 -0.10131
0.0020481 0.0050848 -0.0027365 0.0012153
0.00021499 0.00013051 -6.4755e-05 0.00025806 -0.00026806 -9.7723e-05 0.0019905 0.005091
-0.035279 -0.33563 -0.0022166 0.0039769
-0.00053586 0.00083578 0.00027189 -0.00034904 0.0015315 -0.001002 -0.0028157 0.0014365
-0.0025118 0.0037477 -0.1595 -0.36666
4640000000 -0.068261 -0.31201 -0.0025364 -0.001733 -0.0030088 0.0026974 0.00054619 -0.0014866
0.0017381 -0.00028473 0.00010573 0.0010517
-0.0025162 -0.0016949 -0.24326 -0.059561 0.0016331 0.0038844 0.00079412 0.00036264
-0.00029397 0.00030018 3.7892e-06 -0.00077803
-0.0030321 0.0027529 0.0016775 0.0038713 -0.039757 -0.31473 0.00012888 0.00083641
0.00094881 0.0002079 0.0003774 -0.0021411
0.00049155 -0.0015683 0.00082898 0.00037718 0.00020063 0.0008202 -0.13983 -0.086671
0.0034625 0.0036014 -0.0025619 0.0014862
0.0014795 -0.00011961 -0.00040337 0.00028456 0.00088058 0.0001364 0.0034584 0.0037444
-0.068413 -0.32173 -0.0019639 0.0037914
0.0003132 0.00077692 -0.00017988 -0.00063944 0.00048236 -0.0020587 -0.0020522 0.0016671
-0.0021436 0.0043294 -0.17816 -0.3568
4700000000 -0.095708 -0.30795 -0.0043048 -7.3264e-05 -0.0016348 0.0045853 -0.00089219 -0.0010658
0.0010142 -0.00067092 0.0010584 0.0004349
-0.0043072 -0.00012569 -0.25516 -0.041189 0.0026121 0.0042814 0.00049631 -0.00054235
0.00017101 0.00041562 -0.00035176 0.00011091
-0.0015622 0.0046054 0.0026668 0.004241 -0.070349 -0.30966 -0.0002307 0.00062489
7.6042e-05 -0.0002542 0.0001441 -0.0014269
-0.00096089 -0.0010635 0.00045802 -0.0005736 -0.0002414 0.00058559 -0.15671 -0.065997
0.0030014 0.0015976 -0.0017032 0.0027549
0.0010692 -0.00071121 0.00025219 0.0004143 3.263e-05 -0.00013268 0.0032666 0.0013308
-0.1063 -0.31596 -0.0014699 0.0035628
0.00076874 0.00049922 -0.00031414 -2.1897e-06 4.152e-05 -0.0013245 -0.0018663 0.0023533
-0.0011388 0.0034064 -0.2227 -0.32853
4760000000 -0.12638 -0.29336 -0.0048472 0.0013312 0.00067934 0.004562 -0.0007504 -0.00070447
0.00045432 -0.0010702 0.00063782 -0.00042781
-0.0048913 0.0013561 -0.25153 0.00094754 0.0030321 0.0031113 -5.632e-05 -0.00068384
0.00036125 0.00028862 0.00019129 3.8874e-06
0.00080436 0.0045246 0.003085 0.0030818 -0.10097 -0.29622 0.00085549 0.00037303
0.00087997 3.3126e-05 -0.0010563 -0.0010883
-0.00072848 -0.00069019 -5.4492e-05 -0.00071015 0.00082117 0.00040771 -0.15085 -0.049724
0.0023381 0.0010211 -0.00061968 0.0027231
0.00025971 -0.001187 0.00029821 0.00022344 0.0011254 0.00012944 0.0021019 0.00093682
-0.14029 -0.30109 -0.00046632 0.0047407
0.00089721 -0.00023203 0.00024602 -3.5771e-05 -0.00098624 -0.0011129 -0.00076754 0.0030366
-0.00074104 0.0044113 -0.23351 -0.30608
4820000000 -0.15294 -0.27968 -0.0049972 0.0026886 0.001443 0.0028076 -0.00084195 -0.00042649
0.00038605 -0.0007402 0.00043498 -4.47e-05
-0.0050006 0.002629 -0.26365 0.023231 0.0042388 0.00337 -8.4668e-05 -0.00032835
0.00037102 -3.5645e-05 -0.00021401 -0.0004982
0.0014719 0.0027624 0.0042833 0.0033214 -0.12821 -0.29231 0.00048624 -0.00036895
0.0004512 -0.00064518 -0.00082629 -0.00048206
-0.00090004 -0.00042938 -0.00010849 -0.00032875 0.00047555 -0.00037499 -0.16615 -0.032285
0.0016917 -6.1555e-05 -0.00014064 0.0029109
0.00037248 -0.0008022 0.00031271 1.7198e-05 0.00022889 -0.00077983 0.001707 -5.8897e-05
-0.18044 -0.28313 0.0001076 0.0027833
0.0002443 -0.00048407 -0.00025895 -0.00043599 -0.000808 -0.00045999 0.00026441 0.0028128
0.000117 0.0030795 -0.27053 -0.277
4880000000 -0.18451 -0.26085 -0.0042685 0.0045067 0.0019966 0.0030312 -0.0015179 0.00016797
-0.00083971 -0.0011219 0.00038447 -0.00015301
-0.0042582 0.0044775 -0.2557 0.064105 0.0047315 0.0016821 -0.00032919 -0.00013424
-0.00030512 0.00017636 -8.1018e-05 -2.2622e-05
0.0020827 0.0030554 0.0047693 0.0016176 -0.14733 -0.27951 0.00046417 -0.00041895
-0.0002171 -0.0014782 -0.00055388 0.00010496
-0.0014774 0.00025305 -0.00036245 -0.00014408 0.00050608 -0.00048307 -0.1596 -0.013868
0.00063635 -0.0003843 0.0011829 0.0027458
-0.00077142 -0.0010974 -0.00019463 0.00011144 -0.0002 -0.0013509 0.00078083 -0.00033389
-0.21052 -0.26943 9.6238e-05 0.0029521
0.00044387 7.1364e-05 -9.1415e-05 1.0237e-05 -0.00048281 7.9865e-05 0.0009603 0.0026282
0.00035525 0.0029276 -0.28325 -0.24721
4940000000 -0.20544 -0.24367 -0.0031101 0.0064506 0.0027453 0.0013385 -0.00019195 0.00075697
-0.00092801 -0.00062246 0.00011351 -0.00077062
-0.0031201 0.0064374 -0.26806 0.090408 0.0058479 0.0013817 -0.00012311 -0.00011655
0.0003616 -0.00033379 -0.00048592 0.00012966
0.0027632 0.0013264 0.00588 0.0013116 -0.16714 -0.25621 9.2888e-05 -0.00050542
-0.0010904 4.4981e-05 -0.00045298 0.00023275
-0.00020609 0.0007651 -0.00013293 -0.00013332 0.00010089 -0.00044704 -0.16706 -0.0040715
-0.00048325 0.00039558 0.002061 0.0019541
-0.0010884 -0.000519 0.00031182 -0.0002845 -0.0010391 -0.00013941 -0.00063005 0.00020864
-0.23587 -0.24257 -0.00011212 0.0027245
0.00015749 -0.00065059 -0.00042353 9.3032e-05 -0.00043832 0.00014937 0.002024 0.0020782
-0.00011297 0.0024506 -0.30691 -0.22146
5000000000 -0.2261 -0.22024 -0.00024422 0.0073358 0.0031664 0.0018757 -0.00023369 0.00060397
-0.00068212 0.00059917 -8.88e-05 -0.00074302
-0.00026999 0.0073564 -0.25441 0.10768 0.0058919 -0.00069597 -0.00026444 -0.00010804
-0.00015756 -0.00056188 -0.00015893 -0.00012899
0.003196 0.0017478 0.0059002 -0.00080335 -0.19733 -0.24268 -0.00057222 -0.00074787
-0.00065164 -0.00029131 -0.0003284 -0.00022429
-0.00018454 0.00063023 -0.00028707 -9.7726e-05 -0.00060412 -0.00077191 -0.16125 0.020105
-0.00083982 0.0017122 0.0022722 0.0012061
-0.00068508 0.00067084 -0.00021892 -0.00049869 -0.00066546 -0.0002877 -0.0010234 0.00178
-0.26372 -0.21938 0.00012958 0.0039863
-0.00027651 -0.00097404 -0.00015299 -3.1609e-05 -0.0002827 -0.00018133 0.0023787 0.0010949
3.2258e-05 0.0041293 -0.31903 -0.18766
5060000000 -0.24799 -0.19298 0.001769 0.0071281 0.0032541 -0.00037352 0.00012937 0.00054715
-0.00048265 0.00014077 -0.00054149 -0.00034439
0.0017244 0.0071113 -0.23776 0.14453 0.005347 -0.0019305 -4.2104e-05 0.00027418
-0.00041596 -4.0303e-05 -0.0003994 0.00023276
0.0032552 -0.00043989 0.0053188 -0.0020113 -0.21147 -0.22122 -0.00036413 0.00027726
-0.00095126 1.4164e-05 -0.0011574 -6.7094e-05
0.00014537 0.00052979 -6.7488e-06 0.00024218 -0.00035554 0.00024818 -0.16341 0.027553
-0.00036857 0.00298 0.0019018 0.00041117
-0.00042846 -0.00013694 -0.00040353 -2.5215e-05 -0.00089604 0.00011698 -0.00023971 0.0030919
-0.2785 -0.18912 0.0013774 0.0032911
-0.00041198 -0.00025917 -0.00042668 0.000317 -0.0010076 -9.4102e-05 0.001941 0.00037379
0.001562 0.0033908 -0.33172 -0.15894
5120000000 -0.26396 -0.1678 0.0034723 0.0061291 0.0029696 -0.00060726 0.00036781 0.00073671
-0.00012273 0.0008482 -0.00046924 0.00021534
0.0034539 0.0061218 -0.23241 0.17128 0.0048237 -0.0027017 0.00011903 0.00022931
-3.0212e-05 -8.8551e-05 8.9735e-05 0.00037482
0.0029758 -0.0006212 0.0047796 -0.0027867 -0.22599 -0.20593 3.6362e-05 0.00012128
-0.0002914 0.0009773 -0.0011514 0.00067651
0.00031784 0.00075861 9.6376e-05 0.00027022 -6.328e-05 0.00016947 -0.15944 0.053827
0.0012054 0.0033902 0.0025397 0.00030254
6.3137e-05 0.00097769 -0.00010113 -0.00012242 -0.00032334 0.00080172 0.0012552 0.0032267
-0.29389 -0.15546 0.0011407 0.0034654
-0.00052651 0.00018162 0.00012768 0.00024469 -0.0011536 0.00075328 0.002528 0.00023962
0.0011991 0.0032617 -0.34459 -0.12427
5180000000 -0.28051 -0.13785 0.0050311 0.0048494 0.0033917 -0.0010344 0.00018193 0.00049222
-0.00012033 0.00030467 -0.00053923 0.00038264
0.0050159 0.0048376 -0.2108 0.19388 0.0041576 -0.0039051 -0.00030789 -0.00024031
-0.0002211 -0.00012767 -6.4292e-05 7.2289e-05
0.0033522 -0.0010706 0.004107 -0.0039739 -0.23697 -0.16997 -0.00034386 0.00070538
-4.343e-05 -0.00017562 -0.00026175 0.0011554
0.00029271 0.00049309 -0.00031745 -0.00024942 -0.00031684 0.00066085 -0.15867 0.063522
0.0028673 0.0041139 0.0021173 -0.00081042
-0.00013108 0.00029407 -0.00015943 -0.00022753 -1.1557e-05 -8.9494e-05 0.0027097 0.0040478
-0.30682 -0.11309 0.002873 0.0039627
-0.00050296 0.00036066 -7.5914e-05 0.00014451 -0.00020832 0.0011739 0.0022016 -0.00082346
0.0026484 0.0040978 -0.34707 -0.093052
5240000000 -0.28989 -0.11092 0.0051691 0.0034931 0.0027644 -0.0027015 0.00074579 5.6822e-05
-0.00021961 -0.00019015 -7.1382e-05 0.00056471
0.005159 0.0034873 -0.19946 0.23193 0.0030614 -0.0046076 -6.4926e-05 9.6643e-05
-0.00022199 0.00010774 0.00024241 0.00048587
0.00274 -0.0027003 0.002993 -0.0046716 -0.25373 -0.14563 0.0003442 0.00022284
-0.00023581 0.00076312 0.00019779 0.0014063
0.00068409 6.7964e-05 -6.0465e-05 8.6467e-05 0.00034296 0.00024727 -0.15923 0.083992
0.0038 0.0024659 0.0016402 -0.0012884
-0.00025603 -0.00019735 -0.00031071 8.8138e-05 -0.00036824 0.00068231 0.0039155 0.0026288
-0.32127 -0.07152 0.0033217 0.0025299
-6.1504e-05 0.00069327 0.00025336 0.00034394 2.3829e-05 0.0012731 0.0015582 -0.0011276
0.0033251 0.0026519 -0.35429 -0.060221
5300000000 -0.29553 -0.081282 0.0060202 0.0020215 0.0017508 -0.0030113 9.5371e-05 -0.00036699
0.00030414 0.00074573 0.00012516 0.00018059
0.0059941 0.0020308 -0.19198 0.23678 0.0021243 -0.0052522 -0.00014437 0.00017782
-4.1731e-05 0.00046241 0.00024264 0.00020352
0.0016891 -0.0030561 0.0020128 -0.0053223 -0.26987 -0.12047 0.0003048 -0.00027394
0.00043944 0.00031817 0.00074993 0.00064204
0.00017655 -0.00037365 -0.00015827 0.00020673 0.00032987 -0.00028507 -0.15148 0.093315
0.0051376 0.0018722 0.0012404 -0.0015615
0.0002644 0.00078211 1.1636e-05 0.00043329 0.00058341 0.00036771 0.0053519 0.0017224
-0.33283 -0.043253 0.0031491 0.0025283
0.00020783 0.00022249 0.000355 0.00024923 0.0007108 0.00070356 0.0014419 -0.0017836
0.0033287 0.0025048 -0.3497 -0.024252
5360000000 -0.29635 -0.044627 0.0059698 0.00075575 0.00055547 -0.0036836 0.00042041 -3.8369e-05
4.3226e-05 0.00027587 0.00067983 -0.00010013
0.0059315 0.00077057 -0.15518 0.25847 0.00092781 -0.0055826 9.3333e-05 0.00024503
5.8479e-05 0.00010525 0.00058387 -0.00011132
0.00049998 -0.0036779 0.00084341 -0.0056322 -0.2697 -0.093702 0.00039539 0.00041379
0.00020367 0.00048311 0.00071454 0.00042826
0.00039816 -1.741e-05 8.7369e-05 0.00021663 0.00039618 0.00038663 -0.14998 0.11126
0.0061246 -0.00032617 0.00080783 -0.0019448
0.00013185 0.00038842 -2.4287e-05 0.00013635 0.00024972 0.00040104 0.0058449 -0.0004242
-0.3292 -0.0049313 0.0047239 0.0026258
0.00061619 -0.00011183 0.00050858 -0.00010417 0.00077351 0.00026651 0.00056485 -0.0018215
0.0045049 0.0025829 -0.34814 0.0040703
5420000000 -0.29943 -0.021345 0.0061356 -0.0010055 -0.00050373 -0.0037746 -0.00012515 -0.00016637
0.00079924 0.00050148 0.00020183 -0.00027257
0.0061428 -0.0010308 -0.13619 0.28562 2.4111e-05 -0.0055575 0.00010089 0.00019973
4.9876e-05 -2.2882e-05 0.0002487 -0.00011883
-0.0005551 -0.0037792 -6.8992e-05 -0.0055716 -0.28602 -0.060389 -0.0002142 -0.00054117
0.00072582 5.4163e-05 0.0010104 -1.7726e-05
-4.9104e-05 -0.00018675 0.00010139 0.00020697 -0.00016416 -0.00054337 -0.13856 0.12606
0.0049999 -0.0023038 2.5905e-05 -0.0016936
0.00063462 0.0004811 3.1303e-05 -9.7258e-05 0.00070041 0.00013844 0.0051798 -0.0020801
-0.33334 0.024774 0.0047983 0.00063465
0.00038643 -0.00021225 0.00032119 -0.0001806 0.00078767 2.2938e-05 0.00023303 -0.0017084
0.0049625 0.00075034 -0.34169 0.045605
5480000000 -0.2919 0.015065 0.0050155 -0.0019563 -0.0019806 -0.0030157 0.00044732 -1.0538e-06
0.00073062 -0.00024136 -0.000206 -0.00010747
0.0050203 -0.0019408 -0.12226 0.29364 -0.0016145 -0.0056969 3.4768e-05 0.00019622
3.7851e-05 -8.5483e-05 0.00025916 -0.0001816
-0.002021 -0.0029758 -0.0016856 -0.0056814 -0.29025 -0.038479 -0.0002566 0.0001295
0.00054462 -0.00020395 0.0007553 -5.208e-05
0.00038433 1.5325e-05 6.004e-05 0.00017699 -0.00024819 0.00012457 -0.13212 0.13699
0.0040527 -0.0032462 -0.00012265 -0.0016663
0.0008151 -0.00033236 0.00011111 -5.2189e-05 0.00060737 -0.00032123 0.0040788 -0.0034842
-0.32208 0.053481 0.0045759 0.0004566
-0.00015535 -0.00013625 0.00019495 -0.000132 0.00064083 -1.0768e-06 -0.00015195 -0.0018845
0.0046306 0.000312 -0.33298 0.067993
5540000000 -0.28901 0.040216 0.0042424 -0.0026265 -0.0026557 -0.0020769 0.00031871 -0.00029823
0.00016988 -0.00014604 -0.00025202 3.0708e-05
0.0042439 -0.0026234 -0.082058 0.31148 -0.0025659 -0.0050066 0.00039688 0.00013506
3.5739e-05 -6.6236e-05 -0.00013149 -0.00042534
-0.0026572 -0.0020348 -0.0026431 -0.0049666 -0.28982 -0.017242 0.00023183 -0.00012766
0.00034826 -3.1741e-05 0.00039489 -7.7151e-05
0.00032423 -0.00034402 0.00040942 0.00011907 0.00029182 -0.00011773 -0.12095 0.15849
0.0027129 -0.0041262 -0.00084656 -0.0020024
0.0001431 -0.00013928 -8.3478e-05 -9.0496e-05 0.00026013 -7.5519e-05 0.0027277 -0.0040925
-0.30871 0.087739 0.0049261 -0.00090687
-0.00039129 2.3068e-05 -9.65e-05 -0.0004466 0.00049945 -0.00037824 -0.000974 -0.0017364
0.0047895 -0.00086608 -0.32477 0.10867
5600000000 -0.27799 0.068566 0.003462 -0.0036216 -0.0024168 -0.0016881 0.00035632 -0.00035099
0.00030378 -0.00022661 0.00022392 0.00047996
0.0034608 -0.0036126 -0.07929 0.32596 -0.003663 -0.0047119 0.00010484 -0.00022826
-0.00018082 1.3692e-05 -0.00015803 -0.00034455
-0.0024343 -0.0016914 -0.0037451 -0.0046499 -0.28943 0.014673 -4.8739e-05 2.228e-05
0.00045685 -0.0006706 0.00042631 -0.00062062
0.00031082 -0.00034215 0.00011956 -0.00021292 -2.8004e-05 5.8789e-05 -0.11314 0.15804
0.0018167 -0.0039075 -0.0011822 -0.0010691
0.00032832 -0.00020738 -0.00010653 1.9244e-05 0.00028907 -0.0005288 0.0016815 -0.0038304
-0.3002 0.11826 0.0044896 -0.0015117
0.00028797 0.00046288 -0.00024024 -0.00021139 0.00034039 -0.00042374 -0.0010637 -0.0011029
0.0045858 -0.0014877 -0.30358 0.12369
5660000000 -0.26724 0.090314 0.0031334 -0.0036189 -0.0033879 -0.000637 -0.00033676 -0.0006756
-4.3097e-05 -0.00060623 0.00054557 -0.00023835
0.0031515 -0.0036128 -0.038483 0.31772 -0.0045143 -0.0031046 1.4525e-05 -0.00018042
0.00023705 1.0584e-05 -2.2504e-05 3.1234e-05
-0.0033719 -0.00057678 -0.0045751 -0.0030051 -0.29051 0.038422 -0.0001196 0.00011933
-0.00043394 -0.00035133 0.00030182 -0.0010416
-0.00037615 -0.0006919 -1.0505e-05 -0.00015849 -0.00013126 0.00011888 -0.09824 0.17817
0.00059146 -0.0042046 -0.0013645 -0.00086712
-8.1302e-05 -0.00065267 9.6911e-05 1.1786e-07 -0.00036342 -0.00043942 0.00072914 -0.0041629
-0.28493 0.14599 0.0043114 -0.0021379
0.00045433 -0.00021135 -5.9763e-05 -0.00010422 0.00031896 -0.0010632 -0.0013691 -0.00096865
0.0043324 -0.0020393 -0.29507 0.15991
5720000000 -0.25288 0.11278 0.0027023 -0.0041848 -0.0028361 0.00074157 -0.00052094 -0.00020884
-0.00040986 -0.00019119 -0.00011186 -0.00039497
0.0026883 -0.0041779 -0.010398 0.3439 -0.0055594 -0.0026425 8.0563e-05 -2.2761e-05
-0.00032635 1.3934e-05 -0.00036684 0.00020626
-0.0028325 0.00081862 -0.0056328 -0.0025221 -0.2873 0.069645 0.00013789 8.0263e-06
0.00020998 0.00024129 -7.7104e-06 -0.0002713
-0.00050757 -0.00024249 6.7275e-05 -3.271e-05 0.00012877 3.3242e-05 -0.082051 0.18019
-0.00022831 -0.0034993 -0.0015555 -0.00058805
-0.00039695 -0.0002455 -0.00025425 -1.2088e-05 0.00019091 0.00023884 -0.00025892 -0.0036117
-0.27516 0.17247 0.0040771 -0.0033704
-0.00013461 -0.00044029 -0.00024542 0.00028558 2.1367e-05 -0.00029352 -0.0016056 -0.0003042
0.0040658 -0.003494 -0.26473 0.17774
5780000000 -0.23693 0.12995 0.0015189 -0.0047612 -0.00252 0.0010779 -0.00067314 0.00012155
-0.00044429 -0.00028414 -0.00027949 -0.00028163
0.0015267 -0.0047588 0.0027902 0.33892 -0.0059808 -0.00071304 -1.5478e-05 -0.0001989
-1.8578e-05 -1.699e-05 4.1385e-05 -0.00018268
-0.0024915 0.0010899 -0.0060028 -0.00059672 -0.28388 0.08607 -0.00015414 -0.00019699
0.00012202 -0.0001842 -0.00045268 -0.00055632
-0.00071931 0.00014217 -3.192e-05 -0.00021177 -7.5282e-05 -0.00018537 -0.073312 0.19595
-0.00019767 -0.0029295 -0.0014023 8.1381e-05
-0.00036411 -0.00039899 3.5212e-05 1.5012e-05 4.3057e-05 -2.648e-05 -0.00028581 -0.0029089
-0.26521 0.19416 0.0030507 -0.0036133
-0.00015887 -0.00011678 -0.00012034 -0.00010431 -0.00036378 -0.0005735 -0.0013387 0.00011212
0.0030542 -0.003624 -0.25629 0.19932
5840000000 -0.22394 0.15141 0.00023202 -0.0054579 -0.0020877 0.0011555 -0.00018328 0.00027473
-0.00037365 0.00026887 -0.00026359 -0.00030644
0.00025238 -0.0054293 0.038211 0.34254 -0.0057556 0.00050786 -0.00021936 4.3964e-05
0.00021432 3.4157e-05 -0.00020244 0.00032408
-0.0020439 0.0012155 -0.0057317 0.00061782 -0.27734 0.11054 -0.00013087 8.8502e-05
-7.7594e-05 -0.00059917 -0.00064661 -0.00036598
-0.0001432 0.00029568 -0.00022854 1.3805e-05 -0.00021959 7.8572e-05 -0.050681 0.19923
-0.00062619 -0.0035465 -0.0012173 0.00041897
-0.00041554 0.00019746 0.00018577 -2.6145e-05 -0.00011041 -0.00066438 -0.00058145 -0.0034578
-0.24745 0.20349 0.0025824 -0.0039689
-0.00037842 -0.00041107 -8.7258e-05 0.00014398 -0.00059321 -0.00039659 -0.0011909 0.00023737
0.0026803 -0.0038031 -0.22089 0.22473
5900000000 -0.20987 0.16394 -0.0018402 -0.0055492 -0.0022347 0.0024198 -0.00012519 6.8311e-05
0.00015918 -0.00011961 -5.2882e-05 0.00019802
-0.001851 -0.0055286 0.058617 0.34286 -0.0051614 0.0019028 1.8599e-05 -2.1557e-05
3.1358e-05 -0.0002695 -7.1507e-05 -0.00018077
-0.0022124 0.0024539 -0.0051401 0.0020016 -0.26166 0.12625 -9.7465e-05 -6.5708e-05
-0.00031012 -0.0003732 -0.00077964 -0.00013071
-0.00018548 4.3457e-05 2.6405e-05 -1.2773e-06 -7.0138e-05 -7.3597e-05 -0.043095 0.20953
-0.00088573 -0.0033905 -0.0011371 4.019e-05
0.00021886 -0.00015686 4.1509e-05 -0.0001984 -0.00028794 -0.0004037 -0.00087048 -0.0034295
-0.22197 0.21965 0.0018118 -0.0050917
9.6783e-05 0.00031379 -0.00010234 5.2676e-06 -0.00071215 -0.00017836 -0.0011696 0.00020969
0.001871 -0.0052593 -0.20571 0.234
5960000000 -0.19045 0.1767 -0.0029609 -0.0040124 -0.00075593 0.0027317 -0.00015821 0.0001918
-0.00020766 2.1766e-05 -0.00017097 5.9485e-05
-0.0029746 -0.0040027 0.084915 0.34206 -0.0042631 0.0021913 -0.00017071 -4.2406e-06
7.0221e-05 0.00010211 8.4186e-05 0.00032491
-0.00072663 0.0027277 -0.0042143 0.0022553 -0.2473 0.15194 -8.4091e-05 -0.00020905
-0.00024393 1.9293e-05 -0.00037277 -0.00020243
-0.00011927 0.00018629 -0.00016282 5.3714e-06 -4.252e-05 -0.00021515 -0.02491 0.2179
-0.0018122 -0.0031218 -0.0010975 0.0010764
-0.00019042 0.0001665 -5.9037e-05 4.0029e-05 -0.00036669 0.00018897 -0.0018872 -0.0031303
-0.20184 0.23417 0.00058432 -0.0048962
-0.00016618 0.00018628 1.592e-05 0.00020206 -0.0004011 -0.00016155 -0.0009901 0.0010964
0.0001743 -0.0047595 -0.17753 0.26119
6020000000 -0.17277 0.19277 -0.0038693 -0.0030673 -0.00032124 0.0029489 -3.4435e-05 0.00055064
-0.00030216 0.00021551 -7.848e-05 0.00031386
-0.0038473 -0.0030841 0.1127 0.33434 -0.0047606 0.0031602 -7.0905e-05 0.00016122
-0.00023249 0.00014365 -0.00029184 0.00016796
-0.00025271 0.0029899 -0.0047226 0.0032649 -0.22786 0.1643 -0.000293 0.00030858
-0.00074883 0.00012665 -0.0004392 0.00054238
-5.0799e-05 0.00055946 -8.5846e-05 0.00017785 -0.00033574 0.00030483 -0.018253 0.21387
-0.0025318 -0.0033843 -0.00058742 0.00079231
-0.00031666 0.00015938 -0.00013399 2.2158e-05 -0.00064736 2.4108e-05 -0.0025488 -0.0033048
-0.17273 0.24846 -3.2056e-05 -0.0049431
-0.000162 0.00026416 -0.00015096 0.0003189 -0.00048734 0.00061831 -0.00061518 0.00062353
0.00021428 -0.0048497 -0.15112 0.26102
6080000000 -0.15251 0.20131 -0.0040533 -0.00087183 0.001258 0.002954 8.825e-05 7.0776e-05
-9.7767e-07 0.00016646 0.00012448 2.9088e-06
-0.0040429 -0.00086555 0.13456 0.33514 -0.003066 0.0046087 -4.3948e-05 -3.4904e-05
2.8066e-05 0.0001276 0.00024692 0.00033392
0.0013125 0.0029484 -0.0030054 0.004653 -0.20999 0.19097 0.00025478 0.00015115
-0.00030021 0.00071794 -0.00011649 0.0005114
0.00011072 3.0172e-05 -4.7983e-05 -2.856e-05 0.00028169 0.00017487 -0.0012464 0.2217
-0.0037247 -0.00243 -0.0009356 0.0008379
-4.8492e-05 0.00022356 -8.8624e-06 0.0001591 -0.00026947 0.00067436 -0.0037357 -0.002343
-0.1435 0.26615 -0.0012392 -0.005194
0.00014816 5.9757e-06 0.00012655 0.00027756 -0.00016525 0.00033407 -0.00096748 0.00090895
-0.001294 -0.0054843 -0.12818 0.28176
6140000000 -0.13614 0.21525 -0.0035043 -0.00053924 0.0015851 0.0022561 8.1814e-05 -3.9756e-05
5.3864e-05 7.5448e-06 0.00050645 -9.6724e-05
-0.0034891 -0.00054307 0.16062 0.31699 -0.002292 0.0052136 3.5165e-05 9.6518e-05
0.00034634 -1.1361e-05 0.00019105 0.00015528
0.0015906 0.0022116 -0.0021799 0.0052552 -0.18641 0.21058 0.00032713 -6.0965e-05
8.3266e-05 0.00055376 -8.5178e-05 0.00034913
5.5682e-05 2.4549e-05 3.0853e-05 6.8953e-05 0.00033817 -0.00010287 0.01097 0.21325
-0.0045334 -0.0013738 -0.00051779 0.001439
0.0001196 -9.8304e-05 0.00040928 -6.2111e-05 0.00018414 0.00061065 -0.0045113 -0.0013588
-0.12418 0.28592 -0.0025374 -0.0041183
0.00054698 -7.3605e-05 0.00036142 9.4323e-05 1.8818e-05 0.00051987 -0.00033094 0.0015237
-0.0028406 -0.0039404 -0.090295 0.28149
6200000000 -0.12003 0.22095 -0.0028374 -0.00014073 0.0021723 0.0013022 9.1026e-05 0.00034941
-0.00018424 0.00011288 -2.0335e-05 -0.00038984
-0.0028445 -0.0001335 0.18914 0.31578 -0.00090592 0.00515 3.6247e-05 0.00019909
0.00016247 -4.0561e-05 0.00019882 5.5654e-05
0.0021946 0.0012742 -0.00078767 0.0051878 -0.16725 0.22497 0.00012542 -0.00034778
0.00054812 5.158e-05 0.00044567 0.00026197
0.00014018 0.0003035 9.3925e-05 0.00019514 0.00014199 -0.00028349 0.024925 0.22181
-0.004522 -2.8888e-05 0.00014964 0.0014036
-0.00017634 0.00014723 4.3683e-05 5.1652e-05 0.0005272 -7.154e-06 -0.0046096 -8.8535e-05
-0.11136 0.29374 -0.0035 -0.0038944
-8.8722e-05 -0.00036983 0.0001073 8.6933e-05 0.00031063 0.00010939 4.6802e-05 0.0011677
-0.0034273 -0.0037727 -0.07647 0.29071
6260000000 -0.10552 0.23424 -0.0030362 0.00075087 0.0021474 0.00070306 0.00029834 -0.00010561
0.00012158 0.00015641 -9.5951e-05 -7.4964e-05
-0.0029941 0.00074696 0.20611 0.30056 -7.3098e-05 0.0053233 8.8596e-05 -8.8907e-05
-0.00010527 -5.2063e-05 0.00023192 5.8516e-05
0.0021433 0.0006966 4.0572e-05 0.0053541 -0.14551 0.24625 4.5645e-05 -5.1659e-06
0.00031855 -8.3513e-05 0.00018161 0.00035359
0.00027037 -5.1839e-05 3.5145e-05 -5.1473e-05 3.611e-05 -5.4141e-05 0.040167 0.21682
-0.0043702 0.0010623 0.00049382 0.0010086
5.1776e-05 0.00022236 -9.692e-05 -0.00017483 0.00043773 -8.8685e-05 -0.0043919 0.0013169
-0.085392 0.29368 -0.0044519 -0.0027311
-0.00013382 -8.1611e-05 0.00018271 1.5115e-05 0.0003057 0.00010911 0.00057003 0.0012079
-0.0042937 -0.003078 -0.03222 0.29073
6320000000 -0.089764 0.23741 -0.0025566 0.0013805 0.0021071 -0.00040002 7.4246e-05 0.00014358
-0.00050995 0.00045589 -0.00022606 0.00021389
-0.0025537 0.0013828 0.23193 0.29163 0.0018082 0.0056076 6.9525e-06 0.00012073
-6.2199e-05 -0.00010491 0.00011482 8.4889e-06
0.002119 -0.00046547 0.0019381 0.0055861 -0.12729 0.25567 -0.00025337 -0.00026932
0.0003319 -0.00011158 0.00036072 -4.4979e-05
3.3722e-05 0.00014601 5.6395e-05 8.6868e-05 -0.00020148 -0.00029162 0.039245 0.21836
-0.0039791 0.0019798 0.0007106 0.00073206
-0.00043603 0.00038987 -3.526e-05 -9.5352e-05 0.00028657 2.0134e-05 -0.0037595 0.0019239
-0.060807 0.30377 -0.0045215 -0.001259
-0.00018078 0.00019655 0.00017478 3.5592e-05 0.00043309 0.00015053 0.00082892 0.00080756
-0.0048669 -0.0011017 -0.020996 0.29033
6380000000 -0.070665 0.2442 -0.0019067 0.0018597 0.0016727 -0.00044393 4.5516e-05 -6.1421e-05
0.00026998 0.00022093 5.3292e-05 0.00019355
-0.0019011 0.0018315 0.24891 0.27253 0.0030163 0.0042533 -7.8989e-05 -0.00010338
-0.00018196 -0.00010974 -0.00012059 -0.00025402
0.0016738 -0.00049309 0.0030944 0.004188 -0.09936 0.27177 -0.0001852 0.00010725
0.00048897 2.5826e-05 0.00045566 0.00028157
5.5833e-05 -7.1153e-05 -0.00010065 -7.9574e-05 -0.00023443 9.6821e-05 0.060348 0.20848
-0.0030136 0.0033975 0.00094853 0.00096037
0.00025732 0.00029935 -0.00025771 -0.00013744 0.00047283 -7.9534e-05 -0.0033235 0.0032329
-0.040197 0.29647 -0.0045668 -0.00047699
3.9349e-05 0.00031544 -0.00020287 -0.00026313 0.00036979 0.00019874 0.00076103 0.00069427
-0.0042641 -0.00029922 0.019271 0.29185
6440000000 -0.048279 0.25563 -0.00080887 0.0023985 0.0018446 -0.00085354 0.00044059 -0.00017836
0.00025493 -0.00043369 -9.352e-05 -0.0002371
-0.00081387 0.0023862 0.26911 0.25899 0.0033832 0.002988 0.00011053 -3.9815e-05
-0.00016571 -9.3133e-06 -0.00018144 -0.00024614
0.0018338 -0.00084986 0.003445 0.0029246 -0.082287 0.28661 -0.00022842 0.00028825
-0.00030747 -0.00010073 0.00052736 -0.00048099
0.00038872 -8.0894e-05 4.2827e-05 -6.5684e-05 -0.00012837 0.00027809 0.062114 0.20485
-0.001742 0.003727 0.00088356 0.00051179
0.00027277 -0.00052851 -8.6104e-05 -3.6647e-05 -0.00034049 -0.00012391 -0.001793 0.0041139
0.0015273 0.30242 -0.0047647 0.0015711
-0.0001103 -0.00033074 -0.00014422 -0.00033701 0.00048138 -0.00062314 0.00099172 0.00084486
-0.0047047 0.0010973 0.029657 0.27731
6500000000 -0.029517 0.25584 -0.00013808 0.0020041 0.0014534 -0.0010312 0.00020393 -5.2861e-05
1.2236e-05 0.00020993 -8.5691e-05 0.00025969
-0.00015485 0.0020147 0.2947 0.23237 0.0036961 0.0025004 0.00011689 4.9214e-05
0.00013082 0.0001093 0.00031913 -0.00017767
0.0014071 -0.0010462 0.0037791 0.0023837 -0.070587 0.28393 6.8148e-06 -7.7011e-05
0.00013668 -0.00033522 -0.0001455 -0.00044511
0.00016489 -8.365e-05 0.00014027 5.7597e-05 -1.3072e-05 -4.4863e-05 0.086334 0.19985
-0.00058898 0.0039867 0.0011744 0.00041899
0.00015578 0.00015106 9.0178e-05 0.00015697 6.1025e-05 -0.00025811 -0.00022057 0.0037657
0.023867 0.30595 -0.0029646 0.0021683
-9.9914e-06 0.00031675 0.00023653 -0.00010429 -7.2405e-05 -0.00030286 0.0012462 0.00035883
-0.0032421 0.0025652 0.068243 0.2792
