# Supplementary material for: Early Detection of Alzheimer’s Disease via Machine Learning-Based Microwave Sensing: An Experimental Validation
Source: Sensors (Basel). 2025 Apr 25;25(9):2718. doi: 10.3390/s25092718 (PMC12074295; doi:10.3390/s25092718)
Supplement: Supplementary file 1 [file sensors-25-02718-s001.zip › measurements_paper_sensors/26 febbraio - PART1/set8 H/CSF_H_m8.s6p]

!Keysight Technologies,M9804A,MY58100912,A.14.10.03
!Date: Thursday, April 27, 2023 10:28:33
!Correction: S11(C  6-Port  ) 
!S12(C  6-Port  ) 
!S13(C  6-Port  ) 
!S14(C  6-Port  ) 
!S15(C  6-Port  ) 
!S16(C  6-Port  ) 
!S21(C  6-Port  ) 
!S22(C  6-Port  ) 
!S23(C  6-Port  ) 
!S24(C  6-Port  ) 
!S25(C  6-Port  ) 
!S26(C  6-Port  ) 
!S31(C  6-Port  ) 
!S32(C  6-Port  ) 
!S33(C  6-Port  ) 
!S34(C  6-Port  ) 
!S35(C  6-Port  ) 
!S36(C  6-Port  ) 
!S41(C  6-Port  ) 
!S42(C  6-Port  ) 
!S43(C  6-Port  ) 
!S44(C  6-Port  ) 
!S45(C  6-Port  ) 
!S46(C  6-Port  ) 
!S51(C  6-Port  ) 
!S52(C  6-Port  ) 
!S53(C  6-Port  ) 
!S54(C  6-Port  ) 
!S55(C  6-Port  ) 
!S56(C  6-Port  ) 
!S61(C  6-Port  ) 
!S62(C  6-Port  ) 
!S63(C  6-Port  ) 
!S64(C  6-Port  ) 
!S65(C  6-Port  ) 
!S66(C  6-Port  ) 
!S6P File: Measurement: :
# Hz S  RI   R 50
500000000 -0.32689 -0.061836 -0.010845 -0.0018061 -0.0083872 0.012438 -0.0049423 0.011383
0.013005 0.0055616 -0.0064564 0.0080675
-0.010801 -0.0015545 -0.40957 -0.072287 0.0078714 -0.010321 0.00022103 0.012209
0.008331 0.002641 1.4952e-05 0.014443
-0.0082958 0.012825 0.0078604 -0.010198 -0.25527 0.19395 0.0070323 0.0035982
-0.0021101 0.008692 0.0021198 0.012747
-0.0044876 0.011866 0.0004772 0.012526 0.0069937 0.0036716 -0.32752 0.044058
-0.021396 -0.0053423 0.014064 0.027258
0.013698 0.005567 0.0082459 0.0026707 -0.0020844 0.0086598 -0.021273 -0.0054108
-0.21108 -0.24622 -0.030567 0.0028373
-0.006216 0.0082971 3.1298e-05 0.014411 0.0019769 0.012824 0.014059 0.027029
-0.030673 0.0028625 -0.26042 -0.14597
560000000 -0.31575 0.10548 -0.022233 -0.065853 0.00036578 0.013052 0.0067665 0.010621
0.011845 0.004545 0.011712 0.0095285
-0.022196 -0.065609 -0.36985 0.091623 -0.041002 -0.038659 0.012993 0.002851
-0.013608 -0.0057534 0.0044591 -0.00096221
0.0003369 0.012748 -0.041364 -0.038808 -0.1802 0.24309 0.00019274 -0.005582
0.018361 0.0084149 0.0073125 -0.0064824
0.0062111 0.01074 0.012853 0.0031252 0.00015617 -0.0056163 -0.30306 0.13251
0.0068061 -0.023558 0.0060536 -0.020548
0.011398 0.0049701 -0.013516 -0.0052891 0.018162 0.0085536 0.0070349 -0.023532
-0.29662 -0.061852 0.010952 -0.050819
0.011857 0.0095055 0.0042187 -0.0011686 0.0073528 -0.0063975 0.0059812 -0.020503
0.011129 -0.050832 -0.32877 0.0043514
620000000 -0.27535 0.082666 -0.023743 0.0088032 0.0030948 0.0087493 0.0076994 -0.0039419
0.012109 -0.00040558 3.7728e-05 -0.0012077
-0.023622 0.0088852 -0.39895 0.037196 -0.019368 0.00064355 -0.0022688 -0.0021133
0.013171 -0.0050548 -0.00015202 -0.003315
0.0029663 0.0087688 -0.019404 0.00063613 -0.15368 0.2517 -0.0010247 -0.0056355
-0.0046159 -0.0017899 0.0090825 -0.0029311
0.0080009 -0.0041339 -0.0018407 -0.0020683 -0.00095069 -0.0057331 -0.26032 0.14116
-0.041791 -0.019802 0.013305 0.028334
0.011846 -0.00041207 0.012621 -0.0052838 -0.004911 -0.0019188 -0.041902 -0.020271
-0.20832 -0.098773 -0.047843 0.01249
6.3842e-05 -0.00082692 5.4537e-05 -0.0029646 0.0091215 -0.0030006 0.01331 0.02849
-0.047867 0.012491 -0.24307 -0.034222
680000000 -0.24002 0.17529 -0.025977 -0.014235 0.0048973 0.0055001 0.0019198 -0.0070401
-0.0019536 -0.010618 0.0070796 -0.0057457
-0.025895 -0.01448 -0.38905 0.13906 -0.032173 -0.0014737 -0.0014257 -0.00052966
-0.001391 -0.0090387 0.00010639 -0.001804
0.0051908 0.0054205 -0.032205 -0.0013739 -0.10615 0.27491 -0.0011695 -6.0861e-05
-0.001008 0.00084544 -0.0025538 -0.0089493
0.0017429 -0.0074352 -0.0015128 -0.00016843 -0.0012535 3.6078e-05 -0.21832 0.19617
-0.023089 -0.0081702 -0.0087483 -0.011761
-0.0017565 -0.011032 -0.0011857 -0.0093772 -0.0009606 0.00081343 -0.022933 -0.0080014
-0.28367 0.0040385 -0.0049934 -0.0056874
0.0069966 -0.0068523 -6.7996e-05 -0.0019075 -0.0026711 -0.008846 -0.0087187 -0.011748
-0.0050209 -0.0057097 -0.25919 0.072252
740000000 -0.194 0.16807 -0.04098 0.026795 0.013503 -0.0042908 -0.00051931 -0.0041997
-0.0038785 -0.0018395 -0.0069486 0.0023291
-0.040736 0.02666 -0.33498 0.158 -0.036428 0.03432 5.8388e-05 -0.0060873
-0.013846 0.0065856 -0.0007879 -0.0053562
0.013423 -0.0038993 -0.03638 0.034436 -0.072678 0.2747 -0.0018725 0.0030765
-0.00059829 -0.0061476 -0.002003 0.00089055
4.7961e-06 -0.00423 -4.8611e-05 -0.0060218 -0.0018804 0.0030621 -0.20082 0.20173
-0.043284 -0.010743 0.023748 0.017217
-0.0034968 -0.0010858 -0.013657 0.0066056 -0.0005307 -0.0059546 -0.043114 -0.010903
-0.18186 0.039279 -0.04471 -0.0032604
-0.0069622 0.0028848 -0.0010048 -0.0056656 -0.0019305 0.00078055 0.023607 0.017424
-0.044603 -0.0032349 -0.24989 0.077519
800000000 -0.16563 0.2138 -0.022378 0.01629 0.0055826 -0.010257 -0.0042334 -0.0024154
-0.0042029 0.0011854 0.0043299 0.00069463
-0.022316 0.016192 -0.34388 0.22941 -0.0084221 0.034142 -0.0021355 0.0021655
-0.00048907 0.0021351 0.00064739 0.0054358
0.0055367 -0.010403 -0.008281 0.034231 -0.034485 0.30078 0.0011163 0.0013433
9.3354e-05 0.0032447 -0.0013029 0.00041395
-0.0041176 -0.0023776 -0.0020651 0.0022443 0.0010846 0.0013855 -0.17309 0.2293
-0.028112 0.012581 0.014073 -0.010361
-0.00401 0.00091388 -0.00024631 0.0020532 0.00013327 0.0032325 -0.028095 0.01275
-0.23702 0.062343 -0.017674 0.021486
0.0047828 0.000994 0.00067998 0.0057956 -0.0013268 0.0006702 0.014048 -0.010523
-0.017727 0.021465 -0.24926 0.12716
860000000 -0.1308 0.23526 -0.018065 0.030453 -0.003345 -0.009791 -0.0020417 0.00047961
0.0039764 0.0050719 -0.0036989 -0.0028404
-0.018055 0.030502 -0.29642 0.27393 0.007797 0.033994 4.6181e-05 0.0023816
0.0037754 0.00051371 0.0040243 0.00027943
-0.0033834 -0.0097586 0.007904 0.034022 0.014125 0.31077 -0.00051417 -0.00049948
0.0023909 -0.0014943 0.0015678 0.0043962
-0.0020592 0.00050357 -2.5365e-05 0.002251 -0.00049394 -0.00051834 -0.13582 0.24085
-0.017962 0.017662 -0.0068985 -0.0097839
0.0041606 0.005306 0.0039298 0.00058632 0.0023729 -0.0014862 -0.018056 0.01779
-0.17999 0.12509 -0.027298 0.015932
-0.0044969 -0.0031634 0.0038089 0.00014785 0.001525 0.004245 -0.0068638 -0.0098086
-0.027425 0.015895 -0.19885 0.17813
920000000 -0.10811 0.25866 0.0047988 0.039259 -0.0092206 -0.0043286 -0.001591 0.0018226
0.00020618 0.001135 0.0034018 -0.0010946
0.0048024 0.039234 -0.26999 0.29577 0.028004 0.022496 0.0012701 0.00099798
0.0072088 -9.2187e-05 0.0038359 -0.003206
-0.0092516 -0.0043621 0.028111 0.02245 0.060273 0.31235 0.0018686 -0.00010185
0.00050513 -0.00045024 0.00091328 -0.0016155
-0.0015439 0.0018664 0.0013762 0.0010739 0.0018897 -7.9773e-05 -0.11202 0.25719
-0.012871 0.030184 0.0047309 -0.0064941
0.00013417 0.0013137 0.0070659 -1.3209e-05 0.00051729 -0.000516 -0.012699 0.030218
-0.17445 0.12797 -0.003045 0.028523
0.0036231 -0.00093219 0.0037672 -0.0029007 0.00096347 -0.0015644 0.0046404 -0.0063941
-0.0029297 0.028415 -0.20856 0.18838
980000000 -0.061681 0.28078 0.016749 0.030206 -0.0092106 0.0046284 0.0017402 0.0035281
0.0039702 -0.0012228 -0.0038788 -0.0028517
0.016745 0.030147 -0.21851 0.33333 0.032735 0.0049885 0.0019566 -0.0001789
0.0021576 -0.0062226 -0.00043993 -0.0026201
-0.0091486 0.0046716 0.032804 0.0048692 0.10684 0.30759 0.00041176 -0.0011437
0.00024092 -0.0016916 0.0014592 -0.00023987
0.0019836 0.0036294 0.0018908 -0.00022841 0.00038944 -0.0011431 -0.07417 0.26885
0.0065393 0.030361 -0.0099476 -0.0083024
0.0040502 -0.0015979 0.0019972 -0.0062434 0.00025849 -0.0016865 0.0065753 0.030317
-0.14542 0.16753 0.0048718 0.020632
-0.0039353 -0.00256 -0.00056792 -0.0027471 0.0014352 -0.00024215 -0.0097922 -0.0082919
0.0047818 0.020652 -0.16777 0.23832
1040000000 -0.021086 0.28988 0.033034 0.01947 -0.0010538 0.0074005 0.0024823 0.00082043
3.7086e-05 -0.00342 -8.3774e-05 -0.0013777
0.032896 0.019415 -0.18311 0.34709 0.029182 -0.014425 0.0013443 -0.001705
-0.0025618 -0.0025072 -0.0010548 -0.0029646
-0.0010358 0.0073756 0.029162 -0.014534 0.15369 0.29419 -0.00058304 -0.0013173
-0.001627 -0.00090014 -0.00078837 -0.000933
0.0023849 0.00078035 0.001456 -0.0017176 -0.00055817 -0.0013019 -0.046477 0.27854
0.018089 0.019629 -0.002287 0.0015938
0.00018768 -0.0035359 -0.0024679 -0.0024511 -0.0016449 -0.0009294 0.018138 0.019537
-0.11326 0.17544 0.012994 0.020342
5.5516e-05 -0.0016189 -0.00099389 -0.0028508 -0.00076502 -0.00092369 -0.0023759 0.0015145
0.013006 0.020344 -0.14716 0.25917
1100000000 0.023631 0.30053 0.036444 -0.0031062 0.0033489 0.0040918 0.0023421 -0.00092929
-0.0021446 -0.0032064 -0.0042254 0.00012078
0.036399 -0.0030649 -0.14046 0.36741 0.015035 -0.027434 -0.0001152 -0.0018202
-0.0033186 -0.0010435 -0.0036628 -0.00049132
0.0033806 0.0040594 0.014926 -0.027528 0.19983 0.27491 -0.0017155 0.00032208
-0.0016686 0.00063914 -0.0010438 -0.00044233
0.0024337 -0.00095129 -0.00013603 -0.0018281 -0.0017069 0.00032291 -0.0068287 0.28366
0.024511 0.0065755 -0.0028168 9.8888e-05
-0.0021529 -0.0030407 -0.0034008 -0.0010133 -0.0016576 0.00066294 0.024601 0.0066091
-0.096604 0.19276 0.020384 0.010328
-0.0043154 2.9678e-05 -0.0036842 -0.00059141 -0.0010602 -0.00044055 -0.00288 9.7946e-05
0.020372 0.010267 -0.10313 0.29162
1160000000 0.075322 0.29754 0.024783 -0.020062 0.0031799 -0.00068231 3.347e-05 -0.0023909
-0.0042663 -0.00081419 -0.00098877 0.0039157
0.024776 -0.020022 -0.095616 0.37271 -0.0038182 -0.028361 -0.0015075 -0.0014898
-0.002777 0.0025487 -0.0015666 0.0017977
0.0032164 -0.00069252 -0.0039573 -0.028371 0.24399 0.24464 -0.00061882 0.0015241
-0.00053719 0.0018023 -0.00087738 0.00022681
-3.715e-05 -0.002308 -0.0014954 -0.0014701 -0.00060815 0.0015373 0.032966 0.28076
0.021627 -0.0095249 -0.0034097 0.0052121
-0.0041389 -0.00089939 -0.0027161 0.0026049 -0.00054615 0.0017695 0.021695 -0.0096134
-0.060613 0.20496 0.019141 0.00093686
-0.00091111 0.0042377 -0.0014575 0.0018795 -0.00084802 0.00023854 -0.003351 0.0052438
0.019081 0.00091742 -0.052972 0.29618
1220000000 0.11889 0.28801 0.011741 -0.029904 -0.0012114 -0.0012481 5.2444e-05 -0.0010626
-0.0027747 0.0022376 0.0011083 0.0022368
0.011768 -0.02987 -0.051943 0.38675 -0.016693 -0.020625 -0.0025142 0.00049542
6.3799e-05 0.0030306 -0.0008986 0.0020202
-0.0012336 -0.0012339 -0.016813 -0.020578 0.2831 0.20582 0.00083622 0.0015036
0.00053824 0.0010282 8.1964e-05 0.00058455
0.00011494 -0.0011112 -0.0024706 0.00049082 0.00083396 0.0015007 0.072127 0.27242
0.011519 -0.016331 0.0019772 0.0013842
-0.0027959 0.0022966 0.0001215 0.0030367 0.00055474 0.0010023 0.011451 -0.016307
-0.03971 0.21678 0.015566 -0.012188
0.0013226 0.0020497 -0.00087592 0.0020034 4.203e-05 0.00059393 0.0020725 0.001336
0.015621 -0.012213 -0.025039 0.31237
1280000000 0.16947 0.2691 -0.0070698 -0.028961 -0.001753 0.001781 -0.00098137 -0.0020687
-0.0010431 0.0032209 0.0025999 0.0013909
-0.0070395 -0.028915 -0.0049947 0.37942 -0.02352 -0.0078724 -0.00084406 0.0015053
0.0016636 0.0018554 0.0005891 0.0020188
-0.0017181 0.0018096 -0.023589 -0.007782 0.31438 0.16286 0.0014353 -0.00012135
0.0010692 0.00032924 0.00017509 0.00035227
-0.0010217 -0.0020829 -0.00088053 0.0014858 0.0014522 -0.00012354 0.10878 0.25699
0.0020915 -0.018975 -0.00016729 8.3675e-05
-0.00098687 0.003228 0.0016793 0.0018538 0.0010486 0.0003467 0.0020303 -0.018984
-0.0026749 0.22436 0.0036803 -0.015239
0.0023675 0.0014852 0.00063939 0.0020614 0.00017869 0.00029388 -0.00020162 7.175e-05
0.0036885 -0.015215 0.02346 0.31846
1340000000 0.20727 0.23632 -0.016849 -0.019657 0.00053698 0.0041341 -0.0018812 -0.00086461
0.0015717 0.0028436 0.0018093 -0.0015059
-0.016809 -0.019656 0.034673 0.37214 -0.020563 0.0047237 -0.00026301 0.0018773
0.0018409 0.00086276 0.0011432 0.00073038
0.00055117 0.0041439 -0.020574 0.0048411 0.3375 0.11473 0.00086547 -0.00092078
0.00064043 -0.00043746 0.00020559 0.00014839
-0.0018491 -0.00082103 -0.00024121 0.0018474 0.00085277 -0.00091721 0.14223 0.23669
-0.0074346 -0.016896 0.00092236 0.00069705
0.0016313 0.0029282 0.0018643 0.00088456 0.00062445 -0.00045537 -0.0073943 -0.016888
0.026474 0.22221 -0.0025646 -0.014263
0.0017491 -0.0014784 0.0011155 0.00073778 0.00022264 0.00016723 0.00088776 0.00071399
-0.0026527 -0.014281 0.06149 0.31492
1400000000 0.24138 0.20002 -0.023249 -0.0084747 0.0048437 0.0028961 -0.0022186 0.00084417
0.0026255 0.0010538 0.0003558 -0.0013055
-0.023221 -0.008468 0.07264 0.36042 -0.013837 0.012364 0.0013068 0.0013704
0.0012902 -0.00069133 0.0010308 0.00020121
0.0048572 0.0028456 -0.013802 0.012447 0.35089 0.060806 -7.0322e-05 -0.0013952
0.00021171 -0.0001932 0.0002529 0.0002517
-0.0021793 0.000852 0.0013126 0.0013569 -5.8262e-05 -0.0013728 0.17161 0.2081
-0.013764 -0.010206 -0.00070478 -0.00048173
0.0025693 0.0010071 0.0012162 -0.00069551 0.00019845 -0.00017666 -0.013824 -0.010162
0.059694 0.22275 -0.0097658 -0.0092246
0.00040237 -0.0013217 0.0010917 0.00024582 0.00026107 0.00021309 -0.00064508 -0.00044577
-0.0096876 -0.009238 0.10699 0.30624
1460000000 0.26587 0.15708 -0.020521 0.004044 0.0050363 -0.001686 -0.0014774 0.001747
0.0021524 -0.00025604 -0.00023918 -0.00081577
-0.020506 0.0040358 0.10811 0.3391 -0.0049489 0.014827 0.0015746 0.00022661
0.0010719 -0.0013294 0.0013012 -0.00045961
0.0050431 -0.0017159 -0.0048722 0.014878 0.3577 0.0056864 -0.0010501 -0.0010964
0.00033432 -0.00020477 0.0006 -0.00033375
-0.0015327 0.0017741 0.0016146 0.00019593 -0.0010679 -0.0011187 0.19919 0.17965
-0.015136 -0.0039683 -0.0010386 0.0018819
0.0021838 -0.0003019 0.0010915 -0.0013625 0.00033114 -0.00022166 -0.015128 -0.0039225
0.090058 0.21153 -0.011547 -0.0032416
-0.00031128 -0.00092857 0.0012541 -0.00046876 0.00057987 -0.00030831 -0.0010158 0.0018074
-0.011566 -0.0032907 0.14044 0.28604
1520000000 0.27884 0.11555 -0.015244 0.0096304 0.0030855 -0.00392 0.00015522 0.0026396
0.0024424 -0.0018512 -0.0010172 -0.0001699
-0.015233 0.0095943 0.14218 0.32495 0.0023058 0.012011 0.0016963 -0.00068201
0.00023581 -0.00098252 0.00038265 -0.0010165
0.0030556 -0.0039298 0.0023662 0.01201 0.34994 -0.051814 -0.00081409 -0.00036789
0.00063953 -0.00083297 0.00011579 -0.00018522
0.00018878 0.0026117 0.0016735 -0.00069064 -0.00081893 -0.00032488 0.22269 0.14077
-0.014957 0.0018409 0.001396 0.0019931
0.0024412 -0.0019011 0.00022377 -0.00098212 0.00061619 -0.00083319 -0.014998 0.0018955
0.11819 0.20177 -0.011552 0.0012317
-0.0010237 -0.00010152 0.00036195 -0.0010169 0.00015205 -0.00018076 0.0013654 0.0019813
-0.011538 0.0012451 0.17439 0.26801
1580000000 0.28955 0.070483 -0.008806 0.013243 -0.001239 -0.004586 0.0016033 0.0018359
-0.00014041 -0.0023011 -0.000239 0.00044016
-0.0088067 0.013233 0.17017 0.30081 0.0053548 0.0067973 0.00052472 -0.0015273
-0.00038788 -0.0011541 -0.00014756 -0.00075858
-0.0012344 -0.004582 0.0054034 0.0067737 0.32885 -0.10886 -0.0014407 0.00035681
-0.00045413 -0.0013153 0.00029743 -0.00053643
0.0015764 0.0018594 0.00054823 -0.0015302 -0.0014203 0.00034791 0.2371 0.10173
-0.011876 0.0069943 0.0021126 0.00079184
-0.00013227 -0.0023151 -0.00039226 -0.0011492 -0.00043061 -0.0013048 -0.011841 0.0070168
0.14428 0.18756 -0.009531 0.007315
-0.00025847 0.00042054 -0.00021704 -0.00075181 0.00026527 -0.0005646 0.0020951 0.00081468
-0.0095096 0.0073293 0.20803 0.24331
1640000000 0.29287 0.029108 -0.001976 0.012342 -0.0028291 -0.0021293 0.0026894 0.0010174
-0.00057496 -0.0017141 -0.00042625 0.00043332
-0.0019876 0.012327 0.20071 0.27602 0.0053441 0.0021332 -0.00044827 -0.0018001
-0.00086821 -0.00051476 -0.0004389 -0.00077133
-0.0028328 -0.0021192 0.0053789 0.0021095 0.29943 -0.15823 -0.0007718 0.00137
-0.0011297 -0.00096345 -0.00014996 -0.00037172
0.0027239 0.00098937 -0.00047739 -0.0017706 -0.00077319 0.0013416 0.25025 0.051875
-0.0078657 0.0085355 0.0025549 -0.00070062
-0.00063299 -0.001756 -0.00090723 -0.00050799 -0.0011198 -0.00096858 -0.0078619 0.0085347
0.1688 0.16699 -0.0043518 0.0096603
-0.00033366 0.00041627 -0.00043869 -0.00078007 -0.00016861 -0.00035985 0.0025758 -0.00068383
-0.004389 0.0096332 0.23468 0.21257
1700000000 0.28633 -0.015681 0.0015829 0.0097566 -0.0033148 0.00031566 0.0031427 -0.0012417
-0.0021952 -0.00067807 0.00064769 0.00048765
0.0015907 0.0097474 0.21891 0.2448 0.0027342 -0.000436 -0.0014601 -0.00066771
-0.00085678 -0.00018016 -0.00080098 -0.00040189
-0.0032997 0.00035059 0.002712 -0.0004757 0.25505 -0.19646 0.00019762 0.0016329
-0.0021457 -0.00019489 -0.00028052 -0.00082194
0.0031003 -0.0012588 -0.0014588 -0.00069222 0.00021566 0.0016669 0.24673 0.0013764
-0.0050308 0.0095172 0.0016294 -0.0020573
-0.0021926 -0.0006695 -0.00081722 -0.00019006 -0.002133 -0.00019016 -0.0050064 0.009542
0.18842 0.15026 0.00019772 0.0096071
0.00063385 0.00054281 -0.00080852 -0.00040575 -0.00023826 -0.00082065 0.00159 -0.0020777
0.00021876 0.0096424 0.25229 0.17975
1760000000 0.27605 -0.064338 0.0041453 0.0065725 -0.00213 0.0012362 0.0012892 -0.0034199
-0.0013464 0.00057319 0.00024258 -0.0005859
0.0041212 0.0065745 0.24598 0.20532 5.5262e-05 -0.0017371 -0.0012291 1.9548e-05
-0.0011585 0.00098485 -0.00058914 0.00025542
-0.0021152 0.0012511 7.2394e-05 -0.0017529 0.20673 -0.22841 0.0011016 0.0012789
-0.0011389 0.0014364 -0.001238 -0.0007697
0.0012318 -0.0034238 -0.0012958 4.0201e-05 0.0011175 0.0012819 0.23811 -0.050302
-0.0014213 0.0088971 -0.00013647 -0.0023419
-0.0013604 0.00052921 -0.0011616 0.00099698 -0.0010746 0.0015001 -0.0013941 0.0089374
0.20609 0.11879 0.0044528 0.0070682
0.00020943 -0.00048517 -0.00057271 0.00018174 -0.0012761 -0.00080243 -0.0001379 -0.0023864
0.0044711 0.0070494 0.26623 0.14258
1820000000 0.2523 -0.10255 0.004564 0.0029648 0.00020857 0.0023612 -0.0010066 -0.0031217
-0.0011785 0.0008695 -7.8487e-05 3.2196e-06
0.0045524 0.0029749 0.25637 0.1751 -0.0021292 5.477e-05 -0.0015377 0.00097445
-0.00010702 0.0012404 -0.0006823 0.00045477
0.0002514 0.0023685 -0.002117 8.0007e-05 0.15615 -0.24336 0.0018286 0.00066438
-0.00025563 0.0024122 -0.0017157 0.00017202
-0.0010187 -0.0031661 -0.0014905 0.00094477 0.001721 0.00069328 0.20735 -0.098572
0.00051507 0.0076754 -0.0016604 -0.0018386
-0.0012375 0.00087825 -8.2805e-05 0.0012343 -0.00031858 0.0023686 0.0005121 0.007653
0.22663 0.092004 0.0052679 0.003249
-9.45e-05 -2.4604e-05 -0.00071 0.00052432 -0.0016345 0.00026033 -0.0016849 -0.0018233
0.0052325 0.0032541 0.27044 0.10718
1880000000 0.21761 -0.14284 0.002393 0.00061879 -0.00020656 0.0022615 -0.0028935 -0.0024053
-0.00021819 0.0015798 0.00025082 -0.0005286
0.0023695 0.00063261 0.26094 0.12904 -0.0039136 0.0029002 -0.0002533 0.0017589
0.0006051 0.0013534 -6.7348e-05 0.00094555
-0.0002544 0.0022312 -0.0038921 0.0028947 0.1045 -0.25058 0.001847 -0.0012027
0.001546 0.0019471 -0.0010888 0.0014443
-0.0029194 -0.0023426 -0.00028027 0.0018835 0.0019046 -0.0011811 0.16604 -0.13837
0.0017125 0.0053114 -0.0024018 0.00025795
-0.00010527 0.0016406 0.00056393 0.001418 0.0016209 0.0019473 0.0017062 0.0052656
0.23385 0.063289 0.0055469 0.0012633
0.0002553 -0.00053921 2.464e-05 0.00098543 -0.0010538 0.0014188 -0.0023369 0.00026959
0.0055915 0.0012759 0.27171 0.073905
1940000000 0.17887 -0.1696 0.00020802 -0.0012118 0.001798 0.0018035 -0.003931 0.00016134
0.0010985 0.00087059 -0.00076987 -0.00072927
0.00023312 -0.0012133 0.26263 0.097313 -0.0019313 0.005817 0.0010691 0.0014366
0.0020221 0.00047112 0.00082312 0.00043332
0.0018564 0.0017559 -0.001904 0.0058677 0.060937 -0.24284 0.0005296 -0.0023613
0.0022905 0.00032379 0.00011601 0.0018219
-0.0039653 0.00029476 0.0010848 0.0013824 0.00051415 -0.0023919 0.11335 -0.16915
0.00083133 0.0036051 -0.0013046 0.0016553
0.0010708 0.000885 0.0020658 0.00045598 0.0023076 0.00027332 0.00080851 0.0036038
0.2409 0.026347 0.004386 -0.0027551
-0.00069856 -0.00080179 0.00083808 0.00038052 4.8094e-05 0.0018746 -0.0013913 0.0016712
0.0043708 -0.0027687 0.26265 0.037727
2000000000 0.1324 -0.18416 -0.0036645 0.00087082 0.0028594 0.0011904 -0.0024265 0.0037722
0.00085183 0.00041984 -0.00097931 0.00048755
-0.0036789 0.00094445 0.24858 0.061894 -0.00043666 0.0079022 0.0016691 0.0003781
0.0012366 -0.0013427 0.000614 3.1666e-05
0.0029371 0.0012298 -0.00040502 0.0079217 0.019282 -0.22823 -0.0014443 -0.0015483
0.0022169 -0.00097943 0.0018138 0.001388
-0.0024324 0.0038096 0.0015992 0.00036012 -0.0014649 -0.0014825 0.059851 -0.17852
-0.00075265 0.0033999 -9.4218e-05 0.002061
0.00082124 0.00051777 0.0011592 -0.0014081 0.0021411 -0.0009205 -0.00076424 0.0035085
0.23923 -0.006335 0.00076125 -0.0036986
-0.00088848 0.00057241 0.00058061 2.4946e-05 0.0018869 0.0012914 1.0355e-05 0.0020824
0.00070805 -0.0036636 0.25001 0.0099543
2060000000 0.086106 -0.19176 -0.0043928 0.0032328 0.0029288 -0.00074735 0.00086719 0.0034732
0.0017006 -0.00043318 -0.00021466 0.0012072
-0.0044353 0.0031405 0.23592 0.033378 0.0046509 0.0087341 0.0011329 -0.00064737
0.00057174 -0.0015923 0.00065042 -0.00021453
0.0028573 -0.0007952 0.0047128 0.0087211 -0.013157 -0.21002 -0.0018504 0.00040856
0.00066868 -0.0023215 0.0030489 0.00036558
0.00095831 0.0034122 0.0011346 -0.00068233 -0.0017647 0.00028509 0.0086311 -0.17524
-0.0017735 0.0044036 0.00098409 0.0013551
0.0017222 -0.00047296 0.00054646 -0.0015561 0.00077391 -0.0023535 -0.0016688 0.0042924
0.22748 -0.044452 -0.0013069 -0.0046216
-0.00019534 0.0012396 0.0006765 -0.00020835 0.0029365 0.0004651 0.00093294 0.0013834
-0.0012197 -0.0046326 0.23624 -0.015104
2120000000 0.040779 -0.18323 -0.0033731 0.0067732 0.0023372 -0.0025855 0.0029545 0.0019587
0.00072435 -0.0015253 0.00097517 0.00044754
-0.0033869 0.0065675 0.21494 0.0096994 0.0071765 0.0046813 0.00098979 -0.0013283
-0.0014684 -0.0020569 -0.00013751 -0.0011659
0.0023536 -0.0026065 0.0072001 0.004648 -0.041581 -0.19348 -0.00096079 0.0015038
-0.0015579 -0.0018135 0.00031045 -0.0023727
0.0029809 0.0019583 0.001178 -0.0013513 -0.00098022 0.0016198 -0.040885 -0.15762
-0.0023353 0.0067231 0.002048 0.001233
0.0007704 -0.0015253 -0.0013649 -0.0019975 -0.0016463 -0.0017129 -0.0024128 0.0067528
0.21313 -0.078914 -0.0057312 -0.0023018
0.00092952 0.000336 -0.00011663 -0.0011759 0.00038205 -0.002454 0.0019884 0.0012271
-0.0057654 -0.0023578 0.215 -0.030913
2180000000 0.0010332 -0.16987 -0.0017491 0.0097079 0.00063577 -0.0023189 0.0029837 -0.00044135
0.00022342 -0.0014968 0.001385 0.00017151
-0.0017021 0.0096685 0.1958 -0.0081032 0.0082001 0.0039883 -0.00070645 -0.0018294
-0.0018785 0.00082974 -8.1701e-05 0.00025041
0.00051692 -0.0022836 0.0082338 0.0039106 -0.062736 -0.1693 0.0013784 0.0015369
-0.00084263 -0.00028735 0.00025917 -0.0019508
0.0030326 -0.00063302 -0.00079454 -0.0018242 0.0014265 0.0015549 -0.076453 -0.13191
-0.00094001 0.0092036 0.0016483 -9.9249e-05
0.00034825 -0.0014779 -0.0019441 0.00081524 -0.0007923 -0.00022737 -0.00086273 0.0092785
0.18768 -0.10944 -0.0062427 0.0015152
0.001277 0.00022415 -0.00018777 0.00017983 0.00012778 -0.001965 0.0016577 -5.8962e-05
-0.0062676 0.001599 0.19916 -0.0454
2240000000 -0.027799 -0.14533 0.0023344 0.011155 -0.00060048 -0.0029886 0.001727 -0.0025724
-0.0020034 -0.00091609 0.00065879 -0.001852
0.0023286 0.011082 0.17626 -0.013825 0.0088736 9.0525e-05 -0.00087894 -0.00051416
-0.00034676 0.0010397 -0.00063256 -0.00051456
-0.00067951 -0.0029749 0.0089158 4.1811e-06 -0.080063 -0.14512 0.0019032 -0.0016379
-0.0013146 1.9781e-05 -0.0024169 -0.001364
0.0019199 -0.0023493 -0.00092495 -0.00036738 0.0018292 -0.0016514 -0.11051 -0.10347
0.0018097 0.010693 0.0015533 -0.00059911
-0.0021272 -0.00077096 -0.00050796 0.0010187 -0.0013629 -1.7222e-05 0.0018881 0.010802
0.1599 -0.12676 -0.0058696 0.0042641
0.00065428 -0.0017255 -0.0006292 -0.0004731 -0.0023398 -0.0013372 0.0016224 -0.00060918
-0.0057924 0.0042258 0.17592 -0.056379
2300000000 -0.05477 -0.11818 0.0077717 0.0090657 -0.0013272 -0.0020518 -0.00061255 -0.0014372
-0.0013863 0.00078534 -0.00089747 -0.00080637
0.0077371 0.0090946 0.15611 -0.023143 0.0089798 -0.0022783 -0.00092512 0.00069139
-0.0002452 0.0016491 8.3109e-05 0.0007474
-0.0012923 -0.0020557 0.0089176 -0.002359 -0.092551 -0.12114 -0.00013147 -0.0019781
-0.0001661 0.0017484 -0.0020863 0.00092264
-0.00075702 -0.0015906 -0.00094628 0.00057541 -6.4061e-05 -0.0018505 -0.13078 -0.0671
0.0056484 0.011707 0.00073218 -0.0018571
-0.0013035 0.00072804 -9.3368e-05 0.0016905 -0.00011039 0.0018588 0.0057545 0.011544
0.12417 -0.14793 -0.0040649 0.0075339
-0.0010364 -0.00085494 0.00011947 0.00073368 -0.0021318 0.00089749 0.00064587 -0.0018719
-0.0041489 0.0074591 0.16009 -0.058041
2360000000 -0.071428 -0.087249 0.010744 0.0083395 -0.0010755 -0.0015152 -0.0015285 -0.00081872
-0.00061608 0.0011892 -0.0014674 -0.00028942
0.010742 0.008417 0.14698 -0.023046 0.0081806 -0.0053014 -0.00065374 0.0010549
0.0020148 0.00045276 0.00018894 -0.00019177
-0.001126 -0.0015042 0.0081946 -0.0054103 -0.10267 -0.099337 -0.0026869 -0.0010558
0.0008253 0.00016285 -0.00097463 0.0018913
-0.0015614 -0.0007336 -0.00071636 0.0010485 -0.0026024 -0.0010936 -0.1476 -0.035642
0.010569 0.010133 0.0011771 -0.0018735
-0.00072145 0.0012358 0.0020587 0.00035222 0.00084324 0.00011988 0.010515 0.010095
0.096162 -0.14865 -0.0003299 0.0084442
-0.0014171 -0.00025092 0.00019726 -0.00020988 -0.00093711 0.0019161 0.0011439 -0.0018558
-0.00034436 0.0085061 0.13735 -0.061264
2420000000 -0.079658 -0.06017 0.014362 0.0025731 -0.0033303 -0.001104 -0.0011106 0.00075726
0.0011331 0.0013836 -0.0013024 0.0015454
0.014234 0.0025696 0.13017 -0.023425 0.0045749 -0.007281 0.0013079 0.0010933
0.00085919 -0.0013824 -0.00012705 -8.2182e-05
-0.0033141 -0.0010286 0.0045314 -0.0073006 -0.11542 -0.078305 -0.0022989 0.0015426
0.00015529 -0.00018846 0.00054864 0.0027135
-0.00094071 0.00057457 0.001274 0.001085 -0.002339 0.0015496 -0.1569 0.0082687
0.014531 0.007494 -0.00019967 -0.0029323
0.0011683 0.0012913 0.00061673 -0.0014009 0.00012266 -0.00016572 0.014575 0.0074846
0.061916 -0.1478 0.0015763 0.0094566
-0.0014846 0.0016234 -0.00019606 2.9155e-05 0.0005599 0.0027568 -0.00012634 -0.0030057
0.0016549 0.0094203 0.11926 -0.057161
2480000000 -0.080475 -0.02964 0.013789 -0.002926 -0.0015202 -7.0164e-05 -0.00029872 0.001372
0.001701 -0.00040366 0.00026716 0.0016682
0.013828 -0.0029 0.13199 -0.025035 0.0025426 -0.009165 0.0010695 4.7348e-05
-0.00068608 -0.00099781 -5.2415e-05 -0.00014108
-0.0015708 -9.2845e-06 0.0023962 -0.0091863 -0.11857 -0.058559 -0.00049717 0.0033401
-0.00028889 -0.00070134 0.0018628 0.00096985
-0.00044216 0.0013165 0.001204 1.9103e-06 -0.00045633 0.0033415 -0.15752 0.04547
0.018098 0.0010512 -0.0013568 -0.0028104
0.0018511 -0.00027877 -0.000486 -0.00086413 -0.00022286 -0.00064568 0.018219 0.00096128
0.032072 -0.14083 0.0048283 0.0077812
0.00040615 0.0016508 -6.7587e-05 -0.00015594 0.0017277 0.00088315 -0.0014168 -0.0027434
0.0047576 0.0077742 0.10017 -0.053312
2540000000 -0.085153 -0.0023588 0.011361 -0.0065685 -0.0023095 0.00088999 0.00070178 0.00083109
-8.9923e-06 -0.001775 0.00087316 0.0017289
0.01138 -0.0065201 0.11843 -0.016544 -0.0014886 -0.007962 0.000629 -0.0013393
-0.0016777 -0.00015325 -0.00062628 0.00029258
-0.0023042 0.0009311 -0.0015415 -0.0079644 -0.12513 -0.034721 0.0020456 0.0023781
-0.0010412 6.2802e-06 0.0018849 -0.0009873
0.00072724 0.00081896 0.00045974 -0.0014242 0.0020653 0.0022829 -0.15712 0.083973
0.017589 -0.0057978 -0.0025759 -0.0017206
4.607e-06 -0.0018561 -0.0017317 -0.00027907 -0.0010628 -7.3215e-05 0.0175 -0.0058205
0.0083071 -0.12657 0.0070336 0.0066296
0.00078375 0.0015649 -0.00055664 0.00024113 0.0018835 -0.00097111 -0.002412 -0.0017217
0.0070637 0.0067331 0.08494 -0.039276
2600000000 -0.078144 0.022189 0.0081732 -0.0099245 -0.0011177 0.0024888 0.00089983 -0.00019973
-0.001005 -0.0010144 0.001791 0.00043929
0.0081706 -0.0098877 0.1132 -0.032417 -0.0036839 -0.0060193 -0.00043119 -0.00070454
-0.00027269 0.0016303 -0.00015972 0.00066135
-0.0011701 0.0024765 -0.0037037 -0.0060077 -0.12992 -0.010203 0.0030907 -0.00013775
-0.00021376 0.0012333 0.0010738 -0.0015949
0.00063757 -0.00017264 -0.00046581 -0.0007862 0.0031923 -8.8207e-06 -0.14287 0.11716
0.014074 -0.01194 -0.0032444 -0.00013405
-0.0013787 -0.001104 -0.00034508 0.0015784 -3.4806e-05 0.0013564 0.014024 -0.012213
-0.019179 -0.11112 0.0090019 0.0057171
0.001771 0.00044356 -0.00011038 0.00070583 0.00095249 -0.0017717 -0.0033057 -0.00022927
0.0089745 0.0056835 0.076315 -0.025103
2660000000 -0.072998 0.047782 0.0042794 -0.011662 -0.0001595 0.0010749 -2.0531e-05 -4.7203e-05
-0.0026459 0.00025787 0.0013028 -0.00078612
0.0042938 -0.01166 0.12005 -0.028358 -0.0048447 -0.0043135 -0.0012234 -0.00037785
0.00017551 0.0017946 0.0005636 0.00082211
-0.000133 0.0011403 -0.0049126 -0.0043137 -0.1293 0.010051 0.0018446 -0.0016217
0.00022738 0.00083982 -0.0011965 -0.0015219
-2.654e-05 -0.00015821 -0.001185 -0.00032097 0.0018166 -0.0016637 -0.1229 0.14866
0.0084091 -0.01595 -0.0022286 0.0010188
-0.0024175 0.00047109 0.00020436 0.0019206 0.00013576 0.0008507 0.0082396 -0.015644
-0.034938 -0.096886 0.010866 0.0017871
0.0015379 -0.00068098 0.00053022 0.00080765 -0.001133 -0.001493 -0.002278 0.0012251
0.010861 0.0017894 0.07251 -0.0056867
2720000000 -0.062041 0.066856 -1.0991e-05 -0.011624 -0.00038716 0.0029248 -0.00020465 -0.00010158
-0.0020744 0.00239 0.00053254 -0.0014817
-1.9524e-05 -0.011649 0.10535 -0.031249 -0.0052804 -0.00094117 -0.0015329 0.0003579
0.0017376 0.00055728 0.00085857 -0.00014429
-0.00040318 0.0029166 -0.0052547 -0.0008192 -0.12356 0.039815 0.00039103 -0.0025787
0.00040962 0.00056718 -0.0013862 0.00068776
-0.00018802 -7.6847e-05 -0.0015425 0.00043245 0.00035144 -0.0025572 -0.091255 0.17823
0.0010372 -0.016718 -0.001341 0.0021389
-0.0021727 0.0023044 0.0018264 0.00049599 0.00043731 0.0005582 0.0012516 -0.016874
-0.050359 -0.072166 0.012194 -0.00099647
0.00046507 -0.0015472 0.00086935 -0.00013921 -0.0013903 0.00064153 -0.0012864 0.0022232
0.012179 -0.0010594 0.076483 0.014104
2780000000 -0.04824 0.085856 -0.0044999 -0.01029 -6.4515e-05 0.00098167 0.00064364 -0.00041762
0.0012664 0.0024497 -0.00039142 -0.0018729
-0.0044829 -0.010253 0.10356 -0.043572 -0.0040118 0.00056754 -5.6072e-05 0.0015753
0.0018063 -0.00086971 0.00012017 -0.00015897
-2.5813e-05 0.0010282 -0.004002 0.00055353 -0.12125 0.069673 -0.0021425 -0.0016189
0.00032219 -0.00028253 -0.00041691 0.0009805
0.00049671 -0.00018412 -0.000126 0.0015091 -0.002142 -0.001583 -0.06259 0.20084
-0.0054754 -0.014791 -0.0012244 0.0019183
0.0012565 0.0025227 0.001725 -0.00093279 0.00034267 -0.00022587 -0.0055738 -0.014942
-0.064983 -0.046881 0.010026 -0.0052963
-0.0004901 -0.0019104 0.00017863 -0.00022672 -0.0004217 0.00096897 -0.0011202 0.0017755
0.010089 -0.0052487 0.08032 0.031513
2840000000 -0.032835 0.10169 -0.0074737 -0.0071236 0.0012793 0.0020399 -1.2989e-05 -0.0002185
0.0014067 0.0010311 -0.0017806 0.00029469
-0.007423 -0.0070957 0.10146 -0.03624 -0.003065 0.0015029 0.00035915 0.00059178
-0.00012643 -0.0015749 7.961e-05 -0.00011405
0.001297 0.0020014 -0.0030893 0.0015546 -0.1156 0.096287 -0.0012809 0.00040465
0.00065691 0.00022773 0.0007878 0.0011143
-1.4726e-05 -0.00040066 0.0004318 0.00075406 -0.001321 0.00032675 -0.026172 0.21709
-0.0090178 -0.010038 0.00067924 0.0016066
0.001502 0.0010813 -0.00014349 -0.0013504 0.00065253 8.0255e-05 -0.0092288 -0.0098257
-0.069626 -0.022442 0.0084567 -0.0069901
-0.0016681 0.00028572 3.8282e-05 -1.7893e-05 0.00079183 0.0010118 0.00049685 0.0015802
0.0084339 -0.0070118 0.094098 0.047374
2900000000 -0.018385 0.12137 -0.0088162 -0.0031096 0.0015678 0.00018202 0.00044204 -0.00083818
0.002155 -0.001315 -0.00099639 -7.154e-05
-0.0088136 -0.0031138 0.082834 -0.044068 -0.00063213 0.0026476 0.00090984 0.00035479
-0.00037082 -0.0013626 -0.00027626 -2.918e-05
0.0015032 0.00013432 -0.00059187 0.0026496 -0.098067 0.12877 -0.00072793 -0.00013977
-0.00052211 -0.0012604 0.0018413 -0.00041588
0.00049976 -0.00081049 0.00091403 0.00028958 -0.00071429 -9.8913e-05 0.010857 0.21966
-0.011654 -0.0058808 0.0010812 0.0020308
0.0022064 -0.0012412 -0.00035837 -0.0014199 -0.00051666 -0.0012606 -0.011558 -0.0057459
-0.070043 0.0082378 0.0058255 -0.0093393
-0.0010259 5.627e-06 -0.00023761 -0.00012009 0.0017367 -0.00035586 0.001113 0.002288
0.0058907 -0.0093461 0.10966 0.054066
2960000000 0.002883 0.13313 -0.0086251 0.00048764 0.00038924 0.0015378 -0.00060944 -0.00082054
-0.00014152 -0.0017881 -0.00058907 0.00068482
-0.0086101 0.00045925 0.091463 -0.043375 -0.00028676 0.00096288 0.00096731 0.00013349
-0.0012407 -0.00089056 0.00041724 0.0003549
0.00039252 0.0014978 -0.0002978 0.00096824 -0.079957 0.15985 -0.00076228 0.00048517
-0.00045072 0.00087806 3.3459e-05 -0.0024688
-0.00083469 -0.00095253 0.00093644 0.00014365 -0.00079394 0.00051302 0.051931 0.22748
-0.011485 0.00073075 0.0017872 0.00022568
-0.00044572 -0.0019965 -0.0012987 -0.00066183 -0.00039705 0.00092023 -0.011425 0.00071494
-0.061349 0.035594 0.002769 -0.011617
-0.00058614 0.00055957 0.00043994 0.0004093 0.0001503 -0.0025521 0.0019951 0.00012972
0.0026716 -0.011662 0.12862 0.063395
3020000000 0.021392 0.1475 -0.0064656 0.003797 0.0014265 -0.00017174 -0.001179 -2.897e-05
-0.00067735 0.00035298 -1.172e-05 0.00023968
-0.0064299 0.0037729 0.080729 -0.031727 -0.00016706 -0.00042481 0.00055395 -0.00090499
-0.0017168 0.00038492 0.00062548 -0.00025149
0.0014701 -0.0002015 -0.00024941 -0.00039984 -0.058277 0.18501 -0.0003975 0.0012112
0.0002066 0.00030672 -0.0010044 -0.0015972
-0.0011624 3.0183e-05 0.00057796 -0.00088135 -0.00037197 0.0012628 0.092172 0.221
-0.008784 0.003479 0.00034822 0.00045278
-0.00051057 0.00037296 -0.0017213 0.00027283 0.00025243 0.00028579 -0.0087528 0.0034622
-0.049837 0.060702 -0.0010641 -0.010461
-4.9769e-05 0.00038223 0.00060924 -0.00024258 -0.0010429 -0.0015977 0.0002878 0.00024695
-0.0010169 -0.010416 0.14881 0.06123
3080000000 0.048255 0.15629 -0.0044992 0.0059237 0.0017258 -5.3329e-05 -0.00071919 0.00021946
-0.00086758 0.00029321 4.0097e-05 0.00059003
-0.0044739 0.0058784 0.078166 -0.026592 -0.00046685 0.00029285 -0.00012637 -0.00036817
-0.00033447 0.0010664 -0.00018986 -0.00056634
0.0016197 -9.528e-05 -0.00048866 0.00025193 -0.020827 0.20612 -0.00069275 0.00017235
0.00043939 0.00066731 -0.0022925 -0.00044477
-0.0007283 5.4748e-05 -0.0001644 -0.00026158 -0.00074121 0.00014691 0.1252 0.2128
-0.0053752 0.0070542 0.002108 0.00080534
-0.00078568 0.00023642 -0.00035347 0.0011746 0.00032551 0.00068224 -0.0053784 0.0072439
-0.027936 0.089726 -0.0054218 -0.0093069
4.53e-05 0.00062002 -0.00010416 -0.00060815 -0.0023622 -0.00045857 0.0019207 0.00088108
-0.0053662 -0.0093673 0.16234 0.067354
3140000000 0.076481 0.16042 -0.0011135 0.0075404 0.0027648 -0.0014654 -0.0010524 0.0011474
0.0015532 0.00069479 0.00021688 -1.9176e-05
-0.0011165 0.0075337 0.073896 -0.027892 -0.001015 2.9254e-05 0.00079623 -0.00025532
-8.7541e-05 0.0010471 0.00059065 -0.0004235
0.0027242 -0.0014023 -0.00095297 4.9546e-05 0.020523 0.22708 0.0001683 0.0015618
0.0013697 -0.0002737 -0.0026132 0.0010925
-0.00097994 0.0012518 0.00081229 -0.00037662 0.00020882 0.0015406 0.16121 0.18831
-0.00095535 0.0073902 0.0010362 -0.0018778
0.0016337 0.00067686 -0.00010963 0.0010954 0.001376 -0.00033719 -0.0010501 0.0072961
-0.014551 0.10776 -0.0073476 -0.005943
0.00029883 -0.00020229 0.00058779 -0.00039135 -0.0026708 0.001004 0.0011338 -0.0016864
-0.0074462 -0.0059375 0.18737 0.05964
3200000000 0.10863 0.17048 0.0039437 0.00658 0.00066598 -0.0029432 0.00023106 0.001776
0.00066558 -0.0019561 8.0113e-06 0.00048226
0.0039805 0.0065852 0.084711 -0.026732 -0.0011135 0.0003863 -0.00049711 -0.001176
0.00065306 0.0012221 -0.0003932 -0.00089071
0.00064745 -0.0030308 -0.0011875 0.00038789 0.065246 0.23258 0.0011247 0.00079514
-2.1219e-05 -0.0020235 -0.001216 0.0022562
0.00015249 0.0017055 -0.00060934 -0.0010783 0.0010772 0.00069867 0.18263 0.16559
0.0016633 0.0064432 0.00040651 -0.0012911
0.00047496 -0.0017334 0.00079231 0.0011217 -3.387e-05 -0.0019714 0.0017071 0.0065615
0.019921 0.12617 -0.0087584 -0.0021726
6.8562e-05 0.00056498 -0.00031191 -0.00093214 -0.0010285 0.0022863 0.00052503 -0.0014443
-0.0087129 -0.0020257 0.20343 0.058405
3260000000 0.14003 0.16311 0.0042609 0.0030689 -0.00055135 -0.0024841 0.0011289 0.00079781
6.068e-05 -0.0018342 9.7277e-06 -8.0932e-06
0.0041731 0.0030928 0.092565 -0.029843 -0.002068 0.0019351 -0.00050981 -0.0001764
0.0009481 -0.00051722 -0.00091742 0.00017712
-0.00053536 -0.0024196 -0.0019573 0.0019505 0.11608 0.22813 0.00061611 8.9595e-05
-0.0009152 -0.00093637 0.00039359 0.0022048
0.0012404 0.00079683 -0.00032567 -0.00012397 0.00062397 6.6351e-05 0.20937 0.12822
0.0040479 0.0050475 -0.00083328 -0.0018011
0.00012052 -0.0018699 0.00086571 -0.0006304 -0.00093721 -0.00093823 0.0041544 0.004892
0.041388 0.13431 -0.0071612 0.0026688
-0.00014733 9.8199e-05 -0.0010388 9.7991e-05 0.00042103 0.0020269 -0.0010132 -0.0018537
-0.0070709 0.0025729 0.23192 0.048662
3320000000 0.17056 0.15804 0.0072151 0.0013861 -0.00062813 -0.0018929 0.00076748 0.00026893
-0.0021793 -0.001425 9.3872e-05 0.00035534
0.0072043 0.0013444 0.099723 -0.025895 0.00048461 0.002391 -0.00048484 -0.00042167
-0.00027621 -0.00036954 -0.00056258 0.00017171
-0.00057622 -0.0018695 0.00052514 0.0024737 0.16377 0.21975 0.00018287 -2.5401e-05
-0.0014112 -8.177e-05 0.00044877 0.00092737
0.00080448 0.00028394 -0.00049045 -0.00042103 0.00020265 -0.00014267 0.21862 0.098273
0.0049372 0.0020962 -0.0010343 0.00017961
-0.0020644 -0.0014546 -0.00029165 -0.00025251 -0.0015507 -0.00021349 0.0048099 0.0020263
0.068651 0.13806 -0.0039297 0.0034382
-8.2325e-05 0.0004577 -0.00053263 0.00030392 0.00043129 0.0010415 -0.0010394 0.00026025
-0.0040468 0.0034233 0.24845 0.036492
3380000000 0.20569 0.14114 0.0057261 -0.0020223 -0.0012717 0.00048867 0.00099875 0.00032141
-0.0014313 0.0010648 0.00031473 -7.6592e-05
0.005752 -0.0020383 0.11065 -0.034122 -4.0777e-05 0.0031209 -0.0010456 -0.0003864
-0.00011395 0.00024777 -0.00097515 0.00049856
-0.0012721 0.00051949 4.6001e-05 0.0031097 0.20544 0.19752 0.0006339 -0.00064081
-0.0016219 0.00046667 0.00093213 0.0013132
0.0010624 0.00032293 -0.0011035 -0.00043073 0.00069639 -0.00063625 0.23419 0.06542
0.0063776 0.0015625 -0.0005354 0.00035739
-0.0014742 0.00098234 7.5098e-06 0.00011562 -0.0015169 0.00065932 0.0063758 0.001628
0.10679 0.13054 -0.0020677 0.005245
0.00032432 -0.00026061 -0.0010045 0.00045074 0.0010238 0.0012761 -0.00055473 0.00033196
-0.0019789 0.0053557 0.27919 0.018143
3440000000 0.23735 0.12049 0.0046873 -0.0038492 -0.000712 -0.0015762 0.0007325 6.0428e-05
-0.0015964 0.0015555 0.0011068 7.0645e-05
0.0046441 -0.0038741 0.10412 -0.038943 0.003064 0.0021322 -0.00087867 0.001118
0.00037722 0.00043468 0.00018706 0.0009572
-0.00054443 -0.0015743 0.0030711 0.002106 0.24406 0.16988 -0.00041766 6.4822e-05
-0.00040415 0.0014153 0.00080798 0.00075066
0.00057126 2.5045e-05 -0.00089867 0.0010384 -0.00036164 0.00014062 0.23517 0.032268
0.006543 -0.001935 -0.00032758 0.00023612
-0.0012208 0.0015697 0.0001832 0.00038246 -0.00024569 0.0011952 0.0067137 -0.0019411
0.13296 0.12467 0.0028787 0.0033855
0.0010049 1.2567e-05 0.00037028 0.00098102 0.00064092 0.00072793 -0.00017068 0.00021432
0.0029262 0.0032438 0.29463 -0.011682
3500000000 0.27006 0.089283 0.0024516 -0.0047227 -0.0012938 0.0015462 0.00098473 -0.00076104
-0.00088934 0.0010285 0.0005389 -0.00082563
0.0024457 -0.0047505 0.11683 -0.062932 0.0031379 0.0012867 -0.00029389 0.00059964
0.0003926 -0.00013049 0.0002081 0.00041274
-0.001348 0.0015497 0.0032176 0.0012195 0.2743 0.13566 0.00030915 -0.0001063
0.00018116 0.00086175 0.0018118 0.00018658
0.00095957 -0.00087784 -0.0002311 0.00068048 0.0003426 -0.00018065 0.23955 0.0049353
0.0061628 -0.0038701 -9.4004e-05 -0.00012421
-0.00068808 0.0013672 0.00060111 -0.00017775 0.00025662 0.0011859 0.0061158 -0.0040973
0.17468 0.10115 0.0023921 0.00074759
0.00081778 -0.00077173 -5.6565e-05 0.00042474 0.001943 0.00025516 -0.00012979 -0.00018281
0.0023487 0.00083905 0.31623 -0.038086
3560000000 0.28892 0.055565 0.00037286 -0.0060531 -5.5332e-05 -0.0011019 0.00062395 0.00026617
0.0015663 0.0015948 -0.00015135 -0.0010216
0.00040283 -0.0060526 0.11097 -0.068112 0.0058085 -0.00060385 0.00036516 0.00060148
0.00060334 -8.7372e-05 1.2415e-05 0.0001446
-7.7833e-05 -0.0011687 0.0058202 -0.00066134 0.30138 0.093282 -4.2057e-05 -0.00032399
0.00068988 0.00052582 0.0017129 -0.0007216
0.00055649 0.00030928 0.00036995 0.00048967 -7.8862e-05 -0.00021631 0.22999 -0.03159
0.0051187 -0.0066978 -0.0004749 -0.00034351
0.0011655 0.0017913 0.00049346 -9.2596e-05 0.00082785 0.00043766 0.0050116 -0.0066155
0.19424 0.091829 0.00215 -0.0015595
-0.00024632 -0.0011548 0.00028805 0.00034171 0.0014741 -0.00091958 -0.00062791 -0.0002371
0.0022493 -0.0015824 0.32878 -0.079564
3620000000 0.30639 0.01827 -0.0011402 -0.0037324 -0.0021349 -0.00020362 0.00026744 -0.0015481
-0.00021518 0.00043387 -0.00056298 -0.00098776
-0.0011286 -0.003679 0.11181 -0.097033 0.0041987 -0.0037919 0.00020764 0.00036933
-0.00020784 -0.00076879 0.00063497 0.00056307
-0.0021348 -0.0002182 0.0041655 -0.0037982 0.31444 0.049649 6.2278e-05 -0.00087523
-0.00019164 0.00025519 0.00058855 -0.00098663
0.00019452 -0.0015881 0.00025383 0.00051661 0.00012641 -0.00094795 0.21838 -0.061326
-0.00015154 -0.0072705 -0.00090086 0.0012122
-0.00022624 0.00035226 -6.7593e-05 -0.00063263 -0.00036619 0.00022185 -0.0001738 -0.0073399
0.21663 0.058439 0.00031795 -0.0012998
-0.00042172 -0.0006806 0.0006731 0.00045262 0.00090438 -0.00077839 -0.00078389 0.0012742
0.00023284 -0.0012917 0.33057 -0.11226
3680000000 0.31129 -0.026076 -0.0037027 -0.0040154 -0.0012333 0.001668 -0.0011184 -0.00039109
0.0013479 -4.6628e-05 -0.0013157 -0.00035158
-0.00366 -0.0040767 0.108 -0.11412 0.0016722 -0.0045678 0.00067696 0.00025869
-0.000202 -0.00071488 0.00071081 -3.3769e-05
-0.0011484 0.0017924 0.0016131 -0.0046384 0.32579 -0.00024191 -0.00074031 -0.00054219
0.0011611 0.00079482 0.00067872 -0.0017415
-0.00093571 -0.00036094 0.00067813 0.0003075 -0.00096306 -0.00048449 0.20494 -0.095129
-0.0011144 -0.0064549 -0.0014265 0.0009406
0.0014006 -0.00014886 -0.00035411 -0.00074774 0.001337 0.00082584 -0.0010236 -0.0063421
0.23812 0.03495 4.9224e-05 -0.0014593
-0.0012672 -0.00048491 0.00068885 0.00016232 0.00052905 -0.0019578 -0.0012389 0.0008101
0.00015202 -0.0014253 0.33094 -0.15804
3740000000 0.31335 -0.061404 -0.0031991 7.9781e-05 -0.0021074 0.0024451 5.7429e-05 -0.00090968
-0.00077263 0.00012924 -0.00056875 0.00030527
-0.0032246 0.00012828 0.099441 -0.13546 0.00096011 -0.0054686 0.00038018 -3.7158e-05
-0.00037146 -0.00029919 0.00042239 1.335e-05
-0.0021655 0.0024865 0.00093984 -0.0055018 0.32937 -0.039004 -0.0010638 -0.00029847
-1.0982e-05 2.0135e-05 -0.00036751 -0.0010615
-4.4919e-05 -0.0008506 0.00019919 -0.00018088 -0.0009786 -0.00042648 0.18421 -0.11833
-0.0030485 -0.0054218 0.00066965 0.0031116
-0.0006897 0.0001641 -0.00036206 -6.3527e-05 -0.0002116 4.7484e-05 -0.0028659 -0.0055272
0.24603 0.0013545 -0.00036016 -0.0013247
-0.00093096 0.00033411 0.00045253 -5.7787e-05 -0.0003694 -0.0010517 0.00039408 0.0030922
-0.00034016 -0.0016297 0.31732 -0.19771
3800000000 0.30883 -0.10822 -0.0022087 0.0008348 0.00077372 0.0036672 -0.0012022 -0.0016861
0.0014681 0.001001 -0.0011518 0.00042253
-0.0022672 0.00083929 0.089484 -0.15066 -0.0020346 -0.0051062 0.00032815 0.00014807
-0.00084437 -0.00021936 0.00086582 -6.5182e-05
0.0008926 0.0037039 -0.0020852 -0.0050349 0.32604 -0.080834 -0.00077788 0.00062453
0.0006684 8.4184e-06 -0.00076533 -0.00085364
-0.0011538 -0.0017471 0.00031603 0.00022346 -0.00080254 0.00058261 0.17549 -0.14392
-0.003514 -0.0031143 0.0022295 0.0015594
0.0016635 0.0009334 -0.00091244 -0.0005 0.00070731 0.00011426 -0.003852 -0.0032536
0.2617 -0.035997 0.0005538 0.00028177
-0.0011212 0.00041644 0.00085625 -6.5841e-05 -0.000706 -0.00074122 0.0023116 0.0017623
0.00022981 0.00046055 0.3097 -0.23887
3860000000 0.29726 -0.13939 -0.00064256 0.0011724 0.0026813 0.0019377 -0.0020023 0.0011039
0.001065 -0.0010133 -0.00025174 0.0017404
-0.00069033 0.0011208 0.070227 -0.16083 -0.0031403 -0.0050745 0.00065658 -0.00064996
-0.00075073 0.001116 0.00073137 -0.00095572
0.0026144 0.0018966 -0.0031833 -0.0050927 0.30662 -0.12119 -0.0006342 0.00063981
0.00019765 -0.00017038 -0.00092477 -0.00019313
-0.0019891 0.0012851 0.0005828 -0.00074775 -0.00054277 0.00066399 0.14699 -0.15908
-0.0027983 -0.0043521 0.0012781 0.00081761
0.00082942 -0.0011556 -0.00071823 0.0012454 8.6982e-05 -0.00027102 -0.0026841 -0.0040916
0.26216 -0.064352 -6.8521e-05 -0.0012248
-0.00014278 0.0014672 0.00071823 -0.0011272 -0.0010465 -0.00026924 0.0014349 0.00073265
0.00015332 -0.00097846 0.28674 -0.27706
3920000000 0.28358 -0.17973 0.001781 0.00025569 0.0037699 0.0024357 -0.00021295 0.00090411
0.00038104 -0.00026538 0.00059523 0.00046293
0.0016715 0.00022396 0.043606 -0.17707 -0.0050219 -0.0035199 -0.00046483 -0.00021477
0.00032801 0.00019384 -0.00030094 -0.00061175
0.0037973 0.0024546 -0.0051145 -0.0034312 0.30046 -0.15388 0.0001816 0.0012474
0.0019875 -0.0012385 -0.00064543 -0.00021175
-1.9614e-05 0.00094394 -0.00033209 -0.00019589 6.2827e-05 0.0012003 0.12774 -0.17001
-0.0041338 -0.0034332 0.0023051 2.9176e-05
0.0004308 -0.00013354 3.5522e-05 0.00018874 0.0020071 -0.0010416 -0.0038872 -0.0035018
0.25731 -0.11062 0.0020824 -0.001187
0.00050939 0.0009179 -0.00024922 -0.00057326 -0.00053297 -0.0002291 0.0021773 1.006e-05
0.0021491 -0.0016359 0.26603 -0.30454
3980000000 0.25647 -0.21573 0.0018499 -0.0028871 0.0048061 -0.00040012 0.00010186 0.0010217
0.0010993 -0.0018914 0.00035811 0.00012384
0.0018461 -0.0029192 0.021717 -0.19141 -0.0056997 -0.0013253 0.00078845 0.00046922
0.00052526 0.00060401 -4.8017e-05 -0.0012957
0.0048278 -0.00044923 -0.0057855 -0.0012283 0.27206 -0.18464 0.0014709 0.00017388
-0.00074628 -0.0012612 -0.0005719 -0.00043374
0.00018784 0.0010803 0.00067751 0.00041322 0.0015183 0.00017151 0.091672 -0.19217
-0.0041879 -0.0029975 0.0016441 -0.0009001
0.00090448 -0.0018156 0.00066319 0.00057391 -0.00081777 -0.0014159 -0.0043404 -0.0030746
0.24617 -0.14233 0.0016622 -0.004711
0.00048516 0.00028501 2.348e-05 -0.0011964 -0.00062229 -0.0003573 0.0016205 -0.00091938
0.0014263 -0.0045277 0.23176 -0.34349
4040000000 0.22933 -0.2413 -0.00041098 -0.0039275 0.0034186 -0.003029 0.00022492 0.0003123
-0.00063132 -0.00081557 0.00071637 3.6926e-05
-0.00039118 -0.0039069 -0.0038296 -0.19868 -0.0048979 0.00014002 0.00018626 -0.0010145
-2.6462e-05 0.00033308 -0.0014769 -8.0607e-05
0.003342 -0.0031587 -0.0049201 0.00022843 0.25025 -0.21839 2.0595e-05 -0.00063816
-0.00069729 -0.00030396 -0.0013092 4.1882e-05
0.00033789 0.00041355 0.00022454 -0.0010455 5.6404e-05 -0.00068764 0.069366 -0.18655
-0.0065692 -0.001798 0.0015201 -0.00073758
-0.00073659 -0.00095396 1.5564e-05 0.00033161 -0.00084383 -0.00042042 -0.0066381 -0.0017876
0.23379 -0.17479 -0.0018679 -0.0032804
0.00069707 -0.00028377 -0.0014705 -0.00010431 -0.0013216 6.5001e-05 0.0016285 -0.00064889
-0.0016767 -0.0030855 0.19459 -0.36186
4100000000 0.19986 -0.26527 -0.0030945 -0.002969 0.0011606 -0.0034198 -3.3686e-05 -1.3735e-05
0.00061093 -0.0017229 0.0004265 0.00011188
-0.0031547 -0.0029484 -0.029033 -0.2031 -0.0048573 0.0010819 -0.00031669 -0.00031227
0.00075052 0.00011002 -0.00056475 0.00026113
0.00118 -0.0034366 -0.0048983 0.0011516 0.2292 -0.24477 0.00017034 -7.8507e-05
-0.00069968 -0.00029814 -0.001377 -2.4818e-05
-9.4894e-05 2.4128e-06 -0.00028203 -0.00022693 0.00016023 -0.00011168 0.036237 -0.2013
-0.0057549 0.00062643 0.0010915 -0.0013536
0.00051175 -0.0015255 0.0007349 0.00019432 -0.000703 -0.00030802 -0.0057729 0.00079158
0.22167 -0.19895 -0.0016572 -0.0041993
0.00044134 0.00044215 -0.00059765 0.00035898 -0.0013674 -9.5334e-05 0.0010777 -0.0015452
-0.0016898 -0.0043346 0.1609 -0.38822
4160000000 0.17074 -0.28284 -0.003653 -0.0019836 -0.00031785 -0.0031301 0.00071357 -5.7833e-05
-0.003967 -0.00056529 0.00070674 -0.00059266
-0.0036948 -0.0020131 -0.055142 -0.19956 -0.0045592 0.0026793 -0.00042634 -0.00023549
0.00027226 -0.0005794 -0.00097261 0.00038205
-0.00030861 -0.0032301 -0.0045007 0.002727 0.19622 -0.26104 0.00055882 -0.00018513
-0.0010759 -0.00017105 -0.0011846 0.00089603
0.00060311 -0.00016249 -0.00042897 -0.00031834 0.00054277 -0.00017403 0.011485 -0.18831
-0.005248 0.0018446 0.0015625 -0.0022506
-0.0038682 -0.00071968 0.00027273 -0.00050961 -0.0011131 -0.00025646 -0.0050802 0.0017849
0.18993 -0.2341 -0.0033417 -0.0027546
0.0007723 -0.00068661 -0.0010647 0.00031094 -0.0013237 0.00093883 0.0014403 -0.0021724
-0.0031837 -0.002841 0.1133 -0.39757
4220000000 0.14272 -0.29869 -0.0044822 7.9964e-05 6.5062e-05 -0.0037372 -0.00045122 -0.00013128
-0.0010241 0.00091578 0.00028523 -0.001174
-0.0044127 0.00013495 -0.091112 -0.18974 -0.0022436 0.0033629 -7.8895e-05 -2.3871e-05
-5.9537e-05 0.00015312 -0.00057485 0.001071
-7.6128e-05 -0.0037955 -0.0022081 0.0034457 0.167 -0.2871 0.00010384 0.00024712
0.00014643 0.00013423 -0.00025968 0.0011567
-0.00023816 -0.0002298 -0.00015355 -5.0875e-05 9.2843e-05 0.00015534 -0.011578 -0.18651
-0.0046015 0.0020792 -3.7188e-05 -0.0024527
-0.00082808 0.00070025 5.0072e-05 0.00014008 0.00023403 4.5171e-05 -0.0045442 0.0019893
0.17603 -0.25812 -0.0042408 -0.0034716
0.00034409 -0.0013597 -0.0005651 0.0010539 -0.00012889 0.0011327 -2.3706e-05 -0.0023484
-0.0045295 -0.0035298 0.084945 -0.41103
4280000000 0.11233 -0.30803 -0.0028251 0.0015878 -0.0017257 -0.0042564 -0.00042057 0.00039958
-0.00068634 0.0013473 -0.00035184 -0.00013172
-0.0028045 0.0016083 -0.11696 -0.19485 -0.0029353 0.0030194 -0.0008224 -0.00042846
0.00028336 0.00012813 0.00074511 0.00052062
-0.001736 -0.0043352 -0.0029247 0.0030343 0.13742 -0.29467 0.00089972 -0.00042451
-0.00086486 0.0011124 -0.00050353 0.00092576
-0.00043296 0.00058672 -0.00069663 -0.00024034 0.00085465 -0.00034592 -0.050012 -0.17234
-0.0042796 0.0026276 -0.0011419 -0.0024431
-0.00051056 0.0017015 0.00014874 0.00012879 -0.0010155 0.00098316 -0.0045129 0.0027973
0.13177 -0.28185 -0.0070644 -0.0013382
-0.00071813 -0.00015797 0.00082401 0.00061248 -0.00062164 0.00092469 -0.0010649 -0.0025614
-0.0070358 -0.00097408 0.033829 -0.41698
4340000000 0.084972 -0.31748 -0.0018428 0.0018264 -0.0024094 -0.0014189 0.00023762 0.00047231
-9.0438e-05 0.00086054 -0.00018847 -0.001351
-0.0018475 0.0017945 -0.13795 -0.16879 -0.0019603 0.0040285 -6.0076e-05 0.0005544
-0.0001032 -0.00031594 0.00025196 0.00045649
-0.002427 -0.0014565 -0.0018942 0.004064 0.10164 -0.31138 -0.00039594 -0.0010431
0.00035456 0.00054535 0.00087429 0.002136
0.0002019 0.00053524 -0.00016673 0.00051147 -0.00030902 -0.0012203 -0.068309 -0.16864
-0.004192 0.0033688 -0.0015118 -0.002694
1.8424e-05 0.00074197 -7.7239e-05 -0.00033811 0.00046055 0.00064909 -0.0039987 0.0034762
0.10586 -0.3048 -0.0037299 0.0020882
4.9718e-05 -0.0011644 0.00026846 0.00028127 0.0009469 0.0021258 -0.0016067 -0.002703
-0.0035192 0.0019696 0.00034084 -0.41072
4400000000 0.054824 -0.32329 -0.0010047 0.0013811 -0.0024228 -0.0017167 0.00067293 0.0013305
-9.0556e-05 0.00062587 -0.00035218 -0.00051388
-0.00099962 0.0013913 -0.16674 -0.1595 -0.0012676 0.0041147 -0.00045228 0.00042572
0.00022097 -0.00051545 0.0005252 0.0003572
-0.0025128 -0.0016056 -0.0012165 0.0041722 0.073166 -0.31857 -6.601e-05 -0.00011015
0.00024276 0.00019477 0.0011868 0.0015544
0.00077952 0.0012416 -0.0003946 0.00048502 -6.6071e-05 -6.5263e-05 -0.092421 -0.15615
-0.0032348 0.0052861 -0.0019568 -0.0011006
-5.9527e-06 0.0005838 9.174e-05 -0.00056443 0.00026694 0.00019978 -0.0033157 0.0052501
0.075055 -0.31943 -0.0039473 0.00050188
-0.00027965 -0.00067049 0.00050251 0.00043905 0.0010095 0.0014422 -0.0019747 -0.00094087
-0.0040756 0.00030742 -0.044707 -0.41568
4460000000 0.018444 -0.32393 -0.00066137 0.00035205 -0.0040325 -0.00078512 0.0015068 -0.00072602
-0.00033966 0.0012069 -0.00084806 -5.124e-05
-0.00071229 0.00035558 -0.18897 -0.13041 -0.00051729 0.0045111 -0.00034457 0.00077198
-0.00027453 -0.00024626 0.00053017 -0.00041029
-0.0041725 -0.00073696 -0.00048746 0.0045047 0.047102 -0.32566 -0.00046624 -0.00053222
0.00067311 0.00058392 0.0017481 0.00059065
0.001343 -0.00065282 -0.00041465 0.00073705 -0.00045316 -0.0004971 -0.1062 -0.13495
-0.0017846 0.0059077 -0.0026356 -0.0012332
-0.00035346 0.0012965 -0.00022336 -0.00039975 0.00042871 0.00081906 -0.0017376 0.0058565
0.039475 -0.31526 -0.0044956 0.0026434
-0.0011031 -0.00010099 0.00069979 -0.00054097 0.0019125 0.00069048 -0.0025568 -0.0012422
-0.0047356 0.002799 -0.084957 -0.39874
4520000000 -0.004742 -0.32458 -0.00034698 -0.00046889 -0.0036628 0.00028866 0.00066235 0.00010214
0.0016284 -6.0904e-05 -0.0007082 0.00076018
-0.00036674 -0.00047543 -0.2136 -0.11356 0.00074896 0.0044963 0.00061554 0.00084539
-0.00039212 1.3173e-05 0.00033822 -0.00011339
-0.0037236 0.00026801 0.00081379 0.0045329 0.01617 -0.32355 -0.0011572 0.00072273
0.00089961 -0.00039659 0.0016536 -0.0010603
0.00063087 2.633e-05 0.00060229 0.00088508 -0.0012374 0.00062097 -0.12338 -0.12563
-0.00029429 0.0058863 -0.0031239 -0.00018168
0.0017552 0.00012612 -0.00041813 6.2307e-05 0.00078424 -0.00066142 -0.0002954 0.0059519
-0.0080854 -0.32786 -0.0028031 0.0029079
-0.00061686 0.00098185 0.00032519 -1.0525e-05 0.0016812 -0.0011108 -0.0031385 -0.00024056
-0.0026268 0.0031177 -0.11492 -0.39591
4580000000 -0.042188 -0.31796 -0.001255 -0.00075411 -0.0031315 0.0024336 0.00081686 -0.00031798
8.1899e-05 0.00030041 -0.00060907 0.00075492
-0.001275 -0.00078344 -0.23256 -0.087611 0.00085691 0.0040889 0.00058444 -7.4889e-05
-4.6702e-06 0.00030502 7.3609e-05 -0.0002651
-0.0032032 0.0025249 0.0009263 0.004017 -0.015313 -0.32102 -0.00014896 0.00055104
-0.00019802 7.4583e-05 0.0014944 -0.00081767
0.00083175 -0.0004231 0.00056323 -0.00015775 -0.00012427 0.00058983 -0.13418 -0.10143
0.001945 0.0049028 -0.0023895 0.0012475
0.00026017 0.0001808 -5.2242e-05 0.00020001 -0.00030032 0.00016501 0.002098 0.0049334
-0.034598 -0.33472 -0.0020746 0.0038478
-0.00045365 0.00066628 0.00010815 -0.00028303 0.0014173 -0.00072471 -0.0024517 0.001275
-0.0020099 0.0035035 -0.15889 -0.36634
4640000000 -0.0681 -0.31187 -0.0025836 -0.0017046 -0.0030049 0.0026474 0.00058193 -0.0014727
0.0015636 -0.00025705 0.00028993 0.0011589
-0.0025439 -0.0017325 -0.24325 -0.059668 0.001595 0.0038287 0.00082739 0.00025974
-0.00027584 0.00039217 -3.5218e-05 -0.00072403
-0.0030481 0.0026837 0.0016647 0.0038431 -0.039646 -0.31478 0.00012883 0.00088367
0.00096288 0.00035466 0.0004123 -0.0021029
0.00050076 -0.0015394 0.00076959 0.00032271 0.00012898 0.00080466 -0.1397 -0.086658
0.0033456 0.0037512 -0.0025671 0.0014591
0.001587 -0.00019392 -0.00021102 0.00027303 0.00095596 0.00011366 0.0033519 0.0036503
-0.067974 -0.32252 -0.0020858 0.0037483
0.00010499 0.00096821 -4.2766e-05 -0.00066285 0.0004912 -0.0022089 -0.0024923 0.0015219
-0.0023094 0.0037075 -0.17808 -0.35683
4700000000 -0.095548 -0.30809 -0.0042353 -3.6304e-05 -0.001587 0.0046034 -0.00091671 -0.0011876
0.0010299 -0.00067573 0.00099387 0.00041401
-0.0042162 -4.0339e-05 -0.25521 -0.041304 0.0025947 0.0042464 0.00044301 -0.00050165
0.00032242 0.00037893 -0.00031124 2.2093e-05
-0.0015034 0.0045909 0.0026403 0.0042271 -0.070167 -0.30971 -0.00021871 0.0005668
-5.9112e-05 -0.0003756 0.00016069 -0.0014511
-0.00093996 -0.0010189 0.00051277 -0.00051377 -0.00015315 0.00058498 -0.15635 -0.066216
0.0030912 0.0016058 -0.0016102 0.0026561
0.0011669 -0.00065323 0.00022183 0.00041996 4.1858e-05 -0.00037319 0.0030828 0.0015821
-0.10718 -0.31623 -0.0016582 0.0037871
0.001062 0.000561 -0.00034326 -1.3917e-05 0.00010055 -0.0013227 -0.0016158 0.0026637
-0.0014814 0.0040253 -0.22222 -0.32891
4760000000 -0.12631 -0.29332 -0.004926 0.0013537 0.00071531 0.0044081 -0.00069946 -0.00067074
0.0002151 -0.0011107 0.00052081 -0.00025208
-0.0049265 0.0013866 -0.25159 0.00077926 0.0031155 0.0031431 -3.7861e-05 -0.00070193
0.00028905 0.00031973 0.00019011 2.5054e-05
0.00085339 0.0044344 0.0031171 0.0030896 -0.10086 -0.29623 0.00086416 0.00041036
0.0011148 0.00023188 -0.00094382 -0.001144
-0.00073423 -0.00066808 -6.4634e-05 -0.00071564 0.00088774 0.00038471 -0.1511 -0.049809
0.0025318 0.00081329 -0.00076068 0.0028495
0.00031859 -0.0010327 0.00029161 0.00026061 0.0010785 0.00012491 0.0025516 0.00096462
-0.1397 -0.30016 -0.00028351 0.0044874
0.00067676 -0.0004259 0.00018625 4.5549e-06 -0.0010105 -0.0010088 -0.00074755 0.0027757
-0.0002563 0.0042903 -0.23387 -0.30657
4820000000 -0.15293 -0.27983 -0.0049742 0.0026171 0.0015348 0.0028488 -0.0008971 -0.00049308
0.00062314 -0.00070374 0.00033842 -0.00010545
-0.0049543 0.0026013 -0.26369 0.023146 0.0042525 0.0033989 -0.00010795 -0.00035032
0.00030662 -5.3496e-05 -0.00020841 -0.00051299
0.0014779 0.0028428 0.0042949 0.003293 -0.12812 -0.29247 0.00045329 -0.0003266
0.00060222 -0.00067207 -0.00075785 -0.00035594
-0.0010507 -0.00042134 -8.4529e-05 -0.00033774 0.00046281 -0.00037146 -0.16603 -0.032224
0.001718 -3.223e-05 2.4262e-05 0.0029688
0.00034452 -0.00070849 0.00027996 1.8971e-05 0.00044043 -0.00059216 0.0017595 -0.0001322
-0.1797 -0.28363 -0.00040717 0.0029097
9.3375e-05 -0.00013944 -0.0002414 -0.00049415 -0.0007315 -0.0004127 1.2198e-05 0.0029969
-0.00052047 0.0031546 -0.27062 -0.27632
4880000000 -0.18428 -0.26102 -0.0042588 0.0045082 0.0020364 0.0030381 -0.0014712 0.00028495
-0.0007836 -0.0011529 0.00045695 -0.00020877
-0.0042715 0.004523 -0.25577 0.064022 0.0046834 0.0016983 -0.00037134 -0.00020123
-0.00025101 0.00020196 -0.00018755 7.3618e-06
0.0020289 0.0029627 0.0047855 0.0016433 -0.14724 -0.27971 0.00055819 -0.00048364
-0.00033371 -0.0013524 -0.00066445 -6.0542e-05
-0.0014264 0.00018226 -0.0003412 -0.0001578 0.00052365 -0.00044889 -0.15951 -0.014108
0.00066193 -0.00040435 0.0012064 0.0026608
-0.00077774 -0.0011836 -0.0001912 0.00010989 -0.00020706 -0.0014459 0.00061731 -0.00037464
-0.21104 -0.26981 0.00038731 0.003117
0.00048507 -9.8165e-05 -0.00010379 0.00010485 -0.00057181 -1.9387e-05 0.0012394 0.0027538
0.00055256 0.0029945 -0.28211 -0.24778
4940000000 -0.20523 -0.2437 -0.0031016 0.0064843 0.0026755 0.0013024 -0.00025206 0.00068168
-0.0010436 -0.00051533 9.9764e-05 -0.00091333
-0.0031162 0.0064407 -0.26815 0.0903 0.0058409 0.0013478 -7.49e-05 -7.1347e-05
0.0002766 -0.00038293 -0.00039668 0.00016974
0.0027515 0.0012762 0.0058673 0.0013174 -0.16687 -0.25632 7.804e-05 -0.00039257
-0.00085808 -5.0958e-05 -0.00047361 0.00043372
-0.0002938 0.00073869 -9.505e-05 -8.9109e-05 5.6974e-05 -0.00042284 -0.16715 -0.0041625
-0.00054576 0.00038389 0.0020266 0.0018754
-0.0010542 -0.00060106 0.00026473 -0.00029719 -0.0010334 -5.6532e-06 -0.00050211 0.00039039
-0.23519 -0.24192 0.00015621 0.0028573
0.00015815 -0.00091906 -0.00049394 8.4383e-05 -0.0004908 0.00038071 0.00203 0.0018073
-3.687e-05 0.00286 -0.30691 -0.22222
5000000000 -0.22589 -0.22037 -0.00028231 0.0073803 0.0032005 0.0018843 -0.00017507 0.00060916
-0.00064766 0.00064002 -0.00012035 -0.00077513
-0.00032445 0.0073568 -0.25447 0.10757 0.0059556 -0.00068251 -0.00030333 -0.00016043
-0.00018697 -0.0005317 -0.00022303 -5.1491e-05
0.0031907 0.00184 0.0059093 -0.00076454 -0.19706 -0.24273 -0.00064838 -0.00073875
-0.00062768 -0.00039217 -0.00029637 -0.00025449
-0.00021531 0.00065374 -0.00032779 -0.00011237 -0.0006056 -0.00073601 -0.16131 0.020191
-0.00075369 0.0015791 0.0022522 0.0014481
-0.00054741 0.00060763 -0.00016196 -0.00048296 -0.00056501 -0.00030798 -0.00081194 0.0016189
-0.26316 -0.21993 -5.766e-05 0.0038556
-0.00024643 -0.00075606 -0.00016934 -2.2297e-05 -0.00027231 -0.00016848 0.0022045 0.0014034
7.143e-05 0.0039811 -0.31959 -0.18716
5060000000 -0.24781 -0.19309 0.0017023 0.0071282 0.0031943 -0.00034995 0.00012098 0.00061801
-0.00026358 -4.5047e-05 -0.00035098 -0.00020422
0.0017043 0.0071242 -0.23785 0.14451 0.0053362 -0.0019521 1.2329e-05 0.00023526
-0.00048889 -3.7549e-05 -0.00041296 0.00021196
0.0032186 -0.00043715 0.0053189 -0.0019679 -0.21131 -0.22146 -0.00037951 0.00027258
-0.00097533 -2.7604e-05 -0.0011046 -2.6816e-05
0.00017862 0.00051924 -1.1864e-05 0.00024579 -0.00036165 0.00023414 -0.16334 0.027395
-0.00036944 0.0028955 0.002036 0.00035525
-0.00052088 0.00012101 -0.00041455 -3.4186e-05 -0.00085241 9.302e-06 -0.00030264 0.0029205
-0.27849 -0.18956 0.0013448 0.0033928
-0.00038851 -0.00030306 -0.00040937 0.00022028 -0.0010573 -4.3425e-05 0.002026 0.00040972
0.0012993 0.0032597 -0.33093 -0.15863
5120000000 -0.26384 -0.16796 0.0034643 0.0061007 0.0029717 -0.00058392 0.00024619 0.00069532
-6.8524e-05 0.00093624 -0.0004971 0.00010443
0.0034655 0.006116 -0.23248 0.17125 0.004879 -0.0027177 9.2099e-05 0.00023949
-2.0614e-05 -8.2017e-05 0.00022497 0.00032554
0.0029748 -0.0006197 0.0048263 -0.0027862 -0.22581 -0.20613 -9.0184e-05 0.00013361
-0.00028021 0.00082329 -0.0013139 0.00068224
0.00028797 0.00072997 0.00010572 0.00025546 -7.6503e-05 9.9493e-05 -0.15944 0.053778
0.0011706 0.003562 0.0025678 0.00020597
6.1604e-05 0.00083918 -5.896e-05 -0.00010284 -0.00038974 0.00089421 0.0011056 0.0034839
-0.29353 -0.15531 0.0014755 0.0037744
-0.00039254 0.0002107 0.00014473 0.00025829 -0.0013426 0.00069591 0.002627 0.00012802
0.0015518 0.0037594 -0.34462 -0.12489
5180000000 -0.28039 -0.13794 0.0050528 0.0049086 0.0033854 -0.0010314 0.00026568 0.00068554
7.3479e-05 0.00021155 -0.00060524 0.00047618
0.0050596 0.0048889 -0.21094 0.19374 0.0041622 -0.0038897 -0.00031617 -0.00028811
-0.00019497 -0.00010973 -0.00013159 0.00011662
0.0033384 -0.001076 0.0041035 -0.0039653 -0.23679 -0.17011 -0.00028147 0.00068543
-0.00020186 -7.9622e-05 -0.00027869 0.00099222
0.00026494 0.00046778 -0.00032347 -0.00026737 -0.0002816 0.00068392 -0.15878 0.063555
0.0028317 0.0039625 0.0021297 -0.00082101
-0.00022802 0.00019107 -0.00019299 -0.00019822 -1.9202e-05 -0.00020129 0.002907 0.0040045
-0.30666 -0.11362 0.0026924 0.0034388
-0.00059362 0.00047808 -6.61e-05 0.00010962 -0.00022059 0.0010449 0.0020713 -0.00082561
0.002575 0.0034369 -0.34735 -0.093486
5240000000 -0.28977 -0.11096 0.00513 0.003493 0.0027637 -0.0026709 0.00069035 -3.5787e-05
-0.00022944 -6.4947e-05 2.0716e-05 0.00066092
0.005149 0.0034898 -0.1996 0.23183 0.0030894 -0.0047141 -1.1607e-05 0.00011029
-0.00023485 9.7493e-06 0.00031584 0.00040912
0.0027106 -0.0027493 0.0030093 -0.0046847 -0.2535 -0.1458 0.00036519 0.0002608
-0.0002013 0.00054051 0.00028738 0.0013471
0.00071917 0.0001017 -5.1569e-05 8.1035e-05 0.00032769 0.00025603 -0.15919 0.083936
0.0036822 0.0024261 0.001639 -0.0013217
-0.00013126 -0.00010763 -0.00022239 4.9297e-05 -0.00018942 0.0007062 0.0036995 0.0023504
-0.32132 -0.071559 0.0030743 0.002763
8.1134e-06 0.00053311 0.00027952 0.00038961 0.00021098 0.0014029 0.0016116 -0.0012782
0.0030131 0.0028715 -0.35428 -0.060055
5300000000 -0.2955 -0.081403 0.0059985 0.002016 0.0017639 -0.0029813 5.2356e-05 -0.00026616
0.00020344 0.00066646 0.00019938 0.00025057
0.0060064 0.00206 -0.19211 0.23668 0.0021861 -0.0052271 -0.0001479 0.00022295
8.2518e-05 0.00042012 0.00029249 0.00029452
0.0017181 -0.0030259 0.0020796 -0.0052931 -0.26966 -0.12055 0.00035256 -0.00026644
0.00040253 0.00046576 0.00056381 0.00070797
3.441e-05 -0.00034227 -0.00014061 0.00020701 0.00029916 -0.00024648 -0.15145 0.09326
0.0052919 0.0022079 0.0014232 -0.0014662
0.00020472 0.0007584 6.0837e-05 0.00034799 0.00041612 0.00035073 0.0052328 0.0021821
-0.33274 -0.043219 0.0032153 0.0029107
0.00017005 0.00012541 0.00039658 0.00030642 0.00064552 0.00047794 0.0015221 -0.0014773
0.0034186 0.0029552 -0.34963 -0.02381
5360000000 -0.29632 -0.044729 0.0059894 0.00079742 0.00057616 -0.0036561 0.00041724 -0.00011466
-1.572e-05 0.00040659 0.00054596 -0.00014828
0.0059534 0.00080903 -0.1554 0.25839 0.00092065 -0.005572 0.0001354 0.00022943
-3.2636e-05 6.2363e-05 0.00055602 -0.00014723
0.00051253 -0.0037199 0.00082362 -0.0056159 -0.26952 -0.093864 0.00040777 0.00037786
0.00024967 0.00042086 0.00081849 0.00039079
0.00042075 -7.4484e-05 0.00011959 0.00020214 0.00036105 0.00036266 -0.14997 0.11121
0.0060931 -0.00062524 0.00073595 -0.0020823
9.0883e-05 0.0003466 -7.531e-05 9.0572e-05 0.00020728 0.00046716 0.0061255 -0.00058042
-0.32917 -0.005041 0.0046721 0.0022457
0.00054042 -7.1572e-05 0.00043043 -0.00010184 0.00082256 0.000477 0.00068446 -0.0020958
0.0045668 0.0020838 -0.34795 0.0031723
5420000000 -0.29943 -0.021471 0.0061328 -0.00099316 -0.00047086 -0.0037148 -6.8987e-05 -0.00015229
0.00078552 0.00044647 0.00030885 -0.00019248
0.0061205 -0.00101 -0.13641 0.28556 3.7358e-05 -0.0056087 0.00010199 0.0001726
0.00013535 -7.2161e-05 0.00033469 -1.1074e-05
-0.0005756 -0.0037991 -6.4261e-05 -0.0055968 -0.28589 -0.060587 -0.00015446 -0.00051353
0.00087854 0.00011303 0.00091311 8.116e-05
-3.4962e-05 -0.00017363 0.00010093 0.00018548 -0.00017965 -0.00054113 -0.13856 0.12598
0.0049037 -0.0019378 4.3421e-05 -0.0017374
0.00076801 0.00051199 7.4617e-05 -6.2929e-05 0.00077663 0.00024244 0.0048713 -0.002106
-0.333 0.024531 0.0048005 0.00089369
0.00028391 -0.00019288 0.00028533 -0.00012368 0.00079684 3.6179e-05 3.5805e-05 -0.0016797
0.0047614 0.0010136 -0.34205 0.045107
5480000000 -0.29185 0.014896 0.0050374 -0.0019396 -0.0019937 -0.0030517 0.00041619 -4.3079e-05
0.0007402 -0.00025407 -7.5225e-05 -0.00016336
0.005046 -0.0019154 -0.12249 0.29355 -0.0016038 -0.0056513 4.973e-05 0.0002061
7.2468e-06 -4.6151e-05 0.00018799 -0.00021784
-0.0020162 -0.0030048 -0.0016548 -0.0056679 -0.29034 -0.038738 -0.00023394 0.00020683
0.00059965 -0.00028259 0.00066193 -0.00010521
0.00041474 3.5196e-05 4.0608e-05 0.00021285 -0.00029047 0.00017987 -0.13221 0.13694
0.0042658 -0.0033943 -1.2027e-05 -0.0014848
0.00082706 -0.00033194 7.3622e-05 -2.2432e-05 0.00068002 -0.00033054 0.0041566 -0.0033967
-0.32244 0.052758 0.0047 0.00046934
-0.00011076 -0.0002101 0.00026168 -0.00016101 0.00072042 -0.00014997 1.1923e-05 -0.0014823
0.0048062 0.00049813 -0.33262 0.068277
5540000000 -0.28903 0.040133 0.0042213 -0.002617 -0.0026745 -0.0020408 0.00038157 -0.00031567
0.00023379 -0.00015464 -0.00020227 5.9018e-05
0.004208 -0.0025805 -0.082273 0.31144 -0.0026117 -0.005012 0.00042464 0.00012219
4.2715e-05 -0.0001054 -0.00014029 -0.00041121
-0.0027219 -0.002029 -0.0026509 -0.0049665 -0.28986 -0.017498 0.00026336 -0.00018118
0.00036183 -0.00010478 0.00053828 -0.00015849
0.00029801 -0.00035552 0.00039276 8.7329e-05 0.00029959 -0.00012557 -0.12103 0.15837
0.0025853 -0.0040407 -0.00093124 -0.0019996
0.00020724 -0.00019682 -7.2419e-05 -7.0444e-05 0.0002437 1.5894e-05 0.0025887 -0.0040085
-0.30883 0.088252 0.0048399 -0.0010866
-0.00034332 0.00021471 -0.00011572 -0.00043818 0.0004292 -0.00010943 -0.00097107 -0.0020176
0.0047571 -0.0010472 -0.32478 0.10896
5600000000 -0.27797 0.068375 0.0034712 -0.0036596 -0.0023878 -0.0016992 0.00027667 -0.00031001
0.00034439 -0.00024397 0.00024734 0.00054149
0.0034683 -0.0036155 -0.079523 0.32592 -0.0036394 -0.0047307 0.00010102 -0.00017429
-9.9095e-05 0.00010171 -0.00013076 -0.00024532
-0.0023883 -0.0017179 -0.0037572 -0.0046594 -0.28938 0.014354 -1.5881e-05 6.3608e-05
0.00044888 -0.00048638 0.00037471 -0.0004123
0.00032854 -0.00036822 0.00012703 -0.00019556 -3.1608e-05 0.00012284 -0.11323 0.15792
0.0018185 -0.0038897 -0.0011735 -0.0012628
0.00031939 -0.00013972 -0.00010567 -1.4989e-05 0.00037487 -0.00052634 0.0018116 -0.0039316
-0.2995 0.11777 0.0045989 -0.0012438
0.00024064 0.00031772 -0.00014281 -0.00020459 0.00041545 -0.00048027 -0.0011666 -0.0011703
0.0046764 -0.0013544 -0.30302 0.12268
5660000000 -0.26728 0.090129 0.0031485 -0.0036297 -0.0033635 -0.00062425 -0.00034845 -0.0007632
-7.0728e-05 -0.00058259 0.00043703 -0.00023448
0.0031598 -0.0036132 -0.038708 0.31771 -0.0045191 -0.0030812 -4.5066e-05 -0.00015845
0.00012401 -4.3727e-05 -9.7256e-05 -0.00011468
-0.0033943 -0.00057978 -0.0045569 -0.0030367 -0.29057 0.038179 -8.3118e-05 8.4793e-05
-0.0003985 -0.00057269 0.00023592 -0.0011006
-0.00037891 -0.0006549 -1.5305e-05 -0.00015224 -0.00012627 0.00010625 -0.098269 0.17818
0.00059729 -0.004177 -0.0013171 -0.00087003
-2.2941e-05 -0.00071521 0.00016554 1.418e-05 -0.00032275 -0.00053297 0.00053922 -0.0041661
-0.28602 0.14565 0.0041857 -0.0023526
0.00052058 -0.0002234 -0.00014214 -0.00011997 0.00022012 -0.0011069 -0.0013264 -0.00088393
0.0040637 -0.0022201 -0.29596 0.15965
5720000000 -0.25297 0.1127 0.0026714 -0.0041733 -0.0028526 0.00077699 -0.00047286 -0.00023778
-0.0002739 -0.00025221 -0.00014095 -0.00041263
0.0026733 -0.0042009 -0.01064 0.34387 -0.0055449 -0.0026646 9.1587e-05 -3.6822e-05
-0.00031207 4.6581e-05 -0.00032594 0.00021718
-0.0029099 0.00079122 -0.0056439 -0.0025613 -0.2873 0.069421 0.00020598 4.8062e-05
0.00020913 0.0003485 -7.1726e-05 -0.00016524
-0.00049618 -0.00026215 6.373e-05 -4.3331e-05 0.00016689 4.1028e-05 -0.082051 0.18013
-0.00024301 -0.0033704 -0.0015676 -0.0003796
-0.00039379 -0.00010723 -0.00033582 3.4208e-06 0.0001539 0.0002395 -0.00028742 -0.0034007
-0.27497 0.17291 0.0040295 -0.0032542
-0.00020883 -0.0004089 -0.00026082 0.0001798 -5.8533e-06 -0.00021092 -0.0015979 -0.00037672
0.0040926 -0.0031506 -0.2649 0.17803
5780000000 -0.23698 0.12971 0.0015148 -0.0048161 -0.0025497 0.0011167 -0.0006948 8.2362e-05
-0.00048854 -0.00027977 -0.00028167 -0.00027577
0.0015464 -0.0047747 0.0025761 0.33891 -0.0059309 -0.00071759 -2.9327e-05 -0.00016722
4.6632e-05 -9.1923e-06 -3.5992e-05 -0.00012895
-0.0025659 0.0010891 -0.006003 -0.00061059 -0.28393 0.085851 -0.00010171 -0.00013244
0.00010412 -0.00015229 -0.00043731 -0.00064239
-0.0007105 0.00010499 -6.1238e-05 -0.00017365 -0.00012395 -0.00014255 -0.073409 0.19587
-6.2225e-05 -0.0030533 -0.0013648 -2.3204e-05
-0.00034548 -0.00044113 6.1084e-05 -2.7577e-05 1.4529e-05 -0.00017677 -0.00010659 -0.0029649
-0.265 0.19335 0.0031794 -0.003573
-0.00014121 -0.00022187 -3.0291e-05 -6.1303e-05 -0.00047446 -0.00060376 -0.001315 -7.0708e-06
0.0032778 -0.0037391 -0.25604 0.19924
5840000000 -0.22406 0.15124 0.0002621 -0.0054346 -0.0020996 0.0011998 -0.00019139 0.00035238
-0.0002953 0.00021014 -0.00038266 -0.00026684
0.00029515 -0.0054317 0.03799 0.34255 -0.005776 0.00048896 -0.00024401 1.2421e-05
0.0002323 -1.9478e-05 -0.00015567 0.00018762
-0.0020926 0.0012027 -0.0057212 0.0006025 -0.27752 0.11031 -0.00020226 9.8669e-05
1.9291e-06 -0.00055037 -0.00061072 -0.00034109
-0.00013868 0.00027183 -0.00021758 3.492e-06 -0.00026465 4.4726e-05 -0.050862 0.19923
-0.00079214 -0.0034778 -0.0014189 0.00025062
-0.00043013 0.00030222 0.0001381 -1.7738e-05 -9.7033e-05 -0.00049866 -0.00073917 -0.0035539
-0.24767 0.20337 0.0026579 -0.0039826
-0.00033585 -0.00034953 -0.00015076 0.00014266 -0.00065459 -0.00048062 -0.0013707 0.00025477
0.0024579 -0.0041097 -0.22083 0.22366
5900000000 -0.20994 0.16379 -0.0018026 -0.0055424 -0.0022211 0.0024246 -0.00012671 1.3929e-05
0.00026423 -0.00010366 -5.8961e-05 0.00019549
-0.0018466 -0.0054902 0.058396 0.34292 -0.0051432 0.001895 1.2259e-05 -3.2819e-05
3.7667e-05 -0.0001555 -4.0945e-05 -0.00013091
-0.0021871 0.0025054 -0.0051356 0.0019989 -0.26185 0.12611 1.1615e-05 -0.00012521
-0.00048476 -0.00043885 -0.000803 -0.00015218
-0.00019944 9.4423e-05 -1.5446e-05 -1.0237e-05 -5.3182e-06 -6.8951e-05 -0.043163 0.20952
-0.00084197 -0.0033175 -0.001006 0.00034856
0.00025256 -0.00020881 0.00011516 -0.00020175 -0.00038006 -0.00053457 -0.00093513 -0.0033404
-0.22208 0.21977 0.0016743 -0.0050458
1.0711e-05 0.00027349 -8.7093e-05 -4.0785e-05 -0.0007163 -0.00018786 -0.001063 0.00036
0.0016417 -0.0047481 -0.20709 0.2341
5960000000 -0.19059 0.17662 -0.0029526 -0.0039956 -0.00070399 0.002695 -0.00010672 0.00019757
-0.00027614 0.00010702 -4.6543e-05 2.3163e-05
-0.0029747 -0.0040018 0.084702 0.34208 -0.0042185 0.0021957 -0.00017899 2.7681e-05
-2.1903e-05 -1.2915e-05 2.9011e-05 0.00033137
-0.00071485 0.0027172 -0.0041974 0.0022886 -0.24741 0.15181 -9.7447e-05 -0.00018482
-0.00031209 6.252e-05 -0.00044005 -7.8476e-05
-0.00014911 0.00020014 -0.00016335 -1.4064e-05 -3.8532e-05 -0.00017869 -0.025046 0.21772
-0.0017891 -0.0031541 -0.00099241 0.00085921
-0.00018579 0.00015692 -5.8318e-05 4.5106e-05 -0.00027923 5.805e-05 -0.0018062 -0.0030725
-0.20196 0.23401 0.00040886 -0.0050423
-8.545e-05 0.00011347 -3.3193e-05 0.00014767 -0.00044163 -5.1546e-05 -0.001006 0.00087517
0.00067389 -0.0050999 -0.17734 0.26162
6020000000 -0.17286 0.1927 -0.0038876 -0.0030829 -0.00032151 0.0030039 -7.1672e-05 0.00056049
-0.00029004 0.00025125 -0.00017851 0.00042152
-0.0038894 -0.0030978 0.11252 0.33443 -0.004779 0.0031863 -9.8008e-05 0.00012853
-9.5088e-05 0.00016018 -0.00024296 0.00015601
-0.00021809 0.0030016 -0.0046904 0.0032818 -0.22791 0.16416 -0.00031555 0.00021032
-0.00064268 0.00015178 -0.00063052 0.00041326
-5.4905e-05 0.0005339 -7.1053e-05 0.00019267 -0.00027149 0.00020472 -0.018397 0.21381
-0.0026693 -0.0033084 -0.00078944 0.00070681
-0.00034096 0.00022098 -0.00011449 6.1292e-05 -0.00081754 0.00017835 -0.0026126 -0.003293
-0.17282 0.24842 -5.3601e-05 -0.004643
-0.00010297 0.00031286 -0.00010687 0.00024969 -0.00052967 0.00039963 -0.00072309 0.00076249
-9.3447e-05 -0.0049783 -0.15096 0.26017
6080000000 -0.15265 0.2012 -0.0040533 -0.00087331 0.0012552 0.0029356 0.00012118 7.9874e-05
-4.2667e-05 0.00019233 0.00019106 -1.8609e-05
-0.0040533 -0.00088776 0.13438 0.33521 -0.0030445 0.004604 -2.8998e-05 -1.8386e-05
-0.00012097 0.00011922 0.00020562 0.00024692
0.0013387 0.0028824 -0.0029922 0.0046606 -0.2102 0.19075 0.00037564 0.00026831
-0.00041547 0.00065492 -0.00018883 0.00034123
0.00013931 4.225e-05 -6.1414e-05 -5.102e-05 0.00020604 0.00027058 -0.0014698 0.22184
-0.0037742 -0.0023555 -0.00086353 0.00096925
6.4998e-05 0.00026028 -6.8477e-05 0.00015954 -0.00032025 0.00068352 -0.0038385 -0.0024448
-0.14361 0.26591 -0.00092959 -0.0055515
6.2563e-05 5.7949e-05 0.00011333 0.00027999 -0.00022519 0.00034594 -0.00084593 0.00094333
-0.0012002 -0.0053113 -0.12897 0.28153
6140000000 -0.13631 0.21517 -0.0035088 -0.00055904 0.0015575 0.0021955 6.6554e-05 -2.181e-05
6.0417e-05 3.6993e-07 0.00051974 -2.2727e-05
-0.0034848 -0.00055697 0.16044 0.31709 -0.0022862 0.0052297 3.1807e-05 8.5627e-05
0.00039967 -1.5379e-05 0.00026584 0.00014193
0.0016167 0.002192 -0.0022076 0.005299 -0.18656 0.2104 0.00028071 -0.00012167
0.00011343 0.00065394 -7.0793e-05 0.00058516
6.6343e-05 3.2047e-06 5.3449e-05 8.0561e-05 0.00034374 -0.00013503 0.011005 0.21326
-0.0046235 -0.0014264 -0.00038922 0.0013713
4.1542e-05 -7.1842e-05 0.00036178 -8.8595e-05 3.6158e-06 0.00056393 -0.0046633 -0.0013316
-0.1243 0.28615 -0.0031012 -0.0042778
0.00050475 -0.00023072 0.00036638 8.4012e-05 -9.3095e-05 0.00049474 -0.00045077 0.0014028
-0.0028052 -0.0041147 -0.090799 0.2816
6200000000 -0.1201 0.22083 -0.0028424 -0.00016061 0.0021853 0.0012952 8.3236e-05 0.0003347
-0.00022251 0.00013304 -8.8513e-05 -0.00028819
-0.002817 -0.00016204 0.18899 0.31594 -0.00091749 0.005177 3.1539e-05 0.00021909
0.0001044 -2.6657e-06 0.00020568 6.9051e-06
0.0022448 0.0012493 -0.00080304 0.0051921 -0.16757 0.22485 8.8537e-05 -0.00034654
0.00042082 9.3049e-05 0.00023032 0.0001597
8.2037e-05 0.0003383 1.9372e-05 0.00020065 0.00015646 -0.00034369 0.024681 0.22163
-0.004479 -7.7912e-05 -6.2572e-06 0.0014024
-9.0482e-05 8.4354e-05 0.00017445 6.368e-05 0.00044777 -5.045e-05 -0.0044204 -4.8218e-05
-0.11154 0.29369 -0.003377 -0.0036259
5.2795e-05 -0.00027461 0.00014506 8.6265e-05 0.00028089 0.00011322 7.129e-05 0.0014134
-0.0034386 -0.0040071 -0.075927 0.29084
6260000000 -0.10571 0.2342 -0.0030333 0.0007631 0.0021305 0.00066043 0.00032216 -0.00010329
3.4091e-05 0.00018886 -8.2203e-05 -0.00013772
-0.0030008 0.00073032 0.20595 0.30071 -0.00010831 0.0053224 4.0836e-05 -0.00011662
-0.00011075 -0.00016024 0.00016756 0.00016324
0.002189 0.0006558 2.798e-05 0.0053292 -0.1458 0.2461 7.8883e-05 -2.0177e-05
0.00037187 -0.00013899 0.00015186 0.00026623
0.00027286 -8.7713e-05 4.1896e-05 -0.00011195 2.7944e-05 -3.015e-06 0.039998 0.21701
-0.0044164 0.0011316 0.00055828 0.0010946
3.1395e-05 0.00018585 -0.00015771 -9.7059e-05 0.00042079 -1.1854e-05 -0.0044341 0.0011311
-0.085593 0.29347 -0.0039245 -0.0028656
-0.00011606 -0.00021201 0.00021669 1.7207e-05 7.3905e-05 0.00028322 0.00056707 0.0010834
-0.0041307 -0.0028523 -0.032313 0.29052
6320000000 -0.089881 0.23737 -0.0025948 0.0013794 0.0021378 -0.00038712 7.9078e-05 8.7429e-05
-0.00045449 0.000385 -0.00014052 0.00026221
-0.0025652 0.0013879 0.23173 0.2918 0.0017961 0.0056218 4.9619e-05 9.2301e-05
6.6779e-05 -4.6347e-05 5.5392e-05 -1.9846e-05
0.0020865 -0.00040836 0.0019269 0.0055749 -0.12747 0.25555 -0.00018984 -0.00028889
0.00026148 -7.1735e-05 0.00030752 7.7678e-05
-1.6392e-06 0.00014887 3.1946e-05 0.00010358 -0.00020385 -0.00025649 0.039336 0.21851
-0.0039178 0.0019937 0.00062057 0.00077027
-0.00040628 0.00048007 3.0949e-07 -9.0623e-05 0.00031488 -6.976e-05 -0.0039151 0.0020239
-0.061124 0.30383 -0.0050097 -0.001706
-0.00014588 0.00029533 0.00015946 -5.7752e-05 0.00036684 6.6916e-05 0.00060798 0.00084647
-0.0049669 -0.0014219 -0.021404 0.2897
6380000000 -0.070853 0.24415 -0.0019097 0.0018478 0.0016744 -0.00042468 2.8926e-05 -7.0471e-05
0.00019558 0.00033205 -5.0463e-05 0.00018591
-0.001925 0.0018529 0.24872 0.27272 0.0030069 0.0042115 -0.00011277 -8.7619e-05
-0.00027055 -0.00017275 -8.9053e-05 -0.00026672
0.0016658 -0.00049667 0.0031157 0.0041475 -0.099502 0.2716 -0.00021091 0.00013001
0.00070069 -0.00012865 0.00052532 0.00018369
6.2492e-05 -8.4929e-05 -7.8367e-05 -0.00010587 -0.00018615 9.0472e-05 0.060052 0.20834
-0.0030644 0.003329 0.00095234 0.00092181
0.00029618 0.00027958 -0.00027989 -0.0001273 0.00059973 -6.8756e-05 -0.003087 0.0033806
-0.040243 0.29646 -0.0046992 0.00013978
0.00013836 0.00031419 -0.00012071 -0.00024284 0.00053924 0.00020055 0.00097707 0.0008153
-0.0045839 4.9559e-05 0.018776 0.29291
6440000000 -0.048405 0.2556 -0.00081985 0.0023894 0.0018622 -0.00076111 0.00041648 -0.000169
0.0002759 -0.00053267 -0.00010651 -0.00024208
-0.0008378 0.0023652 0.26894 0.25921 0.0033638 0.0029981 0.00010883 -6.9072e-06
-5.7936e-05 -8.5893e-05 -5.7418e-05 -0.00024977
0.001842 -0.00083425 0.0034501 0.0029169 -0.082598 0.28658 -0.00017669 0.00026713
-0.00013948 2.4851e-05 0.00055944 -0.00024627
0.00040361 -0.00013827 0.00010936 -1.0644e-05 -0.00017452 0.00031656 0.061798 0.20507
-0.0018857 0.003796 0.00096631 0.00050431
0.00022817 -0.00055808 -7.3452e-05 -0.00012778 -0.00033529 3.1076e-05 -0.0018434 0.0038334
0.0014872 0.30239 -0.0043636 0.0014376
-0.00010615 -0.00031537 -5.2089e-05 -0.00032683 0.00044814 -0.00033115 0.00091368 0.00048578
-0.0043772 0.0013043 0.030317 0.27687
6500000000 -0.02972 0.25575 -0.00016221 0.0019655 0.0014101 -0.0010162 0.00017462 -4.8629e-05
0.00010382 0.00015363 -7.0788e-05 0.00030719
-0.00015987 0.0019463 0.29455 0.2326 0.0037101 0.002476 8.9684e-05 4.0913e-05
7.6223e-05 0.0001671 0.00020366 -0.00018107
0.0014475 -0.0010758 0.003805 0.0024076 -0.070828 0.28393 7.9297e-06 8.0324e-05
-0.00011013 -0.00032375 -0.00015833 -0.00048166
0.00021806 -9.4874e-05 0.00011091 2.9463e-05 -8.6039e-05 6.8201e-06 0.086315 0.19997
-0.00038133 0.0039918 0.00098316 0.00045149
0.00015479 0.00016439 7.8722e-05 0.0002016 -3.1483e-06 -0.00031672 -0.0003076 0.0040186
0.023194 0.30591 -0.0033659 0.0016943
-6.0124e-06 0.00043857 0.00011041 -9.8981e-05 -3.7242e-05 -0.00050846 0.0010256 0.00055211
-0.0036362 0.0017293 0.067704 0.27833
