# Supplementary material for: Early Detection of Alzheimer’s Disease via Machine Learning-Based Microwave Sensing: An Experimental Validation
Source: Sensors (Basel). 2025 Apr 25;25(9):2718. doi: 10.3390/s25092718 (PMC12074295; doi:10.3390/s25092718)
Supplement: Supplementary file 1 [file sensors-25-02718-s001.zip › measurements_paper_sensors/26 febbraio - PART1/set8 H/CSF_H_m9.s6p]

!Keysight Technologies,M9804A,MY58100912,A.14.10.03
!Date: Thursday, April 27, 2023 10:28:33
!Correction: S11(C  6-Port  ) 
!S12(C  6-Port  ) 
!S13(C  6-Port  ) 
!S14(C  6-Port  ) 
!S15(C  6-Port  ) 
!S16(C  6-Port  ) 
!S21(C  6-Port  ) 
!S22(C  6-Port  ) 
!S23(C  6-Port  ) 
!S24(C  6-Port  ) 
!S25(C  6-Port  ) 
!S26(C  6-Port  ) 
!S31(C  6-Port  ) 
!S32(C  6-Port  ) 
!S33(C  6-Port  ) 
!S34(C  6-Port  ) 
!S35(C  6-Port  ) 
!S36(C  6-Port  ) 
!S41(C  6-Port  ) 
!S42(C  6-Port  ) 
!S43(C  6-Port  ) 
!S44(C  6-Port  ) 
!S45(C  6-Port  ) 
!S46(C  6-Port  ) 
!S51(C  6-Port  ) 
!S52(C  6-Port  ) 
!S53(C  6-Port  ) 
!S54(C  6-Port  ) 
!S55(C  6-Port  ) 
!S56(C  6-Port  ) 
!S61(C  6-Port  ) 
!S62(C  6-Port  ) 
!S63(C  6-Port  ) 
!S64(C  6-Port  ) 
!S65(C  6-Port  ) 
!S66(C  6-Port  ) 
!S6P File: Measurement: :
# Hz S  RI   R 50
500000000 -0.32593 -0.061776 -0.0099266 -0.001502 -0.0080472 0.01245 -0.004522 0.012009
0.013175 0.0067003 -0.0054637 0.0083515
-0.010098 -0.0014273 -0.409 -0.072522 0.0078606 -0.010445 0.00062132 0.012138
0.008946 0.0033019 0.00013716 0.013739
-0.0080696 0.012523 0.0078681 -0.010445 -0.25559 0.1939 0.0071522 0.0032808
-0.0021609 0.0087034 0.0017325 0.012213
-0.004538 0.011205 0.00021282 0.011925 0.0068537 0.0038372 -0.32713 0.044277
-0.021083 -0.0055996 0.013429 0.027037
0.013831 0.006416 0.0092274 0.0032424 -0.0017552 0.0088187 -0.021186 -0.0051613
-0.21052 -0.24465 -0.028451 0.0033577
-0.0052098 0.007396 0.00040989 0.01393 0.0018037 0.013078 0.01467 0.027131
-0.029378 0.003329 -0.26042 -0.1462
560000000 -0.31579 0.10473 -0.02205 -0.06606 0.00044986 0.012705 0.0064641 0.010991
0.010924 0.0045632 0.012141 0.01071
-0.022197 -0.065928 -0.36974 0.091017 -0.041131 -0.038706 0.013051 0.0030388
-0.013398 -0.0059515 0.0055849 -0.00067889
0.00042479 0.012604 -0.041305 -0.038576 -0.18044 0.2428 0.00038358 -0.0054501
0.018344 0.0080584 0.0070498 -0.0060848
0.0064913 0.010451 0.013058 0.0025642 0.00062432 -0.0054525 -0.30335 0.13222
0.0067374 -0.022914 0.0073724 -0.021086
0.010652 0.0053874 -0.013195 -0.0050939 0.017585 0.0082921 0.0070086 -0.023285
-0.29559 -0.058812 0.0095212 -0.052645
0.011461 0.0091541 0.0041285 -0.0010913 0.007625 -0.0069066 0.005741 -0.020166
0.0099805 -0.051446 -0.3281 0.0041161
620000000 -0.2749 0.082375 -0.023704 0.0087109 0.0031092 0.0085645 0.007527 -0.0039362
0.011674 -0.00010795 -5.0714e-05 -0.00091195
-0.02374 0.0087098 -0.39886 0.037038 -0.019421 0.00063945 -0.0020958 -0.002036
0.013418 -0.0049308 -0.0002343 -0.0035163
0.0032137 0.0085429 -0.019412 0.00069533 -0.15369 0.25148 -0.0011126 -0.0051225
-0.0043837 -0.0017221 0.0095324 -0.0028631
0.0082706 -0.0040605 -0.0022372 -0.0022241 -0.000763 -0.0055834 -0.26006 0.14206
-0.041571 -0.02039 0.013073 0.028512
0.0114 -0.00041745 0.013435 -0.0050159 -0.0048552 -0.0020214 -0.041483 -0.020938
-0.20843 -0.09835 -0.045512 0.01167
-0.00020925 -0.0012304 -0.00039816 -0.0033412 0.0089806 -0.003024 0.013968 0.028704
-0.046795 0.010618 -0.24317 -0.034343
680000000 -0.23983 0.17597 -0.026092 -0.014063 0.0048244 0.005489 0.0017314 -0.0073205
-0.0015573 -0.010948 0.0061173 -0.0063391
-0.026059 -0.014069 -0.38908 0.13935 -0.032204 -0.0014244 -0.0018 -0.00083983
-0.0015704 -0.0090348 -0.00031343 -0.0015233
0.0047904 0.0055315 -0.032315 -0.0012986 -0.10634 0.27498 -0.0013212 -0.00022667
-0.0011456 0.00078268 -0.0030481 -0.0090238
0.0016014 -0.0069196 -0.0016791 -0.00049385 -0.0012757 -0.00014447 -0.21845 0.19558
-0.022902 -0.0077775 -0.0088095 -0.012817
-0.0018726 -0.010713 -0.0015207 -0.0091128 -0.00098531 0.00063988 -0.022636 -0.0078071
-0.28404 0.0030127 -0.0048064 -0.0053763
0.0064407 -0.0056339 -0.00034849 -0.0015673 -0.0031589 -0.0089952 -0.0092222 -0.011677
-0.0055623 -0.0055067 -0.26041 0.071554
740000000 -0.19431 0.16774 -0.041088 0.026922 0.013375 -0.0042659 -0.00036931 -0.004005
-0.0046663 -0.0021639 -0.0060759 0.0020226
-0.041075 0.026831 -0.3349 0.15869 -0.036603 0.034235 -0.00011902 -0.0061527
-0.013893 0.0060765 -0.00094485 -0.0055148
0.013313 -0.0043542 -0.036591 0.034386 -0.072474 0.27463 -0.0017613 0.0030782
-0.00037169 -0.0060443 -0.0015622 0.00096921
-0.0001882 -0.0043794 -5.1268e-05 -0.0059938 -0.0017555 0.0031498 -0.20084 0.20155
-0.042935 -0.011042 0.023512 0.017273
-0.0047558 -0.0020236 -0.013325 0.0061733 -0.00030295 -0.0056301 -0.043078 -0.01086
-0.18103 0.039309 -0.044562 -0.0032741
-0.0068063 0.0023407 -0.0014645 -0.0052605 -0.0016191 0.00078961 0.023278 0.01708
-0.044189 -0.0034865 -0.25079 0.078112
800000000 -0.16567 0.21429 -0.022651 0.016297 0.005519 -0.010199 -0.0043001 -0.00243
-0.0039939 0.0012146 0.0038098 0.00073299
-0.022615 0.016289 -0.34401 0.22934 -0.0085134 0.034151 -0.0022292 0.0021187
-0.00055008 0.0019718 0.00025323 0.0052647
0.005486 -0.010172 -0.0084435 0.034238 -0.034527 0.30087 0.0010441 0.0011445
-4.7784e-05 0.0032488 -0.001846 0.00044827
-0.0046919 -0.0021866 -0.0022027 0.002213 0.00093678 0.0013526 -0.17313 0.22908
-0.028059 0.012703 0.01375 -0.011013
-0.0036438 0.001505 -0.00024173 0.002072 0.00011569 0.0033747 -0.028061 0.012981
-0.23677 0.062804 -0.017689 0.021934
0.0040428 0.0013644 0.00053274 0.0055673 -0.0015235 0.00077746 0.014102 -0.011006
-0.017944 0.021267 -0.2502 0.12641
860000000 -0.13095 0.23513 -0.017939 0.030342 -0.0034021 -0.0098474 -0.0018288 0.00058881
0.0040137 0.0049816 -0.0036194 -0.0029813
-0.017965 0.030301 -0.29625 0.27383 0.007712 0.034036 0.0003184 0.0021284
0.0038756 0.00047738 0.0036021 0.00023058
-0.003443 -0.0098676 0.0078312 0.034045 0.01407 0.31073 -0.00044786 -0.00032681
0.0024526 -0.0015884 0.0016619 0.0043357
-0.0015459 0.00029413 4.6761e-05 0.0021164 -0.00047914 -0.00045019 -0.13607 0.24094
-0.01827 0.017809 -0.0063239 -0.0092117
0.003721 0.0047798 0.0036875 0.00043977 0.0023082 -0.0015399 -0.018105 0.017643
-0.18012 0.12507 -0.027166 0.015957
-0.0037965 -0.0033662 0.0035466 0.00034115 0.0015046 0.0043002 -0.0067183 -0.0091778
-0.027258 0.016409 -0.19863 0.17726
920000000 -0.10801 0.25862 0.0048803 0.039364 -0.0092275 -0.0043212 -0.0018764 0.0017326
0.00045904 0.0013097 0.0031253 -0.0010085
0.0048262 0.039339 -0.26999 0.29567 0.027967 0.022574 0.0013327 0.001057
0.0074979 -0.00023659 0.0039715 -0.0030975
-0.0092343 -0.0042926 0.028113 0.022496 0.060258 0.31237 0.0017324 -6.7484e-05
0.00069295 -0.00047359 0.00086712 -0.0014751
-0.0017678 0.0019102 0.0014406 0.0011399 0.0018707 2.9196e-05 -0.112 0.25683
-0.01291 0.03007 0.0046058 -0.0064672
0.00062011 0.0013163 0.0076144 -0.00020816 0.00067071 -0.00049686 -0.0128 0.030499
-0.17328 0.12856 -0.0027985 0.028187
0.0030533 -0.00085357 0.0042793 -0.0031162 0.0010616 -0.0013772 0.004438 -0.0067071
-0.002903 0.028006 -0.20874 0.18889
980000000 -0.062193 0.28086 0.016699 0.030273 -0.0091941 0.0046197 0.00183 0.0034681
0.0039495 -0.0014542 -0.0034457 -0.0029224
0.01666 0.030268 -0.21846 0.33327 0.032681 0.0049868 0.0019279 -0.00024593
0.0021064 -0.0059564 -0.00054102 -0.002758
-0.0091749 0.0046513 0.032782 0.0048829 0.10678 0.30757 0.00046575 -0.001218
0.00020485 -0.0017476 0.0014523 -0.00030562
0.0017672 0.0035768 0.0019887 -0.00023551 0.00039717 -0.0011682 -0.074106 0.26912
0.0065488 0.030274 -0.0095581 -0.0082849
0.0036876 -0.0013893 0.0020441 -0.0061106 0.00023823 -0.0017371 0.0066007 0.0301
-0.1459 0.16725 0.0049208 0.020694
-0.0034216 -0.003057 -0.00054005 -0.0028059 0.001416 -0.00035041 -0.0093367 -0.0080284
0.0048081 0.020811 -0.16736 0.23825
1040000000 -0.020994 0.28969 0.032966 0.019554 -0.0010364 0.0073948 0.0024403 0.00082327
0.00025287 -0.0034398 -0.00018822 -0.0011009
0.032965 0.01955 -0.18317 0.34714 0.029175 -0.014426 0.001333 -0.0017011
-0.0024347 -0.0024742 -0.0011842 -0.002686
-0.0010343 0.0074085 0.02917 -0.014566 0.15368 0.29417 -0.00060133 -0.0012731
-0.0015899 -0.00093198 -0.000769 -0.00097638
0.002368 0.00060961 0.0013868 -0.0017913 -0.00057046 -0.0012911 -0.046505 0.27824
0.018286 0.019356 -0.0024433 0.001666
0.00025186 -0.0036309 -0.0024438 -0.0024613 -0.0015791 -0.00097585 0.018397 0.019499
-0.11273 0.1755 0.013028 0.020102
-0.0004109 -0.0010516 -0.0012498 -0.0029628 -0.00080379 -0.00091397 -0.0026288 0.0013567
0.013108 0.019767 -0.1477 0.25948
1100000000 0.023471 0.30069 0.036438 -0.0030546 0.0033611 0.0040927 0.0023993 -0.00087476
-0.0022064 -0.0031007 -0.004045 -0.00018741
0.036407 -0.0030246 -0.14043 0.36743 0.015046 -0.027415 -6.1429e-05 -0.001836
-0.0033105 -0.0010129 -0.0035761 -0.00062424
0.0033829 0.0040588 0.014976 -0.027527 0.19976 0.27489 -0.001706 0.00034198
-0.0017866 0.00068966 -0.0010258 -0.00044396
0.0024595 -0.0008115 -7.9699e-05 -0.0017645 -0.0017005 0.00032034 -0.0068195 0.28372
0.024542 0.0066783 -0.0026885 7.4114e-05
-0.002278 -0.0030961 -0.0033606 -0.00086858 -0.0016521 0.00067388 0.024552 0.0066571
-0.095936 0.19291 0.020398 0.010382
-0.003926 -7.7056e-05 -0.0034958 -0.00054979 -0.0010233 -0.00046517 -0.0027441 0.00028375
0.020208 0.01031 -0.10252 0.29144
1160000000 0.075374 0.2975 0.02481 -0.020021 0.0032249 -0.00062513 -5.4968e-05 -0.0025163
-0.0042627 -0.00084367 -0.00099905 0.0041038
0.024823 -0.01998 -0.095685 0.37262 -0.0038394 -0.02834 -0.0015449 -0.0015032
-0.0028727 0.0026908 -0.0015739 0.0019997
0.003191 -0.00061571 -0.0039735 -0.028345 0.24394 0.24466 -0.00063676 0.0015573
-0.00046729 0.0018215 -0.00082186 0.00028419
-4.7939e-05 -0.0025381 -0.0015647 -0.0015408 -0.00060309 0.0015874 0.032979 0.28069
0.021645 -0.009715 -0.0035731 0.0051312
-0.0041284 -0.00094827 -0.0027119 0.0025281 -0.00052119 0.0017163 0.021727 -0.0096766
-0.060761 0.20494 0.019088 0.00062987
-0.0011038 0.0041483 -0.0015466 0.0021123 -0.00081815 0.00021351 -0.0033809 0.0049626
0.019196 0.00079726 -0.053566 0.29651
1220000000 0.1188 0.28823 0.011718 -0.029869 -0.0012219 -0.0012614 0.00010335 -0.00098013
-0.0027162 0.0022023 0.00093073 0.0022098
0.01173 -0.029828 -0.051923 0.38671 -0.016704 -0.020637 -0.0024445 0.00054249
8.1258e-05 0.0030652 -0.0009535 0.0019267
-0.0012126 -0.0012828 -0.01683 -0.020598 0.28303 0.20584 0.00084654 0.0014792
0.00057236 0.00099956 6.5803e-05 0.00057207
5.581e-05 -0.00090602 -0.0024606 0.00053438 0.00081907 0.0014549 0.072032 0.27248
0.011535 -0.016143 0.0020209 0.0014988
-0.0028945 0.0022379 7.9862e-05 0.0031197 0.00063662 0.001025 0.011403 -0.016218
-0.039715 0.21697 0.015413 -0.011987
0.0012882 0.0020862 -0.00087493 0.0018317 -5.0175e-05 0.00056766 0.0019405 0.0014333
0.015443 -0.012034 -0.024486 0.31256
1280000000 0.16942 0.269 -0.0071118 -0.028962 -0.0017344 0.0018051 -0.0010152 -0.0022086
-0.0010444 0.0032267 0.0027081 0.0013468
-0.0070863 -0.028939 -0.0051144 0.37946 -0.023534 -0.0078497 -0.00087923 0.0014036
0.0016544 0.0018679 0.00054081 0.0019691
-0.0017377 0.0018413 -0.023597 -0.0077404 0.31429 0.16292 0.0014276 -9.6414e-05
0.0010219 0.00032175 0.00024296 0.00033866
-0.0010066 -0.0021972 -0.00092052 0.0013873 0.0014805 -5.3226e-05 0.10887 0.25694
0.002123 -0.019072 -0.00020439 2.3342e-05
-0.00094236 0.003179 0.0017384 0.0017761 0.00098623 0.00037271 0.0021533 -0.01888
-0.0025678 0.22424 0.0037637 -0.01561
0.0023404 0.0015082 0.00052987 0.0021413 0.00030685 0.00030531 -0.00022114 3.1994e-05
0.0034727 -0.015375 0.02298 0.31874
1340000000 0.20719 0.23643 -0.016746 -0.019676 0.00051859 0.004151 -0.0018177 -0.00075996
0.0014413 0.002835 0.0018841 -0.001382
-0.016713 -0.01965 0.034606 0.37204 -0.020593 0.004741 -0.00020828 0.0018631
0.0018696 0.00090115 0.0011344 0.00073693
0.00055235 0.0041154 -0.020616 0.0048256 0.33745 0.11481 0.00081976 -0.00093404
0.00063086 -0.00052422 8.0715e-05 0.00020668
-0.0018955 -0.00075283 -0.00016642 0.001931 0.0008534 -0.00096596 0.14212 0.23682
-0.0073659 -0.016749 0.00094273 0.00062517
0.0015553 0.0029354 0.0019006 0.00085871 0.00060351 -0.00045535 -0.0075147 -0.01683
0.026418 0.22266 -0.0026499 -0.0141
0.0018499 -0.0014847 0.0011502 0.00064973 0.00016204 0.00015502 0.0010251 0.00071655
-0.0024221 -0.014172 0.06147 0.31478
1400000000 0.24129 0.20005 -0.023253 -0.0084623 0.0048611 0.0029011 -0.0022556 0.00081023
0.0026095 0.0010259 0.00030657 -0.001306
-0.023218 -0.0084565 0.07261 0.36041 -0.013825 0.01236 0.0012969 0.0013834
0.0012211 -0.00067603 0.0010804 0.00024349
0.0048773 0.0029009 -0.013777 0.012468 0.3508 0.060865 -6.0576e-05 -0.0013619
0.0001838 -0.0002247 0.00028717 0.00022927
-0.0021637 0.00082764 0.0012528 0.0013034 -0.00010683 -0.0013235 0.17164 0.20807
-0.013899 -0.010214 -0.0006718 -0.00047004
0.0026126 0.0010358 0.0012916 -0.00072581 0.00014795 -0.00024282 -0.013838 -0.010164
0.059777 0.22265 -0.0096302 -0.0091401
0.00026368 -0.0013161 0.0010485 0.00024071 0.00039058 0.00026245 -0.00072713 -0.00048374
-0.0098144 -0.0091731 0.10702 0.30614
1460000000 0.26579 0.1572 -0.020531 0.0040503 0.0050299 -0.0017115 -0.001468 0.0018023
0.002149 -0.00041871 -0.00019299 -0.00090398
-0.020503 0.0040175 0.10804 0.33909 -0.0049697 0.014826 0.0016192 0.00022223
0.0010797 -0.0012581 0.0012614 -0.00062015
0.0050316 -0.0017494 -0.0049163 0.014867 0.3577 0.0057827 -0.0010523 -0.0011541
0.00035917 -0.00026015 0.00055901 -0.00036142
-0.0015039 0.0017708 0.0016571 0.00022591 -0.0010036 -0.0011408 0.199 0.17966
-0.015018 -0.0038884 -0.0010537 0.0018858
0.0020897 -0.00035621 0.0010802 -0.0012387 0.00033466 -0.00022312 -0.015061 -0.0039275
0.090044 0.21148 -0.011815 -0.0033653
-0.00015848 -0.00081215 0.0012347 -0.00057263 0.00058464 -0.00036093 -0.00099577 0.0018324
-0.011543 -0.0033426 0.14068 0.28638
1520000000 0.27881 0.11562 -0.015248 0.0096102 0.003088 -0.0039415 0.00018153 0.002613
0.0024344 -0.0017785 -0.0010348 -0.00024588
-0.015238 0.0095867 0.14213 0.32495 0.0022963 0.012012 0.0016839 -0.00067945
0.00018274 -0.00095591 0.00041037 -0.00095843
0.0030577 -0.0039555 0.0023683 0.012013 0.34991 -0.051772 -0.00085827 -0.00032761
0.00062615 -0.00088117 0.00014664 -9.6668e-05
0.00021466 0.0026373 0.0016511 -0.00068354 -0.00084943 -0.00034707 0.22273 0.14091
-0.015004 0.0018023 0.0014207 0.0020846
0.0024574 -0.0018609 0.00021584 -0.00099765 0.00060056 -0.00087493 -0.015061 0.0019009
0.11822 0.2017 -0.011709 0.0012545
-0.0010886 -0.00020557 0.00038677 -0.00094668 9.1899e-05 -9.3062e-05 0.0014537 0.0019783
-0.011678 0.0013321 0.17443 0.26802
1580000000 0.28947 0.070593 -0.0088146 0.013268 -0.0012137 -0.0046184 0.0015711 0.0018379
-0.00016661 -0.0023218 -0.00016438 0.00046751
-0.0088047 0.013232 0.17012 0.3008 0.005362 0.0067972 0.00053807 -0.0015111
-0.00042362 -0.0011042 -0.00013512 -0.00078063
-0.0012376 -0.0046105 0.0054034 0.0067953 0.3288 -0.10882 -0.0014175 0.00035014
-0.00036906 -0.0013253 0.00020383 -0.00051764
0.0015535 0.0018047 0.00058866 -0.0015343 -0.0014302 0.00040042 0.23714 0.10167
-0.011855 0.0070092 0.0021258 0.00073343
-0.0001664 -0.0023133 -0.00043088 -0.0011105 -0.00040879 -0.0013178 -0.01183 0.006976
0.14438 0.18762 -0.009341 0.0070683
-0.00011281 0.00045639 -9.201e-05 -0.00082284 0.00028328 -0.00051694 0.0020691 0.000812
-0.009381 0.0071398 0.20784 0.24326
1640000000 0.29291 0.029146 -0.0019594 0.012339 -0.0028276 -0.0021393 0.0027936 0.001041
-0.00057053 -0.0017371 -0.00040379 0.00042921
-0.0019712 0.012319 0.20063 0.27604 0.0053493 0.0021161 -0.00047997 -0.0018339
-0.00090633 -0.00054471 -0.00040899 -0.00072622
-0.0028176 -0.0021092 0.0053606 0.0020722 0.29944 -0.1582 -0.0007519 0.0013245
-0.0011123 -0.00094144 -0.00016083 -0.00037061
0.0027703 0.0010173 -0.00052733 -0.0018021 -0.00076125 0.0012945 0.25021 0.05193
-0.0079423 0.0085129 0.0025302 -0.00051383
-0.00055338 -0.0017068 -0.00089209 -0.0005537 -0.00109 -0.00095384 -0.0078779 0.0085583
0.16871 0.16692 -0.0044986 0.0097771
-0.00040621 0.00037143 -0.00044107 -0.00066009 -0.00024725 -0.00039601 0.0026101 -0.00065756
-0.0044948 0.0097183 0.2348 0.21264
1700000000 0.28633 -0.015553 0.0016209 0.0097445 -0.0033262 0.00035907 0.0031393 -0.0012549
-0.0021847 -0.00067337 0.00058912 0.00044339
0.0016056 0.0097345 0.21891 0.24485 0.0027363 -0.00044399 -0.001446 -0.00068291
-0.00081419 -0.0001735 -0.00085791 -0.00046397
-0.0033237 0.00036387 0.0027563 -0.00045142 0.25504 -0.19642 0.00019895 0.0017035
-0.0020571 -0.00020099 -0.00030682 -0.00086589
0.0031329 -0.001289 -0.0014237 -0.00068847 0.00015216 0.0016812 0.24678 0.0015145
-0.0049767 0.0095234 0.0016328 -0.0021432
-0.0022144 -0.00072904 -0.00085198 -0.0001781 -0.0021174 -0.0001939 -0.0049685 0.0095196
0.18844 0.1503 0.00034361 0.0096566
0.00058419 0.00051237 -0.00082439 -0.00046204 -0.00023705 -0.00079203 0.0016349 -0.0020957
0.00037812 0.0096974 0.25193 0.17975
1760000000 0.27604 -0.064268 0.0041151 0.006573 -0.0021085 0.0012013 0.0012848 -0.0033986
-0.0013603 0.00058962 0.00022333 -0.00043747
0.0041049 0.0065877 0.24591 0.20536 6.2988e-05 -0.0017344 -0.0012642 -5.335e-06
-0.0012337 0.00095731 -0.00056121 0.00026963
-0.0020819 0.0012287 3.9588e-05 -0.0017303 0.20679 -0.22833 0.0010756 0.0012447
-0.0011559 0.001548 -0.0012622 -0.00082727
0.0012762 -0.0033526 -0.0012795 5.1113e-05 0.0011259 0.0013412 0.23814 -0.050427
-0.0013341 0.0089793 -0.00010133 -0.0023598
-0.0013495 0.00064326 -0.0012023 0.0010004 -0.001153 0.0015214 -0.0013805 0.0089284
0.20623 0.11886 0.0044691 0.0070566
0.00031434 -0.0005908 -0.00056312 0.00033224 -0.0012279 -0.00082143 -0.00018849 -0.0023621
0.0043291 0.0070919 0.26637 0.14275
1820000000 0.25228 -0.1025 0.004536 0.0029647 0.00021997 0.0023582 -0.00096211 -0.0031285
-0.0012007 0.0009012 -7.7094e-05 6.4406e-06
0.0045372 0.0029752 0.25632 0.17515 -0.0021114 9.1484e-05 -0.0015088 0.00098269
-6.0449e-05 0.0012671 -0.00076545 0.0004798
0.00021474 0.0023299 -0.0021298 0.00010523 0.15624 -0.24336 0.001878 0.00064495
-0.00019808 0.0022912 -0.0016943 0.00030738
-0.00098997 -0.0032066 -0.0015107 0.00092307 0.0017862 0.00056419 0.20739 -0.09849
0.00043487 0.0075647 -0.0016263 -0.0018329
-0.0011118 0.00087736 -7.9865e-05 0.0012425 -0.0002221 0.0023773 0.0004954 0.007575
0.22664 0.091996 0.0052012 0.0032603
-0.00015101 2.7493e-05 -0.0007396 0.00046835 -0.0017308 0.00036237 -0.0016339 -0.0017725
0.0053379 0.003215 0.27048 0.10713
1880000000 0.21761 -0.14281 0.0023835 0.0006674 -0.0001781 0.0022293 -0.0030021 -0.002345
-0.00017166 0.0015519 0.00034209 -0.00053609
0.0023928 0.00067316 0.26091 0.12909 -0.0039202 0.0028888 -0.0003574 0.0017487
0.00059618 0.0013537 2.2919e-05 0.00096199
-0.00015983 0.0022835 -0.0039058 0.0029353 0.1045 -0.2505 0.0018292 -0.0011712
0.001544 0.0020604 -0.0010921 0.0013948
-0.0030126 -0.0023125 -0.00024108 0.0017929 0.0018939 -0.0011544 0.16604 -0.13844
0.0015677 0.0054037 -0.0022913 0.00026922
-0.00026436 0.0016119 0.00062967 0.0013915 0.0015911 0.0019249 0.0016521 0.0054229
0.23385 0.06328 0.0057524 0.001256
0.00036468 -0.00056742 1.4659e-05 0.00089737 -0.0010318 0.0013823 -0.0023678 0.00027405
0.0055455 0.0013413 0.27153 0.073828
1940000000 0.17876 -0.16956 0.00012504 -0.0012165 0.0017363 0.0018005 -0.0039108 0.00015245
0.0010181 0.00090221 -0.00066682 -0.00060736
0.00013054 -0.0012008 0.26261 0.097275 -0.0019194 0.005813 0.0011259 0.0014368
0.0019987 0.00046733 0.00091741 0.00043897
0.0017839 0.0018027 -0.0018651 0.0058375 0.060991 -0.24281 0.00052611 -0.002292
0.0023028 0.00034647 0.00023386 0.0016693
-0.0038195 0.00015811 0.0011177 0.001462 0.00061093 -0.0023347 0.11351 -0.16907
0.00097784 0.0036254 -0.0015115 0.0014451
0.0011403 0.00090747 0.0020243 0.00045527 0.0023209 0.00035083 0.00087572 0.0036639
0.241 0.026315 0.0042299 -0.0028118
-0.00063447 -0.00073661 0.00091836 0.00041221 0.00012297 0.0017509 -0.0013531 0.0014661
0.0043665 -0.0028463 0.26283 0.038014
2000000000 0.13251 -0.18419 -0.0035862 0.00092219 0.0028133 0.0012107 -0.0023853 0.0038789
0.00091673 0.00047121 -0.00098695 0.00045089
-0.0035798 0.00089605 0.24862 0.061969 -0.00046316 0.0079261 0.0016986 0.00040163
0.0011921 -0.0013607 0.00056951 5.1542e-05
0.0027939 0.0011543 -0.00043316 0.0079236 0.019346 -0.22819 -0.0014323 -0.0016003
0.0020698 -0.0010011 0.0017788 0.0015933
-0.0023812 0.0035927 0.0016598 0.0003842 -0.001491 -0.0015351 0.059805 -0.17877
-0.00099906 0.0033511 8.5233e-05 0.0021753
0.00090319 0.00038759 0.0011714 -0.0013437 0.0020886 -0.001008 -0.00087538 0.0032204
0.2392 -0.0064059 0.00079016 -0.0037005
-0.001109 0.00048056 0.0006187 0.00010015 0.0018998 0.0014097 -7.4459e-05 0.0022053
0.0006397 -0.0036034 0.25014 0.0099715
2060000000 0.086106 -0.19166 -0.0044443 0.0032266 0.0029351 -0.00069202 0.00093963 0.0033854
0.0018112 -0.00039678 -7.9719e-06 0.0013459
-0.0044337 0.0032098 0.23589 0.033361 0.0046072 0.0087469 0.0010526 -0.00070488
0.00059406 -0.0015865 0.00079218 -0.00022501
0.0029364 -0.00068851 0.0047138 0.0086809 -0.013059 -0.20998 -0.001824 0.00048994
0.00078366 -0.0023169 0.0030176 0.00017141
0.00088756 0.0034778 0.0011356 -0.00070463 -0.00178 0.00046993 0.0083725 -0.17478
-0.0016796 0.0045064 0.00097127 0.0010075
0.0017637 -0.00045086 0.00060657 -0.0015998 0.00077033 -0.002284 -0.0018752 0.0045589
0.22753 -0.044202 -0.0012337 -0.0047111
-8.9712e-05 0.0013245 0.00062068 -0.00020324 0.0029623 0.00035248 0.0012507 0.0011447
-0.0012157 -0.004744 0.23637 -0.01531
2120000000 0.040654 -0.18302 -0.0034557 0.006621 0.0023019 -0.0026301 0.0030263 0.00221
0.00067467 -0.0015987 0.00092283 0.00028765
-0.0034707 0.0066301 0.21492 0.0096301 0.0071608 0.004653 0.0010247 -0.0011929
-0.0014409 -0.00205 -7.8608e-05 -0.0011439
0.0022309 -0.0026505 0.0071852 0.0046251 -0.041585 -0.19334 -0.00095727 0.0015538
-0.0016406 -0.0017297 0.00042606 -0.0023606
0.0030387 0.0019586 0.001022 -0.0013509 -0.0010133 0.001518 -0.040461 -0.15794
-0.0023019 0.0066326 0.0018039 0.0012011
0.00067968 -0.0015285 -0.001476 -0.002077 -0.0016186 -0.0017541 -0.0021311 0.0066115
0.21323 -0.07915 -0.0056696 -0.0024669
0.00085467 0.00041587 -0.00020284 -0.0011659 0.00043982 -0.0023455 0.0018066 0.0011768
-0.0055401 -0.002355 0.21484 -0.030898
2180000000 0.00081707 -0.17006 -0.0016972 0.0096813 0.00065204 -0.0023069 0.0030756 -0.00052452
0.00026704 -0.0013909 0.0012243 0.00029459
-0.0017102 0.0096393 0.1958 -0.0080195 0.0081838 0.003974 -0.00070632 -0.0019004
-0.0020047 0.00084305 -0.00012845 0.00037748
0.00067109 -0.0023352 0.0082564 0.0039368 -0.062684 -0.1693 0.0013166 0.0015865
-0.00083349 -0.00033992 0.0002991 -0.0018657
0.0029022 -0.00040121 -0.00073912 -0.0017262 0.0012974 0.0016353 -0.076849 -0.13175
-0.0010008 0.0091846 0.0018756 -4.3045e-05
0.00023141 -0.0013503 -0.0019552 0.00095291 -0.00094403 -0.00026504 -0.0011424 0.0093029
0.1875 -0.10947 -0.006139 0.0015057
0.0014018 0.00017206 -9.0367e-06 0.00024602 0.00024288 -0.0020849 0.0019455 -0.00027346
-0.0064124 0.0015532 0.19932 -0.045313
2240000000 -0.027842 -0.14543 0.0023976 0.011026 -0.00062955 -0.0029879 0.001778 -0.002465
-0.0019583 -0.00083897 0.00076542 -0.0019446
0.0023876 0.011011 0.1763 -0.013882 0.0088402 0.0001368 -0.00086856 -0.00038053
-0.00045454 0.0011801 -0.0005133 -0.00053661
-0.00063678 -0.0030421 0.0088326 2.4655e-06 -0.080001 -0.14501 0.0019785 -0.0016495
-0.0012739 0.00010094 -0.002408 -0.0012864
0.0017217 -0.0026325 -0.00091626 -0.00039722 0.0019348 -0.0016133 -0.11055 -0.10315
0.0020074 0.011255 0.0017706 -0.00090039
-0.0019716 -0.0010316 -0.00043724 0.0011457 -0.001259 3.0023e-06 0.001986 0.010929
0.1598 -0.12661 -0.0057479 0.0043092
0.00064507 -0.0018203 -0.00056438 -0.00033149 -0.0024241 -0.0012646 0.0014896 -0.00062337
-0.0058142 0.004504 0.1759 -0.056377
2300000000 -0.054791 -0.11819 0.0076809 0.0090795 -0.0013018 -0.0020542 -0.0005003 -0.0013979
-0.0012572 0.00043402 -0.0011531 -0.00080638
0.007687 0.0091067 0.15601 -0.023118 0.008958 -0.0022151 -0.00085736 0.00061244
-0.00017549 0.0014432 -1.6613e-05 0.00071622
-0.0013546 -0.0020158 0.0089246 -0.0022868 -0.092531 -0.12106 -0.00016908 -0.0018057
-0.00021935 0.0018701 -0.0021454 0.00099961
-0.00053272 -0.0012425 -0.00089144 0.00057393 -0.00020894 -0.001835 -0.13049 -0.067231
0.0060317 0.01131 0.00051244 -0.0014213
-0.0013178 0.00076801 -9.4728e-05 0.0014758 -0.00027306 0.0019196 0.005891 0.011529
0.12446 -0.14794 -0.0041007 0.0077036
-0.0010236 -0.00077945 -5.3712e-06 0.00073063 -0.0021349 0.0008758 0.0008705 -0.0017893
-0.0040924 0.0074772 0.1605 -0.05798
2360000000 -0.071286 -0.087291 0.010852 0.00836 -0.0011211 -0.0014736 -0.0016414 -0.00086997
-0.00081078 0.0014265 -0.0014596 -0.00019575
0.010821 0.0083521 0.14696 -0.023012 0.0081757 -0.0052941 -0.00074736 0.0010465
0.0018423 0.00043618 6.4193e-05 -8.1266e-05
-0.0011795 -0.0015724 0.0081182 -0.0054018 -0.1027 -0.099319 -0.0027596 -0.0010304
0.00090225 0.00013909 -0.00082022 0.0018889
-0.0015402 -0.0007875 -0.00073723 0.0010983 -0.0026495 -0.0010151 -0.14815 -0.035123
0.0099564 0.010233 0.0012416 -0.0020304
-0.00070011 0.0013192 0.0017949 0.00042779 0.00078123 0.00012653 0.010365 0.010253
0.095912 -0.14916 -0.00015416 0.0083794
-0.0014174 -0.00019488 6.6738e-05 -9.9825e-05 -0.00097839 0.0019564 0.0012374 -0.0019296
-0.00028351 0.0085839 0.13722 -0.061449
2420000000 -0.079406 -0.060053 0.014258 0.0024939 -0.0032953 -0.0011082 -0.00091666 0.00067017
0.0012164 0.0013135 -0.001219 0.0015376
0.01425 0.0025241 0.13019 -0.023521 0.0045372 -0.0073198 0.001373 0.00097071
0.0008629 -0.0013081 -0.00011092 -0.00020216
-0.0032561 -0.0010402 0.0045407 -0.0073776 -0.11539 -0.07834 -0.0023804 0.0014377
9.8651e-05 -0.00025668 0.00057293 0.0027822
-0.0010557 0.00055945 0.0014282 0.00097418 -0.0023812 0.0014531 -0.15645 0.0081914
0.014768 0.0076192 -0.00019705 -0.0030651
0.0011481 0.001107 0.00085255 -0.001402 6.3287e-05 -0.00024706 0.014871 0.0074943
0.062008 -0.14782 0.0013885 0.009291
-0.0014166 0.0016323 -0.000121 -0.00017096 0.00051609 0.0027976 -0.00013328 -0.0031103
0.0015619 0.0091343 0.11928 -0.056831
2480000000 -0.080632 -0.029556 0.01372 -0.0028769 -0.001537 2.9723e-05 -0.00042579 0.0012935
0.002047 -0.0004399 0.00022324 0.001631
0.013737 -0.0028484 0.13191 -0.025009 0.00255 -0.0091029 0.0010295 3.6892e-05
-0.00049451 -0.0011702 -0.0001213 -0.00023798
-0.0015544 -7.4725e-06 0.0025153 -0.009132 -0.11851 -0.058617 -0.00049063 0.0034143
-0.00029893 -0.00073116 0.0018234 0.00087549
-0.00027022 0.0013178 0.001021 4.1181e-05 -0.00047544 0.0034385 -0.1577 0.04512
0.018216 0.00072155 -0.001364 -0.0027603
0.0018804 -0.00058088 -0.00063261 -0.0011497 -0.00033975 -0.00066006 0.018055 0.00075025
0.031937 -0.14093 0.005119 0.0079064
0.00022625 0.0013994 -0.0001812 -0.00019912 0.0018091 0.00067716 -0.0014096 -0.0025834
0.004864 0.0080707 0.10025 -0.053554
2540000000 -0.085066 -0.002198 0.011429 -0.006618 -0.0023157 0.00087278 0.00062029 0.00088763
-0.00015097 -0.0017212 0.00077037 0.0015662
0.011409 -0.0066185 0.11851 -0.016462 -0.0015263 -0.0079914 0.0005849 -0.0013042
-0.0017635 -8.0171e-05 -0.00059757 0.00041511
-0.0023293 0.00090444 -0.0015922 -0.0080081 -0.12512 -0.034747 0.0020245 0.0022569
-0.001074 -0.00017509 0.0018711 -0.0010022
0.00070364 0.00091128 0.00053951 -0.0012368 0.0022613 0.0021959 -0.15705 0.084221
0.017657 -0.0059201 -0.0024774 -0.0018573
-0.00019633 -0.0017098 -0.0017943 -3.7003e-05 -0.00094948 -0.00013295 0.017519 -0.0058032
0.0081967 -0.12647 0.0071933 0.0067362
0.00071388 0.0016905 -0.00059887 0.00023455 0.002023 -0.00097359 -0.002253 -0.0019321
0.0071431 0.0065972 0.084765 -0.039193
2600000000 -0.07812 0.022095 0.0081049 -0.0099069 -0.0011812 0.0025341 0.00080053 -0.0002849
-0.001149 -0.001005 0.0018373 0.00066953
0.0081203 -0.0098816 0.1132 -0.032394 -0.0036934 -0.0060002 -0.00039691 -0.00074251
-0.00037178 0.0016707 -0.00020246 0.00074188
-0.0011753 0.0025599 -0.0037585 -0.0060105 -0.12983 -0.010312 0.0031449 -3.5836e-05
-5.8508e-05 0.0013439 0.0010454 -0.0016983
0.00079275 -0.00031113 -0.00038432 -0.00075669 0.0031063 3.4465e-05 -0.14257 0.11696
0.013989 -0.01239 -0.0034697 -6.9206e-05
-0.0010891 -0.0011049 -0.00035767 0.0017389 -1.8173e-05 0.001344 0.014285 -0.0124
-0.019034 -0.11148 0.0089056 0.0053619
0.0018752 0.00057456 -0.00019239 0.00082548 0.0010071 -0.0017167 -0.0037239 -4.8121e-05
0.0090721 0.0057132 0.076453 -0.024896
2660000000 -0.073036 0.047898 0.0043001 -0.011655 -0.00020818 0.001039 3.9303e-05 -1.0612e-05
-0.0024114 0.00032116 0.0014446 -0.00084183
0.0043431 -0.01167 0.12005 -0.028337 -0.0048821 -0.0043213 -0.001208 -0.00037827
0.00024515 0.0017087 0.0004844 0.00077071
-0.00022892 0.0010398 -0.004957 -0.0042656 -0.12928 0.010136 0.0017908 -0.0016508
7.6444e-05 0.00077447 -0.0011288 -0.0015086
-4.4323e-05 -4.8924e-05 -0.0012994 -0.00041225 0.0018998 -0.0016969 -0.12317 0.14861
0.0082672 -0.015616 -0.0021875 0.0011899
-0.0026148 0.00032633 0.00022848 0.0017141 0.0001932 0.00082145 0.0080665 -0.015704
-0.035273 -0.097025 0.010602 0.0018276
0.0013201 -0.00066962 0.00048003 0.00079413 -0.0011548 -0.0015596 -0.0019323 0.0012294
0.01036 0.0014906 0.072473 -0.005628
2720000000 -0.061964 0.066778 -3.4256e-05 -0.011692 -0.00036135 0.0029242 -0.00018664 -0.00019983
-0.0022117 0.0021349 0.00047931 -0.0015387
-3.0248e-05 -0.011678 0.10538 -0.0312 -0.0052412 -0.00091699 -0.0016154 0.00038736
0.0016573 0.00048582 0.00082295 -0.0001655
-0.00032781 0.0029447 -0.0052622 -0.00087785 -0.12358 0.039759 0.00041653 -0.0026323
0.00029792 0.0006564 -0.0014575 0.00071163
-0.00015326 -8.5637e-05 -0.0014653 0.00045281 0.00033983 -0.0025972 -0.091056 0.17865
0.0012756 -0.017041 -0.0014892 0.0022557
-0.0020364 0.0021603 0.0016855 0.00053085 0.00031708 0.00059998 0.0013157 -0.016847
-0.051094 -0.072047 0.012118 -0.00098051
0.00047308 -0.0016439 0.00090985 -0.00020013 -0.001343 0.00081029 -0.0015969 0.0021223
0.012086 -0.00059015 0.076375 0.014038
2780000000 -0.048186 0.085869 -0.0045094 -0.010258 -2.2113e-05 0.0010546 0.00062096 -0.00043269
0.0013082 0.0026704 -0.00046497 -0.0017529
-0.0044932 -0.010254 0.10359 -0.043544 -0.0040204 0.00054654 -2.4386e-05 0.0014631
0.0017945 -0.00091502 0.00011325 -0.00017484
-5.819e-05 0.0010555 -0.0040449 0.00060419 -0.1212 0.069684 -0.0021626 -0.0016162
0.00047948 -0.00026532 -0.00024306 0.00092571
0.00059589 -0.00045956 -9.0613e-05 0.001503 -0.0020997 -0.001649 -0.062776 0.20052
-0.0053872 -0.014578 -0.00096703 0.0016851
0.0014303 0.0024647 0.0017251 -0.0010013 0.00043809 -0.00027765 -0.0055074 -0.015017
-0.064198 -0.046643 0.01019 -0.0055741
-0.00066709 -0.0017232 9.695e-05 -9.4716e-05 -0.00032691 0.00095982 -0.0011088 0.001716
0.010128 -0.0057036 0.080185 0.031442
2840000000 -0.032982 0.10168 -0.0074485 -0.0070746 0.001291 0.0020139 -8.1665e-05 -0.00012426
0.0013498 0.0010806 -0.0014985 -6.0273e-05
-0.0074391 -0.0070816 0.10146 -0.036187 -0.0030378 0.0015314 0.00029853 0.00067046
-0.00010901 -0.0015209 3.5652e-05 2.2498e-05
0.0012788 0.0019871 -0.003041 0.0015684 -0.11573 0.096226 -0.0012658 0.00039628
0.0005576 0.00025794 0.00086719 0.0011322
-0.00010276 -1.8575e-05 0.00040101 0.00064266 -0.0012731 0.00033699 -0.026084 0.21726
-0.0092615 -0.010189 0.00018289 0.0016447
0.0015414 0.001142 -3.671e-05 -0.0014924 0.00064812 0.00029732 -0.0092847 -0.0099948
-0.069744 -0.022989 0.0081809 -0.0068708
-0.0015186 7.0139e-05 4.47e-05 2.6165e-05 0.00085214 0.00096279 0.00039805 0.0014079
0.008476 -0.0068323 0.094286 0.047694
2900000000 -0.018358 0.1213 -0.0087867 -0.0030913 0.0015544 0.00021538 0.00046546 -0.0008017
0.0022666 -0.0013737 -0.0010993 0.00010203
-0.008784 -0.0031071 0.082854 -0.044052 -0.0006726 0.0026704 0.00093983 0.00033417
-0.00048137 -0.0013718 -0.00023284 -4.921e-05
0.0015421 0.00014898 -0.00065697 0.0026888 -0.098083 0.12865 -0.00061246 -0.00021129
-0.00037111 -0.0012547 0.0018926 -0.00053138
0.0005404 -0.00077652 0.00093104 0.00039793 -0.00066327 -0.00015075 0.010926 0.21983
-0.011617 -0.0053521 0.0013181 0.0022332
0.0022277 -0.0013704 -0.00046189 -0.0013457 -0.00037018 -0.00128 -0.011542 -0.0054445
-0.070109 0.0087361 0.0065404 -0.0098481
-0.0010145 -8.8741e-05 -0.00020635 -1.7554e-05 0.00174 -0.00058201 0.0013445 0.0022201
0.0063798 -0.01013 0.10953 0.053133
2960000000 0.0028327 0.13306 -0.0086143 0.00045463 0.00041017 0.0014941 -0.00067762 -0.00097185
-0.00048691 -0.0016856 -0.00057335 0.00065318
-0.00861 0.00044207 0.091503 -0.04336 -0.00035743 0.00096327 0.00096217 0.00011145
-0.0012023 -0.00093936 0.0004264 0.00028287
0.00041134 0.0015223 -0.00032055 0.00095654 -0.080032 0.15991 -0.00077393 0.00051525
-0.0004602 0.00080111 -4.3057e-05 -0.0024253
-0.00067479 -0.00092883 0.00092932 0.00016021 -0.00080502 0.00042373 0.051733 0.22743
-0.011217 0.00042783 0.0018439 0.00013875
-0.00039569 -0.001728 -0.0012002 -0.00082988 -0.00056132 0.00094612 -0.01136 0.00019725
-0.06195 0.035445 0.0020291 -0.01125
-0.00049784 0.00067156 0.00034747 0.00030899 9.7606e-05 -0.002485 0.001706 0.00028968
0.0022284 -0.010971 0.12892 0.064196
3020000000 0.021034 0.14746 -0.0063631 0.0037984 0.0013515 -0.00016921 -0.0010577 -7.305e-05
-0.00072483 0.0002305 -9.7321e-05 0.00039566
-0.0063664 0.0037861 0.080673 -0.031745 -0.00013434 -0.00037075 0.00059748 -0.00087811
-0.0017771 0.00038621 0.00062739 -0.00023584
0.0014266 -0.00020771 -0.00016462 -0.00036918 -0.058315 0.18487 -0.00040552 0.0010568
0.00026276 0.00023328 -0.00096209 -0.0016733
-0.0009703 -5.0448e-05 0.0006513 -0.00094613 -0.00050455 0.0011837 0.092018 0.22127
-0.0088141 0.0036352 0.00048336 0.00050492
-0.00064093 0.0001705 -0.0017655 0.00042939 0.00025125 0.00016398 -0.0087335 0.0038293
-0.049496 0.061028 -0.0008219 -0.0097821
-0.00019667 0.0002997 0.00068367 -0.00013928 -0.0010253 -0.0016904 0.00073475 0.00016639
-0.00096129 -0.010363 0.149 0.061197
3080000000 0.048223 0.15625 -0.0045501 0.0058726 0.0018045 3.0623e-05 -0.00064841 5.341e-05
-0.00047871 7.5139e-05 -2.4073e-05 0.00059634
-0.0045574 0.005844 0.078184 -0.026563 -0.00047093 0.00029825 -8.7615e-05 -0.00035869
-0.00035216 0.0010699 -0.00010048 -0.00056243
0.0018042 -1.1936e-06 -0.00050133 0.00031305 -0.020904 0.20627 -0.00072444 0.00021793
0.00022494 0.00056047 -0.0022518 -0.00049467
-0.0007837 0.00022675 -5.3883e-05 -0.00031532 -0.0006712 0.00019811 0.12524 0.21273
-0.0056467 0.0070361 0.0018667 0.00067191
-0.00080399 0.00011258 -0.00027413 0.0010734 0.00031143 0.00063886 -0.0053964 0.0070518
-0.027588 0.089502 -0.0053307 -0.0097602
4.2496e-05 0.00062543 -0.00012302 -0.00064034 -0.0022748 -0.0005128 0.0018049 0.00085637
-0.0050869 -0.0094852 0.16236 0.067625
3140000000 0.076435 0.1604 -0.0011403 0.00752 0.002698 -0.001398 -0.0012023 0.0011023
0.0014187 0.00080906 0.00028486 -0.00011902
-0.0011382 0.0075111 0.073868 -0.027849 -0.00098181 4.213e-05 0.00073335 -0.00025289
-5.5547e-05 0.0010766 0.00064545 -0.00039688
0.0027348 -0.0015312 -0.00097233 6.9485e-05 0.020316 0.22712 0.00028316 0.0015613
0.0013093 -0.00048297 -0.002743 0.0011212
-0.0010897 0.0011191 0.00064607 -0.00025147 0.00019986 0.0016174 0.16079 0.18836
-0.0011972 0.0073493 0.0012301 -0.0016257
0.0015576 0.00071246 -0.00013665 0.0011353 0.0014294 -0.00026002 -0.001198 0.0073695
-0.014345 0.10763 -0.0074269 -0.0059557
0.00037992 -0.00010953 0.00057843 -0.00030807 -0.0026688 0.0010017 0.001315 -0.0016075
-0.0073025 -0.0064772 0.18747 0.059516
3200000000 0.10854 0.17069 0.0039779 0.0066061 0.0008028 -0.0028951 7.4955e-05 0.0016678
0.00057638 -0.0019155 0.00035919 0.00056366
0.0039549 0.0065949 0.084688 -0.026734 -0.0011297 0.00038548 -0.00043414 -0.001165
0.00068317 0.0011227 -0.00048061 -0.00094605
0.00070671 -0.00291 -0.0011184 0.00044949 0.065245 0.23256 0.0011812 0.00087571
6.4556e-05 -0.0020553 -0.0010235 0.0022617
0.00010742 0.0017637 -0.00051591 -0.0010996 0.0011815 0.00075919 0.18281 0.16571
0.0016644 0.0064639 0.00060742 -0.0015241
0.00059789 -0.0016264 0.00070208 0.0010569 -0.00010214 -0.0020527 0.0018107 0.0064812
0.019131 0.12599 -0.0090785 -0.001904
8.9699e-05 0.00037713 -0.00033765 -0.0010157 -0.0010914 0.0023008 0.00060224 -0.0014694
-0.0092999 -0.0016224 0.20327 0.058748
3260000000 0.13994 0.16304 0.0042672 0.0031274 -0.00055205 -0.0024212 0.0011686 0.0008189
0.00034621 -0.0017991 -0.00031827 -8.9792e-05
0.0042381 0.0031283 0.092615 -0.029812 -0.0020344 0.0019507 -0.00044522 -0.00020254
0.00085716 -0.0005801 -0.00089977 0.00013224
-0.000597 -0.0025281 -0.0020683 0.0020272 0.11594 0.22821 0.00044576 1.2389e-05
-0.00090881 -0.00087215 0.00029444 0.0020561
0.0011132 0.00073359 -0.00040243 -0.00015706 0.00052052 6.6791e-05 0.20896 0.12825
0.0041776 0.0048335 -0.00099779 -0.0016427
3.7868e-05 -0.0019295 0.0010391 -0.00047543 -0.0008913 -0.00087231 0.0040803 0.0049037
0.042158 0.13463 -0.0067425 0.0027098
-6.3278e-05 0.00020664 -0.00099687 9.0572e-05 0.00043331 0.001903 -0.00087748 -0.0020769
-0.0070336 0.0025954 0.23178 0.048712
3320000000 0.17035 0.15802 0.0071404 0.0013871 -0.00052436 -0.0018492 0.00079391 0.00030518
-0.0022259 -0.0012935 0.00029464 0.00031866
0.0071369 0.0013719 0.099761 -0.025858 0.00050185 0.0023611 -0.00045328 -0.00040117
-0.00012057 -0.00026391 -0.00054011 0.00024385
-0.00052179 -0.0017993 0.00051058 0.002348 0.16369 0.21965 0.00022121 -0.00016813
-0.0013723 -0.00044436 0.00034459 0.00082632
0.00078886 0.00042156 -0.0003476 -0.00040769 0.0002408 -0.00020169 0.21882 0.098242
0.0047541 0.0019165 -0.00086573 -0.00012193
-0.0019354 -0.0013725 -0.00021294 -0.00034697 -0.0015486 -0.00037362 0.0048864 0.0020531
0.068651 0.13761 -0.0039717 0.003271
0.00013675 9.3051e-05 -0.00048676 0.00024853 0.00040799 0.0010094 -0.00097771 0.00037489
-0.0039928 0.0034477 0.24883 0.036324
3380000000 0.20573 0.1413 0.0056494 -0.0020851 -0.0012997 0.00049298 0.0010441 9.5266e-05
-0.0013909 0.00074001 0.00023123 -7.8054e-05
0.0056766 -0.0020624 0.11065 -0.034084 -3.1722e-05 0.0031372 -0.0011155 -0.00033326
-0.00014584 0.00018545 -0.00092583 0.0004193
-0.0012405 0.00059494 1.7288e-05 0.0031426 0.20546 0.19779 0.00062503 -0.00053561
-0.0015768 0.00079618 0.0012091 0.0013432
0.00096955 0.00020849 -0.0011071 -0.00033074 0.00067805 -0.00043641 0.23396 0.065281
0.0060879 0.00185 -0.00091362 0.00037765
-0.0015351 0.00075587 -0.0001517 0.00018866 -0.0015044 0.00064775 0.0063392 0.0017323
0.10649 0.13028 -0.0018045 0.0049954
0.00012047 -4.7665e-05 -0.00096284 0.0004233 0.0010025 0.0011327 -0.00064542 0.00021218
-0.0017423 0.0045661 0.2792 0.018042
3440000000 0.23732 0.12074 0.0045958 -0.0038513 -0.00068347 -0.0016035 0.00075926 0.00014818
-0.0016302 0.0015768 0.0010442 -0.00010012
0.0046089 -0.0037999 0.10408 -0.038903 0.0030331 0.0021409 -0.000852 0.0011051
0.00013953 0.00048059 5.5863e-05 0.0010455
-0.00077684 -0.0015636 0.0030956 0.0020868 0.24398 0.16993 -0.00027379 -9.1465e-06
-0.00027629 0.0012219 0.00068353 0.00050088
0.00072717 0.00013473 -0.00070178 0.0011066 -0.00028364 -3.1414e-05 0.23532 0.032677
0.007154 -0.0017533 9.7278e-07 8.104e-05
-0.0014359 0.0017445 0.00010095 0.00039602 -5.7858e-05 0.0012341 0.0068337 -0.001898
0.13292 0.1249 0.0020263 0.0034644
0.0010963 0.00024856 -1.5949e-05 0.0010354 0.00064277 0.00065195 -0.00022397 0.00015889
0.0016911 0.003466 0.29425 -0.011519
3500000000 0.27041 0.089291 0.0023947 -0.0047213 -0.0012121 0.0015355 0.00091816 -0.00081662
-0.00075539 0.0011526 0.00077066 -0.00081134
0.0024348 -0.0047391 0.11691 -0.062939 0.0031445 0.0012557 -0.00035908 0.00053183
0.00047643 -0.00011718 3.61e-05 0.00027519
-0.0012853 0.0014814 0.0031447 0.001295 0.27424 0.13578 0.00030001 -0.00015521
0.00011108 0.0010168 0.0018611 0.00027707
0.00095481 -0.00088891 -0.00033208 0.00060464 0.00024799 -0.00010189 0.23955 0.0048931
0.0060524 -0.0042495 -0.0001629 -0.00023449
-0.00065405 0.0012631 0.00054953 -6.8002e-05 0.00011928 0.0012144 0.005979 -0.0043458
0.17504 0.102 0.0030551 0.0011576
0.00068708 -0.00092361 0.00011786 0.00031472 0.001853 0.00015975 -0.00018309 -0.00026095
0.0031698 0.0010844 0.31651 -0.03802
3560000000 0.289 0.055894 0.00031906 -0.0060277 -2.7868e-05 -0.0010682 0.00058689 0.00028387
0.0014542 0.0015766 -2.1419e-05 -0.0009985
0.00036453 -0.0060172 0.11096 -0.068063 0.0057701 -0.00055934 0.0004762 0.00051067
0.00052591 -0.00019823 0.00015663 0.00028927
-7.4886e-05 -0.00095351 0.0057509 -0.00068811 0.30134 0.093269 -0.00014429 -0.00021159
0.00065656 0.00063666 0.0015643 -0.00085678
0.00055819 0.00022832 0.00037129 0.00054574 -6.9079e-05 -0.00027639 0.22999 -0.031383
0.0046853 -0.0066832 -0.00073684 -0.00034601
0.001445 0.0015227 0.00070214 -0.00028082 0.00067107 0.00054138 0.0047834 -0.0062554
0.19424 0.091943 0.0024322 -0.0024123
2.1133e-05 -0.00097067 0.00022424 0.00016778 0.0015791 -0.00081828 -0.00055419 -8.8289e-05
0.0026894 -0.001899 0.32887 -0.078964
3620000000 0.30633 0.018323 -0.001181 -0.0037416 -0.0022159 -0.0003028 0.00028337 -0.0015016
-0.00014319 0.00033147 -0.00070423 -0.001019
-0.0011587 -0.0037432 0.11189 -0.096941 0.0041931 -0.0037707 0.00023284 0.00039671
-0.00027224 -0.00072446 0.00066105 0.00044342
-0.0022498 -0.00030662 0.0041593 -0.0037931 0.31433 0.049661 5.6329e-05 -0.0010723
-0.0001687 -9.9147e-05 0.00084279 -0.00062816
0.00030885 -0.0015688 0.00026162 0.00038588 0.00010326 -0.0010438 0.21856 -0.061411
2.8554e-05 -0.0068455 -0.001159 0.00137
-0.00035602 0.0005351 -0.00021279 -0.00069335 -0.00031779 6.1339e-05 9.9354e-05 -0.0073938
0.21631 0.057674 -3.2006e-05 -0.0013668
-0.00056675 -0.00078475 0.00051757 0.00047683 0.00078151 -0.00082812 -0.0010537 0.0012041
0.00014918 -0.0018941 0.33079 -0.1135
3680000000 0.31119 -0.02592 -0.0036398 -0.0040618 -0.0010514 0.0015976 -0.0010253 -0.00030424
0.0015927 5.7195e-05 -0.0011768 -0.00045196
-0.0036312 -0.0040482 0.10808 -0.11403 0.0016531 -0.0045997 0.00068047 0.00019234
-0.00018334 -0.00075667 0.00082073 0.00021881
-0.0010417 0.0016969 0.0015836 -0.0046369 0.32581 -0.00018911 -0.000825 -0.00055566
0.0011272 0.0010447 0.00071265 -0.0017601
-0.0012302 -0.00028925 0.00070989 0.00010607 -0.0008094 -0.00060677 0.20504 -0.094965
-0.0010279 -0.0066258 -0.00067421 0.00088624
0.0015473 -1.9054e-05 -0.00017101 -0.000591 0.0011805 0.0007283 -0.00095359 -0.0064183
0.23779 0.035944 0.00040772 -0.0014575
-0.0012252 -0.00057775 0.00095597 0.00021525 0.00069022 -0.0018754 -0.0010345 0.00089826
9.3376e-06 -0.001012 0.32982 -0.158
3740000000 0.31365 -0.061485 -0.0032478 9.5426e-05 -0.0020023 0.0024786 0.00016745 -0.00085034
-0.00079629 9.381e-05 -0.00086979 0.00015595
-0.0032289 0.00010188 0.099469 -0.1354 0.0008942 -0.0054622 0.0003046 -6.625e-05
-0.00035019 -0.00010964 0.00053279 0.00010713
-0.002009 0.0024683 0.00081891 -0.0054757 0.32928 -0.038974 -0.0009537 -0.00019937
-0.00015562 -0.00037842 -0.00049489 -0.001022
0.00011158 -0.0009039 0.00031801 -1.7774e-05 -0.0010295 -0.00030274 0.18421 -0.11817
-0.0029287 -0.005145 0.00047458 0.0027422
-0.00089208 -0.00010267 -0.00036642 -0.00026639 -9.2849e-05 -0.00012844 -0.0030172 -0.005343
0.24725 0.0022963 -0.00048519 -0.0011003
-0.00068427 0.00048413 0.00046816 8.5471e-05 -0.00047877 -0.001215 0.00047522 0.0028975
-0.00031122 -0.0011969 0.31812 -0.19693
3800000000 0.3088 -0.10798 -0.0022985 0.00082839 0.0008118 0.0035885 -0.001316 -0.0014853
0.0014612 0.00074571 -0.0010608 0.000144
-0.0022845 0.00080349 0.089474 -0.15055 -0.0020517 -0.0051102 0.0003694 0.00014595
-0.00083321 -0.00039601 0.00079688 -3.8866e-06
0.00086556 0.0035751 -0.0021179 -0.0050733 0.32614 -0.080749 -0.00079744 0.00059364
0.00062248 1.3394e-05 -0.00057933 -0.00065188
-0.0012336 -0.0015274 0.00038449 0.00015906 -0.00085368 0.00055187 0.17539 -0.14367
-0.0036433 -0.0036266 0.0017571 0.0018482
0.0014222 0.00084658 -0.00092977 -0.00031632 0.00075223 1.6335e-05 -0.0036472 -0.0032091
0.26165 -0.036241 0.00098253 0.00031224
-0.0010577 0.00031461 0.0008023 -6.0319e-05 -0.00077496 -0.00067781 0.0019735 0.001742
0.00086633 0.00041851 0.31038 -0.23956
3860000000 0.29709 -0.13959 -0.00070645 0.0011305 0.0026855 0.0019866 -0.0020529 0.0010709
0.00082982 -0.00090842 -0.00032682 0.0018384
-0.00069446 0.0011451 0.070185 -0.16083 -0.0031149 -0.0050479 0.0006946 -0.00064437
-0.00070023 0.0012144 0.00070446 -0.00097723
0.0027858 0.0019676 -0.0032242 -0.0049837 0.30651 -0.12097 -0.00058039 0.00063916
9.2797e-05 -0.00048205 -0.0011319 -0.00034915
-0.0020977 0.0010725 0.00066253 -0.00069219 -0.00055674 0.00060984 0.14721 -0.15948
-0.0027395 -0.0036933 0.0019404 0.00047459
0.00098743 -0.0010427 -0.00067876 0.0014004 -3.66e-05 -0.0004264 -0.0025448 -0.0040198
0.26205 -0.064062 -0.0001194 -0.0019975
-0.00055376 0.0018857 0.00080829 -0.0010033 -0.00098802 -0.00030836 0.0017486 0.00084083
0.00037908 -0.0021091 0.28631 -0.27777
3920000000 0.2837 -0.17939 0.0015695 0.00018411 0.0037493 0.0025066 -0.00012443 0.00093106
0.00075088 -0.0003402 0.00050757 0.00033125
0.0015707 0.00016942 0.043692 -0.17709 -0.0050139 -0.0035105 -0.00045654 -0.00026024
0.00028611 0.00035997 -0.00025241 -0.00048408
0.003762 0.0024766 -0.0050701 -0.0034324 0.30032 -0.1538 0.00023756 0.0012138
0.0019073 -0.0010894 -0.00050754 -0.00012527
5.3736e-05 0.00093992 -0.00044392 -0.00025736 0.00019881 0.0013479 0.12727 -0.16965
-0.0034607 -0.0035419 0.0021176 4.0964e-05
0.0006573 -0.000339 0.00034503 8.0495e-05 0.0018747 -0.00094222 -0.0037348 -0.0034939
0.25634 -0.11087 0.001448 -0.00066111
0.00069212 0.00033121 -0.00028029 -0.00042015 -0.00065864 -0.00021601 0.0022121 -0.00023563
0.0010119 -0.0003336 0.26588 -0.30334
3980000000 0.25669 -0.21576 0.0018493 -0.0029036 0.004854 -0.00037744 0.00022828 0.00097834
0.00081668 -0.0019744 0.00041302 0.00026533
0.0018763 -0.0028894 0.021744 -0.19131 -0.0056644 -0.0013608 0.0007122 0.00054713
0.00056519 0.00044744 -0.00010961 -0.001373
0.004832 -0.0003641 -0.0057047 -0.0013236 0.2721 -0.18447 0.0013658 0.00018761
-0.00084246 -0.0012865 -0.00070702 -0.00053391
3.9112e-05 0.0010349 0.00078245 0.00047132 0.0014098 0.00020726 0.09231 -0.19198
-0.0046451 -0.0032971 0.0016695 -0.0009591
0.0007771 -0.0018075 0.00065181 0.00065733 -0.00066773 -0.0013763 -0.0043343 -0.0032146
0.24652 -0.14166 0.002225 -0.0044958
0.00035168 7.2632e-05 -0.00013347 -0.0014448 -0.0005539 -0.00051557 0.0014625 -0.00062045
0.0022902 -0.0046974 0.23261 -0.34334
4040000000 0.22935 -0.24112 -0.00038287 -0.0039649 0.0033891 -0.0029749 0.00021686 0.00042533
-0.00052995 -0.00076593 0.0005957 -3.8821e-05
-0.00038319 -0.003962 -0.00377 -0.1987 -0.0048185 0.00016453 0.0002813 -0.0011325
-6.2888e-05 0.00011678 -0.0014153 -0.00012253
0.0033714 -0.0030352 -0.0048317 0.00023229 0.25031 -0.21827 0.00013994 -0.00051503
-0.00069352 -0.00044719 -0.0010378 -9.1334e-05
0.00029912 0.00046884 0.00023059 -0.0010422 0.00012926 -0.00062993 0.069154 -0.18685
-0.0064703 -0.0014941 0.001409 -0.00052562
-0.00042835 -0.0005364 -0.00016511 0.00023417 -0.00082091 -0.00035425 -0.0067797 -0.0014542
0.23468 -0.1749 -0.0014726 -0.0035608
0.00047837 0.00034479 -0.0014845 -0.00017841 -0.0011779 -4.6065e-06 0.001751 -0.00062087
-0.0015489 -0.0033843 0.19451 -0.36251
4100000000 0.19973 -0.26526 -0.0031692 -0.0029394 0.0011399 -0.0034458 -5.1042e-05 -6.6551e-05
0.00056535 -0.0016517 0.00053992 0.00030278
-0.0031403 -0.0028859 -0.028941 -0.20304 -0.0048337 0.0010953 -0.00028378 -0.00025797
0.00081054 0.00022864 -0.0006547 0.00019398
0.001112 -0.0034607 -0.0048507 0.0011974 0.22929 -0.24459 2.4578e-05 -0.0003035
-0.00069202 -0.00031074 -0.0012771 7.9264e-05
-2.8959e-05 5.0424e-05 -0.00022634 -0.00025561 0.00011951 -0.00010867 0.036387 -0.20101
-0.0053598 0.00084316 0.0011999 -0.001596
0.00046547 -0.0018232 0.00073646 0.00010522 -0.00066085 -0.00018749 -0.005277 0.00053904
0.22135 -0.19969 -0.0021484 -0.0043434
0.00057277 7.99e-05 -0.00059623 0.00023901 -0.0012788 3.3661e-05 0.00095198 -0.0016728
-0.0017691 -0.0046355 0.16113 -0.38816
4160000000 0.1707 -0.28272 -0.0036154 -0.0020336 -0.00028321 -0.0031872 0.00074412 0.0001192
-0.0039813 -0.00062487 0.00085513 -0.00078307
-0.0036492 -0.0020591 -0.055098 -0.19954 -0.0045812 0.0028126 -0.00042945 -0.00030686
0.00031296 -0.00045082 -0.00095841 0.00042868
-0.00021749 -0.0031746 -0.0046274 0.0028159 0.19632 -0.26101 0.00061421 -1.5485e-05
-0.0010622 -0.00026501 -0.0011376 0.0008342
0.00051883 -4.2602e-05 -0.00050001 -0.00026995 0.00051414 -0.00012628 0.011703 -0.18842
-0.005159 0.0013421 0.0015664 -0.0018617
-0.0038705 -0.00045101 0.0003634 -0.00042194 -0.0011657 -0.00020742 -0.005342 0.0016773
0.18939 -0.2332 -0.0033947 -0.0028024
0.00084304 -0.0008834 -0.00090023 0.00034202 -0.0011339 0.00092458 0.0015091 -0.0020051
-0.0038749 -0.0026624 0.1129 -0.3967
4220000000 0.14295 -0.29852 -0.0043737 7.6142e-05 0.00012555 -0.0037602 -0.00037634 -0.00012072
-0.00094129 0.00069077 6.9153e-05 -0.0012533
-0.0043506 9.0526e-05 -0.091055 -0.18978 -0.0022922 0.0033346 -0.00013085 5.661e-06
-0.00015039 3.5788e-05 -0.00053175 0.00097546
-2.7168e-05 -0.003586 -0.0022229 0.0033666 0.16716 -0.28697 6.0917e-05 0.00020602
0.00032605 0.00031212 -0.0001719 0.0012823
-0.00025668 -0.00024735 -0.00015812 0.0001084 9.6534e-05 0.00015778 -0.011651 -0.18647
-0.0046938 0.00228 -0.00015596 -0.0027466
-0.00092845 0.00050438 -0.00014061 8.9518e-05 0.00018531 0.00020863 -0.0045542 0.0022133
0.17657 -0.25792 -0.0047628 -0.0031715
0.00022366 -0.0011448 -0.00058651 0.0010903 -0.00012647 0.0012256 -0.00010661 -0.0022478
-0.004597 -0.0032569 0.085899 -0.41106
4280000000 0.11236 -0.30795 -0.0028563 0.0015889 -0.0017485 -0.0042507 -0.00048132 0.00043745
-0.0005488 0.0015073 -0.00029923 -0.00022824
-0.0028566 0.001588 -0.1169 -0.19494 -0.0029109 0.0029994 -0.00075957 -0.00050301
0.00014822 0.00034422 0.0005231 0.00054823
-0.0017998 -0.0043659 -0.0028442 0.0030603 0.13756 -0.29452 0.00103 -0.00033652
-0.0010366 0.00088156 -0.00032279 0.00060958
-0.00034375 0.00039685 -0.00076633 -0.00049572 0.00097548 -0.00033658 -0.050004 -0.17215
-0.0044464 0.002374 -0.0012005 -0.0021975
-0.00043696 0.0014665 0.00013879 0.00042162 -0.00093987 0.0010124 -0.0046391 0.0024462
0.13203 -0.28172 -0.0054788 -0.0013497
-0.00054274 -0.00010495 0.00074558 0.00051459 -0.00055166 0.00086476 -0.0011171 -0.0026991
-0.0057475 -0.0012099 0.033351 -0.41795
4340000000 0.084977 -0.31737 -0.0018392 0.0018269 -0.0024744 -0.0014991 0.00020482 0.00043047
-0.00021511 0.00066573 4.2614e-05 -0.00099018
-0.0018431 0.0018116 -0.13784 -0.16875 -0.0019396 0.0040564 -0.00012482 0.0005828
-4.1906e-05 -0.00052433 0.00026676 0.00042692
-0.0025689 -0.0014242 -0.0018724 0.004132 0.10164 -0.31124 -0.00042611 -0.0010609
0.00020227 0.00066703 0.00098074 0.0022536
0.00020833 0.00047808 -0.00020418 0.00056087 -0.00030006 -0.0010888 -0.068164 -0.16889
-0.0043062 0.0036647 -0.0011886 -0.0024613
1.2287e-05 0.00073779 -0.00010156 -0.00048069 0.00028125 0.00064434 -0.0040272 0.0037623
0.10528 -0.3057 -0.0049775 0.0016097
-7.5516e-05 -0.0013483 0.00015133 0.0004317 0.00089106 0.0020917 -0.0013165 -0.0023882
-0.0045992 0.0014678 0.00066066 -0.41008
4400000000 0.05501 -0.32339 -0.00098196 0.0014022 -0.0025375 -0.001714 0.00075539 0.0012783
1.8218e-05 0.00038764 -0.00027152 -0.00067327
-0.0010068 0.0013919 -0.16667 -0.15948 -0.0012461 0.004074 -0.00050456 0.00046542
0.00010773 -0.00058059 0.00052352 0.00045934
-0.0024837 -0.0017448 -0.0011976 0.0041495 0.073353 -0.3185 -3.8558e-05 3.0903e-05
0.00023758 9.407e-05 0.00088881 0.0014559
0.00076704 0.0012776 -0.00047051 0.00046013 -4.2267e-05 -9.3292e-06 -0.092451 -0.15608
-0.0033249 0.005081 -0.0022011 -0.0012451
-4.4202e-06 0.00038656 9.8516e-05 -0.00055553 0.00034894 0.00014935 -0.0032302 0.0049621
0.074822 -0.31815 -0.0042916 0.0011573
-0.00030608 -0.00064418 0.00056537 0.00044569 0.0010217 0.0014521 -0.0020974 -0.0011634
-0.0045538 0.0010306 -0.04459 -0.41587
4460000000 0.018683 -0.32387 -0.00067254 0.00036958 -0.0040617 -0.00090237 0.0014772 -0.00062686
-0.00037647 0.0014845 -0.0010305 -5.4674e-05
-0.00066316 0.00037759 -0.18897 -0.13052 -0.00045904 0.0045322 -0.0003487 0.00066944
-0.00049735 -0.0004809 0.00037692 -0.00039568
-0.0041602 -0.00070985 -0.00041638 0.0045641 0.047232 -0.32567 -0.00046635 -0.00054368
0.00044041 0.00060894 0.0020281 0.00058157
0.001432 -0.00061519 -0.00026404 0.00073078 -0.00044866 -0.00052784 -0.10607 -0.13492
-0.0013965 0.0062893 -0.0025142 -0.0010715
-0.00029894 0.001387 -0.00045874 -0.00042532 0.00039446 0.00068225 -0.0015587 0.0060174
0.04126 -0.31506 -0.0039552 0.0029445
-0.0011708 -6.2813e-05 0.00042507 -0.00044174 0.0019438 0.0006261 -0.0024558 -0.0012433
-0.0041129 0.0028359 -0.084483 -0.3981
4520000000 -0.0047986 -0.32446 -0.00046351 -0.00045675 -0.0036177 0.00025249 0.00058952 1.5447e-05
0.0018139 -3.1422e-05 -0.00063498 0.00097436
-0.00044273 -0.00042369 -0.21357 -0.11358 0.00075024 0.0045424 0.00060504 0.0008897
-0.0001833 0.00015842 0.00039371 -0.00014669
-0.0036136 0.00033961 0.00082841 0.0045089 0.016268 -0.32351 -0.0011687 0.00052267
0.00082555 -0.00056878 0.00164 -0.0010618
0.00062076 3.0843e-05 0.00056321 0.00092379 -0.0011166 0.00051433 -0.12321 -0.12572
-0.00073942 0.0055108 -0.0029605 -0.0001079
0.0017643 6.3127e-05 -0.00029504 2.4796e-05 0.00087657 -0.00069184 -0.00051171 0.0054828
-0.008052 -0.32825 -0.0026273 0.0023859
-0.00043892 0.00086457 0.00028967 -9.9778e-05 0.0016706 -0.0009127 -0.0031151 -9.8312e-05
-0.0025624 0.0027889 -0.11475 -0.39679
4580000000 -0.042043 -0.31781 -0.0012397 -0.00075939 -0.0031513 0.0024248 0.00084147 -0.00041611
0.00011161 0.00019774 -0.00037592 0.00075895
-0.001244 -0.00074907 -0.23256 -0.08774 0.0009028 0.0040852 0.00061465 -4.1961e-05
-8.4029e-05 0.00020989 0.00012889 -0.00037821
-0.003108 0.0024861 0.00097398 0.0040858 -0.015133 -0.32096 -0.0002331 0.00057432
-0.00031801 -0.000133 0.0012925 -0.00060915
0.00072247 -0.00043123 0.0006228 -7.2463e-05 -0.00021806 0.00058977 -0.13421 -0.10146
0.0018651 0.0053926 -0.0026428 0.0011985
-1.2915e-05 0.00023683 -0.00010404 0.00025162 -0.00035326 4.4733e-05 0.0020296 0.0055044
-0.034715 -0.33535 -0.0028969 0.0038628
-0.00047368 0.00065335 0.00025014 -0.00040165 0.0013733 -0.0008944 -0.0026914 0.0011968
-0.002772 0.003367 -0.1586 -0.36653
4640000000 -0.068027 -0.31211 -0.002526 -0.0016663 -0.0030713 0.0025714 0.00060479 -0.0014114
0.0014726 -0.00033791 9.6847e-05 0.00093298
-0.0025274 -0.0016472 -0.24325 -0.059749 0.0015669 0.0038745 0.00081451 0.0003519
-0.00040595 0.00037465 6.5187e-05 -0.00062587
-0.0029666 0.0026995 0.0016376 0.0038702 -0.039461 -0.31486 0.00022316 0.00087025
0.0010698 0.00014648 0.00051622 -0.002219
0.00054466 -0.0014174 0.00078513 0.00041951 0.00020064 0.0008468 -0.13965 -0.086649
0.0035601 0.0035934 -0.002448 0.0017237
0.0014418 -0.00046751 -0.00030179 0.00029018 0.0010234 0.00016734 0.003618 0.0032873
-0.067903 -0.32163 -0.0022778 0.0042427
-8.3864e-06 0.001028 -0.00012702 -0.00070885 0.00055881 -0.002245 -0.0023053 0.0017636
-0.002623 0.004347 -0.17812 -0.35695
4700000000 -0.095409 -0.30798 -0.0042431 -0.00011117 -0.0015169 0.0045847 -0.00086413 -0.00094682
0.0010661 -0.00056703 0.0010229 0.00071798
-0.00424 -0.00013932 -0.25516 -0.04136 0.002585 0.0042353 0.00043989 -0.00054872
0.0002337 0.00035432 -0.00043947 -2.0084e-05
-0.001529 0.004646 0.0026831 0.0042021 -0.069909 -0.30976 -0.00027367 0.00053178
5.1631e-05 -9.6474e-05 0.00022075 -0.0015144
-0.00084935 -0.00099194 0.00042873 -0.0006208 -0.00020144 0.0005206 -0.15636 -0.066208
0.0031904 0.001496 -0.001482 0.0023107
0.0011347 -0.00047738 0.00023658 0.00044897 3.5388e-05 -0.00032433 0.0028626 0.0016319
-0.10607 -0.31611 -0.00092173 0.0033436
0.0010999 0.00076027 -0.00032717 -2.4982e-05 5.3602e-05 -0.0014066 -0.0015988 0.0023069
-0.00078372 0.0036094 -0.22125 -0.32897
4760000000 -0.12619 -0.29348 -0.0048273 0.0013055 0.00068813 0.0045224 -0.00075038 -0.0007585
0.00036475 -0.0011888 0.00088693 -0.00051746
-0.0048219 0.00128 -0.25161 0.00073507 0.0030654 0.0031484 -1.3858e-05 -0.00067504
0.00036374 0.00027875 0.00012789 -5.0149e-05
0.00084678 0.0045764 0.0030656 0.0031179 -0.10068 -0.29619 0.00087807 0.00041079
0.0011077 0.00013003 -0.0011709 -0.0010646
-0.00079371 -0.00061071 -1.8345e-05 -0.00066216 0.00094784 0.0004032 -0.15093 -0.049729
0.0021691 0.00096097 -0.00087486 0.0029424
0.00018475 -0.0012499 0.00044692 0.00019659 0.0011804 0.00019225 0.0023784 0.0010292
-0.14019 -0.30041 -0.00062229 0.0041612
0.00078121 -0.00074179 0.00016587 -2.0943e-05 -0.0011885 -0.0011491 -0.00083216 0.0030059
-0.00040436 0.0038769 -0.23395 -0.30715
4820000000 -0.15262 -0.2799 -0.0049777 0.0026685 0.0013993 0.0028135 -0.00089395 -0.00040844
0.00024492 -0.00088125 9.6374e-05 -0.00020331
-0.004986 0.0026758 -0.26371 0.023019 0.0042634 0.003347 -7.1108e-05 -0.00034627
0.00036552 -6.1666e-05 -0.00012338 -0.00048505
0.0014711 0.0028093 0.0042905 0.0032823 -0.12786 -0.29252 0.0004086 -0.00029253
0.00051018 -0.00063741 -0.00080199 -0.00029254
-0.00090553 -0.00047652 -9.3909e-05 -0.00027793 0.00046112 -0.00035247 -0.16614 -0.032598
0.0015893 3.4602e-05 6.4252e-05 0.0030839
0.00031122 -0.00070568 0.00026968 1.745e-06 0.00047196 -0.00072841 0.0014932 8.8498e-05
-0.17984 -0.28404 -0.00043057 0.0033161
7.5094e-05 -6.1021e-05 -0.0002217 -0.00056156 -0.000739 -0.00043003 7.0508e-05 0.0029528
-0.00067016 0.0032817 -0.27031 -0.27624
4880000000 -0.18423 -0.26098 -0.0042702 0.0044673 0.0020754 0.0029937 -0.001511 0.00030334
-0.00060945 -0.0010342 0.00051533 -2.2857e-05
-0.0042847 0.0044529 -0.25581 0.063927 0.0047192 0.0017048 -0.00032788 -0.00019303
-0.00017094 0.00014086 -0.00023213 1.8076e-05
0.002155 0.0030254 0.0047361 0.0015983 -0.14705 -0.27972 0.00059249 -0.00043031
-0.00014994 -0.0012885 -0.00052294 -0.0001079
-0.0014676 0.00033297 -0.00032559 -0.00017607 0.00047378 -0.00042992 -0.15953 -0.013923
0.00090168 -0.00039194 0.0011171 0.0026166
-0.00056052 -0.0011923 -0.00015507 0.00015998 -9.6808e-05 -0.0012303 0.00094138 -0.00056032
-0.21097 -0.26952 0.000635 0.0031555
0.00064942 0.00010807 -8.556e-05 9.5704e-05 -0.00055209 -0.00010394 0.001201 0.0026049
0.00072082 0.0035965 -0.2821 -0.24782
4940000000 -0.20505 -0.24386 -0.0030718 0.0064623 0.0027023 0.0013062 -0.00024745 0.00073962
-0.0011787 -0.00055918 0.00024725 -0.00079652
-0.0031032 0.0064927 -0.2682 0.090193 0.0058148 0.0013557 -6.9444e-05 -8.264e-05
0.00031512 -0.0003138 -0.000442 9.8887e-05
0.0026667 0.0012757 0.0058836 0.0012614 -0.16687 -0.25636 5.327e-05 -0.0004444
-0.0010387 -0.00010841 -0.00027698 0.00025436
-0.00023559 0.00071926 -0.0001581 -0.00014301 0.00014055 -0.00043404 -0.16697 -0.0040814
-0.0005313 0.00012588 0.0020458 0.0019969
-0.0011447 -0.00047774 0.00027916 -0.00038248 -0.0011035 -6.3236e-05 -0.00076518 0.000247
-0.23465 -0.24229 0.00032792 0.0027876
6.9759e-05 -0.0010831 -0.00047901 8.2746e-06 -0.00042968 0.00033803 0.0020178 0.0020704
0.00029291 0.0026063 -0.30669 -0.22224
5000000000 -0.22592 -0.22054 -0.00030974 0.0073475 0.0032067 0.0018961 -0.00019122 0.00060211
-0.00054442 0.00049076 -0.00035933 -0.00085818
-0.00030807 0.0073468 -0.2545 0.10745 0.0059184 -0.00069987 -0.00029974 -0.00012835
-0.00017539 -0.00053573 -0.00010531 -1.0335e-05
0.0032415 0.0017622 0.0059604 -0.0007934 -0.19694 -0.24299 -0.00067767 -0.00071286
-0.00055148 -0.00029741 -0.00045025 -6.1688e-05
-0.00017807 0.00073013 -0.00026726 -0.00010096 -0.0006204 -0.00068215 -0.16135 0.019934
-0.0010626 0.0016199 0.002191 0.0011037
-0.00049348 0.00059478 -0.00021986 -0.00056736 -0.00051305 -0.00033197 -0.00087139 0.0016974
-0.26343 -0.2202 -0.00016771 0.0035348
-0.00042186 -0.00074231 -0.00015288 5.3142e-05 -0.00034036 -0.00018439 0.0022756 0.0010992
-0.00044958 0.0035742 -0.31952 -0.18796
5060000000 -0.24774 -0.19329 0.001728 0.0070617 0.0032397 -0.00037693 0.00012719 0.00053542
-0.00054533 -7.004e-06 -0.00036909 -0.00022753
0.0016891 0.0071034 -0.23789 0.14442 0.0052972 -0.0019348 -2.8383e-05 0.0002738
-0.00035255 -7.5039e-05 -0.00044029 0.00023874
0.003258 -0.0003921 0.0053582 -0.002026 -0.2113 -0.22157 -0.00026743 0.00037785
-0.00081421 0.00016632 -0.0010549 -0.000127
0.00015231 0.00054399 -4.6597e-05 0.00026247 -0.00026706 0.00030315 -0.16334 0.027334
-0.00011218 0.0032113 0.002132 0.00052844
-0.00058567 -3.078e-05 -0.00034556 -0.00010881 -0.00091738 -3.4352e-05 -0.00021149 0.0031008
-0.27833 -0.18967 0.0011306 0.0037803
-0.00023957 -0.00013446 -0.00035449 0.00023143 -0.0010333 -6.2436e-05 0.0020717 0.00055545
0.001225 0.0038565 -0.33113 -0.15831
5120000000 -0.26384 -0.16815 0.0034762 0.0060989 0.0029607 -0.00058713 0.00034186 0.00072829
6.1809e-05 0.00094539 -0.00031993 0.00029001
0.0034577 0.0061129 -0.23257 0.17114 0.0048475 -0.0027078 0.00011391 0.0002291
-0.00015669 3.6718e-05 0.00013777 0.00024835
0.0029629 -0.00066163 0.0047948 -0.0027743 -0.2257 -0.20622 -3.3324e-05 0.00010148
-0.00034023 0.00087495 -0.0012597 0.00070924
0.00027514 0.00062456 9.8053e-05 0.00025766 -0.00011252 0.00016084 -0.15944 0.053818
0.0011458 0.003241 0.0024708 0.000181
8.3396e-05 0.0009695 -7.6444e-05 -3.7037e-05 -0.00030332 0.00089888 0.0012692 0.0033712
-0.29387 -0.15517 0.0015417 0.003894
-0.00036901 0.00010164 0.00011277 0.00036707 -0.0013013 0.00081963 0.0024 0.00015631
0.001655 0.0038108 -0.34452 -0.12495
5180000000 -0.28039 -0.13822 0.0050878 0.0048608 0.0033315 -0.0010599 0.00017601 0.00052562
-0.00010935 0.00018096 -0.00059909 0.00023668
0.0050314 0.0048654 -0.21101 0.19372 0.0041729 -0.0038753 -0.00030153 -0.00026182
-0.00013749 -0.00020107 -0.00014451 9.8664e-05
0.0032911 -0.0010791 0.0041076 -0.0039566 -0.2367 -0.17032 -0.00026311 0.00068577
-0.00012171 -5.8702e-05 -0.00032517 0.001166
0.00020515 0.00060952 -0.00031194 -0.0002486 -0.00033823 0.00065274 -0.15868 0.063376
0.0026358 0.0039016 0.0021283 -0.00082177
-0.00018554 0.00021948 -0.00019848 -0.0002407 -8.488e-05 -0.00013619 0.0026322 0.0037713
-0.30604 -0.11387 0.0028738 0.0032027
-0.0006122 0.00047698 -0.000101 0.00014816 -0.00031812 0.0010706 0.0021518 -0.00066445
0.00271 0.0031731 -0.34708 -0.093862
5240000000 -0.28964 -0.11113 0.0051547 0.0035032 0.0027933 -0.0027564 0.00076242 6.5335e-05
-0.00022651 -0.00013342 8.0881e-06 0.00064867
0.0051346 0.0035193 -0.19966 0.23178 0.0030709 -0.004629 -3.5805e-05 0.0001281
-0.00033396 5.1271e-05 0.00027769 0.00036802
0.0026997 -0.0027328 0.0030137 -0.004697 -0.25352 -0.14598 0.00031846 0.00026357
-0.00020882 0.0006758 2.6949e-05 0.0013498
0.00075755 3.0548e-05 -2.0633e-05 9.4037e-05 0.00037689 0.00020883 -0.15923 0.083931
0.0036295 0.0027332 0.0016465 -0.0012282
-0.00028298 -0.0001469 -0.00030916 9.1866e-05 -0.00019387 0.00070628 0.0037333 0.0027518
-0.32122 -0.072128 0.0026075 0.0029047
-2.6124e-05 0.0006985 0.00021906 0.00034217 0.00018945 0.0013912 0.0016174 -0.0013501
0.002753 0.0029135 -0.35437 -0.060124
5300000000 -0.2956 -0.081581 0.0060162 0.0020238 0.0017668 -0.0029641 0.00010416 -0.00030262
0.00016032 0.00076811 0.00025566 0.00030497
0.0060193 0.0020265 -0.19223 0.23666 0.0021684 -0.0051979 -0.00014927 0.00020293
-2.4649e-05 0.00036743 0.00022897 0.00025006
0.0017013 -0.003044 0.0020545 -0.0052599 -0.26958 -0.12066 0.00042215 -0.00029413
0.00039996 0.0003738 0.00080077 0.00063697
0.0001063 -0.00031213 -0.00020214 0.00021014 0.00027679 -0.00025728 -0.15153 0.093142
0.0054276 0.0018892 0.0013814 -0.0015999
0.00028411 0.00077935 -5.7134e-05 0.00039367 0.00022019 0.00036666 0.0053582 0.0019026
-0.33307 -0.043424 0.0033619 0.0030317
0.00020336 0.00016537 0.00030611 0.00020386 0.00073717 0.00062611 0.0012215 -0.0015167
0.0033466 0.0029393 -0.34961 -0.023936
5360000000 -0.29623 -0.044903 0.005955 0.00082528 0.00054302 -0.0036429 0.00038772 -9.8557e-05
0.0001886 0.00038508 0.00057691 -0.0001725
0.0059218 0.00086053 -0.15549 0.25835 0.00090928 -0.0055899 9.1312e-05 0.00023089
-4.5962e-06 0.00014211 0.00055383 -0.00019969
0.00045962 -0.0036196 0.00080581 -0.0056319 -0.26948 -0.09405 0.00034929 0.00032414
0.00019091 0.00035296 0.00077022 0.00026873
0.0004198 -8.2997e-05 9.7508e-05 0.00021881 0.00033003 0.0003093 -0.15002 0.1111
0.0060293 -0.00055101 0.00063964 -0.0019513
0.0001613 0.00033863 -8.2896e-05 5.3113e-05 0.00027796 0.0004512 0.0060634 -0.00052776
-0.32897 -0.0048347 0.0047994 0.0020706
0.00049051 -0.00010442 0.00051058 -0.00020076 0.00072329 0.00026431 0.00056564 -0.0020146
0.0049264 0.00227 -0.34808 0.0031829
5420000000 -0.29941 -0.021605 0.0061772 -0.00099721 -0.00050163 -0.003793 3.4768e-06 -0.00011355
0.00074784 0.00036536 0.00018788 -0.00022651
0.0061723 -0.0010114 -0.13652 0.28552 1.8622e-05 -0.0055993 8.1525e-05 0.00022276
9.568e-05 -6.0197e-05 0.00028654 -1.1375e-05
-0.00057955 -0.0037117 -5.6966e-05 -0.0055857 -0.28587 -0.060819 -0.00016669 -0.00055539
0.00073252 0.00022599 0.0006498 0.00010285
-2.6765e-05 -0.00011378 9.1982e-05 0.00019841 -0.00018869 -0.00051972 -0.13863 0.12591
0.0048937 -0.0020157 0.00029093 -0.001579
0.00077173 0.00039062 5.6564e-05 -6.1196e-05 0.00075636 0.00016701 0.0047734 -0.0020794
-0.33245 0.023595 0.0048645 0.00067455
0.00025164 -0.00024646 0.00034253 -5.2115e-05 0.00079527 0.00021702 0.00021019 -0.0016071
0.0047096 0.00048778 -0.34148 0.044868
5480000000 -0.29189 0.014856 0.0050555 -0.0019521 -0.0019904 -0.0030572 0.00042548 4.4555e-05
0.00083827 -0.0001326 -3.7019e-05 0.00013767
0.005079 -0.001936 -0.12265 0.29356 -0.0015806 -0.0056747 3.3136e-05 0.00018898
4.5735e-05 -8.8057e-05 0.0001138 -0.00028549
-0.0019956 -0.0030519 -0.0016996 -0.0056505 -0.29027 -0.038982 -0.00020429 0.00016737
0.00070062 -0.00021362 0.00083209 -5.3004e-05
0.00039026 -1.0507e-05 4.0691e-05 0.00022354 -0.00025996 0.00016931 -0.13217 0.13688
0.0042283 -0.0034161 -0.00013129 -0.0018547
0.00086134 -0.00017275 4.6584e-05 -3.0969e-05 0.00065979 -0.00041368 0.0040744 -0.003376
-0.32311 0.052587 0.0041046 0.00049686
-0.00011097 4.2018e-05 0.00019682 -0.00015472 0.00081548 -0.00017116 -6.5544e-05 -0.0018147
0.0043981 0.00063047 -0.33301 0.067737
5540000000 -0.28894 0.040012 0.0042581 -0.0026169 -0.0026636 -0.0020293 0.00034291 -0.00033332
0.00017672 -0.00019607 -0.00038398 -6.1592e-05
0.0042416 -0.0025975 -0.082389 0.31142 -0.0025991 -0.0049836 0.00041007 8.833e-05
-4.785e-05 -5.2331e-05 1.4585e-05 -0.00039863
-0.0027173 -0.0019451 -0.0026769 -0.0049458 -0.28978 -0.017671 0.00029839 -0.00014974
0.00018844 -0.00022273 0.00057441 -0.00024327
0.00026307 -0.00031974 0.00043004 0.00010551 0.00027909 -0.00019883 -0.12111 0.15836
0.0027145 -0.0041542 -0.00098743 -0.0018809
0.00021578 -0.00023385 -7.5176e-05 -0.00015599 0.00019247 -8.5109e-05 0.0027563 -0.0041272
-0.30869 0.088187 0.0054425 -0.00064169
-0.00028703 8.8259e-05 -0.00014604 -0.00053822 0.00064379 -8.6838e-05 -0.00094559 -0.0019705
0.0053396 -0.00076514 -0.32504 0.10897
5600000000 -0.27805 0.06834 0.0034406 -0.0036522 -0.0023513 -0.0016954 0.00028692 -0.00036414
0.00031407 -0.00031155 0.00020263 0.00056245
0.0034731 -0.0036459 -0.079625 0.3259 -0.0036304 -0.0047278 8.6827e-05 -0.00021998
-8.9251e-05 8.9925e-05 -0.00022431 -0.00016857
-0.0023734 -0.0016981 -0.0037473 -0.0046738 -0.28933 0.01422 -2.1975e-05 0.00013076
0.00032832 -0.00060075 0.00030322 -0.00052755
0.00036206 -0.00038376 6.7611e-05 -0.0002131 2.5406e-06 8.5442e-05 -0.1134 0.15791
0.0016872 -0.0039084 -0.0010701 -0.0011946
0.00020649 -0.00023866 -7.7013e-05 0.00011063 0.00040385 -0.0004986 0.0017707 -0.0039805
-0.29954 0.11767 0.0047033 -0.0017501
0.00010852 0.00046325 -0.00018039 -0.00021206 0.00035759 -0.0004449 -0.0010818 -0.0010999
0.0047033 -0.0017879 -0.3031 0.12281
5660000000 -0.26734 0.090039 0.0031376 -0.0036273 -0.0033976 -0.00066063 -0.00037179 -0.00074357
-7.9669e-05 -0.00066523 0.00047421 -0.00017342
0.0031265 -0.0036113 -0.038823 0.31767 -0.0044971 -0.0030949 -2.3898e-05 -0.00012282
0.00016306 -2.1496e-05 -6.2538e-06 -0.00010473
-0.0034485 -0.00058971 -0.0045478 -0.0030332 -0.29048 0.038097 -0.00013149 0.00014981
-0.00025931 -0.00038489 0.0002766 -0.0010007
-0.00039091 -0.00070785 1.4625e-05 -0.0001579 -0.00010391 0.00013497 -0.098289 0.17809
0.00061008 -0.0040282 -0.0013351 -0.00092635
-2.149e-05 -0.00068019 0.00015896 -4.2277e-05 -0.00033201 -0.00053472 0.00055217 -0.0040588
-0.28565 0.14531 0.0039228 -0.0023935
0.00057844 -0.00035323 -6.2888e-05 -0.0001059 0.000361 -0.0010222 -0.0013139 -0.0009052
0.0039159 -0.0023625 -0.29599 0.15933
5720000000 -0.25284 0.11253 0.0026877 -0.0041949 -0.0028669 0.00073548 -0.00044865 -0.0002155
-0.00036931 -0.00021382 -7.6888e-05 -0.00049621
0.0027148 -0.0041983 -0.010754 0.34391 -0.0055529 -0.0026725 6.0787e-05 -1.8446e-05
-0.00026331 -1.2196e-06 -0.00022303 0.00016335
-0.0028536 0.00081768 -0.0056106 -0.0025237 -0.28735 0.069268 0.00013503 5.7187e-06
0.00033094 0.00031484 2.7427e-05 -0.00032327
-0.00048572 -0.00018164 6.1801e-05 -3.8825e-05 0.00019106 -1.1731e-05 -0.082249 0.18002
-0.00016496 -0.0034438 -0.0014801 -0.00031328
-0.00024421 -0.00030551 -0.00020818 1.7932e-05 0.00027339 0.00028279 -0.00024055 -0.003394
-0.27529 0.17269 0.0038857 -0.0029931
-7.002e-05 -0.00039602 -0.00025584 0.00025544 -2.8502e-05 -0.00024564 -0.0014031 -0.00041885
0.003935 -0.0028383 -0.26479 0.17771
5780000000 -0.23702 0.12966 0.001522 -0.0048567 -0.0025599 0.0010499 -0.00077181 9.6659e-05
-0.00024362 -0.000295 -0.00015206 -0.00019856
0.0015576 -0.0048225 0.0024484 0.33895 -0.0059739 -0.00073545 -4.1017e-05 -0.00025699
-7.5219e-05 5.8251e-05 -5.3758e-05 -0.00012193
-0.0025167 0.0010999 -0.0059787 -0.00062624 -0.28398 0.085666 -6.2453e-05 -6.0184e-05
4.5751e-05 -0.00017359 -0.00056136 -0.0005529
-0.00067013 0.00012477 -3.7567e-05 -0.00022924 -8.603e-05 -0.00011151 -0.07348 0.19588
-8.819e-05 -0.0031388 -0.0013624 -0.00021212
-0.00034841 -0.00027559 -0.00012294 6.5274e-05 2.0704e-05 -5.8644e-05 -8.1613e-05 -0.0030058
-0.26504 0.19373 0.0034429 -0.0037405
-0.00025508 -0.00025068 -0.00012056 -0.00014318 -0.00045413 -0.00056118 -0.0014806 1.2784e-06
0.0033632 -0.003817 -0.25636 0.19906
5840000000 -0.22413 0.15116 0.0002524 -0.0054659 -0.0021015 0.0011914 -8.7222e-05 0.00029371
-0.00038775 0.00027559 -0.00046706 -0.00027324
0.00027677 -0.0054591 0.037821 0.3426 -0.005736 0.00046276 -0.00021525 6.1089e-05
0.00026725 -8.38e-06 -0.00017682 0.00017604
-0.0020875 0.0012405 -0.0057337 0.0005783 -0.27748 0.11003 -0.00022136 4.2899e-05
-0.00016712 -0.00064691 -0.00067329 -0.00035245
-0.00019092 0.00037967 -0.00024432 4.1881e-05 -0.00023993 9.357e-05 -0.050891 0.19914
-0.00074546 -0.0034127 -0.0012514 0.00036357
-0.00035954 0.00039883 0.00025665 -4.5975e-05 -9.6352e-05 -0.00058638 -0.00081324 -0.003629
-0.24755 0.20326 0.0024478 -0.0041031
-0.00037567 -0.00026985 -6.8761e-05 0.00022795 -0.00045796 -0.00042753 -0.0012727 0.00015542
0.0024646 -0.0040839 -0.22089 0.22377
5900000000 -0.21004 0.16362 -0.0018542 -0.0055227 -0.0022651 0.0024527 -0.00017452 6.6084e-05
0.00027608 -0.00014241 -6.2859e-06 0.00025254
-0.0018326 -0.0055323 0.058225 0.34298 -0.0051056 0.0018875 2.239e-05 -2.0944e-05
5.4084e-05 -0.00026175 2.9934e-05 -0.00010751
-0.0022919 0.0024525 -0.0050661 0.0020266 -0.26185 0.12595 -9.5744e-05 -0.00014769
-0.00025902 -0.00032282 -0.00066325 -0.00013957
-0.00021171 2.8289e-05 5.4153e-05 -5.64e-06 -2.9424e-05 -0.00010377 -0.043347 0.20952
-0.00081443 -0.0033162 -0.00098827 0.00039402
0.00024147 -0.00025429 -8.4104e-06 -0.00025633 -0.00030347 -0.0004386 -0.00088039 -0.0031887
-0.22241 0.21916 0.0016856 -0.0051013
1.9231e-05 0.0001967 -5.4805e-05 -6.3155e-05 -0.0007398 -0.00019183 -0.0011475 0.00053645
0.0018119 -0.0049798 -0.20678 0.23393
5960000000 -0.19074 0.1764 -0.0029833 -0.0040316 -0.00073282 0.0026908 -0.00012349 0.00014655
-0.0002265 0.00012144 -6.0287e-05 6.8433e-05
-0.002958 -0.0040252 0.084551 0.34215 -0.0042244 0.0021949 -0.00019168 2.9549e-05
-9.7176e-05 7.1609e-05 -1.7808e-05 0.00021911
-0.0006297 0.0026954 -0.0041722 0.0022653 -0.24746 0.15153 -5.4022e-05 -0.00016912
-0.00029713 0.00012582 -0.00039801 -0.00017986
-0.00013089 0.00018783 -0.00017206 1.2872e-05 -5.9745e-05 -0.00018369 -0.025099 0.21777
-0.0017954 -0.0032109 -0.00092689 0.00084292
-0.00022396 0.00018792 -2.2814e-05 4.1224e-05 -0.00042067 0.0001424 -0.0018632 -0.0032118
-0.20189 0.23429 0.00053752 -0.004696
-5.8991e-05 3.1978e-05 2.9404e-05 0.00017056 -0.00050935 -0.00024281 -0.00087566 0.00073373
0.00047802 -0.004779 -0.17745 0.26114
6020000000 -0.17297 0.19257 -0.0038657 -0.003067 -0.00032143 0.0030097 -8.8988e-05 0.00055353
-0.00029298 0.00025462 -0.0002091 0.00041129
-0.0038445 -0.003049 0.11234 0.3345 -0.0047798 0.0031783 -9.5738e-05 0.00013566
-0.00018183 8.615e-05 -0.00018198 0.00020943
-0.00029414 0.0029931 -0.004741 0.0032909 -0.22796 0.16399 -0.00023545 0.00026964
-0.00082143 -2.3069e-05 -0.00065644 0.00044906
1.6618e-06 0.00049452 -9.3722e-05 0.0001166 -0.00030868 0.00021431 -0.018596 0.21391
-0.0025938 -0.0033254 -0.00094471 0.00068083
-0.00018976 0.00023605 -0.00017922 0.00014865 -0.00068273 0.00010569 -0.0025411 -0.003301
-0.17285 0.2485 0.00016628 -0.0049731
-0.00017506 0.00027779 -0.00025696 0.0001342 -0.00057593 0.00055545 -0.00094188 0.00080353
0.00014576 -0.0050925 -0.15124 0.26017
6080000000 -0.15274 0.2011 -0.0040799 -0.00087408 0.0012584 0.0029236 0.00010486 7.4293e-05
-5.4114e-06 0.00013917 0.00017891 2.9757e-05
-0.00406 -0.00085472 0.13425 0.33526 -0.0030352 0.0046051 -6.2792e-05 -3.4111e-05
-4.1531e-06 0.00012596 0.00021392 0.00032216
0.0012782 0.0028931 -0.0029931 0.0046898 -0.21024 0.1906 0.00027728 0.00015478
-0.00037697 0.00086894 -0.00019301 0.00029901
7.418e-05 6.272e-05 -6.9743e-05 -2.4409e-05 0.00029472 0.00020209 -0.0015237 0.22175
-0.0038449 -0.002413 -0.00075519 0.0011922
6.2125e-06 9.849e-05 1.9503e-06 9.0632e-05 -0.0003168 0.00067645 -0.0039283 -0.002413
-0.14379 0.26547 -0.0011538 -0.0054134
0.00012909 -6.5718e-05 0.00023316 0.0003122 -0.0002352 0.00029332 -0.00080986 0.0010768
-0.001168 -0.005371 -0.12883 0.28208
6140000000 -0.13646 0.21511 -0.0035239 -0.00054558 0.0015546 0.0022115 4.7892e-05 1.4383e-05
9.4818e-05 -3.2951e-05 0.00050667 -0.00018786
-0.0035494 -0.00057504 0.16025 0.31721 -0.0022865 0.0052343 6.7408e-05 7.0744e-05
0.00031288 -1.7344e-05 0.00027316 6.4306e-05
0.0015899 0.0021151 -0.0022002 0.005292 -0.18667 0.21023 0.00033246 -3.0673e-05
0.00014787 0.00042858 9.5966e-05 0.00054857
3.1707e-05 1.0523e-05 2.5088e-05 4.1485e-05 0.00038071 -7.3327e-05 0.010823 0.2133
-0.004543 -0.0013056 -0.0003372 0.0013174
9.378e-05 7.57e-07 0.0003832 4.782e-05 -5.8751e-06 0.0005065 -0.0044218 -0.0012231
-0.12447 0.28609 -0.0032747 -0.0042126
0.00061994 -0.00028617 0.0002785 0.00011787 0.00011735 0.00054784 -0.00019668 0.00157
-0.0030742 -0.0041503 -0.090832 0.28045
6200000000 -0.12029 0.22085 -0.0028722 -0.00016405 0.0022393 0.0013422 9.3982e-05 0.00040242
-0.00010729 0.0001369 -0.00016085 -0.00027611
-0.0028803 -0.00018101 0.18883 0.31604 -0.00088417 0.005178 4.1635e-05 0.00027852
0.0001002 -5.7786e-05 0.00018401 5.9018e-05
0.0022369 0.0012303 -0.00077445 0.0052369 -0.1676 0.22473 0.00016584 -0.00032004
0.00049451 1.5644e-05 0.00022335 0.0002086
0.00016856 0.00036699 6.9302e-05 0.00025283 0.0001068 -0.0003317 0.024646 0.22173
-0.0044944 -0.00020058 -0.00012115 0.0012212
-0.00010855 9.3652e-05 7.7869e-05 -5.2509e-05 0.00050564 4.7876e-05 -0.0045623 -0.00010021
-0.11149 0.29371 -0.0031983 -0.0036382
-8.8258e-05 -0.00025862 0.00018622 0.00010912 0.00014039 0.0001488 -6.205e-05 0.00101
-0.0032426 -0.0037473 -0.076764 0.29125
6260000000 -0.10586 0.23412 -0.0030122 0.00073632 0.0021606 0.00075387 0.00024908 -9.3834e-05
5.6464e-05 0.00021114 -2.8575e-05 -0.00012587
-0.0030146 0.0007161 0.20581 0.30083 -0.00012238 0.0053676 -5.9093e-06 -0.00010995
-5.9149e-05 -2.2313e-05 0.00019501 3.2608e-05
0.002175 0.00064286 2.8931e-05 0.0053974 -0.14599 0.24596 9.4392e-05 -9.2959e-05
0.00036432 9.846e-05 2.5519e-05 0.00015978
0.0002453 -6.6027e-05 3.0496e-06 -7.5643e-05 8.4015e-05 5.3355e-06 0.039872 0.21698
-0.0044615 0.0012746 0.00059917 0.001242
9.2473e-05 0.00025577 2.1492e-05 -6.3105e-05 0.00051011 -9.6239e-06 -0.0043719 0.0011951
-0.08569 0.29352 -0.0040456 -0.00305
-9.1773e-05 -2.826e-05 0.00017526 0.00012707 0.00020981 0.00022644 0.00050392 0.0013126
-0.004091 -0.0029669 -0.03243 0.29018
6320000000 -0.090082 0.23732 -0.0025897 0.0013686 0.0021446 -0.0003637 0.00010406 0.00011493
-0.00043884 0.00045855 -0.00023947 0.00021991
-0.0025932 0.0013527 0.23161 0.29198 0.0018116 0.0056634 0.00010193 8.4162e-05
-5.6601e-05 -8.8144e-05 0.00015582 -3.2102e-05
0.0021673 -0.00039987 0.0019183 0.0056046 -0.12769 0.2555 -0.00017706 -0.00030815
0.00034505 -0.00012502 0.00043225 7.9449e-05
4.3099e-05 0.00016901 3.2881e-05 6.8025e-05 -0.0001767 -0.00025463 0.039074 0.21843
-0.0038564 0.002011 0.0007759 0.00092178
-0.00049185 0.00038762 -5.5548e-05 -4.5901e-06 0.00024331 -0.0001107 -0.0039343 0.0021182
-0.061317 0.30387 -0.0049345 -0.0015149
-0.00030783 0.00019411 8.8546e-05 -8.0881e-05 0.00046048 6.4236e-05 0.00069834 0.00098938
-0.0048564 -0.001513 -0.021619 0.28992
6380000000 -0.070923 0.24409 -0.0018783 0.0018414 0.0016288 -0.0003818 2.997e-05 -5.4208e-05
0.00020591 0.00021171 5.2606e-05 0.00015321
-0.0018899 0.0018517 0.24857 0.27288 0.0029828 0.0042074 -0.00015135 -0.00010657
-0.00016406 -0.00019629 -0.00011527 -0.00026957
0.001615 -0.00048877 0.0031081 0.0041423 -0.099712 0.27151 -0.00020183 0.00014794
0.00055275 -0.00015639 0.00053746 0.00018672
2.6261e-05 -5.8634e-06 -0.00010862 -7.3823e-05 -0.00019937 0.00010862 0.060018 0.20852
-0.0031384 0.0032011 0.00087784 0.00058263
0.0001587 0.0002481 -0.0002367 -0.00023552 0.00059823 -0.00010815 -0.0030683 0.0032103
-0.040457 0.29646 -0.0046517 0.00010298
8.6092e-05 0.00013133 -3.0451e-05 -0.00022457 0.00057917 0.00014912 0.0010954 0.00052518
-0.0045181 8.3102e-05 0.018733 0.29244
6440000000 -0.048529 0.25563 -0.00084895 0.0024308 0.0018173 -0.00080037 0.00039256 -4.7914e-05
0.00033507 -0.00045101 -0.00013667 -0.00025024
-0.00085434 0.0024207 0.26878 0.25935 0.003389 0.0029697 0.00012836 -2.6584e-05
-0.00012906 2.356e-05 -0.00012574 -0.0003051
0.0018334 -0.00083018 0.0034587 0.0029695 -0.082755 0.28647 -0.00017709 0.00026138
-0.00030911 -5.1013e-05 0.00051375 -0.00047198
0.00036585 -0.00018997 0.00011523 -0.00011587 -0.00015305 0.00030689 0.061768 0.20509
-0.0018448 0.0038104 0.00081212 0.00073059
0.00035122 -0.00043384 -9.9563e-05 4.1589e-05 -0.00038304 -4.6873e-05 -0.0018737 0.0038146
0.0013264 0.30262 -0.0043379 0.0014604
-0.00016544 -0.00019908 -0.00014795 -0.00035824 0.00036467 -0.00029863 0.00072782 0.00059872
-0.0044165 0.0012634 0.029973 0.27677
6500000000 -0.029747 0.2558 -0.00018295 0.0019731 0.001387 -0.0010445 0.00017514 -9.0444e-05
7.3062e-05 0.00018343 -6.3395e-05 0.00029654
-0.00018051 0.0019735 0.2944 0.23274 0.0037495 0.0024893 6.3496e-05 6.4604e-05
0.00015299 0.00010462 0.00025916 -0.00013592
0.0014245 -0.0011108 0.0037737 0.0023959 -0.070907 0.28391 -1.3723e-05 3.404e-05
5.6335e-05 -0.00032919 -1.6519e-07 -0.0003883
0.00019703 -2.5958e-05 0.0001351 9.346e-05 -3.4397e-05 3.3217e-05 0.086241 0.20004
-0.00046338 0.0041001 0.0011363 0.00044688
0.00011255 9.5137e-05 9.6716e-05 4.2332e-05 5.5897e-05 -0.00025566 -0.00044238 0.0040005
0.023405 0.30573 -0.00352 0.0018576
5.1263e-05 0.00036718 0.00025004 -9.2205e-05 -3.8768e-05 -0.00049423 0.0010642 0.00051497
-0.0035169 0.0021417 0.067093 0.27862
