# Supplementary material for: Early Detection of Alzheimer’s Disease via Machine Learning-Based Microwave Sensing: An Experimental Validation
Source: Sensors (Basel). 2025 Apr 25;25(9):2718. doi: 10.3390/s25092718 (PMC12074295; doi:10.3390/s25092718)
Supplement: Supplementary file 1 [file sensors-25-02718-s001.zip › measurements_paper_sensors/26 febbraio - PART1/set9/CSF_10_m1.s6p]

!Keysight Technologies,M9804A,MY58100912,A.14.10.03
!Date: Thursday, April 27, 2023 10:28:33
!Correction: S11(C  6-Port  ) 
!S12(C  6-Port  ) 
!S13(C  6-Port  ) 
!S14(C  6-Port  ) 
!S15(C  6-Port  ) 
!S16(C  6-Port  ) 
!S21(C  6-Port  ) 
!S22(C  6-Port  ) 
!S23(C  6-Port  ) 
!S24(C  6-Port  ) 
!S25(C  6-Port  ) 
!S26(C  6-Port  ) 
!S31(C  6-Port  ) 
!S32(C  6-Port  ) 
!S33(C  6-Port  ) 
!S34(C  6-Port  ) 
!S35(C  6-Port  ) 
!S36(C  6-Port  ) 
!S41(C  6-Port  ) 
!S42(C  6-Port  ) 
!S43(C  6-Port  ) 
!S44(C  6-Port  ) 
!S45(C  6-Port  ) 
!S46(C  6-Port  ) 
!S51(C  6-Port  ) 
!S52(C  6-Port  ) 
!S53(C  6-Port  ) 
!S54(C  6-Port  ) 
!S55(C  6-Port  ) 
!S56(C  6-Port  ) 
!S61(C  6-Port  ) 
!S62(C  6-Port  ) 
!S63(C  6-Port  ) 
!S64(C  6-Port  ) 
!S65(C  6-Port  ) 
!S66(C  6-Port  ) 
!S6P File: Measurement: :
# Hz S  RI   R 50
500000000 -0.32838 -0.065428 -0.0096766 -0.0012888 -0.0084738 0.011665 -0.0049588 0.011552
0.012869 0.0065907 -0.0057313 0.0079478
-0.0099646 -0.0018046 -0.40953 -0.075495 0.0086315 -0.011285 0.0010175 0.011869
0.0088339 0.002968 0.0013956 0.014443
-0.0083963 0.011823 0.0087046 -0.011329 -0.2571 0.18962 0.0075737 0.0037186
-0.0025195 0.0077785 0.0022229 0.012945
-0.0046516 0.011702 0.0011589 0.011931 0.0075651 0.0038568 -0.3266 0.040964
-0.019565 -0.0065227 0.016489 0.027206
0.012547 0.0057712 0.0088117 0.0030703 -0.0022252 0.0079646 -0.019426 -0.006379
-0.22159 -0.23264 -0.028356 0.0018685
-0.005115 0.0079547 0.00167 0.014175 0.0020434 0.013576 0.016519 0.027856
-0.028065 0.0015604 -0.26002 -0.14378
560000000 -0.31659 0.10409 -0.022483 -0.067843 0.00028352 0.013569 0.0062833 0.011461
0.011491 0.0040683 0.011756 0.010606
-0.022074 -0.068038 -0.37169 0.091603 -0.041494 -0.0395 0.013589 0.001971
-0.014181 -0.0070118 0.0046402 -0.0030589
0.00012954 0.013435 -0.043011 -0.039267 -0.18211 0.23967 0.00018323 -0.0044791
0.018391 0.0072255 0.0082555 -0.0047454
0.0061677 0.011559 0.013179 0.002701 -1.6849e-05 -0.0047449 -0.30569 0.12955
0.0080136 -0.021149 0.0051525 -0.021991
0.01051 0.0043457 -0.014939 -0.0058371 0.017386 0.0067006 0.0079958 -0.021357
-0.30022 -0.049689 0.011176 -0.049848
0.012087 0.010355 0.0056947 -0.0020395 0.0073235 -0.0049148 0.0051592 -0.022039
0.011234 -0.050278 -0.3283 0.0049011
620000000 -0.27536 0.080758 -0.023333 0.0088243 0.0028724 0.0089332 0.0087615 -0.0043183
0.012705 -0.00018191 0.00198 -0.00026082
-0.023335 0.0089017 -0.39974 0.0355 -0.019578 7.3694e-05 -0.0019561 -0.0022695
0.012674 -0.0052713 0.00075258 -0.0030433
0.0030144 0.0088946 -0.019453 0.00020041 -0.15553 0.25063 -0.0014799 -0.004866
-0.003734 -0.0032961 0.0082627 -0.0033508
0.0089705 -0.0044437 -0.0019242 -0.0021403 -0.0015565 -0.0049794 -0.26234 0.13989
-0.040248 -0.020109 0.012967 0.028353
0.012315 0.00048128 0.012561 -0.0050883 -0.0035266 -0.0035721 -0.040092 -0.020065
-0.21498 -0.087178 -0.044494 0.01488
0.0012624 -0.00040542 0.00082723 -0.0030058 0.008127 -0.0034433 0.012477 0.028845
-0.044495 0.01405 -0.24545 -0.030631
680000000 -0.24177 0.17318 -0.026101 -0.015452 0.0048054 0.0054842 0.0014809 -0.0073684
-0.0021295 -0.012163 0.0054349 -0.006571
-0.026078 -0.015426 -0.39018 0.13661 -0.032936 -0.0023978 -0.0017575 -0.00037885
-0.0016156 -0.0094192 -0.00070061 -0.0019048
0.004859 0.0055804 -0.032906 -0.0023909 -0.10836 0.27219 -0.00056816 -8.9894e-05
-0.0013985 0.00079598 -0.0027551 -0.0094012
0.00158 -0.0073578 -0.0017623 -0.00050427 -0.00058578 8.6598e-06 -0.21924 0.19206
-0.02283 -0.0084529 -0.0083424 -0.011861
-0.0021306 -0.01186 -0.0016904 -0.0094232 -0.0016954 0.0010359 -0.022985 -0.0083223
-0.2818 0.015126 -0.0064697 -0.0079227
0.0054539 -0.0062686 -0.00093446 -0.0017384 -0.0028815 -0.0093729 -0.0084215 -0.01163
-0.0066205 -0.0081296 -0.26131 0.074456
740000000 -0.19547 0.16698 -0.040854 0.025928 0.013804 -0.0038885 0.00014178 -0.0040527
-0.0038896 -0.0026788 -0.0067516 0.0032763
-0.040969 0.026232 -0.33643 0.15667 -0.037409 0.034469 6.0423e-05 -0.0060893
-0.013305 0.0070702 -0.0011084 -0.0052448
0.013699 -0.0039514 -0.037093 0.035066 -0.075455 0.27325 -0.0019639 0.0033711
-0.0017973 -0.0053631 -0.0021394 0.0010437
0.0001438 -0.0038777 6.5135e-05 -0.006373 -0.0018921 0.0030299 -0.20336 0.19949
-0.042736 -0.0092422 0.022058 0.016614
-0.0039442 -0.0026795 -0.012744 0.0075698 -0.0016818 -0.005075 -0.042905 -0.0094385
-0.1788 0.048984 -0.044201 -0.0012084
-0.0063628 0.0032977 -0.0017235 -0.0056437 -0.0026792 0.0011243 0.022231 0.016265
-0.043578 -0.0016757 -0.25145 0.079084
800000000 -0.16674 0.21333 -0.023169 0.015515 0.0055007 -0.010431 -0.0044522 -0.0023199
-0.0042149 0.0015242 0.0037865 8.1419e-05
-0.023003 0.015926 -0.34523 0.22744 -0.0090711 0.034538 -0.0020547 0.002342
-7.2928e-05 0.002093 0.00054876 0.0052706
0.0055773 -0.010393 -0.0090026 0.034533 -0.037195 0.29902 0.0011476 0.0012394
-0.00013356 0.0031561 -0.0018039 0.0007687
-0.0045717 -0.0024537 -0.0021151 0.0020686 0.0011625 0.001156 -0.17469 0.22687
-0.029518 0.013161 0.01517 -0.010553
-0.0046908 0.0015146 -8.2836e-05 0.0021021 -0.00013317 0.0032181 -0.029483 0.013265
-0.23263 0.073065 -0.019031 0.019957
0.0041862 -8.886e-05 0.00072615 0.005458 -0.0015625 0.00092654 0.01534 -0.010589
-0.018943 0.019813 -0.24761 0.12989
860000000 -0.13292 0.23405 -0.018619 0.030666 -0.0029632 -0.010311 -0.0020395 0.00059855
0.0039031 0.0052279 -0.0031349 -0.0028999
-0.018613 0.030481 -0.29834 0.27288 0.0075942 0.035056 -0.00010127 0.0019924
0.0040078 0.00083613 0.0039146 0.00028999
-0.0030558 -0.010283 0.0074552 0.0352 0.010935 0.3098 -0.00053168 -0.00054263
0.0027778 -0.0016986 0.0019697 0.0040154
-0.0020332 0.0007391 1.9798e-05 0.0021125 -0.00054418 -0.00044567 -0.13872 0.23873
-0.018868 0.01787 -0.005945 -0.0093954
0.0039407 0.0053726 0.0039212 0.00067412 0.0027151 -0.001562 -0.019066 0.017959
-0.17763 0.13366 -0.025789 0.016941
-0.0031182 -0.0028805 0.0036296 0.00032565 0.0018815 0.0041991 -0.006306 -0.0092844
-0.025825 0.016644 -0.19925 0.17682
920000000 -0.11013 0.25794 0.0040627 0.039643 -0.009465 -0.0047066 -0.0019977 0.0017519
0.00022613 0.0019293 0.0027535 -0.0011818
0.0042045 0.03959 -0.27206 0.29501 0.028359 0.023474 0.0013785 0.0010947
0.0067796 3.6443e-05 0.0039208 -0.0024042
-0.0095499 -0.0046522 0.028423 0.023457 0.057449 0.31246 0.001693 -5.7583e-05
0.00044158 -0.00025291 0.00080924 -0.0014989
-0.0019138 0.0017864 0.001419 0.0012393 0.0017473 -6.5894e-05 -0.11522 0.25653
-0.012547 0.031259 0.0042121 -0.0066705
0.00035219 0.0018549 0.0069576 0.00019995 0.00050548 -0.00033492 -0.012474 0.031157
-0.17004 0.13846 -0.0030386 0.028816
0.0026866 -0.0011292 0.0039021 -0.0027023 0.0010025 -0.0016647 0.0040185 -0.0067718
-0.003008 0.029127 -0.2086 0.19206
980000000 -0.064082 0.28008 0.016524 0.031314 -0.0096428 0.0046267 0.0019487 0.0037798
0.0039031 -0.0014795 -0.0034427 -0.0026212
0.016527 0.031196 -0.22021 0.33233 0.033782 0.0054913 0.0019019 -0.00019115
0.0016842 -0.0061616 -0.00057413 -0.0028941
-0.0095769 0.0047124 0.033789 0.0053755 0.10425 0.30732 0.00048476 -0.0011233
0.00032198 -0.001841 0.0014771 -0.00030484
0.0019147 0.0036779 0.0019874 -0.00026738 0.00051624 -0.001142 -0.07669 0.26817
0.0072817 0.03115 -0.0097437 -0.0083488
0.0040006 -0.0016126 0.0015313 -0.0061734 0.00027252 -0.0018892 0.0072166 0.031139
-0.13965 0.17306 0.0055383 0.020524
-0.0034355 -0.0024992 -0.00048516 -0.0028773 0.0014196 -0.00037084 -0.0096452 -0.0081338
0.0054719 0.020575 -0.16691 0.2398
1040000000 -0.022989 0.28983 0.033429 0.020351 -0.0012122 0.007714 0.0024041 0.0005769
0.0004161 -0.0036945 -0.00027024 -0.0013329
0.033387 0.020408 -0.18535 0.34694 0.030322 -0.014596 0.0013499 -0.0018725
-0.0025547 -0.0026601 -0.0011385 -0.002971
-0.00118 0.0076779 0.030282 -0.014693 0.15097 0.29484 -0.0005802 -0.001505
-0.0015769 -0.0011503 -0.00057371 -0.0010165
0.0024184 0.00057884 0.0013536 -0.0018217 -0.00053232 -0.0015088 -0.049351 0.27874
0.019503 0.019881 -0.0023975 0.0011852
0.00047054 -0.0034301 -0.0025278 -0.0027111 -0.0014986 -0.00094324 0.019558 0.019983
-0.10739 0.18175 0.013377 0.020444
-0.00029789 -0.0014472 -0.0010118 -0.0027975 -0.00070507 -0.0010971 -0.0023635 0.0012539
0.01356 0.020351 -0.14618 0.26063
1100000000 0.021835 0.30036 0.037467 -0.0028395 0.0035688 0.0043939 0.0023422 -0.0010294
-0.0024155 -0.0033336 -0.004251 -9.473e-05
0.03736 -0.0028037 -0.14164 0.36735 0.015747 -0.028235 -0.00022819 -0.0017771
-0.003651 -0.00081199 -0.0037752 -0.00039437
0.0035907 0.0043416 0.015635 -0.028255 0.19802 0.27557 -0.0017942 0.00035687
-0.0016941 0.00077797 -0.00091834 -0.00065235
0.002439 -0.0010649 -0.00017322 -0.0017793 -0.0018099 0.00031659 -0.0087983 0.28425
0.025729 0.0061424 -0.0026223 7.431e-05
-0.0023746 -0.0033961 -0.0036209 -0.00075494 -0.0016358 0.00071895 0.025777 0.0060988
-0.089342 0.19844 0.020271 0.010022
-0.0041438 -0.00017964 -0.0037425 -0.00048419 -0.00093839 -0.00046897 -0.0026337 8.8743e-05
0.020133 0.0099676 -0.10113 0.29333
1160000000 0.072906 0.29746 0.02573 -0.020411 0.003532 -0.0007044 -0.00026496 -0.0023766
-0.0041733 -0.00098512 -0.0013111 0.0044084
0.025798 -0.020427 -0.097884 0.37281 -0.0036479 -0.029311 -0.0017053 -0.0015068
-0.0027275 0.0025946 -0.0017536 0.0019587
0.0035281 -0.00072278 -0.0037285 -0.029336 0.24198 0.24519 -0.00055119 0.0018298
-0.00046172 0.0019852 -0.0011065 0.00026942
-0.00031501 -0.0024409 -0.0016837 -0.0015272 -0.00062956 0.0018065 0.030934 0.28165
0.022682 -0.010404 -0.0036465 0.004989
-0.0041934 -0.00096942 -0.0027345 0.0024882 -0.00051233 0.001965 0.022636 -0.010482
-0.05472 0.20976 0.020151 0.00063556
-0.0013139 0.0043914 -0.0016235 0.0019736 -0.001093 0.00026039 -0.0036864 0.0050505
0.020153 0.00064274 -0.053968 0.29717
1220000000 0.11679 0.28922 0.012299 -0.030742 -0.0010238 -0.0015597 6.8634e-05 -0.00097111
-0.0028151 0.0022975 0.0011006 0.002022
0.012382 -0.030693 -0.052893 0.3876 -0.01719 -0.02138 -0.0025154 0.00056556
0.00011842 0.0031423 -0.00074453 0.0019566
-0.0010404 -0.0015534 -0.017294 -0.021331 0.28155 0.20655 0.0009496 0.0014439
0.00076862 0.0012004 2.9201e-05 0.00064445
2.0854e-05 -0.00091962 -0.0025831 0.00058177 0.00094679 0.0014986 0.071158 0.27336
0.011458 -0.017794 0.0021718 0.0015961
-0.0028803 0.0023783 0.00019849 0.0031702 0.00061515 0.0012514 0.011454 -0.01778
-0.032358 0.22134 0.015431 -0.013168
0.001115 0.0019845 -0.00080952 0.0020267 2.2521e-05 0.0005549 0.0021416 0.0016057
0.01547 -0.013154 -0.023146 0.3154
1280000000 0.16767 0.26974 -0.0071786 -0.029885 -0.0020736 0.0016439 -0.0010255 -0.0019783
-0.0011643 0.0034107 0.0025754 0.0013386
-0.0071561 -0.029872 -0.0055756 0.37949 -0.024246 -0.0080569 -0.0007586 0.0014401
0.0016854 0.0017341 0.00068994 0.0021525
-0.0020773 0.0016161 -0.024263 -0.0079367 0.31268 0.16294 0.0014587 -0.00016406
0.0011459 0.00031884 0.00016911 0.00040815
-0.0009804 -0.0019504 -0.0007426 0.0014543 0.0015104 -0.0001277 0.10807 0.25682
0.0012774 -0.020384 -0.00010901 8.2972e-05
-0.0011236 0.0034415 0.0016604 0.0016751 0.00109 0.0002974 0.001242 -0.020391
0.0046616 0.22743 0.0038905 -0.016018
0.0025734 0.0014048 0.00077937 0.0021748 9.3446e-05 0.00035897 -0.00021059 0.0001527
0.0039119 -0.01596 0.025065 0.31895
1340000000 0.20565 0.23774 -0.017494 -0.020331 0.00028542 0.0042071 -0.0018617 -0.00076469
0.0015399 0.0028929 0.0017585 -0.0014807
-0.017431 -0.020299 0.033953 0.37208 -0.021265 0.0049053 -0.00017256 0.0018638
0.0019028 0.00078391 0.0012266 0.00074237
0.00024335 0.0042794 -0.021265 0.0050179 0.33474 0.1156 0.00079096 -0.00096994
0.00061426 -0.00051665 0.00017961 0.00022219
-0.0018411 -0.00080699 -0.0001453 0.0018835 0.00079351 -0.00099287 0.14077 0.2366
-0.0089761 -0.017501 0.00089968 0.00064985
0.0016074 0.0028331 0.0019332 0.00072058 0.00071275 -0.0004605 -0.0089792 -0.017504
0.034456 0.22522 -0.0034847 -0.014477
0.0017463 -0.001527 0.0012333 0.0008137 9.311e-05 0.00021857 0.00091298 0.00062261
-0.0034727 -0.014474 0.062996 0.31562
1400000000 0.24058 0.20113 -0.024127 -0.0085788 0.0047832 0.0031802 -0.0021199 0.0008126
0.0027321 0.0010576 0.00034438 -0.0014158
-0.02409 -0.0085901 0.072538 0.35949 -0.0142 0.012922 0.0012961 0.0013009
0.0011443 -0.00069314 0.001182 0.00014604
0.0048214 0.0032007 -0.014143 0.012957 0.34865 0.062121 -0.00010219 -0.0013915
0.00015842 -0.00020718 0.00038512 0.00035175
-0.00215 0.00078712 0.0013097 0.0012767 -5.5722e-05 -0.0014164 0.17028 0.20786
-0.015463 -0.010001 -0.00085039 -0.00026268
0.0027167 0.0010745 0.0011059 -0.00068787 0.00024538 -0.00020983 -0.015496 -0.0099768
0.068248 0.22351 -0.010147 -0.0094097
0.00030737 -0.0014137 0.0012036 7.6351e-05 0.00042772 0.00047941 -0.0008213 -0.00024254
-0.01013 -0.0093986 0.10855 0.30599
1460000000 0.26416 0.15769 -0.021304 0.0044208 0.0051741 -0.0016996 -0.0014391 0.0016946
0.002366 -0.00046337 -0.00028108 -0.00092633
-0.021224 0.0044114 0.1066 0.33738 -0.0049052 0.015224 0.0015691 0.00027102
0.0010387 -0.0012575 0.0012235 -0.00058612
0.0052299 -0.0015622 -0.0047989 0.015294 0.35507 0.0077621 -0.0010824 -0.0010153
0.00031635 -0.00023551 0.00072262 -0.00042774
-0.0014641 0.0017151 0.0015584 0.00027077 -0.0011241 -0.001025 0.19656 0.17909
-0.016364 -0.0026077 -0.00085561 0.0020959
0.0024374 -0.00051411 0.0010256 -0.0013043 0.00036613 -0.00034542 -0.0164 -0.0025995
0.097946 0.21113 -0.012519 -0.0030012
-0.00031653 -0.00086149 0.0012319 -0.00055772 0.0007521 -0.00030356 -0.00082358 0.0020917
-0.012519 -0.0029883 0.14234 0.28588
1520000000 0.27754 0.11699 -0.015585 0.010347 0.003059 -0.0039588 0.00022436 0.0026661
0.0023374 -0.0019482 -0.0010762 -4.4566e-05
-0.015619 0.010298 0.14033 0.32403 0.0025122 0.012238 0.0016807 -0.00065483
0.00014716 -0.001033 0.0002756 -0.0009265
0.0032466 -0.0040122 0.0025561 0.012312 0.34825 -0.048491 -0.00078697 -0.00026417
0.00070367 -0.00098226 6.4747e-05 -0.00015744
0.00020276 0.0026481 0.0016675 -0.00065587 -0.00077421 -0.00029557 0.22015 0.1414
-0.015361 0.0034661 0.0016228 0.0021054
0.0023388 -0.0020411 0.00012265 -0.0010291 0.00063125 -0.0010628 -0.015365 0.0035187
0.12638 0.20033 -0.012127 0.0017268
-0.0010707 -9.8612e-05 0.00025249 -0.00094295 0.00018598 -0.00027068 0.0016257 0.0020808
-0.012142 0.0017241 0.1756 0.26776
1580000000 0.28789 0.071446 -0.0085723 0.013992 -0.0010976 -0.0045727 0.0014872 0.0017272
-0.00018482 -0.002436 -0.00029277 0.00038062
-0.0086483 0.013962 0.16779 0.29937 0.005665 0.0068777 0.00059774 -0.0015121
-0.0004945 -0.001095 -0.00021534 -0.00071303
-0.0012146 -0.0047965 0.0057687 0.0068947 0.32828 -0.10605 -0.0014877 0.00029659
-0.00052417 -0.0013237 0.00036034 -0.00053335
0.0015347 0.0017168 0.00059455 -0.0014994 -0.0014369 0.00029885 0.23431 0.10239
-0.011139 0.0086192 0.0022421 0.00074241
-0.00022602 -0.0023921 -0.00047985 -0.0010826 -0.00055906 -0.0013024 -0.011124 0.0086855
0.15173 0.18471 -0.0095407 0.0079804
-0.00029284 0.00034886 -0.00020052 -0.0007 0.00025647 -0.00060018 0.0022158 0.00069996
-0.0095621 0.0079883 0.20925 0.24217
1640000000 0.29091 0.031025 -0.0013939 0.012711 -0.0028815 -0.0020231 0.0027167 0.0010651
-0.00082927 -0.0017531 -0.00032365 0.00037185
-0.0014086 0.012732 0.19705 0.27595 0.0055441 0.0020363 -0.0004937 -0.0018101
-0.00093095 -0.0004818 -0.00045715 -0.0006298
-0.003005 -0.0022146 0.0056252 0.0020127 0.29936 -0.15528 -0.00064169 0.0012475
-0.0011453 -0.0010442 -8.0024e-05 -0.00032653
0.0027252 0.00099578 -0.00050901 -0.0018215 -0.0007157 0.0012615 0.24719 0.054099
-0.0063113 0.009201 0.0025544 -0.00071958
-0.0008067 -0.0017566 -0.00094681 -0.00048574 -0.0011426 -0.0010445 -0.0062948 0.0092203
0.17521 0.16333 -0.0044601 0.010011
-0.0003013 0.00039741 -0.00045753 -0.0006229 -0.00020838 -0.00034989 0.0025512 -0.00068799
-0.0045025 0.01002 0.23507 0.21231
1700000000 0.28536 -0.013438 0.0022199 0.0096618 -0.0032261 0.00035484 0.0031278 -0.0012697
-0.002249 -0.00057581 0.00042896 0.00042489
0.0021922 0.0096934 0.21592 0.24523 0.0027842 -0.00054234 -0.0014287 -0.0007079
-0.0007703 -0.00010729 -0.00085547 -0.00044332
-0.0034173 0.00054477 0.0028767 -0.00057671 0.25564 -0.19425 0.00023971 0.001454
-0.0019445 -0.00014821 -0.00056736 -0.0010172
0.0030669 -0.0013177 -0.0014296 -0.00069542 0.00023111 0.0015338 0.24484 0.0044398
-0.0035841 0.0093031 0.0017195 -0.002078
-0.002264 -0.00056624 -0.00077068 -8.7052e-05 -0.0019686 -8.0041e-05 -0.003553 0.0093131
0.19435 0.14558 0.00066976 0.010066
0.00047333 0.00040405 -0.00085892 -0.00041813 -0.00047164 -0.00097218 0.0017554 -0.0021098
0.00066264 0.010116 0.25325 0.17904
1760000000 0.27455 -0.061714 0.0044707 0.0061932 -0.0018418 0.0012215 0.001353 -0.003472
-0.0013487 0.00076043 0.00021821 -0.00055411
0.0044846 0.0061981 0.24217 0.2065 9.6173e-06 -0.0017237 -0.0012851 6.12e-05
-0.0011061 0.00084712 -0.0004669 0.00030962
-0.0019748 0.00128 9.9874e-05 -0.0018485 0.20638 -0.22668 0.0010693 0.0012546
-0.001056 0.0014835 -0.0012471 -0.0006594
0.0013111 -0.0035107 -0.0012628 5.6327e-05 0.001167 0.0013511 0.23638 -0.047142
-0.00051253 0.0080421 -5.4256e-05 -0.002505
-0.0012672 0.0007373 -0.0011063 0.00089796 -0.0011822 0.0014574 -0.00048302 0.0080302
0.21049 0.11331 0.0045983 0.007271
0.00016193 -0.00054985 -0.0004785 0.0002974 -0.0013051 -0.00073133 -4.1467e-05 -0.0025081
0.0046571 0.0072786 0.26682 0.14182
1820000000 0.25223 -0.098977 0.004478 0.0026441 3.5759e-05 0.0023459 -0.00094452 -0.0031074
-0.0010626 0.00095659 -0.00014391 -1.8606e-06
0.004477 0.0026515 0.25352 0.17762 -0.0021462 0.00012148 -0.0014712 0.00094147
-8.7309e-05 0.0011726 -0.00068694 0.00040948
0.00019887 0.0024219 -0.0022176 -5.5097e-05 0.15654 -0.24061 0.001771 0.00059451
-0.00015255 0.0022484 -0.0018715 0.000226
-0.0009545 -0.003066 -0.0014795 0.00094065 0.0017531 0.00049693 0.20777 -0.09461
0.0006661 0.0064891 -0.0016093 -0.0017727
-0.0010269 0.00096826 -5.6441e-05 0.0011619 -0.00015648 0.0022714 0.00068741 0.0064664
0.23004 0.086836 0.0056394 0.0034704
-7.5252e-05 4.1602e-05 -0.00067817 0.00042487 -0.0017911 0.0002551 -0.0016419 -0.0018272
0.0056714 0.0034118 0.27069 0.10682
1880000000 0.21853 -0.14022 0.0022394 0.000554 -4.2775e-05 0.0021816 -0.0028368 -0.0023141
-4.7908e-05 0.0016296 0.00037176 -0.00053762
0.0022052 0.00051885 0.25875 0.13154 -0.0037789 0.0028811 -0.00030858 0.0018277
0.00047835 0.0012911 0.0001195 0.00091939
-0.00012045 0.0023027 -0.0040502 0.0028952 0.10611 -0.24854 0.0020816 -0.0011881
0.0015917 0.0018627 -0.00090582 0.001558
-0.0027916 -0.0023213 -0.00028035 0.0018512 0.0021118 -0.0012044 0.16752 -0.13564
0.0011277 0.0047051 -0.0024096 8.1736e-05
-1.5826e-05 0.0016411 0.00048067 0.0013256 0.0017292 0.0018834 0.0011357 0.0047114
0.23614 0.057389 0.0059604 0.0010048
0.00034617 -0.00060392 0.00010155 0.00089052 -0.00091868 0.001606 -0.0024626 7.9317e-05
0.0059454 0.00093136 0.27232 0.072541
1940000000 0.18026 -0.16676 0.00028958 -0.0010549 0.0018253 0.0020067 -0.0038132 0.00029039
0.0013143 0.00074571 -0.00055648 -0.00070545
0.0001193 -0.0010978 0.26102 0.10064 -0.0016455 0.0057284 0.0010786 0.001395
0.001926 0.00053029 0.00099152 0.00024862
0.0017621 0.0018345 -0.0018449 0.0058704 0.063012 -0.24148 0.00061695 -0.0024599
0.0023299 0.00046386 0.00043164 0.0017343
-0.003862 0.00024624 0.0010821 0.0013655 0.00049538 -0.0024657 0.11538 -0.16691
0.00036702 0.0033015 -0.0018478 0.001528
0.0012889 0.00076328 0.0019423 0.00050624 0.0023234 0.00045719 0.00036895 0.0033087
0.24179 0.021192 0.0042951 -0.0029669
-0.00049444 -0.00073069 0.00096335 0.00028984 0.0004489 0.0017735 -0.0018958 0.0016237
0.0042288 -0.0029587 0.26221 0.036647
2000000000 0.13534 -0.18266 -0.0034259 0.00093892 0.0028142 0.0011202 -0.0023447 0.0036272
0.00090016 0.00026922 -0.00081208 0.00037754
-0.0033786 0.00098814 0.24845 0.065105 -0.00059506 0.0074407 0.0017384 0.00035676
0.0012893 -0.0011749 0.00040285 6.2408e-05
0.0029423 0.0012254 -0.00050279 0.007867 0.020931 -0.22888 -0.0014511 -0.0015403
0.0021262 -0.00097646 0.001751 0.0015104
-0.0023776 0.0037228 0.0017475 0.00031343 -0.0014709 -0.0015156 0.062114 -0.17805
-0.0011037 0.0032291 -0.00026342 0.0021104
0.00081684 0.00032904 0.0012975 -0.0012374 0.0020702 -0.0010694 -0.0010994 0.0032045
0.24021 -0.011137 0.00060027 -0.004004
-0.00083615 0.00040871 0.0004567 9.0708e-05 0.0016523 0.0015217 -0.00010566 0.0021198
0.00053186 -0.0039277 0.24992 0.0085391
2060000000 0.087656 -0.19134 -0.0042508 0.002948 0.0028856 -0.0005831 0.00071573 0.0034692
0.0014441 -0.00047032 -0.00031356 0.001103
-0.0042091 0.0029844 0.23576 0.035406 0.0041982 0.0085312 0.0010545 -0.00084448
0.00066537 -0.001556 0.00041399 -0.0001383
0.0029295 -0.00081685 0.0047189 0.0087552 -0.013631 -0.21059 -0.0018487 0.00022248
0.00069501 -0.0024449 0.0028326 0.00045045
0.00085951 0.0034041 0.0010739 -0.00079392 -0.001818 0.00022584 0.0097561 -0.17539
-0.0021273 0.004502 0.0010833 0.0012601
0.0015552 -0.00041799 0.00061243 -0.0015237 0.00063543 -0.0022915 -0.0021377 0.0044886
0.22719 -0.049236 -0.0015043 -0.0047408
-0.00022725 0.0011201 0.0005028 -0.00014532 0.0029007 0.00052885 0.0011029 0.0011122
-0.0014489 -0.0046641 0.2343 -0.016652
2120000000 0.042831 -0.18247 -0.0034564 0.0064726 0.002349 -0.0025738 0.0029204 0.0020827
0.00073172 -0.0014475 0.001072 0.00021807
-0.0034751 0.0063553 0.21541 0.012039 0.0067723 0.0049239 0.0010783 -0.0013791
-0.00125 -0.0021173 -1.8176e-05 -0.00093645
0.0022266 -0.0028419 0.0069642 0.00462 -0.041735 -0.19214 -0.00086359 0.0015614
-0.0015327 -0.0017853 0.00086124 -0.0020962
0.0028854 0.0020417 0.0011317 -0.0013321 -0.00077574 0.0015883 -0.039265 -0.15835
-0.0024118 0.006454 0.0016873 0.0010016
0.00075073 -0.0015192 -0.0012919 -0.0019701 -0.0015497 -0.0017043 -0.0023638 0.0064874
0.21306 -0.082787 -0.0058198 -0.0025001
0.001085 0.00029449 -0.00011503 -0.0010419 0.0007871 -0.0021391 0.0016939 0.00099543
-0.0056939 -0.0025469 0.21386 -0.031628
2180000000 0.0022609 -0.17083 -0.002021 0.009413 0.00067248 -0.0021046 0.0032948 -0.00040898
0.00035192 -0.0012727 0.0010761 0.00015007
-0.0021581 0.0092718 0.19634 -0.0072953 0.0078343 0.0044551 -0.00095736 -0.001646
-0.0021878 0.00068217 4.5976e-05 0.00025995
0.00055517 -0.0022066 0.0078911 0.0040567 -0.062669 -0.16829 0.0011088 0.0016433
-0.0010493 -0.00029645 0.00055211 -0.0020476
0.0032304 -0.00040066 -0.00090467 -0.0017551 0.0012265 0.0015769 -0.076185 -0.13336
-0.00097603 0.0092602 0.0019167 -0.00020085
0.00034117 -0.001239 -0.0020777 0.00074769 -0.00099243 -0.00025192 -0.00098918 0.0092821
0.18721 -0.11361 -0.0061817 0.0015411
0.001038 0.00025907 -6.7285e-06 0.00027265 0.00051091 -0.0019984 0.0019022 -0.00011352
-0.0061599 0.0014412 0.19767 -0.046936
2240000000 -0.027711 -0.14619 0.0020743 0.010692 -0.00047578 -0.0030016 0.0018331 -0.0023248
-0.0017428 -0.00080797 0.00061977 -0.0017075
0.0018302 0.010836 0.17626 -0.012517 0.0091198 0.00058292 -0.00098475 -9.2701e-05
-0.00067817 0.0012475 -0.00057539 -0.00068533
-0.00077273 -0.0028239 0.0089397 0.00043821 -0.080193 -0.14344 0.0019076 -0.0014512
-0.0013049 8.8956e-05 -0.0022845 -0.0017548
0.0017919 -0.0023457 -0.0010638 -0.00012776 0.0018992 -0.0015625 -0.11125 -0.10356
0.0013239 0.010948 0.0018797 -0.00044642
-0.001821 -0.00067497 -0.00065452 0.001146 -0.0012309 0.00016104 0.0014022 0.010964
0.15858 -0.1306 -0.0062977 0.0046205
0.00082422 -0.0017393 -0.00053322 -0.00054107 -0.0022324 -0.00166 0.0018157 -0.0004642
-0.0063512 0.0046073 0.17312 -0.056086
2300000000 -0.054042 -0.11961 0.0071322 0.0090238 -0.0011995 -0.0022296 -0.00052556 -0.0016677
-0.0012305 0.00058367 -0.0011382 -0.0005768
0.0073336 0.0092207 0.15678 -0.022914 0.0093036 -0.0019475 -0.00077695 0.00052238
-0.00024185 0.0015993 -0.00014834 0.0008911
-0.0012121 -0.0019404 0.0091484 -0.0019117 -0.091187 -0.11942 0.00027642 -0.0016549
-9.4683e-05 0.0019913 -0.0021904 0.00072617
-0.00066547 -0.0016386 -0.0007697 0.00062139 0.00017307 -0.001692 -0.131 -0.068518
0.0059066 0.011295 0.00053509 -0.0020352
-0.0012106 0.00059722 -0.0002126 0.0015855 -4.5685e-05 0.0020106 0.0059929 0.011257
0.12451 -0.15171 -0.0038979 0.0076411
-0.0013313 -0.00072258 -0.00010488 0.00083799 -0.0022749 0.00050809 0.00075244 -0.0019929
-0.0038836 0.0077583 0.1583 -0.057568
2360000000 -0.072345 -0.088419 0.010092 0.0086775 -0.0014829 -0.0017448 -0.0015776 -0.00071505
-0.00061801 0.0010709 -0.0015698 -0.00060795
0.010289 0.0085428 0.14573 -0.023329 0.0085484 -0.0055369 -0.00054469 0.0010497
0.0021108 0.0003681 -0.00019749 -0.00012796
-0.0010993 -0.001471 0.0085054 -0.0052924 -0.10174 -0.098348 -0.0026961 -0.0011811
0.0011015 9.2879e-05 -0.0008829 0.0018856
-0.0016653 -0.00075127 -0.00037838 0.0010739 -0.0027072 -0.0011309 -0.1492 -0.035868
0.010093 0.010561 0.0012665 -0.0022158
-0.000514 0.001039 0.0019416 0.00040876 0.001158 0.000146 0.0099966 0.010519
0.094664 -0.15278 0.00019557 0.008737
-0.0016772 -0.00055557 -8.3975e-05 -0.00029084 -0.00078788 0.0019367 0.0012825 -0.0022552
0.00026675 0.0088986 0.13528 -0.06133
2420000000 -0.080349 -0.059897 0.01403 0.0032462 -0.0035581 -0.001176 -0.00098491 0.00082781
0.0011051 0.0013789 -0.001399 0.001555
0.013806 0.0030849 0.1291 -0.022688 0.0047857 -0.007603 0.0013549 0.0009388
0.00081144 -0.0015514 -0.00015829 -0.00013743
-0.0033842 -0.001376 0.0048715 -0.0075572 -0.11377 -0.076731 -0.0022371 0.0013197
0.0002009 -0.00023259 0.00039461 0.0027631
-0.00081486 0.00080963 0.0014949 0.00078561 -0.0023259 0.0014651 -0.15727 0.0087853
0.014362 0.0081336 -0.00013535 -0.0028157
0.0011414 0.0012795 0.00084957 -0.0014862 -0.00010098 -0.00044599 0.014293 0.0081739
0.060305 -0.15184 0.0017298 0.0093313
-0.0013314 0.0017862 -0.00018825 -0.00019587 0.00033025 0.0028771 -0.00018369 -0.0029609
0.0018059 0.0092467 0.11726 -0.055375
2480000000 -0.081539 -0.030137 0.014012 -0.0021214 -0.0018412 0.00020016 -0.00022984 0.0011932
0.0018039 -0.00060528 4.8791e-05 0.0014858
0.013841 -0.0020886 0.13062 -0.024466 0.0025231 -0.0094431 0.0011971 -3.9269e-05
-0.00063553 -0.0010905 -0.00020341 -0.0001144
-0.0018242 7.471e-05 0.0025088 -0.0095642 -0.11719 -0.058348 -0.00069238 0.0033184
-0.00017339 -0.00087292 0.0018161 0.0011135
-0.00028026 0.0012757 0.0010658 -0.00017427 -0.00056252 0.0032815 -0.1591 0.044989
0.018333 0.0013551 -0.0020091 -0.0025319
0.0018402 -0.00066322 -0.00053423 -0.0011296 -0.00028197 -0.00077274 0.018313 0.0013621
0.029589 -0.14578 0.0044357 0.0078988
0.0002408 0.0015365 -0.00020557 -0.00021244 0.0018057 0.0010309 -0.0020152 -0.002363
0.0043926 0.007916 0.098235 -0.052683
2540000000 -0.086257 -0.0015693 0.011736 -0.0059982 -0.0020901 0.00096669 0.00055825 0.00077203
4.5915e-05 -0.0017875 0.0011662 0.001942
0.01184 -0.0057392 0.11711 -0.014762 -0.001548 -0.0083227 0.00051149 -0.0016613
-0.0015695 -0.00021801 -0.00035365 0.00034079
-0.0024747 0.0010475 -0.001804 -0.008203 -0.12354 -0.034307 0.0019571 0.0025301
-0.001126 -9.1336e-05 0.001841 -0.00097397
0.00068428 0.00063208 0.00040581 -0.0014753 0.0021599 0.0025215 -0.15844 0.084986
0.017726 -0.0050426 -0.0022045 -0.0017446
5.57e-05 -0.0018093 -0.0015891 -0.00028114 -0.0011474 0.00012788 0.017721 -0.0051138
0.0039088 -0.1302 0.0073945 0.0064622
0.00081877 0.0016525 -0.00045079 0.00033838 0.0017366 -0.00079038 -0.0022561 -0.0019055
0.0073311 0.0064422 0.082962 -0.037382
2600000000 -0.07873 0.022772 0.0085741 -0.0094547 -0.0011466 0.0024329 0.00050524 -0.00035034
-0.0012585 -0.0010439 0.0016791 0.0003403
0.008718 -0.0096314 0.11231 -0.030857 -0.0039902 -0.0061756 -0.00056671 -0.00068125
-0.00032527 0.0016435 -0.00020493 0.0006536
-0.0011325 0.002632 -0.0037905 -0.0060791 -0.12816 -0.011128 0.0031324 0.00013611
-0.00014658 0.0012621 0.0013768 -0.0016012
0.00052734 -0.00027844 -0.00036893 -0.00055275 0.0030441 -0.00022566 -0.14288 0.11798
0.014901 -0.012034 -0.0034227 -9.9559e-06
-0.001454 -0.0010438 -0.00043237 0.001594 6.9121e-05 0.0012774 0.014951 -0.012161
-0.023161 -0.11525 0.0088497 0.0057616
0.001696 0.00051447 -0.0002391 0.00084538 0.0012083 -0.0015159 -0.0034692 0.00017354
0.0089554 0.0057968 0.076167 -0.024152
2660000000 -0.074012 0.048125 0.0049915 -0.011426 -7.0687e-06 0.00099814 -0.0001467 -2.897e-06
-0.0025586 0.00060943 0.0015844 -0.00060553
0.0048877 -0.011387 0.11864 -0.026357 -0.0050674 -0.0043383 -0.0012815 -0.00032038
0.00020652 0.0018902 0.00050673 0.00085369
-0.00019635 0.00079578 -0.0049498 -0.0042862 -0.12879 0.0091624 0.0020725 -0.0016423
0.0001022 0.00092699 -0.00094887 -0.0013195
-0.00011241 5.8434e-05 -0.0011321 -0.00043872 0.0017984 -0.0016142 -0.1247 0.14897
0.0085805 -0.015753 -0.0022594 0.0011469
-0.00262 0.00066883 0.00024959 0.0020052 9.2665e-05 0.00068431 0.0084208 -0.015817
-0.041309 -0.099475 0.01077 0.0016184
0.0014239 -0.00072534 0.00069443 0.00085112 -0.00083693 -0.0015394 -0.0023065 0.0011886
0.010734 0.0014886 0.069519 -0.0048507
2720000000 -0.062172 0.067806 0.00057933 -0.011929 -5.5064e-05 0.002407 -8.6819e-05 1.4436e-05
-0.0018718 0.0021393 0.00041806 -0.0017086
0.00069559 -0.011904 0.10487 -0.028657 -0.0052168 -0.00067734 -0.0013624 0.00053527
0.0018872 0.00057987 0.00089934 -0.0001127
-0.00025361 0.0027777 -0.0052942 -0.00099732 -0.12321 0.039367 0.00058214 -0.0027499
0.00030656 0.00045473 -0.0013099 0.00047003
-8.598e-05 7.2235e-05 -0.001459 0.00039685 0.0004918 -0.0023849 -0.091062 0.17956
0.0019111 -0.017242 -0.0018338 0.0022626
-0.0018448 0.0021299 0.0018978 0.00061984 0.0001501 0.00065419 0.0017232 -0.017147
-0.056456 -0.073356 0.012284 -0.0012056
0.00051835 -0.0016334 0.00082423 -0.00024015 -0.0013538 0.00043514 -0.0017524 0.0021703
0.01216 -0.001113 0.074791 0.015874
2780000000 -0.048551 0.085982 -0.0039926 -0.010845 -0.00026139 0.00098287 0.00059217 -0.00017948
0.0013443 0.0026086 -0.000686 -0.0018752
-0.0040376 -0.010869 0.10342 -0.041473 -0.0039223 0.00040387 -0.000101 0.0014536
0.0017003 -0.00098485 0.00021102 -0.00022749
-6.9848e-06 0.0011784 -0.004204 0.00050078 -0.12081 0.068856 -0.0023552 -0.0016982
0.0005331 -0.00023512 -0.00065752 0.0004221
0.00056403 -8.2729e-05 -0.00020676 0.0014717 -0.0020937 -0.0017952 -0.062502 0.20081
-0.0051205 -0.015497 -0.00023822 0.00217
0.0012878 0.0024862 0.0017505 -0.00099118 0.00068995 -0.00025357 -0.0049282 -0.015478
-0.070394 -0.047245 0.010466 -0.0059328
-0.00078784 -0.0019703 0.00010197 -0.00022331 -0.00063053 0.00049795 -0.00026361 0.0020155
0.010375 -0.0058345 0.078068 0.033076
2840000000 -0.033452 0.10259 -0.0073305 -0.0077058 0.001045 0.0019132 -0.00011183 -0.00017081
0.0013582 0.00080139 -0.0017132 0.00014793
-0.0072899 -0.0077094 0.1012 -0.033604 -0.0030716 0.0014927 0.000377 0.00061686
-1.5001e-05 -0.001585 -8.9611e-05 -0.00014883
0.001288 0.0020148 -0.0032304 0.001614 -0.11586 0.095082 -0.0015052 0.00066426
0.00026793 0.00028779 0.00075092 0.0011836
-5.1422e-05 -0.0002628 0.00037977 0.00069935 -0.0017377 0.000486 -0.026887 0.21793
-0.0097438 -0.011182 0.00030847 0.0014775
0.0014556 0.00084927 -6.0104e-05 -0.0016967 0.00039844 0.0003 -0.0098757 -0.011178
-0.076827 -0.021292 0.0079381 -0.0072668
-0.0016645 0.00012069 -3.2794e-05 -5.2234e-05 0.00080771 0.0010177 0.00031745 0.0012707
0.0081022 -0.0071938 0.091911 0.051047
2900000000 -0.018236 0.12157 -0.0090157 -0.0035309 0.0013969 0.00043145 0.00035114 -0.0008598
0.0020661 -0.0010875 -0.00078151 7.6712e-05
-0.008955 -0.003621 0.083926 -0.041968 -0.00093758 0.0024624 0.00073661 0.0002977
-0.00060237 -0.0015794 -0.00028949 0.00010858
0.0013501 -2.3205e-05 -0.00088281 0.0027229 -0.098657 0.12799 -0.00081951 9.0511e-05
-0.00027122 -0.001039 0.001581 -1.2827e-05
0.00033454 -0.00088754 0.00086357 0.00033893 -0.00064123 0.00010848 0.010682 0.22019
-0.012024 -0.0055516 0.0012521 0.0017233
0.0019919 -0.0011975 -0.00065345 -0.0015729 -0.00053459 -0.0014216 -0.012089 -0.0055014
-0.075763 0.01071 0.006072 -0.010331
-0.00078115 2.9229e-05 -0.00028823 0.0002603 0.0015276 -0.00026235 0.0009886 0.0018784
0.0060374 -0.01036 0.10753 0.056686
2960000000 0.0018918 0.13279 -0.0088718 6.6419e-05 0.00083695 0.0018175 -0.00081715 -0.00092475
-0.00048808 -0.0018575 -0.00071017 0.00059775
-0.0089295 0.00013481 0.091912 -0.041594 -0.00063423 0.0011729 0.00095171 0.00016098
-0.0012588 -0.00068758 0.00045435 0.00041397
0.00049413 0.0014868 -0.00040858 0.0012679 -0.081595 0.15886 -0.00051933 0.00025968
-0.00060447 0.00077901 0.00022535 -0.0022708
-0.00080309 -0.00093377 0.00099044 9.3878e-05 -0.00051385 0.00027292 0.051496 0.22815
-0.011427 0.00037178 0.001778 0.00035308
-0.00056356 -0.0019556 -0.0013364 -0.00063279 -0.00078776 0.0007016 -0.011311 0.00036998
-0.066987 0.038857 0.0018175 -0.011387
-0.00071168 0.0007548 0.00075926 0.00030142 0.00013922 -0.0019567 0.001748 0.00062008
0.0018533 -0.011403 0.12705 0.068161
3020000000 0.020756 0.14786 -0.0067535 0.0036164 0.0019383 -0.00032849 -0.0010163 -9.174e-05
-0.00084398 0.00037844 -0.00033325 0.00067129
-0.0067576 0.0035483 0.081821 -0.029907 -0.00026782 -6.5071e-05 0.00040422 -0.00081144
-0.0017216 0.00042396 0.00074623 -0.00038909
0.001637 -0.00035816 -6.414e-05 -0.00010087 -0.058689 0.18445 -0.0004943 0.00091838
0.00010701 -8.2955e-05 -0.00059851 -0.001525
-0.0010226 -2.1322e-05 0.00037982 -0.00086879 -0.00041628 0.00090695 0.091303 0.22131
-0.0095516 0.0037824 0.00065423 0.0004782
-0.000719 0.00051249 -0.0016099 0.00044284 0.00033855 0.00027045 -0.0094938 0.0038266
-0.054254 0.066309 -0.0011939 -0.010705
-0.0001778 0.00077957 0.00058317 -0.00039842 -0.00043087 -0.001201 0.00080568 0.00058185
-0.0011898 -0.010738 0.149 0.065421
3080000000 0.047074 0.15595 -0.0048787 0.0057412 0.0016164 -0.00035508 -0.00059733 -2.6724e-05
-0.00036151 0.00036046 0.00018187 0.00049991
-0.0048236 0.0057847 0.079114 -0.025894 -0.00022155 0.00058036 -0.00012818 -0.00029453
-0.00031472 0.00095503 -7.6749e-05 -0.00047987
0.0014004 6.3086e-05 -0.00011319 0.00031759 -0.022232 0.20524 -0.00074418 0.00028756
0.00038851 0.00078451 -0.0021478 -0.0011763
-0.00066114 3.1691e-06 -0.00017771 -0.00036936 -0.00085729 0.00028446 0.12432 0.21274
-0.0054811 0.0070092 0.0015332 0.00024954
-0.00028817 0.00019486 -0.00032875 0.00097551 0.00019706 0.00058139 -0.005568 0.0070457
-0.030492 0.094462 -0.0059734 -0.0092041
0.00016881 0.00047687 -0.00019321 -0.00067451 -0.0015487 -0.0011866 0.0016752 -0.00010105
-0.0060946 -0.0092889 0.16338 0.071531
3140000000 0.074737 0.16133 -0.00152 0.0075371 0.0027727 -0.0014299 -0.0011211 0.00097959
0.0015349 0.00079157 0.00041398 7.6927e-05
-0.0013352 0.0074108 0.074404 -0.026826 -0.00088077 0.00013002 0.0007491 -0.00024069
-3.2977e-06 0.0010832 0.00057634 -0.00049105
0.0028468 -0.0013497 -0.0009586 -0.00010298 0.018618 0.22657 0.00014181 0.0016714
0.001102 -0.00063351 -0.0029483 0.00093545
-0.0011533 0.00095642 0.00074273 -0.00021813 8.4158e-05 0.0016569 0.15986 0.18904
-0.0013157 0.0077752 0.0010781 -0.001334
0.0014367 0.00079646 -8.8133e-05 0.00099176 0.0013812 -0.0005408 -0.0012748 0.0079179
-0.016823 0.11362 -0.0075607 -0.0056507
0.00033683 0.00018983 0.00062886 -0.00048846 -0.0031293 0.00025272 0.0008278 -0.0014922
-0.0076857 -0.0054619 0.18717 0.063386
3200000000 0.10716 0.17144 0.0036896 0.0067094 0.00078465 -0.0032941 -4.5738e-05 0.0016582
0.00057319 -0.0018833 -3.1096e-05 0.00056761
0.0035536 0.006562 0.085334 -0.026308 -0.00093168 0.00041543 -0.00044365 -0.00090368
0.00065955 0.0010163 -0.00030004 -0.00098615
0.001009 -0.0027064 -0.0010934 0.00028502 0.062817 0.23182 0.00098736 0.00061797
1.2866e-05 -0.0018188 -0.0019127 0.0026288
-2.8178e-05 0.0016875 -0.00038715 -0.00087608 0.00094001 0.00074186 0.18131 0.1665
0.0014528 0.0066866 0.00053677 -0.0014092
0.00056749 -0.0017799 0.0007728 0.0010139 0.00029296 -0.0016921 0.0016256 0.0066864
0.018309 0.1311 -0.0088514 -0.0016523
0.00014082 0.00030667 -0.00046253 -0.00081764 -0.0023552 0.0021339 0.0002535 -0.001241
-0.0087419 -0.0014862 0.2043 0.061929
3260000000 0.13789 0.164 0.0041248 0.0034942 -0.00070054 -0.0024217 0.001059 0.00086457
0.00029157 -0.0016025 -0.0001668 -7.7715e-06
0.0040323 0.0034402 0.091971 -0.029455 -0.0017362 0.0016634 -0.00046326 -0.00018981
0.00091422 -0.00044664 -0.0010334 1.1734e-05
-0.00082571 -0.0028866 -0.0018925 0.0019701 0.11236 0.22944 0.00047493 9.633e-06
-0.00037772 -0.00089601 0.00064835 0.0024392
0.0010068 0.00085938 -0.00051545 -0.00017051 0.00069795 -6.1095e-05 0.20796 0.12952
0.0042786 0.0052845 -0.00089941 -0.0016305
0.00026426 -0.0017836 0.00097775 -0.00036092 -0.00052265 -0.0012009 0.0043749 0.0050529
0.040992 0.14075 -0.0072137 0.002821
-0.00021506 -2.3566e-05 -0.0011117 3.8677e-05 0.00020475 0.0027086 -0.00085435 -0.001322
-0.0069913 0.002748 0.23368 0.052061
3320000000 0.16888 0.15967 0.007048 0.0013872 -0.00086982 -0.0019121 0.00084306 0.00046016
-0.0020404 -0.0013489 0.00028282 -8.4217e-05
0.0068786 0.0017446 0.099724 -0.0244 0.00056473 0.0021138 -0.00040489 -0.00049461
-0.00011446 -0.00030943 -0.00047793 0.00027633
-0.00046825 -0.0020009 0.00045221 0.0021979 0.1613 0.2219 0.00048642 -0.00027033
-0.0012712 -0.00072629 0.00077976 0.0011648
0.00077221 0.00034942 -0.00039266 -0.0004771 0.00041099 -0.00012793 0.21792 0.099648
0.0049222 0.0021263 -0.0012434 -0.00018892
-0.0018971 -0.0012832 -0.00016003 -0.00048368 -0.001403 -0.00078108 0.0049272 0.0020761
0.070018 0.14341 -0.0042423 0.004269
0.00022905 0.0001605 -0.00024553 0.00044867 0.00068221 0.0018224 -0.0010402 -0.00017336
-0.0043444 0.0039328 0.24993 0.039216
3380000000 0.20368 0.14281 0.0053261 -0.0017727 -0.0012202 0.00059617 0.0012283 0.00021868
-0.0016791 0.00087624 0.00048804 -6.9135e-05
0.0056767 -0.0016352 0.11027 -0.033467 -0.00016648 0.0030005 -0.0011152 -0.00041187
-0.00019648 4.0894e-05 -0.00091203 0.0007366
-0.0011966 0.00041598 -4.8924e-05 0.0033207 0.20321 0.20014 0.00033027 -0.00061491
-0.0018323 0.00064989 0.0013307 0.00054808
0.0011991 0.00018714 -0.0011989 -0.00041248 0.00059648 -0.0005823 0.23272 0.066543
0.006202 0.0017034 -0.00016968 0.00057599
-0.0015671 0.00080797 -0.00016114 0.00011017 -0.0021336 0.0010515 0.0061677 0.001727
0.10865 0.13487 -0.00064617 0.005415
0.00028175 0.00018826 -0.00090528 0.0003457 0.0018917 0.00093911 4.0843e-05 0.00043171
-0.00087368 0.0053651 0.27921 0.019408
3440000000 0.23512 0.12356 0.0047881 -0.0035031 -0.00037298 -0.0015743 0.00074688 -2.8878e-05
-0.0013151 0.0015918 0.00072318 0.00013484
0.0049148 -0.0035337 0.10335 -0.037164 0.0027004 0.0021652 -0.00089665 0.0011379
1.6127e-05 0.00025368 0.0002547 0.0010708
-0.0010099 -0.001929 0.002938 0.0021819 0.24262 0.17326 -0.00054289 -7.1442e-05
-0.00031186 0.001593 0.0011159 0.00062433
0.00072529 5.5317e-05 -0.00090953 0.0011491 -0.00050046 -0.00023242 0.23431 0.035038
0.0070028 -0.0014904 -0.00023441 -0.00017283
-0.0015391 0.001554 3.2387e-05 0.00045894 -0.00010676 0.0017171 0.0071615 -0.0013955
0.13497 0.12898 0.0024646 0.0032847
0.00072367 2.2012e-05 -0.00014823 0.00073069 0.0015308 0.00046964 -0.00048843 -0.00032729
0.0022823 0.0032436 0.29563 -0.0082223
3500000000 0.26886 0.092376 0.0026367 -0.0042802 -0.00092039 0.0012359 0.0010586 -0.00076941
-0.00086686 0.00099251 0.00071665 -0.00048653
0.0027283 -0.0046267 0.1169 -0.060981 0.0030239 0.0013618 -0.00055485 0.00057796
0.00054982 0.00014946 -0.00010043 5.1391e-05
-0.001495 0.0019311 0.0033018 0.0013794 0.27394 0.13789 0.00036747 -0.00028321
8.4262e-05 0.0012266 0.0010544 -0.00012804
0.0011173 -0.0007777 -0.00052765 0.00062399 0.00022457 -0.00025361 0.23971 0.0070081
0.0066025 -0.0042072 -0.00031347 0.00017063
-0.001056 0.0012001 0.00076397 -0.0001891 0.00015223 0.0011315 0.0064936 -0.0042009
0.17744 0.10483 0.0031113 0.0011804
0.00062044 -0.00069402 -0.00060317 0.00055729 0.001392 -0.00059817 -0.00037856 0.00020214
0.0031138 0.0015 0.31688 -0.035262
3560000000 0.2879 0.058896 0.00053924 -0.0058934 0.00010647 -0.0011469 0.00046336 0.00023911
0.001409 0.0017158 0.00028533 -0.00099008
0.0002059 -0.0059598 0.11047 -0.065722 0.0055551 -0.00040861 0.0005655 0.00055835
0.0007359 -0.00019148 -5.5839e-05 0.00010128
-7.1213e-07 -0.00083531 0.0056934 -0.00082192 0.30013 0.095833 -0.00018511 -0.00044873
0.00093858 -6.4093e-06 0.0012294 -0.0004046
0.00052646 0.00025689 0.00054188 0.00056736 -0.00014398 -0.00014913 0.22911 -0.028965
0.0051211 -0.0065133 -0.00049259 -0.00063679
0.0016427 0.0017285 0.00037694 -0.00031796 0.00092357 -0.0001552 0.0051755 -0.0066305
0.19729 0.094998 0.0024761 -0.0016736
-4.6926e-05 -0.0010723 0.00042477 0.00045849 0.0010892 -0.00082611 -0.00045767 -0.00050245
0.0027532 -0.0017291 0.32949 -0.076207
3620000000 0.30608 0.021911 -0.0010629 -0.0038197 -0.0023974 -0.00051577 0.00043544 -0.001612
-7.4654e-05 0.0006378 -0.00051128 -0.0011429
-0.00092722 -0.0036079 0.11277 -0.094079 0.0041515 -0.0036004 0.00013287 0.00048697
-1.3933e-05 -0.0011454 0.00045808 0.00069622
-0.0019456 0.00012726 0.0040244 -0.0041252 0.31453 0.052261 0.00021236 -0.00096411
-0.00049857 0.00022969 0.00154 -0.00047574
0.00036593 -0.0017238 0.00017214 0.00044334 0.0003028 -0.0009443 0.21953 -0.058843
0.00045469 -0.0074454 -0.0012283 0.0010881
-2.3284e-05 0.00043226 -0.00010903 -0.00067563 -0.00053098 0.00011838 0.00032379 -0.0075511
0.21911 0.05952 0.00099295 -0.0016995
-0.00048001 -0.00072714 0.00089027 0.00041465 0.00076368 -0.00073813 -0.0011868 0.0011738
0.0010223 -0.0019488 0.33344 -0.10945
3680000000 0.3112 -0.022428 -0.0035367 -0.0038247 -0.0010195 0.0016539 -0.0010895 -0.00020417
0.001738 -0.00015172 -0.0013389 -0.00040059
-0.0033534 -0.0040022 0.10934 -0.11194 0.0014847 -0.0044289 0.00067521 0.00023466
-0.000413 -0.00053423 0.00092539 0.00045048
-0.0010472 0.0016112 0.0012266 -0.0045095 0.32547 0.0023558 -0.00081069 -0.00062661
0.0009997 0.00043698 0.0008994 -0.0024335
-0.0010607 -0.00016468 0.00067718 0.00024279 -0.00095853 -0.00073406 0.20612 -0.093372
-0.0010203 -0.0063645 -0.0010472 0.0015048
0.0016304 -0.00012744 -3.0874e-06 -0.00031346 0.0011484 0.00068967 -0.001007 -0.0062839
0.24059 0.036999 -0.00039191 -0.0017718
-0.0012034 -0.00046329 0.0007381 -8.9784e-05 0.00079218 -0.0018914 -0.00094043 0.0013837
-0.00046711 -0.0019687 0.33327 -0.15545
3740000000 0.31305 -0.057675 -0.0029784 0.00030154 -0.0026339 0.0022781 -2.1504e-06 -0.00079388
-0.00090013 -0.00011604 -0.0012947 0.00052552
-0.0030786 0.00012791 0.10088 -0.13302 0.0012818 -0.0049732 0.0003798 -0.00024036
-0.00025868 8.0418e-05 0.00085684 -0.00015426
-0.0018335 0.0025369 0.00090114 -0.0047902 0.32862 -0.035605 -0.0010037 0.00012969
0.00022168 -2.3909e-05 -0.001271 -0.0018386
-1.8859e-05 -0.00082854 0.0002832 -0.00014802 -0.00089836 0.0001497 0.18509 -0.11592
-0.0026019 -0.0054214 0.00084311 0.0026987
-0.00077259 -0.00025791 -0.0002021 -0.00023677 -8.3592e-06 -0.00020229 -0.0027821 -0.0054153
0.24901 0.0031891 -0.0012307 -0.0013606
-0.0011189 0.00048221 0.00054574 -0.00010156 -0.0011391 -0.0015078 0.00086854 0.0026465
-0.0013965 -0.0013941 0.32007 -0.19411
3800000000 0.31014 -0.10385 -0.0016723 0.00068585 0.00057623 0.0039674 -0.0013181 -0.001713
0.0014774 0.00098637 -0.0008075 0.0008262
-0.0020333 0.00049895 0.091429 -0.14866 -0.0013112 -0.0047511 0.00027719 0.0003086
-0.00093188 -0.00036489 0.00068702 -0.00035786
0.0011138 0.0036582 -0.0016174 -0.004484 0.32633 -0.077213 -0.00056136 0.00059619
0.00085303 2.6929e-06 -0.0015662 -0.00045373
-0.0012764 -0.0016483 0.00039685 0.00024737 -0.0006255 0.00048669 0.1769 -0.14241
-0.0035084 -0.0040012 0.0016676 0.0014997
0.0014789 0.00094258 -0.0012151 -0.00063699 0.00083418 -0.000119 -0.0034993 -0.0039994
0.26561 -0.035401 0.0010316 0.00050788
-0.0011061 0.00057788 0.00047748 8.6232e-05 -0.00083569 -0.00051923 0.0015114 0.0015273
0.0010345 0.0006988 0.31373 -0.23568
3860000000 0.29828 -0.13556 -0.00041862 0.00069054 0.0027556 0.0024955 -0.0019566 0.001095
0.00082511 -0.0010503 -0.00038909 0.0010412
-0.00063766 0.001153 0.071885 -0.15909 -0.0026973 -0.0057081 0.0005852 -0.00073778
-0.00075041 0.00082039 0.00018026 -0.00078756
0.0029448 0.0015242 -0.0026997 -0.005225 0.30723 -0.11699 -0.00065159 0.00065207
9.0006e-05 -0.0002745 -0.00068677 0.00043299
-0.0019502 0.0011365 0.00069067 -0.00075421 -0.0006088 0.0008199 0.14854 -0.1575
-0.0025716 -0.0044807 0.0015111 0.0013504
0.00082102 -0.0011517 -0.00083316 0.0012228 0.00027862 -0.00032249 -0.0026058 -0.0042966
0.26283 -0.063561 0.00066727 -0.0012936
-0.00037237 0.0014588 0.00063076 -0.00071021 -0.00067955 0.00017566 0.0016087 0.0014108
0.00079592 -0.001062 0.29018 -0.2746
3920000000 0.28542 -0.17504 0.0018552 -0.00035047 0.0038983 0.0025533 -8.2463e-05 0.00092458
0.00057551 -0.00019736 0.00047845 0.00060404
0.0018601 8.2558e-06 0.045919 -0.17464 -0.0051792 -0.0042182 -0.0003835 -1.7609e-05
0.00022236 0.00041439 2.1643e-05 -0.00042332
0.003416 0.0021859 -0.0049199 -0.0039206 0.30214 -0.14941 0.00030187 0.0011787
0.0018281 -0.00085715 -0.00015763 -0.0006602
5.7039e-06 0.0010053 -0.00042525 -0.00022653 0.00021338 0.0011127 0.12978 -0.16852
-0.004084 -0.0028186 0.0024703 -0.00039459
0.00042822 0.00011154 0.0003821 0.00040162 0.0016096 -0.0010708 -0.0038841 -0.0029189
0.25892 -0.10974 0.00071543 -0.0018082
0.00084938 0.00049417 -0.00015397 -0.000219 7.3214e-05 -0.00058458 0.0024377 -0.00050316
0.00089307 -0.0019592 0.26919 -0.30134
3980000000 0.25945 -0.21224 0.0014126 -0.0031815 0.0049342 -0.00073133 0.00018609 0.0011863
0.00095752 -0.0019333 0.0002586 0.00013074
0.0018251 -0.0027173 0.024862 -0.19026 -0.0062324 -0.0012433 0.0007355 0.00028918
0.00053606 0.00046272 0.00012875 -0.0010724
0.0042342 -0.00093324 -0.0058832 -0.0013914 0.27493 -0.18047 0.0012875 3.7797e-05
-0.00078696 -0.0012609 -0.00083122 -0.00086129
0.0002012 0.0010835 0.00052363 0.00038316 0.001144 0.00019561 0.093609 -0.19119
-0.0044277 -0.0034888 0.0018482 -0.0010964
0.00099483 -0.0019652 0.00059003 0.00057381 -0.00073803 -0.00097555 -0.0045074 -0.0036257
0.24811 -0.14112 0.0015743 -0.0044424
0.00021993 -0.00010736 0.00052302 -0.0013382 -0.00083325 -0.0012022 0.0016455 -0.00099065
0.0015511 -0.0046372 0.236 -0.34095
4040000000 0.23177 -0.23706 -0.00087489 -0.0037142 0.0032077 -0.0031588 0.00031986 0.00027946
-0.00057375 -0.00051541 0.00072097 -0.00013781
-0.0001977 -0.0041322 -0.00091355 -0.19741 -0.0053389 0.00023314 0.00020742 -0.00096284
0.0001515 0.00018561 -0.001354 -0.00016839
0.0027324 -0.0025605 -0.0050531 -9.3079e-06 0.25338 -0.21505 0.00025189 -0.00054849
-0.00047851 -0.00039141 -0.0013307 0.00019009
0.00023519 0.00025752 0.00021503 -0.00088935 0.00039795 -0.00045886 0.071429 -0.18573
-0.0065884 -0.0016825 0.0016354 -0.00029492
-0.00063053 -0.00057674 7.5376e-05 0.00024067 -0.00057464 -0.00042701 -0.0067731 -0.0016671
0.23695 -0.17396 -0.0020708 -0.0023575
0.00064292 -3.391e-05 -0.001465 -0.00040735 -0.0015793 9.3253e-05 0.0016396 -0.00013157
-0.0023172 -0.0024537 0.19946 -0.35899
4100000000 0.20346 -0.26174 -0.0031546 -0.002806 0.00072604 -0.0033558 -0.00018815 -9.2775e-05
0.0005474 -0.0017134 0.0004608 0.00029586
-0.0029427 -0.0033703 -0.025433 -0.2028 -0.0045284 0.0014941 -0.0003044 -0.00032576
0.00074761 0.00028816 -0.00069506 0.00025346
0.00073846 -0.0031722 -0.004842 0.00087003 0.2327 -0.24263 0.00018303 3.6052e-05
-0.00052152 -0.00037679 -0.0017253 0.00014009
-0.00014251 2.7533e-05 -0.00016024 -0.0003563 0.00027102 -0.0001993 0.038521 -0.2006
-0.006175 0.00046376 0.0010501 -0.0012777
0.00030233 -0.0014575 0.00077065 0.00034035 -0.00054813 -0.00019016 -0.0060755 0.00061941
0.22284 -0.1988 -0.00079956 -0.0044036
0.00039025 0.00041016 -0.00088609 0.00010828 -0.0018998 0.00049054 0.0011473 -0.0012844
-0.00082374 -0.0041376 0.16663 -0.38685
4160000000 0.17464 -0.2796 -0.0035216 -0.0019913 -0.00013537 -0.0027534 0.00070448 -9.6679e-05
-0.0037098 -0.00086733 0.00074142 -0.0005051
-0.0040127 -0.0027455 -0.052789 -0.19968 -0.0042408 0.0026707 -0.00031454 -0.00020413
0.0001638 -0.00045158 -0.00089748 0.00023326
-0.00028167 -0.0025821 -0.0048039 0.002774 0.19805 -0.2593 0.00073679 -0.00028619
-0.0011193 -0.00028502 -0.0012177 0.0010901
0.0008694 -7.951e-05 -0.00032804 -0.00036971 0.00048847 -0.00023701 0.013172 -0.18851
-0.0053679 0.0014927 0.001186 -0.0019763
-0.0037491 -0.00083499 0.00014259 -0.00065448 -0.00078653 -0.00039736 -0.0053608 0.0015838
0.19179 -0.23276 -0.0038249 -0.0038007
0.00072811 -0.00068989 -0.0012762 0.00051559 -0.0011178 0.001451 0.0011561 -0.0019966
-0.003696 -0.0037403 0.11618 -0.39623
4220000000 0.14762 -0.29623 -0.0044172 -0.00025462 0.00023141 -0.0034406 -0.00023964 -0.0001544
-0.00097772 0.00074602 0.00025498 -0.001111
-0.0051304 -7.1126e-05 -0.088301 -0.18948 -0.0020971 0.0030315 -0.00014437 -6.0549e-05
-1.4418e-05 0.00013287 -0.00066426 0.0011174
0.00057397 -0.0028215 -0.0023299 0.0035687 0.16965 -0.28375 -7.4775e-05 -0.00026972
-0.0001677 0.00044826 2.1291e-05 0.0015995
-0.00029097 -0.00022109 -0.00033015 -9.8668e-05 0.0001412 -2.7807e-05 -0.0098871 -0.1864
-0.0043536 0.0022988 0.00026365 -0.0022944
-0.00095558 0.00073839 -4.4143e-05 0.00014087 5.4847e-05 5.6715e-05 -0.0042493 0.0022737
0.17769 -0.25651 -0.0042953 -0.0035032
0.00030395 -0.00099342 -0.00054914 0.0013753 -0.00017736 0.0013157 0.00031073 -0.00252
-0.0043256 -0.0037178 0.089836 -0.40824
4280000000 0.11679 -0.30698 -0.0033009 0.0014653 -0.0014578 -0.0041459 -0.00034583 0.00047045
-0.00044199 0.0013097 -0.00057323 -0.00051436
-0.003366 0.002004 -0.11406 -0.19556 -0.0028661 0.0025171 -0.00072088 -0.00043444
0.00024901 0.0002911 0.00056834 0.00065173
-0.00088318 -0.0041918 -0.0024216 0.0028992 0.14133 -0.29185 0.00048446 -1.5588e-05
-0.0006231 0.0012492 -0.00018778 0.000564
-0.00042807 0.00057794 -0.00059283 -0.0002962 0.00074037 -0.00041626 -0.048039 -0.17269
-0.0044562 0.0024416 -0.00091725 -0.0026762
-0.00066926 0.0012484 0.0001503 0.00034162 -0.001168 0.0010305 -0.0044751 0.0023913
0.13484 -0.28102 -0.0068011 -0.00088207
-0.00057166 -0.00024468 0.00081965 0.00066326 -0.00015251 0.0010894 -0.0010775 -0.0025166
-0.0069381 -0.00086012 0.04009 -0.41539
4340000000 0.088805 -0.31597 -0.0022323 0.0023506 -0.0021468 -0.0016208 0.00026669 0.00034897
0.00012038 0.00097667 -0.00024709 -0.0010562
-0.0019752 0.0024848 -0.13487 -0.16935 -0.0020783 0.0037037 -0.0001233 0.00053088
-0.00013207 -0.00028896 0.00036669 0.00033466
-0.0016812 -0.0021007 -0.0021277 0.0037539 0.10623 -0.30921 -0.00015597 -0.00070272
0.00086152 0.00031616 0.00052228 0.00175
0.00020172 0.00034695 -6.3866e-05 0.00052811 -0.00051617 -0.00090422 -0.066311 -0.1692
-0.0042886 0.0032746 -0.0017034 -0.0022939
-2.01e-05 0.0010071 -0.00018768 -0.00016321 0.00021848 0.00093302 -0.0043622 0.0032303
0.10748 -0.30447 -0.0047583 0.0016843
9.0766e-05 -0.00085321 0.00042062 0.00021232 0.00080546 0.0018701 -0.0018001 -0.002166
-0.004636 0.0018757 0.005771 -0.41098
4400000000 0.059692 -0.32198 -0.00072161 0.001797 -0.0022014 -0.0016976 0.00077463 0.001321
2.5027e-05 0.00030387 -0.00048182 -0.00050312
-0.00070219 0.0018835 -0.16357 -0.16136 -0.0012629 0.0040002 -0.00048111 0.00038578
0.00018712 -0.00075494 0.00048045 0.00040332
-0.0025691 -0.0022278 -0.0011779 0.0042323 0.078037 -0.31821 0.00010895 4.6076e-05
0.00020578 -6.4798e-05 0.00075085 0.0015338
0.00080228 0.0013081 -0.00054778 0.00034975 -3.7943e-05 0.00021964 -0.090361 -0.1572
-0.0034788 0.0050538 -0.0020616 -0.0011842
-5.5809e-05 0.00053539 0.00022117 -0.00059463 0.00080039 0.00051283 -0.0035615 0.0052107
0.077202 -0.31755 -0.0038707 0.0012499
-0.00043106 -0.0006151 0.00053112 0.00014162 0.0010249 0.00097563 -0.0020311 -0.00099915
-0.0037035 0.0011077 -0.039889 -0.41731
4460000000 0.023009 -0.32287 -0.00039077 0.0004163 -0.0041947 -0.0012879 0.0012995 -0.00069003
-0.00037626 0.0013138 -0.0011579 -0.00035611
-0.00042633 0.00050671 -0.18692 -0.13251 -0.00081198 0.0044782 -0.00038932 0.00076492
-0.00039536 -0.00043852 0.00057171 -0.00042244
-0.0040923 -0.0011422 -0.00044616 0.0046511 0.050456 -0.32483 -0.00054233 -0.00065605
-3.0094e-05 0.00053985 0.0018526 0.00093927
0.0014387 -0.00069838 -0.00040079 0.0008307 -0.00035084 -0.00046628 -0.10517 -0.1354
-0.0018724 0.0062285 -0.0022862 -0.00082868
-0.00048292 0.0012783 -0.00040873 -0.00044026 0.00069428 0.00042682 -0.001779 0.006304
0.043063 -0.31366 -0.0040734 0.0024211
-0.0012573 -0.0004476 0.00035384 -0.00043758 0.0014908 0.00025119 -0.0020199 -0.00083044
-0.0042928 0.0021777 -0.08061 -0.39894
4520000000 0.00073381 -0.3238 -0.00045833 -0.00043078 -0.0039898 0.00023522 0.00070662 -6.9392e-05
0.0015906 4.5118e-05 -0.00046812 0.0010369
-0.00021958 -0.00045581 -0.21106 -0.11521 0.00046761 0.0048481 0.00048931 0.0008799
-0.00043559 0.000169 0.00034529 -7.8932e-05
-0.0038043 0.00012963 0.00085664 0.0045592 0.020588 -0.32178 -0.001315 0.00032863
0.00059528 -0.00016079 0.0020986 -0.00089933
0.0006429 -6.2481e-05 0.00049261 0.0009763 -0.0011256 0.00035546 -0.12166 -0.12616
-0.00028606 0.0056809 -0.0029612 -0.00045345
0.0018598 0.00012127 -0.00031947 -3.3475e-05 0.00055988 -0.0007632 -4.5958e-05 0.0056794
-0.0042315 -0.32733 -0.0028666 0.0030189
-0.00058114 0.00087588 0.00016579 -8.52e-05 0.0017662 -0.00065628 -0.0031516 -0.0007451
-0.0032748 0.0030845 -0.10886 -0.39637
4580000000 -0.037239 -0.31865 -0.0012164 -0.00034272 -0.0035397 0.002538 0.00088611 -0.00032896
0.00019425 0.00053612 -0.0003124 0.00075893
-0.0010994 -0.00057815 -0.22986 -0.090509 0.0010798 0.004427 0.00058008 -0.00010083
-2.0009e-05 0.000152 0.00012594 -0.00055882
-0.0031458 0.0022304 0.00097174 0.0035749 -0.0095546 -0.31982 -0.00026007 0.00060684
5.4078e-05 -0.00019175 0.0016475 -0.001394
0.00076537 -0.00034538 0.00061273 -6.7477e-06 -0.0001629 0.00043593 -0.13309 -0.10277
0.0018469 0.0052697 -0.0025606 0.0010785
0.00013925 0.00017463 -8.2269e-05 0.00028421 -0.00042785 0.00010646 0.0018175 0.0050529
-0.031343 -0.33512 -0.0027426 0.0034014
-0.00035518 0.00084678 0.00028316 -0.00038676 0.0013293 -0.00099837 -0.0027706 0.0010984
-0.0028279 0.0037528 -0.15325 -0.36835
4640000000 -0.063197 -0.31171 -0.0022025 -0.0016828 -0.0027996 0.0026443 0.0005835 -0.0014126
0.0013903 -0.00032281 5.6524e-05 0.00091856
-0.0021015 -0.0017076 -0.24125 -0.06244 0.0018511 0.0038583 0.00072326 0.00030214
-0.00028446 0.00025867 -0.00014473 -0.00072414
-0.0033278 0.0021433 0.001114 0.0038019 -0.034247 -0.31483 0.00025266 0.0009551
0.0010408 9.5711e-05 0.00013214 -0.002099
0.00061204 -0.001448 0.00077921 0.00014591 2.3196e-05 0.00096927 -0.13889 -0.087836
0.003391 0.0035644 -0.0026142 0.0016063
0.0015827 -0.00021906 -0.00036431 0.00040438 0.00086386 0.00037063 0.0032091 0.003678
-0.064051 -0.32164 -0.002569 0.0043637
0.0001603 0.00065729 -9.7948e-05 -0.00064884 0.00074948 -0.0017236 -0.0026194 0.0020133
-0.0020925 0.0044833 -0.17271 -0.35871
4700000000 -0.090073 -0.30858 -0.0039127 -0.00042238 -0.0015162 0.0046646 -0.00085659 -0.001125
0.00097499 -0.00055311 0.00090294 0.00066402
-0.0039971 -0.00041395 -0.25329 -0.044506 0.0025087 0.0037258 0.00048349 -0.00047505
0.00029756 0.00056854 -0.00030969 -2.1199e-05
-0.0019465 0.0044592 0.0023785 0.004499 -0.064948 -0.31141 -0.00010714 0.00055027
2.4978e-05 -0.00036297 -0.00038073 -0.0014614
-0.00088977 -0.001126 0.00046674 -0.00045182 3.6625e-05 0.00062889 -0.15559 -0.067808
0.0030237 0.0018506 -0.0016725 0.0026367
0.00086125 -0.00072613 0.00049115 0.00063518 0.000339 -0.0004125 0.003015 0.0020712
-0.10184 -0.31601 -0.00097296 0.0042888
0.0006622 0.0008177 -0.0001021 -0.0001037 -0.00017934 -0.0017369 -0.0011779 0.002684
-0.00080371 0.0038768 -0.21594 -0.33079
4760000000 -0.12118 -0.2948 -0.0048404 0.0010358 0.00058365 0.0045779 -0.00067139 -0.0006992
0.00043714 -0.0012352 0.00074221 -0.00028122
-0.0047934 0.0008997 -0.25105 -0.0024182 0.0028986 0.0033364 5.2919e-05 -0.00072302
0.00045749 0.00022765 9.6676e-05 1.6268e-05
0.00011274 0.0049289 0.0035081 0.003518 -0.097229 -0.29695 0.00084702 0.00027988
0.00081335 0.00015597 -0.001197 -0.00041192
-0.0006669 -0.00056536 2.973e-05 -0.00071188 0.00063968 0.00021689 -0.15047 -0.051074
0.0024147 0.0011349 -0.00073699 0.0027135
0.00031424 -0.0012111 0.00019834 0.00012382 0.00096249 6.7702e-05 0.0027632 0.0012825
-0.13501 -0.30137 9.0929e-06 0.0041091
0.00099275 -0.00020314 -0.00012909 -2.7247e-05 -0.0013618 -0.000917 -0.00065797 0.0021267
-0.00030345 0.0036535 -0.22875 -0.3101
4820000000 -0.14752 -0.28165 -0.0051668 0.0025909 0.001608 0.0031709 -0.00087444 -0.00048245
0.00063268 -0.00067489 0.00021622 -0.00038099
-0.0051171 0.0025331 -0.2629 0.020173 0.0043722 0.0035388 -6.1306e-05 -0.00034986
0.00028274 -0.00020669 -6.6418e-05 -0.00030884
0.0012698 0.0033272 0.0047152 0.0032927 -0.12261 -0.29412 0.00055289 -0.00039827
0.00071657 -0.00056358 -6.9458e-05 1.3657e-05
-0.00079573 -0.00050367 -9.159e-05 -0.00035972 0.00034764 -0.00027806 -0.16524 -0.033855
0.0018912 -9.4261e-05 0.00017428 0.0027449
0.00039797 -0.00076523 0.00022552 -6.6513e-05 0.00033038 -0.00077028 0.0018927 -0.00037755
-0.17513 -0.28489 -0.00017669 0.0025669
0.00021036 -0.00024327 -6.8541e-05 -0.00031494 -0.00093851 -8.4264e-05 -0.00024407 0.0027167
-0.00059565 0.0028415 -0.26564 -0.27978
4880000000 -0.17931 -0.26365 -0.0044335 0.0044907 0.0021655 0.002871 -0.0014381 0.00014671
-0.00085625 -0.0011715 0.00042375 9.0098e-05
-0.004486 0.0044123 -0.2554 0.060404 0.0048386 0.0015857 -0.00036513 -0.00027963
-0.00014947 0.00020647 -6.989e-05 -0.00027386
0.0021915 0.0032539 0.0046467 0.0013995 -0.1435 -0.28184 0.00034113 -0.00044193
-0.00024267 -0.0015927 -0.00036214 -0.00067213
-0.0014351 0.00019725 -0.00042503 -0.00022904 0.00051917 -0.00024819 -0.15919 -0.016001
0.00076832 -0.00056342 0.00088927 0.0023782
-0.00093527 -0.0011522 -0.00011242 0.00019349 -0.00053798 -0.0012705 0.00060178 -0.00065033
-0.20634 -0.27197 -0.00014614 0.0029295
0.00048669 5.1705e-05 -0.00013748 -2.9605e-05 -0.00059015 0.00015386 0.00073817 0.0026697
-9.4409e-05 0.0033892 -0.2784 -0.25113
4940000000 -0.20079 -0.24635 -0.0030241 0.006589 0.0028553 0.0010392 -0.00030227 0.00071772
-0.0011876 -0.00055993 0.00015758 -0.00085147
-0.0031912 0.0065948 -0.26838 0.086689 0.0056176 0.0011906 -5.5535e-05 2.3643e-05
0.00052373 -0.00046929 -0.00052466 -0.00029075
0.0032417 0.0015257 0.0056884 0.0012477 -0.16282 -0.2576 0.00032582 -0.00034507
-0.00090076 -0.00053002 -0.00094081 -0.00056923
-0.00025688 0.00076838 3.1273e-05 -1.0619e-05 0.00037941 -0.0005727 -0.16678 -0.0055892
-0.00055553 0.00013648 0.0016835 0.0019609
-0.001145 -0.0003043 0.00059881 -0.00040075 -0.00065816 -0.00034173 -0.00067112 0.00037954
-0.23136 -0.2443 -0.00035053 0.0031073
0.00016203 -0.00053673 -0.00026557 -0.00020083 -0.00036562 -0.00024662 0.0019856 0.0022844
0.00014168 0.0033159 -0.30246 -0.22515
5000000000 -0.2213 -0.22351 -9.4867e-05 0.0072628 0.0030722 0.0017587 -0.00021437 0.00063185
-0.0006369 0.00052791 -0.00037807 -0.00093579
-0.00017076 0.0073394 -0.25471 0.10347 0.005647 -0.00050942 -0.0003298 -8.1132e-05
-0.00034182 -0.00049945 -0.0005258 0.00015678
0.0034796 0.0018305 0.0057363 -0.00077125 -0.19141 -0.24414 -0.00039165 -0.00077429
-0.00071369 -0.00033879 -0.001252 -7.3866e-05
-0.00023137 0.00064498 -0.00034841 -0.00012502 -0.00035156 -0.00076146 -0.16097 0.018102
-0.0010156 0.0016474 0.0023958 0.0015148
-0.00046646 0.00065839 -0.00029011 -0.00069488 -0.0003128 -0.00044454 -0.00084898 0.0017495
-0.2588 -0.22214 0.00047917 0.0040457
-0.00015572 -0.00080965 -0.00055295 -0.00011796 -0.00046365 -0.00035511 0.0026138 0.0012516
0.00071296 0.0035332 -0.3142 -0.19294
5060000000 -0.24331 -0.19662 0.0017741 0.0068747 0.0031476 -0.00012485 0.00011868 0.00052699
-0.00053192 1.709e-05 -0.00066448 -0.00025228
0.001868 0.0068377 -0.2393 0.14036 0.0051449 -0.0016495 -4.0534e-05 0.00016978
-0.00032415 3.5234e-05 -0.00041876 0.00047758
0.0032843 -0.00058084 0.0050754 -0.0017945 -0.20623 -0.22457 -0.00043835 0.00022308
-0.0011351 0.00040526 -0.0014966 0.00092348
0.00017462 0.00053874 -4.9894e-05 0.00019879 -0.00046407 7.6192e-05 -0.16338 0.025847
-0.00022439 0.0029983 0.0020852 0.00055378
-0.00024164 -0.00013087 -0.00054544 -5.64e-05 -0.0010055 0.00012076 -0.00020478 0.0029692
-0.27441 -0.19243 0.0015533 0.003502
-0.00017137 -0.00046937 -0.00050058 0.00034949 -0.0012041 9.9532e-05 0.0020093 0.00036916
0.0012991 0.0030299 -0.32769 -0.16412
5120000000 -0.2593 -0.17185 0.0032497 0.0058896 0.0031316 -0.00036305 0.00035628 0.00079977
-1.0176e-05 0.00082069 -0.00046696 0.00033371
0.0031864 0.0058428 -0.23436 0.1677 0.0050123 -0.0024768 8.1266e-05 0.00023604
7.2127e-05 7.3915e-05 0.00039321 0.00042468
0.0029577 -0.00047339 0.0047049 -0.0025244 -0.22115 -0.21048 -0.00014705 1.7978e-05
0.00013654 0.0010309 -0.00027222 0.0013065
0.00038319 0.00075073 3.0673e-05 0.00023304 -0.00029777 0.00021509 -0.15946 0.052016
0.0011172 0.0033337 0.0026089 0.00030317
3.4664e-05 0.00064216 -6.1719e-05 0.00021247 -0.00020964 0.0007175 0.0011637 0.0031252
-0.29029 -0.15957 0.0014517 0.0032221
-0.00053037 -0.00019001 0.00017189 0.00055549 -0.0012788 0.00071133 0.0022903 -3.7326e-05
0.001014 0.0034548 -0.34108 -0.13012
5180000000 -0.27639 -0.14264 0.0046615 0.0048736 0.0033793 -0.0008904 0.00025094 0.00056372
2.4911e-06 0.00030963 -0.00031179 0.00052789
0.0046702 0.0048513 -0.21346 0.19004 0.0045666 -0.0037048 -0.00028289 -0.00023308
-9.5434e-06 -0.00042488 -4.5882e-05 -0.00027858
0.0032363 -0.0009798 0.0044253 -0.0036674 -0.23365 -0.17505 -0.00043965 0.0009194
0.00033951 -0.00019457 0.00039055 0.00063466
0.00022637 0.00049292 -0.00023796 -0.00021037 -0.00029424 0.0008448 -0.15959 0.061051
0.0025052 0.0038333 0.0021134 -0.00076981
-0.00020455 8.7889e-05 9.7287e-05 -0.00017985 -0.00026417 -6.982e-05 0.0024687 0.0037287
-0.30352 -0.1176 0.0026922 0.0034084
-0.00084551 0.00032795 0.00015326 -8.3733e-06 -0.00065933 0.0013532 0.0018984 -0.00048217
0.0025746 0.0040037 -0.34437 -0.099124
5240000000 -0.28676 -0.11566 0.0049328 0.0036791 0.0030888 -0.0027061 0.00071328 6.6046e-05
-0.00032894 -0.00016271 0.00010522 0.00045304
0.0049167 0.0035285 -0.20217 0.2289 0.0034058 -0.004962 -4.1085e-05 6.5363e-05
-0.0004697 -7.2679e-05 4.4126e-05 0.0002464
0.0026685 -0.0027757 0.0033988 -0.0047592 -0.25056 -0.15034 0.00048313 7.9597e-05
-0.00042025 -6.1888e-05 -1.9454e-05 0.000222
0.00067829 9.6265e-05 2.2529e-05 7.0856e-05 0.00046174 0.00016398 -0.15996 0.082166
0.0035024 0.0028532 0.0014475 -0.0011348
-0.0005477 -7.8282e-05 -0.00029404 -0.00011197 -0.00022476 0.00070208 0.0034632 0.0028775
-0.31857 -0.07581 0.0026619 0.0024574
-0.00020485 0.00060745 0.00024273 0.00020611 0.00024743 0.001539 0.0017579 -0.00098628
0.0032553 0.0025974 -0.35233 -0.065599
5300000000 -0.293 -0.086712 0.0059987 0.0022195 0.0017615 -0.0035142 0.00015761 -0.00031266
0.0002031 0.00083868 -0.00012228 0.00025348
0.0057858 0.0022688 -0.19491 0.23344 0.0021596 -0.0056064 -0.00012475 0.00019656
-0.00013822 0.00054979 -5.3759e-05 0.00037429
0.0021077 -0.0031554 0.0023072 -0.0055158 -0.26655 -0.12559 0.00025598 -0.00025776
-0.00038998 0.00060527 -0.00035587 0.00046465
0.00015753 -0.00034614 -0.00017362 0.00021989 0.00035061 -0.00011503 -0.15225 0.09105
0.0054489 0.002068 0.0013741 -0.0014415
0.00038111 0.00080852 -9.2764e-05 0.00031474 0.0003494 0.00059691 0.0055215 0.0020839
-0.33029 -0.047997 0.003173 0.0028937
-9.4459e-05 0.00045573 0.00010204 0.000222 0.0013286 0.00081925 0.0016573 -0.0016704
0.0035557 0.0026336 -0.3476 -0.029482
5360000000 -0.29427 -0.050367 0.0060229 0.00088842 0.0003541 -0.0037319 0.000286 -2.6513e-05
-1.2784e-05 0.00037037 0.00044474 -9.0117e-06
0.0060104 0.0008817 -0.15906 0.25497 0.0005944 -0.005642 1.8068e-05 0.00029898
5.489e-05 0.00020989 0.0006289 0.00019988
0.00045311 -0.0040627 0.00067872 -0.0056033 -0.26678 -0.09717 0.00038035 0.00026497
0.0002033 0.00090886 0.00033025 0.0010425
0.00031569 -6.1426e-05 4.1515e-05 0.0002438 0.00045553 0.00013779 -0.15113 0.10924
0.0059747 -0.00043308 0.00082633 -0.0017738
-3.1149e-05 0.00037377 -0.00018701 8.1722e-05 0.00034324 0.00027105 0.0060891 -0.00041631
-0.32711 -0.01016 0.0044338 0.0028412
0.00044826 8.1918e-05 0.00041754 4.4028e-05 0.00071309 -0.00020327 0.00089765 -0.0020833
0.0043072 0.002217 -0.3467 -0.0022758
5420000000 -0.29789 -0.027002 0.0060381 -0.0010437 -0.00058046 -0.0035339 -3.6907e-05 -9.0832e-05
0.00095471 0.00053087 0.00038963 -0.00012993
0.0060012 -0.00094385 -0.14034 0.28293 0.00012501 -0.0050714 0.00019184 0.00019988
0.00037409 -0.000112 0.00056982 -0.00017695
-0.00062421 -0.0038196 -9.143e-05 -0.0055389 -0.28348 -0.065377 -0.00017282 -0.00031651
0.0016513 0.00014298 0.001197 0.00088351
-6.9194e-05 -0.00017827 0.00012034 0.00018808 -0.00023373 -0.00063726 -0.14004 0.12393
0.0050207 -0.0019141 0.00038725 -0.0016716
0.00078026 0.00062489 0.00012747 0.00012004 0.00080777 -0.00025984 0.0050352 -0.0020832
-0.33116 0.01911 0.0056152 0.00092461
0.00031207 -6.949e-06 0.0003307 -9.5824e-05 0.00051014 -0.00036648 -2.196e-05 -0.0018491
0.0049251 0.00098164 -0.34044 0.039438
5480000000 -0.291 0.0090504 0.0048439 -0.0018889 -0.0017477 -0.0028181 0.00047361 1.6512e-05
0.00087765 -0.0003529 -6.8803e-05 -0.0004213
0.0049943 -0.001779 -0.12694 0.29118 -0.0011641 -0.005467 5.5609e-05 0.00018509
-0.00015776 -0.00026261 0.00014807 -0.00037183
-0.0019044 -0.0028811 -0.0016553 -0.0053736 -0.28735 -0.043995 -4.8784e-05 0.00019545
0.00076076 -0.0011623 0.00167 -0.00054921
0.00046139 4.9015e-05 5.6248e-05 0.00020916 -0.00024206 0.00025434 -0.13409 0.13485
0.003997 -0.0034137 -0.00028957 -0.00208
0.0010767 -7.4382e-05 0.00012423 -7.2872e-05 0.00033797 -0.00026977 0.0039001 -0.003445
-0.32157 0.047535 0.0048713 -4.634e-05
0.00024052 -8.5373e-05 0.00020965 -0.00015596 0.00036651 0.00024985 -0.00046843 -0.0016429
0.0045544 0.00034636 -0.33216 0.060342
5540000000 -0.28917 0.034543 0.0041103 -0.0022784 -0.0024149 -0.0020688 0.00029755 -0.00034793
5.1461e-05 -0.00016322 -0.00042055 7.0444e-06
0.0042594 -0.0024532 -0.087123 0.30957 -0.002293 -0.0052798 0.00038516 0.00017327
-0.00020374 -1.5235e-05 -0.00037674 -0.00041115
-0.0027877 -0.001967 -0.0025453 -0.0048946 -0.28795 -0.024112 0.00023581 -0.00027969
-0.00019456 -0.00052888 0.00048685 -0.00090964
0.00033876 -0.0003396 0.00039339 0.00017246 0.00027072 -0.00010493 -0.12316 0.15673
0.0028185 -0.0039863 -0.0011073 -0.002038
0.00044762 -0.00019562 1.6154e-05 -0.00014249 0.00035826 0.00010347 0.0026633 -0.0038575
-0.30864 0.082223 0.0046292 -0.0015062
9.3242e-05 3.2569e-06 -0.00021652 -0.00036604 0.00062087 0.0001207 -0.00093252 -0.0017263
0.0048381 -0.00096211 -0.32656 0.10266
5600000000 -0.27844 0.063241 0.0035335 -0.0033319 -0.0023963 -0.0018926 0.00033062 -0.00037241
0.00026451 -0.00013887 0.00016627 0.00061757
0.003502 -0.0034584 -0.083996 0.3243 -0.0034837 -0.004956 7.5051e-05 -0.00017779
-7.3875e-05 0.00025588 -0.00031946 -0.00010298
-0.0023992 -0.0015386 -0.0034164 -0.0047 -0.28814 0.0083019 -0.00014579 3.1204e-05
-2.9275e-06 -3.8269e-05 -0.00016398 -0.00063705
0.00035612 -0.00035001 0.0001084 -0.00020582 7.5535e-05 4.2571e-05 -0.11534 0.15626
0.0017653 -0.0038644 -0.0012096 -0.0010124
0.00034752 -0.00034479 -0.00019562 5.2004e-05 0.00051572 -0.00057977 0.001847 -0.0037769
-0.2995 0.11235 0.0037759 -0.0010866
0.00019739 0.00021608 -0.00020964 -0.00015058 0.0008543 -0.00054151 -0.00086276 -0.001233
0.0044738 -0.0011569 -0.30477 0.11823
5660000000 -0.2683 0.084961 0.0034179 -0.0034869 -0.0034083 -0.00073901 -0.00031126 -0.00067715
6.2037e-05 -0.00063242 0.00048384 -0.00020863
0.0031365 -0.0034305 -0.04398 0.31608 -0.0046311 -0.0033017 1.9025e-05 -5.168e-05
0.00037212 -0.00010008 0.00017732 0.00010981
-0.003356 -0.00048664 -0.0044416 -0.0033593 -0.29071 0.031798 -0.00031849 0.00029433
0.00016533 8.7492e-05 5.2546e-05 -0.00059682
-0.00032415 -0.00072655 -7.8593e-06 -0.00016202 -0.00022654 -5.0481e-05 -0.10097 0.17631
0.00078033 -0.0041567 -0.0012115 -0.00076932
-1.6796e-05 -0.00071018 0.00022924 8.2593e-05 -0.00033677 -0.00066677 0.00077455 -0.004198
-0.28673 0.13979 0.0040778 -0.001408
0.00035607 -0.00042371 3.6245e-05 -0.00010924 4.3431e-05 -0.0013064 -0.0013578 -0.0010631
0.0042997 -0.0022799 -0.29666 0.15437
5720000000 -0.25393 0.10823 0.0028444 -0.0041997 -0.0028695 0.00085126 -0.00045567 -0.00028788
-0.00047959 -0.0004021 8.6218e-05 -0.00060211
0.0029189 -0.0039794 -0.015945 0.34324 -0.0054497 -0.0025999 7.1504e-05 -0.00013319
-0.00041321 -0.0001851 -0.00022754 -0.0001355
-0.0025888 0.00076006 -0.0055457 -0.0028277 -0.28855 0.063699 0.00032778 3.2821e-05
0.000684 -5.7628e-05 0.00014751 -4.1464e-05
-0.00046628 -0.00026239 4.9612e-05 -8.9253e-05 0.00017252 8.9935e-05 -0.0852 0.17901
-0.00029462 -0.0034836 -0.001362 -0.00053721
-0.00044138 -0.00035703 -0.00027852 4.6043e-05 -1.9817e-05 0.000418 -0.00034149 -0.0036185
-0.27677 0.16729 0.0048119 -0.0029031
-0.00011992 -0.00051823 -0.00031526 5.514e-05 -0.00039983 -0.00034461 -0.001761 -0.0005504
0.0041008 -0.0032446 -0.26647 0.17228
5780000000 -0.23827 0.12479 0.0016031 -0.0047181 -0.0024328 0.0011405 -0.00081392 3.1919e-05
-0.00042154 -0.00033807 -0.00020562 -0.00026706
0.0016157 -0.0048002 -0.0031067 0.33846 -0.0058909 -0.00081283 -9.3243e-05 -0.0001822
-0.0002476 -1.0046e-05 -0.00029295 -0.00025526
-0.0025258 0.0010355 -0.0061932 -0.00052943 -0.28442 0.080833 -4.3614e-05 -0.00013472
-0.00035184 -0.0005942 -0.00023915 -0.00088046
-0.00081464 5.8572e-05 -6.8517e-05 -0.00011618 -1.81e-06 -0.00013357 -0.076325 0.19474
-0.00023458 -0.0030084 -0.0012984 -0.00014561
-0.00048235 -0.00041993 -0.00011283 -0.00010433 5.6068e-05 5.014e-06 -0.00027031 -0.0030614
-0.26701 0.18807 0.0035329 -0.0040121
-0.00021056 -0.00032431 -0.00021435 -0.0002048 -0.00037084 -0.00048404 -0.0013394 9.8072e-05
0.0028649 -0.0036116 -0.25812 0.19339
5840000000 -0.22639 0.14646 0.00043049 -0.0053454 -0.0019811 0.0011177 -0.00018052 0.00028404
-0.00033776 0.00036146 -0.00051892 -0.00029199
0.00038469 -0.005368 0.032074 0.34246 -0.005703 0.00028768 -0.00022348 4.061e-05
0.00016843 0.00017193 -0.00026339 0.00030217
-0.0020256 0.0011686 -0.0057583 0.00061245 -0.27856 0.10541 -0.00027178 -8.6342e-05
-0.00062462 -0.00065469 -0.00058493 -0.00031014
-0.000148 0.00029447 -0.00015695 -3.4994e-06 -0.00020224 5.9031e-07 -0.054472 0.19832
-0.00063533 -0.003293 -0.0014893 7.3718e-05
-0.00046857 0.00027789 0.00019781 4.2482e-05 3.9407e-05 -0.00076862 -0.00073528 -0.0032043
-0.25058 0.1987 0.0023907 -0.0045432
-0.00040358 -0.00044822 -0.00017022 0.00028917 -0.00040469 -0.00060044 -0.0012912 0.00042604
0.0025752 -0.0037488 -0.22464 0.21826
5900000000 -0.21232 0.1595 -0.0016655 -0.0054839 -0.0023476 0.0022966 -0.0001367 0.00013366
0.00023631 -0.00018737 6.0884e-05 0.00035332
-0.001725 -0.00541 0.052682 0.34358 -0.005422 0.0017477 5.527e-05 4.7731e-05
0.00027738 -0.00020596 2.9644e-05 8.0785e-05
-0.0023489 0.0023029 -0.0049613 0.0019559 -0.26271 0.1204 -0.00027251 -9.7299e-05
-0.00039431 0.00023139 -0.0010323 -0.00036622
-0.00020116 0.00011315 1.436e-05 -4.1804e-05 -0.00019381 -0.0001318 -0.046616 0.20887
-0.00068577 -0.0032794 -0.0011765 0.00050675
8.0004e-05 -0.00011059 7.9755e-05 -0.00018965 -0.00046177 -0.00034816 -0.00070051 -0.003262
-0.22462 0.21539 0.0014075 -0.0051528
-0.0002188 0.00012341 -3.7893e-07 -6.2197e-06 -0.0010838 -1.1455e-05 -0.000935 0.00026466
0.0022218 -0.0049674 -0.21063 0.22938
5960000000 -0.19345 0.17226 -0.0026738 -0.0041233 -0.00080578 0.0027453 -0.00012672 0.00017986
-0.00022426 -3.069e-05 -4.2302e-05 0.00012038
-0.002654 -0.0040416 0.078474 0.34272 -0.0042685 0.0022455 -0.00013098 -4.5603e-05
-8.5325e-05 -0.00017763 0.00027246 6.0928e-05
-0.0006149 0.0027336 -0.004113 0.0019388 -0.25038 0.14584 -7.664e-06 -5.8651e-05
0.00013433 0.0003695 -0.00039273 -2.7947e-05
-0.00014113 0.00023142 -0.00018761 2.6129e-05 -0.00011764 -0.0001165 -0.0289 0.21692
-0.0016889 -0.003253 -0.00081944 0.0011235
-0.00026995 0.0001194 -4.2245e-05 -8.8122e-05 -0.00032857 0.00018874 -0.0017217 -0.0032272
-0.20539 0.22999 8.9052e-06 -0.0043638
-0.00031988 0.0001276 0.0001473 -2.5188e-05 -0.00060811 -8.3695e-05 -0.00096147 0.00083594
0.00047397 -0.0051074 -0.18182 0.25681
6020000000 -0.17592 0.18876 -0.0036859 -0.0032614 -0.00021019 0.0030405 -3.9996e-05 0.00052396
-0.00030914 0.0002437 -2.9759e-05 0.00025175
-0.003573 -0.0033359 0.10593 0.33626 -0.0046706 0.0031876 -9.7805e-05 0.00010163
-0.00026734 7.7196e-05 -0.00028598 3.3853e-05
-5.4623e-05 0.0031587 -0.0048268 0.0029514 -0.23131 0.15995 -0.00018049 0.00018377
-0.00064644 -0.00054066 -0.00036507 0.00040374
1.6307e-07 0.00053749 -5.8015e-05 0.00015298 -0.00018993 0.00028778 -0.022097 0.21393
-0.0025079 -0.0032632 -0.00063471 0.00061264
-0.00013552 0.00040077 -0.00019432 0.00016643 -0.00074327 0.00018381 -0.0024502 -0.0032575
-0.17713 0.24467 0.00036961 -0.0044233
-6.4406e-05 0.00063677 -0.00025546 0.00019481 -0.00041209 0.00078748 -0.00082453 0.00068905
3.1035e-05 -0.0051451 -0.15523 0.25752
6080000000 -0.15543 0.19711 -0.0039178 -0.0010597 0.0011414 0.0027233 7.1867e-05 8.5389e-05
0.00012231 0.00015674 0.00018869 -7.75e-05
-0.0039595 -0.0011 0.12841 0.33705 -0.003145 0.0042469 -7.1044e-05 -6.8327e-06
-0.00012037 0.00028157 0.00017578 0.0002622
0.0012321 0.002706 -0.0033982 0.0046333 -0.21348 0.1854 0.00024979 0.00012523
-0.00076589 0.00045243 8.1167e-05 0.00022405
0.00012435 3.5394e-05 -3.2161e-05 -3.9803e-05 0.000267 0.00016924 -0.0048774 0.22145
-0.0037099 -0.0023978 -0.00073619 0.00065409
0.00023946 7.6669e-05 -3.6777e-05 0.00020935 -0.00037245 0.00063014 -0.003772 -0.0024773
-0.14784 0.262 -0.00040891 -0.0054277
0.00049474 0.00014073 0.00015684 0.00044102 -2.2168e-05 0.00031149 -0.00091588 0.00093226
-0.0013506 -0.0053692 -0.13265 0.27792
6140000000 -0.14032 0.21124 -0.0035428 -0.00076238 0.0014315 0.0020825 9.5276e-05 -2.0038e-05
0.00014902 -9.7297e-05 0.00039539 9.7615e-05
-0.0035407 -0.00082017 0.15342 0.31984 -0.0026148 0.0050807 7.2356e-05 8.1952e-05
0.00056228 5.0176e-05 0.00013537 0.00021373
0.0015088 0.0021199 -0.0021211 0.005403 -0.19042 0.20607 0.00027906 -0.00010996
-0.00034057 0.0011541 -7.2342e-05 0.00041366
9.9517e-05 -2.1944e-05 9.1795e-06 8.1069e-05 0.00033024 -9.0001e-05 0.0068811 0.21392
-0.0044362 -0.0015281 -0.00061638 0.0013045
0.00016853 -0.00014507 0.00046212 1.1201e-05 -2.2722e-05 0.00073147 -0.0044595 -0.0014656
-0.12896 0.28368 -0.0023234 -0.0048667
0.00071557 -7.3139e-05 0.0003489 2.8221e-05 4.3426e-05 0.00047543 -0.00035501 0.0016234
-0.0026042 -0.003961 -0.095532 0.27729
6200000000 -0.12372 0.21727 -0.0029812 -0.00032912 0.0020606 0.0013312 9.1538e-05 0.00033194
-0.00019532 0.0001488 1.8275e-05 -0.00026185
-0.0029336 -0.00033811 0.18278 0.31938 -0.0011523 0.0053338 4.3815e-05 0.00019571
0.00022103 -0.00012793 0.0002324 0.00022813
0.0022072 0.0013786 -0.00078704 0.0051555 -0.17116 0.22039 0.00013655 -0.00033728
0.0008191 0.00032884 0.00010026 0.00053439
4.7624e-05 0.00039959 -3.864e-06 0.00021175 0.000123 -0.00038727 0.021272 0.22244
-0.0044871 -0.00032781 -9.9119e-05 0.0014342
-0.00017418 0.00012613 0.00012257 -0.00011921 0.0005289 0.00012947 -0.0045166 -0.0001985
-0.11575 0.29132 -0.0038078 -0.0043244
1.7176e-05 -0.00039755 0.00027128 -3.6892e-05 0.00015403 0.00043893 0.0001877 0.0012064
-0.0030682 -0.0037628 -0.082179 0.28792
6260000000 -0.11008 0.23046 -0.0032298 0.0006919 0.0021675 0.00082025 0.00029939 -7.4431e-05
-3.674e-06 0.00018375 -3.7614e-05 -0.00012061
-0.0032289 0.00071574 0.19907 0.30384 -0.00015443 0.0055465 -1.7691e-06 -0.00013095
-0.00018525 -0.00018318 0.00041402 1.1681e-05
0.0021666 0.00071942 -7.2073e-05 0.0050611 -0.15183 0.24159 0.00012934 -8.1203e-05
0.0006839 -0.00023142 0.00012442 0.00047798
0.00033709 -0.00010354 4.3853e-05 -7.7701e-05 2.3771e-05 -6.2193e-05 0.035594 0.21782
-0.0044878 0.0011088 0.00074607 0.0013958
5.6834e-06 0.00013841 -0.00021838 -0.00013401 0.00038496 -0.00018998 -0.0044254 0.0012171
-0.090719 0.29079 -0.0047602 -0.0025267
-0.00012389 -7.453e-05 0.00013625 5.149e-05 0.0002581 0.00010055 0.00058302 0.0011096
-0.0036179 -0.0030343 -0.03868 0.28924
6320000000 -0.095007 0.23527 -0.0026843 0.0014201 0.002272 -0.00035042 2.9286e-05 0.0001469
-0.00056349 0.00046181 -0.00018979 0.00014331
-0.0026024 0.0013661 0.22547 0.29643 0.0018999 0.0056221 4.6463e-05 0.00012398
-0.00016412 1.4047e-05 8.219e-05 -5.6122e-05
0.0021839 -0.00041779 0.001635 0.0056528 -0.13257 0.25341 -0.00015703 -0.00031789
0.00016502 -0.00023622 0.00060818 0.00019213
4.3577e-05 0.00010934 8.0294e-05 9.9583e-05 -0.00013312 -0.0002141 0.035102 0.2201
-0.0040374 0.0019772 0.00093204 0.00083168
-0.00043385 0.00027705 -5.9544e-05 8.5281e-05 0.00011296 -3.5999e-05 -0.0040219 0.0019034
-0.066801 0.3023 -0.004819 -0.000748
-0.00021381 6.4684e-05 -1.2158e-05 8.1424e-07 0.00027963 0.00015643 0.00064838 0.00080688
-0.0049046 -0.0019013 -0.027591 0.29031
6380000000 -0.075857 0.24108 -0.0019509 0.0017822 0.001549 -0.00051108 3.5244e-05 -6.1774e-05
0.00036208 0.00016748 -0.00011155 0.00037619
-0.0020706 0.0017274 0.24298 0.27716 0.0028852 0.0040513 -7.2869e-05 -6.952e-05
-9.9719e-05 1.0732e-05 -0.0002907 -0.00032341
0.0015978 -0.00045977 0.0028895 0.0043663 -0.10363 0.26833 -0.00024981 0.00013904
0.00012716 -6.8926e-05 0.000373 0.00031218
6.3387e-05 -2.3607e-05 -9.5574e-05 -0.00010785 -0.00017506 0.00020078 0.055704 0.20949
-0.0031472 0.0034068 0.00096238 0.00041879
0.00021672 0.00027614 -0.00014487 -0.00012086 0.00039144 0.00031337 -0.0031132 0.0033629
-0.046255 0.29471 -0.0039801 -8.5091e-06
-0.00018767 0.00020429 -0.00011131 -0.00011622 0.00011774 0.00066912 0.00083193 0.00094258
-0.0050973 -0.00029258 0.014458 0.2923
6440000000 -0.054944 0.25351 -0.00091799 0.0024664 0.0018673 -0.00073344 0.00040065 -0.00018252
0.00027049 -0.00045346 -0.00023823 -6.8388e-05
-0.0009619 0.002488 0.26279 0.26448 0.0031307 0.0030738 0.00011872 -7.9417e-05
-4.9423e-05 -9.8259e-05 -0.00025138 -5.4188e-05
0.0017377 -0.00083296 0.0035985 0.0031094 -0.088751 0.28455 -0.00027289 0.00031463
-0.00047753 2.6211e-05 0.00077355 -0.00066445
0.00041338 -0.00018731 0.00010088 -6.1892e-05 -0.00025944 0.00020491 0.057319 0.20699
-0.0018908 0.0039287 0.0006233 0.00056696
0.00030773 -0.00031151 -4.9843e-05 -1.6817e-06 -0.00011512 -0.0002642 -0.0019754 0.0039258
-0.0051931 0.30214 -0.0040368 0.00070361
-0.00016276 -9.7254e-05 -3.2244e-05 -0.00018776 0.00091914 -0.00041268 0.0009838 0.00066478
-0.0047417 0.0017387 0.025051 0.27593
6500000000 -0.035182 0.25467 -0.00032952 0.0019849 0.001333 -0.0010327 0.00015315 -0.00010941
-3.5911e-05 0.00011343 -0.00012004 0.00020777
-0.00036756 0.0021619 0.28916 0.23863 0.0035568 0.0027541 0.00010023 8.967e-06
5.4783e-05 3.4331e-05 0.00024313 -0.00012367
0.0012086 -0.00082879 0.0037713 0.0025402 -0.076439 0.2823 0.00012344 -1.9162e-05
0.00022503 -1.4406e-05 -5.3601e-05 -0.00062712
0.00014656 -8.0845e-05 0.0001079 3.6547e-05 -3.5891e-05 -2.2723e-06 0.082049 0.20195
-0.00046529 0.0037887 0.00092546 0.00056427
-8.8311e-05 0.00022153 9.2098e-05 9.5371e-05 0.00013766 -0.00045923 -0.0003876 0.0039298
0.017916 0.30619 -0.0038512 0.0013977
-0.00013501 0.00015911 0.00013656 -0.00020528 6.3849e-05 -0.00078334 0.0010417 0.00031611
-0.0031698 0.0024052 0.061828 0.27902
