# Supplementary material for: Early Detection of Alzheimer’s Disease via Machine Learning-Based Microwave Sensing: An Experimental Validation
Source: Sensors (Basel). 2025 Apr 25;25(9):2718. doi: 10.3390/s25092718 (PMC12074295; doi:10.3390/s25092718)
Supplement: Supplementary file 1 [file sensors-25-02718-s001.zip › measurements_paper_sensors/26 febbraio - PART1/set9/CSF_10_m10.s6p]

!Keysight Technologies,M9804A,MY58100912,A.14.10.03
!Date: Thursday, April 27, 2023 10:28:33
!Correction: S11(C  6-Port  ) 
!S12(C  6-Port  ) 
!S13(C  6-Port  ) 
!S14(C  6-Port  ) 
!S15(C  6-Port  ) 
!S16(C  6-Port  ) 
!S21(C  6-Port  ) 
!S22(C  6-Port  ) 
!S23(C  6-Port  ) 
!S24(C  6-Port  ) 
!S25(C  6-Port  ) 
!S26(C  6-Port  ) 
!S31(C  6-Port  ) 
!S32(C  6-Port  ) 
!S33(C  6-Port  ) 
!S34(C  6-Port  ) 
!S35(C  6-Port  ) 
!S36(C  6-Port  ) 
!S41(C  6-Port  ) 
!S42(C  6-Port  ) 
!S43(C  6-Port  ) 
!S44(C  6-Port  ) 
!S45(C  6-Port  ) 
!S46(C  6-Port  ) 
!S51(C  6-Port  ) 
!S52(C  6-Port  ) 
!S53(C  6-Port  ) 
!S54(C  6-Port  ) 
!S55(C  6-Port  ) 
!S56(C  6-Port  ) 
!S61(C  6-Port  ) 
!S62(C  6-Port  ) 
!S63(C  6-Port  ) 
!S64(C  6-Port  ) 
!S65(C  6-Port  ) 
!S66(C  6-Port  ) 
!S6P File: Measurement: :
# Hz S  RI   R 50
500000000 -0.3278 -0.065197 -0.0099597 -0.0014315 -0.0081308 0.0118 -0.0042504 0.011894
0.013062 0.0072016 -0.0039483 0.0086497
-0.00992 -0.0014219 -0.4098 -0.075469 0.0083214 -0.011185 0.00067206 0.012133
0.008241 0.0036582 0.00057065 0.01386
-0.0081189 0.011821 0.0082735 -0.011201 -0.25764 0.18928 0.0066594 0.0032124
-0.0024781 0.0088763 0.001076 0.011912
-0.0043604 0.011994 0.00065991 0.012234 0.0066629 0.0032312 -0.32735 0.040173
-0.019831 -0.0048632 0.014897 0.026909
0.01309 0.0071214 0.0082581 0.0036236 -0.0025073 0.0088795 -0.019797 -0.0047768
-0.2204 -0.23166 -0.027835 0.0048382
-0.0040019 0.008644 0.00057404 0.013937 0.0011024 0.011907 0.014894 0.026835
-0.027828 0.0047583 -0.26311 -0.14378
560000000 -0.31633 0.10304 -0.021931 -0.067824 0.00052725 0.013213 0.0058886 0.010195
0.010434 0.0032984 0.011212 0.010157
-0.021922 -0.067757 -0.37144 0.090008 -0.041226 -0.039303 0.014017 0.0022709
-0.013678 -0.0058038 0.0048522 -0.0012209
0.00064697 0.013155 -0.041392 -0.039298 -0.18262 0.24047 -0.00018953 -0.0052441
0.017633 0.0058306 0.0074537 -0.0054102
0.0057397 0.010105 0.013914 0.0022518 -0.00020271 -0.0052684 -0.30435 0.12981
0.0067114 -0.022244 0.0069946 -0.021006
0.010303 0.0032402 -0.013781 -0.0056527 0.017663 0.0057287 0.0067039 -0.022266
-0.29911 -0.051345 0.01155 -0.05062
0.011224 0.010077 0.0047846 -0.0012801 0.0073632 -0.0054307 0.0070033 -0.020941
0.011667 -0.050583 -0.32991 0.0065869
620000000 -0.27626 0.080852 -0.023693 0.0087883 0.0030563 0.0090936 0.0088171 -0.0037928
0.011899 -0.00060681 0.0012068 -0.00074613
-0.023713 0.008806 -0.39986 0.035284 -0.019242 -1.3303e-05 -0.0017238 -0.0020107
0.012419 -0.0054339 0.00045953 -0.0029266
0.0030731 0.0090676 -0.019277 4.401e-05 -0.1557 0.24958 -0.0010276 -0.0052594
-0.0040438 -0.0022838 0.0091226 -0.00349
0.0089388 -0.0038286 -0.0017011 -0.0019857 -0.001015 -0.0052705 -0.2618 0.14001
-0.040159 -0.020847 0.013876 0.027633
0.011883 -0.00068982 0.01243 -0.005507 -0.0040439 -0.002318 -0.040189 -0.020919
-0.21468 -0.084526 -0.044282 0.013441
0.00139 -0.00066286 0.00049351 -0.0029069 0.009135 -0.003476 0.013939 0.027672
-0.044311 0.013456 -0.24452 -0.033176
680000000 -0.24164 0.17345 -0.026209 -0.015051 0.0046897 0.0059755 0.0012242 -0.0072977
-0.0021235 -0.011639 0.0062559 -0.0067279
-0.026216 -0.015094 -0.39058 0.13679 -0.03313 -0.0022233 -0.0020593 -0.00028754
-0.0013213 -0.0097221 -0.00063687 -0.0019258
0.0047355 0.0059116 -0.03317 -0.0021435 -0.10842 0.27234 -0.0010282 0.00022415
-0.0012886 0.00081445 -0.0030511 -0.009047
0.0011819 -0.007252 -0.0020568 -0.0002696 -0.001032 0.00022504 -0.21943 0.19171
-0.022924 -0.0084745 -0.0092708 -0.011498
-0.0021071 -0.011686 -0.0013404 -0.0097467 -0.0012886 0.00083277 -0.022894 -0.008489
-0.28228 0.016171 -0.0051186 -0.0083695
0.0060195 -0.0066655 -0.00066582 -0.0019295 -0.003058 -0.0090455 -0.0092571 -0.011483
-0.0051371 -0.0083691 -0.26126 0.07373
740000000 -0.19555 0.16722 -0.041134 0.026687 0.013919 -0.0038385 0.0003193 -0.003777
-0.0039085 -0.0015534 -0.0068744 0.0031284
-0.041132 0.026571 -0.33741 0.15636 -0.037694 0.034507 0.0002793 -0.0057708
-0.012986 0.0067085 -0.0015821 -0.0056253
0.013961 -0.0038749 -0.03761 0.034698 -0.075837 0.27281 -0.0017697 0.0033871
-0.0023276 -0.0052847 -0.0020434 0.00039433
0.00036265 -0.0038717 0.00030012 -0.005826 -0.0017633 0.0033957 -0.20316 0.19948
-0.042767 -0.0092665 0.022959 0.016415
-0.003944 -0.0015818 -0.012938 0.0068287 -0.0023933 -0.0052948 -0.042807 -0.0091378
-0.17949 0.048289 -0.045308 -0.0004446
-0.0067887 0.0030667 -0.0016222 -0.0056517 -0.0020003 0.00039962 0.022917 0.016398
-0.045202 -0.00055573 -0.25093 0.078522
800000000 -0.16653 0.21267 -0.022616 0.015769 0.0058862 -0.010407 -0.0045559 -0.0021971
-0.0037959 0.0014211 0.0048572 0.00060328
-0.022605 0.015759 -0.34535 0.22762 -0.0090516 0.034683 -0.0019809 0.0022573
-0.00010499 0.0025023 0.0012154 0.0054753
0.005842 -0.010418 -0.0089514 0.034743 -0.037197 0.29915 0.0012236 0.0012602
6.1686e-05 0.0029693 -0.0013753 0.00095967
-0.0046579 -0.0021687 -0.0019822 0.0022388 0.001222 0.0012485 -0.17495 0.22678
-0.029467 0.01273 0.015056 -0.010283
-0.0037685 0.0015033 -7.1474e-05 0.0025173 7.4569e-05 0.0029774 -0.029453 0.012779
-0.2324 0.073687 -0.017893 0.020148
0.0048444 0.00046472 0.0012451 0.005451 -0.0013751 0.00097859 0.015071 -0.010237
-0.017877 0.02013 -0.24774 0.13094
860000000 -0.13295 0.23379 -0.018739 0.030493 -0.0031821 -0.010356 -0.0017747 0.00069337
0.0037645 0.0050669 -0.0040419 -0.0025225
-0.018741 0.030466 -0.29897 0.27295 0.0072532 0.03503 5.3632e-05 0.0021172
0.0036754 0.00069742 0.0033665 0.00045122
-0.0032208 -0.01035 0.0073822 0.035062 0.01075 0.30966 -0.00057811 -0.00054278
0.0023713 -0.001717 0.0016105 0.0044127
-0.0017433 0.00062195 0.00011483 0.0021327 -0.00057838 -0.00054102 -0.13922 0.23919
-0.018693 0.018027 -0.0069108 -0.0098351
0.0037394 0.0051064 0.0036725 0.00067116 0.0023699 -0.0017171 -0.018717 0.018081
-0.17791 0.13332 -0.026788 0.017118
-0.0039218 -0.0024828 0.003414 0.00049756 0.0016097 0.0043849 -0.0068555 -0.0099148
-0.026728 0.017119 -0.19899 0.17652
920000000 -0.11027 0.25802 0.0041182 0.03952 -0.0094851 -0.0047801 -0.0017213 0.0016577
0.00029188 0.001653 0.0033511 -0.0014489
0.004064 0.039487 -0.27233 0.29503 0.028272 0.02342 0.0014993 0.0010747
0.0069989 -0.00022617 0.0041303 -0.0031128
-0.0095044 -0.0047629 0.02838 0.02338 0.057382 0.3122 0.0016884 -5.7101e-05
0.00056644 -0.0004721 0.00099936 -0.0014451
-0.001769 0.0016953 0.0014987 0.0010891 0.0016778 -5.8396e-05 -0.11529 0.25621
-0.012474 0.03116 0.0041797 -0.0069115
0.00029313 0.0016229 0.0070147 -0.00029265 0.00057319 -0.00046548 -0.012435 0.031187
-0.16974 0.13817 -0.0032249 0.028211
0.0032253 -0.0014835 0.004107 -0.0031565 0.00099035 -0.0014287 0.0041813 -0.0068388
-0.0032175 0.02819 -0.20804 0.19204
980000000 -0.064152 0.27977 0.01648 0.031071 -0.0096277 0.0046936 0.0019061 0.0035454
0.0037934 -0.0015339 -0.0035751 -0.0026721
0.016444 0.031049 -0.22043 0.33241 0.033637 0.0055381 0.0019246 -0.00026837
0.0016603 -0.0062436 -0.00044827 -0.0025654
-0.0096206 0.0047108 0.033688 0.0054422 0.10411 0.30714 0.00052101 -0.0011344
0.00022236 -0.0018713 0.0015585 -0.00025627
0.0019136 0.0035534 0.001925 -0.00027258 0.00052198 -0.0011279 -0.076746 0.26817
0.0066696 0.030978 -0.0095867 -0.0081985
0.0037842 -0.0015251 0.0016369 -0.0062751 0.00022408 -0.0018584 0.0067296 0.030937
-0.13951 0.17363 0.0047632 0.020617
-0.0036266 -0.0026472 -0.00045269 -0.0025886 0.0015534 -0.00025373 -0.0095442 -0.0081905
0.0047725 0.020648 -0.16742 0.23956
1040000000 -0.023416 0.28989 0.033502 0.020239 -0.0011859 0.0077118 0.002664 0.00070013
0.00025766 -0.0034594 -1.6256e-05 -0.0015227
0.033459 0.020228 -0.18537 0.34701 0.030344 -0.01455 0.001359 -0.0017522
-0.0024343 -0.0027472 -0.0011623 -0.0029878
-0.0011711 0.0076987 0.030313 -0.014674 0.15084 0.29484 -0.00055522 -0.0014302
-0.0015996 -0.0010149 -0.00067954 -0.0011763
0.0026611 0.00067812 0.0013784 -0.00174 -0.00055551 -0.0014296 -0.049489 0.27878
0.019281 0.019767 -0.0024404 0.0015347
0.00023611 -0.0034556 -0.0024483 -0.0027499 -0.0015967 -0.00099752 0.019343 0.019765
-0.10762 0.18277 0.013949 0.0202
3.1989e-05 -0.0015744 -0.001208 -0.0029698 -0.00068457 -0.001189 -0.0024794 0.001513
0.013969 0.020178 -0.14629 0.26106
1100000000 0.021743 0.30031 0.037405 -0.002767 0.0035636 0.0043457 0.0022772 -0.0010794
-0.0023211 -0.0031309 -0.004452 -7.0614e-05
0.037373 -0.002743 -0.14175 0.36735 0.015782 -0.028163 -0.00018603 -0.0018208
-0.0036416 -0.0008371 -0.0036668 -0.00044684
0.0035874 0.0043367 0.01568 -0.028261 0.1979 0.27557 -0.0017971 0.00031214
-0.0016309 0.00063184 -0.0011381 -0.00062898
0.0023214 -0.0010569 -0.0001918 -0.0018262 -0.0017945 0.00032397 -0.0088674 0.2842
0.025466 0.0063023 -0.0027522 0.00018928
-0.0023643 -0.0030895 -0.0036382 -0.00083433 -0.0016332 0.00063608 0.025504 0.0062945
-0.089633 0.19867 0.020172 0.01007
-0.0044588 1.1118e-05 -0.0036723 -0.00042941 -0.0011384 -0.00060993 -0.002712 0.00020076
0.02013 0.01009 -0.10071 0.29325
1160000000 0.072851 0.29766 0.025708 -0.020279 0.0035311 -0.00072561 -0.00019452 -0.0023475
-0.0041155 -0.00083455 -0.0010008 0.0039822
0.025706 -0.02026 -0.097986 0.37276 -0.0036922 -0.029371 -0.0016467 -0.0015295
-0.0025936 0.0025328 -0.0016096 0.0019
0.0035468 -0.0007513 -0.0038295 -0.029392 0.2418 0.24533 -0.00059296 0.0017016
-0.00049241 0.0018547 -0.0010856 0.00031655
-0.00023098 -0.0023653 -0.0016353 -0.0014925 -0.00059408 0.0017011 0.030891 0.28157
0.022449 -0.0102 -0.0036246 0.0052173
-0.0041278 -0.00086328 -0.0025894 0.0025481 -0.00048631 0.0018553 0.022436 -0.010239
-0.055131 0.20959 0.019581 0.00070496
-0.00099072 0.0040079 -0.0016179 0.001943 -0.0010865 0.00032553 -0.0036288 0.0052294
0.019552 0.00069616 -0.053088 0.29744
1220000000 0.11669 0.28912 0.012263 -0.030692 -0.0010687 -0.0015734 -7.8986e-05 -0.0009611
-0.002804 0.0021908 0.0012016 0.0021187
0.012272 -0.030647 -0.052981 0.38757 -0.017185 -0.021414 -0.0025113 0.00061111
9.3278e-05 0.0030495 -0.00080511 0.0020849
-0.0010804 -0.0015844 -0.017307 -0.021372 0.28132 0.20675 0.00091638 0.0015592
0.00060342 0.0011234 9.6865e-05 0.00062991
-7.9227e-05 -0.00098539 -0.0025221 0.00061753 0.00091939 0.0015667 0.070925 0.27343
0.011384 -0.017667 0.0023442 0.0017735
-0.002804 0.0022059 0.00010465 0.0030531 0.00059744 0.0011213 0.011386 -0.017671
-0.032334 0.22176 0.015339 -0.013023
0.0011987 0.0021362 -0.00079712 0.0020926 9.7415e-05 0.00063121 0.0023231 0.0017624
0.015326 -0.013027 -0.023328 0.31534
1280000000 0.16775 0.26972 -0.0071029 -0.029858 -0.0020359 0.0016698 -0.00095037 -0.0019965
-0.0010443 0.0034357 0.0025592 0.0012336
-0.007079 -0.029832 -0.0055807 0.37939 -0.02427 -0.0080611 -0.00069532 0.001426
0.001679 0.0017198 0.00066036 0.0019886
-0.002022 0.0016766 -0.024341 -0.0079595 0.31249 0.16309 0.0013962 -0.00017198
0.0011031 0.00034674 0.00019081 0.00037593
-0.00094802 -0.0019788 -0.00069243 0.0014388 0.0013858 -0.0001719 0.10781 0.25689
0.0014178 -0.020064 -7.7259e-05 1.1509e-05
-0.0010194 0.003444 0.0016869 0.0017067 0.0010988 0.00034301 0.0013847 -0.020061
0.0047558 0.22794 0.0041296 -0.016103
0.0025611 0.0012164 0.00066655 0.00199 0.00020459 0.00037587 -8.6059e-05 1.134e-05
0.0041219 -0.016111 0.025256 0.31872
1340000000 0.20541 0.23777 -0.017385 -0.020237 0.00026275 0.0042119 -0.0018928 -0.0007288
0.0015266 0.0028523 0.0018486 -0.0013262
-0.017362 -0.020235 0.033816 0.37199 -0.021269 0.0048976 -0.00011676 0.0019131
0.0019167 0.00077679 0.0012131 0.00071457
0.00027373 0.00422 -0.021285 0.0050053 0.335 0.11576 0.00083829 -0.0010002
0.00072252 -0.00050216 0.00011709 0.00024578
-0.0019017 -0.0007169 -0.0001274 0.0019202 0.00083494 -0.00099111 0.14059 0.23666
-0.0086163 -0.017301 0.00091153 0.00048189
0.0015597 0.0028494 0.0019315 0.00075523 0.00071733 -0.0005053 -0.0086565 -0.017268
0.03484 0.2257 -0.0033547 -0.014505
0.0018537 -0.0013653 0.0012242 0.00071411 0.00012208 0.00024425 0.0009359 0.00047173
-0.0033347 -0.014496 0.062853 0.31566
1400000000 0.24041 0.20111 -0.02406 -0.008586 0.0048294 0.0032289 -0.0020787 0.00079711
0.0026655 0.0009762 0.00025266 -0.0014489
-0.02401 -0.0085886 0.072387 0.35949 -0.014201 0.012824 0.0012545 0.0012355
0.0011001 -0.0007414 0.0011038 0.00018181
0.0048329 0.0032041 -0.014166 0.012924 0.34868 0.062114 -0.00014588 -0.0013251
0.00019985 -0.00021525 0.00042621 0.00033089
-0.0020733 0.0008004 0.0012622 0.0012174 -0.00014311 -0.0013311 0.17028 0.20802
-0.01511 -0.0099436 -0.00074032 -0.00026253
0.0026622 0.00097116 0.0010993 -0.00074533 0.00019763 -0.00021072 -0.015143 -0.009909
0.068958 0.22372 -0.010153 -0.0092621
0.00023899 -0.0014295 0.0011305 0.00018201 0.00042208 0.00032942 -0.00074833 -0.0002803
-0.010149 -0.0092732 0.1087 0.30626
1460000000 0.26396 0.15791 -0.021224 0.0043806 0.005213 -0.0016675 -0.0014829 0.001661
0.0022758 -0.00050303 -0.00032074 -0.00085279
-0.021207 0.0043653 0.10649 0.33746 -0.004938 0.015199 0.001592 0.00024465
0.00098619 -0.0012325 0.0012131 -0.00059383
0.0052307 -0.0016847 -0.0048898 0.015244 0.35505 0.0075878 -0.0010886 -0.0009798
0.00037422 -0.00021452 0.00059616 -0.00042907
-0.0014768 0.0016695 0.0015767 0.00024957 -0.0010904 -0.00098248 0.19662 0.17926
-0.016046 -0.0028562 -0.00095171 0.0019354
0.0022674 -0.00051839 0.00098621 -0.0012321 0.00036722 -0.00021676 -0.016064 -0.0028316
0.098566 0.21142 -0.012234 -0.0031479
-0.0003053 -0.00083893 0.0012246 -0.00058709 0.0005989 -0.00042433 -0.00096016 0.0019507
-0.01222 -0.0031517 0.14219 0.28619
1520000000 0.27737 0.11707 -0.015567 0.01026 0.0031528 -0.0039912 0.00023957 0.002685
0.0023559 -0.0019619 -0.0010672 -0.00010758
-0.015556 0.010245 0.14017 0.32409 0.0025291 0.012313 0.0016505 -0.00060845
0.00015305 -0.00096213 0.00030793 -0.00097776
0.0031252 -0.0040137 0.0025968 0.012311 0.34797 -0.048533 -0.0008005 -0.00021061
0.00066184 -0.00091481 0.00012658 -9.3523e-05
0.00026089 0.0026844 0.0016481 -0.00060955 -0.00080064 -0.00021291 0.2202 0.14148
-0.015152 0.0031188 0.0015692 0.0020146
0.0023309 -0.0019823 0.00014186 -0.0009687 0.00066067 -0.00092909 -0.015143 0.0031638
0.12704 0.20018 -0.012258 0.0017263
-0.0011038 -8.7581e-05 0.00031382 -0.00099369 0.00011469 -9.1978e-05 0.0015734 0.001971
-0.01225 0.001711 0.17579 0.26784
1580000000 0.2879 0.071626 -0.008619 0.013959 -0.0011159 -0.0045662 0.001453 0.001752
-0.00026225 -0.0023763 -6.5993e-05 0.00048347
-0.0086339 0.013931 0.16771 0.29948 0.0056471 0.0069508 0.00061536 -0.0015252
-0.00044861 -0.0010734 -0.00017713 -0.00075932
-0.0011366 -0.0045669 0.0056974 0.0069296 0.32804 -0.10603 -0.0014059 0.00027085
-0.00056283 -0.0013327 0.00027978 -0.00059154
0.0014645 0.0017628 0.00058547 -0.0015225 -0.0014034 0.00026889 0.23444 0.10245
-0.011086 0.0082711 0.0020966 0.00065983
-0.00026589 -0.0023902 -0.00044953 -0.0010471 -0.00054879 -0.0013227 -0.011089 0.0082955
0.1523 0.18434 -0.0094937 0.0079696
-6.1586e-05 0.00047098 -0.00018773 -0.00075207 0.00026766 -0.00059042 0.0020944 0.00064747
-0.0095179 0.0079776 0.20922 0.24205
1640000000 0.29092 0.031239 -0.001502 0.012703 -0.0029124 -0.0021855 0.0027628 0.0010784
-0.00077647 -0.00163 -0.00044253 0.00042138
-0.0015103 0.012697 0.19697 0.27605 0.0055726 0.0020388 -0.00051007 -0.0018269
-0.00091385 -0.00049269 -0.00047971 -0.0006543
-0.0029299 -0.0021654 0.0055955 0.0020091 0.29918 -0.15467 -0.00076104 0.001219
-0.0011158 -0.001007 -0.0001397 -0.00039695
0.0027701 0.0010574 -0.0005215 -0.0018193 -0.0007628 0.0012217 0.24724 0.054076
-0.0065984 0.0089218 0.0025505 -0.00068701
-0.00076834 -0.0016358 -0.00092269 -0.00049155 -0.0011192 -0.0010008 -0.0065782 0.0089514
0.17563 0.16285 -0.0043248 0.0099636
-0.00042818 0.00038611 -0.00048548 -0.00065486 -0.00014344 -0.00039478 0.0025742 -0.00067778
-0.0043148 0.0099644 0.2352 0.21215
1700000000 0.28544 -0.013417 0.0021752 0.0096694 -0.0033072 0.00035879 0.0030823 -0.0012477
-0.002215 -0.00060125 0.00047106 0.00042554
0.0021705 0.0096597 0.21592 0.24528 0.002823 -0.00058517 -0.0014527 -0.00071787
-0.00078623 -9.9806e-05 -0.00078436 -0.00040435
-0.0032903 0.00038304 0.0028324 -0.00059059 0.25597 -0.19384 5.0146e-05 0.0015755
-0.0020501 -4.962e-05 -0.00043278 -0.00086153
0.0030684 -0.0012528 -0.0014535 -0.00070565 5.1379e-05 0.0015742 0.24492 0.0043982
-0.0038201 0.0091396 0.0016165 -0.0021235
-0.0022161 -0.0005792 -0.00078303 -9.6881e-05 -0.0020486 -4.6201e-05 -0.0038161 0.0091394
0.19472 0.14519 0.0004687 0.0099235
0.00046338 0.00043931 -0.00080384 -0.00040129 -0.00043758 -0.00086376 0.0015953 -0.0021349
0.00047214 0.0099094 0.25348 0.17911
1760000000 0.27468 -0.061743 0.004418 0.0062251 -0.0021123 0.0011948 0.0013096 -0.003495
-0.0012866 0.00067843 9.5153e-05 -0.00051307
0.0044066 0.0062277 0.24213 0.20649 3.3808e-05 -0.0018854 -0.0012582 9.9914e-06
-0.0011636 0.00088374 -0.00058003 0.00034535
-0.0021439 0.001223 1.5948e-05 -0.0018907 0.20735 -0.22632 0.0011776 0.0013606
-0.0012059 0.0014662 -0.0013748 -0.00070138
0.0012802 -0.0035111 -0.0012601 2.0404e-05 0.001178 0.0013583 0.23633 -0.047247
-0.00089166 0.0079772 -4.2089e-05 -0.0024061
-0.0012606 0.00068182 -0.0011561 0.0009059 -0.0011991 0.0014574 -0.00087895 0.007988
0.21047 0.11279 0.0047461 0.0071694
0.0001142 -0.00052605 -0.00056318 0.0003563 -0.0013812 -0.00069546 -3.8278e-05 -0.002425
0.0047572 0.0071814 0.26682 0.14144
1820000000 0.25218 -0.099022 0.0044466 0.0026333 0.00010324 0.0024047 -0.00090108 -0.0031487
-0.0010777 0.00091633 -0.00013924 -2.8015e-05
0.0044465 0.0026347 0.25347 0.17764 -0.002177 5.2076e-05 -0.0014646 0.000935
-8.0826e-05 0.001222 -0.00065105 0.00039737
0.00011615 0.0023971 -0.0021754 5.2484e-05 0.1573 -0.2413 0.0017751 0.00051913
-0.00015883 0.0022995 -0.0018168 0.00026061
-0.00093921 -0.0031357 -0.0014554 0.00093429 0.0017785 0.00053513 0.20752 -0.094712
0.00035197 0.0065874 -0.0017124 -0.0018277
-0.0010684 0.00092068 -7.2739e-05 0.0012221 -0.00018192 0.0023068 0.00039789 0.0065996
0.23001 0.086595 0.0055893 0.0031884
-0.00015318 -4.8877e-05 -0.00064056 0.00040288 -0.0018094 0.00028831 -0.0017302 -0.0018132
0.0055896 0.003184 0.2709 0.10667
1880000000 0.2187 -0.1403 0.0022008 0.00059114 -0.00018277 0.0024549 -0.0029351 -0.0024481
-0.00010875 0.0015889 0.0002907 -0.00066159
0.0021878 0.0005932 0.2587 0.13148 -0.0040122 0.0029217 -0.00032842 0.0018581
0.00051719 0.0013599 0.00013731 0.0009345
-0.00017119 0.0024546 -0.0040114 0.0029589 0.10551 -0.24943 0.0020103 -0.0010402
0.001682 0.0020128 -0.0010221 0.0015228
-0.0029351 -0.002426 -0.00031107 0.0018603 0.0020089 -0.001031 0.1673 -0.13565
0.00097712 0.0049076 -0.0022941 0.00021545
-0.00010109 0.0015975 0.00051434 0.0013604 0.0016874 0.002015 0.00097043 0.0049102
0.23604 0.056987 0.0056919 0.00098706
0.00025951 -0.00064382 0.00013812 0.00094103 -0.0010325 0.0015227 -0.0022577 0.00020412
0.0057205 0.00099796 0.27244 0.072155
1940000000 0.18034 -0.16694 0.00018911 -0.0010329 0.001942 0.0017673 -0.0037646 0.00031031
0.0012288 0.00080434 -0.00056323 -0.00063706
0.00021803 -0.0010419 0.26087 0.10056 -0.0016771 0.0057689 0.0010236 0.0014229
0.0019209 0.00048834 0.00087812 0.00023123
0.0019581 0.0017859 -0.0016644 0.0057915 0.062142 -0.24137 0.00052957 -0.0024581
0.002261 0.00039127 0.00029067 0.0016993
-0.003805 0.00033901 0.0010246 0.0014115 0.00052563 -0.0024666 0.11536 -0.16676
0.00024712 0.0035575 -0.0018338 0.0014669
0.0012568 0.00078555 0.001933 0.00047515 0.0022603 0.00039646 0.00026313 0.003545
0.24163 0.021045 0.0041562 -0.0030563
-0.00054729 -0.00070663 0.00089368 0.00021421 0.00030502 0.0016939 -0.0018628 0.0014776
0.0041328 -0.0030692 0.26215 0.036588
2000000000 0.13476 -0.18259 -0.0034858 0.00096184 0.0028453 0.0010819 -0.0024114 0.0036692
0.00084518 0.00032452 -0.00088224 0.0004674
-0.0034985 0.00097296 0.24828 0.065062 -0.00038051 0.0076132 0.0017302 0.00034565
0.0012727 -0.0012609 0.00041778 0.00011538
0.0028317 0.001051 -0.00033326 0.0076206 0.020759 -0.22821 -0.0015776 -0.001587
0.0020719 -0.0010095 0.0018016 0.0014997
-0.0023592 0.0036428 0.0017427 0.00033749 -0.0015685 -0.0016047 0.061996 -0.17786
-0.0011074 0.0035214 -2.8725e-05 0.002355
0.00082405 0.00033675 0.0012674 -0.0012829 0.0020674 -0.0010222 -0.001108 0.0035121
0.2401 -0.011133 0.00038566 -0.0039391
-0.0008308 0.00053379 0.00043756 0.00011707 0.0018076 0.0015004 6.9775e-06 0.0023203
0.00040545 -0.0039357 0.24966 0.0083245
2060000000 0.08758 -0.19141 -0.0042202 0.0030915 0.0027597 -0.00059505 0.00076937 0.0033802
0.0015991 -0.00043824 -0.00012188 0.0011887
-0.0042024 0.0030877 0.2355 0.035464 0.004485 0.0085278 0.0011387 -0.00079144
0.00062553 -0.0015158 0.00052993 -0.00015242
0.0028081 -0.00060802 0.0045394 0.0085064 -0.013091 -0.20997 -0.0016992 0.00030275
0.00075295 -0.0023441 0.0028522 0.00051206
0.00082781 0.0033304 0.0011474 -0.00080321 -0.0016942 0.00031304 0.010049 -0.17532
-0.0018971 0.0048144 0.0011507 0.0011793
0.0016434 -0.00048714 0.00063149 -0.0015092 0.00074997 -0.0023394 -0.0018927 0.0048337
0.22707 -0.04917 -0.0014868 -0.0044771
-9.6541e-05 0.0011845 0.0005287 -0.00014373 0.0028312 0.00050179 0.0011225 0.0011784
-0.0014803 -0.0045159 0.23434 -0.016869
2120000000 0.042582 -0.18251 -0.0033284 0.0062405 0.0023848 -0.0026696 0.0030045 0.0020022
0.00067801 -0.001474 0.00094445 -6.3463e-06
-0.0033586 0.0062379 0.21536 0.012386 0.0067627 0.0048157 0.0010613 -0.0014997
-0.0013214 -0.002128 2.073e-05 -0.00098899
0.0023855 -0.0026775 0.006824 0.0047798 -0.041784 -0.19211 -0.00070557 0.0016309
-0.0015656 -0.0015681 0.00065708 -0.0021819
0.0029985 0.0021053 0.0010503 -0.001482 -0.00072594 0.0016528 -0.039227 -0.15819
-0.0021422 0.0066322 0.0017975 0.00095145
0.00064736 -0.0015054 -0.0013446 -0.0021458 -0.0015935 -0.0015614 -0.0021387 0.0066417
0.21326 -0.082672 -0.0058095 -0.0024026
0.00083454 -5.6153e-05 -4.6984e-06 -0.001006 0.00063281 -0.002184 0.0018104 0.00097081
-0.0058068 -0.0023988 0.21369 -0.031388
2180000000 0.0023018 -0.17064 -0.0019889 0.0094699 0.00064123 -0.0021954 0.0031708 -0.00040825
0.00016346 -0.0012515 0.0012489 0.0003008
-0.0019646 0.0094358 0.19649 -0.007209 0.0079616 0.004212 -0.0010307 -0.0016947
-0.0022215 0.00070397 9.0699e-05 0.0002348
0.00066626 -0.002207 0.0080084 0.004175 -0.062746 -0.16833 0.0011681 0.0016664
-0.0010636 -0.00023491 0.00046839 -0.0019756
0.0031825 -0.00050369 -0.0010178 -0.0016949 0.0011628 0.001672 -0.076326 -0.13303
-0.0008736 0.0093571 0.0016635 -0.00011587
0.00025007 -0.0012488 -0.0022165 0.00073527 -0.0010426 -0.00022014 -0.00085841 0.0093374
0.18754 -0.11386 -0.0062455 0.0014755
0.0013339 0.00027222 0.00010575 0.00024296 0.00046842 -0.0019763 0.0016905 -0.00016688
-0.0062449 0.0014909 0.1973 -0.047489
2240000000 -0.027563 -0.14614 0.0018821 0.01078 -0.00041038 -0.0029675 0.0020108 -0.0024185
-0.0018312 -0.00059971 0.0007919 -0.0017898
0.0018293 0.010801 0.17619 -0.012735 0.0090301 0.00053911 -0.001058 -6.1973e-05
-0.0006646 0.0012923 -0.00046477 -0.00072597
-0.00041501 -0.0029691 0.0090484 0.00047637 -0.080124 -0.14312 0.0018832 -0.0015014
-0.0012114 9.2146e-05 -0.0022913 -0.0017429
0.0019403 -0.0023793 -0.0010736 -3.618e-05 0.0018812 -0.0014996 -0.11099 -0.10365
0.0017977 0.010871 0.0018889 -0.00083568
-0.0018699 -0.00062231 -0.00064341 0.0012902 -0.0011954 8.13e-05 0.0018608 0.010925
0.15882 -0.13043 -0.0058973 0.0048176
0.00073249 -0.0018438 -0.00048782 -0.00075194 -0.0022971 -0.0017528 0.0018338 -0.00080682
-0.0059162 0.0048118 0.17313 -0.056268
2300000000 -0.054071 -0.11932 0.0072026 0.0090518 -0.0012859 -0.0020757 -0.0007163 -0.0015134
-0.0013469 0.00044474 -0.0011215 -0.00068109
0.0072153 0.0090136 0.15665 -0.022795 0.009346 -0.0020251 -0.00081546 0.00072446
-0.00035056 0.0015734 -0.00010617 0.00085021
-0.0013103 -0.002059 0.0093345 -0.0021101 -0.090951 -0.11947 1.8525e-05 -0.0016904
-5.9951e-05 0.0017654 -0.0021284 0.00058174
-0.00062761 -0.001615 -0.00080289 0.00071788 2.4356e-05 -0.0016909 -0.13085 -0.068071
0.0059793 0.011376 0.00048205 -0.0017887
-0.0012933 0.0005497 -0.00035253 0.0016031 -3.8785e-05 0.0017943 0.006007 0.011359
0.12447 -0.152 -0.0040016 0.0079135
-0.0011254 -0.00056163 -9.4888e-05 0.00088204 -0.0021036 0.00059065 0.00054752 -0.0018376
-0.0040006 0.0078309 0.15807 -0.057329
2360000000 -0.072225 -0.088346 0.010286 0.0086038 -0.0012808 -0.0016546 -0.0015619 -0.00083128
-0.0003647 0.0010859 -0.0013064 -0.00063286
0.01026 0.0086013 0.14569 -0.023113 0.0085246 -0.0054094 -0.00062805 0.00077812
0.0020487 0.000282 -7.9522e-05 -0.00016256
-0.0012996 -0.0016284 0.0084891 -0.0054714 -0.10191 -0.098389 -0.0024573 -0.0010782
0.0010845 0.00017991 -0.00094988 0.0019689
-0.001686 -0.00073068 -0.00063884 0.00077541 -0.0024949 -0.0010902 -0.1489 -0.035632
0.010012 0.010744 0.0013334 -0.0020849
-0.00036377 0.00094383 0.0020723 0.00025055 0.001079 0.00022242 0.010044 0.010681
0.094339 -0.15331 2.6367e-05 0.0084689
-0.001362 -0.00075681 -9.3744e-05 -0.00017016 -0.00093042 0.001986 0.0012913 -0.0020802
3.4042e-05 0.0085265 0.13468 -0.061196
2420000000 -0.080242 -0.059834 0.013826 0.0032983 -0.0034257 -0.0011884 -0.00096678 0.00079662
0.0011611 0.0012677 -0.0015255 0.0015661
0.013807 0.0033132 0.12919 -0.022459 0.0046807 -0.0073823 0.0012512 0.00089631
0.00091526 -0.0014124 -6.4578e-05 -0.00014719
-0.0034744 -0.0011411 0.0046209 -0.0074284 -0.11368 -0.077368 -0.0021845 0.0012476
0.00012729 -0.00045834 0.00031373 0.002679
-0.0010089 0.00079585 0.0012359 0.00089387 -0.0021603 0.001227 -0.15751 0.008355
0.014418 0.0073754 -4.8206e-05 -0.003213
0.0011505 0.001211 0.00088149 -0.0014478 0.00014131 -0.00047981 0.014452 0.0073577
0.060626 -0.1523 0.002151 0.0091388
-0.0015576 0.0016076 -8.6186e-05 -0.00013685 0.00030825 0.0026705 -2.7784e-05 -0.0031785
0.0021704 0.0091251 0.11787 -0.055627
2480000000 -0.081576 -0.030362 0.013858 -0.0022814 -0.0016087 0.00011711 -1.3258e-05 0.001354
0.001794 -0.00032676 5.8443e-05 0.0017932
0.0138 -0.0022566 0.1307 -0.024675 0.0026704 -0.0092325 0.0011909 1.4661e-05
-0.00058794 -0.0009994 -0.00019176 -0.00012601
-0.0016323 0.00013528 0.0025823 -0.009252 -0.11728 -0.058736 -0.00053877 0.003256
-0.00025123 -0.00090771 0.0019054 0.001155
-4.1412e-05 0.0013606 0.0011914 -6.4597e-06 -0.00052321 0.0032859 -0.15902 0.045104
0.017911 0.0012297 -0.0016636 -0.0024461
0.0019153 -0.00034052 -0.00057439 -0.00099155 -0.00025049 -0.00089563 0.017962 0.0011809
0.029152 -0.14591 0.0047714 0.0079663
0.00017924 0.0017088 -0.00018026 -0.00011864 0.0019052 0.00115 -0.0016311 -0.0024636
0.00471 0.0079713 0.098376 -0.052982
2540000000 -0.086276 -0.0015232 0.011598 -0.0058902 -0.0023121 0.00095604 0.00047465 0.00073151
4.9524e-05 -0.0017301 0.0010918 0.001619
0.011635 -0.0058491 0.11671 -0.014797 -0.0014351 -0.0081923 0.00045133 -0.0014588
-0.0016858 -0.00011285 -0.00057378 0.00032229
-0.0023019 0.0010187 -0.0015096 -0.0081802 -0.12389 -0.03443 0.0021052 0.0024321
-0.0010765 2.4008e-06 0.0019191 -0.00083373
0.00054943 0.00078658 0.00044436 -0.0014648 0.0021433 0.0024375 -0.15841 0.085285
0.017737 -0.0050089 -0.0021849 -0.0017099
-5.6168e-05 -0.0017847 -0.001718 -0.00010342 -0.0010934 3.3078e-06 0.01768 -0.0051745
0.0035935 -0.13034 0.0071547 0.0064912
0.00099934 0.0015956 -0.0005668 0.0003108 0.0018997 -0.00086168 -0.0022391 -0.0017567
0.007151 0.0064991 0.082191 -0.037694
2600000000 -0.078273 0.022536 0.0086906 -0.0094511 -0.0012245 0.0024525 0.00062581 -0.00058546
-0.0011742 -0.00090205 0.0018002 0.00064736
0.0086959 -0.0094083 0.11239 -0.030583 -0.0037226 -0.0062396 -0.00051337 -0.00067741
-0.00052316 0.0016297 -0.0002297 0.00078718
-0.0012409 0.0025355 -0.0037725 -0.0062252 -0.12822 -0.01054 0.0030792 -1.2668e-05
-2.6745e-05 0.0015493 0.0013806 -0.0016451
0.00062265 -0.00055616 -0.00051144 -0.00066397 0.0030809 -4.952e-06 -0.14303 0.11755
0.01453 -0.012316 -0.0035007 -0.0002216
-0.0010854 -0.00087433 -0.00047108 0.0016361 -2.2691e-05 0.0015335 0.014529 -0.012316
-0.02346 -0.11539 0.0094357 0.0054049
0.0019088 0.00064175 -0.00020103 0.00079213 0.0013824 -0.001626 -0.0034832 -0.00015161
0.0094737 0.0054157 0.076076 -0.024086
2660000000 -0.074185 0.047995 0.0049511 -0.011545 1.3486e-05 0.0010086 -0.00035656 1.3343e-05
-0.0023778 0.0005005 0.0015548 -0.00089346
0.0049749 -0.011535 0.1185 -0.026348 -0.0051302 -0.0044805 -0.0011888 -0.00040836
0.00032154 0.001878 0.00060114 0.00074485
-3.1551e-05 0.00097265 -0.0051648 -0.0044178 -0.12884 0.0093797 0.001902 -0.00157
0.00021843 0.0006837 -0.00085591 -0.0016855
-0.00030238 0.00011574 -0.001207 -0.00041064 0.0019318 -0.0015466 -0.12466 0.14915
0.0084774 -0.01562 -0.0022922 0.0012482
-0.0024805 0.00042272 0.00032284 0.0018559 0.00021301 0.00066953 0.0085074 -0.015678
-0.04157 -0.099275 0.010757 0.0015475
0.0014409 -0.00093717 0.00061056 0.00074952 -0.00085173 -0.001674 -0.0022361 0.0011803
0.010715 0.0014838 0.069653 -0.0045803
2720000000 -0.062486 0.067784 0.00057937 -0.011957 -0.00015248 0.002752 -0.00022027 1.2328e-05
-0.0018363 0.0022354 0.0006783 -0.0016739
0.00061072 -0.011935 0.10484 -0.02845 -0.0052174 -0.00087884 -0.0015058 0.00044829
0.0017658 0.00053925 0.00088876 -0.00025843
-0.00015071 0.0027366 -0.0052407 -0.00087394 -0.12274 0.039968 0.0004945 -0.0023679
0.00034589 0.0005158 -0.0013827 0.00053516
-0.00024127 4.2478e-06 -0.0014927 0.00048181 0.00047461 -0.0023764 -0.09117 0.1795
0.0018552 -0.017289 -0.0015407 0.0021295
-0.0017794 0.0023266 0.0017984 0.00055213 0.0003465 0.00050973 0.0016834 -0.01732
-0.056532 -0.073224 0.012154 -0.0014418
0.00061021 -0.0016749 0.00088498 -0.00028081 -0.0013908 0.00052331 -0.0016379 0.0021676
0.012158 -0.0013495 0.07434 0.015709
2780000000 -0.048716 0.085847 -0.0040346 -0.010697 -0.00034531 0.0011427 0.00056134 -0.0001911
0.0013371 0.0025187 -0.0005921 -0.0018071
-0.0040065 -0.010704 0.10337 -0.041401 -0.0040581 0.0004508 -0.0001629 0.0014732
0.0016395 -0.00090843 7.3631e-05 -0.00027486
-0.00034069 0.0010792 -0.0040439 0.00048928 -0.12046 0.068651 -0.0019649 -0.0016418
0.00066703 -0.00028298 -0.00046352 0.00074596
0.00055122 -0.00011041 -0.00014314 0.0014642 -0.0019461 -0.0016559 -0.062689 0.20068
-0.0053093 -0.01545 -0.00087428 0.0022518
0.0013297 0.002468 0.0016369 -0.00095086 0.00064887 -0.00029255 -0.0052736 -0.015415
-0.070873 -0.04751 0.010068 -0.0057395
-0.00057437 -0.0018598 5.7173e-05 -0.00028133 -0.00045883 0.00074177 -0.00076665 0.0022682
0.01009 -0.0058469 0.078008 0.033741
2840000000 -0.033538 0.1026 -0.0073183 -0.0077104 0.0013132 0.0019027 -4.4638e-05 -0.00021504
0.0012868 0.00079449 -0.0015431 0.00030296
-0.0073081 -0.007716 0.10117 -0.033459 -0.0032374 0.0015575 0.00032545 0.00066126
-5.9216e-06 -0.001516 -6.8994e-07 -9.5539e-05
0.0012837 0.0019688 -0.0032141 0.0015703 -0.11531 0.09557 -0.0014421 0.00031585
0.00055281 0.00029549 0.0010739 0.0012002
1.8385e-06 -0.00030074 0.00032381 0.00068395 -0.0014123 0.00033775 -0.026896 0.21825
-0.0096758 -0.010908 0.00062025 0.0015476
0.0012116 0.00081459 -3.9555e-05 -0.0015142 0.00053534 0.00033155 -0.0096989 -0.010915
-0.07686 -0.021225 0.0082169 -0.0070698
-0.0016471 0.00041469 -3.1476e-05 -8.9104e-05 0.001048 0.0012217 0.00057052 0.0014948
0.0081724 -0.0070256 0.091605 0.051202
2900000000 -0.018212 0.12179 -0.0089334 -0.003491 0.0015949 0.00024062 0.00035809 -0.001051
0.0020198 -0.0011524 -0.00077065 3.703e-05
-0.0088899 -0.0035179 0.084021 -0.041864 -0.00099404 0.002683 0.00080578 0.00032736
-0.00057792 -0.0014675 -0.00028757 5.702e-05
0.0014791 0.00018306 -0.000998 0.0027155 -0.097587 0.12729 -0.0008472 -0.00020714
-0.00050336 -0.0012846 0.0017315 -0.00018485
0.00032087 -0.00091465 0.00082091 0.00033811 -0.00084429 -0.00019159 0.01084 0.22009
-0.012073 -0.0053179 0.0011251 0.0016893
0.0020843 -0.0012511 -0.00058921 -0.0014871 -0.00045744 -0.0013182 -0.012167 -0.0052757
-0.075415 0.011103 0.0062731 -0.010306
-0.00076078 -8.5041e-05 -0.00031065 5.6688e-05 0.0017186 -0.00024094 0.0011087 0.001743
0.0063143 -0.010293 0.10766 0.056545
2960000000 0.0017396 0.13293 -0.0088209 0.00015171 0.00066514 0.0016072 -0.00075202 -0.00083261
-0.00041423 -0.0016911 -0.00069248 0.00061399
-0.0088099 0.00015641 0.091916 -0.041562 -0.00052838 0.001287 0.00099514 5.7558e-05
-0.0012583 -0.00065939 0.00057502 0.00048003
0.00069777 0.0016014 -0.00051098 0.0013161 -0.081394 0.15808 -0.00092915 0.00045951
-0.00031177 0.00053189 -5.1672e-05 -0.0025114
-0.00077973 -0.000868 0.00097726 5.466e-05 -0.00092851 0.00041119 0.051219 0.22797
-0.011627 0.00036241 0.0016919 0.00051616
-0.00051846 -0.0016988 -0.0012514 -0.00063836 -0.0003602 0.00056766 -0.011562 0.00042746
-0.067888 0.038776 0.0017383 -0.011009
-0.00072445 0.00060462 0.00059637 0.00047099 -4.2678e-05 -0.0024724 0.0017904 0.00047531
0.0016942 -0.011052 0.12725 0.068167
3020000000 0.020699 0.14807 -0.0067266 0.0034933 0.0015253 -0.00024643 -0.0010491 5.4836e-05
-0.00053583 0.00046158 -0.00024304 0.00024593
-0.0067289 0.003478 0.081899 -0.029757 -0.00013897 -1.5731e-05 0.00051423 -0.00094658
-0.0017104 0.0003224 0.00074004 -0.00028518
0.0014741 -0.00024821 -0.00015738 1.9787e-06 -0.059229 0.18416 -0.00027372 0.0011629
0.00016171 0.00019903 -0.00075747 -0.001807
-0.0010541 6.0039e-05 0.00051707 -0.00097151 -0.00027441 0.0011672 0.091144 0.22138
-0.0090642 0.0038763 0.00093512 0.00037044
-0.00049032 0.00052557 -0.0017383 0.00035317 0.0002581 0.00014631 -0.0090627 0.003837
-0.053899 0.066043 -0.0012893 -0.010609
-0.00020487 0.00036207 0.00074095 -0.000315 -0.00070367 -0.0018774 0.00079689 0.00035508
-0.0012895 -0.010584 0.14829 0.065964
3080000000 0.047199 0.15601 -0.0048715 0.0057803 0.001562 -0.00026521 -0.00058255 8.1986e-05
-0.00040667 0.0003321 0.00026219 0.00065224
-0.0048847 0.0057915 0.079119 -0.025931 -8.2466e-05 0.00027434 -5.8906e-05 -0.00028627
-0.00039615 0.00095486 -0.00012197 -0.00060804
0.001586 -0.00026536 -7.5477e-05 0.00028491 -0.023127 0.20575 -0.00067084 0.00025284
0.00032848 0.00071641 -0.0018227 -0.00081629
-0.00051892 -4.1456e-06 -8.2506e-05 -0.00029309 -0.00065199 0.00031238 0.12427 0.2128
-0.0053987 0.0072581 0.0017374 0.00034846
-0.00051912 0.00020304 -0.00039902 0.00095167 0.00028791 0.0007725 -0.00539 0.0073628
-0.030926 0.094579 -0.0061896 -0.009286
0.00016578 0.00058416 -0.00012969 -0.00061167 -0.0018467 -0.00078643 0.0018746 0.00041954
-0.006123 -0.0092891 0.16311 0.071854
3140000000 0.074707 0.16127 -0.0015023 0.0075311 0.0028665 -0.0013823 -0.0011875 0.0010155
0.0015537 0.00059449 0.00024789 -7.0338e-05
-0.0014984 0.0075297 0.074235 -0.026703 -0.00081555 -0.00017605 0.00071052 -0.00030746
-8.7791e-05 0.0011193 0.00065663 -0.00029813
0.002905 -0.0014833 -0.0008525 -0.00017872 0.01823 0.22792 0.00020684 0.0016276
0.0013704 -0.0004854 -0.0029938 0.00090201
-0.0012948 0.00098498 0.00070546 -0.00027727 0.00019529 0.0016314 0.16007 0.18934
-0.001584 0.0074164 0.00059711 -0.0013617
0.0016374 0.00070432 -3.83e-05 0.0010814 0.0013717 -0.00047901 -0.0015362 0.0073259
-0.017718 0.11362 -0.007223 -0.0055362
0.00033243 -3.4024e-05 0.00065509 -0.00032635 -0.0029292 0.00087728 0.000543 -0.0014799
-0.0073062 -0.005554 0.18808 0.062761
3200000000 0.1074 0.17109 0.0036017 0.0066672 0.00071824 -0.0029828 -5.5916e-05 0.0015392
0.00060187 -0.0018807 0.00026155 0.00047103
0.0035687 0.0066612 0.085426 -0.026234 -0.0011539 0.00033724 -0.00036041 -0.00091827
0.00070185 0.0011899 -0.00043328 -0.0011036
0.00066563 -0.0029483 -0.0011213 0.00034312 0.063514 0.23266 0.00091816 0.00065563
4.861e-05 -0.0018505 -0.001508 0.0025359
-2.27e-05 0.0015245 -0.0003646 -0.00095258 0.00095825 0.00067641 0.1813 0.16614
0.0013248 0.0065746 0.000814 -0.0013358
0.00056183 -0.002022 0.00069107 0.0012014 8.043e-06 -0.0018808 0.0013526 0.0065994
0.018576 0.13194 -0.0088814 -0.0016291
0.00016501 0.00039972 -0.00042786 -0.0010846 -0.0015682 0.0025191 0.00081784 -0.0012459
-0.0088566 -0.0016133 0.20479 0.061742
3260000000 0.13782 0.1642 0.0039444 0.0032765 -0.00052087 -0.0026272 0.0010206 0.00080669
0.00028826 -0.0019466 -0.00011772 -2.8946e-05
0.0039427 0.0032469 0.092207 -0.029413 -0.0019911 0.0017853 -0.00058585 -0.00030071
0.00089961 -0.00041066 -0.00086745 0.00015623
-0.00053959 -0.0026044 -0.0019854 0.0018156 0.11328 0.22931 0.00041388 6.6508e-06
-0.0005962 -0.0010565 0.00056793 0.0020521
0.0010073 0.00077479 -0.0005792 -0.00025416 0.00049001 -6.8922e-06 0.20786 0.12969
0.0047366 0.0050734 -0.00082114 -0.0017669
0.00020573 -0.001899 0.00091505 -0.00042419 -0.00060076 -0.00098321 0.0047158 0.0050393
0.041063 0.14036 -0.0074667 0.0032573
-0.00022356 -1.4577e-05 -0.00091514 0.00014414 0.00055806 0.0021077 -0.00073534 -0.0018026
-0.0074879 0.0032174 0.23289 0.052097
3320000000 0.169 0.15958 0.0069158 0.0016328 -0.00071847 -0.0017556 0.00077539 0.00045961
-0.001987 -0.0011623 0.00018145 0.00037215
0.0069027 0.0016597 0.099678 -0.024534 0.00043914 0.0023421 -0.00041847 -0.00037489
-2.0169e-05 -0.00045096 -0.00055659 0.00019926
-0.00074886 -0.0018155 0.00050141 0.0023258 0.16182 0.22192 0.00034201 -0.00021075
-0.0011217 -0.00030217 0.00045491 0.00099498
0.00077776 0.00038921 -0.00040557 -0.00036351 0.00026548 -0.00021692 0.21806 0.099624
0.0045132 0.0021815 -0.0013469 0.00011455
-0.0018802 -0.0011238 -3.6681e-05 -0.00048324 -0.0011402 -0.00031691 0.004591 0.0021952
0.069271 0.1442 -0.0036315 0.0038406
0.00032775 0.0002624 -0.00057449 0.00019402 0.00041365 0.00095167 -0.001455 8.1483e-05
-0.0036475 0.0038826 0.25028 0.039069
3380000000 0.20395 0.14303 0.0054971 -0.0018315 -0.0012284 0.00060752 0.0010058 0.00016339
-0.00147 0.0008489 0.00038427 3.0035e-06
0.005478 -0.0017956 0.11005 -0.033226 -5.4778e-05 0.0029406 -0.0011181 -0.00045282
-0.00019778 0.00013275 -0.00084896 0.00044032
-0.0012048 0.00058901 -3.7599e-05 0.0029585 0.20321 0.19971 0.00052458 -0.0004687
-0.0017666 0.00065977 0.0010754 0.0011126
0.0010299 0.00024751 -0.0011224 -0.0004561 0.00052589 -0.00046987 0.2326 0.06667
0.0063223 0.0016968 -0.00014009 0.00016815
-0.0014697 0.00082313 -0.00017524 0.00015206 -0.0017949 0.00064388 0.0063111 0.0016794
0.10899 0.13538 -0.00065632 0.0052789
0.00037433 4.5594e-05 -0.00087787 0.00045081 0.0010833 0.0010953 -5.0115e-05 0.0002412
-0.00068235 0.0052553 0.28 0.020184
3440000000 0.23517 0.1236 0.0049181 -0.0035526 -0.00050315 -0.001322 0.00073222 5.4513e-05
-0.0014772 0.0015119 0.0010176 0.00016821
0.0049022 -0.0035495 0.10309 -0.03683 0.0026738 0.0020938 -0.0010028 0.0010599
-2.1507e-05 0.00046807 0.00024786 0.00080983
-0.00058646 -0.0013381 0.0027133 0.0020956 0.24205 0.17258 -0.00039701 6.7075e-05
5.6465e-05 0.0014753 0.0010659 0.00080507
0.00079417 -3.3374e-05 -0.00098137 0.0010663 -0.00037614 1.0222e-06 0.23497 0.034847
0.0070269 -0.001504 -0.00043524 7.7874e-05
-0.0014282 0.0016072 -3.4041e-05 0.00047022 1.3365e-05 0.0015014 0.0069799 -0.0015268
0.13532 0.1292 0.0024337 0.0035674
0.00092845 0.00019369 0.00020727 0.00082966 0.001022 0.00079954 -0.00049389 3.8376e-05
0.0024599 0.00353 0.29598 -0.0080254
3500000000 0.26893 0.09207 0.0025634 -0.0044735 -0.0012003 0.0014296 0.0011017 -0.00082834
-0.00085245 0.0010618 0.00074166 -0.00076983
0.002567 -0.0044817 0.11706 -0.060742 0.0030794 0.0015178 -0.00050471 0.00058257
0.00054896 -7.5841e-05 -2.5002e-06 0.00036498
-0.0012655 0.0013771 0.0031346 0.0015216 0.27298 0.13796 0.00030434 -0.00024248
-0.0003983 0.0010018 0.0014434 4.4229e-05
0.0010959 -0.00083441 -0.00050196 0.00061016 0.00030653 -0.00019241 0.23945 0.0070284
0.006372 -0.0040065 -0.0003307 0.00041083
-0.0008302 0.0011185 0.00053228 -5.0346e-05 -0.00034853 0.00099004 0.0063814 -0.0040667
0.1772 0.10538 0.0030012 0.0010181
0.00076929 -0.00085173 -2.4562e-06 0.0003059 0.0014125 -1.832e-05 -0.00030299 0.00048712
0.0030305 0.0010127 0.31736 -0.036028
3560000000 0.28749 0.058796 0.0004742 -0.0057948 -8.9836e-06 -0.00096579 0.00054415 0.00020612
0.0011674 0.0015918 -0.00017566 -0.0011568
0.00046134 -0.0057769 0.11077 -0.065869 0.0056667 -0.00032776 0.00039505 0.00061926
0.00070766 -0.00019528 8.6128e-05 0.00045518
5.7172e-06 -0.001032 0.0056514 -0.00037175 0.29966 0.096016 -0.00024911 -0.0002777
0.00073373 0.00066028 0.0013235 -0.0010014
0.00064386 0.00015587 0.00039925 0.00060231 -0.00021391 -0.00026947 0.22905 -0.029001
0.0048179 -0.0066645 -0.00016085 -0.00061412
0.0011641 0.0017071 0.00070508 -0.000221 0.00076696 0.00064129 0.0047565 -0.0066768
0.19806 0.095324 0.0030294 -0.0020438
-0.00022872 -0.0010854 0.00012334 0.00046481 0.0013288 -0.0010325 -0.00018178 -0.00069381
0.003035 -0.0020924 0.32914 -0.075924
3620000000 0.30553 0.021942 -0.00077503 -0.0036259 -0.0023948 -0.0001487 0.00030095 -0.0017714
1.3423e-05 0.00049834 -0.00045185 -0.00075065
-0.00078724 -0.003629 0.1126 -0.094111 0.0044413 -0.0037823 0.00018403 0.00061985
-0.00016156 -0.0009051 0.00061378 0.00033562
-0.0023081 -0.00011473 0.004435 -0.0038461 0.31446 0.053459 0.00014974 -0.0010001
-0.0001153 6.6717e-05 0.00064779 -0.00082193
0.00035427 -0.0017008 0.00020663 0.00061081 7.6303e-05 -0.00094946 0.21927 -0.059205
0.00060043 -0.0070934 -0.0012096 0.00086891
-8.6444e-05 0.00044217 -0.00019955 -0.00088811 -3.4599e-05 9.3514e-05 0.00055488 -0.0069984
0.21968 0.05932 0.00017595 -0.0018022
-0.00048757 -0.00083324 0.00061702 0.00036836 0.00072003 -0.00086496 -0.0012179 0.00097371
0.00021426 -0.0017093 0.33365 -0.10882
3680000000 0.31128 -0.022359 -0.0033079 -0.0038765 -0.0010762 0.0017655 -0.0010525 -0.00036624
0.0018757 -5.2383e-05 -0.0010539 -0.00048079
-0.0033023 -0.0038893 0.10906 -0.11176 0.0016275 -0.0046612 0.00071649 0.00023648
-0.00043401 -0.00045929 0.00080897 0.00026827
-0.0010356 0.0017885 0.0016056 -0.0046853 0.32553 0.0024612 -0.00098157 -0.00058422
0.00098689 0.00066486 0.00070457 -0.0018253
-0.0011248 -0.00035894 0.00072826 0.00024251 -0.0009804 -0.00063328 0.20624 -0.093282
-0.00095176 -0.0064667 -0.00096086 0.0016561
0.0017809 -0.00017891 -0.00043261 -0.0004631 0.00095591 0.0006494 -0.0009828 -0.0065485
0.2404 0.036904 -1.1739e-06 -0.0017372
-0.0010065 -0.00044771 0.00079744 0.00027874 0.00065717 -0.0017376 -0.00092113 0.0016099
3.3072e-05 -0.0018043 0.33251 -0.1557
3740000000 0.31343 -0.056879 -0.0029004 3.1343e-05 -0.0021881 0.0024185 -0.0001274 -0.00088917
-0.0008192 0.00011179 -0.0011818 0.00029282
-0.0029166 2.8493e-05 0.10085 -0.13267 0.00083418 -0.0052548 0.00027158 -0.00012952
-0.00036569 -6.2064e-05 0.00079724 -1.4691e-06
-0.002152 0.0024753 0.00083463 -0.005216 0.32924 -0.034998 -0.00080358 5.5969e-05
-6.2502e-05 -0.00013289 -0.00059616 -0.0014043
-0.000114 -0.00088932 0.00027025 -0.00015507 -0.00078785 1.253e-05 0.18502 -0.11585
-0.0029437 -0.0055578 0.00050581 0.0021285
-0.00070312 0.00011139 -0.00039272 -8.5889e-05 -6.8697e-05 -0.00012776 -0.0030253 -0.0054987
0.24907 0.0031392 -0.00073489 -0.0016708
-0.0012297 0.00031999 0.00075161 -2.5567e-05 -0.00060328 -0.0014129 0.00040332 0.0021152
-0.00083484 -0.0016435 0.31959 -0.1935
3800000000 0.30998 -0.10384 -0.0019677 0.00052885 0.00078818 0.0036466 -0.0011778 -0.0013855
0.0014473 0.00096871 -0.0010617 0.00055262
-0.0019686 0.00049059 0.091705 -0.14811 -0.0017175 -0.004883 0.00020291 0.00015649
-0.0010423 -0.00040756 0.00076289 -0.00013288
0.0008082 0.0036126 -0.0017937 -0.0048637 0.3266 -0.077282 -0.000431 0.00053811
0.00089364 8.9614e-05 -0.0011743 -0.00053913
-0.0011474 -0.0013492 0.00020615 0.00017842 -0.00044031 0.00062114 0.17679 -0.14249
-0.0034178 -0.0041418 0.0015946 0.0016796
0.0012811 0.0009484 -0.00098911 -0.00035298 0.00088695 3.3119e-05 -0.0033692 -0.0042076
0.26498 -0.03479 0.00081848 0.00049567
-0.0011391 0.00069331 0.00076022 -0.00014784 -0.0011891 -0.00049717 0.0017147 0.0017545
0.00096618 0.00046632 0.31351 -0.23592
3860000000 0.29859 -0.13536 -0.00061576 0.00094852 0.0025319 0.00192 -0.0021117 0.00095541
0.0011044 -0.0012978 -0.00023549 0.0016075
-0.00061907 0.0009312 0.071996 -0.15901 -0.0029631 -0.0052197 0.00061861 -0.00062995
-0.00083605 0.0011361 0.00075115 -0.0011309
0.0025605 0.0018105 -0.0030637 -0.0052225 0.30687 -0.1173 -0.00068374 0.00078729
0.00032481 -0.00047121 -0.00080348 -0.00033546
-0.0021079 0.0010502 0.00062089 -0.00063933 -0.00066232 0.00065593 0.14899 -0.15761
-0.0025253 -0.0040316 0.0019168 0.00099139
0.00098433 -0.0014269 -0.00083401 0.0011261 0.00036819 -0.00046422 -0.0026695 -0.0039406
0.2642 -0.063553 0.00013929 -0.0012862
-0.00026939 0.0014675 0.00070323 -0.0011502 -0.00076102 -0.0004301 0.0017791 0.00083536
7.8889e-05 -0.0012565 0.29036 -0.27401
3920000000 0.28565 -0.17474 0.0017946 -0.00015136 0.0035498 0.0027065 -6.3325e-05 0.00092096
0.00046362 5.1363e-05 0.00061029 0.00014672
0.0017997 -0.00019153 0.046293 -0.17489 -0.0049442 -0.0035645 -0.00042786 -0.00018303
0.00010373 0.00032596 -0.00035373 -0.00041593
0.0036463 0.0026068 -0.0049649 -0.0035321 0.30217 -0.14963 0.00024927 0.0013722
0.0017774 -0.00090277 -0.0002455 -0.0003133
-0.0001695 0.00085002 -0.00042105 -0.00017564 0.00021779 0.0013658 0.12981 -0.16818
-0.0039676 -0.0030722 0.0019839 -0.00033117
0.00066834 2.0701e-05 0.00010738 0.00036471 0.0017753 -0.00086982 -0.0039043 -0.0030254
0.25885 -0.10983 0.0013517 -0.0019338
0.00076156 0.00045714 -0.00031985 -0.00045544 -0.00032625 -0.00021513 0.0020326 -0.00022688
0.001342 -0.0019576 0.26983 -0.3018
3980000000 0.25984 -0.21188 0.0016935 -0.0031483 0.0046875 -0.00035801 0.0001766 0.0011769
0.0010681 -0.0019286 0.0004545 -0.00010945
0.0016777 -0.0031243 0.024521 -0.19041 -0.0055332 -0.0013529 0.00073107 0.00042334
0.00062192 0.00042659 -3.8608e-06 -0.001192
0.004729 -0.00038343 -0.0055809 -0.001285 0.27429 -0.18136 0.0014156 0.0001626
-0.00082061 -0.001508 -0.00090738 -0.00045465
0.00016077 0.001137 0.00077494 0.00041925 0.0014581 0.00015292 0.093639 -0.19125
-0.0042719 -0.0035072 0.0018759 -0.0012984
0.00093684 -0.0017161 0.00063358 0.00040192 -0.00081948 -0.0015357 -0.0042502 -0.0036258
0.24802 -0.14128 0.0016472 -0.0045965
0.00033736 -6.1015e-05 -4.0901e-05 -0.0012094 -0.00090301 -0.00050299 0.0017714 -0.0013598
0.0016248 -0.0044832 0.23508 -0.34148
4040000000 0.23231 -0.23726 -0.00060841 -0.0040985 0.0033354 -0.002728 0.00041373 0.00027562
-0.0005396 -0.00083466 0.00041105 6.122e-05
-0.00059605 -0.0041419 -0.0011648 -0.19716 -0.0048865 -1.2679e-05 0.00016144 -0.00095467
-9.0682e-06 9.3344e-05 -0.0012906 -1.184e-05
0.0033285 -0.0027491 -0.0049023 4.7222e-05 0.25258 -0.21492 0.00022095 -0.00080355
-0.00098806 -0.00028904 -0.0011706 0.00018208
0.00049632 0.00023485 0.00014779 -0.00096452 0.00017844 -0.00071544 0.071505 -0.18583
-0.0066193 -0.0016523 0.0014373 -0.00051594
-0.00074396 -0.00092704 -2.6786e-05 0.00016114 -0.0010316 -0.00035912 -0.0066822 -0.0014502
0.23731 -0.1738 -0.0011907 -0.0025698
0.00029397 7.7173e-05 -0.0012708 3.1511e-05 -0.0012164 0.00012116 0.0013947 -0.00046996
-0.0011205 -0.0026925 0.19895 -0.35861
4100000000 0.20357 -0.26214 -0.0032716 -0.0030445 0.001246 -0.0034064 -0.00025091 5.0372e-06
0.00027039 -0.0016109 0.00033232 0.00054912
-0.0032291 -0.0030513 -0.025608 -0.20233 -0.0047835 0.00096121 -0.0001534 -0.00026318
0.00072791 0.00037482 -0.00045172 0.00022221
0.0011863 -0.0034231 -0.0047716 0.0010185 0.23201 -0.24145 0.00023191 -1.5729e-06
-0.00065139 -0.00017545 -0.0014939 -0.00039219
-0.0002946 3.811e-05 -0.00013184 -0.00026269 0.00021293 -9.5762e-06 0.038589 -0.20013
-0.0062231 0.00088463 0.0014269 -0.0014329
0.00031844 -0.0017367 0.00073659 0.00032951 -0.00058666 -0.00016746 -0.0061536 0.00084862
0.22287 -0.19834 -0.0015658 -0.0047378
0.00040947 0.00039194 -0.0004852 0.00026758 -0.0013982 -0.00030993 0.0013821 -0.0014815
-0.0016499 -0.0045999 0.1664 -0.38611
4160000000 0.17457 -0.28028 -0.003934 -0.0019194 -0.00018273 -0.0029928 0.00093832 -0.00012616
-0.0036952 -0.0007355 0.0011276 -0.00050104
-0.0039095 -0.0019518 -0.052497 -0.19938 -0.0047586 0.0026511 -0.00043569 -0.00023785
0.00034554 -0.00041467 -0.0010033 8.9524e-05
-0.00013671 -0.0031529 -0.0046985 0.0027225 0.19902 -0.25784 0.00043617 -0.00013353
-0.00085988 -0.0004504 -0.0014223 0.001032
0.0010126 -0.00016021 -0.00046376 -0.00024169 0.00048598 -0.00016932 0.012991 -0.18844
-0.0050908 0.0010689 0.0012766 -0.0023736
-0.0037243 -0.00062894 0.00030239 -0.00043578 -0.00088394 -0.00039166 -0.0052201 0.0010804
0.1921 -0.23292 -0.0039593 -0.0028834
0.0010178 -0.00039704 -0.0010194 0.00010113 -0.0013865 0.00097921 0.0012569 -0.0024025
-0.0038191 -0.0029756 0.11709 -0.39608
4220000000 0.14718 -0.29566 -0.0045597 2.2125e-05 9.3316e-05 -0.0037317 -0.00032951 -0.00013952
-0.00093827 0.0011289 0.00049619 -0.0011671
-0.0046076 1.9931e-05 -0.087811 -0.18938 -0.0021728 0.0033344 -0.00012461 -2.4512e-05
5.8352e-05 0.00027986 -0.00070955 0.0010826
8.7906e-05 -0.0037899 -0.0021495 0.0034076 0.17087 -0.28395 0.00015033 -4.3193e-05
0.00023891 0.00027543 0.00016261 0.0012521
-0.0004141 -0.00011727 -0.00012075 -5.2784e-06 0.00014922 3.3787e-05 -0.009287 -0.18679
-0.0044248 0.0023696 6.4743e-05 -0.0022955
-0.00099107 0.0011258 0.00012558 0.00024529 0.00021718 0.00027425 -0.0042695 0.0024112
0.17786 -0.25639 -0.0038061 -0.0030369
0.00051858 -0.0011951 -0.00070974 0.001059 0.0001326 0.0013381 -1.008e-05 -0.0022461
-0.003927 -0.0029838 0.090678 -0.40922
4280000000 0.11665 -0.30652 -0.0028651 0.001684 -0.0016864 -0.0042148 -0.00045143 0.00056204
-0.00052547 0.0011919 -0.00069029 -0.00040091
-0.0028694 0.0016562 -0.11395 -0.19574 -0.0028393 0.0029001 -0.00073564 -0.00030499
0.00022649 0.00027543 0.00056591 0.00076471
-0.001693 -0.0041618 -0.0027587 0.0029462 0.1418 -0.29262 0.00083618 -6.776e-05
-0.00073454 0.00082074 -0.00049701 0.00064895
-0.00042763 0.00055825 -0.00072714 -0.00030055 0.00077549 -0.00012426 -0.048139 -0.17244
-0.0046589 0.0021942 -0.00070954 -0.0023716
-0.00052694 0.0012562 0.00020851 0.00030136 -0.00070762 0.00082898 -0.0047079 0.0021609
0.13395 -0.28015 -0.0061867 -0.0010603
-0.00073964 -0.00032606 0.00059043 0.00078066 -0.00044938 0.00060653 -0.00072575 -0.0023362
-0.0060818 -0.0010483 0.038939 -0.41621
4340000000 0.089534 -0.31526 -0.0019668 0.0019486 -0.0023832 -0.0015518 0.00026396 0.00041116
0.00012071 0.00075357 -0.00014546 -0.0010632
-0.0019764 0.0019311 -0.135 -0.16922 -0.0021919 0.0039032 -6.3974e-05 0.00053687
-0.00024613 -0.00035064 0.00051581 0.00044031
-0.0023382 -0.0014865 -0.0021409 0.0039357 0.10617 -0.30919 -0.00045033 -0.00099843
0.0004095 0.00060311 0.00081538 0.0020354
0.00023359 0.00040765 -6.554e-05 0.00054651 -0.00041526 -0.00099436 -0.066496 -0.16938
-0.0042397 0.0034837 -0.0016147 -0.0026823
0.00014486 0.00064174 -0.00029491 -0.0003393 0.00040637 0.00063725 -0.0042453 0.0035658
0.10856 -0.30432 -0.0043931 0.0010102
-0.00012321 -0.0010967 0.00051563 0.00041053 0.00078934 0.002023 -0.0017219 -0.0028271
-0.0044835 0.0010114 0.0055155 -0.41022
4400000000 0.060028 -0.3221 -0.00088236 0.001577 -0.0024772 -0.0018231 0.00077813 0.0013541
0.00014087 0.00047708 -0.00024596 -0.00051196
-0.00086156 0.0015788 -0.16345 -0.16091 -0.0013079 0.0040829 -0.00053788 0.00041344
0.00012823 -0.00052716 0.00066531 0.00030697
-0.0025229 -0.0017426 -0.0012751 0.0041254 0.077953 -0.31747 6.0619e-06 -0.00019336
0.00010939 0.00026672 0.00084155 0.0011685
0.00083692 0.0013245 -0.00052304 0.00042734 4.5697e-05 -0.00018797 -0.090254 -0.15694
-0.0031481 0.0053788 -0.0020424 -0.0012937
6.5882e-05 0.00049051 0.00010926 -0.00055796 0.00017831 0.00027115 -0.0030686 0.005371
0.077323 -0.31699 -0.0045075 0.0010113
-0.00030783 -0.00052614 0.00066056 0.0003042 0.00089669 0.0012271 -0.0020758 -0.0011256
-0.0044344 0.0010548 -0.039406 -0.41621
4460000000 0.023303 -0.32319 -0.00063706 0.000503 -0.0039605 -0.00082986 0.0014224 -0.00063843
-0.00054202 0.0010944 -0.0010972 -0.00026439
-0.00066134 0.00051334 -0.18652 -0.13238 -0.00059649 0.0044944 -0.00039477 0.00076305
-0.00030729 -0.00049461 0.00043137 -0.0005892
-0.0040856 -0.00085394 -0.00055839 0.0045005 0.051261 -0.32411 -0.00037889 -0.00057253
0.00076024 0.00059388 0.0019877 0.00083997
0.0014171 -0.00069223 -0.00039086 0.00078953 -0.0004698 -0.00051764 -0.1052 -0.1355
-0.0019314 0.0058014 -0.0022898 -0.00086955
-0.00039097 0.0012367 -0.0003149 -0.00048721 0.00077538 0.00065254 -0.0019677 0.0058085
0.042755 -0.31418 -0.0044173 0.003008
-0.0010498 -8.1432e-05 0.00041885 -0.00059394 0.0019706 0.00082814 -0.0022506 -0.0010241
-0.0044652 0.002995 -0.080043 -0.39852
4520000000 0.00045082 -0.32403 -0.00031713 -0.00024936 -0.0034274 0.00029901 0.00070139 1.7837e-05
0.0016752 -0.00010821 -0.00065487 0.00099001
-0.00032994 -0.00027719 -0.21065 -0.11549 0.00061484 0.004524 0.00049497 0.00089568
-0.00026024 7.5834e-05 0.00037772 -8.3973e-05
-0.0033492 0.00031831 0.00065459 0.0045206 0.021029 -0.32243 -0.0011319 0.0005298
0.00047865 -0.00059681 0.0017083 -0.00096123
0.00070187 -2.0141e-05 0.00051654 0.000871 -0.0010826 0.00052582 -0.12173 -0.12653
-0.00052892 0.0058377 -0.0029118 -0.00036077
0.0014772 1.2398e-05 -0.00025317 9.6255e-05 0.00051544 -0.00069342 -0.00044397 0.0058693
-0.0033935 -0.32736 -0.0027876 0.0029027
-0.00077303 0.00089636 0.00038101 -0.00012289 0.0016446 -0.00094473 -0.003029 -0.00031315
-0.0027685 0.0029034 -0.10797 -0.39698
4580000000 -0.037012 -0.31829 -0.0010668 -0.00054895 -0.0032179 0.0022303 0.00087432 -0.00028018
0.00030794 0.00026957 -0.00053953 0.00070753
-0.0010425 -0.00056957 -0.23007 -0.090634 0.00085512 0.0041546 0.00059629 -3.2214e-05
-0.00010701 0.00010739 0.00013215 -0.00031347
-0.0031583 0.0023032 0.00090422 0.0041755 -0.010416 -0.32112 -0.0002153 0.0004561
-0.00028111 -0.0002559 0.0014551 -0.00079302
0.00093718 -0.00033064 0.00060184 -5.5913e-05 -0.00023112 0.00041808 -0.13323 -0.10287
0.0018041 0.005366 -0.0026044 0.0011198
0.00027808 0.00021074 -0.00010957 0.00010373 -0.00033561 -0.00024455 0.0018745 0.0052727
-0.031368 -0.33449 -0.0025734 0.0037754
-0.000482 0.00076171 0.00015091 -0.00029541 0.0014663 -0.00085235 -0.0024322 0.0011547
-0.0025587 0.0037567 -0.15383 -0.36833
4640000000 -0.062941 -0.31171 -0.0022579 -0.0017872 -0.0030246 0.0024809 0.00070601 -0.0014348
0.0013491 -0.00024753 0.00015233 0.0010268
-0.0022645 -0.0017826 -0.24131 -0.062215 0.0015339 0.0037947 0.00073992 0.00033397
-0.00021034 0.00043833 -0.00013657 -0.00066705
-0.0030393 0.002547 0.0015735 0.003786 -0.03535 -0.31455 0.00018231 0.00088011
0.0011499 0.00033498 0.00051786 -0.002154
0.00061494 -0.0014639 0.00074534 0.00033667 0.00026878 0.0008995 -0.13889 -0.087535
0.0034505 0.0038507 -0.0024036 0.0016165
0.0013644 -0.00024852 -0.00020233 0.00043759 0.0011896 0.00036713 0.0033711 0.0038803
-0.063507 -0.32153 -0.0023102 0.0037514
0.0002641 0.00099034 -0.00014832 -0.00066689 0.00046018 -0.0021886 -0.0025188 0.0015763
-0.0022665 0.0037998 -0.17291 -0.35834
4700000000 -0.089646 -0.30869 -0.0040634 -0.00030087 -0.0016685 0.004687 -0.00093767 -0.0009844
0.00092738 -0.00064506 0.0010019 0.00059326
-0.00406 -0.00032373 -0.25308 -0.044491 0.00246 0.0040949 0.00051318 -0.00048866
0.00027209 0.00046574 -0.00027459 -5.5891e-05
-0.0016071 0.0046238 0.0025583 0.00406 -0.064668 -0.3099 -0.00014023 0.00062253
0.00012731 -0.00028267 -5.2299e-05 -0.0017216
-0.00091094 -0.00094418 0.00049832 -0.00050241 -0.00014716 0.00063394 -0.15535 -0.067986
0.0031467 0.0015819 -0.0015538 0.0023544
0.00086288 -0.00058836 0.00029765 0.0004472 0.00010362 -0.00030755 0.0032409 0.0016107
-0.1018 -0.31629 -0.0010823 0.0038506
0.00089499 0.00060142 -0.00027932 -7.155e-05 -1.3875e-05 -0.0017152 -0.0015436 0.0024085
-0.0011229 0.0038135 -0.21626 -0.3311
4760000000 -0.12099 -0.29489 -0.0048958 0.0010974 0.00048928 0.0046207 -0.00074446 -0.00079324
0.00047984 -0.001123 0.00086559 -0.00049031
-0.0049183 0.0010943 -0.25065 -0.0025504 0.003074 0.0032602 2.791e-05 -0.00066462
0.00038585 0.00023644 0.00021464 -2.0662e-05
0.0005511 0.0045571 0.0030979 0.003245 -0.096443 -0.29675 0.00082356 0.00045641
0.0010352 0.00014867 -0.0012585 -0.0010116
-0.0007403 -0.00078904 -7.674e-06 -0.00066113 0.00086269 0.00045805 -0.15052 -0.051034
0.0024935 0.0011665 -0.00093855 0.0026941
0.00032707 -0.0011976 0.00036714 0.00023828 0.00098846 0.00011563 0.0024316 0.0010878
-0.13559 -0.30169 -0.00040212 0.004723
0.00088542 -0.00049052 0.00022323 -4.1058e-05 -0.0012974 -0.0010207 -0.00091631 0.0026437
-0.00036886 0.0047229 -0.22834 -0.30931
4820000000 -0.14737 -0.28177 -0.0050617 0.0025113 0.0014707 0.0031 -0.00085127 -0.00052281
0.00069323 -0.00081219 0.00021589 -0.00024527
-0.0050487 0.0024934 -0.26281 0.019881 0.0041042 0.0033739 -0.00013523 -0.00034439
0.00031235 -0.00017383 -0.00016063 -0.00047292
0.0015416 0.0030786 0.0041662 0.0033314 -0.12232 -0.29364 0.0005042 -0.00038509
0.00035128 -0.00074426 -0.0006363 -0.00023894
-0.00084839 -0.00048063 -0.00012009 -0.00035455 0.00055868 -0.00038327 -0.16522 -0.033993
0.0017332 -0.00027521 -1.6459e-05 0.0029348
0.00063695 -0.00087594 0.0003316 -0.00018846 0.00039935 -0.00082396 0.001707 -0.00019453
-0.17531 -0.28498 -0.00019564 0.0026931
0.00017779 -0.00031545 -0.00018004 -0.00048793 -0.00062708 -0.00019517 -6.5258e-05 0.0029929
-0.00022162 0.0027283 -0.26542 -0.27958
4880000000 -0.17922 -0.26363 -0.004353 0.0044721 0.0020695 0.0032722 -0.0014855 0.00013918
-0.00080558 -0.0010279 0.00033749 -0.0001389
-0.004353 0.0044524 -0.25545 0.059991 0.0047325 0.0017468 -0.00029882 -0.00020664
-0.00016003 0.00026204 -0.00018141 2.228e-05
0.0021442 0.0032526 0.0047514 0.001676 -0.14233 -0.28208 0.0004603 -0.00032731
-8.5493e-05 -0.0013222 -0.00054791 -1.7195e-05
-0.0014864 0.0001347 -0.00032373 -0.00021056 0.00046264 -0.00028458 -0.15937 -0.015768
0.00073378 -0.00035579 0.00094103 0.0025613
-0.00081803 -0.0010302 -0.00016503 0.00028027 -8.2025e-05 -0.0012591 0.00079793 -0.00039812
-0.20557 -0.27118 0.00032599 0.0031841
0.00041749 -9.4879e-05 -0.0001658 5.4533e-06 -0.00053951 -4.0281e-05 0.00097857 0.002555
0.0003173 0.0031982 -0.2778 -0.25151
4940000000 -0.20064 -0.24635 -0.0030731 0.0064311 0.002916 0.0012587 -0.00032107 0.00070096
-0.0010644 -0.00050074 0.00011849 -0.00074967
-0.0030769 0.0063903 -0.26846 0.086578 0.0057893 0.0013919 -0.00011776 -5.2712e-05
0.00043909 -0.00032116 -0.00041553 0.00013109
0.0028868 0.0012291 0.0058494 0.0013093 -0.1628 -0.25852 0.00021759 -0.00051186
-0.0009835 -0.00019049 -0.00053608 0.0001403
-0.00031858 0.00074722 -0.00010835 -4.6298e-05 0.00022206 -0.000471 -0.16658 -0.0056986
-0.00024578 0.00012472 0.0019111 0.0020062
-0.00097891 -0.00052104 0.00041323 -0.00032796 -0.00094211 -0.00013253 -0.00034115 0.00013456
-0.23103 -0.24471 0.00037833 0.0029097
9.7264e-05 -0.00084526 -0.00041553 0.00012508 -0.00055468 9.3599e-05 0.0019278 0.0019752
0.00040562 0.0028968 -0.3024 -0.22586
5000000000 -0.22097 -0.22354 -0.00034226 0.007272 0.0031492 0.001912 -0.00019493 0.00065227
-0.00058523 0.00057645 -0.00017098 -0.00081807
-0.00033451 0.007254 -0.25475 0.10345 0.0058905 -0.00066959 -0.00028026 -8.7887e-05
-0.00012514 -0.00053144 -0.00023949 -3.661e-05
0.003219 0.0018386 0.0059008 -0.00071665 -0.19189 -0.24511 -0.00052931 -0.00067791
-0.00046786 -0.00034728 -0.00066766 -0.00013362
-0.00017559 0.00066303 -0.00028786 -9.2055e-05 -0.00056585 -0.00071288 -0.16087 0.01811
-0.0010868 0.001388 0.0023719 0.0012655
-0.00074376 0.00061593 -0.00014768 -0.00053516 -0.00052342 -0.00039372 -0.0010039 0.0014893
-0.25853 -0.22211 -9.436e-05 0.0034538
-0.00015992 -0.00081605 -0.00022865 -4.2659e-05 -0.00061236 -0.00013934 0.0023278 0.0012458
-0.00018173 0.0034999 -0.31444 -0.19226
5060000000 -0.24313 -0.19707 0.001716 0.0070249 0.0031202 -0.00029182 0.00013304 0.00058704
-0.00033083 0.00014553 -0.00050819 -0.00019272
0.0016968 0.0070264 -0.23924 0.14037 0.0051836 -0.0018217 -5.5793e-06 0.00020466
-0.00037411 -1.6678e-05 -0.00037724 0.00023199
0.0031409 -0.0004179 0.0051538 -0.0019098 -0.2064 -0.22448 -0.00039975 0.00026422
-0.0010645 5.8885e-06 -0.0012012 0.00027252
0.0001002 0.00057133 -8.0976e-06 0.00021973 -0.00037638 0.00025854 -0.16342 0.025855
-0.00024281 0.0030432 0.0018754 0.00053094
-0.00024946 9.3023e-05 -0.00036788 6.8641e-06 -0.0010032 -9.8602e-06 -0.00024084 0.0029393
-0.27421 -0.19276 0.0012689 0.0035119
-0.00040013 -0.00017856 -0.00037225 0.00023686 -0.0012465 0.00021993 0.0018744 0.00052627
0.0013709 0.003536 -0.32784 -0.16399
5120000000 -0.25927 -0.172 0.0032227 0.0059241 0.0030303 -0.00054494 0.00033616 0.00064915
-6.0467e-05 0.00095105 -0.00051196 0.0001926
0.0032226 0.005934 -0.23419 0.16776 0.0049388 -0.0024778 9.1267e-05 0.00026326
-7.6396e-05 -1.5366e-05 0.00012577 0.00029188
0.003022 -0.00057039 0.00492 -0.0025377 -0.22093 -0.20984 -0.00013537 0.0001299
-0.00036148 0.0010407 -0.0011219 0.00061426
0.00034834 0.00065316 9.6441e-05 0.00024767 -9.973e-05 0.0001379 -0.15962 0.051989
0.00098887 0.0032603 0.0022942 0.00025187
-5.5683e-05 0.0009791 -7.3101e-05 -3.3877e-05 -0.00026864 0.0010107 0.00094281 0.003365
-0.29014 -0.15917 0.0011894 0.0033325
-0.00061898 0.00017374 0.00013273 0.00030252 -0.0010989 0.00061682 0.0022858 0.00026296
0.0011578 0.0033335 -0.34101 -0.12975
5180000000 -0.27645 -0.14293 0.0047321 0.0049184 0.0034279 -0.00093436 0.00031703 0.00051711
-5.2324e-05 0.00010136 -0.00049126 0.00059348
0.0047218 0.0048959 -0.21332 0.18967 0.0044034 -0.0036857 -0.00030213 -0.00023208
-0.00010938 -0.000231 -0.00012505 0.00011875
0.0034154 -0.00097385 0.004335 -0.0037477 -0.23328 -0.17468 -0.00028518 0.00061983
-1.0997e-06 -3.5262e-05 -0.00036393 0.00087409
0.00029597 0.00050544 -0.00029958 -0.00022633 -0.00030275 0.00069394 -0.15941 0.061075
0.0026876 0.0040903 0.002379 -0.00071929
-3.9847e-05 7.0041e-05 -9.853e-05 -0.0002025 -2.7828e-05 2.5133e-05 0.002817 0.0040282
-0.30282 -0.11794 0.0025025 0.0040151
-0.00035566 0.00057752 -0.00011887 0.00010494 -0.00029714 0.00083565 0.0023576 -0.00074685
0.0024634 0.0040161 -0.34424 -0.098957
5240000000 -0.28683 -0.11569 0.0049818 0.0036134 0.0028192 -0.0026945 0.00065656 0.00012483
-0.00037419 -9.3654e-05 0.00010775 0.00063643
0.0049795 0.0036191 -0.20226 0.22863 0.0032504 -0.0046296 -3.5306e-05 0.00010411
-0.00017528 3.3263e-05 0.00021297 0.00037698
0.0028021 -0.0027227 0.0031903 -0.0047012 -0.2506 -0.15016 0.00042419 0.00020005
-0.00017323 0.0006082 0.00022121 0.0011466
0.00065308 0.00010773 -1.3083e-05 0.00011006 0.00043269 0.00020665 -0.15993 0.082125
0.003615 0.002667 0.0016743 -0.0011638
-0.00036706 -5.5811e-05 -0.00018708 2.1231e-05 -0.00015991 0.00056287 0.0035154 0.0026355
-0.31845 -0.076288 0.0034171 0.0027608
9.3966e-05 0.00058534 0.00020151 0.00038379 0.00015333 0.0011665 0.0016676 -0.0012074
0.00348 0.0027369 -0.35164 -0.06576
5300000000 -0.29275 -0.086527 0.0059455 0.0020601 0.0017987 -0.0031862 0.00021225 -0.00032071
0.0004528 0.00070626 0.00012895 0.00025676
0.0059513 0.0020939 -0.19521 0.23327 0.0022584 -0.0053278 -8.2731e-05 0.00018679
8.2961e-06 0.0003307 0.00025574 0.00028385
0.0017622 -0.0032006 0.0021722 -0.0053565 -0.26629 -0.12503 0.0003163 -0.00029591
0.00033655 0.00031996 0.0006677 0.00067471
0.00022072 -0.00029761 -9.6955e-05 0.00020554 0.00033973 -0.00026092 -0.15228 0.090938
0.0052123 0.0019532 0.0012697 -0.0016079
0.0004592 0.00073969 7.2118e-07 0.00034767 0.0002777 0.00030498 0.0052899 0.00201
-0.33005 -0.048105 0.0031245 0.0024302
0.0001711 0.00029545 0.00028626 0.00026145 0.00074591 0.00066378 0.0012669 -0.0015917
0.0030718 0.002441 -0.34742 -0.030341
5360000000 -0.2942 -0.050373 0.005938 0.00084977 0.00048714 -0.0037092 0.00037137 -7.3047e-05
2.7215e-06 0.00030136 0.00051821 -0.0001034
0.0059295 0.00084784 -0.15929 0.25493 0.00087789 -0.0056243 7.3643e-05 0.00028033
1.0491e-05 0.00013692 0.00052957 -0.00013597
0.00041193 -0.0037098 0.0007983 -0.0056567 -0.26629 -0.098337 0.00039299 0.00026144
7.9136e-05 0.00050275 0.00062178 0.00050945
0.00036306 -8.0471e-05 7.385e-05 0.00026538 0.00039181 0.00029528 -0.15114 0.1092
0.0060645 -0.00034332 0.00071254 -0.0018927
-5.3157e-05 0.00031994 1.9497e-05 0.000129 0.000143 0.00050607 0.006015 -0.00051023
-0.32738 -0.01085 0.0045678 0.002488
0.00048289 -0.00015802 0.00050464 -0.00013322 0.0005783 0.00045449 0.00077824 -0.0019189
0.0046027 0.0024638 -0.3474 -0.0028611
5420000000 -0.29777 -0.027243 0.0059861 -0.00098372 -0.0004932 -0.0035903 -8.8804e-05 -0.00012048
0.00081907 0.00048073 0.00018585 -0.00019137
0.0059647 -0.00098406 -0.14034 0.28296 9.4091e-05 -0.0054461 8.916e-05 0.00014095
0.00011491 -1.2762e-05 0.00025397 -0.00012962
-0.0005825 -0.0036115 -7.9106e-06 -0.0054505 -0.28347 -0.065802 -0.00014177 -0.00054969
0.000799 0.00017686 0.00099787 1.0527e-05
-8.3297e-05 -0.00012195 8.919e-05 0.0001315 -0.0001298 -0.00053644 -0.14003 0.12407
0.0048821 -0.0019826 0.00027148 -0.0015975
0.0007921 0.00045613 0.00012025 5.3323e-06 0.00075281 0.00020375 0.0049004 -0.001907
-0.33138 0.019309 0.0047784 0.00094047
0.00024239 -0.00016491 0.00024577 -0.00014793 0.0010415 5.0192e-05 0.00026281 -0.0015257
0.0048401 0.00095004 -0.34082 0.040036
5480000000 -0.29084 0.008838 0.0048862 -0.0017152 -0.001849 -0.0029307 0.00040668 -1.3023e-05
0.00085382 -0.00015618 -0.00017635 -0.00013775
0.0048777 -0.0017271 -0.12685 0.29107 -0.0013979 -0.0056587 2.4764e-05 0.00021959
6.0484e-05 -5.6186e-05 0.00021393 -0.00016805
-0.0018819 -0.002946 -0.0014981 -0.005651 -0.28799 -0.044927 -0.00028076 0.00020024
0.00065181 -0.00036972 0.00075265 5.0074e-05
0.00039596 -1.5492e-05 2.0114e-05 0.0002184 -0.00027021 0.00017592 -0.13404 0.13475
0.0042379 -0.0033427 -0.00014675 -0.0019583
0.00086933 -0.00017698 5.7253e-05 -5.6832e-05 0.00061731 -0.00035418 0.0041998 -0.0033943
-0.32159 0.047425 0.004466 0.00028947
-0.00015512 -0.00015554 0.00023328 -0.00014438 0.00074074 -2.7023e-05 -0.00018178 -0.0019544
0.0044238 0.00029805 -0.3318 0.060617
5540000000 -0.28912 0.034459 0.0042308 -0.0023046 -0.0025845 -0.0021927 0.00037032 -0.00030596
0.0002465 -0.00023528 -0.00035198 0.00010209
0.0042498 -0.0022967 -0.087152 0.30929 -0.0024742 -0.005129 0.00039827 0.00014955
-5.8727e-05 -9.3146e-05 -0.00013773 -0.00037594
-0.0026166 -0.0021224 -0.0025636 -0.0050968 -0.28851 -0.023579 0.00019672 -0.0001892
0.00028668 -4.0268e-05 0.00035952 -0.00030491
0.00035797 -0.00028416 0.00040901 0.00013748 0.00026879 -0.00017812 -0.12306 0.15666
0.0027926 -0.0040504 -0.00087042 -0.001837
0.00019361 -0.00024729 -5.537e-05 -9.4717e-05 0.00029927 -0.00013006 0.0027302 -0.0040738
-0.30888 0.082029 0.0052249 -0.00092591
-0.00036609 0.00011183 -0.00016514 -0.00040882 0.00039315 -0.00038643 -0.00082968 -0.0018722
0.0052474 -0.00094425 -0.32602 0.10295
5600000000 -0.27834 0.062902 0.0036085 -0.0034525 -0.0024971 -0.0017765 0.00030523 -0.00038787
0.00027991 -0.00026489 0.00021657 0.00025045
0.0036261 -0.0034266 -0.084262 0.32408 -0.0036011 -0.0047325 0.0001131 -0.00020662
-0.00010593 2.2674e-05 -0.00018286 -0.00021157
-0.0025202 -0.0017604 -0.0036856 -0.0046741 -0.28812 0.0087428 -3.0418e-05 8.0703e-05
0.00043853 -0.00055848 0.0005117 -0.00058129
0.00028494 -0.00039828 0.00010069 -0.0002019 -5.6588e-05 0.00013783 -0.11534 0.15631
0.0017937 -0.003979 -0.0010461 -0.0011402
0.00029286 -0.00027341 -0.00010423 3.0545e-05 0.00043102 -0.00046687 0.0017878 -0.0039708
-0.29965 0.11251 0.0043516 -0.0013578
0.00023774 0.00037423 -0.00019051 -0.0002129 0.00057277 -0.00057455 -0.0010882 -0.001102
0.0043721 -0.0013626 -0.30388 0.1178
5660000000 -0.26805 0.084638 0.0033362 -0.0035683 -0.0033597 -0.00066304 -0.00035129 -0.00075442
-4.1836e-06 -0.00061528 0.00053276 -0.00018972
0.0033216 -0.0035621 -0.04423 0.31598 -0.0044357 -0.0031208 -2.1347e-05 -0.00014351
0.00015194 8.3843e-05 -6.2953e-05 -0.00015688
-0.0034206 -0.00059583 -0.0044826 -0.0030494 -0.29021 0.032139 -0.00015385 8.1803e-05
-0.00046481 -0.0004118 0.0002759 -0.0011752
-0.00033929 -0.00075058 -8.2181e-06 -0.00014738 -0.00013278 4.4232e-05 -0.10103 0.17637
0.00068297 -0.0040035 -0.0013234 -0.00097304
-1.4787e-05 -0.00062593 0.00014744 8.1208e-05 -0.0004628 -0.00051152 0.00065954 -0.0040234
-0.28678 0.1399 0.004068 -0.0019034
0.00047826 -0.00020068 -6.3253e-05 -0.00015529 0.00018232 -0.0011566 -0.0012957 -0.00098712
0.004055 -0.0018896 -0.29729 0.15301
5720000000 -0.25407 0.1078 0.002718 -0.0041073 -0.0028926 0.00082514 -0.00049161 -0.00025958
-0.00044645 -0.00016802 -0.00011072 -0.00049785
0.0027205 -0.0041269 -0.016155 0.34332 -0.0054689 -0.0027268 4.6778e-05 -6.6456e-05
-0.00025948 -1.908e-05 -0.00025448 0.0002583
-0.0028534 0.00090519 -0.0055241 -0.0026256 -0.28761 0.063786 0.00021039 3.35e-05
0.00019573 0.00029393 -6.9583e-05 -0.00032868
-0.00047787 -0.00027969 6.054e-05 -5.4904e-05 0.00021093 5.0404e-05 -0.085163 0.17899
-0.00014309 -0.0035294 -0.0015059 -0.00038888
-0.00047513 -0.00012745 -0.0002646 -1.8185e-05 0.00014213 0.00030227 -0.00019428 -0.0035398
-0.27668 0.1674 0.0043861 -0.0034882
-0.00017164 -0.00043425 -0.00025312 0.00024319 -8.671e-05 -0.0003395 -0.0015333 -0.00039406
0.0043782 -0.0035359 -0.26717 0.17248
5780000000 -0.23851 0.12469 0.0016395 -0.0046955 -0.0024378 0.0010781 -0.00073972 7.1005e-05
-0.00041857 -0.00030992 -0.00013875 -0.00029755
0.0016296 -0.0046924 -0.0031349 0.33837 -0.0058574 -0.00088059 -1.9902e-05 -0.000206
-2.4816e-05 -4.1151e-05 -5.4951e-05 -0.00021785
-0.0023532 0.0011158 -0.0058711 -0.00076829 -0.2841 0.079814 -6.8076e-06 -8.3555e-05
4.5447e-05 -0.00016449 -0.0003601 -0.00070826
-0.00073985 8.5562e-05 -2.4796e-05 -0.00018513 -1.3589e-06 -2.9891e-05 -0.076355 0.19476
-0.00026549 -0.0031737 -0.0013136 -9.411e-05
-0.00041394 -0.00033368 -1.1037e-06 -2.9059e-05 0.00014006 -0.0001353 -0.00027424 -0.0031085
-0.26664 0.18809 0.0028791 -0.0035955
-0.00021057 -0.00032241 -7.1516e-05 -0.00018566 -0.00033166 -0.00064508 -0.0013566 -1.1606e-05
0.0029313 -0.0035069 -0.25829 0.19368
5840000000 -0.22642 0.14635 0.00037301 -0.005349 -0.0021374 0.001061 -0.00018164 0.00025968
-0.00038553 0.00010207 -0.00032965 -0.00033555
0.00038524 -0.0053408 0.031773 0.34248 -0.0057822 0.00028213 -0.00020825 9.879e-06
0.00017245 3.0461e-05 -0.0001935 0.0001554
-0.0021009 0.0011602 -0.0057904 0.00040053 -0.279 0.10452 -0.0001948 3.1491e-05
8.928e-05 -0.00057891 -0.00037675 -0.00027652
-0.00016637 0.00027263 -0.00022344 4.6181e-06 -0.00023704 1.6802e-05 -0.054587 0.19824
-0.00056687 -0.0033149 -0.0013489 0.00014239
-0.0004366 0.00017712 0.00015136 3.7611e-05 -4.0679e-05 -0.00056426 -0.00061597 -0.003387
-0.25017 0.19849 0.0027452 -0.0037355
-0.00040731 -0.000273 -0.00020643 0.00012756 -0.00042402 -0.00022076 -0.0012732 0.00011905
0.0027626 -0.0038455 -0.22461 0.21872
5900000000 -0.21224 0.15918 -0.0015767 -0.0054965 -0.0022189 0.0022686 -0.00014811 5.7367e-05
0.0001948 -9.8611e-05 7.5898e-05 0.00033879
-0.0015783 -0.0055011 0.052542 0.34358 -0.0052362 0.0017642 2.772e-05 -5.8035e-05
-7.1308e-05 -0.00025546 1.7967e-06 -0.00010513
-0.0021996 0.0023311 -0.0052253 0.0018599 -0.26333 0.12053 -0.00012248 -2.0006e-05
-0.00046123 -0.00027798 -0.00095205 -8.611e-05
-0.0001526 8.952e-05 3.3471e-05 -4.6272e-05 -9.5344e-05 -6.2689e-05 -0.046542 0.2089
-0.00082757 -0.0033701 -0.0010458 0.00034426
0.00017937 -0.00017849 -4.324e-05 -0.00027428 -0.00044807 -0.00037392 -0.00087658 -0.0033183
-0.22472 0.21511 0.0019806 -0.0052821
2.4164e-05 0.00024908 1.2381e-05 -7.9086e-05 -0.00095579 -0.00019804 -0.0011033 0.00031555
0.0018963 -0.0052389 -0.20965 0.22898
5960000000 -0.19353 0.17184 -0.0027656 -0.0040693 -0.00079072 0.0026651 -0.00011321 0.00015827
-0.00025799 0.00011078 -6.5151e-05 8.8265e-05
-0.0027481 -0.0040583 0.078245 0.34281 -0.0042439 0.0021245 -0.00017576 2.1214e-05
2.1103e-05 0.0001366 0.00010806 0.00028282
-0.00074579 0.0026846 -0.0042054 0.002205 -0.25032 0.14595 -5.0944e-06 -0.00016995
-0.00033581 5.393e-05 -0.00047767 -0.00012097
-0.00011863 0.00015123 -0.00019049 2.5155e-05 -4.2826e-05 -0.00014012 -0.028961 0.21684
-0.0018278 -0.0031101 -0.0010328 0.00087915
-0.00026584 0.0001431 2.6136e-05 0.0001577 -0.00027268 1.852e-05 -0.0017932 -0.0031333
-0.20553 0.22968 0.00036879 -0.004741
-8.1132e-05 0.00011167 8.1061e-05 0.00030459 -0.00048302 -0.00012866 -0.001023 0.00094971
0.00044495 -0.0047654 -0.18195 0.25635
6020000000 -0.17614 0.18848 -0.0036524 -0.0032589 -0.00035869 0.0028362 -3.0903e-05 0.0005546
-0.00028537 0.00033664 -0.00015523 0.00029474
-0.003651 -0.0032434 0.10578 0.33634 -0.0048058 0.0030004 -5.4358e-05 0.00013573
-0.00019478 7.8239e-05 -0.0002397 0.00017188
-0.00028539 0.0028276 -0.0047615 0.0031127 -0.23129 0.15924 -0.00026564 0.00027318
-0.00073783 -2.5298e-05 -0.00045803 0.00048215
-1.0366e-05 0.00056898 -4.6736e-05 0.00014572 -0.00030669 0.00025689 -0.022102 0.21392
-0.0023245 -0.0033405 -0.00068618 0.00069881
-0.00020342 0.00034625 -0.00016736 8.0903e-05 -0.00080089 6.476e-06 -0.0024413 -0.003328
-0.17725 0.24486 0.00010713 -0.0048201
-6.9444e-05 0.00028596 -0.00020047 0.00015429 -0.00044176 0.00046632 -0.00063808 0.00060956
7.8787e-05 -0.0048509 -0.15548 0.25709
6080000000 -0.15566 0.19694 -0.0039506 -0.0010999 0.0011522 0.0029436 0.00012365 6.4897e-05
0.00010163 7.5253e-06 0.00027697 -2.7571e-05
-0.0039304 -0.0011143 0.12813 0.33706 -0.0032471 0.0045362 -6.8958e-05 1.1777e-05
1.5413e-06 0.00019194 0.00017997 0.00034407
0.0012169 0.002915 -0.0031653 0.0045881 -0.21367 0.18501 0.00022691 0.00017514
-0.00042599 0.00072543 -0.0001864 0.00032183
0.00012616 5.6275e-05 -7.8163e-05 -2.5296e-07 0.00022712 0.00019104 -0.0049025 0.22136
-0.0036679 -0.0024681 -0.00090672 0.00098473
2.1911e-05 4.7652e-05 -7.3688e-06 0.00020425 -0.00040817 0.00066526 -0.0036494 -0.0024383
-0.14778 0.26187 -0.0011244 -0.0052304
0.00022646 6.4437e-05 0.00016835 0.00037668 -0.00014809 0.00033715 -0.00092874 0.0010569
-0.0011255 -0.0051521 -0.1334 0.2779
6140000000 -0.14059 0.2111 -0.0035581 -0.00078351 0.0013954 0.002244 3.9396e-05 4.1869e-05
-1.3179e-05 7.8417e-05 0.00048531 -3.0863e-05
-0.0035592 -0.00079304 0.15298 0.31994 -0.0024175 0.0052064 1.9799e-05 2.3732e-05
0.00027895 1.8464e-05 0.00025349 2.5327e-05
0.0014529 0.0022317 -0.0023327 0.0052432 -0.19098 0.20582 0.00036329 -0.00011599
0.0001162 0.00068733 3.4737e-05 0.00052839
3.452e-05 1.8202e-05 3.3207e-05 3.8474e-05 0.00036334 -0.00012136 0.0066767 0.2139
-0.0045143 -0.0015083 -0.00050104 0.0013601
-1.5731e-05 -4.8046e-06 0.00031324 8.8785e-06 7.1402e-05 0.00071114 -0.0045456 -0.0015413
-0.12904 0.28323 -0.002555 -0.0042939
0.0004856 -6.6424e-05 0.00024742 1.9394e-05 -2.2439e-05 0.00058993 -0.00048146 0.0013718
-0.0025372 -0.0043601 -0.095925 0.27802
6200000000 -0.12398 0.2172 -0.003053 -0.00029028 0.0022167 0.0014235 8.7375e-05 0.00034452
-0.0001465 0.00017828 -1.8477e-05 -0.00024609
-0.0030399 -0.00028786 0.18251 0.31951 -0.00098086 0.005257 6.445e-05 0.00021121
0.00010764 4.6093e-05 8.1313e-05 6.042e-05
0.0021676 0.0014134 -0.00088918 0.0052773 -0.17143 0.2209 0.00017864 -0.00035544
0.00050115 -3.0058e-06 0.00035498 0.00026796
7.9842e-05 0.00034017 5.2137e-05 0.00019673 0.00016529 -0.00033094 0.021267 0.22247
-0.0044584 -0.00023819 6.2521e-05 0.0013348
-0.00012579 0.00014671 8.0779e-05 2.4148e-05 0.00056322 -1.4759e-05 -0.004482 -0.00019386
-0.11618 0.29087 -0.0033768 -0.0040038
-0.00016193 -0.00030422 7.5894e-05 5.5192e-05 0.00035113 0.00031345 4.7934e-05 0.0013258
-0.0033583 -0.0039398 -0.081543 0.28868
6260000000 -0.11014 0.23035 -0.0031558 0.00069643 0.0020867 0.00077928 0.0003008 -7.7111e-05
0.00013709 0.00020722 -8.1668e-05 -0.00019668
-0.0031521 0.00072173 0.19884 0.30403 -0.00019579 0.005322 7.3621e-06 -9.9835e-05
-8.488e-05 -0.00011425 0.00029112 0.00010172
0.0020748 0.00075932 -0.00010702 0.0053489 -0.15126 0.24165 6.4781e-05 1.9162e-05
0.00041399 -2.7427e-05 0.0002385 0.0003425
0.00028926 -8.3295e-05 3.5474e-05 -0.00011301 2.0075e-05 -1.2451e-05 0.035474 0.21789
-0.0043984 0.0011478 0.0007881 0.0012619
0.00014171 0.00021284 -6.3112e-05 -0.00011574 0.00032365 -1.1599e-06 -0.0043533 0.0011175
-0.091475 0.29076 -0.0039684 -0.0028534
-5.8891e-05 -0.00017964 0.00026809 8.3171e-05 0.00020394 0.00033412 0.00081448 0.0012428
-0.0039375 -0.0028554 -0.037727 0.28896
6320000000 -0.095306 0.23518 -0.0026785 0.0013728 0.0021959 -0.00030995 2.9689e-05 0.00010581
-0.0005356 0.00036035 -0.00027629 0.00022955
-0.0026677 0.0013515 0.22528 0.29642 0.0017086 0.0056476 6.8858e-05 0.00010742
-1.0195e-05 -5.1841e-05 7.963e-05 -2.6281e-05
0.0021899 -0.00036902 0.0018185 0.0056276 -0.13252 0.25231 -0.00018778 -0.00033325
0.00028555 -0.00011295 0.00044895 0.0001507
1.5709e-05 0.00010625 4.4388e-05 0.00010766 -0.00016797 -0.000372 0.035016 0.22004
-0.0039834 0.0019495 0.00053479 0.0007032
-0.00053239 0.00040029 -4.742e-05 -4.5027e-06 0.00030182 -9.7685e-05 -0.0040182 0.0020258
-0.066824 0.30272 -0.0046188 -0.0016977
-0.00030697 0.00018973 7.229e-05 -9.323e-06 0.00045441 0.00028792 0.00048133 0.00073089
-0.0046811 -0.0016943 -0.027095 0.28871
6380000000 -0.075962 0.24112 -0.0019565 0.0018454 0.0016333 -0.00046479 4.2565e-05 -6.0153e-05
0.00031559 0.00024989 -5.1765e-05 0.00018381
-0.0019593 0.0018224 0.24274 0.27725 0.0029703 0.0042309 -0.00014102 -6.9639e-05
-0.00018635 -0.00012269 -9.0547e-05 -0.00016851
0.0016334 -0.00051795 0.0030631 0.0041738 -0.10465 0.26841 -0.00019031 0.00017739
0.000512 -5.7582e-05 0.00046548 0.00033581
6.0989e-05 -5.9061e-05 -0.00013455 -8.6408e-05 -0.00017877 0.0001843 0.055631 0.20957
-0.0030899 0.0033156 0.00090767 0.00092259
0.00031669 0.00025151 -0.00019637 -0.00014739 0.00047449 -5.7581e-05 -0.0030554 0.0032674
-0.045927 0.29452 -0.0048969 -9.8033e-05
1.9913e-05 0.00024874 -0.00012305 -0.00020073 0.00037205 0.00023214 0.0009895 0.00087486
-0.0049048 -0.00014089 0.013291 0.29141
6440000000 -0.055172 0.25344 -0.00095023 0.0023866 0.0018696 -0.0007822 0.00036194 -0.00012111
0.00021322 -0.00039789 -0.00030546 -0.00017356
-0.00095689 0.0023926 0.26242 0.26468 0.0032614 0.0030534 0.00011584 -4.245e-05
-9.3498e-05 -7.3445e-05 -7.9207e-05 -0.00030582
0.0018575 -0.00081048 0.0033435 0.0029955 -0.088891 0.28462 -0.0002482 0.0002671
-0.00031969 -7.231e-05 0.00037474 -0.00039269
0.00036529 -0.00011495 0.00011298 -4.4555e-05 -0.00022749 0.00023659 0.057365 0.20698
-0.001985 0.0037316 0.0010345 0.00062614
0.00025018 -0.00039442 -6.7189e-05 -2.5455e-05 -0.00030563 -4.1207e-05 -0.0019936 0.0037807
-0.0056721 0.30197 -0.0045262 0.001209
-0.00034947 -0.0002253 -4.4145e-05 -0.00028761 0.0004889 -0.00040271 0.00093769 0.00057612
-0.004536 0.0012542 0.02379 0.27686
6500000000 -0.035248 0.25448 -0.00026456 0.0020198 0.0013652 -0.00096846 0.00017596 -7.1179e-05
4.7834e-05 0.00011092 -3.0761e-05 0.00018757
-0.00029242 0.0020325 0.28899 0.2389 0.0035579 0.0026455 6.939e-05 2.2006e-05
0.00013695 0.00020134 0.00020689 -0.00014104
0.0013693 -0.00097834 0.0036383 0.0025834 -0.076236 0.28232 -2.6973e-05 -6.9595e-05
3.1963e-05 -8.5885e-05 -1.6769e-05 -0.00051087
0.00017938 -9.9987e-05 8.5099e-05 1.2775e-05 6.1867e-06 -5.2381e-05 0.081919 0.20208
-0.00027814 0.0041067 0.0010348 0.00054751
2.0832e-05 0.00013437 0.00013087 0.00019364 3.5901e-05 -0.00017632 -0.00019023 0.0040675
0.017724 0.30614 -0.0033859 0.0020369
-5.7001e-05 0.00016498 0.00017366 -0.00013847 -8.4352e-05 -0.00042004 0.0011149 0.0005932
-0.0033721 0.0019957 0.062046 0.28023
