# Supplementary material for: Early Detection of Alzheimer’s Disease via Machine Learning-Based Microwave Sensing: An Experimental Validation
Source: Sensors (Basel). 2025 Apr 25;25(9):2718. doi: 10.3390/s25092718 (PMC12074295; doi:10.3390/s25092718)
Supplement: Supplementary file 1 [file sensors-25-02718-s001.zip › measurements_paper_sensors/26 febbraio - PART1/set9/CSF_10_m2.s6p]

!Keysight Technologies,M9804A,MY58100912,A.14.10.03
!Date: Thursday, April 27, 2023 10:28:33
!Correction: S11(C  6-Port  ) 
!S12(C  6-Port  ) 
!S13(C  6-Port  ) 
!S14(C  6-Port  ) 
!S15(C  6-Port  ) 
!S16(C  6-Port  ) 
!S21(C  6-Port  ) 
!S22(C  6-Port  ) 
!S23(C  6-Port  ) 
!S24(C  6-Port  ) 
!S25(C  6-Port  ) 
!S26(C  6-Port  ) 
!S31(C  6-Port  ) 
!S32(C  6-Port  ) 
!S33(C  6-Port  ) 
!S34(C  6-Port  ) 
!S35(C  6-Port  ) 
!S36(C  6-Port  ) 
!S41(C  6-Port  ) 
!S42(C  6-Port  ) 
!S43(C  6-Port  ) 
!S44(C  6-Port  ) 
!S45(C  6-Port  ) 
!S46(C  6-Port  ) 
!S51(C  6-Port  ) 
!S52(C  6-Port  ) 
!S53(C  6-Port  ) 
!S54(C  6-Port  ) 
!S55(C  6-Port  ) 
!S56(C  6-Port  ) 
!S61(C  6-Port  ) 
!S62(C  6-Port  ) 
!S63(C  6-Port  ) 
!S64(C  6-Port  ) 
!S65(C  6-Port  ) 
!S66(C  6-Port  ) 
!S6P File: Measurement: :
# Hz S  RI   R 50
500000000 -0.32751 -0.065786 -0.0099724 -0.001667 -0.0086292 0.011905 -0.0045024 0.011535
0.013635 0.0059415 -0.0050486 0.0083021
-0.010018 -0.002049 -0.40937 -0.075047 0.0083934 -0.011025 0.0010829 0.011959
0.0084179 0.0031254 0.0006271 0.014047
-0.0085095 0.012179 0.0083318 -0.011054 -0.25745 0.18978 0.0071752 0.0035986
-0.0025188 0.008453 0.0014379 0.012814
-0.0047204 0.012012 0.0014452 0.012405 0.0071095 0.0034573 -0.32651 0.040615
-0.01979 -0.0056267 0.015814 0.027225
0.013539 0.0056617 0.0080412 0.0031919 -0.002222 0.0084595 -0.019915 -0.0059164
-0.22048 -0.23302 -0.027995 0.0036807
-0.0053072 0.0086699 0.001048 0.014274 0.001212 0.012588 0.016283 0.027231
-0.028416 0.003595 -0.26216 -0.14345
560000000 -0.31624 0.10402 -0.021745 -0.067301 0.00071718 0.012933 0.0054927 0.010517
0.011369 0.0043955 0.012541 0.0099543
-0.021962 -0.067155 -0.37165 0.090001 -0.041672 -0.039213 0.013165 0.0023755
-0.01329 -0.0057837 0.0054038 -0.0016378
0.00018035 0.013323 -0.041186 -0.039207 -0.18202 0.23992 -0.00037904 -0.0050986
0.018132 0.0061928 0.0076384 -0.0053245
0.0053784 0.010681 0.013344 0.0025354 -0.00046377 -0.0050998 -0.3039 0.12979
0.0074153 -0.022637 0.0060554 -0.021782
0.011186 0.0053668 -0.013533 -0.0058679 0.017993 0.0063943 0.0073663 -0.022303
-0.30105 -0.050894 0.010665 -0.05118
0.011825 0.009651 0.0049168 -0.001592 0.0075506 -0.0053941 0.0060419 -0.021531
0.011435 -0.051468 -0.32735 0.0062697
620000000 -0.27639 0.08085 -0.023631 0.0088726 0.0029887 0.0091202 0.0083379 -0.0040549
0.012506 -0.00010904 0.00084569 -0.0011532
-0.023931 0.0091406 -0.40002 0.035392 -0.019377 -2.0088e-06 -0.0019802 -0.0021897
0.012282 -0.005138 0.00052337 -0.0030176
0.0030236 0.0091668 -0.019401 0.00010391 -0.15573 0.24971 -0.0012639 -0.0051414
-0.0042033 -0.0029185 0.0089603 -0.0026774
0.0086983 -0.0044175 -0.0017421 -0.0022854 -0.0015139 -0.0050939 -0.26247 0.14032
-0.040044 -0.020821 0.012539 0.028789
0.012105 -0.00024831 0.012157 -0.005084 -0.0037568 -0.0029586 -0.039852 -0.020797
-0.21513 -0.085924 -0.043327 0.012828
0.0014929 -0.00043074 0.00087719 -0.0028434 0.0083713 -0.0029383 0.012647 0.0289
-0.04356 0.013154 -0.24509 -0.031401
680000000 -0.24185 0.17337 -0.026291 -0.015375 0.00467 0.0057763 0.0012737 -0.0072529
-0.001967 -0.011851 0.0055666 -0.0068343
-0.026246 -0.015294 -0.3903 0.1368 -0.032942 -0.0024305 -0.0017724 -0.00035903
-0.0014949 -0.0098652 -0.00080383 -0.0020993
0.0049915 0.0056398 -0.032966 -0.002258 -0.10817 0.27213 -0.00076319 3.9578e-05
-0.00158 0.0007828 -0.0028873 -0.0094688
0.0013042 -0.0069267 -0.0019871 -0.00031044 -0.00081447 4.3834e-05 -0.21938 0.1919
-0.022839 -0.0085167 -0.0086695 -0.011723
-0.0020174 -0.012014 -0.0015671 -0.0098715 -0.0014115 0.00069386 -0.02288 -0.0085905
-0.2827 0.015524 -0.0061611 -0.0081192
0.0053548 -0.0069206 -0.00083964 -0.0017761 -0.002913 -0.0092053 -0.0087532 -0.011707
-0.0061332 -0.0080335 -0.26127 0.073615
740000000 -0.19559 0.16724 -0.041209 0.026363 0.01416 -0.0037768 0.0002547 -0.0040196
-0.0037826 -0.0020198 -0.0068414 0.0031929
-0.041066 0.026349 -0.33704 0.15669 -0.037639 0.034733 -0.00011224 -0.0060468
-0.013464 0.0067412 -0.001432 -0.0050618
0.013721 -0.0038044 -0.037547 0.034828 -0.07582 0.27305 -0.0017559 0.0031351
-0.0019092 -0.0050317 -0.0022535 0.00054206
3.1848e-06 -0.0041257 -0.00014975 -0.0058993 -0.0017191 0.0030774 -0.20336 0.19915
-0.043051 -0.0090978 0.022457 0.016686
-0.0040032 -0.0020514 -0.013676 0.0065802 -0.0018265 -0.0048719 -0.043456 -0.0090881
-0.17986 0.048137 -0.044776 -0.00053745
-0.0065001 0.0028421 -0.0015091 -0.004714 -0.0023686 0.0004118 0.022547 0.016335
-0.044384 -0.00029052 -0.25276 0.078706
800000000 -0.16669 0.21279 -0.022818 0.015732 0.0057676 -0.010369 -0.0043072 -0.0022331
-0.0039087 0.0015717 0.0040999 -5.0701e-05
-0.022887 0.015706 -0.34539 0.22774 -0.0091482 0.034711 -0.0020057 0.0022774
-0.00017103 0.0022724 0.00056494 0.0052586
0.0057236 -0.010455 -0.009003 0.034738 -0.037216 0.29909 0.0012301 0.0011768
-6.9198e-05 0.0032417 -0.0016504 0.00072295
-0.0044754 -0.0023076 -0.0021348 0.0021987 0.001215 0.0011647 -0.17476 0.22695
-0.029542 0.013278 0.015374 -0.010435
-0.0040797 0.001516 -0.00021005 0.0023006 -8.7446e-05 0.003309 -0.029552 0.013164
-0.2323 0.073495 -0.018759 0.020252
0.0038563 -1.8855e-05 0.00079384 0.0049824 -0.0016266 0.0006524 0.01523 -0.010472
-0.018922 0.0203 -0.2477 0.13039
860000000 -0.1332 0.23399 -0.018532 0.030609 -0.0030062 -0.010352 -0.0018805 0.00076917
0.0039973 0.0051637 -0.0034853 -0.002811
-0.018824 0.030506 -0.29861 0.27297 0.0074914 0.035022 6.7614e-05 0.002088
0.0038576 0.00095796 0.0038892 0.00017199
-0.0031189 -0.0104 0.0075691 0.035057 0.010935 0.30972 -0.00055303 -0.00042458
0.0024942 -0.0016497 0.0018416 0.0042125
-0.0021176 0.00060138 0.00012505 0.0020672 -0.0005149 -0.00047922 -0.13877 0.23913
-0.018964 0.018143 -0.0062278 -0.0095212
0.0039974 0.0051482 0.003958 0.00084782 0.0025573 -0.0017282 -0.018752 0.018186
-0.17726 0.1335 -0.026206 0.016437
-0.0033937 -0.0028456 0.0039834 0.00035675 0.0019106 0.0041913 -0.0065879 -0.0097602
-0.026101 0.016532 -0.19854 0.1775
920000000 -0.11014 0.25818 0.0042316 0.039637 -0.0095426 -0.0047108 -0.0017979 0.0017575
0.00031415 0.001547 0.002949 -0.0010181
0.0041696 0.039592 -0.27231 0.29516 0.028288 0.023466 0.0014214 0.0012024
0.0069865 -9.4401e-05 0.0037814 -0.0026631
-0.0095565 -0.0046169 0.028354 0.023404 0.057458 0.31226 0.0017028 -3.9209e-05
0.00049056 -0.00021277 0.0010242 -0.0013465
-0.0019705 0.00177 0.0013873 0.0011967 0.0016731 -4.646e-05 -0.11525 0.25648
-0.012472 0.031239 0.0040985 -0.0065811
0.00044124 0.0016755 0.0069506 -9.5983e-05 0.00044923 -0.00021378 -0.012398 0.031283
-0.16981 0.13852 -0.0032854 0.028631
0.0027796 -0.0012303 0.0038906 -0.0026997 0.0010264 -0.0014167 0.0042134 -0.0067695
-0.0034309 0.028856 -0.20883 0.19176
980000000 -0.063939 0.27991 0.016487 0.03123 -0.009666 0.0046845 0.0019486 0.0036838
0.0039185 -0.0015356 -0.0035502 -0.0027582
0.016499 0.031251 -0.22024 0.33241 0.033654 0.0055328 0.0019656 -0.00025771
0.0017459 -0.0060456 -0.00052025 -0.0030169
-0.0096224 0.0047378 0.033708 0.005412 0.10417 0.30722 0.00046384 -0.0011348
0.00034697 -0.0019202 0.0015233 -0.00035865
0.0018915 0.0036168 0.0019231 -0.00026937 0.0004578 -0.0011353 -0.076599 0.2682
0.0073468 0.031127 -0.0097604 -0.0081924
0.0039631 -0.0014605 0.001719 -0.0061848 0.00032117 -0.0018905 0.0073459 0.031108
-0.1399 0.17365 0.0056292 0.020696
-0.003562 -0.0029164 -0.00044997 -0.0030452 0.0014787 -0.00032618 -0.009836 -0.0080038
0.0057152 0.020791 -0.16726 0.23955
1040000000 -0.023178 0.28978 0.033484 0.020257 -0.0011934 0.0077462 0.0024741 0.00060139
0.00024333 -0.0035069 -0.00030281 -0.0015636
0.033427 0.020282 -0.18535 0.34704 0.030353 -0.014555 0.0013925 -0.0018461
-0.0024314 -0.002649 -0.001163 -0.0028799
-0.0011675 0.0077766 0.030326 -0.014693 0.15098 0.29485 -0.00057344 -0.0014946
-0.0015773 -0.00098891 -0.00064773 -0.0012173
0.0024628 0.00058329 0.0013807 -0.001828 -0.00057987 -0.0014764 -0.049439 0.27869
0.019345 0.019838 -0.0024376 0.0011919
0.00028768 -0.0035702 -0.0025454 -0.0026998 -0.001615 -0.0010094 0.019415 0.019857
-0.10752 0.182 0.013724 0.020366
-0.00020158 -0.001513 -0.0012548 -0.0029558 -0.00070723 -0.0012148 -0.0024029 0.0010828
0.01398 0.020308 -0.14624 0.26078
1100000000 0.0217 0.30033 0.037415 -0.0027309 0.0035949 0.0043469 0.0024246 -0.0010149
-0.0024212 -0.0032804 -0.0041642 8.288e-05
0.037397 -0.0027361 -0.14177 0.36734 0.015792 -0.028169 -0.00019371 -0.0017773
-0.0036181 -0.00092933 -0.0036825 -0.00041257
0.0036153 0.0043272 0.015688 -0.028269 0.198 0.27556 -0.0017818 0.00038453
-0.0016835 0.0007173 -0.0010734 -0.0005182
0.0024031 -0.0010271 -0.00019007 -0.0018143 -0.0017836 0.00036994 -0.0087459 0.2842
0.025793 0.0061706 -0.0027568 0.00015812
-0.0024219 -0.0031772 -0.0036131 -0.00088416 -0.0016881 0.00073252 0.025819 0.0061363
-0.08903 0.19837 0.020186 0.0098345
-0.0042009 5.6746e-07 -0.0037235 -0.00039704 -0.0011177 -0.00055682 -0.0027907 0.00018663
0.020023 0.0098783 -0.10123 0.2934
1160000000 0.072851 0.29748 0.025675 -0.020363 0.0035775 -0.00071568 -0.00031065 -0.002421
-0.0041824 -0.0010348 -0.001172 0.0043643
0.025675 -0.020361 -0.097933 0.37281 -0.0037086 -0.02935 -0.0016594 -0.0014943
-0.002622 0.0024766 -0.0015936 0.0020025
0.0035612 -0.00072555 -0.0038523 -0.029391 0.24193 0.2453 -0.00054258 0.0017584
-0.00045733 0.0018441 -0.0010893 0.00033114
-0.00031423 -0.0023777 -0.0016725 -0.0014987 -0.00057459 0.0017403 0.030959 0.28155
0.022652 -0.01049 -0.0035579 0.0050974
-0.0042169 -0.00085493 -0.002672 0.0024429 -0.00047718 0.0018408 0.022611 -0.010496
-0.054769 0.20983 0.02011 0.00057056
-0.001283 0.0043784 -0.0015191 0.001965 -0.0010151 0.00025334 -0.0035753 0.005124
0.019965 0.00054237 -0.054097 0.29691
1220000000 0.11681 0.28919 0.012302 -0.030736 -0.0010722 -0.0016101 -1.259e-06 -0.00095386
-0.0028173 0.0022234 0.0011044 0.0020231
0.012313 -0.03069 -0.052886 0.38759 -0.017204 -0.021437 -0.0025226 0.0005784
8.5215e-05 0.003113 -0.00082078 0.0019569
-0.0010892 -0.0015879 -0.01732 -0.021386 0.28143 0.20669 0.0009315 0.0014936
0.00067245 0.0012066 0.00010935 0.00057542
-8.2261e-06 -0.00092593 -0.0025141 0.00059844 0.00093567 0.0014856 0.071177 0.27337
0.011443 -0.017718 0.0021721 0.0015659
-0.0028418 0.0023118 0.00016027 0.0031675 0.00071314 0.0011709 0.011403 -0.017748
-0.032599 0.22122 0.015401 -0.013126
0.0011927 0.0020385 -0.00076376 0.0019839 0.00011485 0.00058199 0.0022323 0.0016008
0.015367 -0.012958 -0.023314 0.31528
1280000000 0.16773 0.26974 -0.0071494 -0.029874 -0.0019994 0.0016682 -0.0010216 -0.0020178
-0.0010973 0.0034276 0.0026483 0.0013964
-0.0071614 -0.029847 -0.0054723 0.37948 -0.024265 -0.0080595 -0.00074556 0.0014721
0.0016815 0.0017311 0.00072559 0.0021122
-0.0020123 0.0016263 -0.024354 -0.0079561 0.3126 0.16303 0.0014555 -0.00018543
0.0011419 0.00029556 0.00020124 0.00043242
-0.0010033 -0.0019684 -0.00075333 0.0014666 0.0014653 -0.00014852 0.10796 0.25681
0.0012119 -0.020376 -0.00020639 -7.7677e-06
-0.0011068 0.0035037 0.0017019 0.001738 0.0011148 0.00025873 0.0011987 -0.020378
0.0046909 0.2274 0.0038883 -0.016076
0.0026633 0.0013345 0.00077304 0.0020751 0.00021723 0.00044977 -0.00015302 2.6541e-05
0.0038748 -0.016131 0.024935 0.31893
1340000000 0.20561 0.2377 -0.017491 -0.020321 0.00025289 0.0042469 -0.00184 -0.00078462
0.0015651 0.0028782 0.0017483 -0.0014303
-0.017399 -0.020338 0.033932 0.37202 -0.021264 0.0048905 -0.00015081 0.0018669
0.0019339 0.00075635 0.0011598 0.00081095
0.00030102 0.0042514 -0.021278 0.004993 0.33505 0.11564 0.00080078 -0.00099095
0.00065787 -0.00059341 0.00018183 0.00028004
-0.0018472 -0.00074438 -0.00014481 0.0018832 0.00078445 -0.0010006 0.14073 0.23662
-0.0089759 -0.017483 0.00082106 0.00061235
0.0015501 0.0028701 0.0019299 0.00078376 0.00062732 -0.00058625 -0.0090103 -0.017475
0.034454 0.22532 -0.0033433 -0.014584
0.00174 -0.0015245 0.0011483 0.00076845 8.7393e-05 0.00027179 0.00089524 0.00058721
-0.0033309 -0.014636 0.062943 0.3155
1400000000 0.24055 0.20114 -0.024099 -0.0085759 0.0048011 0.0032197 -0.0021643 0.00077713
0.002669 0.0010709 0.00033114 -0.0014484
-0.02407 -0.0085663 0.072504 0.35951 -0.014214 0.012894 0.0012846 0.0012484
0.0011059 -0.00071413 0.0011548 0.0001745
0.0048103 0.0032004 -0.014177 0.012962 0.3487 0.062011 -0.00011587 -0.0014006
0.00015597 -0.00021606 0.00043258 0.00034393
-0.0021886 0.00081941 0.0013002 0.0012861 -0.00012367 -0.0013825 0.17034 0.20785
-0.015421 -0.010022 -0.00083262 -0.00022571
0.0026746 0.0010719 0.0010975 -0.00070594 0.00013571 -0.00019053 -0.015471 -0.0099746
0.068373 0.22361 -0.010161 -0.0093532
0.00033446 -0.0014723 0.0011607 0.00012964 0.00040818 0.00036807 -0.00084982 -0.00021718
-0.010125 -0.0094437 0.10875 0.3061
1460000000 0.26411 0.15775 -0.021295 0.0044275 0.0052012 -0.0016291 -0.0014357 0.0016917
0.0023372 -0.000497 -0.00029122 -0.00088547
-0.021263 0.0044241 0.10664 0.33737 -0.0049392 0.015233 0.0015899 0.00024221
0.0010556 -0.0012962 0.0012139 -0.00055001
0.0052152 -0.0016582 -0.0048655 0.015298 0.35511 0.0074363 -0.0011081 -0.0010052
0.00036368 -0.00019039 0.00066335 -0.00040736
-0.0014469 0.001751 0.0015927 0.00024194 -0.0011027 -0.001022 0.19662 0.17912
-0.016335 -0.0026381 -0.0008797 0.0020785
0.0023394 -0.00052501 0.0010682 -0.0012933 0.00041102 -0.00018374 -0.016336 -0.0025907
0.098017 0.21122 -0.012475 -0.0029977
-0.00034395 -0.00089411 0.0012561 -0.00056586 0.00068763 -0.00042577 -0.00087831 0.0020453
-0.012502 -0.0030412 0.14227 0.28603
1520000000 0.27748 0.11697 -0.015594 0.010324 0.0031006 -0.003946 0.00019725 0.0026712
0.0023655 -0.0019328 -0.001071 -7.6548e-05
-0.015585 0.010304 0.14029 0.324 0.0025111 0.01232 0.0016639 -0.00064439
0.00010559 -0.00098313 0.00027713 -0.00094223
0.0031601 -0.0039753 0.0025912 0.012319 0.34796 -0.048613 -0.00077152 -0.00026413
0.00065842 -0.00098542 0.00014874 -0.00012141
0.00021754 0.0026646 0.001674 -0.00065285 -0.00076448 -0.00027246 0.2201 0.14137
-0.015383 0.0034701 0.0016301 0.0020465
0.0023893 -0.0019774 0.00012266 -0.00099646 0.00069357 -0.00098203 -0.015384 0.0035383
0.12642 0.20031 -0.012113 0.0017513
-0.0010325 -9.0209e-05 0.000234 -0.00099318 0.00017807 -0.00019286 0.0016062 0.0020763
-0.012172 0.0017024 0.17569 0.26754
1580000000 0.28797 0.071426 -0.0085883 0.01401 -0.001078 -0.0045599 0.0014968 0.0017538
-0.00018812 -0.0024113 -0.00026092 0.00043496
-0.0085832 0.013973 0.16772 0.29936 0.0056538 0.0069511 0.00059481 -0.0015073
-0.0004797 -0.0011092 -0.00022423 -0.00070743
-0.0010789 -0.0045829 0.0056908 0.0069237 0.32801 -0.10598 -0.0014453 0.00028406
-0.00053946 -0.001316 0.00029423 -0.0005739
0.001492 0.0017139 0.00056612 -0.0015142 -0.0014619 0.00027428 0.2343 0.10244
-0.011081 0.0085981 0.0022176 0.00068994
-0.00023731 -0.0024493 -0.00049486 -0.0010832 -0.00053824 -0.0012954 -0.011107 0.0086545
0.15185 0.18474 -0.0096041 0.0079645
-0.00020595 0.00040868 -0.00021662 -0.00075194 0.00032107 -0.00055613 0.0022371 0.00068346
-0.0095813 0.0079759 0.209 0.24221
1640000000 0.29101 0.031075 -0.0014123 0.012756 -0.002925 -0.0021724 0.0027165 0.0010581
-0.00078019 -0.0017496 -0.00030265 0.00039981
-0.0014182 0.012739 0.19704 0.27594 0.0055867 0.0020553 -0.00049713 -0.0017889
-0.00090582 -0.00048246 -0.00046686 -0.00064691
-0.002912 -0.0021498 0.0056118 0.0020518 0.2991 -0.15476 -0.0007168 0.0012328
-0.0011416 -0.0010732 -0.00011691 -0.00046199
0.0027269 0.0010186 -0.00049952 -0.0018052 -0.00071974 0.0012162 0.24719 0.054159
-0.0063248 0.0091969 0.0025517 -0.00068131
-0.00081171 -0.0017681 -0.00092155 -0.0004736 -0.0011618 -0.0010507 -0.0063283 0.0092251
0.17528 0.16333 -0.0044885 0.010027
-0.0003019 0.00037762 -0.00049573 -0.00065423 -0.00015382 -0.00042154 0.0025782 -0.00072497
-0.0044147 0.010059 0.23496 0.21229
1700000000 0.28531 -0.013552 0.0022141 0.0096523 -0.0032813 0.00030493 0.0031155 -0.0012862
-0.0022163 -0.00059906 0.00043065 0.00040961
0.0022079 0.0096458 0.21591 0.24522 0.0028604 -0.00057856 -0.0014256 -0.00070268
-0.00073422 -0.00010583 -0.00083803 -0.00043359
-0.0032272 0.00033967 0.0028684 -0.00060499 0.25595 -0.19386 0.00016451 0.0015321
-0.0019533 -0.00015 -0.00042593 -0.00092385
0.0030583 -0.0012942 -0.0014316 -0.000697 0.00016174 0.0015326 0.24481 0.0044875
-0.003573 0.0093052 0.0017812 -0.0020821
-0.0022243 -0.00060137 -0.00075421 -0.00010101 -0.0019756 -9.8646e-05 -0.0035657 0.0092946
0.19442 0.14559 0.00063051 0.010159
0.00043907 0.00039245 -0.00081582 -0.00043824 -0.00046403 -0.00099871 0.0017046 -0.0020928
0.00064176 0.010148 0.25317 0.17906
1760000000 0.27452 -0.061752 0.0044688 0.0062116 -0.0020977 0.0012319 0.0013033 -0.0035099
-0.0012803 0.00070876 0.00015315 -0.00051145
0.0044648 0.0062216 0.24212 0.20648 6.267e-05 -0.0018939 -0.0012617 2.1928e-05
-0.0010893 0.00085682 -0.00053358 0.00032566
-0.0021115 0.001242 6.0593e-05 -0.0019042 0.20735 -0.22634 0.0011323 0.0013467
-0.0011001 0.0014807 -0.00136 -0.0006762
0.0012862 -0.003542 -0.0012699 3.1962e-05 0.0011553 0.0013555 0.23645 -0.047048
-0.00050396 0.0080547 -7.9728e-05 -0.0024926
-0.0012601 0.0006983 -0.0010951 0.00087037 -0.0010953 0.0014774 -0.00049207 0.0080427
0.21058 0.11329 0.0046123 0.0072843
0.00018482 -0.00050171 -0.00052591 0.00034995 -0.001352 -0.00073019 -9.6712e-05 -0.0025202
0.0046379 0.0072304 0.26668 0.14187
1820000000 0.25211 -0.098994 0.0044785 0.0025689 6.4707e-05 0.0023973 -0.0009417 -0.0031514
-0.0010515 0.00098832 -0.00013952 -5.3897e-05
0.0044325 0.0026019 0.25355 0.1776 -0.0021575 3.8246e-06 -0.0014955 0.00090989
-7.2479e-05 0.0011746 -0.00065733 0.00041198
7.1494e-05 0.0023918 -0.0021799 -9.9049e-06 0.15726 -0.24132 0.0018158 0.0005094
-8.9379e-05 0.0022956 -0.0018537 0.00022702
-0.00095292 -0.0030931 -0.0014762 0.00093842 0.0018454 0.00053417 0.20772 -0.094624
0.00065148 0.0064972 -0.0016405 -0.0017903
-0.0010946 0.00094595 -7.6471e-05 0.0011735 -0.00010602 0.002335 0.00068556 0.0064945
0.23014 0.086783 0.0056408 0.0034428
-0.00012488 -6.8602e-05 -0.00066934 0.00039337 -0.0018146 0.00031004 -0.0015882 -0.0018108
0.0056376 0.0035273 0.27071 0.10699
1880000000 0.21863 -0.14014 0.002205 0.00057044 -0.00017255 0.0024168 -0.0028619 -0.0023106
-8.7963e-05 0.001639 0.00037904 -0.00060285
0.0022138 0.00052485 0.25874 0.13154 -0.0040054 0.002891 -0.00031928 0.001817
0.0004922 0.0013127 0.00012442 0.00092454
-6.91e-06 0.0023824 -0.0039816 0.0028644 0.10559 -0.24935 0.0019471 -0.0011566
0.0016078 0.0019095 -0.0010156 0.0015762
-0.0028926 -0.0023195 -0.0003504 0.001799 0.0019568 -0.0011309 0.16755 -0.13568
0.0011589 0.0047806 -0.0024616 0.00016279
-2.4226e-05 0.0016046 0.00051392 0.0012857 0.0016142 0.0019187 0.0011508 0.0047254
0.23617 0.057347 0.0059215 0.00099009
0.00037125 -0.00052884 0.00013457 0.00092188 -0.0010806 0.0015917 -0.0023836 0.00010893
0.0058943 0.00099842 0.27215 0.072651
1940000000 0.18038 -0.16693 0.00016747 -0.0010878 0.0019339 0.0018068 -0.0037773 0.00027026
0.0012803 0.00078559 -0.000655 -0.00066398
0.00022302 -0.0010766 0.26103 0.10053 -0.0017267 0.0057748 0.0010782 0.0013715
0.0019059 0.00050796 0.00091993 0.0002596
0.0019471 0.001929 -0.0016597 0.0058009 0.06209 -0.2415 0.00064949 -0.0024454
0.0023101 0.00041556 0.00046084 0.0017759
-0.0037787 0.00024413 0.0010854 0.001389 0.00065701 -0.0024511 0.11535 -0.1669
0.00029054 0.0033465 -0.0017491 0.0017037
0.0012891 0.00079828 0.0019065 0.00053124 0.0022779 0.00042574 0.00031424 0.0033418
0.24183 0.02105 0.0042811 -0.002887
-0.00060361 -0.000651 0.00092022 0.0002262 0.00046062 0.0018044 -0.0018099 0.001511
0.0043058 -0.0029517 0.26232 0.036787
2000000000 0.13501 -0.18261 -0.0034409 0.00093154 0.0028921 0.0010624 -0.0023784 0.0036894
0.00093865 0.00037244 -0.00072862 0.00047286
-0.0034413 0.00092692 0.24836 0.064975 -0.00048851 0.0075859 0.0017242 0.00039665
0.0012373 -0.0011367 0.00039296 0.00012162
0.0028041 0.00094641 -0.00043116 0.0076263 0.020696 -0.22824 -0.0014465 -0.0014808
0.0020757 -0.00094989 0.0017328 0.0015712
-0.0023118 0.0036655 0.0017227 0.00033901 -0.0015038 -0.0014561 0.062199 -0.17795
-0.0011019 0.0033283 -0.00024747 0.0021629
0.00089576 0.00030441 0.0012344 -0.0011899 0.002004 -0.0010311 -0.0010779 0.0033392
0.24013 -0.011175 0.0005274 -0.0039524
-0.00066543 0.00041098 0.00044825 4.665e-05 0.0016293 0.0014796 -0.00015021 0.0020755
0.00054513 -0.0039779 0.24975 0.0086235
2060000000 0.087721 -0.19134 -0.004233 0.0030598 0.0027497 -0.00058178 0.00071595 0.0034027
0.0015255 -0.00048915 -0.00029372 0.0011733
-0.0041953 0.00306 0.23563 0.035451 0.0044173 0.0086177 0.0010666 -0.00082964
0.00065012 -0.0015417 0.00043171 -7.1483e-05
0.002854 -0.00069698 0.0044968 0.0086418 -0.013117 -0.20993 -0.0019068 0.00024527
0.00065753 -0.0024248 0.0028561 0.00045412
0.00075086 0.0033606 0.001039 -0.00076265 -0.0019325 0.00028543 0.0097347 -0.17544
-0.0021677 0.0045585 0.0011344 0.0011993
0.0015509 -0.00046282 0.00059707 -0.0015432 0.0006153 -0.0024135 -0.0021466 0.0045073
0.22709 -0.049287 -0.0014552 -0.0047406
-0.00033282 0.0012454 0.00047961 -0.00011718 0.0027922 0.00041277 0.0011369 0.0011794
-0.0015175 -0.0047812 0.23447 -0.016554
2120000000 0.042715 -0.18255 -0.0033892 0.0062825 0.0024041 -0.0026077 0.0029542 0.0021121
0.00069506 -0.0015135 0.00096409 0.00023514
-0.0034062 0.0062809 0.21539 0.012281 0.006787 0.0048677 0.0010909 -0.0014034
-0.001208 -0.0020871 -2.03e-05 -0.0009935
0.0023414 -0.0025648 0.0067777 0.004823 -0.041713 -0.19226 -0.00084862 0.0016451
-0.0015467 -0.0016938 0.00074595 -0.0022357
0.0030291 0.0020491 0.0010319 -0.0014399 -0.0007449 0.0016209 -0.039361 -0.15849
-0.0023683 0.0064713 0.0017781 0.0010905
0.00072881 -0.0014872 -0.0011907 -0.0021023 -0.0014885 -0.0016776 -0.0023281 0.0064187
0.21314 -0.082843 -0.0058176 -0.0024612
0.0010153 0.00021158 -1.4172e-05 -0.00095773 0.00073402 -0.0021671 0.0017454 0.0010239
-0.0058472 -0.0026005 0.21392 -0.031328
2180000000 0.0025126 -0.17081 -0.0021104 0.0093702 0.00059906 -0.002293 0.0031988 -0.00033565
0.00037429 -0.0012506 0.0011405 0.00031186
-0.0021211 0.0094447 0.1964 -0.0073118 0.0079169 0.0042409 -0.0010338 -0.0017357
-0.0021554 0.00066632 6.0842e-05 0.00037103
0.00057953 -0.0021921 0.0079737 0.0041602 -0.062747 -0.16841 0.0012486 0.0015844
-0.00096595 -0.00021409 0.0004412 -0.0019641
0.0032166 -0.00032962 -0.0010188 -0.00169 0.0012861 0.0016046 -0.076255 -0.13327
-0.001014 0.0090569 0.0021012 -0.00018477
0.00037676 -0.0011948 -0.0021877 0.00062907 -0.00094116 -0.00024692 -0.00097849 0.009174
0.1874 -0.11369 -0.0061614 0.0016176
0.0011002 0.0001938 3.8068e-05 0.00028909 0.00031804 -0.0019682 0.0019817 -0.00015801
-0.0060505 0.0015827 0.19787 -0.04693
2240000000 -0.027658 -0.14614 0.0019145 0.01076 -0.00048001 -0.0029514 0.0019003 -0.0023687
-0.0018092 -0.00067463 0.00061536 -0.0018059
0.0019246 0.010773 0.17618 -0.012838 0.0090621 0.00053909 -0.0009711 -2.3941e-05
-0.00072472 0.0012119 -0.00059069 -0.00073855
-0.00042638 -0.0029562 0.0090712 0.00046504 -0.080069 -0.14323 0.0018547 -0.0015764
-0.0012766 7.0249e-05 -0.002188 -0.0017
0.0018588 -0.0024332 -0.0010283 -4.5316e-05 0.0018682 -0.0015789 -0.11114 -0.10355
0.001297 0.01098 0.0018122 -0.00047189
-0.0018583 -0.00062688 -0.00064047 0.0011555 -0.0012951 0.00013638 0.0012457 0.011042
0.15853 -0.13076 -0.0062754 0.0045998
0.00066874 -0.0017728 -0.00058479 -0.00070035 -0.0022358 -0.001585 0.0018016 -0.00042947
-0.0062481 0.0045629 0.17327 -0.056443
2300000000 -0.054354 -0.11957 0.0071574 0.0090422 -0.0013513 -0.0022119 -0.00066693 -0.001632
-0.0011625 0.00053172 -0.001133 -0.00065129
0.0071327 0.0089811 0.15659 -0.022863 0.0092965 -0.0020264 -0.00075111 0.00059155
-0.00028032 0.0016365 -0.00022555 0.00086146
-0.0013117 -0.0021518 0.0093154 -0.0021239 -0.091056 -0.11943 0.00010469 -0.0015731
-7.7031e-05 0.0019141 -0.0020362 0.00070643
-0.00055683 -0.0016662 -0.0007648 0.00062628 3.5888e-05 -0.0015798 -0.13093 -0.068351
0.0059971 0.011309 0.00039616 -0.0021369
-0.0011895 0.00058203 -0.00028458 0.0016523 -0.00010492 0.0018966 0.0059144 0.011416
0.12441 -0.15166 -0.0039564 0.0074997
-0.0011241 -0.00061699 -0.00012032 0.00083391 -0.0020727 0.00070642 0.00047825 -0.0019773
-0.0038375 0.0076402 0.15816 -0.057745
2360000000 -0.072432 -0.088525 0.010203 0.0085553 -0.0013189 -0.0015998 -0.0016653 -0.00066602
-0.00055801 0.00098998 -0.001432 -0.00058873
0.010174 0.008598 0.14567 -0.023127 0.0084869 -0.0053833 -0.00050509 0.00087495
0.0019855 0.00043667 -0.00010971 -6.5024e-05
-0.0012802 -0.0016094 0.0084691 -0.005452 -0.10195 -0.098268 -0.0024302 -0.0011354
0.00098239 0.00024824 -0.00099119 0.0019306
-0.0016167 -0.00061245 -0.00050025 0.00089311 -0.0024585 -0.0010654 -0.14904 -0.035806
0.010009 0.010622 0.0014157 -0.0021713
-0.00054574 0.0010439 0.0020521 0.00038326 0.0011003 0.00019919 0.0099053 0.010635
0.094236 -0.15288 0.00016101 0.0088059
-0.0014186 -0.00061424 -0.00010029 -0.00010035 -0.00091505 0.0018715 0.0011971 -0.0020835
6.0901e-05 0.0088217 0.13511 -0.061033
2420000000 -0.080256 -0.059936 0.013973 0.0031871 -0.0034194 -0.0011136 -0.00091347 0.0008725
0.001112 0.0012032 -0.001431 0.0014905
0.013968 0.0031183 0.12925 -0.022599 0.0047083 -0.0073786 0.00132 0.00084813
0.00094831 -0.0014841 -0.00016943 -0.00011612
-0.0033996 -0.0010894 0.0045921 -0.00742 -0.11379 -0.077416 -0.0022505 0.0013156
5.4977e-05 -0.00042802 0.00036428 0.0028137
-0.00090659 0.00089888 0.0013537 0.00084597 -0.0022622 0.001419 -0.1574 0.0088011
0.014361 0.0080104 -5.9241e-05 -0.0028302
0.0010705 0.0013072 0.00092126 -0.0014601 7.5252e-05 -0.00033036 0.014373 0.0079648
0.060386 -0.1518 0.00164 0.0094235
-0.0015498 0.0016776 -0.00016661 -0.00016912 0.00034512 0.0027273 -9.3438e-05 -0.0028841
0.0018445 0.009395 0.1176 -0.055113
2480000000 -0.081564 -0.030247 0.01389 -0.0022053 -0.0016567 0.00010287 -0.00016767 0.0012807
0.0017963 -0.00058925 9.8532e-05 0.0014948
0.013862 -0.0021063 0.1307 -0.02464 0.0026691 -0.0091757 0.0011105 -1.6331e-05
-0.00055389 -0.0011511 -0.000182 -0.00016425
-0.0017087 0.00012188 0.0025838 -0.0091941 -0.11718 -0.058724 -0.00065931 0.0032086
-0.00019789 -0.00089717 0.0019059 0.0010862
-0.00027286 0.0012178 0.0010845 -1.8629e-05 -0.0006884 0.0031552 -0.15905 0.045082
0.018343 0.0013069 -0.0018739 -0.002536
0.0018644 -0.00065075 -0.00062063 -0.0011169 -0.0001366 -0.00085494 0.018254 0.0012754
0.029765 -0.14561 0.0043134 0.0079662
0.00025519 0.0015218 -0.0001196 -0.00015064 0.0019743 0.0011434 -0.0019051 -0.0025382
0.0044541 0.0080208 0.098405 -0.053024
2540000000 -0.086167 -0.0013614 0.011619 -0.0058125 -0.0023234 0.0010134 0.00063136 0.00069429
7.2301e-05 -0.0018001 0.0010908 0.0017559
0.011677 -0.0057235 0.1168 -0.014838 -0.0014318 -0.0081742 0.00058868 -0.001554
-0.0016913 -0.00023904 -0.00049687 0.00036476
-0.002323 0.00086716 -0.0014685 -0.0081998 -0.12402 -0.034447 0.0019868 0.002449
-0.001155 -7.9517e-05 0.0018236 -0.00090225
0.00061928 0.00072459 0.00055378 -0.0015228 0.0019615 0.0024385 -0.15829 0.085155
0.017591 -0.0051977 -0.0023305 -0.0019517
-1.1144e-05 -0.0017319 -0.0016559 -0.00021015 -0.0011291 -7.5652e-05 0.01768 -0.0051369
0.0039354 -0.13036 0.0074189 0.0064317
0.0010978 0.001754 -0.00046383 0.00026651 0.0019031 -0.00085153 -0.0021655 -0.0018975
0.0074505 0.0065109 0.082439 -0.037888
2600000000 -0.078274 0.022782 0.0086773 -0.0094601 -0.0012092 0.0024762 0.00064304 -0.00046439
-0.0012902 -0.00098658 0.0018326 0.000504
0.0086909 -0.009503 0.11236 -0.030726 -0.0037717 -0.0062308 -0.00054027 -0.00065826
-0.00045574 0.0016197 -0.00016804 0.0007931
-0.0011664 0.0025628 -0.0038259 -0.006201 -0.12825 -0.01051 0.0030449 2.6507e-05
-5.4676e-05 0.0014182 0.00142 -0.0015956
0.00060933 -0.00044625 -0.00058855 -0.00064165 0.0030764 0.00010012 -0.1427 0.11777
0.014992 -0.011965 -0.0036751 0.0001417
-0.0013277 -0.0010419 -0.0004453 0.0016547 -6.292e-05 0.0014544 0.015018 -0.011977
-0.023174 -0.1153 0.0090753 0.0057676
0.0018704 0.00044332 -0.00015977 0.00078924 0.0014158 -0.0016384 -0.0034711 0.00021382
0.0091595 0.0058813 0.07593 -0.023852
2660000000 -0.074119 0.048021 0.0049351 -0.01156 -0.00012644 0.0010709 -0.00018295 4.6496e-05
-0.0025392 0.00045172 0.0013845 -0.00082111
0.0049573 -0.01149 0.11857 -0.02637 -0.0051254 -0.0044415 -0.0011883 -0.00033924
0.00024182 0.0019085 0.00058483 0.00074373
-0.00010075 0.0010085 -0.0051628 -0.004421 -0.12884 0.009354 0.0019322 -0.0016091
0.00025568 0.00059728 -0.00097788 -0.0016185
-0.00021219 -4.9215e-05 -0.0012231 -0.00032637 0.0018535 -0.0016111 -0.12462 0.149
0.0086408 -0.01598 -0.0022451 0.0012454
-0.0024111 0.0006067 0.00022288 0.0019369 0.00032375 0.00061903 0.0085681 -0.015921
-0.041271 -0.099461 0.010782 0.0013409
0.001389 -0.000642 0.00059995 0.00074084 -0.00092943 -0.0016739 -0.0022347 0.0011703
0.010765 0.0013797 0.06975 -0.004407
2720000000 -0.062252 0.06785 0.00061381 -0.011976 -0.0001651 0.0026806 -0.00020689 3.5731e-05
-0.0018968 0.002197 0.00040591 -0.0016806
0.00062141 -0.011947 0.1049 -0.028602 -0.0052906 -0.00091189 -0.0014697 0.00049097
0.0018726 0.00053563 0.00090631 -0.00019545
-6.0294e-05 0.0025883 -0.0053287 -0.00088366 -0.12266 0.039935 0.00047835 -0.0024984
0.0002324 0.00053224 -0.0014213 0.00060658
-0.00021452 0.00011619 -0.0014094 0.00051867 0.00049135 -0.0024999 -0.091297 0.17959
0.0019021 -0.017254 -0.0018544 0.002293
-0.0019558 0.0021367 0.0018396 0.00050781 0.00027894 0.00056762 0.0018683 -0.017231
-0.056316 -0.073268 0.012241 -0.0012028
0.00049178 -0.0016043 0.00087819 -0.00021736 -0.0014524 0.00060456 -0.0016612 0.0022725
0.012293 -0.0011563 0.074779 0.015619
2780000000 -0.048678 0.085933 -0.0039728 -0.010769 -0.00034077 0.0010531 0.00069231 -0.00017117
0.0012952 0.0025048 -0.00070082 -0.0018531
-0.0039977 -0.010829 0.10338 -0.041482 -0.0040355 0.00050285 -0.00014529 0.0014285
0.0016527 -0.00095169 0.00015592 -0.00023186
-0.00032493 0.0011606 -0.0040747 0.00049012 -0.12057 0.068662 -0.0018835 -0.0016694
0.00050316 -0.00029128 -0.00055478 0.00073889
0.00063001 -0.0002122 -0.00014563 0.0013762 -0.0019409 -0.0016514 -0.06252 0.20101
-0.0049967 -0.01549 -0.0005132 0.0020689
0.0014193 0.002617 0.0017183 -0.00096968 0.00045171 -0.00032512 -0.0051383 -0.015386
-0.070631 -0.047187 0.010545 -0.0058061
-0.00074328 -0.0017626 9.5873e-05 -0.00024212 -0.0005378 0.0007951 -0.0004033 0.0021633
0.010395 -0.0057196 0.077629 0.033104
2840000000 -0.033447 0.10265 -0.007283 -0.0077083 0.0013027 0.001967 -5.0409e-05 -0.00025888
0.0013424 0.00079281 -0.0016254 0.00016116
-0.0072975 -0.0076814 0.10122 -0.033565 -0.0032613 0.0015502 0.000382 0.00064865
6.4887e-06 -0.0015901 -3.5993e-05 -8.0677e-05
0.001382 0.0019814 -0.0032854 0.0016032 -0.11539 0.09546 -0.0014933 0.00044234
0.00036448 0.00022229 0.00092065 0.0012245
-5.9205e-05 -0.00027683 0.0004009 0.0006398 -0.0014408 0.00040806 -0.026859 0.21798
-0.0097272 -0.011145 0.00029823 0.0015553
0.0014532 0.0006924 6.0631e-06 -0.0015812 0.00037972 0.00026909 -0.0098567 -0.011164
-0.076856 -0.021308 0.0081725 -0.0069932
-0.0016214 0.00015074 -6.7928e-05 -3.0886e-05 0.00095927 0.0012012 0.00026049 0.0016148
0.0080509 -0.0071471 0.091779 0.051207
2900000000 -0.018234 0.12158 -0.0089796 -0.0035498 0.0015145 0.00027841 0.00036549 -0.0008901
0.0019791 -0.0010899 -0.00081078 3.7404e-05
-0.0089525 -0.0035551 0.083961 -0.041932 -0.0010292 0.0027026 0.00086121 0.0003227
-0.00056443 -0.0014487 -0.00030736 0.00014791
0.0015632 0.00033285 -0.00099511 0.0027184 -0.097677 0.12732 -0.00082213 -0.00015131
-0.00040093 -0.0011274 0.0018465 -0.00037727
0.00036254 -0.00085782 0.00085641 0.00032921 -0.00082335 -0.00012412 0.010834 0.22008
-0.01214 -0.0056097 0.0012905 0.0017076
0.0019811 -0.0011315 -0.00059979 -0.0015462 -0.00035279 -0.0011854 -0.012122 -0.005547
-0.075592 0.01077 0.0061347 -0.010301
-0.00077266 0.00011078 -0.00028295 9.1875e-05 0.0019042 -0.00044907 0.0012017 0.0016947
0.006059 -0.010231 0.1079 0.05673
2960000000 0.0019385 0.13287 -0.0088925 0.00012447 0.00062472 0.0015753 -0.00079501 -0.000913
-0.00053685 -0.0018586 -0.00079 0.00055698
-0.0088737 7.2383e-05 0.091944 -0.041575 -0.00049664 0.0012973 0.00096346 0.00017624
-0.00128 -0.00069177 0.00055991 0.00043612
0.00061218 0.0016384 -0.00048931 0.0012997 -0.081462 0.15822 -0.0007521 0.00028568
-0.00044789 0.00058105 -5.8441e-05 -0.0024298
-0.00074743 -0.0009107 0.00094222 0.00010886 -0.00078588 0.00029047 0.051388 0.228
-0.011478 0.00047473 0.0018478 0.00028139
-0.00057813 -0.001797 -0.0012499 -0.00064472 -0.00045761 0.00067822 -0.011504 0.00047254
-0.06723 0.038978 0.0017114 -0.011494
-0.00073684 0.00042504 0.00061619 0.00045431 -1.7106e-05 -0.0022867 0.0017575 0.00036322
0.0015923 -0.011618 0.12711 0.068142
3020000000 0.020695 0.14792 -0.0067959 0.0035523 0.0016056 -0.00032805 -0.0010268 -3.6826e-05
-0.00071305 0.00043753 -0.00015663 0.0007024
-0.0068158 0.0035982 0.08183 -0.029853 -7.1351e-05 6.145e-05 0.00043561 -0.00089277
-0.0017023 0.00042117 0.00065282 -0.00034371
0.0015571 -0.00030909 -8.491e-05 6.8379e-06 -0.059402 0.18389 -0.00032022 0.0011455
0.00017481 0.00022084 -0.00082432 -0.0015785
-0.0010751 -7.0604e-05 0.00045402 -0.00094936 -0.00034473 0.0011608 0.091088 0.22127
-0.0093866 0.0039022 0.00051756 0.00044544
-0.00073473 0.00038677 -0.0016709 0.00051093 0.00017768 0.00024848 -0.0093742 0.0038739
-0.054347 0.066033 -0.0010982 -0.010499
-7.8984e-05 0.00067515 0.0006266 -0.00031123 -0.00074392 -0.0014357 0.00067417 0.00047064
-0.0011792 -0.010369 0.14873 0.065574
3080000000 0.047101 0.15607 -0.0048624 0.0058333 0.0015663 -0.00017683 -0.00057679 2.6289e-05
-0.00033836 0.00029337 0.00010419 0.0004808
-0.0048351 0.0057701 0.079108 -0.025942 -2.157e-05 0.00032558 -0.00013872 -0.00030063
-0.00039835 0.0010347 -0.00020397 -0.00065783
0.0016152 -0.00022266 -9.6558e-06 0.00033485 -0.023064 0.20572 -0.00060489 0.00031378
0.00030596 0.00060797 -0.0020649 -0.00066817
-0.00061737 5.2177e-06 -0.00015055 -0.00027397 -0.00062108 0.00033822 0.12422 0.21276
-0.0053801 0.0071086 0.0015654 4.3426e-05
-0.00031376 0.00035626 -0.00035935 0.0010215 0.00040268 0.00062239 -0.0054458 0.0070925
-0.030668 0.094116 -0.0059779 -0.0091038
0.0001561 0.00050111 -0.0001033 -0.00060114 -0.0020592 -0.00070153 0.0015892 0.00014226
-0.0061474 -0.0092165 0.1634 0.071892
3140000000 0.074763 0.16128 -0.001463 0.0075255 0.002814 -0.0014214 -0.0011852 0.00097478
0.0014568 0.00070556 0.00034344 2.9144e-05
-0.0015025 0.0075532 0.074268 -0.026785 -0.00081016 -0.00017886 0.00074577 -0.00024
-0.00011111 0.0010626 0.00064746 -0.00035759
0.0028832 -0.0014806 -0.00074655 -0.00013555 0.018313 0.22777 0.00020378 0.0015474
0.001413 -0.00051277 -0.0028377 0.00085577
-0.0011754 0.000992 0.00079624 -0.00023862 0.00017046 0.0014736 0.15997 0.18906
-0.0014055 0.0077915 0.0010447 -0.0014519
0.0015627 0.0006755 -3.761e-05 0.0010853 0.0014451 -0.00035047 -0.0013151 0.0078287
-0.016917 0.11393 -0.0074513 -0.0056203
0.00042223 5.1017e-05 0.0005759 -0.00036325 -0.0027921 0.00088731 0.0010167 -0.0013936
-0.007514 -0.0056387 0.18778 0.063359
3200000000 0.10727 0.17119 0.0036914 0.006652 0.00084573 -0.0029491 -0.00010368 0.0017168
0.00058464 -0.0018464 1.7836e-05 0.00036838
0.0036401 0.0067165 0.085396 -0.026256 -0.0011236 0.00034497 -0.00038583 -0.00094247
0.0006954 0.0011924 -0.00034022 -0.0010038
0.0008536 -0.0029532 -0.0010859 0.00036425 0.063485 0.23278 0.00097893 0.00070775
0.00014585 -0.0019872 -0.0015336 0.0025383
-0.00013656 0.0016666 -0.00042549 -0.00089453 0.001058 0.00070224 0.18139 0.16651
0.001498 0.0066244 0.00065962 -0.001276
0.00060868 -0.0017621 0.00068701 0.0011267 2.0714e-05 -0.0020444 0.0015021 0.0067102
0.018202 0.13148 -0.0090634 -0.0014499
-7.3615e-05 0.00043187 -0.00038617 -0.0010793 -0.0015434 0.0024911 0.00054266 -0.0011713
-0.0090928 -0.0014661 0.20467 0.061539
3260000000 0.13783 0.16429 0.0040789 0.0032862 -0.00056978 -0.002618 0.0010647 0.0008145
0.00013065 -0.0017485 -0.00011874 -9.2326e-07
0.0040203 0.003275 0.092204 -0.029438 -0.0019693 0.0017231 -0.00049698 -0.00020941
0.00096408 -0.0004505 -0.0010194 0.00010942
-0.00055512 -0.0026174 -0.0019644 0.001765 0.11338 0.22945 0.00047262 -5.7844e-05
-0.00075016 -0.0010125 0.00053524 0.0022545
0.0010538 0.00082085 -0.00051757 -0.00019246 0.00049271 2.359e-05 0.2078 0.12946
0.0043077 0.0051759 -0.00063642 -0.0015841
0.0001064 -0.0017554 0.00099459 -0.00045639 -0.00074108 -0.00080847 0.0042659 0.0051722
0.041069 0.14054 -0.0071183 0.0031501
-0.00010666 1.0764e-05 -0.0010737 0.00016667 0.00061175 0.0022092 -0.00075052 -0.0015895
-0.0069672 0.0029654 0.23331 0.051862
3320000000 0.16889 0.15984 0.0069797 0.0015978 -0.00083938 -0.0018643 0.00080384 0.00048418
-0.0019131 -0.0013266 0.00017457 8.1937e-05
0.0069148 0.0016409 0.099703 -0.024629 0.00044044 0.0023291 -0.00037061 -0.00042351
-0.00014584 -0.00032373 -0.00048429 0.00022458
-0.00080629 -0.0018386 0.00046531 0.002308 0.16172 0.2217 0.0002998 -0.00028885
-0.0011739 -0.00041836 0.00036666 0.0010297
0.0008007 0.0004951 -0.00036815 -0.00043378 0.00031758 -0.00018907 0.21787 0.099729
0.00496 0.0021087 -0.001321 -0.00018757
-0.0019106 -0.0013906 -0.00018959 -0.00031474 -0.0011372 -0.00035464 0.0050672 0.0021607
0.069751 0.1435 -0.0041397 0.0041214
0.00026596 0.00010048 -0.00048383 0.00021832 0.00038556 0.00097199 -0.0011614 -7.7298e-05
-0.0040361 0.0041155 0.24966 0.039712
3380000000 0.20378 0.14298 0.0055178 -0.001691 -0.0012062 0.00046313 0.0012043 0.00020045
-0.0016174 0.00091809 0.00048388 6.7235e-05
0.0055213 -0.0017451 0.11013 -0.033305 -0.00011304 0.00299 -0.0011288 -0.0004152
-0.00027006 0.00012215 -0.00087387 0.00052732
-0.0011923 0.00057742 -0.00010227 0.0029697 0.20328 0.19947 0.00043561 -0.00054802
-0.0016584 0.00066646 0.0012842 0.0011559
0.0011499 0.00020584 -0.0011505 -0.00045055 0.00042609 -0.00051411 0.2327 0.066497
0.0062052 0.0017655 -0.0002326 0.00047218
-0.0015575 0.00091827 -0.0002211 0.00012377 -0.0016586 0.00069508 0.0062308 0.0016287
0.10848 0.13518 -0.0007831 0.0052113
0.0004235 6.1624e-05 -0.00087997 0.00060856 0.0010868 0.0011519 -0.00018275 0.00046045
-0.00080754 0.0051782 0.27966 0.019751
3440000000 0.2352 0.12357 0.0048477 -0.0036887 -0.00048705 -0.0013102 0.00073916 9.6595e-05
-0.0014896 0.0014208 0.00092629 0.00013098
0.0048319 -0.0036715 0.10312 -0.036928 0.0026565 0.0021679 -0.00089273 0.001027
-3.5609e-05 0.00043194 0.00010098 0.00085902
-0.0004911 -0.00124 0.0027169 0.0021557 0.24206 0.17254 -0.00037314 1.7173e-06
-4.9146e-05 0.0012088 0.0010246 0.00094558
0.00072216 3.4242e-05 -0.00090138 0.0010947 -0.00037412 2.5289e-05 0.23442 0.035069
0.0071071 -0.0014868 -0.00027141 -0.00016159
-0.0014963 0.0014773 -3.6757e-05 0.00044724 -2.1317e-05 0.0011413 0.0070466 -0.0015751
0.1352 0.12878 0.0026871 0.0037486
0.0008887 0.00015508 0.00014713 0.00090554 0.001082 0.00087975 -0.00029901 6.6079e-06
0.0025638 0.0033425 0.2959 -0.007907
3500000000 0.26913 0.092265 0.0025556 -0.0044656 -0.0012617 0.001501 0.0010328 -0.00086283
-0.00086559 0.0010615 0.00072123 -0.0008006
0.0025224 -0.0044885 0.11712 -0.060903 0.0031107 0.0015002 -0.00052234 0.00055336
0.00048489 1.6923e-05 -3.9789e-05 0.00030263
-0.0012773 0.0014433 0.0031771 0.0014808 0.27289 0.13805 0.00025771 -0.00023591
-0.00024408 0.001146 0.0016592 -5.8334e-05
0.0010785 -0.00085895 -0.00054241 0.00055914 0.0002627 -0.00024889 0.2396 0.0069813
0.0064367 -0.0042265 -0.00027969 0.00019578
-0.00086302 0.0010935 0.0005202 3.4141e-05 -0.00026025 0.0011413 0.0063936 -0.0042246
0.17719 0.10541 0.0029889 0.0011621
0.00076403 -0.00076047 -0.00010352 0.00037578 0.0016894 1.4059e-05 -0.00022152 0.00026896
0.0031722 0.0010089 0.31724 -0.035434
3560000000 0.28758 0.058798 0.00036343 -0.0057728 -3.0478e-05 -0.0010575 0.00060118 0.00022819
0.0014073 0.0017848 -0.00012522 -0.0011538
0.0003821 -0.0057122 0.1108 -0.065979 0.0056538 -0.00027305 0.0004563 0.00061456
0.00067438 -0.00034274 0.00012354 0.00036815
9.805e-06 -0.001035 0.0056476 -0.00029146 0.29943 0.095772 -0.00019031 -0.00032272
0.00079103 0.0005421 0.0012269 -0.00090032
0.00052993 0.00016007 0.00052295 0.00057957 -8.9554e-05 -0.00031562 0.2291 -0.029026
0.0051118 -0.0065334 -0.00039201 -0.00048405
0.0013575 0.0018867 0.00068527 -0.00036613 0.00067823 0.00047295 0.0050856 -0.0064308
0.19742 0.095207 0.0024613 -0.00192
-0.00015859 -0.0011664 0.00018051 0.0002768 0.0012482 -0.00094833 -0.00028523 -0.00052704
0.002558 -0.0019837 0.32896 -0.075661
3620000000 0.30571 0.022032 -0.00078721 -0.0036199 -0.0023564 -0.00019683 0.00036395 -0.0017199
-0.00017589 0.00049758 -0.00054764 -0.00088986
-0.0008251 -0.0036028 0.11255 -0.094313 0.0044784 -0.0037036 0.00013683 0.00053896
-5.0241e-05 -0.00088953 0.00061779 0.00036285
-0.0024201 -0.00014616 0.0044175 -0.0037852 0.31464 0.05331 8.7923e-05 -0.0011098
-4.2135e-05 0.00018565 0.0009128 -0.00091201
0.00043749 -0.0016306 0.00013631 0.00050412 8.6574e-05 -0.0010784 0.21934 -0.058824
0.00062453 -0.0073065 -0.0013815 0.0011194
-9.4551e-05 0.00061635 -6.5146e-06 -0.00086553 2.2352e-05 0.00019943 0.00041982 -0.0073502
0.21934 0.059384 0.00078138 -0.0017442
-0.00042065 -0.00088603 0.0007184 0.00042539 0.00072613 -0.00089242 -0.0012452 0.001025
0.00061329 -0.0015265 0.33327 -0.10952
3680000000 0.31142 -0.022416 -0.0034366 -0.0037611 -0.0010967 0.0017214 -0.0011528 -0.00017978
0.0017011 -6.3523e-05 -0.0011304 -0.00045537
-0.0033849 -0.0037947 0.10904 -0.11197 0.0016592 -0.0046807 0.00073716 0.00021334
-0.00041071 -0.00051505 0.0009066 0.00028539
-0.0010292 0.0017519 0.0015699 -0.004718 0.32559 0.0024081 -0.00090748 -0.00063733
0.0011048 0.00052551 0.00071816 -0.0018983
-0.0012075 -0.00023827 0.00082063 0.00021191 -0.00090857 -0.00055898 0.20617 -0.093268
-0.0010046 -0.0063105 -0.0012399 0.0014339
0.0017783 -0.00016997 -0.0005087 -0.0005168 0.001043 0.00054682 -0.0010635 -0.0064244
0.24017 0.03662 2.6507e-05 -0.0017605
-0.0010363 -0.00043005 0.00093128 0.00026958 0.00060186 -0.0018475 -0.0010955 0.0014245
-0.00021905 -0.0016047 0.33341 -0.15512
3740000000 0.31313 -0.057301 -0.0029138 5.585e-05 -0.0022315 0.0024628 3.1948e-05 -0.00083152
-0.00090109 -6.9677e-05 -0.0012627 0.0001958
-0.0029081 3.8794e-05 0.10078 -0.13283 0.00091616 -0.0052469 0.00032784 -0.00019698
-0.00023398 -3.8321e-05 0.00062597 0.0001312
-0.0021269 0.00239 0.00084927 -0.005302 0.32915 -0.035266 -0.00085727 -1.8322e-05
-0.00018788 -6.6749e-05 -0.00058299 -0.0014682
-9.4671e-06 -0.00082797 0.0003181 -0.00019182 -0.00077139 1.0694e-05 0.18504 -0.11578
-0.0026813 -0.0055433 0.00083342 0.0027824
-0.00085602 4.1174e-06 -0.00024084 -1.7733e-05 -0.00011411 -2.2696e-05 -0.0027441 -0.0055455
0.24859 0.0035434 -0.0010534 -0.0015109
-0.0013107 0.00031617 0.0006732 0.0001599 -0.00054495 -0.0015506 0.00089541 0.0026569
-0.0010981 -0.0013756 0.31965 -0.19423
3800000000 0.31014 -0.10431 -0.0018815 0.00055704 0.00069028 0.0036827 -0.0012015 -0.001563
0.0014806 0.0010742 -0.0010303 0.00039279
-0.0019157 0.00056433 0.091527 -0.14826 -0.0016925 -0.0048161 0.00029625 0.00017514
-0.00094704 -0.00057036 0.00071096 -5.3841e-05
0.00090224 0.003759 -0.0017951 -0.0048799 0.32673 -0.077526 -0.00071827 0.00059102
0.00065099 4.9568e-05 -0.0010506 -0.00045188
-0.0012621 -0.001561 0.00025426 0.00014563 -0.00068533 0.0006595 0.1768 -0.14251
-0.0035948 -0.003934 0.0017652 0.0016625
0.0014692 0.0010083 -0.00098848 -0.000517 0.00086114 -2.2798e-05 -0.0035172 -0.0039455
0.26542 -0.035158 0.00074759 0.00021908
-0.00093894 0.00048259 0.00069771 -8.7375e-05 -0.00099105 -0.00051508 0.0017253 0.0014989
0.00095045 0.00049828 0.31376 -0.23535
3860000000 0.29853 -0.13561 -0.0006306 0.00098079 0.002605 0.0018962 -0.0020514 0.0011295
0.00093831 -0.0012012 -0.00031417 0.0017125
-0.00060017 0.00099434 0.071957 -0.15911 -0.0029874 -0.0051928 0.00061905 -0.00062472
-0.00085653 0.0010894 0.00066517 -0.0010318
0.002487 0.0019446 -0.0030593 -0.0051091 0.307 -0.11726 -0.00073903 0.00081556
0.00041742 -0.00028952 -0.00076934 -0.00050813
-0.002049 0.001143 0.00055844 -0.000652 -0.00069397 0.00085503 0.14853 -0.15756
-0.0027851 -0.0042621 0.0016666 0.0014413
0.00090899 -0.0012185 -0.00077356 0.0010951 0.00043835 -0.00036499 -0.0026545 -0.0043541
0.26375 -0.063476 -2.8255e-05 -0.0014408
-0.00026079 0.001584 0.00067749 -0.00099488 -0.0008155 -0.00045649 0.0016745 0.0011844
0.00011448 -0.0011267 0.29056 -0.27432
3920000000 0.28531 -0.17508 0.0018341 -0.00014833 0.0035632 0.0026734 -9.0628e-05 0.00098763
0.00048806 5.5753e-05 0.00066514 0.00042441
0.0018566 -0.00016484 0.046239 -0.17491 -0.0048959 -0.0035551 -0.00034302 -0.00011267
0.00029215 0.00035109 -0.00024103 -0.0005557
0.0035521 0.0027365 -0.0050005 -0.0035112 0.30215 -0.14985 0.00027871 0.0011402
0.0018683 -0.00099663 -0.00049451 -0.00032087
-5.5885e-05 0.00097573 -0.00036486 -0.00012499 0.0002718 0.0011935 0.12999 -0.16834
-0.0039019 -0.0030364 0.0022859 -0.00053941
0.00053312 -1.4423e-05 0.00030801 0.00046806 0.0018701 -0.0010377 -0.0039832 -0.0030668
0.25894 -0.10979 0.0010051 -0.0016022
0.00063861 0.00036491 -0.00024469 -0.00056133 -0.00042248 -0.00032487 0.0023873 -0.00063523
0.00099522 -0.0014978 0.26962 -0.30145
3980000000 0.25964 -0.21211 0.0017551 -0.0031418 0.0045791 -0.00030855 0.00011569 0.0011348
0.00095785 -0.0019994 0.00032285 -0.00011712
0.001809 -0.0031792 0.024535 -0.1905 -0.0055299 -0.0013683 0.00077482 0.00042145
0.00061968 0.00042573 -9.058e-06 -0.0010792
0.0045178 -0.00038779 -0.0056162 -0.0013235 0.27432 -0.18146 0.0014512 0.00017658
-0.00084687 -0.0014691 -0.00076481 -0.00047345
7.3037e-06 0.0011048 0.00073935 0.00039594 0.0013832 0.00015957 0.093662 -0.19121
-0.0044411 -0.0035447 0.0016197 -0.00098746
0.0011742 -0.0020766 0.00060164 0.00040849 -0.00074362 -0.0014939 -0.0044767 -0.003631
0.2482 -0.14116 0.0020087 -0.0045225
0.00027842 -6.2905e-05 -2.5361e-05 -0.0010954 -0.00061832 -0.00039199 0.0016012 -0.00099849
0.0020873 -0.0044926 0.23559 -0.34154
4040000000 0.23208 -0.23723 -0.0006159 -0.0041459 0.0033599 -0.0027497 0.0002769 0.00027356
-0.00051354 -0.00070768 0.00037349 -8.0288e-05
-0.00058555 -0.0041002 -0.0011324 -0.19728 -0.0049559 -4.4007e-06 0.00019338 -0.0009905
-2.398e-05 0.00010254 -0.0013327 -6.3607e-05
0.0033907 -0.0027567 -0.0049343 8.6107e-05 0.25249 -0.21507 0.0002858 -0.00076393
-0.00080945 -0.00026559 -0.00098345 0.00033218
0.00024612 0.00018603 0.00019724 -0.00097488 0.00024222 -0.0007105 0.07119 -0.18574
-0.0066502 -0.0016755 0.001789 -0.00021548
-0.00053467 -0.00066119 -7.0859e-06 8.7891e-05 -0.00088233 -0.00019412 -0.0066389 -0.0014574
0.23705 -0.17327 -0.0015797 -0.0029354
0.00038963 -4.4667e-05 -0.0013419 -5.7883e-05 -0.00098195 0.00023748 0.0016914 -0.00017776
-0.0016245 -0.0027702 0.19854 -0.35899
4100000000 0.20371 -0.26196 -0.0033668 -0.0030914 0.0011236 -0.0033388 -0.00017103 -3.3205e-05
0.00045246 -0.0016863 0.00056563 0.0004572
-0.0033671 -0.0031412 -0.025641 -0.20243 -0.00474 0.0009125 -0.00025535 -0.00030381
0.00063727 0.00042865 -0.00046031 0.00028214
0.00113 -0.0035002 -0.0047508 0.00099299 0.23185 -0.24161 0.00015802 -0.00015229
-0.00055432 -0.00019782 -0.0015933 9.8916e-07
-0.00018577 -2.9392e-05 -0.0002545 -0.00030608 0.00016367 -0.00012433 0.038603 -0.2006
-0.005954 0.00043529 0.0012462 -0.0013051
0.00035209 -0.0016581 0.00069324 0.00039482 -0.00052522 -0.0001557 -0.005989 0.00058781
0.22333 -0.1987 -0.001436 -0.0044484
0.00046225 0.00050382 -0.00039232 0.00023145 -0.0014123 1.1117e-05 0.0011534 -0.0014195
-0.0015828 -0.004491 0.16686 -0.38568
4160000000 0.17435 -0.28022 -0.0039478 -0.0020585 -0.00018883 -0.003116 0.0007536 -0.00012072
-0.0038146 -0.0007722 0.0010216 -0.00068971
-0.0038842 -0.0019885 -0.052516 -0.19948 -0.004781 0.00264 -0.00041456 -0.00030056
0.00033393 -0.00052411 -0.0010465 0.00025931
-0.00016026 -0.0031743 -0.0047757 0.0027505 0.19904 -0.25792 0.00053286 -0.00015499
-0.00092144 -0.0004216 -0.0013465 0.001021
0.00075978 -8.7586e-05 -0.00045297 -0.00027733 0.00056592 -0.0001976 0.013336 -0.18842
-0.0052657 0.001695 0.00099557 -0.0022225
-0.0036906 -0.00076382 0.00032395 -0.00056053 -0.00089919 -0.0003209 -0.005228 0.0015434
0.19196 -0.23313 -0.004162 -0.0033713
0.0010213 -0.00067715 -0.0010431 0.00033539 -0.0013083 0.00095374 0.0010015 -0.0022722
-0.0041783 -0.0034747 0.11721 -0.3961
4220000000 0.14702 -0.29594 -0.0045354 9.7009e-05 0.00012828 -0.0037455 -0.00027764 -0.00015923
-0.00098371 0.0008605 0.00027735 -0.0012748
-0.0045107 9.9791e-05 -0.08793 -0.18949 -0.0022142 0.0033764 -0.00021935 3.9834e-05
2.0931e-05 0.00021494 -0.0008143 0.0010481
5.2349e-05 -0.0038342 -0.002179 0.0033857 0.17079 -0.28386 0.00017378 -6.0437e-05
0.00026899 0.00039047 -1.141e-05 0.0014277
-0.00031162 -0.00025405 -0.00012935 8.0457e-06 0.00020422 -7.5114e-05 -0.0096427 -0.18662
-0.0045617 0.002026 5.0973e-06 -0.0022006
-0.0010446 0.00095736 1.9223e-05 0.00013567 0.00011073 0.000195 -0.004405 0.0020546
0.17735 -0.25709 -0.0040632 -0.0030146
0.00028439 -0.0013413 -0.00070154 0.0010133 -1.5319e-05 0.0013095 3.9465e-05 -0.002267
-0.0039968 -0.0030379 0.090347 -0.40904
4280000000 0.11672 -0.3064 -0.0029375 0.0017177 -0.0017143 -0.0042332 -0.00051237 0.00055155
-0.00052931 0.0011944 -0.00065191 -0.00042407
-0.0029129 0.001694 -0.11409 -0.19578 -0.0027968 0.0028093 -0.00063966 -0.00037391
0.00016815 0.00026187 0.00063285 0.00079724
-0.0017356 -0.0042386 -0.0027901 0.0028091 0.14172 -0.29263 0.00079408 -0.00021423
-0.00062732 0.00072376 -0.00024068 0.00063964
-0.00047964 0.00064246 -0.00061311 -0.0003547 0.00076806 -0.0001929 -0.048166 -0.17288
-0.0045346 0.0025686 -0.00075072 -0.0024648
-0.00031924 0.0010906 0.00026952 0.00029248 -0.00072509 0.00075907 -0.004523 0.0025884
0.13498 -0.28054 -0.0062775 -0.0011282
-0.0006559 -0.00036889 0.00066072 0.00079999 -0.00023101 0.00073706 -0.00077696 -0.002436
-0.0063557 -0.0014144 0.039465 -0.41603
4340000000 0.089468 -0.31528 -0.0019649 0.0019452 -0.002354 -0.0015686 0.00031382 0.00038554
-1.5463e-05 0.00087436 -0.0001503 -0.0010833
-0.0019386 0.0018957 -0.13512 -0.16932 -0.0021714 0.0039331 -0.00013473 0.00052401
-0.00023905 -0.00034425 0.00044072 0.00038674
-0.0023405 -0.0015207 -0.0021119 0.0039367 0.10614 -0.30924 -0.00032463 -0.00090673
0.00024282 0.00061094 0.00083723 0.0019981
0.00026329 0.00044448 -0.00016962 0.00049777 -0.00040119 -0.00089349 -0.066299 -0.16918
-0.0043432 0.0034506 -0.0015706 -0.002424
2.7494e-05 0.000825 -0.00026986 -0.00036488 0.00028207 0.00065967 -0.0044204 0.0035391
0.10785 -0.30398 -0.0045982 0.0011155
-0.00011844 -0.0011062 0.00046952 0.00032085 0.00081759 0.0019448 -0.0016537 -0.0023695
-0.004527 0.00090493 0.00489 -0.41036
4400000000 0.060123 -0.3222 -0.00092979 0.0016044 -0.0025197 -0.0016951 0.00085875 0.0013419
-0.00011268 0.00045889 -0.00029723 -0.00043804
-0.00091386 0.0015726 -0.16367 -0.16097 -0.0012806 0.0041232 -0.00045586 0.00039232
0.00021141 -0.00055254 0.00059915 0.00025628
-0.0025428 -0.0017217 -0.0012337 0.0041566 0.077798 -0.31747 5.2051e-06 -4.5513e-05
0.0003511 0.00030929 0.0007947 0.0013917
0.00080072 0.0013123 -0.00050345 0.00035139 6.8902e-05 -2.7044e-05 -0.090308 -0.15713
-0.0033834 0.0050736 -0.0020963 -0.0013655
-2.088e-06 0.00052278 0.00026336 -0.00060876 0.00043873 0.0001923 -0.0033236 0.0050072
0.077691 -0.31752 -0.0041345 0.00084103
-0.00036455 -0.00042481 0.00062686 0.00031017 0.00085808 0.0013669 -0.0021404 -0.0013424
-0.004009 0.00090292 -0.039835 -0.41638
4460000000 0.023262 -0.32325 -0.00069916 0.00048646 -0.0040455 -0.00089268 0.0013634 -0.00067387
-0.00052772 0.0011842 -0.0010449 -0.00036297
-0.00068641 0.00053304 -0.18663 -0.13239 -0.00065458 0.0045032 -0.00040202 0.00080556
-0.00031374 -0.00044686 0.00041875 -0.00053811
-0.0040554 -0.00079627 -0.00060529 0.0045329 0.051014 -0.32413 -0.00059101 -0.00044474
0.00060101 0.00066614 0.0017441 0.00073069
0.0013719 -0.00066475 -0.00037238 0.0007407 -0.00061794 -0.00049274 -0.10501 -0.13539
-0.0016277 0.0059384 -0.0025079 -0.00094315
-0.00035362 0.0011597 -0.0003703 -0.00044038 0.00065765 0.00072995 -0.0016474 0.0059873
0.042561 -0.31391 -0.0043641 0.0029451
-0.0010743 -0.00026648 0.00042601 -0.0005383 0.0017404 0.0006876 -0.0023527 -0.00085064
-0.0046633 0.0029847 -0.079589 -0.39877
4520000000 0.00036352 -0.3241 -0.00032299 -0.00028027 -0.0034381 0.00027227 0.00068041 -4.6684e-05
0.0016763 0.00011056 -0.00056316 0.00090395
-0.00036976 -0.00024284 -0.21074 -0.1154 0.00063397 0.0045554 0.00048098 0.00096748
-0.00029941 6.487e-05 0.00029346 -0.00010344
-0.0035207 0.00036493 0.00075148 0.0045391 0.020876 -0.32266 -0.0011417 0.00049233
0.00080393 -0.00059686 0.0018582 -0.0010519
0.00066847 -1.0055e-05 0.0004977 0.00094394 -0.0011334 0.00054697 -0.12179 -0.12634
-0.00047122 0.0056885 -0.0029938 -0.00027301
0.0016324 3.4177e-05 -0.00029565 0.00013715 0.00077422 -0.00059127 -0.0004822 0.0057022
-0.0044539 -0.3271 -0.0027696 0.0034112
-0.00060695 0.0010037 0.00028671 -0.00015154 0.001827 -0.0010052 -0.0029909 -0.00020799
-0.0027741 0.0032795 -0.10825 -0.39671
4580000000 -0.037314 -0.31844 -0.0010458 -0.00057804 -0.003221 0.0022669 0.00088516 -0.00037195
0.00023413 0.00022644 -0.00048853 0.00075995
-0.0010248 -0.00056249 -0.23018 -0.090591 0.00088777 0.0041746 0.00063521 -6.994e-05
-0.00020313 0.00018348 0.0001168 -0.00034318
-0.0031688 0.0023196 0.00093018 0.0041895 -0.010561 -0.32103 -0.00017112 0.00050904
-0.00044458 -0.00016276 0.0015662 -0.00081318
0.0008766 -0.00040745 0.00063486 -0.00011409 -0.00016217 0.0005621 -0.13321 -0.1027
0.0017789 0.0054382 -0.0024061 0.0010822
0.00023633 0.00026242 -0.00022425 0.0001796 -0.0003758 -0.00017782 0.0017653 0.0054952
-0.030924 -0.33468 -0.0024699 0.003441
-0.00045272 0.00083635 0.00018207 -0.00039854 0.0015724 -0.00077971 -0.0023795 0.00099165
-0.0024204 0.0032889 -0.15361 -0.36856
4640000000 -0.063117 -0.31178 -0.0022389 -0.0017763 -0.0031502 0.0024252 0.00058428 -0.0013789
0.0014572 -0.00025794 0.00027862 0.00095481
-0.0022434 -0.0017718 -0.24142 -0.062197 0.0015539 0.0038344 0.00073442 0.00030233
-0.00028494 0.00037903 -3.1426e-05 -0.0006778
-0.0031747 0.00246 0.0016271 0.0038052 -0.03548 -0.31464 0.00019082 0.00094391
0.0011257 0.00024791 0.00048406 -0.0022311
0.00058453 -0.0013638 0.00073733 0.00029396 0.00021991 0.00091471 -0.13881 -0.08756
0.003517 0.0037371 -0.0025257 0.0015957
0.0015365 -0.00031657 -0.00029954 0.00033706 0.0010857 0.00030414 0.0035473 0.0036451
-0.063559 -0.32169 -0.0024724 0.0040543
0.00018171 0.00099734 1.6663e-05 -0.00066651 0.00045508 -0.0021738 -0.0024391 0.001599
-0.0025091 0.004028 -0.17296 -0.35823
4700000000 -0.089985 -0.30878 -0.0040741 -0.000346 -0.0016346 0.0046583 -0.00085185 -0.0010936
0.0010114 -0.00058056 0.00091458 0.000594
-0.0041016 -0.00037065 -0.25316 -0.04439 0.0024351 0.0040834 0.00051928 -0.00049591
0.00026866 0.00054504 -0.00028311 1.0842e-05
-0.0016878 0.004636 0.0025061 0.0040797 -0.064833 -0.30995 -0.00018912 0.00054412
-3.6909e-08 -0.00019077 -0.00014251 -0.0016367
-0.00083245 -0.0010748 0.00048201 -0.0005307 -0.00012225 0.00049828 -0.15545 -0.067852
0.0031231 0.0017998 -0.0016387 0.0023462
0.00095587 -0.00053541 0.00029517 0.00058501 -6.479e-06 -0.00020536 0.0031936 0.0017118
-0.10191 -0.31638 -0.0010831 0.0039627
0.00086887 0.00052423 -0.00026356 -9.5881e-06 -0.00010736 -0.0017005 -0.001547 0.0024105
-0.0010455 0.0038795 -0.21608 -0.33059
4760000000 -0.12128 -0.29478 -0.0048655 0.0010947 0.00047367 0.0045905 -0.00075042 -0.00070564
0.00041358 -0.0011113 0.00081832 -0.00022931
-0.0048723 0.0011149 -0.25071 -0.0024511 0.0030069 0.0032718 1.1996e-06 -0.0006663
0.00040156 0.00014125 0.00018654 -8.8145e-05
0.00054318 0.0045792 0.0030785 0.0032709 -0.096512 -0.29678 0.00086725 0.0003966
0.0008704 1.779e-06 -0.0011322 -0.0010687
-0.00077268 -0.00067568 -5.4409e-05 -0.00068037 0.00093696 0.00035875 -0.15055 -0.051227
0.0023719 0.0010671 -0.00097127 0.0026593
0.00047147 -0.0011788 0.00036274 0.00015982 0.00091109 -4.6078e-05 0.002396 0.001089
-0.13514 -0.30158 -0.00030914 0.0043884
0.00086387 -0.00030672 0.00017329 -0.00014735 -0.0010978 -0.001042 -0.00097842 0.0026845
-0.00018584 0.0043325 -0.22835 -0.30965
4820000000 -0.1476 -0.28169 -0.0050925 0.0025672 0.001422 0.0030211 -0.00085224 -0.00050289
0.00048608 -0.0007131 0.00014767 -0.00038221
-0.0050894 0.0025343 -0.26289 0.019962 0.004168 0.0033924 -0.00012962 -0.00036858
0.00028611 -0.00016691 -0.00015877 -0.00039685
0.0015204 0.0030398 0.0041924 0.0033479 -0.12252 -0.29352 0.00044513 -0.00026413
0.00055932 -0.00063158 -0.00084634 -0.00016017
-0.00082581 -0.00052095 -0.00013378 -0.0003507 0.00048161 -0.00022154 -0.1653 -0.033985
0.0018095 -9.4897e-05 7.1466e-05 0.0029951
0.00042805 -0.00078029 0.00026765 -0.00017193 0.00055986 -0.00068185 0.0016415 -9.7949e-05
-0.17546 -0.28468 -0.00031297 0.0031706
0.00012768 -0.00034315 -0.00014239 -0.00038958 -0.00077922 -9.7519e-05 -2.199e-05 0.0029401
-0.00025656 0.0032267 -0.26522 -0.27976
4880000000 -0.17947 -0.26353 -0.0043607 0.004461 0.0021243 0.0032099 -0.0014658 0.00018527
-0.00087414 -0.0011982 0.00039158 -1.4092e-05
-0.0043932 0.0044502 -0.25547 0.060153 0.0047262 0.0017388 -0.00033179 -0.00022998
-0.00019324 0.00026991 -0.00015604 -2.3791e-05
0.0021274 0.0031063 0.0047405 0.0016762 -0.14243 -0.28208 0.00049176 -0.00043091
-0.00011459 -0.0013997 -0.00045429 -0.00012357
-0.0014757 0.00014963 -0.00037351 -0.0002264 0.00042728 -0.00040872 -0.15924 -0.015863
0.00084427 -0.00039808 0.0010491 0.0025616
-0.00087176 -0.0010894 -0.00017489 0.00030774 -9.2477e-05 -0.0013668 0.00084248 -0.0003901
-0.20597 -0.27171 0.00034631 0.0031361
0.00043896 -8.0068e-05 -0.00019406 1.6122e-05 -0.00047208 -0.00015404 0.00098974 0.0026253
0.00032933 0.0031675 -0.27804 -0.25163
4940000000 -0.2009 -0.24624 -0.0030543 0.0064504 0.0028859 0.001242 -0.00027461 0.00074202
-0.0011061 -0.00054488 2.6245e-05 -0.00078698
-0.0030568 0.0064286 -0.2685 0.086635 0.005851 0.0014036 -7.0329e-05 -4.6102e-05
0.00041506 -0.00037796 -0.00042196 0.00015504
0.0029212 0.0011573 0.0058924 0.001361 -0.16285 -0.25844 0.00024609 -0.00050359
-0.0009906 -0.00013595 -0.0005063 0.00013212
-0.00023724 0.0007244 -7.7787e-05 -2.178e-05 0.00023522 -0.00049108 -0.16665 -0.0057437
-0.00047596 0.00026262 0.0018992 0.0020395
-0.0010937 -0.00055175 0.0004272 -0.00042889 -0.00096299 -0.00015727 -0.00042493 0.00028783
-0.23086 -0.24453 -0.00010259 0.0027949
-2.6374e-05 -0.00069891 -0.00041214 0.00022171 -0.00048883 7.6645e-05 0.001914 0.0020519
-7.5163e-05 0.0028118 -0.3027 -0.22573
5000000000 -0.22098 -0.22345 -0.00032147 0.0072573 0.0031598 0.0019005 -0.00024468 0.00061981
-0.00065883 0.00059906 -0.00018462 -0.00080231
-0.00034455 0.0072537 -0.25472 0.10353 0.0059135 -0.00068257 -0.00027525 -9.5611e-05
-0.00019119 -0.00059342 -0.00011717 -0.00011966
0.0031698 0.0018209 0.0058728 -0.00075419 -0.19203 -0.24505 -0.00053636 -0.00070067
-0.00052348 -0.00045826 -0.0004829 -9.3799e-05
-0.00023273 0.00067307 -0.0002586 -0.00010233 -0.00052224 -0.00073937 -0.16096 0.018037
-0.0009356 0.001591 0.002322 0.0012385
-0.00058112 0.0006821 -0.00017722 -0.00058433 -0.00052461 -0.00044015 -0.00094861 0.0015611
-0.25908 -0.22252 0.00021863 0.0037344
-0.00010965 -0.00086261 -0.00017868 -5.5556e-05 -0.00051061 -7.8684e-05 0.0022628 0.0012669
0.00018057 0.0037095 -0.31455 -0.19234
5060000000 -0.24322 -0.19686 0.0017401 0.0069849 0.00315 -0.00033791 0.00013925 0.00054386
-0.00042629 -4.3243e-05 -0.0003865 -0.00031241
0.0017379 0.0069958 -0.23927 0.14048 0.0051681 -0.0018353 -2.8377e-05 0.00020975
-0.0002909 -3.8184e-05 -0.00041802 0.00020495
0.0031243 -0.00032711 0.0051295 -0.0019061 -0.2066 -0.22442 -0.00032159 0.00033128
-0.00089586 -3.9677e-05 -0.0010743 0.00018665
0.0001249 0.00056728 -1.1499e-05 0.00020571 -0.00035531 0.00028579 -0.16349 0.025725
-0.00038704 0.0029095 0.0019354 0.00052366
-0.00040399 4.7957e-05 -0.00030266 -7.1476e-05 -0.00092705 -3.102e-05 -0.0003932 0.0029482
-0.27482 -0.19271 0.0012542 0.0031694
-0.00041146 -0.00034544 -0.00040947 0.00026115 -0.0011595 0.00020594 0.0018906 0.00050266
0.0010872 0.0032948 -0.32787 -0.16406
5120000000 -0.25945 -0.17197 0.0032341 0.0059457 0.0029799 -0.0004267 0.00032645 0.00075397
-6.5248e-05 0.00092626 -0.00054753 0.0002307
0.0032474 0.0059367 -0.23422 0.16781 0.0049576 -0.002488 8.7048e-05 0.00026274
-5.7119e-05 3.7266e-05 0.00010049 0.00029699
0.0030154 -0.00050755 0.0049163 -0.0026095 -0.22117 -0.20978 -5.9366e-05 0.0001839
-0.00031458 0.0010034 -0.0010979 0.00062513
0.00032369 0.00070415 6.0164e-05 0.00026554 -7.4724e-05 0.00017887 -0.15959 0.052152
0.0010509 0.0033796 0.0024931 0.00029555
-0.00016315 0.00092497 -2.0162e-05 4.4318e-05 -0.00019366 0.0010239 0.0011249 0.0034512
-0.29029 -0.15938 0.0014356 0.0034411
-0.00045393 0.00029225 7.7873e-05 0.00031025 -0.001133 0.00066168 0.0024906 0.0003306
0.0013919 0.0034398 -0.3412 -0.12997
5180000000 -0.27649 -0.14271 0.0047503 0.0048886 0.0034519 -0.00092434 0.0002721 0.00055952
-0.00010494 0.0002541 -0.00047445 0.00059245
0.004749 0.0048736 -0.21334 0.18982 0.0043336 -0.0037144 -0.00029815 -0.00023044
-0.00014306 -0.00019869 -0.00013253 9.3863e-05
0.0034511 -0.00086047 0.0042856 -0.0037801 -0.23359 -0.17464 -0.00033339 0.00072367
4.0543e-05 1.2415e-05 -0.00032809 0.0010419
0.00024025 0.00053935 -0.00034386 -0.00023564 -0.00032481 0.00070943 -0.15947 0.061098
0.0026661 0.0038787 0.0022463 -0.00069029
-0.00011351 0.00021767 -0.0001632 -0.00016334 2.3138e-05 5.7831e-06 0.0027134 0.0039529
-0.30333 -0.11766 0.0025825 0.0038031
-0.00045969 0.00061489 -0.00014483 7.1414e-05 -0.0003367 0.0010042 0.0022343 -0.00067289
0.0025745 0.0038055 -0.34387 -0.09899
5240000000 -0.28702 -0.11554 0.0050076 0.0035909 0.0028048 -0.0026977 0.0006997 9.8043e-05
-0.00032809 -9.5153e-05 2.7788e-05 0.00063069
0.0050015 0.0035864 -0.20223 0.22871 0.0032905 -0.0046642 -1.3449e-05 0.00011684
-0.00027844 1.423e-05 0.00028828 0.00039981
0.0027425 -0.002732 0.0032277 -0.0047322 -0.2506 -0.15 0.00041558 0.00022447
-0.00010246 0.00057498 5.3729e-05 0.0012448
0.00072834 5.6153e-05 -1.2306e-05 0.00012033 0.00041454 0.00025424 -0.15995 0.082053
0.0036263 0.0027789 0.0016627 -0.0012806
-0.00026548 -9.2855e-05 -0.00027082 3.0469e-05 -0.00010474 0.00055494 0.0036182 0.0027462
-0.31838 -0.075977 0.0031591 0.002726
4.312e-05 0.00060233 0.0002845 0.0003631 4.626e-05 0.0012303 0.0016632 -0.0012815
0.0031572 0.0026988 -0.35142 -0.066069
5300000000 -0.29296 -0.086387 0.0059274 0.0020774 0.0018274 -0.0031943 0.00017037 -0.00035328
0.00032885 0.00070469 8.3243e-05 0.00028982
0.0059144 0.0021178 -0.19514 0.23335 0.0022841 -0.0053186 -0.00013607 0.00023306
5.581e-07 0.00036195 0.00021469 0.00026902
0.0016862 -0.0031768 0.0022236 -0.0053247 -0.26631 -0.12492 0.0003693 -0.00023216
0.00023371 0.00031766 0.00065248 0.00066964
0.00013693 -0.00032796 -0.00014068 0.0002345 0.00032332 -0.00020334 -0.15225 0.091001
0.0053307 0.001989 0.0013542 -0.0015851
0.00037515 0.00079024 8.0862e-06 0.00044225 0.00024597 0.00040078 0.0053737 0.00195
-0.33045 -0.048184 0.0034689 0.0026218
0.00013282 0.00027368 0.00020932 0.00026802 0.000682 0.00068169 0.0013329 -0.0015377
0.0034495 0.0026361 -0.34793 -0.0301
5360000000 -0.29423 -0.050235 0.0059441 0.00081782 0.00049761 -0.0037195 0.00036556 -7.2073e-05
1.2617e-05 0.00037347 0.00045806 -0.00011702
0.0058941 0.00084307 -0.15922 0.25506 0.00089471 -0.0056336 8.726e-05 0.00025154
-2.4788e-05 9.6464e-05 0.00061864 -0.00011453
0.00045756 -0.0037794 0.00081234 -0.0056622 -0.26637 -0.09816 0.00045481 0.00031104
8.5197e-05 0.00043509 0.00082261 0.0004055
0.00036087 -0.00010373 8.4131e-05 0.00025004 0.00044136 0.00025238 -0.15117 0.1092
0.0059711 -0.00036183 0.00081768 -0.0019188
8.913e-06 0.00030098 -8.4417e-05 0.00010147 6.9054e-05 0.00047966 0.005945 -0.00036086
-0.32725 -0.010171 0.0044181 0.0022885
0.00041953 -6.731e-05 0.00061473 -0.00014621 0.00078035 0.00043537 0.00080354 -0.001947
0.0043499 0.0023502 -0.34724 -0.0024986
5420000000 -0.29786 -0.027041 0.0059635 -0.00096951 -0.0005251 -0.0036726 -8.457e-05 -0.00013672
0.00080284 0.00051434 0.00025306 -0.00027974
0.0059521 -0.00097245 -0.14026 0.28309 0.00017162 -0.00544 9.6304e-05 0.00016812
0.00014732 1.4458e-05 0.00021582 -9.282e-05
-0.00049393 -0.0036383 6.3297e-05 -0.005416 -0.28364 -0.065636 -0.00011582 -0.00047226
0.00090413 0.00011902 0.00099444 8.8175e-05
-5.4483e-05 -0.00012839 9.5496e-05 0.00015423 -9.8868e-05 -0.0004972 -0.13999 0.124
0.0050464 -0.0018623 0.00020499 -0.001645
0.00077194 0.00048715 0.00014085 7.044e-06 0.00089098 8.5197e-05 0.0049751 -0.001942
-0.33118 0.019302 0.005 0.00099041
0.00017659 -0.00030791 0.00020542 -8.1467e-05 0.0010652 6.9028e-05 0.00026269 -0.0016328
0.0049746 0.0010163 -0.34095 0.039789
5480000000 -0.29089 0.0090488 0.0048829 -0.0017417 -0.0018336 -0.0029527 0.00041572 5.1207e-05
0.00091144 -0.00015218 -0.00012816 -0.00020663
0.0048887 -0.0017349 -0.12674 0.29118 -0.0013962 -0.0056835 4.2655e-05 0.00024067
3.6925e-05 -6.2715e-05 0.00019869 -0.00015964
-0.0018571 -0.0029244 -0.0014945 -0.0056792 -0.28809 -0.044649 -0.00025491 0.00022657
0.00058159 -0.00036465 0.00081428 -0.0001652
0.00041349 4.2163e-05 2.9328e-05 0.00021819 -0.00028066 0.00019992 -0.13402 0.13484
0.0041862 -0.0034202 -0.00020922 -0.0018824
0.00091071 -0.00020207 6.1802e-05 -2.0203e-05 0.00062231 -0.00026007 0.0041671 -0.0034944
-0.32149 0.047598 0.0045672 0.00039778
-0.00010443 -0.00020868 0.00021094 -0.00015011 0.00078122 -0.00023095 -0.00016957 -0.0019038
0.0046166 0.00041834 -0.33217 0.060983
5540000000 -0.28916 0.034621 0.0042619 -0.002311 -0.0025506 -0.0021434 0.00032804 -0.00033378
0.00023346 -0.00025659 -0.00026685 0.00010386
0.0042586 -0.0022919 -0.086992 0.30936 -0.0025073 -0.0050897 0.00041633 0.00014848
-7.5982e-05 -0.00011042 -7.146e-05 -0.00034432
-0.0026156 -0.0020835 -0.0025917 -0.0050784 -0.2886 -0.023496 0.00024681 -0.00013759
0.0003387 -0.00017959 0.000513 -0.00026084
0.00030944 -0.00036149 0.00041417 0.00014118 0.00025513 -0.00017312 -0.12318 0.15666
0.0027359 -0.0040406 -0.0010327 -0.0019831
0.00012563 -0.00027806 -8.6572e-05 -9.7025e-05 0.00029778 -0.00014413 0.0027813 -0.0040645
-0.30838 0.082058 0.00495 -0.0010462
-0.00021157 0.00019559 -0.0001058 -0.00030373 0.00048934 -0.00027651 -0.00098301 -0.0019553
0.0049401 -0.0010225 -0.32595 0.10277
5600000000 -0.27846 0.063069 0.0036077 -0.003416 -0.0025017 -0.0017857 0.0003208 -0.00039595
0.00023822 -0.00022051 0.00022584 0.00037277
0.0036012 -0.0034115 -0.08415 0.32416 -0.0035932 -0.0047573 9.72e-05 -0.00019775
-0.00010984 7.7589e-05 -0.00021106 -0.00021629
-0.0025181 -0.0017733 -0.0037093 -0.004709 -0.28821 0.0089059 -3.1421e-05 3.0766e-05
0.00034616 -0.00057487 0.00038866 -0.00060083
0.00032855 -0.00041047 9.9411e-05 -0.00017195 -6.1535e-05 3.8328e-05 -0.11541 0.15627
0.0017793 -0.0038469 -0.001073 -0.0011972
0.00025924 -0.00028002 -6.5605e-05 0.00010386 0.00038511 -0.00061364 0.0017383 -0.0038535
-0.29955 0.11216 0.0043323 -0.0012693
0.00017198 0.00046797 -0.00025981 -0.00023307 0.00038497 -0.00055985 -0.0011029 -0.0011997
0.0043847 -0.0013327 -0.30437 0.11756
5660000000 -0.2681 0.084907 0.0032847 -0.003576 -0.0034256 -0.00062615 -0.00034614 -0.00073721
-6.8186e-05 -0.00057776 0.00045131 -0.00019388
0.0032872 -0.0035535 -0.044056 0.3161 -0.0044331 -0.0031264 -1.0584e-05 -0.00015167
0.00016141 2.3072e-05 -7.3295e-05 -6.8206e-05
-0.0034514 -0.00064365 -0.0045456 -0.0030601 -0.29019 0.032346 -0.00021258 7.8603e-05
-0.00030602 -0.00047563 0.00036839 -0.0010804
-0.0003373 -0.00071965 -1.725e-05 -0.00014754 -0.00021299 5.9627e-05 -0.10098 0.17636
0.00064663 -0.0041322 -0.0014472 -0.0008825
-2.3246e-05 -0.00056546 0.00016654 2.5486e-05 -0.00027674 -0.00042462 0.00063467 -0.0041834
-0.28676 0.13979 0.00413 -0.0022401
0.00040509 -0.00020745 -0.00010188 -0.00011655 0.00033498 -0.0011257 -0.0014034 -0.00091873
0.0042353 -0.0021705 -0.29703 0.15353
5720000000 -0.25406 0.10802 0.0027117 -0.0041198 -0.0029332 0.00085326 -0.00046593 -0.00026828
-0.00042843 -0.00019567 -8.9627e-05 -0.00055231
0.0027079 -0.0041178 -0.016001 0.34331 -0.005455 -0.0027464 5.3918e-05 -5.44e-05
-0.00024359 5.0255e-05 -0.00028256 0.00021979
-0.0028872 0.00091282 -0.0055061 -0.0026203 -0.28763 0.063878 0.00022566 5.037e-05
0.00013323 0.00031681 -0.00013516 -0.00033284
-0.00048945 -0.00023397 5.0907e-05 -5.8108e-05 0.00024632 5.2536e-05 -0.085128 0.179
-0.00021223 -0.0035107 -0.0016184 -0.000424
-0.00046239 -0.00014973 -0.00025969 3.95e-05 9.8091e-05 0.00028867 -0.00026093 -0.0034692
-0.27661 0.16738 0.0043365 -0.0033228
-3.0425e-05 -0.00050334 -0.00025547 0.00019917 -9.6734e-05 -0.00036804 -0.0015854 -0.00050599
0.0043019 -0.0032655 -0.26698 0.17204
5780000000 -0.23844 0.12487 0.0016042 -0.0046762 -0.0023772 0.0011152 -0.00081221 6.9665e-05
-0.00033395 -0.00037882 -0.00022253 -0.00021515
0.0016328 -0.0046893 -0.0030155 0.33839 -0.0058588 -0.0008689 -4.4727e-05 -0.0001679
-1.6302e-05 -2.943e-05 -8.1689e-05 -0.00020058
-0.0023531 0.0011217 -0.0058903 -0.00080075 -0.28416 0.080141 -6.5775e-05 -0.00011028
-3.1392e-05 -0.00011558 -0.00036878 -0.00061867
-0.00081426 7.8297e-05 -5.9471e-05 -0.00017844 -6.8687e-05 -7.1703e-05 -0.076338 0.19473
-0.00019738 -0.0030522 -0.001298 7.5167e-05
-0.00034228 -0.00040327 -4.6415e-05 2.1437e-06 1.2502e-06 -0.00018084 -0.00017444 -0.0030808
-0.26695 0.18808 0.0031049 -0.0036431
-0.0001582 -0.00016497 -6.8596e-05 -0.00020177 -0.00035579 -0.00061231 -0.0012226 9.2299e-05
0.0030485 -0.0036021 -0.25845 0.19402
5840000000 -0.22632 0.14658 0.00038124 -0.005332 -0.0020991 0.001135 -0.00018431 0.00025684
-0.00040599 0.0002541 -0.00042036 -0.00036123
0.00042078 -0.0053273 0.031968 0.34246 -0.0057993 0.00030647 -0.00019666 7.2087e-06
0.00016611 -3.8467e-05 -0.00015616 0.0001395
-0.0020818 0.0011532 -0.0057815 0.00039488 -0.27894 0.10469 -0.00020807 2.1157e-05
1.8623e-06 -0.00057769 -0.00044441 -0.00034446
-0.000169 0.00028988 -0.00020002 1.1533e-05 -0.00020953 3.0004e-05 -0.05457 0.19821
-0.00062117 -0.0033724 -0.0012712 0.00022612
-0.00038151 0.00023425 0.00012734 -3.6142e-05 3.2154e-05 -0.00064818 -0.00067185 -0.0033252
-0.2505 0.19854 0.0024691 -0.0038423
-0.00045498 -0.00038988 -0.00015573 0.00017388 -0.00043555 -0.00031219 -0.0012975 0.00020356
0.0025111 -0.0038108 -0.2243 0.21896
5900000000 -0.2122 0.15937 -0.0016094 -0.0054755 -0.0022563 0.0022505 -0.00016437 9.0277e-05
0.00016681 -0.00021235 3.4652e-06 0.00026495
-0.0015978 -0.0054718 0.052694 0.34355 -0.005233 0.0017724 3.5211e-05 -1.3759e-05
2.8222e-06 -0.00020659 -6.9413e-05 -8.9102e-05
-0.0022092 0.0022808 -0.0051719 0.0018893 -0.26333 0.1207 -0.00012036 -3.3634e-05
-0.00039229 -0.00034663 -0.0008215 -0.00015188
-0.0001634 0.0001024 5.0875e-05 -2.4937e-05 -8.3543e-05 -4.4259e-05 -0.046608 0.20886
-0.00080555 -0.0032286 -0.0011146 0.00025974
0.00014531 -0.00021603 1.0865e-05 -0.00023361 -0.00042138 -0.00035011 -0.00083781 -0.0032785
-0.22472 0.21517 0.0020077 -0.005113
6.1444e-05 0.00030422 -9.4947e-05 -7.4485e-05 -0.00087153 -0.00014106 -0.0010812 0.00029575
0.0020711 -0.0050836 -0.20967 0.229
5960000000 -0.19343 0.17204 -0.0027502 -0.0040645 -0.00081056 0.0026558 -0.00012765 0.00016869
-0.00019994 9.7789e-05 -9.7533e-05 0.00010972
-0.0027355 -0.0040903 0.078461 0.3428 -0.0042341 0.0021179 -0.00017307 -5.5426e-06
-9.7697e-06 5.2825e-05 8.1862e-05 0.00024814
-0.00076356 0.0026656 -0.0042016 0.0022192 -0.25022 0.14611 -6.4846e-05 -0.00021363
-0.00035619 6.4578e-05 -0.0004531 -0.00016756
-0.00011287 0.00018645 -0.0001412 -2.9504e-05 -8.3867e-05 -0.00018068 -0.028882 0.2169
-0.0017359 -0.003168 -0.0010128 0.00095938
-0.00016077 0.00011992 -2.3652e-05 8.2647e-06 -0.00028876 0.00013627 -0.0017979 -0.0031516
-0.20576 0.22983 0.00028935 -0.0049736
-0.00013108 0.0001193 0.00012602 0.00024039 -0.00047425 -9.3963e-05 -0.00099799 0.00094034
0.00032139 -0.0049156 -0.18154 0.25612
6020000000 -0.17601 0.18865 -0.003651 -0.0032548 -0.00037053 0.0028983 -3.4754e-05 0.00053785
-0.00022751 0.0002354 -0.00013221 0.00027678
-0.0036469 -0.003269 0.10596 0.33626 -0.0047692 0.0029795 -9.1537e-05 0.00013358
-0.00014422 6.6519e-05 -0.00020297 0.00019747
-0.00030549 0.0028952 -0.0047222 0.0031001 -0.23119 0.15941 -0.00029721 0.00021748
-0.00078791 -5.2863e-05 -0.00045232 0.00045486
-3.4616e-05 0.00053927 -6.6933e-05 0.00013235 -0.00031 0.00022635 -0.022105 0.21387
-0.0023437 -0.0032028 -0.00072844 0.00073261
-0.00021956 0.0002337 -0.00010792 2.8238e-05 -0.00076956 -2.5591e-05 -0.00242 -0.0031956
-0.17738 0.2451 0.0001129 -0.0048273
-0.00013186 0.00032895 -0.00022613 0.00021953 -0.00048422 0.00048862 -0.00075856 0.00066294
6.568e-05 -0.0048523 -0.15562 0.25735
6080000000 -0.15553 0.19714 -0.0039932 -0.0010802 0.0011688 0.002911 0.0001363 8.673e-05
0.00014475 6.4579e-05 0.00026419 -2.5963e-05
-0.0039714 -0.0010896 0.12833 0.33698 -0.0032434 0.0045095 -2.6461e-05 -1.3344e-05
-1.0444e-05 0.00014705 0.00019099 0.00039101
0.0011783 0.0029072 -0.003166 0.0045739 -0.2136 0.18517 0.00021142 0.00018062
-0.00041758 0.00067799 -0.00015547 0.00025728
0.00014396 7.8166e-05 -2.5919e-05 9.4529e-07 0.00021211 0.00016717 -0.0049031 0.22141
-0.003623 -0.0025198 -0.00078669 0.00082487
0.00012882 6.6965e-05 1.6071e-05 0.00018396 -0.00041534 0.00066095 -0.0036473 -0.0025091
-0.14774 0.26208 -0.00097205 -0.005273
0.00028043 -5.6649e-05 0.00017219 0.00033325 -0.00022613 0.00029029 -0.00082337 0.00086377
-0.0010218 -0.0052934 -0.13315 0.27808
6140000000 -0.1404 0.21123 -0.0035609 -0.00078823 0.0014333 0.002228 7.6956e-05 3.0776e-06
2.3501e-05 -1.1147e-05 0.0005068 -2.6614e-05
-0.0035326 -0.0007689 0.15322 0.31987 -0.0024138 0.0052188 3.9271e-05 7.462e-05
0.00032331 -1.2611e-05 0.00030361 0.00011119
0.0014387 0.0022115 -0.0023192 0.005279 -0.19079 0.20595 0.00035278 -9.1973e-05
0.00016354 0.00064376 -2.3902e-05 0.00056804
9.2227e-05 -2.8021e-05 3.5533e-05 6.8239e-05 0.00036375 -8.5716e-05 0.006792 0.21396
-0.0044801 -0.0015465 -0.00045314 0.0014326
6.1599e-05 -5.1092e-05 0.00034049 1.4468e-05 0.00014441 0.00062716 -0.0044878 -0.0015136
-0.12892 0.28337 -0.00263 -0.0042444
0.00049817 -5.1775e-05 0.00031067 9.1793e-05 9.003e-06 0.00059976 -0.00043899 0.0014724
-0.0026134 -0.0043497 -0.095997 0.27799
6200000000 -0.12384 0.21739 -0.0030428 -0.00030087 0.0021881 0.0013791 8.6701e-05 0.00036911
-0.00016361 0.00020487 -8.0544e-05 -0.0002917
-0.003055 -0.00030206 0.18264 0.31942 -0.00099531 0.0052486 4.9693e-05 0.00021164
0.00014056 1.2768e-05 0.00013685 0.00013028
0.002236 0.0013415 -0.00090794 0.0052666 -0.17128 0.22101 0.00013049 -0.00035581
0.00056399 7.3692e-05 0.00027073 0.00028634
9.9231e-05 0.00036721 5.12e-05 0.00021955 0.00013356 -0.00035083 0.021228 0.22247
-0.0045859 -0.00025235 5.2206e-05 0.0012512
-0.00016985 0.00021953 0.00015422 -5.1453e-06 0.00057187 7.6472e-05 -0.0045777 -0.00021231
-0.11596 0.29104 -0.0032818 -0.003851
-3.8019e-05 -0.00027351 9.1926e-05 0.00012057 0.00024111 0.00030879 1.792e-05 0.0012382
-0.003315 -0.0038881 -0.081718 0.28873
6260000000 -0.10997 0.23049 -0.0031583 0.00071155 0.0021032 0.00073381 0.00030532 -7.9875e-05
9.0106e-05 0.00020498 -9.4272e-05 -0.00011387
-0.0031581 0.00072078 0.19905 0.30396 -0.0002033 0.0053194 3.9677e-05 -9.9856e-05
-4.3604e-05 -0.0001487 0.00024868 0.00011422
0.002138 0.00065956 -0.00011563 0.0053457 -0.15101 0.24182 8.1889e-05 -8.027e-05
0.00038036 -9.0915e-05 0.0002551 0.00027422
0.00030817 -9.0488e-05 2.1418e-05 -0.00012 7.9776e-05 -7.3205e-05 0.035554 0.21784
-0.0044338 0.0011964 0.00060332 0.0011974
6.2316e-05 0.00021684 -5.6321e-05 -0.00011412 0.00038371 -9.206e-05 -0.0044576 0.0012198
-0.0912 0.29088 -0.0039535 -0.0028352
-0.00010098 -6.544e-05 0.00021748 8.8726e-05 0.00016648 0.00027911 0.00059237 0.0011791
-0.003936 -0.0028432 -0.037584 0.28906
6320000000 -0.095105 0.23523 -0.0027337 0.0013486 0.0022065 -0.00034688 2.1781e-05 0.0001415
-0.00048179 0.00040566 -0.00020591 0.00015258
-0.0027184 0.0013419 0.22547 0.2963 0.0017107 0.0056501 6.2084e-05 0.00012985
-8.4463e-05 -3.7242e-05 -2.0784e-07 -2.7621e-05
0.0021737 -0.00035916 0.0018325 0.0056603 -0.13243 0.25243 -0.00021479 -0.00026964
0.00030394 -3.1709e-06 0.00045769 0.00021163
2.7857e-05 0.00014533 5.034e-05 0.00012002 -0.0002151 -0.00025804 0.035112 0.22008
-0.0039874 0.0018898 0.00074555 0.00083291
-0.00045229 0.00039055 -9.2195e-05 -4.3122e-05 0.00030021 -1.3411e-05 -0.0039332 0.0018745
-0.066742 0.30266 -0.0047293 -0.0015453
-0.00020565 0.00018676 -1.5188e-05 -4.7755e-05 0.00044488 0.00020566 0.0007511 0.00077189
-0.0047057 -0.0015662 -0.027388 0.28904
6380000000 -0.075774 0.24119 -0.0019492 0.0018306 0.0016686 -0.00051216 3.1716e-05 -5.9352e-05
0.00026073 0.00025591 -7.6588e-05 0.00019835
-0.0019582 0.0018184 0.24292 0.27714 0.0029935 0.0042044 -9.7466e-05 -8.093e-05
-0.00020386 -0.00014375 -8.9809e-05 -0.00024747
0.0016099 -0.00045777 0.0030648 0.0041489 -0.10448 0.2685 -0.00019198 0.00016478
0.0004389 9.4911e-06 0.00040022 0.00014004
3.7364e-05 -4.6067e-05 -0.00011314 -8.7123e-05 -0.00017922 0.00013882 0.055644 0.2095
-0.0031322 0.0032272 0.00092306 0.00086877
0.00030272 0.00028328 -0.00019419 -0.00015003 0.00039896 1.9067e-05 -0.0031327 0.0032225
-0.045912 0.29467 -0.0047842 -0.00019967
-3.6281e-05 0.00020408 -0.00011615 -0.00026723 0.00044602 0.00017853 0.00086092 0.00081643
-0.0047541 -0.00022345 0.013526 0.29153
6440000000 -0.054985 0.25345 -0.00092888 0.0024298 0.0018843 -0.00078894 0.00038965 -0.00013301
0.00030524 -0.00041633 -0.00027847 -0.00014847
-0.00094498 0.0024224 0.2626 0.26453 0.0032567 0.0030231 9.8085e-05 -6.3793e-05
-0.00013913 2.1146e-05 -9.8966e-05 -0.00024764
0.0018975 -0.00082563 0.0033217 0.0029727 -0.088687 0.28464 -0.00019061 0.00026658
-0.00034226 -0.00010947 0.00052383 -0.00041802
0.00037168 -0.00014882 0.00010836 -7.1331e-05 -0.00018146 0.00024327 0.057296 0.20701
-0.0019257 0.0039488 0.00089665 0.00064824
0.00022544 -0.00040221 -0.00018196 -2.9901e-05 -0.00034964 -0.00014435 -0.0019148 0.0039568
-0.00519 0.30195 -0.0046083 0.0013873
-0.00023145 -0.00015306 -7.3926e-05 -0.0002438 0.00057743 -0.00047207 0.00088057 0.00074264
-0.0045638 0.0014386 0.023868 0.27683
6500000000 -0.035132 0.25456 -0.00028132 0.0020321 0.0013177 -0.00093172 0.00017661 -7.7524e-05
1.3914e-05 0.00017466 -9.9226e-05 0.00028668
-0.00031313 0.0020315 0.28914 0.2387 0.0035685 0.0026319 0.00011608 4.5581e-05
7.5239e-05 0.00016988 0.00020967 -0.00016222
0.0013069 -0.00097018 0.0036444 0.0025472 -0.076042 0.28238 3.3403e-05 2.6313e-05
0.00012484 -0.00015845 -4.035e-05 -0.0003861
0.00016285 -8.1705e-05 0.00013172 3.2773e-05 1.7006e-05 6.3609e-06 0.082027 0.20194
-0.00048637 0.0039285 0.0010681 0.0003218
-8.0377e-06 0.00016772 0.00011829 0.0001265 0.00011008 -0.00019026 -0.0004565 0.0039244
0.017454 0.306 -0.0033084 0.0021114
-7.5297e-05 0.00029294 0.00018879 -0.00012037 -3.7562e-05 -0.00037418 0.0010388 0.00036785
-0.0034167 0.0021725 0.062056 0.28043
