# Supplementary material for: Early Detection of Alzheimer’s Disease via Machine Learning-Based Microwave Sensing: An Experimental Validation
Source: Sensors (Basel). 2025 Apr 25;25(9):2718. doi: 10.3390/s25092718 (PMC12074295; doi:10.3390/s25092718)
Supplement: Supplementary file 1 [file sensors-25-02718-s001.zip › measurements_paper_sensors/26 febbraio - PART1/set9/CSF_10_m3.s6p]

!Keysight Technologies,M9804A,MY58100912,A.14.10.03
!Date: Thursday, April 27, 2023 10:28:33
!Correction: S11(C  6-Port  ) 
!S12(C  6-Port  ) 
!S13(C  6-Port  ) 
!S14(C  6-Port  ) 
!S15(C  6-Port  ) 
!S16(C  6-Port  ) 
!S21(C  6-Port  ) 
!S22(C  6-Port  ) 
!S23(C  6-Port  ) 
!S24(C  6-Port  ) 
!S25(C  6-Port  ) 
!S26(C  6-Port  ) 
!S31(C  6-Port  ) 
!S32(C  6-Port  ) 
!S33(C  6-Port  ) 
!S34(C  6-Port  ) 
!S35(C  6-Port  ) 
!S36(C  6-Port  ) 
!S41(C  6-Port  ) 
!S42(C  6-Port  ) 
!S43(C  6-Port  ) 
!S44(C  6-Port  ) 
!S45(C  6-Port  ) 
!S46(C  6-Port  ) 
!S51(C  6-Port  ) 
!S52(C  6-Port  ) 
!S53(C  6-Port  ) 
!S54(C  6-Port  ) 
!S55(C  6-Port  ) 
!S56(C  6-Port  ) 
!S61(C  6-Port  ) 
!S62(C  6-Port  ) 
!S63(C  6-Port  ) 
!S64(C  6-Port  ) 
!S65(C  6-Port  ) 
!S66(C  6-Port  ) 
!S6P File: Measurement: :
# Hz S  RI   R 50
500000000 -0.32752 -0.065285 -0.0097195 -0.0016966 -0.008568 0.011923 -0.0044603 0.011858
0.013393 0.0063185 -0.0045661 0.0086458
-0.0097928 -0.0016994 -0.40888 -0.075559 0.0086732 -0.011079 0.0010566 0.011621
0.0086061 0.0031737 0.0012805 0.013389
-0.0084627 0.011956 0.0086672 -0.011142 -0.25728 0.18958 0.0071124 0.0035125
-0.0023225 0.0083608 0.0012602 0.01237
-0.0044027 0.011611 0.0011067 0.011863 0.0072008 0.0034735 -0.32659 0.040343
-0.019757 -0.0059801 0.015296 0.026978
0.013872 0.0061323 0.0084384 0.0030462 -0.0023794 0.0084942 -0.019714 -0.0058984
-0.2205 -0.23278 -0.027267 0.0034219
-0.0046908 0.0080236 0.0009014 0.013459 0.0013733 0.012523 0.01629 0.026948
-0.027987 0.002952 -0.26267 -0.14347
560000000 -0.31644 0.10302 -0.02229 -0.067229 0.00065514 0.012866 0.0050866 0.010877
0.011402 0.0043432 0.011457 0.010242
-0.02166 -0.067256 -0.37084 0.089867 -0.041379 -0.039064 0.013121 0.00229
-0.013005 -0.0057962 0.0049361 -0.0017409
0.00057613 0.013295 -0.041698 -0.039079 -0.1823 0.23987 -0.00033298 -0.0051615
0.017737 0.0065824 0.0080378 -0.0055063
0.0056714 0.010817 0.013298 0.0022912 -0.0003072 -0.0052107 -0.30418 0.12985
0.0077654 -0.022677 0.0058328 -0.021697
0.01178 0.0040961 -0.013314 -0.0054178 0.017997 0.0066957 0.0075901 -0.022839
-0.29965 -0.050367 0.010403 -0.051021
0.011771 0.010134 0.005048 -0.0022227 0.0077742 -0.0056216 0.0058521 -0.021346
0.011271 -0.051135 -0.3296 0.0065978
620000000 -0.27606 0.080611 -0.023658 0.0090056 0.0029402 0.0090336 0.0082423 -0.0042537
0.012551 -0.00057195 0.00055577 -0.0018458
-0.023615 0.0089979 -0.39996 0.035442 -0.01938 5.7713e-05 -0.0017307 -0.0022489
0.011846 -0.0053674 0.0006816 -0.0030917
0.0029504 0.0091944 -0.019313 0.00013558 -0.15576 0.24962 -0.0014417 -0.0052579
-0.0039446 -0.0029804 0.0082245 -0.0029105
0.0083837 -0.0046104 -0.0018212 -0.0021377 -0.0014221 -0.0051932 -0.26317 0.14007
-0.039388 -0.020096 0.01246 0.028454
0.012136 -0.00011773 0.012009 -0.0054549 -0.0039889 -0.0030348 -0.039534 -0.020167
-0.21544 -0.086927 -0.043402 0.013367
0.00068531 -0.0014813 0.00056541 -0.0027383 0.0085424 -0.0028961 0.01174 0.02854
-0.043064 0.013456 -0.24456 -0.030732
680000000 -0.24172 0.17376 -0.026222 -0.015247 0.0046276 0.0057332 0.00119 -0.0072223
-0.0026273 -0.012066 0.006443 -0.006714
-0.026152 -0.015114 -0.39041 0.13675 -0.033064 -0.0024047 -0.0017164 -0.00036395
-0.0015842 -0.0099431 -0.00052471 -0.0016781
0.0047986 0.0058188 -0.03307 -0.0023 -0.10822 0.27213 -0.00077884 3.7169e-05
-0.0014307 0.00069561 -0.0029176 -0.0091313
0.0011134 -0.0073842 -0.0017864 -0.00027169 -0.00085702 4.1639e-05 -0.21942 0.19193
-0.023082 -0.0084975 -0.008828 -0.01084
-0.0021641 -0.011796 -0.0015429 -0.0099341 -0.0014681 0.00072501 -0.023034 -0.0084784
-0.28255 0.016112 -0.0061889 -0.0074953
0.0060812 -0.0068361 -0.00076934 -0.0019116 -0.0030803 -0.0091402 -0.0086803 -0.011625
-0.0063958 -0.0079473 -0.26129 0.074568
740000000 -0.19558 0.16722 -0.041155 0.026279 0.014167 -0.0037996 0.00015622 -0.003974
-0.003992 -0.0021725 -0.0066093 0.0033521
-0.041294 0.026381 -0.33678 0.15684 -0.037556 0.034661 2.1648e-05 -0.005975
-0.013097 0.0071071 -0.0016015 -0.0051277
0.014099 -0.0039291 -0.037549 0.034989 -0.075703 0.27311 -0.0016873 0.003102
-0.0020597 -0.0049257 -0.0021748 0.00045152
0.00012717 -0.0038998 9.3521e-06 -0.0059284 -0.0017029 0.0030838 -0.20348 0.19932
-0.042923 -0.0090201 0.02241 0.016122
-0.0041999 -0.0022222 -0.013478 0.0071327 -0.0020897 -0.0050487 -0.042925 -0.0090634
-0.1804 0.049505 -0.044914 0.00030511
-0.0065243 0.0032876 -0.001352 -0.0049809 -0.0021724 0.00063538 0.022416 0.016502
-0.044547 -0.00024033 -0.2526 0.077571
800000000 -0.16656 0.21293 -0.022833 0.015819 0.005786 -0.010386 -0.0043909 -0.0022487
-0.0040096 0.0015819 0.0042321 0.00010955
-0.022788 0.01576 -0.34539 0.2277 -0.0091225 0.034739 -0.0019839 0.0023439
-0.00023476 0.0023446 0.00072346 0.005529
0.0057301 -0.010422 -0.0090296 0.034791 -0.0372 0.2991 0.0012349 0.0012026
-4.1202e-05 0.0032586 -0.0015361 0.00059182
-0.0044039 -0.0022076 -0.0020197 0.0023903 0.0012406 0.0011867 -0.17475 0.2269
-0.02961 0.013145 0.01564 -0.010283
-0.0039712 0.0015108 -0.00030891 0.0022943 -0.00011123 0.00331 -0.029639 0.013262
-0.2323 0.07352 -0.019173 0.020109
0.0038268 0.00018328 0.00051864 0.0055135 -0.0016108 0.00072851 0.015334 -0.01042
-0.019181 0.020178 -0.24677 0.13087
860000000 -0.13298 0.234 -0.01861 0.030439 -0.0030404 -0.010378 -0.0019108 0.0006073
0.0040674 0.0052226 -0.0032595 -0.0025951
-0.018644 0.030495 -0.2987 0.27272 0.0074117 0.034982 5.3185e-05 0.0020501
0.0039244 0.00077223 0.0039628 1.2461e-05
-0.0030282 -0.010343 0.0075729 0.034958 0.010917 0.30969 -0.00051334 -0.00044455
0.0025318 -0.0016634 0.0019065 0.0042239
-0.0020124 0.00083421 -6.5917e-06 0.0020302 -0.0005075 -0.00044072 -0.1387 0.239
-0.018911 0.018008 -0.0065588 -0.0096163
0.0041494 0.005391 0.0038468 0.00077126 0.0025114 -0.0016522 -0.018828 0.018002
-0.17732 0.13263 -0.02612 0.017628
-0.0038519 -0.0029937 0.00408 -6.8047e-06 0.0019095 0.0041191 -0.0062099 -0.0095385
-0.026035 0.017069 -0.19985 0.17703
920000000 -0.11001 0.25804 0.0042451 0.03956 -0.0095259 -0.0046988 -0.0018182 0.0017664
0.00013783 0.0016341 0.0028653 -0.0011206
0.004183 0.039525 -0.27224 0.29509 0.028259 0.023475 0.0014909 0.001208
0.0068631 -0.00013039 0.0040012 -0.0027236
-0.0095724 -0.0046755 0.028391 0.023395 0.057478 0.31229 0.0016956 -3.2062e-05
0.00044506 -0.00021635 0.00093694 -0.0013671
-0.0018385 0.001709 0.0015449 0.0012435 0.0016816 -2.8717e-05 -0.1152 0.25646
-0.012472 0.031207 0.0044944 -0.0069054
0.00029352 0.0015339 0.0068322 -9.7812e-05 0.00044636 -0.00021738 -0.012409 0.031267
-0.16972 0.13852 -0.0032176 0.028592
0.0029569 -0.0010231 0.0039807 -0.0025063 0.00095009 -0.0013608 0.004346 -0.0068032
-0.0032038 0.028645 -0.20767 0.19169
980000000 -0.06398 0.27992 0.016499 0.031198 -0.0096367 0.0046869 0.0018673 0.0036546
0.0038247 -0.001499 -0.0034293 -0.0029698
0.016517 0.031167 -0.22029 0.3324 0.033651 0.0055158 0.0019096 -0.00027076
0.0018444 -0.0060488 -0.00035373 -0.0031186
-0.0096204 0.0046811 0.033699 0.0054223 0.10416 0.30721 0.00047763 -0.0011677
0.00032643 -0.0018796 0.0014454 -0.00033555
0.0019083 0.0036686 0.0019163 -0.00025845 0.0004594 -0.0011458 -0.076592 0.26802
0.007195 0.031023 -0.0096142 -0.0079244
0.00398 -0.0015635 0.0018678 -0.0060831 0.00030821 -0.0018885 0.0072416 0.03103
-0.13963 0.1735 0.005623 0.020615
-0.0036035 -0.0027335 -0.00043574 -0.003045 0.0014677 -0.00036565 -0.0096765 -0.0079276
0.005623 0.020508 -0.16754 0.23994
1040000000 -0.023207 0.28965 0.033505 0.020257 -0.001214 0.0077683 0.0025005 0.00059186
0.00041005 -0.0034803 -4.7668e-05 -0.0015014
0.033446 0.020208 -0.18535 0.34697 0.030329 -0.014584 0.0013553 -0.0017993
-0.0025542 -0.0026664 -0.001014 -0.0028244
-0.0011624 0.0077554 0.030327 -0.014694 0.15095 0.29483 -0.00057074 -0.0014729
-0.0016091 -0.00099024 -0.00062636 -0.0011686
0.0024785 0.00060713 0.001372 -0.0017907 -0.00058355 -0.001473 -0.04942 0.27869
0.019326 0.019844 -0.0023625 0.0012054
0.00034035 -0.0035588 -0.0025229 -0.0026884 -0.0015994 -0.00096499 0.019315 0.019828
-0.10721 0.18202 0.013758 0.020016
-0.00029057 -0.0016681 -0.0011335 -0.0028916 -0.00060442 -0.0012419 -0.0024294 0.0011547
0.013875 0.019932 -0.14625 0.26062
1100000000 0.021762 0.30038 0.03738 -0.0027272 0.003614 0.0043539 0.0023577 -0.0010558
-0.0023899 -0.0033235 -0.0043086 -0.00010609
0.037306 -0.0027098 -0.14182 0.36734 0.015805 -0.02817 -0.00020518 -0.0018445
-0.0035062 -0.00092649 -0.0037914 -0.00058559
0.0036082 0.0043399 0.015711 -0.028261 0.19801 0.27559 -0.001775 0.00035337
-0.0016637 0.00075457 -0.0010763 -0.00054573
0.0024657 -0.0010519 -0.00017743 -0.0018144 -0.0017919 0.00035779 -0.0087857 0.28419
0.025693 0.0061607 -0.0028612 0.00012709
-0.0024125 -0.0032383 -0.0036004 -0.00086516 -0.0016698 0.00074243 0.025753 0.0061584
-0.089108 0.19848 0.02023 0.0097237
-0.0042096 6.354e-05 -0.0037854 -0.00045157 -0.001095 -0.00056414 -0.0028298 0.00019565
0.020122 0.0097695 -0.1013 0.29318
1160000000 0.072931 0.29758 0.025677 -0.020394 0.0035793 -0.000705 -0.00032165 -0.0023758
-0.0042119 -0.0010294 -0.0013572 0.0042452
0.025663 -0.020318 -0.097993 0.37283 -0.0037293 -0.029347 -0.001635 -0.001516
-0.0026394 0.0024382 -0.0015003 0.0019621
0.0035806 -0.00072628 -0.0038375 -0.029371 0.24193 0.2453 -0.00055659 0.0017486
-0.00047523 0.0018219 -0.001046 0.00028471
-0.00032448 -0.0024193 -0.0016461 -0.0015175 -0.00055052 0.0017473 0.030879 0.28156
0.022648 -0.010442 -0.0034288 0.0050434
-0.0042069 -0.00094848 -0.0026316 0.0024235 -0.00048448 0.0018286 0.022645 -0.010464
-0.054855 0.20989 0.019887 0.00074139
-0.0012408 0.0042996 -0.0015782 0.0020042 -0.0010689 0.00030121 -0.0036081 0.0049882
0.019965 0.00065017 -0.05337 0.29689
1220000000 0.11682 0.28918 0.012298 -0.030737 -0.0010698 -0.0015968 -1.0499e-05 -0.00094605
-0.0027976 0.0022816 0.0011808 0.0019704
0.012311 -0.030701 -0.052913 0.38756 -0.017196 -0.021449 -0.0025151 0.00057871
0.00014979 0.0031307 -0.00082856 0.0018898
-0.0010665 -0.0015932 -0.017318 -0.021384 0.28142 0.20672 0.00093856 0.0014681
0.00070805 0.001168 0.00014246 0.00056422
-1.7486e-06 -0.00094496 -0.0024842 0.00062533 0.00093019 0.0014658 0.071159 0.27343
0.011418 -0.017731 0.0021535 0.0015585
-0.0028029 0.002254 0.00017188 0.0031469 0.00070112 0.0011849 0.01141 -0.017746
-0.032602 0.22129 0.015325 -0.013017
0.0011282 0.0020235 -0.00082836 0.0019893 0.00015413 0.00056892 0.0021979 0.0015989
0.015342 -0.012972 -0.023124 0.3154
1280000000 0.16775 0.2698 -0.0071407 -0.029847 -0.0020377 0.0016523 -0.0010044 -0.0020057
-0.0011015 0.0034735 0.0026677 0.0013959
-0.0071421 -0.02981 -0.0054948 0.37949 -0.024267 -0.0080575 -0.00073948 0.0014598
0.001677 0.0017265 0.00083427 0.0021139
-0.0020328 0.0016488 -0.024351 -0.0079545 0.31261 0.16303 0.0014619 -0.00016494
0.0011349 0.0002565 0.00020745 0.00042581
-0.00098608 -0.0019836 -0.00073231 0.0014612 0.0014681 -0.00017072 0.108 0.25681
0.0012339 -0.02032 -0.00012897 5.2049e-05
-0.0011125 0.0034639 0.0016766 0.001678 0.0011166 0.00025225 0.0011957 -0.020341
0.0045935 0.22749 0.0038082 -0.016085
0.0026901 0.0013094 0.00076134 0.0021245 0.00022557 0.00044961 -0.00014581 5.2184e-05
0.0038662 -0.016103 0.02499 0.31897
1340000000 0.20552 0.23769 -0.017477 -0.020319 0.00024277 0.0042352 -0.0018434 -0.00081008
0.0015116 0.0028298 0.001772 -0.0014824
-0.017424 -0.020304 0.033939 0.37201 -0.021276 0.0048822 -0.00013836 0.0018562
0.0018999 0.00076224 0.0012165 0.00080239
0.0002779 0.0042412 -0.021269 0.0049759 0.33498 0.11565 0.00078888 -0.001011
0.00062601 -0.00056304 0.00014717 0.00021994
-0.0018145 -0.00078634 -0.00013071 0.0018566 0.00076995 -0.0010007 0.14071 0.2366
-0.0089443 -0.017464 0.00084445 0.00046291
0.0015624 0.0028597 0.001921 0.00074223 0.00062988 -0.00056644 -0.0089638 -0.017459
0.03451 0.22543 -0.0032909 -0.014718
0.0017931 -0.0014431 0.0012463 0.00078769 0.00011083 0.00022573 0.00091318 0.00056332
-0.0033412 -0.01464 0.063061 0.31568
1400000000 0.24053 0.20109 -0.024125 -0.0085707 0.004803 0.0032298 -0.0021599 0.00076606
0.0026696 0.0010689 0.00031916 -0.0013656
-0.024087 -0.0085665 0.072457 0.3595 -0.014211 0.012867 0.0012717 0.0012735
0.0010967 -0.00068518 0.0011879 0.00015652
0.0048243 0.0031961 -0.014169 0.012977 0.34873 0.062028 -0.00010111 -0.0013642
0.0001229 -0.0002023 0.00035504 0.00033345
-0.002149 0.00081314 0.0012868 0.0012712 -0.00010204 -0.0013592 0.17033 0.20788
-0.015361 -0.010001 -0.00088453 -0.00021784
0.0026718 0.0010709 0.0011004 -0.00066993 0.00012925 -0.00020467 -0.015388 -0.0099725
0.068459 0.22359 -0.010253 -0.0092894
0.00028759 -0.0013923 0.0011958 0.00015746 0.00038202 0.00037602 -0.000895 -0.00024118
-0.010176 -0.0093374 0.1087 0.30598
1460000000 0.26409 0.15776 -0.021273 0.0044316 0.0051751 -0.0016498 -0.0014265 0.0016904
0.00233 -0.00047486 -0.00030697 -0.00080413
-0.021253 0.0044188 0.10661 0.33738 -0.0049353 0.015216 0.0015971 0.00024229
0.0010577 -0.0013053 0.0012435 -0.00056184
0.0052076 -0.0016938 -0.0048629 0.015282 0.3551 0.0074786 -0.0010911 -0.0010421
0.00040597 -0.00017189 0.00071807 -0.00034944
-0.0014473 0.0016898 0.0015887 0.00023695 -0.0011011 -0.001042 0.19657 0.17913
-0.016324 -0.0026129 -0.00091349 0.0020218
0.0023186 -0.00050959 0.0010423 -0.0012978 0.00041246 -0.00019003 -0.016329 -0.0025978
0.098149 0.21118 -0.012441 -0.003182
-0.00028286 -0.00088704 0.00124 -0.00055569 0.00073482 -0.00041969 -0.00088765 0.0020389
-0.012515 -0.0030394 0.14228 0.28603
1520000000 0.27744 0.11699 -0.015591 0.0103 0.0031083 -0.0039711 0.00019521 0.0026611
0.0023569 -0.001983 -0.0010118 -0.00012536
-0.015575 0.010294 0.14026 0.324 0.0024895 0.012322 0.0016662 -0.0006548
0.0001196 -0.0010045 0.00029509 -0.0010065
0.0031104 -0.0039954 0.0025729 0.012333 0.34794 -0.048584 -0.00074664 -0.00027345
0.00069785 -0.00097677 0.00013853 -0.00017007
0.00024734 0.0026781 0.0016673 -0.00067048 -0.00075918 -0.00025792 0.22011 0.14135
-0.015317 0.0034183 0.0016053 0.0020933
0.0023531 -0.0019752 0.00011222 -0.00098649 0.00070314 -0.00097032 -0.015324 0.0034669
0.1265 0.20036 -0.012196 0.0018062
-0.0010406 -3.3248e-05 0.00032355 -0.00097427 0.00015692 -0.00021608 0.0016156 0.0020767
-0.012197 0.0017572 0.17562 0.26764
1580000000 0.28794 0.071452 -0.0085859 0.013975 -0.0010808 -0.0045854 0.0015312 0.0017623
-0.00018693 -0.0024159 -0.00022414 0.00040251
-0.0085992 0.013964 0.16771 0.2994 0.0056664 0.0069479 0.00059699 -0.0015179
-0.00046586 -0.0011204 -0.00021164 -0.0007049
-0.001111 -0.0045611 0.0056964 0.0069217 0.32807 -0.10594 -0.0014355 0.00027511
-0.00050536 -0.0012806 0.00031747 -0.00053262
0.0014923 0.0017401 0.00058222 -0.0015121 -0.0014339 0.00028706 0.2343 0.1024
-0.011113 0.0085819 0.0022344 0.00067523
-0.00020268 -0.002418 -0.00047122 -0.0011125 -0.00051743 -0.0013041 -0.011098 0.0086113
0.15191 0.18468 -0.0095491 0.0079317
-0.00024954 0.00041602 -0.00022336 -0.00071045 0.00030152 -0.0005133 0.0022456 0.00071258
-0.009566 0.0080229 0.20917 0.24214
1640000000 0.29091 0.031092 -0.0014371 0.012739 -0.0029052 -0.0021794 0.0027398 0.0010401
-0.0007757 -0.0017818 -0.00039297 0.00046987
-0.0014422 0.012713 0.19701 0.27595 0.0055963 0.0020679 -0.00049618 -0.0018129
-0.00090909 -0.00048218 -0.00051811 -0.00062998
-0.0029274 -0.002151 0.0056023 0.0020613 0.29913 -0.15472 -0.00070842 0.00124
-0.0011453 -0.0010493 -0.00016411 -0.00042169
0.0027148 0.001029 -0.00050945 -0.0018089 -0.00070314 0.0012322 0.24719 0.054146
-0.0063345 0.0091514 0.0025074 -0.00067505
-0.00079999 -0.0017663 -0.00091153 -0.00048288 -0.0011476 -0.0010446 -0.0063208 0.0091747
0.17535 0.16323 -0.0044592 0.010089
-0.00030789 0.0004623 -0.00047796 -0.00066187 -0.00012603 -0.0004623 0.0025721 -0.00067996
-0.0044672 0.010025 0.23509 0.21227
1700000000 0.28536 -0.013489 0.0022094 0.0096526 -0.0032787 0.00032476 0.003103 -0.0012806
-0.0022149 -0.00058019 0.00048525 0.00036736
0.0021843 0.0096534 0.21588 0.24523 0.0028752 -0.00056745 -0.001432 -0.00068513
-0.00077237 -0.00010435 -0.00079164 -0.00042832
-0.0033187 0.00035831 0.0028904 -0.00059568 0.25592 -0.1938 0.00016887 0.0015381
-0.0019585 -8.9784e-05 -0.0004639 -0.00097742
0.0031043 -0.0012973 -0.0014372 -0.00067803 0.00016764 0.0015415 0.24485 0.0044983
-0.0036222 0.0092359 0.0017173 -0.0020529
-0.0022027 -0.00059557 -0.00076605 -9.8191e-05 -0.0019536 -7.8635e-05 -0.0036034 0.0092462
0.19449 0.14549 0.00066773 0.010071
0.00047268 0.00042215 -0.000845 -0.00043401 -0.00044757 -0.00094667 0.0016838 -0.0020496
0.00060897 0.010118 0.25302 0.17892
1760000000 0.27458 -0.061716 0.0044815 0.0062245 -0.0021087 0.0012253 0.0013186 -0.0035184
-0.0012886 0.00068915 0.00019064 -0.00052289
0.0044611 0.0062163 0.24212 0.20651 5.8598e-05 -0.0018953 -0.0012538 4.478e-05
-0.0011175 0.00087442 -0.0005199 0.00033658
-0.0020815 0.0012604 1.7031e-05 -0.0018921 0.20736 -0.22635 0.001146 0.0013816
-0.0010919 0.0014924 -0.0013963 -0.00078354
0.0012837 -0.0035056 -0.0012839 4.8297e-05 0.001181 0.0013777 0.2364 -0.04705
-0.00057778 0.0080271 -0.00010228 -0.0025697
-0.0012607 0.00069055 -0.0011016 0.00086247 -0.0010847 0.0014802 -0.0005635 0.0080561
0.21055 0.1132 0.0046879 0.0073295
0.00014933 -0.00055739 -0.00051853 0.00031434 -0.0013885 -0.00068935 -7.7694e-05 -0.0025523
0.0046533 0.0072251 0.26677 0.1417
1820000000 0.25211 -0.099023 0.0044485 0.0026089 0.00010175 0.0024242 -0.00096179 -0.0031376
-0.0010504 0.0010033 -9.323e-05 -1.3081e-05
0.0044724 0.0025804 0.25349 0.17764 -0.0021392 1.6002e-05 -0.0014757 0.00093206
-9.6467e-05 0.0011747 -0.00063747 0.00040413
0.00013699 0.0024014 -0.0022006 2.3811e-05 0.15735 -0.24131 0.0018417 0.00055583
-0.00015536 0.0022994 -0.0018223 0.00029024
-0.00095139 -0.0031169 -0.0014888 0.0009244 0.0018626 0.00054762 0.20771 -0.094558
0.00061844 0.0064874 -0.0016636 -0.0018326
-0.0010428 0.00099772 -7.3907e-05 0.0011865 -0.0001341 0.0023234 0.00062957 0.0064854
0.2301 0.086696 0.0056673 0.0034201
-9.2701e-05 -2.9317e-06 -0.00063045 0.0004266 -0.0018352 0.00022323 -0.0016598 -0.0018085
0.0056491 0.0034858 0.27068 0.10675
1880000000 0.21879 -0.14016 0.0022224 0.00054158 -0.00017071 0.0024002 -0.0028623 -0.0023452
-4.411e-05 0.0016521 0.0004241 -0.000531
0.0022146 0.00056575 0.25874 0.13157 -0.0040263 0.0029082 -0.00030615 0.0018387
0.000486 0.0013201 9.5171e-05 0.00095002
-0.00013501 0.0024208 -0.0040174 0.0029288 0.10551 -0.24929 0.0019293 -0.0011631
0.0016042 0.00189 -0.001108 0.0015024
-0.0028834 -0.0023179 -0.0002942 0.0018366 0.0019612 -0.0011294 0.16743 -0.13568
0.0010778 0.0047259 -0.0024416 4.4296e-07
-6.0959e-05 0.0016232 0.00051301 0.0013095 0.0016088 0.0019124 0.0010733 0.0047123
0.23609 0.057263 0.0059153 0.00092879
0.00033274 -0.00058771 0.00011114 0.00093046 -0.0010696 0.0015361 -0.0024426 8.5478e-05
0.0058861 0.00095607 0.27207 0.072571
1940000000 0.18034 -0.16694 0.00019595 -0.0010933 0.0019691 0.0018038 -0.0037644 0.000285
0.0012794 0.00080391 -0.00058771 -0.00065571
0.000197 -0.0011133 0.26102 0.10058 -0.0017136 0.0057946 0.0010448 0.0013994
0.0019065 0.00050421 0.00089145 0.00021759
0.0019683 0.0018065 -0.0016775 0.0057998 0.062121 -0.24143 0.00065429 -0.002462
0.0022939 0.00038823 0.00051422 0.0017132
-0.0038219 0.00028721 0.00107 0.0013824 0.00064166 -0.0024585 0.1153 -0.16686
0.00025709 0.0033745 -0.0017972 0.0015961
0.0012597 0.00077163 0.0019188 0.00049401 0.0022751 0.00039832 0.00026334 0.0033966
0.24173 0.021115 0.0044409 -0.0029889
-0.00057906 -0.00069339 0.00091721 0.00020426 0.00043764 0.0017472 -0.0018068 0.0015125
0.0043746 -0.0029471 0.26239 0.036947
2000000000 0.13503 -0.18263 -0.0034395 0.00093011 0.0029374 0.0010829 -0.0023541 0.0036628
0.00093221 0.0004049 -0.00067998 0.0004775
-0.0034286 0.00092587 0.24839 0.064967 -0.00046226 0.0076365 0.0017185 0.00034692
0.0012448 -0.0011689 0.00046125 9.5004e-05
0.0028997 0.0010476 -0.00038616 0.0075933 0.020732 -0.22817 -0.0014383 -0.0015356
0.0020437 -0.0010095 0.0017112 0.0013818
-0.0023883 0.0036852 0.0017342 0.00034333 -0.0014968 -0.0015111 0.062224 -0.17803
-0.0011103 0.0033737 -0.00017291 0.0020773
0.0008838 0.00033242 0.0012227 -0.0011789 0.0020578 -0.0010193 -0.0011052 0.0033621
0.24008 -0.011119 0.00047381 -0.0039651
-0.00068732 0.00044362 0.00042263 9.4842e-05 0.0016686 0.0014509 -0.00014438 0.0021764
0.00057142 -0.0039126 0.24978 0.0085689
2060000000 0.087722 -0.19139 -0.004263 0.0030767 0.0027143 -0.00061868 0.00083357 0.0034591
0.0015151 -0.00041853 -0.00026991 0.0011767
-0.0042523 0.0030647 0.23561 0.035391 0.0044147 0.0085976 0.0010837 -0.00082204
0.00064405 -0.001581 0.00044547 -9.1932e-05
0.00275 -0.00061688 0.0045309 0.0085649 -0.013154 -0.20994 -0.001879 0.00024663
0.00067905 -0.0023904 0.0029102 0.00044818
0.00069858 0.0033583 0.0010496 -0.00079242 -0.0019135 0.00022417 0.0098556 -0.17549
-0.002016 0.0045944 0.0010104 0.0013305
0.0015801 -0.00048589 0.00061287 -0.0015593 0.00067538 -0.00241 -0.0020063 0.0045627
0.22711 -0.049153 -0.001507 -0.0047753
-0.00020797 0.0010528 0.00043824 -0.0001439 0.0028449 0.00041984 0.0011021 0.0011735
-0.0015872 -0.004766 0.23426 -0.016501
2120000000 0.042677 -0.18252 -0.0034415 0.0062864 0.0023813 -0.0026098 0.0030424 0.0022079
0.00069961 -0.0014555 0.00086414 6.3683e-05
-0.0033972 0.0063143 0.21539 0.012225 0.0067499 0.0048509 0.0011223 -0.0013833
-0.0011597 -0.0020501 -2.4681e-05 -0.0010293
0.0023581 -0.0026399 0.0068443 0.0047968 -0.041747 -0.19221 -0.00076534 0.0016056
-0.0015071 -0.0016537 0.0006779 -0.0021912
0.003015 0.0020048 0.0011001 -0.0013745 -0.00079682 0.0016166 -0.039341 -0.1584
-0.0023123 0.0065128 0.0017741 0.0010367
0.00069218 -0.0015011 -0.0011875 -0.0020221 -0.0014874 -0.0016548 -0.0022724 0.0065165
0.21314 -0.082593 -0.0059261 -0.0025533
0.0009869 0.00017124 -2.741e-05 -0.001037 0.00077042 -0.0022185 0.0017764 0.0011384
-0.0058178 -0.0024666 0.21371 -0.031678
2180000000 0.0023658 -0.17075 -0.0020952 0.0094083 0.00059395 -0.0022536 0.0032303 -0.00033301
0.00032321 -0.001106 0.0011051 0.00036786
-0.0021283 0.009384 0.19641 -0.0073083 0.00793 0.0042645 -0.0009895 -0.0017142
-0.0022303 0.00067784 5.5019e-05 0.00028172
0.00056177 -0.0023049 0.0079623 0.0042043 -0.062701 -0.16829 0.001236 0.0015309
-0.00096066 -0.00018607 0.00050097 -0.0019401
0.0031982 -0.00037112 -0.0010199 -0.0017329 0.0012443 0.0015989 -0.076376 -0.13328
-0.0010081 0.0092343 0.0019352 1.0632e-05
0.00035065 -0.0012127 -0.0021848 0.00068882 -0.00091229 -0.00022932 -0.00094628 0.0092306
0.18734 -0.11369 -0.0060384 0.001499
0.0010509 0.00026847 1.3646e-05 0.00026915 0.00039669 -0.0019873 0.0019716 -0.0001586
-0.0062636 0.0014674 0.19751 -0.04695
2240000000 -0.027636 -0.14625 0.001853 0.01085 -0.00046789 -0.0029298 0.0019332 -0.0023928
-0.0017674 -0.00068489 0.00054392 -0.001784
0.0019137 0.010805 0.17616 -0.012814 0.009041 0.0005313 -0.00090714 -4.8392e-05
-0.00063884 0.0012509 -0.00056661 -0.00069423
-0.00045836 -0.0029334 0.0090703 0.00047466 -0.080124 -0.14322 0.0018543 -0.0016056
-0.0012522 5.067e-05 -0.0022871 -0.001595
0.0018545 -0.0023944 -0.00093047 -2.6879e-05 0.0018854 -0.0016039 -0.11118 -0.10342
0.0011146 0.010879 0.0015905 -0.00034749
-0.0018715 -0.00063813 -0.0006815 0.0012986 -0.0012179 6.5762e-05 0.0011686 0.010978
0.15868 -0.13101 -0.0064261 0.0042099
0.00068034 -0.0017339 -0.00062873 -0.00070591 -0.0022404 -0.0016377 0.0016775 -0.00029108
-0.0064362 0.0042898 0.17293 -0.05679
2300000000 -0.054283 -0.11955 0.0071445 0.0090036 -0.0013426 -0.0022152 -0.00061813 -0.0016752
-0.0010561 0.0004204 -0.00094437 -0.00073285
0.0071493 0.0089901 0.1566 -0.022837 0.0092996 -0.0020745 -0.00079263 0.00060163
-0.00028755 0.0016214 -7.4762e-05 0.00077217
-0.0012574 -0.0021976 0.0093039 -0.0021074 -0.090998 -0.11951 1.5916e-05 -0.0016365
-2.662e-05 0.0019737 -0.0020368 0.00066145
-0.00057066 -0.0016771 -0.00079007 0.00058209 1.0272e-05 -0.0015835 -0.13091 -0.068474
0.0058608 0.01115 0.00050002 -0.0021389
-0.0012049 0.00050936 -0.00025608 0.0016107 -3.3257e-05 0.0019125 0.0057884 0.011217
0.12457 -0.152 -0.0036941 0.0076627
-0.0011374 -0.00055931 -0.00010082 0.00082115 -0.0020956 0.00063416 0.00038883 -0.002057
-0.0038062 0.0075024 0.15821 -0.057615
2360000000 -0.072363 -0.088572 0.010265 0.0085664 -0.0013392 -0.0016701 -0.0016356 -0.00079481
-0.00047173 0.0012132 -0.0014701 -0.00039557
0.010256 0.0085631 0.14566 -0.023074 0.0085015 -0.0054161 -0.0005064 0.00088449
0.0020292 0.00046519 -0.00011695 -0.00010524
-0.0013323 -0.0016363 0.0084407 -0.0054476 -0.10203 -0.098305 -0.0025345 -0.0011035
0.0010546 0.00018565 -0.00094284 0.0017992
-0.001701 -0.00068184 -0.00051868 0.00091845 -0.0025534 -0.0011167 -0.14907 -0.03589
0.0099757 0.010462 0.0012982 -0.0021935
-0.00050643 0.00099437 0.0020187 0.00043297 0.0010599 0.00019514 0.0099212 0.010469
0.094566 -0.15337 9.9325e-05 0.0087203
-0.0014393 -0.0005605 -0.00011451 -0.00011628 -0.00091317 0.0019004 0.0012476 -0.0021704
0.00015943 0.0087546 0.13503 -0.061275
2420000000 -0.080154 -0.059851 0.013929 0.0031964 -0.0033822 -0.0011605 -0.00085271 0.00094327
0.0010233 0.0013624 -0.0014604 0.0014765
0.013965 0.0032376 0.12925 -0.022525 0.0047099 -0.0073915 0.0013061 0.00088679
0.00090514 -0.0014909 -0.00013883 -0.00017485
-0.0034256 -0.0010891 0.0046173 -0.0074326 -0.11379 -0.077393 -0.0022395 0.0013441
8.8928e-05 -0.00037843 0.00036446 0.0028138
-0.00093386 0.00085638 0.0013453 0.00087141 -0.002276 0.0013214 -0.1575 0.008708
0.014412 0.0079858 0.00014602 -0.0027982
0.0012011 0.0012416 0.00087251 -0.0014882 0.00011562 -0.00041541 0.014486 0.0078425
0.06052 -0.15161 0.0017901 0.0097192
-0.0013839 0.0015819 -0.00018564 -0.00012624 0.00039083 0.0027346 0.00010536 -0.0029088
0.0018462 0.0095657 0.11761 -0.055061
2480000000 -0.081485 -0.03034 0.013931 -0.0021804 -0.0016435 9.3886e-05 -0.00015184 0.0013826
0.0017091 -0.00048442 0.00014622 0.0015597
0.0139 -0.0021878 0.13071 -0.024587 0.002652 -0.0091876 0.0010817 1.1269e-05
-0.00063802 -0.0011299 -0.0001608 -0.00021119
-0.0016906 0.0001068 0.002581 -0.0091865 -0.11718 -0.058706 -0.00059544 0.0031683
-0.00014239 -0.00077967 0.0018467 0.0011358
-0.00013131 0.0012631 0.0011137 2.04e-05 -0.00060148 0.0031328 -0.15902 0.044896
0.018427 0.0014223 -0.0016999 -0.0024365
0.0017624 -0.0005858 -0.0006843 -0.0011324 -0.0001823 -0.00079455 0.018446 0.0013097
0.029424 -0.14567 0.0042065 0.007948
0.00015808 0.0015053 -0.00018405 -0.00019215 0.0018734 0.0011462 -0.0017064 -0.0024102
0.004195 0.0082407 0.098055 -0.052902
2540000000 -0.086232 -0.0012986 0.011672 -0.0058127 -0.0022866 0.00098357 0.00066679 0.00071003
7.2086e-06 -0.001657 0.00089321 0.001865
0.011655 -0.0057935 0.1168 -0.01481 -0.0014072 -0.0081985 0.00056 -0.0015068
-0.0016346 -0.00018983 -0.00052704 0.00030338
-0.0023269 0.00098595 -0.0014542 -0.0081696 -0.12405 -0.034401 0.0020168 0.0024581
-0.0011009 -4.9586e-05 0.0019144 -0.00085099
0.00067249 0.00073012 0.00056537 -0.0015356 0.0019849 0.0024239 -0.15824 0.085183
0.017627 -0.0048557 -0.0023929 -0.0017206
4.3275e-05 -0.0017011 -0.001594 -0.0001885 -0.0011157 -0.00012282 0.01773 -0.0048904
0.0033939 -0.13046 0.0072076 0.0065075
0.0010982 0.0017898 -0.00048884 0.0003291 0.0018935 -0.00090632 -0.0022675 -0.0018068
0.0070959 0.0064123 0.082685 -0.037867
2600000000 -0.078322 0.022723 0.0086882 -0.0094654 -0.0011721 0.002445 0.00061584 -0.0005074
-0.0013497 -0.00094642 0.0019119 0.00061406
0.0086821 -0.0094533 0.11237 -0.030687 -0.0037304 -0.0062425 -0.00054206 -0.00065668
-0.00042186 0.0016216 -0.00016298 0.00078005
-0.0011386 0.0024418 -0.0038255 -0.0062073 -0.12822 -0.010472 0.0031076 4.7931e-05
-0.00010697 0.0014967 0.0013335 -0.0015428
0.00061489 -0.00046194 -0.00055849 -0.00064521 0.0030997 -3.6857e-07 -0.14271 0.11781
0.014814 -0.011898 -0.0033596 -3.0879e-05
-0.0012952 -0.00096653 -0.00040728 0.0016468 5.9543e-06 0.0014529 0.014825 -0.011884
-0.023557 -0.11537 0.0092569 0.0056192
0.0018787 0.00056325 -0.00018103 0.00079953 0.0014607 -0.0016329 -0.0035727 0.00015098
0.0091829 0.0057386 0.076011 -0.023846
2660000000 -0.074156 0.048057 0.0049228 -0.011538 -0.00010503 0.001066 -0.00017512 8.8775e-05
-0.0025511 0.00041397 0.0013728 -0.00086491
0.0049071 -0.011556 0.11861 -0.02637 -0.0051283 -0.0044607 -0.0012215 -0.00035831
0.00028096 0.0019723 0.0006098 0.00080959
-7.7445e-05 0.0010443 -0.0051873 -0.0044126 -0.12887 0.0093594 0.0019589 -0.0015754
0.00029245 0.0005983 -0.0008275 -0.0017665
-0.00017549 9.3177e-05 -0.0012402 -0.000364 0.0019498 -0.001578 -0.12457 0.14907
0.0084875 -0.015995 -0.0023983 0.0011983
-0.0025554 0.00049674 0.00028241 0.0019228 0.00028513 0.00062166 0.0084303 -0.015996
-0.041315 -0.099531 0.010832 0.0015112
0.001354 -0.00088013 0.00064629 0.00072526 -0.00098182 -0.001695 -0.0023274 0.001087
0.010828 0.0013671 0.069749 -0.004506
2720000000 -0.06224 0.067892 0.00059324 -0.011971 -0.00018868 0.0026732 -0.0001125 1.9022e-05
-0.0018904 0.0023183 0.0004933 -0.00159
0.00062637 -0.011962 0.10494 -0.028592 -0.0052903 -0.00093444 -0.0014128 0.00048348
0.0017978 0.00052141 0.00087342 -0.0002351
-0.00016184 0.0027108 -0.005305 -0.00088813 -0.12271 0.039971 0.0004752 -0.0024452
0.00022419 0.00053374 -0.0013537 0.00064854
-0.00012524 6.3964e-05 -0.001432 0.00047777 0.00051068 -0.0024368 -0.091289 0.17955
0.001977 -0.017407 -0.0015203 0.0021478
-0.0019211 0.0022537 0.0017918 0.000494 0.00017068 0.00059846 0.0018103 -0.017365
-0.056184 -0.073253 0.012288 -0.0012323
0.00038237 -0.0016447 0.00084964 -0.00026052 -0.0014512 0.00061795 -0.0016135 0.0022178
0.012247 -0.0010692 0.074629 0.015869
2780000000 -0.048631 0.085848 -0.0040072 -0.010777 -0.00035464 0.001145 0.00069517 -0.00016578
0.001282 0.0025509 -0.00068294 -0.0019111
-0.0039744 -0.010776 0.10335 -0.041506 -0.0040831 0.00048841 -0.00015997 0.0014599
0.0016644 -0.0010048 8.0718e-05 -0.00026798
-0.00034457 0.0011093 -0.0040776 0.0005092 -0.12055 0.068701 -0.0019152 -0.0016637
0.00046767 -0.00028483 -0.00051782 0.00068774
0.00068432 -0.00016511 -0.00016543 0.0014528 -0.001898 -0.0016345 -0.062602 0.20085
-0.0049717 -0.015364 -0.00044381 0.0023571
0.0012958 0.0024508 0.0016622 -0.00099812 0.0004282 -0.00029674 -0.0050809 -0.01538
-0.070969 -0.046785 0.010015 -0.0056022
-0.00073025 -0.0018956 0.00011225 -0.00029756 -0.00057296 0.00078394 -0.00030335 0.0022443
0.010187 -0.005724 0.077472 0.033111
2840000000 -0.03353 0.10259 -0.0072837 -0.0076874 0.0013071 0.0019768 -8.2132e-05 -0.00022933
0.0013827 0.000743 -0.0015264 0.00032359
-0.0072851 -0.0076985 0.10121 -0.03355 -0.0032619 0.0015412 0.00036173 0.00066999
-1.2809e-06 -0.0016287 -3.6932e-05 -5.7722e-05
0.0013183 0.0019351 -0.0032352 0.0015921 -0.11546 0.095468 -0.0014357 0.00036932
0.00038477 0.00025819 0.00099425 0.0011581
-1.4528e-05 -0.00025876 0.00039601 0.00067824 -0.0014489 0.00041708 -0.026957 0.2179
-0.0096952 -0.011128 0.00032925 0.0015737
0.0014768 0.00074757 -2.4264e-05 -0.0016077 0.00040437 0.00025906 -0.0097908 -0.011112
-0.076735 -0.021294 0.0083303 -0.0074463
-0.0016007 0.00024255 -3.5393e-05 -5.909e-05 0.0010011 0.0011975 0.00027188 0.0015693
0.0081738 -0.0072404 0.091876 0.051045
2900000000 -0.018207 0.12152 -0.0089733 -0.0035229 0.0015464 0.00027492 0.00033045 -0.00090408
0.0019237 -0.0010519 -0.00085552 3.9377e-05
-0.0089988 -0.0035496 0.083962 -0.041956 -0.0010304 0.0026916 0.00082808 0.00033319
-0.00059899 -0.0015139 -0.00022838 6.3615e-05
0.0015311 0.00026396 -0.0010068 0.0027423 -0.097675 0.12727 -0.00078915 -0.0001071
-0.00034035 -0.0010622 0.0018325 -0.00041658
0.00036212 -0.00095789 0.00083831 0.00032976 -0.00080886 -0.00011749 0.01084 0.21997
-0.012085 -0.0053752 0.00095272 0.0018652
0.0020624 -0.0010862 -0.00060588 -0.0014711 -0.00034699 -0.0012618 -0.012062 -0.0053645
-0.07572 0.010931 0.0062143 -0.010306
-0.0008016 8.7117e-05 -0.0002906 0.00014458 0.0018386 -0.00036464 0.0011567 0.0017309
0.0061459 -0.010397 0.10758 0.05671
2960000000 0.0018422 0.13284 -0.008912 0.00013695 0.00065809 0.0016141 -0.00078371 -0.0008889
-0.00045366 -0.001799 -0.00067922 0.00056249
-0.008886 0.00011713 0.091946 -0.041556 -0.00051189 0.0012667 0.00095243 0.00015507
-0.0013226 -0.00067036 0.00056337 0.00042667
0.00070127 0.0016219 -0.00050015 0.0012819 -0.081458 0.1583 -0.00077808 0.00026016
-0.00039526 0.00065334 -5.7311e-05 -0.0024256
-0.00078954 -0.00088755 0.00096443 0.00013706 -0.00081663 0.00023833 0.051511 0.22793
-0.011535 0.00043718 0.0019705 0.00017792
-0.00050647 -0.0017493 -0.0012719 -0.00058222 -0.00036253 0.00051206 -0.011481 0.00042253
-0.067084 0.038893 0.0016829 -0.011646
-0.00072837 0.00060205 0.0005416 0.00046536 -0.0001155 -0.0024704 0.0017348 0.00028246
0.0018371 -0.011433 0.12682 0.068497
3020000000 0.020705 0.14798 -0.0067884 0.0035529 0.0015432 -0.00032628 -0.0010442 -6.726e-05
-0.00074552 0.00042794 -0.00010012 0.00058443
-0.0067841 0.0035453 0.081843 -0.029846 -9.6382e-05 4.4864e-05 0.00043458 -0.00090779
-0.0017197 0.00042961 0.00071643 -0.000322
0.0015705 -0.00033893 -0.00010142 1.7493e-05 -0.059466 0.18398 -0.00038388 0.0011385
0.00015539 0.00013817 -0.0008225 -0.0015445
-0.0010517 -7.1936e-06 0.00043773 -0.00091084 -0.00042586 0.0011247 0.091181 0.22136
-0.0094213 0.0037844 0.00053169 0.000528
-0.00070667 0.0004233 -0.0017038 0.00046174 0.0001224 0.00011115 -0.0093629 0.0039255
-0.054172 0.066074 -0.0012239 -0.01019
-5.3899e-05 0.00067349 0.00067779 -0.00030543 -0.00078205 -0.0015493 0.00068379 0.0004654
-0.001178 -0.01031 0.14867 0.065494
3080000000 0.047164 0.15611 -0.0048727 0.0058144 0.0016168 -0.00022617 -0.00052106 -2.704e-05
-0.00038533 0.00032825 0.00018714 0.00063408
-0.0048773 0.0058045 0.079095 -0.025939 -4.2909e-05 0.00032671 -0.00011636 -0.00027438
-0.00033 0.0010362 -0.0001745 -0.00072863
0.0015979 -0.00020964 -2.9394e-05 0.00034069 -0.023168 0.20574 -0.00063908 0.00033748
0.00037275 0.00056149 -0.001974 -0.00062525
-0.00062149 -1.0204e-06 -0.00016438 -0.00029417 -0.00063827 0.00029147 0.12423 0.2128
-0.0054765 0.0071621 0.0018373 0.00010118
-0.00031604 0.00036353 -0.00035141 0.0010264 0.00042634 0.00058455 -0.0054505 0.0071079
-0.030548 0.094433 -0.0060589 -0.0093195
0.00020928 0.00047275 -0.0001436 -0.00062528 -0.002032 -0.00069218 0.0016474 0.00017642
-0.0060787 -0.0090987 0.16295 0.071893
3140000000 0.074789 0.16133 -0.0014845 0.0075538 0.0028138 -0.0014141 -0.0012286 0.00097895
0.0014762 0.00060808 0.00021307 -0.00020771
-0.0014894 0.0075494 0.074261 -0.026766 -0.00077368 -0.00018467 0.00072505 -0.00017764
-8.2442e-05 0.0010273 0.00063685 -0.00029737
0.0028507 -0.0014489 -0.00081056 -0.00015554 0.018356 0.22778 0.00018029 0.0015437
0.0013522 -0.00028709 -0.0027603 0.0007686
-0.0011602 0.0010072 0.00073277 -0.00022199 0.00017613 0.0014956 0.15994 0.18902
-0.0013799 0.0076732 0.00085922 -0.0013595
0.0014817 0.00068154 -7.6817e-05 0.0010647 0.0014804 -0.00033452 -0.0013603 0.0077142
-0.01716 0.11371 -0.0077614 -0.0056264
0.00036101 -4.5436e-05 0.00061927 -0.00037776 -0.0027204 0.00087326 0.00091038 -0.0013773
-0.0077567 -0.0057027 0.18774 0.063028
3200000000 0.10724 0.17116 0.0036454 0.0066531 0.0009072 -0.0029458 -9.7286e-05 0.0016748
0.00052594 -0.0019031 0.00013861 0.00063017
0.0036445 0.0066662 0.085413 -0.026249 -0.0011143 0.0003278 -0.00041054 -0.0009341
0.00069518 0.0011268 -0.00035186 -0.0010675
0.00083001 -0.0030108 -0.0011127 0.00032998 0.063562 0.23279 0.0010053 0.00068265
1.9444e-05 -0.0020455 -0.0013856 0.0025634
-9.1866e-05 0.0017132 -0.00040929 -0.00091092 0.00097548 0.00067699 0.18145 0.16651
0.0015322 0.0066096 0.00068953 -0.0012167
0.00054604 -0.0018261 0.00069288 0.0011466 3.1783e-05 -0.0020484 0.0015582 0.0066365
0.018346 0.13145 -0.0090918 -0.0019312
3.2557e-05 0.00042279 -0.00035711 -0.0010968 -0.001483 0.0025787 0.00054904 -0.0012731
-0.0092801 -0.0017565 0.20449 0.061534
3260000000 0.13778 0.16427 0.0040449 0.0033149 -0.0005964 -0.0026003 0.0010725 0.0008378
0.00015344 -0.0018125 -9.19e-05 -8.2098e-05
0.0040575 0.0033192 0.092211 -0.029373 -0.001952 0.0017384 -0.00044001 -0.00018906
0.00098107 -0.00044345 -0.00095446 0.00020578
-0.00058956 -0.0026413 -0.0019336 0.0017571 0.11339 0.2293 0.00051785 -2.2876e-05
-0.00075689 -0.0010139 0.00036187 0.0022101
0.0010462 0.00081615 -0.00049787 -0.00019377 0.00055285 -8.7119e-05 0.20785 0.12946
0.0042299 0.0052559 -0.000879 -0.0019538
6.2162e-05 -0.0017145 0.00092766 -0.00049107 -0.00086029 -0.00092394 0.0042113 0.0051755
0.040786 0.14046 -0.0071336 0.0032496
-0.00015288 9.6461e-05 -0.0010247 0.00012444 0.00048823 0.0022092 -0.00080059 -0.0016671
-0.0069371 0.0029859 0.2334 0.051588
3320000000 0.16884 0.1597 0.0069948 0.0015952 -0.0007907 -0.0019056 0.00077959 0.00047842
-0.0019784 -0.0013977 0.00034573 0.00022488
0.006968 0.0015948 0.099711 -0.024622 0.00042595 0.0023426 -0.00034334 -0.00044227
-0.00017918 -0.00032219 -0.00055144 0.00023084
-0.00076696 -0.0018904 0.0004474 0.0022874 0.16177 0.22154 0.00022967 -0.00025579
-0.0011859 -0.00046564 0.00032802 0.00085575
0.00076081 0.00047434 -0.000374 -0.00042405 0.0003034 -0.00017492 0.21788 0.099669
0.0050063 0.0021412 -0.00089754 7.2127e-05
-0.0019052 -0.0013161 -0.00021168 -0.00029572 -0.0012443 -0.00041243 0.005008 0.0022299
0.069661 0.14316 -0.0037853 0.0039974
0.00017698 1.0236e-05 -0.00050528 0.00023201 0.00036257 0.0009353 -0.0011849 -0.0001907
-0.0038911 0.004235 0.24952 0.040142
3380000000 0.20381 0.14291 0.0055417 -0.0017301 -0.0012118 0.00047362 0.0011902 0.00018852
-0.0015566 0.00090017 0.00033981 -0.00011174
0.0055072 -0.0017245 0.11009 -0.033225 -0.00011918 0.003002 -0.0011154 -0.00046645
-0.00023572 8.7376e-05 -0.00087265 0.00063482
-0.0011931 0.00044918 -7.2467e-05 0.0030123 0.20336 0.19943 0.00036411 -0.0005279
-0.0016487 0.00067158 0.0010555 0.0012237
0.0011258 0.0002643 -0.0011425 -0.00043058 0.00035719 -0.00045815 0.23259 0.06654
0.0062241 0.001653 -0.00029361 0.00028009
-0.001577 0.0009558 -0.00022359 8.4891e-05 -0.0017504 0.00060418 0.0062507 0.0016308
0.10839 0.13532 -0.0010917 0.0055904
0.00052006 3.1018e-05 -0.00082751 0.00060604 0.0011781 0.0010837 -0.00021223 0.00046679
-0.00084221 0.0052872 0.27992 0.019759
3440000000 0.23531 0.12363 0.0048438 -0.0036306 -0.00051563 -0.0013277 0.00074903 9.0309e-05
-0.0014783 0.0015665 0.00092378 5.4292e-05
0.0048327 -0.0036186 0.10315 -0.036877 0.0026718 0.0021739 -0.00092129 0.0010767
-1.9564e-05 0.00040038 8.8656e-05 0.00090761
-0.00045505 -0.0013268 0.0027069 0.0021734 0.24212 0.17257 -0.00037776 -5.2802e-06
-3.054e-05 0.0011726 0.0010536 0.0007824
0.00070797 0.00013311 -0.00091857 0.0010431 -0.00039668 4.107e-05 0.23436 0.034937
0.0070639 -0.0014568 -0.00014372 0.00025874
-0.0014378 0.0014431 -2.5882e-05 0.00044878 -4.5256e-05 0.0010186 0.0070632 -0.0015306
0.13523 0.12891 0.0026611 0.0032228
0.00084059 0.00013403 0.00012905 0.00092127 0.0010401 0.0007279 -0.00023768 -5.7382e-05
0.0024779 0.0037358 0.29565 -0.0084049
3500000000 0.26905 0.092153 0.0025358 -0.0044365 -0.0012665 0.0014555 0.0010873 -0.00085662
-0.00092566 0.00099258 0.00065372 -0.00081209
0.002544 -0.0044527 0.11708 -0.06088 0.0031241 0.0014938 -0.00050312 0.00058186
0.00051166 6.2008e-05 -6.0257e-05 0.00037202
-0.0013013 0.0014317 0.003178 0.0014549 0.2731 0.13794 0.00024846 -0.00031694
-0.00020978 0.0011684 0.0015166 -0.00014737
0.0010519 -0.00084327 -0.00050354 0.00057638 0.00022384 -0.00021835 0.23961 0.0070185
0.0064095 -0.0042015 -0.00051636 1.6389e-05
-0.00089881 0.0010704 0.00053422 2.2177e-05 -0.0001959 0.0011443 0.0062999 -0.0042167
0.17724 0.10538 0.0029056 0.0013247
0.0007462 -0.00079335 -6.6773e-05 0.00038608 0.001779 -8.702e-05 -0.00021512 0.00017653
0.0031796 0.00082964 0.31759 -0.035916
3560000000 0.28766 0.058796 0.00036998 -0.005741 -3.9247e-05 -0.0010354 0.00058717 0.00023475
0.0014599 0.0018293 -7.4493e-05 -0.0012399
0.00041735 -0.0057353 0.11078 -0.065965 0.0056638 -0.0002833 0.00045419 0.00062783
0.00075498 -0.00037017 0.00020633 0.00031976
-4.3044e-05 -0.001033 0.0056433 -0.00032118 0.29942 0.095739 -2.9116e-05 -0.00038828
0.0006535 0.00055781 0.0014152 -0.00097697
0.00056544 0.00019713 0.00048342 0.00060624 -9.71e-05 -0.00035204 0.22917 -0.028948
0.0050511 -0.0064556 -0.00034569 -0.00035165
0.0015645 0.0017682 0.00068923 -0.0002672 0.00071504 0.00050767 0.0049814 -0.0065172
0.19764 0.095308 0.0031903 -0.0023854
-0.00011733 -0.0010366 0.00018715 0.00037892 0.0012852 -0.00089456 -0.00036216 -0.00053272
0.0026622 -0.0020354 0.32902 -0.076384
3620000000 0.3057 0.022077 -0.00082132 -0.0035988 -0.0024047 -0.00022056 0.00039225 -0.0016396
-3.6058e-05 0.00054555 -0.00059519 -0.00082357
-0.00083233 -0.0036031 0.11258 -0.0943 0.0044891 -0.003702 0.00015583 0.00047885
-2.8522e-05 -0.00085797 0.00068975 0.00041832
-0.0023857 -0.00019592 0.0044486 -0.0037578 0.3146 0.053212 0.00015052 -0.00099285
1.1044e-05 0.00017665 0.00074014 -0.00078345
0.0004003 -0.0016357 0.0001797 0.00049195 0.00019951 -0.0010346 0.21952 -0.058897
0.00049665 -0.0073072 -0.001489 0.00082187
-4.9974e-05 0.00057841 -0.00010404 -0.00085823 3.6129e-06 0.00020743 0.0004606 -0.0072901
0.21929 0.059585 0.00065368 -0.0013511
-0.00057888 -0.00079638 0.00059533 0.00029179 0.00085251 -0.00096432 -0.0013354 0.00090313
0.00073918 -0.0016631 0.33378 -0.10909
3680000000 0.31134 -0.022406 -0.0033696 -0.0037546 -0.0011309 0.0017391 -0.0011593 -0.00020637
0.0017169 -9.2341e-05 -0.0010939 -0.00048103
-0.0033703 -0.0037598 0.10902 -0.11191 0.0016787 -0.0046993 0.00077291 0.00022028
-0.0003961 -0.00049805 0.00087791 0.00029237
-0.0010788 0.0017089 0.0015858 -0.0047512 0.32552 0.0024775 -0.00094749 -0.00065436
0.0011931 0.00062061 0.00077602 -0.002036
-0.0011283 -0.00014484 0.00078803 0.00023123 -0.00087944 -0.00062661 0.20619 -0.093165
-0.0010728 -0.0063312 -0.00093226 0.0014077
0.0016729 -7.7403e-05 -0.00041069 -0.00053671 0.001076 0.00056264 -0.0010013 -0.0063538
0.24058 0.036861 -9.67e-05 -0.0019872
-0.0011056 -0.00047294 0.00087304 0.00016213 0.00068509 -0.0019308 -0.0010601 0.0014433
-0.00012913 -0.0016517 0.33311 -0.15514
3740000000 0.31315 -0.057322 -0.0029322 5.6208e-05 -0.0022018 0.0024413 -4.4254e-06 -0.00081775
-0.00091021 -0.00012434 -0.001291 0.0004942
-0.0029082 6.8351e-05 0.10081 -0.13284 0.00093056 -0.0052765 0.00033176 -0.00016726
-0.00015861 1.6309e-05 0.00073312 0.00015293
-0.0021615 0.0025015 0.00084142 -0.0053033 0.32934 -0.035083 -0.00084275 -5.4415e-05
-7.7973e-05 -1.7362e-05 -0.00044893 -0.001413
-1.4996e-06 -0.00076686 0.00030774 -0.00016866 -0.00090576 -2.3556e-05 0.18512 -0.11581
-0.0027553 -0.0055227 0.00057798 0.0027054
-0.00085921 -5.0742e-05 -0.00024819 -1.0625e-05 -9.6442e-05 5.7763e-05 -0.0028703 -0.0054876
0.24869 0.0032997 -0.0012178 -0.0013479
-0.0011592 0.00025926 0.00073072 0.00012706 -0.00060791 -0.0015115 0.00083833 0.0028758
-0.0010941 -0.0015996 0.31992 -0.19376
3800000000 0.31018 -0.10421 -0.0019115 0.00054299 0.00079355 0.0037198 -0.0012226 -0.0015177
0.0015028 0.0011127 -0.0009566 0.00041018
-0.0019104 0.00050144 0.091532 -0.14816 -0.00169 -0.0048638 0.00029103 0.00014963
-0.001037 -0.00058194 0.00066092 3.2651e-07
0.00081715 0.0037119 -0.0017528 -0.0048268 0.3267 -0.077514 -0.00069518 0.0006472
0.00080016 0.00012472 -0.00091223 -0.00056205
-0.0012464 -0.0015408 0.00024718 0.00010604 -0.00070312 0.00067997 0.17693 -0.14253
-0.0036759 -0.0039853 0.0018032 0.0016614
0.0015548 0.0011127 -0.00098955 -0.00050519 0.00070618 -1.432e-05 -0.0036428 -0.003879
0.2657 -0.035198 0.0009626 -2.6822e-05
-0.00096305 0.00062944 0.00066628 -7.3487e-05 -0.00093255 -0.00054228 0.0016249 0.0014893
0.00098362 0.00025049 0.31335 -0.23543
3860000000 0.29846 -0.13557 -0.00059143 0.00097762 0.0025415 0.0018773 -0.0020369 0.0010322
0.00098261 -0.0012626 -0.00021888 0.0018588
-0.00058275 0.00097405 0.072026 -0.15909 -0.0029906 -0.005175 0.00065455 -0.00070138
-0.00076963 0.0011803 0.0006836 -0.0010713
0.0025427 0.0018714 -0.0030653 -0.0051437 0.30701 -0.11728 -0.00068741 0.0008747
0.00024106 -0.00026124 -0.00079425 -0.00028359
-0.0019717 0.0011099 0.00060061 -0.00070592 -0.0007152 0.00090065 0.14854 -0.15749
-0.0025886 -0.0043052 0.0016033 0.0010291
0.00095101 -0.0013291 -0.00078498 0.0010884 0.00042011 -0.00036952 -0.0026942 -0.0043428
0.26402 -0.063765 -6.247e-05 -0.0013506
-0.00029137 0.0015832 0.00070973 -0.0010931 -0.00086244 -0.00036108 0.0017486 0.0012939
0.0001524 -0.0013314 0.29098 -0.27435
3920000000 0.28535 -0.17499 0.0018686 -0.00019829 0.0035495 0.0027015 -0.00011609 0.00091533
0.00046908 -6.0112e-05 0.00067038 0.00011297
0.0018356 -0.00020201 0.046264 -0.17486 -0.0048696 -0.0035705 -0.00039057 -0.00011896
0.00019195 0.00040268 -0.00030529 -0.00044451
0.0035457 0.0026649 -0.0049335 -0.0035142 0.30218 -0.14973 0.00041478 0.0011993
0.001792 -0.00097946 -0.00045606 -0.00032343
-6.1181e-05 0.00092262 -0.00041931 -9.8491e-05 0.00041128 0.0011278 0.12995 -0.16837
-0.0039993 -0.0030795 0.0022749 -0.00027336
0.00052527 2.2477e-05 0.00032236 0.00042934 0.001751 -0.00096629 -0.0039122 -0.0031055
0.25882 -0.10986 0.0011534 -0.0015944
0.00079729 0.0003686 -0.00019276 -0.00053323 -0.00051363 -0.00035011 0.0023982 -0.00050671
0.0008753 -0.0014718 0.26929 -0.30143
3980000000 0.25959 -0.21199 0.0018318 -0.0031757 0.0045581 -0.00029051 8.7984e-05 0.001083
0.0011187 -0.0019626 0.00032558 1.4592e-05
0.0018336 -0.0031506 0.024492 -0.19044 -0.00556 -0.0013628 0.00071744 0.00044235
0.00067609 0.00043648 -8.2101e-05 -0.0011376
0.0045845 -0.00042642 -0.005582 -0.0013018 0.27421 -0.18149 0.001463 0.00021707
-0.0010117 -0.0015114 -0.00070239 -0.00029153
0.0001512 0.0011879 0.00077218 0.00038796 0.0014938 0.00020926 0.093777 -0.19122
-0.0044081 -0.0036798 0.00161 -0.0012316
0.0010621 -0.0019462 0.00062774 0.00053652 -0.00094663 -0.0015385 -0.0045016 -0.003642
0.24784 -0.14128 0.0018958 -0.0044927
0.00032324 -0.00013099 -2.5917e-05 -0.0010247 -0.00063995 -0.00051508 0.0016386 -0.0010437
0.0020437 -0.0044392 0.23567 -0.34124
4040000000 0.23206 -0.23719 -0.00061867 -0.0041501 0.0033434 -0.0027701 0.00026123 0.00021236
-0.00047019 -0.00071547 0.00039341 -0.00018068
-0.00061221 -0.0041518 -0.0011501 -0.19728 -0.0049317 -1.3937e-05 0.00018671 -0.00098143
-6.3397e-05 0.00014114 -0.0013326 1.7986e-05
0.0033658 -0.0027399 -0.0049404 4.7136e-05 0.25252 -0.21502 0.00019918 -0.00080019
-0.0008532 -0.00031844 -0.0010977 0.00017182
0.00023599 0.00023015 0.00025488 -0.0009833 0.00018078 -0.0007556 0.071335 -0.18563
-0.0067999 -0.00164 0.0018156 -9.621e-05
-0.00058932 -0.00073263 -3.2651e-05 0.00011488 -0.00090095 -0.00029706 -0.0066702 -0.0016286
0.23663 -0.17327 -0.0014896 -0.0028782
0.00032795 -7.2721e-05 -0.0013314 -4.899e-05 -0.00096202 0.00024683 0.0017826 -0.00023473
-0.0015673 -0.0030652 0.19845 -0.35903
4100000000 0.2036 -0.26199 -0.0033444 -0.0031089 0.0011503 -0.0033619 -0.00013876 -5.7964e-05
0.00040824 -0.0014993 0.00049514 0.00053697
-0.0033192 -0.0031494 -0.025643 -0.20238 -0.004751 0.00092156 -0.00025483 -0.00031297
0.00067057 0.00030004 -0.00045207 0.00012001
0.0011083 -0.0033933 -0.004724 0.0009939 0.23186 -0.24154 0.00025183 -0.00013083
-0.0004619 -0.00011456 -0.0013988 2.3391e-06
-0.00022123 -0.00011458 -0.00024287 -0.00029131 0.00021402 -0.00021152 0.038586 -0.20051
-0.0060499 0.0004507 0.0012282 -0.0015985
0.00039863 -0.001654 0.00067897 0.00039139 -0.00054477 -0.00013522 -0.0061099 0.00053797
0.22337 -0.1991 -0.0019619 -0.0045649
0.00052061 0.00049443 -0.00042584 0.0002301 -0.0013583 1.3607e-05 0.0012071 -0.0014589
-0.0017653 -0.0043839 0.16687 -0.38594
4160000000 0.17444 -0.28016 -0.0039519 -0.002045 -0.00020924 -0.0031356 0.00073134 -0.00017284
-0.0037999 -0.00075181 0.0010959 -0.00067272
-0.0039331 -0.0020035 -0.052501 -0.19949 -0.0047979 0.0026624 -0.00043821 -0.00029862
0.0003662 -0.00051901 -0.0010137 0.00030143
-0.00022007 -0.0031685 -0.0047552 0.002737 0.19898 -0.2579 0.00059391 -0.00013258
-0.0008886 -0.00038431 -0.0013953 0.00096982
0.00074812 -0.00012858 -0.00048258 -0.0002759 0.00056039 -0.00021423 0.01328 -0.18832
-0.0051825 0.0016384 0.00098408 -0.002059
-0.0038054 -0.00072811 0.00031255 -0.00053206 -0.00087154 -0.00031363 -0.0051852 0.0015848
0.19216 -0.23305 -0.0037219 -0.0035489
0.00095186 -0.00064624 -0.001108 0.00030782 -0.0013696 0.00096358 0.0010224 -0.0021449
-0.0039561 -0.0035413 0.11718 -0.39632
4220000000 0.14713 -0.29595 -0.0045751 8.4375e-05 0.00010248 -0.0037733 -0.00025233 -0.00015911
-0.00077462 0.00082679 0.00035095 -0.0012483
-0.0045602 7.8189e-05 -0.08794 -0.1895 -0.0022198 0.0033413 -0.00020585 1.9108e-05
9.0038e-05 0.00010985 -0.00080873 0.0010507
5.875e-05 -0.0037799 -0.0021687 0.0033992 0.17078 -0.2839 0.00011028 -5.9848e-05
0.0002957 0.00028108 0.00010345 0.0014946
-0.00024329 -0.00018764 -0.00018024 1.2652e-05 0.00014052 -4.9047e-05 -0.0097079 -0.18659
-0.0044125 0.0019671 8.3501e-05 -0.0021874
-0.0008956 0.00091022 2.4314e-05 0.00010789 0.00023369 0.00028615 -0.0043926 0.0021187
0.1774 -0.25682 -0.0044017 -0.0027529
0.00020425 -0.0012345 -0.00068095 0.0010132 3.3965e-05 0.0013344 0.0001156 -0.0021849
-0.0043251 -0.002716 0.090255 -0.40907
4280000000 0.1167 -0.30638 -0.002916 0.0017031 -0.0017548 -0.0042066 -0.00051495 0.00055138
-0.00039535 0.0012673 -0.00055822 -0.00044993
-0.002945 0.0016838 -0.11413 -0.19583 -0.002794 0.0028172 -0.00064908 -0.00036617
0.00018675 0.0001916 0.00065214 0.00083342
-0.0017756 -0.004211 -0.0027562 0.0028488 0.14178 -0.29256 0.00075513 -0.00015915
-0.00065754 0.00076219 -0.00044228 0.00080736
-0.00051499 0.00057338 -0.00065071 -0.00034937 0.00073777 -0.00010768 -0.048213 -0.17276
-0.0046852 0.0023388 -0.00072143 -0.0022723
-0.00041651 0.0012069 0.00025038 0.00018403 -0.00066331 0.0008611 -0.0045432 0.0024829
0.13461 -0.28006 -0.006188 -0.0011069
-0.00065876 -0.00037762 0.0007058 0.00076719 -0.00025856 0.00076202 -0.00065105 -0.002352
-0.0062566 -0.0012307 0.039185 -0.41648
4340000000 0.089491 -0.31529 -0.001952 0.0019584 -0.0022911 -0.001601 0.00024417 0.00041609
6.8003e-05 0.00082117 -0.00020372 -0.0010503
-0.0019352 0.001923 -0.13509 -0.16932 -0.0021514 0.0039416 -0.00016971 0.00050044
-0.00021976 -0.00040235 0.00042067 0.00034994
-0.002336 -0.0015633 -0.0021165 0.0039864 0.10615 -0.3094 -0.00033368 -0.0008957
0.00012309 0.00061687 0.00088534 0.0019744
0.00031932 0.00032917 -0.00014294 0.00047496 -0.00034381 -0.00081745 -0.066391 -0.16909
-0.0042177 0.0035487 -0.001463 -0.0025676
3.5121e-05 0.00088392 -0.00026664 -0.00033191 0.00024554 0.00064454 -0.0042144 0.0034326
0.10786 -0.30418 -0.004623 0.0010069
-0.00022129 -0.0010636 0.00043414 0.00036696 0.00089634 0.0019502 -0.0016339 -0.0023489
-0.004797 0.0012776 0.0050324 -0.41032
4400000000 0.060123 -0.32227 -0.0009324 0.0015991 -0.0025461 -0.0016912 0.00081451 0.0013342
-1.9116e-05 0.00053447 -0.00030087 -0.00051443
-0.00091202 0.0016262 -0.16363 -0.16101 -0.0012964 0.0041113 -0.0004544 0.00040631
0.00024206 -0.00060314 0.00065357 0.00033887
-0.0025468 -0.0017099 -0.0012683 0.0040654 0.077817 -0.31743 2.4773e-06 -3.4313e-05
0.00039606 0.00024993 0.00075128 0.0014279
0.00083083 0.0013404 -0.0004403 0.00037143 1.0674e-05 -8.3719e-07 -0.090368 -0.15726
-0.00343 0.0050856 -0.0022603 -0.0013788
5.43e-05 0.00057849 0.0002577 -0.00053884 0.00036756 0.00028044 -0.0032765 0.0051746
0.077602 -0.31707 -0.0041136 0.00088389
-0.0002673 -0.00042736 0.00060981 0.00029345 0.00083169 0.0014365 -0.0021426 -0.0013494
-0.0041779 0.00073716 -0.039668 -0.41633
4460000000 0.023232 -0.32321 -0.00068726 0.00049684 -0.0040916 -0.00093715 0.0014206 -0.00066044
-0.00057882 0.0012389 -0.0010477 -0.00028521
-0.00071486 0.00049375 -0.18658 -0.13242 -0.00063118 0.0045297 -0.00038848 0.00076669
-0.00023793 -0.00039079 0.0003962 -0.00053947
-0.0040758 -0.00083618 -0.0006124 0.0045209 0.051013 -0.32413 -0.00062766 -0.00048726
0.00050475 0.00065527 0.0016401 0.00074403
0.001389 -0.00065649 -0.00036914 0.00077655 -0.00064909 -0.0005212 -0.10492 -0.13551
-0.0016798 0.0059944 -0.0022276 -0.00086046
-0.00052601 0.0012026 -0.00023942 -0.00042925 0.00054006 0.00075525 -0.0017705 0.0059757
0.042513 -0.31396 -0.0044621 0.0029355
-0.0011336 -0.00031114 0.00040381 -0.00046626 0.0016343 0.00079206 -0.0023926 -0.00097134
-0.0045757 0.0030971 -0.079889 -0.3986
4520000000 0.00028751 -0.32407 -0.00031325 -0.00027529 -0.0034448 0.00025806 0.00062549 -3.4705e-05
0.001689 0.0001656 -0.00060628 0.00098707
-0.00032013 -0.00023981 -0.21076 -0.11547 0.00064771 0.0045115 0.00052147 0.00095638
-0.00031854 2.5493e-05 0.00028523 -0.00015216
-0.003455 0.0003081 0.00071924 0.0045503 0.020924 -0.32274 -0.0011452 0.0005451
0.00074093 -0.0006779 0.0018267 -0.0010664
0.00071376 5.6468e-06 0.00054026 0.00094503 -0.0011312 0.00052691 -0.12172 -0.12634
-0.00048718 0.0056734 -0.0030866 -0.00034706
0.0015927 5.9895e-05 -0.00031864 7.1901e-05 0.00083265 -0.00059603 -0.00037582 0.005609
-0.0043283 -0.32702 -0.002979 0.0032287
-0.00061291 0.0010282 0.0002924 -0.00013302 0.0017144 -0.00097461 -0.0029814 -0.00018592
-0.0028263 0.0031577 -0.10841 -0.39689
4580000000 -0.037314 -0.31848 -0.0010574 -0.000564 -0.0032632 0.002287 0.00085603 -0.00034939
0.00020687 0.00031889 -0.00053908 0.00074454
-0.0010362 -0.00053865 -0.23016 -0.090634 0.00090747 0.004195 0.00064827 -5.5717e-05
-0.00018737 9.6589e-05 0.00013704 -0.00036281
-0.0032155 0.0023169 0.00094635 0.0041712 -0.010431 -0.32102 -0.00014867 0.0005119
-0.0003371 -0.00023893 0.0015319 -0.00078332
0.00087418 -0.00034405 0.00064366 -8.5745e-05 -0.00018606 0.00050011 -0.13321 -0.1027
0.0017363 0.0052665 -0.0024702 0.0010944
0.00021303 0.00020868 -0.00023076 0.00016495 -0.00030477 -8.8492e-05 0.0017143 0.005393
-0.031124 -0.33459 -0.0024721 0.0034565
-0.00045446 0.00079229 0.00016986 -0.00039669 0.0014842 -0.00083056 -0.002415 0.00097824
-0.0025397 0.0033922 -0.15362 -0.36864
4640000000 -0.06306 -0.31178 -0.002233 -0.0017819 -0.0031605 0.0024929 0.00057892 -0.0013394
0.00152 -0.00030295 0.00028794 0.0010044
-0.0022537 -0.0017845 -0.2414 -0.062279 0.0015678 0.0038331 0.0007149 0.00030153
-0.00029743 0.00035699 -2.973e-05 -0.00069029
-0.0030945 0.0024613 0.0016219 0.0038175 -0.035303 -0.31464 0.00021024 0.00097876
0.00099208 0.0003454 0.00056481 -0.0021958
0.00057641 -0.0014365 0.0007119 0.0003049 0.00024678 0.00094231 -0.13886 -0.0876
0.0035271 0.00395 -0.002495 0.0015771
0.0013936 -0.00027247 -0.00024658 0.00031327 0.0010024 0.00026751 0.0036224 0.0037169
-0.063211 -0.32153 -0.0023369 0.0038603
0.00019472 0.00092597 3.8945e-05 -0.00068038 0.00054102 -0.0022092 -0.0025326 0.0016961
-0.0024233 0.0040125 -0.17301 -0.3581
4700000000 -0.089945 -0.30871 -0.0040584 -0.00035953 -0.0016538 0.0046879 -0.00082468 -0.0010719
0.00097402 -0.00064349 0.00090442 0.0006243
-0.0040641 -0.00036094 -0.25321 -0.044468 0.002405 0.0040832 0.00049859 -0.00049485
0.00029392 0.00052698 -0.00024356 -4.6627e-07
-0.001572 0.0046515 0.002481 0.0040502 -0.064761 -0.30997 -0.00017738 0.00052966
8.2995e-05 -0.00030411 -4.3737e-05 -0.0015668
-0.00079242 -0.0010546 0.00048114 -0.00050741 -0.00011897 0.00055801 -0.15545 -0.067925
0.0031812 0.0015884 -0.0016563 0.0024066
0.00098599 -0.00064332 0.00034776 0.0005442 7.8902e-05 -0.00027999 0.0031724 0.0017389
-0.10195 -0.31654 -0.0013342 0.0041247
0.00092917 0.00059723 -0.00023795 4.9313e-05 1.9408e-05 -0.0016364 -0.0015475 0.0023487
-0.0011847 0.0041151 -0.21612 -0.33069
4760000000 -0.1212 -0.29485 -0.0048484 0.0010932 0.00052722 0.0046337 -0.00069834 -0.00071792
0.00042315 -0.0011902 0.00087746 -0.0002779
-0.0048515 0.0010712 -0.25073 -0.0025358 0.0030238 0.0032778 -1.5855e-05 -0.00065941
0.00040482 0.00021068 0.00016426 -0.00011961
0.00057331 0.0046236 0.0030742 0.0032668 -0.09654 -0.29681 0.00093037 0.0003777
0.00099859 2.2508e-05 -0.0011993 -0.0010288
-0.00072119 -0.00069731 -4.8642e-07 -0.00066207 0.00091872 0.00041568 -0.15049 -0.051199
0.0023129 0.0011899 -0.00081073 0.0026807
0.00039723 -0.0012349 0.00038672 0.00014952 0.00092459 -3.5588e-05 0.002382 0.0010475
-0.13486 -0.30178 -0.00021514 0.0041963
0.00092727 -0.00029117 0.00019113 -6.3143e-05 -0.0011356 -0.0010304 -0.00085959 0.0026838
-0.00038827 0.0044881 -0.22836 -0.30945
4820000000 -0.14758 -0.2817 -0.0050934 0.0025552 0.0014275 0.00306 -0.00087368 -0.00047029
0.00038129 -0.00081883 0.00016488 -0.00044595
-0.0050856 0.0025341 -0.2629 0.019864 0.0041606 0.0033654 -0.00010434 -0.00035832
0.00029949 -0.00017186 -0.00014289 -0.00038638
0.0014518 0.0030582 0.0042325 0.0032994 -0.12247 -0.29354 0.00044676 -0.00030484
0.00043638 -0.0005819 -0.00083634 -8.851e-05
-0.0008548 -0.00048933 -0.00010909 -0.00035974 0.0004527 -0.00031921 -0.16529 -0.033966
0.0016933 -0.0002823 -2.2e-05 0.0029045
0.00047907 -0.00076464 0.00022279 -0.00015018 0.00061752 -0.00069089 0.0016214 -0.00018042
-0.17557 -0.28483 -0.00034197 0.0031275
0.00016506 -0.00036257 -0.00019264 -0.00041243 -0.00079402 -0.00017638 4.2906e-05 0.00292
-0.0002279 0.0031126 -0.2651 -0.27977
4880000000 -0.17943 -0.26354 -0.0043654 0.0044495 0.0020736 0.0031561 -0.0014675 0.00015879
-0.0008292 -0.0011904 0.0004326 -4.7667e-05
-0.0043582 0.0044494 -0.25552 0.060105 0.0047217 0.0017314 -0.00033437 -0.00023458
-0.00014541 0.00028197 -0.00015437 4.369e-05
0.0021256 0.0031583 0.0047432 0.0016514 -0.14235 -0.28213 0.00047314 -0.00041368
-9.1906e-05 -0.0012995 -0.00046192 -0.00015768
-0.0014911 0.00020823 -0.00032811 -0.00021431 0.00042407 -0.00039708 -0.15928 -0.015831
0.00078672 -0.00028141 0.00090552 0.0027289
-0.00082855 -0.0011724 -0.00017043 0.00026008 1.7919e-05 -0.0012919 0.00086085 -0.00037753
-0.20564 -0.27172 0.00058724 0.0031157
0.00036339 -2.6533e-05 -0.00017326 -1.0256e-05 -0.00049003 -6.8984e-05 0.00096971 0.0025861
0.00031301 0.0030453 -0.27806 -0.25159
4940000000 -0.20091 -0.24624 -0.0030581 0.0064591 0.0029073 0.0012403 -0.0002711 0.0007041
-0.001108 -0.00060533 2.2464e-05 -0.00073234
-0.0030609 0.0064289 -0.26852 0.086588 0.0058636 0.0014152 -9.9755e-05 -3.5636e-05
0.00039129 -0.00034944 -0.00045293 0.00011773
0.0029199 0.0012273 0.0058711 0.0013154 -0.16281 -0.25847 0.00020877 -0.00047043
-0.00095364 -8.5645e-05 -0.00052184 8.1587e-05
-0.00027287 0.00071826 -9.1118e-05 -4.9849e-05 0.00019845 -0.00047938 -0.16662 -0.0056537
-0.00034569 0.00017274 0.0019639 0.0019014
-0.00109 -0.00045718 0.00039508 -0.00037064 -0.0010125 -5.9295e-05 -0.00039801 0.00020357
-0.23123 -0.24482 -7.4259e-05 0.0026318
2.6633e-05 -0.00071401 -0.00039985 0.00019605 -0.00052068 5.8474e-05 0.0019235 0.0019971
0.00020613 0.0027584 -0.30236 -0.22575
5000000000 -0.22099 -0.22346 -0.00031442 0.0072541 0.003166 0.0018555 -0.00023428 0.00062535
-0.00057662 0.00067276 -0.00013378 -0.00083688
-0.00032412 0.0072443 -0.25477 0.1035 0.0059116 -0.00068275 -0.00026021 -0.00010421
-0.00017383 -0.00057398 -0.0001849 -6.0026e-05
0.0032074 0.0018359 0.0059102 -0.00078392 -0.1919 -0.24514 -0.00049975 -0.0007414
-0.00046386 -0.00053492 -0.00052437 -6.1244e-05
-0.00021911 0.00064395 -0.00025494 -9.9489e-05 -0.00048812 -0.00071719 -0.16099 0.01811
-0.00094951 0.0015126 0.0022761 0.0013314
-0.00062104 0.00064123 -0.00019371 -0.0005863 -0.00053505 -0.00047624 -0.00084993 0.001488
-0.25864 -0.22231 0.00024195 0.003907
-0.00018931 -0.00081351 -0.00019732 -0.00010104 -0.00040518 -0.00014969 0.0023328 0.0012781
0.00016442 0.0038136 -0.31455 -0.19215
5060000000 -0.24329 -0.19696 0.0017463 0.006999 0.0031369 -0.00034595 0.00016356 0.00053822
-0.00037476 6.6093e-05 -0.00042355 -0.00027648
0.0017307 0.0070052 -0.23929 0.14044 0.005159 -0.0018332 -2.2988e-05 0.0001883
-0.00032777 1.743e-05 -0.00046991 0.00024611
0.003123 -0.00039005 0.0051391 -0.0019059 -0.20656 -0.22443 -0.00034069 0.00027235
-0.0009689 9.3616e-05 -0.00134 0.00019585
0.00014868 0.00053838 -4.5213e-05 0.00021506 -0.00040962 0.00031146 -0.16349 0.025766
-0.00030995 0.0029503 0.0019916 0.00054219
-0.0004095 1.1883e-05 -0.00032192 -3.46e-06 -0.00091636 8.5751e-05 -0.00034424 0.0029224
-0.27491 -0.19312 0.0010044 0.0031597
-0.00040082 -0.00035551 -0.00042598 0.00020709 -0.0012869 0.00022241 0.001934 0.00052375
0.0011385 0.0033738 -0.32764 -0.16404
5120000000 -0.25941 -0.17193 0.0032355 0.0059538 0.0029584 -0.00043223 0.0003268 0.00073258
-7.4058e-05 0.00098303 -0.00058038 0.00022771
0.0032342 0.0059453 -0.23423 0.16779 0.0049101 -0.0024732 8.3884e-05 0.00026082
-6.27e-05 1.5919e-05 0.0001255 0.00023819
0.0029733 -0.00044655 0.0049154 -0.0025468 -0.22118 -0.20989 -7.3978e-05 0.00014047
-0.00033683 0.0010559 -0.0010202 0.00064836
0.00035208 0.00073708 6.4123e-05 0.00025222 -8.7441e-05 0.00012691 -0.15958 0.052152
0.0010917 0.0035015 0.0023807 0.00024709
-5.7202e-05 0.00098218 -4.2619e-05 6.2909e-05 -0.00036446 0.0010235 0.0010811 0.00343
-0.28986 -0.15926 0.0013967 0.0036335
-0.0005853 0.000215 0.00011075 0.00029866 -0.0011589 0.00054063 0.0024182 0.00034636
0.0013478 0.0034958 -0.34111 -0.1299
5180000000 -0.2765 -0.14274 0.0047491 0.0049201 0.0035303 -0.00087457 0.00024468 0.00059578
-5.9615e-05 0.00015756 -0.00047943 0.00057365
0.0047737 0.0048927 -0.21336 0.18982 0.0043447 -0.0037047 -0.00031447 -0.00023563
-0.00011178 -0.00020521 -0.00011876 0.00015081
0.0034596 -0.00094709 0.0042863 -0.0037944 -0.23342 -0.17473 -0.00031581 0.00070138
-3.8039e-05 4.4986e-05 -0.0005278 0.0010138
0.00025494 0.00056316 -0.00031892 -0.00023223 -0.00033683 0.00072403 -0.15943 0.061058
0.0027066 0.0039089 0.0023864 -0.00067478
-0.0001565 0.00023011 -0.00017885 -0.00022189 -4.3154e-05 -1.0615e-05 0.0026437 0.003915
-0.30368 -0.1177 0.0025823 0.0036611
-0.00045092 0.00058825 -0.00011239 5.3928e-05 -0.00030496 0.00094705 0.0022948 -0.0007261
0.00253 0.003723 -0.3438 -0.098867
5240000000 -0.28701 -0.11556 0.0050193 0.00359 0.0027989 -0.002671 0.00067396 6.5707e-05
-0.0002287 -1.9343e-05 5.8306e-05 0.00054458
0.0049919 0.0035995 -0.2023 0.2287 0.0032781 -0.0046388 -6.4522e-06 0.00011919
-0.00026724 5.4567e-05 0.00021021 0.0003518
0.002782 -0.0027328 0.0032231 -0.0047463 -0.25057 -0.14995 0.00038871 0.00023639
-0.00010681 0.00049189 9.0947e-06 0.0011446
0.00066077 6.8583e-05 -1.6725e-05 0.00012191 0.00035626 0.00024276 -0.15994 0.082075
0.0034837 0.0027959 0.0016654 -0.0013357
-0.00029548 -0.00014151 -0.00025165 3.7147e-05 -0.00024127 0.00049968 0.0036398 0.002774
-0.31805 -0.075741 0.003173 0.0027291
6.6011e-05 0.00055435 0.00026244 0.00039663 3.8389e-05 0.0012091 0.001622 -0.001314
0.0033255 0.0027972 -0.35151 -0.066134
5300000000 -0.29295 -0.08642 0.0059443 0.0020877 0.0018031 -0.0031851 0.00016581 -0.00034941
0.00030556 0.0007632 0.00013732 0.00028444
0.005924 0.0020841 -0.19521 0.23334 0.0022865 -0.0052826 -0.00014527 0.00023486
-5.1605e-05 0.00041301 0.00020988 0.00029185
0.0017384 -0.0032139 0.0022011 -0.0053725 -0.26629 -0.12485 0.0003015 -0.00022907
0.00026487 0.00030245 0.00067692 0.00079999
0.0001643 -0.00034425 -0.00012067 0.00021693 0.00034254 -0.00020661 -0.15228 0.090998
0.0053419 0.0019626 0.0013889 -0.001427
0.00034265 0.00074658 -1.6772e-05 0.00038741 0.00023705 0.00025394 0.0052785 0.0018581
-0.33059 -0.048206 0.0035488 0.0027015
0.0001112 0.00025201 0.00020602 0.00025095 0.00071475 0.00065676 0.001395 -0.0015244
0.0034331 0.0025257 -0.348 -0.030006
5360000000 -0.29421 -0.050244 0.0059637 0.00083662 0.00046401 -0.0037232 0.00035011 -9.5077e-05
2.5768e-06 0.00041058 0.00047133 -0.00017464
0.0059326 0.00085185 -0.15926 0.25504 0.00087267 -0.0056249 7.7543e-05 0.0002541
-2.0775e-05 8.7967e-05 0.00057154 -9.5424e-05
0.00041592 -0.0037252 0.00081667 -0.0056642 -0.26641 -0.098132 0.00041978 0.00027714
0.00010758 0.00049317 0.00076453 0.00049691
0.00036807 -7.5091e-05 0.00010698 0.00025116 0.00038159 0.00031941 -0.15127 0.10921
0.0058858 -0.00039627 0.00075806 -0.0020387
1.226e-05 0.00039051 -5.1162e-05 6.435e-05 0.00021686 0.00055266 0.005964 -0.00036833
-0.32707 -0.010244 0.0043415 0.0023057
0.00050243 -0.00015045 0.00061155 -0.0001142 0.00073184 0.00050304 0.00075176 -0.0019312
0.0044244 0.0023828 -0.34725 -0.0027569
5420000000 -0.29786 -0.027096 0.0059536 -0.00098496 -0.00051343 -0.0036641 -8.1232e-05 -0.00012227
0.00066389 0.00047955 0.00035312 -0.00029377
0.0059699 -0.00098065 -0.14034 0.28305 0.00014557 -0.0054184 8.8825e-05 0.00015004
0.00012698 -1.7514e-06 0.00017693 -0.00013314
-0.0005891 -0.0036763 5.156e-05 -0.0054307 -0.28364 -0.065705 -0.00012991 -0.00048902
0.00084173 0.00010754 0.0010236 0.00010119
-0.00010305 -0.00011846 0.00010259 0.00014625 -0.00014048 -0.00055725 -0.14005 0.12399
0.0050164 -0.0019969 0.00024754 -0.0016461
0.00080157 0.00057194 0.00014568 -3.7428e-06 0.00082072 0.00011041 0.0049855 -0.0019012
-0.33126 0.019241 0.0049212 0.0012184
0.00020988 -0.000288 0.00018828 -8.4333e-05 0.0010239 5.1619e-05 0.00023038 -0.0016312
0.0048139 0.001081 -0.34086 0.039874
5480000000 -0.29091 0.0089956 0.0048682 -0.0017457 -0.0018274 -0.0029789 0.00040853 4.3882e-05
0.00084396 -0.00011604 -0.00017436 -0.00017688
0.0048713 -0.0017274 -0.12682 0.29116 -0.0014169 -0.0056582 3.3926e-06 0.00022564
6.8787e-05 -6.1406e-05 0.00022081 -0.00015445
-0.0018691 -0.002945 -0.0014792 -0.0056404 -0.28812 -0.044718 -0.00026474 0.00019671
0.00060956 -0.00036924 0.00084541 -0.00012306
0.00041031 2.3508e-05 2.2089e-05 0.00022245 -0.00028611 0.00021155 -0.13406 0.1348
0.0042075 -0.0033518 -0.00017899 -0.0019682
0.00086445 -0.00012906 6.3022e-05 -4.2845e-05 0.00064038 -0.00034963 0.0041524 -0.0034193
-0.32122 0.047392 0.0047565 0.00032491
-0.00016398 -0.00019833 0.00017914 -0.00015012 0.00081739 -0.00016119 -0.00028116 -0.0019619
0.004663 0.00033161 -0.33206 0.060905
5540000000 -0.28915 0.034588 0.0042643 -0.002302 -0.0025793 -0.0021688 0.00035455 -0.00032932
0.00014671 -0.00030398 -0.00026249 0.00013391
0.0042572 -0.0022885 -0.087129 0.3093 -0.0025114 -0.0051203 0.00042496 0.00014942
-6.782e-05 -8.6546e-05 -0.0001434 -0.00034283
-0.0026145 -0.0020932 -0.0026169 -0.0050954 -0.28863 -0.023552 0.00025822 -0.00014104
0.00030845 -0.00016763 0.00044544 -0.00034199
0.00034698 -0.00032338 0.00042777 0.00014353 0.000252 -0.00016384 -0.12317 0.15666
0.0027265 -0.003997 -0.0010363 -0.0019379
0.00019544 -0.00026039 -4.976e-05 -0.00010467 0.00033596 -0.00011501 0.002678 -0.0039949
-0.30847 0.082001 0.0048613 -0.0010147
-0.00028285 0.00010863 -0.0001099 -0.00031509 0.00045416 -0.00025256 -0.0010181 -0.0019831
0.0048498 -0.0011101 -0.326 0.10292
5600000000 -0.27837 0.063063 0.0036011 -0.003436 -0.002505 -0.0017857 0.00031614 -0.00038935
0.00030352 -0.00020632 0.00024091 0.00042233
0.0036162 -0.0034101 -0.084289 0.32415 -0.0035884 -0.004766 9.7357e-05 -0.00020523
-0.00010659 4.9978e-05 -0.00018686 -0.00027304
-0.002542 -0.001765 -0.0036921 -0.0046961 -0.28816 0.0089428 -6.3895e-05 5.7407e-05
0.00030224 -0.0005243 0.00044833 -0.0004968
0.00032561 -0.00037797 8.9417e-05 -0.00020616 -3.0467e-05 3.4124e-05 -0.11537 0.15626
0.0017683 -0.0038328 -0.00096852 -0.0011542
0.00025095 -0.00026389 -0.00011922 8.0534e-05 0.00031839 -0.00063001 0.0017269 -0.0038517
-0.29965 0.11205 0.0045414 -0.0012779
0.00023715 0.00040177 -0.00024471 -0.000229 0.00039005 -0.00057911 -0.0010744 -0.001205
0.0044156 -0.0013573 -0.30419 0.11769
5660000000 -0.26808 0.084851 0.0032944 -0.0035614 -0.0033979 -0.00063989 -0.00034247 -0.00071833
-0.00011636 -0.0005596 0.00044489 -0.00015626
0.0033076 -0.0035658 -0.044152 0.3161 -0.0044506 -0.0031375 -1.7634e-05 -0.00015744
0.00021795 1.241e-05 -5.7855e-05 -9.5378e-05
-0.0034318 -0.00058797 -0.0045269 -0.0030605 -0.29018 0.032294 -0.00023147 6.633e-05
-0.00035331 -0.00047875 0.00033498 -0.0011524
-0.00032279 -0.00074639 -1.2402e-05 -0.0001482 -0.00020573 7.3905e-05 -0.10101 0.17642
0.000618 -0.0041562 -0.001458 -0.00091943
-0.00011676 -0.00061793 0.00018995 2.1907e-05 -0.00029439 -0.00043912 0.0006043 -0.0040839
-0.28683 0.13978 0.0040023 -0.0021307
0.00045257 -0.00016815 -8.8517e-05 -9.9804e-05 0.00034331 -0.0011498 -0.0013746 -0.00091755
0.0041637 -0.0021545 -0.29722 0.15355
5720000000 -0.25405 0.10802 0.0027148 -0.0041205 -0.0029296 0.0008718 -0.00047289 -0.00024314
-0.00032955 -0.00017067 3.0467e-05 -0.00038032
0.0027126 -0.0041095 -0.016159 0.3433 -0.0054611 -0.002723 5.517e-05 -6.2242e-05
-0.00025445 6.4607e-05 -0.00024749 0.00020778
-0.0029189 0.00088797 -0.0055067 -0.0026421 -0.28757 0.06385 0.00022618 9.1849e-05
0.00015469 0.00030351 -1.8303e-05 -0.0003404
-0.00046508 -0.00026272 4.4526e-05 -4.9474e-05 0.00021941 4.296e-05 -0.085151 0.179
-0.00022946 -0.0034973 -0.0015244 -0.00045733
-0.00040968 -0.00016483 -0.0002388 2.6875e-05 4.7516e-05 0.00030937 -0.00028383 -0.0035395
-0.27661 0.16721 0.0043876 -0.0032135
-5.3084e-05 -0.00049068 -0.00029175 0.00020279 -0.00010796 -0.00037379 -0.0015805 -0.00046159
0.0043862 -0.0031804 -0.26724 0.17227
5780000000 -0.2384 0.12485 0.0016291 -0.0046826 -0.0024221 0.0011056 -0.00079715 8.0574e-05
-0.00035744 -0.00031738 -0.00023648 -0.00019903
0.0016248 -0.0046737 -0.0031015 0.33845 -0.005891 -0.000865 -4.7255e-05 -0.00017534
-7.4751e-05 -5.8808e-05 -5.3753e-05 -0.000192
-0.0023628 0.0011306 -0.0058775 -0.00075793 -0.28413 0.079949 -4.2592e-05 -7.6743e-05
0.00010467 -0.00027152 -0.00032368 -0.00053133
-0.00080965 9.2135e-05 -3.8785e-05 -0.00016977 -6.5416e-05 -9.0827e-05 -0.076362 0.19472
-0.00018273 -0.0030543 -0.0013554 2.4083e-05
-0.00028374 -0.00036207 -5.972e-05 -7.168e-05 -5.3075e-05 -0.00024006 -0.00018795 -0.0030423
-0.26697 0.18829 0.0030084 -0.0034853
-0.00019267 -0.00014379 -5.6828e-05 -0.00019626 -0.00030505 -0.00065397 -0.0012507 7.9558e-05
0.0028589 -0.0036047 -0.25841 0.19378
5840000000 -0.22634 0.1465 0.00038474 -0.0053312 -0.0021309 0.0011625 -0.00019089 0.00028214
-0.00036651 0.0001349 -0.00042398 -0.0002983
0.00043014 -0.0053258 0.03185 0.3425 -0.0057729 0.00033418 -0.00019647 -7.7012e-06
0.00018113 2.0061e-05 -0.00021786 0.00020478
-0.0020924 0.0011701 -0.0057736 0.00038728 -0.27898 0.10465 -0.00018122 1.905e-05
-1.9033e-05 -0.0005926 -0.00044733 -0.00024855
-0.00016974 0.00028459 -0.00019978 -3.675e-06 -0.00022222 -2.6491e-05 -0.054572 0.19818
-0.00066289 -0.0033867 -0.0012784 0.00024475
-0.0003853 0.00022874 0.00014179 -2.8837e-05 -2.8287e-05 -0.00051798 -0.00069092 -0.0034043
-0.25051 0.19854 0.0024033 -0.0039804
-0.00046553 -0.00035465 -0.00012187 0.00014821 -0.00045609 -0.00031409 -0.0013242 0.00020924
0.0025684 -0.0039299 -0.22438 0.219
5900000000 -0.21222 0.15934 -0.0016145 -0.005484 -0.0022595 0.002296 -0.00015902 7.7759e-05
0.00012432 -0.00018901 -2.5017e-06 0.00021697
-0.001604 -0.0054764 0.052549 0.34359 -0.0052053 0.0017853 5.1269e-05 -1.9429e-05
1.1774e-05 -0.00022975 -9.0878e-05 -0.00015869
-0.0021959 0.0023007 -0.0052066 0.0018582 -0.26334 0.12072 -7.957e-05 -3.3321e-05
-0.00040127 -0.00040566 -0.00092863 -8.6156e-05
-0.00016343 9.8631e-05 3.6131e-05 -1.4847e-05 -9.0805e-05 -5.1371e-05 -0.046621 0.20889
-0.0007931 -0.003307 -0.0011695 0.00030898
0.00015109 -0.00021284 1.4257e-05 -0.00021815 -0.00041245 -0.00033115 -0.00077156 -0.0032638
-0.22486 0.21529 0.0022142 -0.0051774
5.5632e-05 0.00026144 -9.2426e-05 -9.3031e-05 -0.00083606 -0.00015325 -0.0011037 0.0003442
0.0020493 -0.0051706 -0.20975 0.2291
5960000000 -0.19349 0.17197 -0.0027506 -0.0040615 -0.00081088 0.002677 -0.00012024 0.00017211
-0.00020604 0.00011764 -0.00012786 0.00010737
-0.0027259 -0.0040672 0.07838 0.34282 -0.0042163 0.0021361 -0.00015866 -3.7831e-05
-5.5629e-06 9.3437e-05 8.1845e-05 0.0002251
-0.00077208 0.002662 -0.0041947 0.002214 -0.25018 0.14607 -6.5193e-05 -0.00020027
-0.00029249 9.5229e-05 -0.00039366 -0.00028259
-0.0001179 0.00016672 -0.00017785 -1.8277e-05 -7.8735e-05 -0.00017634 -0.0289 0.2169
-0.0017979 -0.0030385 -0.0010189 0.0010063
-0.00019236 0.00010953 -1.7744e-05 5.7233e-05 -0.00028202 9.7939e-05 -0.0018089 -0.0030933
-0.20572 0.22979 0.00024564 -0.0050642
-7.9595e-05 0.00015535 0.00011192 0.0002359 -0.0005098 -0.0001101 -0.00097038 0.00090483
0.00036554 -0.0049638 -0.1814 0.25635
6020000000 -0.17604 0.18861 -0.0036532 -0.0032415 -0.00037893 0.0029019 -3.9504e-05 0.00052718
-0.00020253 0.00031577 -0.00014936 0.00031001
-0.0036459 -0.0032362 0.10584 0.33633 -0.0047638 0.0029952 -0.00010211 0.00012829
-0.00017984 8.046e-05 -0.00021519 0.00011467
-0.00031268 0.002898 -0.0047299 0.0030846 -0.23119 0.1594 -0.00033809 0.00025324
-0.00080537 -2.5008e-05 -0.00047742 0.00042828
-3.8335e-05 0.00053285 -8.7082e-05 0.00012989 -0.00032125 0.00021948 -0.022077 0.21392
-0.0023884 -0.0032606 -0.00070566 0.00063578
-0.00024599 0.00026219 -0.00013802 7.3883e-05 -0.00080402 -2.6683e-05 -0.0024347 -0.003218
-0.17709 0.24505 0.00017211 -0.0046451
-9.7687e-05 0.00025658 -0.00020202 0.00015908 -0.00042509 0.00047492 -0.00074409 0.00071705
0.00017233 -0.0046121 -0.15577 0.2574
6080000000 -0.15554 0.19711 -0.0039869 -0.001105 0.0011728 0.0029212 0.0001123 8.4832e-05
5.2377e-05 0.00018315 0.00018524 -0.00010821
-0.0039812 -0.001086 0.12823 0.33707 -0.0032352 0.0045289 -2.6183e-05 -3.7017e-06
-8.2033e-06 0.00014521 0.00017534 0.00034927
0.0012111 0.0029075 -0.0031493 0.0045679 -0.21365 0.18518 0.00023711 0.00019105
-0.00035666 0.00067828 -9.8932e-05 0.00032513
0.00012127 7.1642e-05 -1.9498e-05 -1.1318e-06 0.0002337 0.00020833 -0.0049446 0.2214
-0.0036443 -0.0024248 -0.0009227 0.0008701
7.8121e-05 9.0875e-05 -2.0005e-05 0.00016669 -0.00041707 0.00056544 -0.0036806 -0.0024718
-0.14747 0.2621 -0.00097984 -0.0052535
0.00026129 -8.1451e-05 0.00018986 0.0003416 -9.3556e-05 0.00031411 -0.00082724 0.00088028
-0.0010213 -0.0052799 -0.13304 0.27807
6140000000 -0.14044 0.21125 -0.0035205 -0.00077739 0.0014144 0.002234 7.2319e-05 -1.4887e-05
2.6034e-05 2.1418e-05 0.00046877 3.4266e-05
-0.0035248 -0.00076757 0.15316 0.31997 -0.0024316 0.0052177 3.1436e-05 6.4368e-05
0.00034746 3.1597e-05 0.00029484 0.00010743
0.0014328 0.0022043 -0.0023306 0.0052712 -0.19086 0.20596 0.00039758 -8.1429e-05
5.9792e-05 0.0007025 -8.1314e-05 0.00066022
9.8162e-05 -1.0581e-05 3.5668e-05 4.9778e-05 0.00036255 -6.3741e-05 0.0068124 0.21395
-0.0045239 -0.0014948 -0.00038617 0.0014416
3.7223e-05 -1.2288e-05 0.00032549 3.2755e-05 0.00017889 0.00065508 -0.0045186 -0.0015362
-0.12896 0.28349 -0.0027437 -0.0043988
0.00053127 -5.1024e-05 0.00030365 9.4235e-05 -3.1926e-05 0.00062802 -0.0003951 0.001446
-0.0026531 -0.0043989 -0.096005 0.27785
6200000000 -0.12386 0.21735 -0.0030393 -0.0003031 0.0022051 0.0013868 9.7379e-05 0.00036192
-0.0002289 0.0001733 -4.5914e-07 -0.00032964
-0.0030398 -0.00030806 0.18256 0.31951 -0.0010185 0.0052355 4.0431e-05 0.00019964
6.1774e-05 1.5528e-05 0.00013468 8.0211e-05
0.0021815 0.0013362 -0.00093155 0.0052508 -0.17124 0.221 0.00010672 -0.0003817
0.00060128 -6.1832e-05 0.0002611 0.0002121
0.0001108 0.00036527 5.5418e-05 0.0002058 0.00011543 -0.00035576 0.02123 0.22246
-0.0045112 -0.00030966 3.9397e-05 0.0013132
-0.0001408 0.00015942 0.00012784 -1.9254e-05 0.00054833 7.7423e-05 -0.0045722 -0.0002361
-0.11616 0.2908 -0.0032472 -0.0038668
-4.2203e-05 -0.0002408 0.00014732 0.00012148 0.0002398 0.00021779 8.6908e-05 0.0012663
-0.0032022 -0.0039056 -0.081814 0.28895
6260000000 -0.11 0.23046 -0.0031545 0.00071761 0.002103 0.00075529 0.00033316 -8.3996e-05
0.00014377 0.00014459 -0.00012166 -5.3211e-06
-0.0031376 0.00069676 0.19898 0.30404 -0.00023436 0.0053275 4.3145e-05 -0.00010775
-5.5127e-06 -0.00015468 0.00022905 0.00010495
0.0021156 0.00068877 -9.172e-05 0.0053347 -0.15098 0.24182 4.4158e-05 -1.613e-05
0.00033524 -8.1515e-06 0.00021634 0.00024581
0.00030761 -8.144e-05 4.4335e-05 -0.00010014 7.5403e-05 -6.4225e-05 0.035538 0.21784
-0.0044541 0.0012714 0.00065788 0.0011468
0.00011057 0.00015436 -2.7305e-05 -0.00017466 0.00043929 -4.236e-05 -0.004424 0.0012314
-0.091171 0.2909 -0.0040912 -0.0029538
-0.00011081 -7.3047e-05 0.00027112 0.00010958 0.00017604 0.00029049 0.00056054 0.0011393
-0.0040878 -0.0029014 -0.037371 0.28864
6320000000 -0.095167 0.23526 -0.0027171 0.00136 0.0022181 -0.00032293 3.3797e-05 0.00015083
-0.00046781 0.00034476 -0.00020714 0.00026572
-0.0027084 0.0013458 0.22537 0.29639 0.0017197 0.0056651 5.9263e-05 0.00012959
-5.5937e-05 -5.4212e-05 5.7088e-05 -6.6186e-05
0.0021608 -0.00036927 0.0018255 0.0056645 -0.13249 0.25246 -0.00021965 -0.00024471
0.00022697 -7.529e-05 0.0003529 0.00014117
4.8979e-05 0.00013245 3.8896e-05 0.00013215 -0.00019834 -0.00029183 0.035086 0.22008
-0.0039335 0.0019344 0.00069931 0.00088386
-0.00048408 0.00034863 -4.5856e-05 2.3632e-06 0.00028444 -6.4332e-06 -0.00396 0.0019624
-0.066772 0.30256 -0.0046616 -0.001572
-0.00020478 0.00018726 -2.5104e-05 -4.8954e-06 0.00043057 0.00020122 0.00075872 0.00077661
-0.0046283 -0.0015865 -0.027497 0.28919
6380000000 -0.075799 0.24119 -0.0019375 0.0018234 0.0016523 -0.00050302 4.41e-05 -4.1489e-05
0.00029017 0.00018632 -2.1603e-05 0.00017885
-0.00196 0.0018287 0.24284 0.27724 0.0029851 0.0042097 -0.00012093 -8.1399e-05
-0.00017721 -0.00020014 -6.6731e-05 -0.00021525
0.0016132 -0.00051277 0.0030514 0.0041644 -0.10453 0.26849 -0.0001425 0.00014123
0.00046919 -9.5685e-05 0.00052102 0.00021096
3.9204e-05 -4.9414e-05 -0.00010655 -7.3943e-05 -0.0001395 0.00014762 0.055693 0.2095
-0.0031747 0.0033194 0.00084034 0.00075784
0.00035178 0.00023741 -0.00017579 -0.00012481 0.00037327 -5.6744e-05 -0.0031448 0.0032558
-0.045818 0.29484 -0.0049257 -0.00015302
-6.1147e-05 0.00026519 -9.3292e-05 -0.00027742 0.00042265 0.00019424 0.00089014 0.00078526
-0.0048504 -0.00017486 0.013543 0.29135
6440000000 -0.05501 0.25346 -0.0009261 0.0024158 0.0018821 -0.00079665 0.0003735 -0.00014636
0.00023462 -0.00039359 -0.00037378 -0.00012148
-0.00092733 0.0024183 0.26256 0.26464 0.0032584 0.0030421 9.0038e-05 -5.5278e-05
-0.00013672 -2.7015e-05 -9.2154e-05 -0.00033677
0.0018655 -0.00083267 0.003302 0.0029841 -0.088746 0.28465 -0.00020473 0.00031323
-0.00033344 -9.3594e-05 0.00049197 -0.00044311
0.00036314 -0.00014948 0.00010615 -5.8773e-05 -0.00020911 0.00028735 0.057311 0.20698
-0.0019599 0.0039135 0.00089358 0.00068201
0.00026513 -0.00041622 -0.00011487 -4.7837e-06 -0.00026773 -4.152e-05 -0.0019439 0.0039148
-0.0054537 0.30195 -0.0044914 0.0012287
-0.0002901 -0.00016172 -9.5127e-05 -0.00024605 0.00050014 -0.00043965 0.00090109 0.0007153
-0.0044759 0.0013051 0.02374 0.27688
6500000000 -0.035117 0.25458 -0.00026927 0.0020276 0.0013022 -0.00095197 0.00016338 -7.8065e-05
-8.2523e-06 0.00013096 1.4385e-06 0.00021301
-0.00027542 0.0020167 0.28905 0.23881 0.0035711 0.0026243 0.00010334 5.1696e-05
0.00019736 0.0001656 0.00021881 -8.3693e-05
0.0013061 -0.00095731 0.0036436 0.0025501 -0.076043 0.28241 1.3633e-05 -4.2951e-06
7.5368e-05 -0.00015118 -0.00010454 -0.00040673
0.00015528 -7.5557e-05 0.00010804 4.1257e-05 1.7224e-06 1.4253e-05 0.081992 0.20196
-0.00035923 0.003933 0.0011654 0.00045781
3.4959e-05 0.00021119 0.00013181 0.00019413 3.6325e-05 -7.6988e-05 -0.00042127 0.0039242
0.017432 0.30587 -0.003359 0.0021742
-8.7436e-05 0.00024878 0.00018966 -0.00013787 -0.00010324 -0.00044864 0.001059 0.00036443
-0.0033827 0.002206 0.061714 0.28014
