# Supplementary material for: Early Detection of Alzheimer’s Disease via Machine Learning-Based Microwave Sensing: An Experimental Validation
Source: Sensors (Basel). 2025 Apr 25;25(9):2718. doi: 10.3390/s25092718 (PMC12074295; doi:10.3390/s25092718)
Supplement: Supplementary file 1 [file sensors-25-02718-s001.zip › measurements_paper_sensors/26 febbraio - PART1/set9/CSF_10_m4.s6p]

!Keysight Technologies,M9804A,MY58100912,A.14.10.03
!Date: Thursday, April 27, 2023 10:28:33
!Correction: S11(C  6-Port  ) 
!S12(C  6-Port  ) 
!S13(C  6-Port  ) 
!S14(C  6-Port  ) 
!S15(C  6-Port  ) 
!S16(C  6-Port  ) 
!S21(C  6-Port  ) 
!S22(C  6-Port  ) 
!S23(C  6-Port  ) 
!S24(C  6-Port  ) 
!S25(C  6-Port  ) 
!S26(C  6-Port  ) 
!S31(C  6-Port  ) 
!S32(C  6-Port  ) 
!S33(C  6-Port  ) 
!S34(C  6-Port  ) 
!S35(C  6-Port  ) 
!S36(C  6-Port  ) 
!S41(C  6-Port  ) 
!S42(C  6-Port  ) 
!S43(C  6-Port  ) 
!S44(C  6-Port  ) 
!S45(C  6-Port  ) 
!S46(C  6-Port  ) 
!S51(C  6-Port  ) 
!S52(C  6-Port  ) 
!S53(C  6-Port  ) 
!S54(C  6-Port  ) 
!S55(C  6-Port  ) 
!S56(C  6-Port  ) 
!S61(C  6-Port  ) 
!S62(C  6-Port  ) 
!S63(C  6-Port  ) 
!S64(C  6-Port  ) 
!S65(C  6-Port  ) 
!S66(C  6-Port  ) 
!S6P File: Measurement: :
# Hz S  RI   R 50
500000000 -0.32789 -0.065259 -0.010039 -0.001335 -0.0084174 0.012085 -0.0044339 0.012737
0.013066 0.0061996 -0.0049394 0.0096124
-0.010086 -0.001288 -0.40927 -0.074998 0.0085881 -0.010893 0.0012757 0.01198
0.0084202 0.003593 0.001251 0.013927
-0.008411 0.012171 0.0085628 -0.010907 -0.25752 0.18955 0.0072439 0.0034923
-0.0022014 0.0087174 0.0013816 0.012567
-0.0043907 0.0128 0.0014035 0.012081 0.0072714 0.0034945 -0.32681 0.040124
-0.019879 -0.0057398 0.015983 0.026877
0.012929 0.0061254 0.008369 0.003497 -0.0022009 0.0087149 -0.019835 -0.0057085
-0.22044 -0.23225 -0.027783 0.0037642
-0.0048109 0.0096222 0.0014217 0.014093 0.0015355 0.012581 0.016297 0.026996
-0.028014 0.003551 -0.26163 -0.14342
560000000 -0.3163 0.10259 -0.022418 -0.06743 0.00036029 0.012807 0.0050263 0.010925
0.010737 0.0047025 0.010878 0.0092965
-0.022476 -0.067416 -0.37114 0.089663 -0.041499 -0.039229 0.013288 0.0021468
-0.013115 -0.0052833 0.0047092 -0.0014973
0.00043821 0.012832 -0.041656 -0.039189 -0.18231 0.23973 -0.00053501 -0.0051797
0.017689 0.0068324 0.0075386 -0.0057921
0.0051601 0.010966 0.013283 0.002037 -0.00051418 -0.0051365 -0.30435 0.12985
0.0072185 -0.022666 0.0059629 -0.02199
0.010644 0.004721 -0.013072 -0.0051188 0.017676 0.0067553 0.0072109 -0.022655
-0.30026 -0.050772 0.011246 -0.050723
0.011038 0.0087588 0.0044872 -0.0019865 0.0074084 -0.0057719 0.0060211 -0.021563
0.011628 -0.050777 -0.32989 0.0067244
620000000 -0.27492 0.080219 -0.023536 0.0087621 0.0033454 0.0090735 0.0087637 -0.0041381
0.012046 -0.00082784 0.00063152 -0.0016651
-0.023507 0.0087154 -0.39991 0.035371 -0.019262 -1.7414e-05 -0.0015315 -0.0022562
0.011896 -0.0053134 0.00069611 -0.0029897
0.0034604 0.0090458 -0.019284 2.5216e-05 -0.15571 0.24965 -0.0013273 -0.0052052
-0.0044179 -0.0027933 0.0085286 -0.0030405
0.0088616 -0.0041264 -0.0015483 -0.0022481 -0.0013142 -0.0052231 -0.26281 0.14015
-0.039773 -0.019731 0.012257 0.028174
0.011793 -0.00092995 0.011866 -0.0053705 -0.0044717 -0.0027388 -0.039735 -0.019668
-0.21522 -0.087849 -0.043445 0.01386
0.00085695 -0.0015642 0.0007355 -0.0031338 0.0085298 -0.0028737 0.0124 0.028257
-0.043478 0.014236 -0.24511 -0.031813
680000000 -0.24153 0.17334 -0.026353 -0.015111 0.0044613 0.0056385 0.0014671 -0.0074459
-0.0026485 -0.011946 0.006007 -0.0062759
-0.026303 -0.015109 -0.39051 0.13678 -0.033101 -0.0023662 -0.0016865 -0.00039862
-0.0016604 -0.010058 -0.0005629 -0.0014255
0.0045147 0.0056712 -0.033159 -0.0022773 -0.10822 0.27216 -0.00081799 0.00012891
-0.0014401 0.00062807 -0.0029873 -0.0088856
0.001473 -0.0074537 -0.0016527 -0.00034475 -0.00081201 0.00017409 -0.21953 0.19246
-0.022837 -0.0087844 -0.0088888 -0.011446
-0.0026223 -0.012142 -0.0016249 -0.010086 -0.0014086 0.00060963 -0.022831 -0.0087714
-0.28248 0.016248 -0.0065115 -0.0076291
0.0059258 -0.0069449 -0.00071599 -0.0017378 -0.002988 -0.0090653 -0.0085311 -0.011165
-0.0064762 -0.007886 -0.26107 0.0744
740000000 -0.19576 0.1672 -0.041307 0.026376 0.014021 -0.0039303 -0.0001256 -0.0042372
-0.0038526 -0.0013029 -0.0067625 0.0030243
-0.041285 0.026383 -0.33714 0.15624 -0.037194 0.034537 0.00016262 -0.0061696
-0.013297 0.0067246 -0.0010989 -0.0058262
0.013996 -0.0039709 -0.037162 0.034707 -0.075841 0.27331 -0.0017788 0.0032929
-0.0016513 -0.0049365 -0.0021857 0.0004594
-0.00020653 -0.0042366 0.00011428 -0.0061621 -0.0018196 0.0032809 -0.20345 0.19923
-0.042619 -0.0089004 0.022791 0.016434
-0.0039096 -0.0013295 -0.013233 0.0068628 -0.0016684 -0.0048813 -0.042698 -0.0088591
-0.17993 0.050339 -0.044164 -0.00012992
-0.006834 0.0027796 -0.00085111 -0.0055941 -0.0023598 0.0007471 0.022533 0.016586
-0.044069 -3.8298e-05 -0.25235 0.077933
800000000 -0.16644 0.21272 -0.022668 0.015841 0.0058535 -0.010297 -0.0044931 -0.0022498
-0.0040221 0.0017849 0.0047669 0.00030012
-0.022675 0.015801 -0.34533 0.22768 -0.0090694 0.034756 -0.0019655 0.0023239
-0.00035659 0.0024823 0.0010183 0.0056919
0.0058341 -0.010363 -0.0089731 0.034833 -0.037179 0.29911 0.0011241 0.0012004
3.3268e-05 0.0033271 -0.0013849 0.00086794
-0.0045015 -0.0022757 -0.0019517 0.0023189 0.0011415 0.001192 -0.17488 0.22689
-0.029283 0.013292 0.015227 -0.010301
-0.0040576 0.0018 -0.00035564 0.0024787 1.677e-05 0.0033244 -0.029273 0.013334
-0.23291 0.073303 -0.018735 0.020542
0.0045828 0.00057875 0.0010492 0.0058162 -0.0015307 0.00080557 0.015312 -0.010537
-0.01854 0.020716 -0.24706 0.13123
860000000 -0.13289 0.23374 -0.018749 0.030434 -0.0030956 -0.010418 -0.0017479 0.00052059
0.0041173 0.0051567 -0.0036964 -0.0022877
-0.018745 0.030373 -0.2989 0.27285 0.007351 0.034928 0.00013995 0.0019342
0.003892 0.00078277 0.0039368 0.00029397
-0.0031101 -0.010417 0.0074723 0.034953 0.010876 0.30966 -0.00050734 -0.00044269
0.0024903 -0.0017324 0.0017053 0.004186
-0.0017933 0.00052414 0.0001329 0.0019253 -0.0005146 -0.00044984 -0.13881 0.23899
-0.018963 0.018098 -0.0060833 -0.0096818
0.0041781 0.0051869 0.0038915 0.00072618 0.0024857 -0.0017192 -0.018959 0.018123
-0.17745 0.13259 -0.026192 0.017306
-0.0036147 -0.0026216 0.0037338 0.00013479 0.0017967 0.0042435 -0.0062288 -0.0093858
-0.026096 0.01719 -0.19974 0.17731
920000000 -0.10999 0.25801 0.0040796 0.039585 -0.0095066 -0.0047163 -0.0018101 0.0017396
7.0675e-05 0.0017154 0.0029601 -0.0014261
0.0040624 0.039531 -0.27233 0.29516 0.028255 0.023456 0.0015741 0.0011881
0.0068244 3.7771e-05 0.0038575 -0.0026241
-0.009533 -0.0046859 0.028381 0.023407 0.057441 0.31223 0.0017629 -3.0917e-05
0.00044076 -0.00024273 0.0010998 -0.0014341
-0.0018049 0.0017049 0.001543 0.0012349 0.0017672 -2.9264e-05 -0.1151 0.25636
-0.01251 0.031075 0.0042715 -0.006701
0.00010106 0.0016889 0.0068546 -7.454e-06 0.00042977 -0.00024761 -0.01244 0.031098
-0.16961 0.13874 -0.0032191 0.028375
0.0029532 -0.0011668 0.0039148 -0.002694 0.0010691 -0.0014549 0.0043267 -0.006843
-0.0031771 0.028276 -0.20753 0.19199
980000000 -0.064141 0.27979 0.016457 0.031163 -0.0097003 0.0046738 0.0020286 0.0035402
0.0038312 -0.0014574 -0.0035339 -0.0027956
0.016406 0.031162 -0.2204 0.33232 0.033644 0.0055387 0.0019109 -0.00021161
0.0018188 -0.0061167 -0.00038027 -0.003076
-0.0096655 0.0046938 0.033691 0.0054283 0.10417 0.3072 0.00045283 -0.0011118
0.00027106 -0.0019384 0.0014201 -0.00027927
0.002049 0.0035711 0.0019031 -0.00023735 0.00045624 -0.0011175 -0.076603 0.26815
0.0072197 0.030897 -0.0095282 -0.0081923
0.0038203 -0.0015183 0.0017828 -0.0061575 0.00027017 -0.0019215 0.0072818 0.030882
-0.1398 0.17354 0.005406 0.020457
-0.0034798 -0.0029931 -0.00042875 -0.0030932 0.0014838 -0.00026901 -0.0096023 -0.0079796
0.0055416 0.020199 -0.16775 0.23957
1040000000 -0.023292 0.28952 0.033538 0.020173 -0.0012464 0.0077602 0.0025181 0.00058962
0.00035944 -0.0034896 -0.00014771 -0.0016897
0.033488 0.020177 -0.18536 0.34688 0.030327 -0.014557 0.0014311 -0.0017771
-0.0025169 -0.0025442 -0.0010507 -0.0028328
-0.0012129 0.0077499 0.03031 -0.014682 0.15092 0.29483 -0.00056442 -0.0014738
-0.0015629 -0.00095614 -0.00061911 -0.0012158
0.0025004 0.00054738 0.0014189 -0.0017964 -0.00056039 -0.0014734 -0.04953 0.27879
0.019285 0.019884 -0.0024444 0.0012952
0.0003379 -0.0034768 -0.0025363 -0.0025824 -0.001562 -0.00095019 0.01934 0.019867
-0.10732 0.18212 0.014003 0.019905
-0.00013739 -0.0014026 -0.0010328 -0.0029278 -0.00061739 -0.0012359 -0.0024115 0.0012041
0.014091 0.020034 -0.14623 0.2607
1100000000 0.021774 0.30043 0.037374 -0.0027153 0.0035843 0.0043136 0.0024017 -0.0010194
-0.0025246 -0.0031512 -0.0041991 0.00012577
0.037345 -0.0026837 -0.14177 0.36733 0.015818 -0.02818 -0.00017997 -0.0018168
-0.0035907 -0.00088927 -0.0037586 -0.00048204
0.0036042 0.0042919 0.015725 -0.028277 0.19797 0.27558 -0.0017956 0.00036248
-0.0016575 0.00071591 -0.0011343 -0.00053801
0.0023893 -0.00099457 -0.00019937 -0.0018204 -0.001803 0.00035908 -0.0088042 0.28424
0.025624 0.0061458 -0.0028168 8.5204e-05
-0.0025409 -0.0031811 -0.0035929 -0.00088386 -0.0016538 0.00071964 0.025625 0.0060957
-0.08921 0.19836 0.020033 0.009856
-0.0042238 -2.8252e-05 -0.0037828 -0.00048563 -0.00112 -0.00051816 -0.0028703 0.00010068
0.020126 0.0097273 -0.1013 0.29304
1160000000 0.072845 0.29769 0.025638 -0.020357 0.0035734 -0.00070106 -0.00033064 -0.0023245
-0.0042134 -0.0010798 -0.0013691 0.0042294
0.025642 -0.02032 -0.097996 0.37283 -0.0036875 -0.029373 -0.0016336 -0.0015028
-0.0026628 0.0024167 -0.0015926 0.0020515
0.003584 -0.00072189 -0.0038267 -0.029374 0.2419 0.24533 -0.00053378 0.0017356
-0.0005117 0.0018554 -0.001045 0.0003307
-0.00033052 -0.0023665 -0.0016689 -0.0015188 -0.00054555 0.0017327 0.030846 0.28162
0.022692 -0.010458 -0.0036924 0.0050753
-0.0042146 -0.0010797 -0.0026439 0.0024384 -0.00051459 0.0018566 0.022672 -0.010465
-0.054639 0.20991 0.020036 0.00053863
-0.0013413 0.0043398 -0.0015388 0.0020354 -0.001022 0.00024259 -0.0035584 0.0050478
0.020106 0.0006066 -0.052952 0.29703
1220000000 0.11672 0.28921 0.012283 -0.030734 -0.0010779 -0.0015961 1.5817e-05 -0.00098398
-0.0027892 0.0022811 0.001147 0.0021324
0.012284 -0.030694 -0.052919 0.38755 -0.017182 -0.02143 -0.0025341 0.00059443
0.00012062 0.0031146 -0.00081305 0.0019853
-0.0010868 -0.0015974 -0.017316 -0.02138 0.28138 0.20669 0.00090881 0.0014903
0.00069504 0.0011299 0.00015399 0.00057589
4.2726e-05 -0.00095697 -0.0025268 0.00058617 0.00090681 0.0014918 0.071138 0.27342
0.011469 -0.017779 0.0022714 0.0015985
-0.0027953 0.0023105 0.00015926 0.0031418 0.00070475 0.0011243 0.011461 -0.017811
-0.032617 0.22144 0.015334 -0.012803
0.0011486 0.0019416 -0.00088127 0.0019354 0.00013612 0.00061639 0.0022636 0.0015646
0.01535 -0.012874 -0.023098 0.31518
1280000000 0.16772 0.26974 -0.0071327 -0.029907 -0.0020206 0.0016409 -0.0010625 -0.0020109
-0.0010792 0.0033788 0.0025681 0.0012777
-0.0071066 -0.029874 -0.0055218 0.37947 -0.024274 -0.008062 -0.00072433 0.0014277
0.0016912 0.001768 0.00069182 0.0020792
-0.002007 0.0016495 -0.024337 -0.0079596 0.31255 0.16305 0.0014698 -0.0001804
0.0011321 0.00028233 0.00022671 0.00040849
-0.0010843 -0.0020352 -0.00073595 0.0014318 0.0014696 -0.00018086 0.10788 0.25682
0.0012312 -0.020386 -0.0001897 6.3261e-05
-0.0010501 0.003376 0.0017134 0.0017571 0.0011358 0.00027211 0.0011744 -0.020375
0.0046607 0.2276 0.0037416 -0.016216
0.0025913 0.0013619 0.00073449 0.0020402 0.00022766 0.00038106 -0.00011179 0.00018363
0.0036536 -0.016122 0.025383 0.31919
1340000000 0.20546 0.2378 -0.017428 -0.020295 0.0002149 0.0042245 -0.0018629 -0.00076095
0.0015289 0.0028741 0.0018649 -0.0013949
-0.017397 -0.020279 0.033891 0.372 -0.021258 0.0048605 -0.00012287 0.0018927
0.0018629 0.00074779 0.0012899 0.00078747
0.00023903 0.0042229 -0.021263 0.0049768 0.335 0.11564 0.00080477 -0.0010024
0.00060578 -0.00057289 0.00013523 0.00022682
-0.0018391 -0.00075509 -0.00012119 0.0018817 0.00080068 -0.0010013 0.14079 0.23659
-0.0089834 -0.017348 0.00094814 0.00051836
0.0015418 0.0028709 0.0018839 0.00074162 0.00061017 -0.00057351 -0.0090075 -0.017343
0.034425 0.22547 -0.0034014 -0.014527
0.0018026 -0.0015014 0.0012252 0.00080537 0.00011725 0.00026351 0.00090027 0.00042621
-0.0032725 -0.014663 0.063138 0.31548
1400000000 0.24051 0.20109 -0.024101 -0.0085499 0.0047947 0.003234 -0.0021332 0.00074429
0.0026724 0.0010551 0.0003023 -0.0014545
-0.024082 -0.0085648 0.072444 0.35953 -0.014184 0.012891 0.0012425 0.0012139
0.0011406 -0.00067299 0.0011397 0.00015461
0.0048228 0.0032127 -0.014147 0.012977 0.34867 0.062075 -0.00011936 -0.0013956
0.00011818 -0.00014403 0.00040463 0.00038054
-0.0021332 0.00075998 0.0012717 0.0012092 -0.00011413 -0.0014046 0.17031 0.20793
-0.015316 -0.010066 -0.00084188 -0.00016908
0.002681 0.001032 0.0011156 -0.0006909 0.00010948 -0.00015324 -0.015365 -0.010042
0.068502 0.22385 -0.01018 -0.009432
0.00032967 -0.0013911 0.0011625 9.9234e-05 0.000427 0.00031399 -0.00088302 -4.6901e-05
-0.010238 -0.0095162 0.10864 0.30618
1460000000 0.26401 0.15781 -0.021251 0.0043806 0.0051656 -0.0016699 -0.0014238 0.0016992
0.0023093 -0.00047765 -0.00020123 -0.00074128
-0.021239 0.004364 0.10658 0.33741 -0.0049316 0.015232 0.0016141 0.0002417
0.001007 -0.0012938 0.0012047 -0.0005914
0.0051635 -0.0016761 -0.004865 0.015284 0.3551 0.0074911 -0.0010937 -0.0010225
0.00042577 -0.00021188 0.00064661 -0.0004294
-0.0014049 0.0017024 0.001611 0.00025426 -0.0010969 -0.0010189 0.1966 0.17909
-0.016323 -0.0026061 -0.00092856 0.0020551
0.0023328 -0.00046789 0.0010049 -0.0013104 0.00043146 -0.00020823 -0.016303 -0.0025478
0.098038 0.21132 -0.012408 -0.0030377
-0.00020656 -0.00081404 0.0011687 -0.00059263 0.00070543 -0.00036191 -0.00090369 0.0019919
-0.012348 -0.0030106 0.14196 0.28589
1520000000 0.27746 0.11699 -0.015572 0.010285 0.0031385 -0.0039786 0.00020025 0.0026432
0.002377 -0.0019859 -0.0010944 -0.00010978
-0.015565 0.01027 0.14024 0.32405 0.0025193 0.01233 0.0016599 -0.00064598
0.00011674 -0.0010139 0.0003173 -0.0010211
0.0031185 -0.0039927 0.0026 0.012329 0.34795 -0.048536 -0.00074912 -0.00028179
0.00068134 -0.00095679 0.00017006 -0.000209
0.0002166 0.0026496 0.0016642 -0.00066637 -0.00074628 -0.00028262 0.22012 0.14128
-0.015311 0.0033769 0.0016426 0.0020161
0.0023544 -0.002002 0.00011607 -0.0010044 0.00069027 -0.00095551 -0.0153 0.0034117
0.12671 0.20043 -0.012144 0.0017675
-0.0010477 -9.9357e-05 0.0002961 -0.00099391 0.00016056 -0.00019926 0.0015953 0.002091
-0.012282 0.0017186 0.17542 0.26772
1580000000 0.288 0.071464 -0.0086011 0.013961 -0.0011206 -0.0046112 0.0015187 0.0017678
-0.00019411 -0.0024171 -0.00018741 0.00042466
-0.0086086 0.013946 0.16771 0.29943 0.0056742 0.0069495 0.00061346 -0.0015414
-0.00043455 -0.0011214 -0.00023683 -0.00070696
-0.0011175 -0.0046107 0.0057197 0.0069274 0.32808 -0.10597 -0.0014394 0.00030383
-0.00046034 -0.0013488 0.00029575 -0.00052439
0.0015082 0.0017491 0.00059805 -0.0015351 -0.0014245 0.00029878 0.23431 0.10244
-0.011115 0.0086014 0.0021718 0.00069596
-0.00020223 -0.0024136 -0.00045208 -0.001128 -0.00045719 -0.0013389 -0.011078 0.0086419
0.15195 0.18461 -0.009518 0.007968
-0.00019126 0.00039087 -0.00023926 -0.00071156 0.00032232 -0.00052089 0.0022862 0.00067281
-0.0094102 0.0080928 0.20915 0.24214
1640000000 0.29095 0.031107 -0.0014808 0.012736 -0.0029093 -0.0021928 0.0027507 0.0010196
-0.0008061 -0.0017616 -0.00039478 0.00048405
-0.0015061 0.012729 0.19702 0.27601 0.005598 0.0020846 -0.00049339 -0.0018225
-0.00089108 -0.00049585 -0.00049825 -0.00065451
-0.002913 -0.0021781 0.0056214 0.0020585 0.29914 -0.15466 -0.00071951 0.001192
-0.0010932 -0.0010492 -0.00014899 -0.00044409
0.0027699 0.0010137 -0.0005124 -0.0018243 -0.00071438 0.0011928 0.24714 0.054094
-0.0063582 0.0091355 0.0025373 -0.00072394
-0.00081551 -0.0017626 -0.00089532 -0.000491 -0.0011029 -0.0010273 -0.0063165 0.0091188
0.17552 0.16322 -0.0043724 0.010042
-0.00036463 0.00046443 -0.00049467 -0.00060968 -0.00015711 -0.00042012 0.0024963 -0.00068452
-0.0044598 0.0099234 0.23516 0.21231
1700000000 0.28538 -0.013474 0.0021963 0.0096667 -0.0032763 0.00030833 0.0030879 -0.00126
-0.0022268 -0.00055629 0.00044589 0.00034276
0.002179 0.0096607 0.21587 0.24525 0.0028607 -0.00058399 -0.0014325 -0.00069765
-0.00076356 -0.00012882 -0.00079262 -0.00043736
-0.0032591 0.0003219 0.0028598 -0.00060369 0.25589 -0.19384 0.00014406 0.0015863
-0.002042 -0.00012246 -0.00046168 -0.00089855
0.0030799 -0.0012867 -0.0014361 -0.00069361 0.00016278 0.0015872 0.24481 0.0045501
-0.0036163 0.0092457 0.0016853 -0.0020914
-0.0022198 -0.00054965 -0.00076676 -0.00010622 -0.0020252 -0.000106 -0.0036198 0.0092562
0.19459 0.14535 0.00066792 0.010045
0.00045742 0.00031085 -0.00080442 -0.00042143 -0.00049029 -0.00091442 0.0017801 -0.0020528
0.00073755 0.010138 0.25319 0.17902
1760000000 0.27456 -0.061737 0.0044271 0.0062307 -0.0020816 0.0012247 0.0012764 -0.0035341
-0.0012714 0.00064516 0.00021019 -0.00055659
0.004428 0.0062235 0.24215 0.2065 3.4136e-05 -0.0018978 -0.0012527 6.0063e-05
-0.001102 0.00089879 -0.00053804 0.00034085
-0.002065 0.0012383 2.9736e-05 -0.0018959 0.20731 -0.22638 0.0011373 0.0013716
-0.0010978 0.0014623 -0.0014194 -0.00073629
0.0012799 -0.0035454 -0.00127 6.5606e-05 0.0011242 0.0013681 0.2364 -0.047095
-0.00058362 0.0080026 -0.00014852 -0.0025633
-0.0012492 0.00066463 -0.0010939 0.00090012 -0.0010946 0.0014763 -0.00057437 0.0079823
0.21054 0.11305 0.0046312 0.0072517
0.00017974 -0.00051742 -0.00054315 0.0003221 -0.0013881 -0.00072353 -0.00018175 -0.0025516
0.0046576 0.0071987 0.26689 0.14173
1820000000 0.25202 -0.098906 0.0044579 0.0026171 7.6319e-05 0.0024137 -0.0009239 -0.0031189
-0.0010167 0.0010146 -0.00010638 -5.8598e-05
0.004448 0.0026222 0.25354 0.17765 -0.0021711 -7.9771e-06 -0.0014683 0.00092934
-9.0801e-05 0.0011798 -0.00061695 0.00039416
8.8089e-05 0.002405 -0.0021742 8.1602e-06 0.15726 -0.24133 0.0018388 0.00054925
-0.0001604 0.0022773 -0.0017915 0.00021579
-0.00096564 -0.0031328 -0.0014687 0.00094661 0.0018381 0.00054651 0.20763 -0.094553
0.00054934 0.0064742 -0.0015849 -0.001841
-0.0010267 0.0010161 -8.6767e-05 0.001184 -0.00014888 0.0022862 0.00056024 0.0064838
0.23009 0.086567 0.0056633 0.0033737
-9.0951e-05 -4.6879e-05 -0.00061526 0.00038921 -0.0018305 0.00018807 -0.0015299 -0.0018578
0.0056618 0.0033654 0.27063 0.10672
1880000000 0.2187 -0.14022 0.0022114 0.00054489 -0.00019009 0.002388 -0.0028786 -0.0024253
-5.124e-05 0.0015979 0.00042737 -0.00057951
0.0022158 0.00054744 0.25874 0.13156 -0.0040459 0.0029262 -0.00030409 0.0018134
0.00047678 0.0013235 0.0001301 0.00090166
-0.00016205 0.0023847 -0.0040336 0.0029527 0.10546 -0.24932 0.0019707 -0.0011581
0.0016151 0.0019663 -0.0010559 0.0015495
-0.0028143 -0.0023681 -0.00028048 0.0018442 0.0019783 -0.0011616 0.16752 -0.1355
0.0010863 0.004802 -0.0025032 0.00017345
-3.4144e-05 0.0016268 0.00050054 0.0013238 0.001632 0.0019398 0.0011293 0.0047736
0.23609 0.05717 0.0057804 0.00090277
0.0004372 -0.00058099 0.00012019 0.00092178 -0.0010988 0.0015514 -0.0025834 7.3729e-05
0.0058263 0.00079412 0.27222 0.072454
1940000000 0.18031 -0.16682 0.00020732 -0.0010737 0.0019907 0.0018178 -0.0037593 0.00030768
0.0013008 0.00084356 -0.00052304 -0.00065748
0.00020145 -0.0010869 0.26101 0.10056 -0.0017111 0.0058046 0.0010775 0.0014315
0.0018954 0.00052155 0.00087898 0.00020803
0.0020064 0.0017896 -0.0016769 0.005817 0.06209 -0.24144 0.00059671 -0.0024612
0.0022375 0.00041954 0.00044004 0.001782
-0.0037655 0.00032729 0.0010877 0.0014188 0.00059845 -0.0024801 0.11517 -0.16677
0.00017425 0.0034275 -0.0016885 0.0015468
0.0013121 0.00079656 0.0019031 0.00050572 0.0022567 0.00043504 0.00014967 0.003435
0.24159 0.021065 0.0043127 -0.0029476
-0.00059153 -0.00069935 0.00089247 0.00017657 0.00042529 0.0017424 -0.0016862 0.0015663
0.0042519 -0.0029179 0.26246 0.036785
2000000000 0.135 -0.1826 -0.0034188 0.00091647 0.0029507 0.001046 -0.002509 0.0036606
0.00084359 0.00029189 -0.00067557 0.00038345
-0.0034251 0.00091094 0.24838 0.065007 -0.00043271 0.0076166 0.0016569 0.00032604
0.001285 -0.0012207 0.00045758 4.78e-05
0.00295 0.0010527 -0.00039141 0.0076338 0.020753 -0.2282 -0.0014394 -0.0015481
0.0020891 -0.0010205 0.001766 0.0014843
-0.0024315 0.0036923 0.0016887 0.00031022 -0.0014394 -0.0015599 0.062232 -0.17793
-0.0011057 0.0034006 -0.00032702 0.0021736
0.00086961 0.00033605 0.001291 -0.0012178 0.002096 -0.0010488 -0.0010897 0.0033953
0.24005 -0.01114 0.00052346 -0.0039572
-0.00062639 0.00044603 0.0004672 7.0412e-05 0.0018018 0.0014385 -0.00035707 0.0020505
0.00058885 -0.0040938 0.24971 0.0082595
2060000000 0.087721 -0.19136 -0.0042359 0.0030858 0.0027863 -0.00051713 0.00086536 0.0034618
0.0015867 -0.00040036 -0.00021983 0.0011702
-0.0042315 0.0030754 0.23557 0.035428 0.0044428 0.0085959 0.0011125 -0.00078896
0.00064985 -0.0015167 0.00049742 -0.00010555
0.0027657 -0.00053889 0.0045015 0.0085728 -0.013149 -0.20989 -0.0018902 0.00031802
0.00062464 -0.0023134 0.0029058 0.0003883
0.00086121 0.0034757 0.00112 -0.00079021 -0.0018823 0.00031995 0.0097266 -0.17542
-0.0020051 0.0046045 0.0012695 0.0012664
0.001561 -0.0004088 0.00063994 -0.0015082 0.00064427 -0.0023229 -0.0020708 0.0046329
0.22704 -0.04907 -0.0014992 -0.0046436
-0.00025629 0.0012191 0.0004888 -7.1285e-05 0.0029237 0.00045403 0.0011541 0.0012043
-0.0015488 -0.0046512 0.23432 -0.016576
2120000000 0.042633 -0.18256 -0.0034575 0.006278 0.0023927 -0.0026153 0.0029874 0.0021737
0.00067798 -0.0014661 0.00078716 0.00017797
-0.0034555 0.0062676 0.21536 0.012249 0.0067458 0.0048064 0.0011115 -0.0014286
-0.0011877 -0.0021152 -3.3644e-05 -0.00099466
0.0023643 -0.0026271 0.0067868 0.0047715 -0.041826 -0.19218 -0.00074563 0.0015951
-0.0015058 -0.0016469 0.0007352 -0.0021768
0.0029675 0.0021369 0.0011082 -0.0014146 -0.00073743 0.0016147 -0.039361 -0.15838
-0.0022549 0.006526 0.0018039 0.0010596
0.00070133 -0.0014531 -0.0011853 -0.0021094 -0.0015393 -0.0016781 -0.0021657 0.0065167
0.21322 -0.082607 -0.0058384 -0.002399
0.00088908 9.1841e-05 -3.4321e-05 -0.00099938 0.00076417 -0.0021958 0.0017008 0.0010616
-0.0058632 -0.0024612 0.21361 -0.031528
2180000000 0.0024545 -0.17082 -0.0020732 0.0094331 0.00060643 -0.002242 0.0032825 -0.00029978
0.00038634 -0.0011484 0.0011691 0.00022316
-0.0020959 0.0094128 0.19643 -0.007263 0.0079515 0.0042053 -0.001039 -0.0016853
-0.0022394 0.00066946 1.8941e-05 0.00024498
0.00057649 -0.0022281 0.0079839 0.0041471 -0.062797 -0.16839 0.0011025 0.0016105
-0.001071 -0.00018386 0.00046326 -0.0020323
0.0032224 -0.00033226 -0.001032 -0.0016877 0.0011181 0.0015884 -0.076257 -0.1331
-0.0010359 0.0092968 0.0019987 0.00017879
0.00031888 -0.001164 -0.0022261 0.00067698 -0.001013 -0.00019048 -0.0010818 0.009369
0.18723 -0.11368 -0.0062391 0.0016815
0.0011184 0.00035555 9.8661e-06 0.00026743 0.00048347 -0.0020092 0.0019087 9.6228e-05
-0.0063583 0.0017108 0.19758 -0.047224
2240000000 -0.027678 -0.14617 0.0019498 0.010784 -0.0004288 -0.0029576 0.0019367 -0.0023946
-0.001778 -0.00060769 0.00053711 -0.0017297
0.0019248 0.010765 0.17621 -0.012805 0.0090535 0.00056078 -0.00094113 -0.00011458
-0.00061692 0.001256 -0.00061072 -0.00071868
-0.00047373 -0.0029671 0.0090627 0.00048788 -0.080078 -0.14325 0.0018412 -0.0016054
-0.001205 0.00010433 -0.0022512 -0.0015843
0.0018978 -0.0024378 -0.00096766 -9.7665e-05 0.0018328 -0.0015945 -0.11113 -0.1035
0.0011969 0.011002 0.0017845 -0.00049727
-0.0018037 -0.00063463 -0.00063026 0.0012492 -0.0012864 0.00011384 0.0012862 0.011016
0.15875 -0.13093 -0.0064993 0.0042493
0.00056963 -0.0018333 -0.00054234 -0.00074983 -0.002241 -0.0015995 0.0017018 -0.00047572
-0.0063423 0.0042118 0.1728 -0.056374
2300000000 -0.054185 -0.11952 0.0071531 0.0090695 -0.0013224 -0.0021846 -0.00078797 -0.0017135
-0.0011979 0.00044949 -0.00101 -0.00076129
0.0071295 0.0090538 0.1566 -0.022824 0.0092959 -0.002013 -0.00085244 0.00067748
-0.0003037 0.0016324 -0.0001174 0.00080372
-0.0013152 -0.0021744 0.0092982 -0.0020829 -0.090981 -0.11949 -1.5303e-05 -0.0016031
-5.0893e-05 0.0018617 -0.0021642 0.0006615
-0.00076657 -0.001781 -0.00081023 0.00068365 -1.3303e-05 -0.0016166 -0.13086 -0.06846
0.0057359 0.011127 0.00019837 -0.001935
-0.0011073 0.000474 -0.00027358 0.0016395 -3.2063e-05 0.0018522 0.0056783 0.011102
0.12474 -0.15222 -0.0040586 0.0074623
-0.00095011 -0.00072824 -6.5381e-05 0.00085006 -0.0021094 0.00059424 0.00032671 -0.0018168
-0.0040365 0.0074696 0.15817 -0.057975
2360000000 -0.072369 -0.088498 0.010248 0.0086315 -0.0012591 -0.0016448 -0.0017183 -0.00076902
-0.00049596 0.0011303 -0.0013332 -0.00051787
0.010234 0.0086163 0.14568 -0.023031 0.0085193 -0.0053977 -0.00051523 0.00083385
0.0020867 0.00042135 -6.3056e-05 -0.00015362
-0.0012515 -0.0016442 0.008496 -0.005465 -0.10199 -0.098356 -0.0025366 -0.0011296
0.0011007 0.00011332 -0.0010195 0.0018216
-0.0016465 -0.00077568 -0.0004791 0.00085279 -0.0025406 -0.0011162 -0.14911 -0.035829
0.010031 0.010545 0.0013319 -0.0024054
-0.00056057 0.001228 0.0021025 0.00041632 0.0010882 0.0001207 0.010088 0.010529
0.094836 -0.15287 0.00033273 0.0087744
-0.0013536 -0.00049662 -0.00010078 -0.00014011 -0.00094881 0.0018722 0.0012733 -0.0024684
0.00040172 0.0087094 0.1353 -0.06098
2420000000 -0.080195 -0.059616 0.013944 0.0032418 -0.0034041 -0.001154 -0.00087412 0.0008829
0.0010582 0.0014786 -0.0015148 0.0014822
0.013942 0.0032706 0.12928 -0.022506 0.0046887 -0.0073991 0.00131 0.00089732
0.00087913 -0.0014082 -0.00017918 -0.00012359
-0.0034369 -0.001133 0.0046422 -0.0074411 -0.11377 -0.077336 -0.0021978 0.0013746
9.3663e-05 -0.00029135 0.00039791 0.0028303
-0.00087212 0.00089254 0.0013303 0.00090791 -0.0021747 0.0013893 -0.1574 0.008658
0.014508 0.0080006 2.2789e-05 -0.0027695
0.0010023 0.0013631 0.00086531 -0.0014223 7.7905e-05 -0.00027764 0.014479 0.0078634
0.060397 -0.15193 0.0017346 0.0096484
-0.0015179 0.001537 -0.0001229 -0.00017199 0.00033946 0.0027834 0.00012996 -0.0027103
0.0017955 0.0095335 0.11766 -0.05526
2480000000 -0.081522 -0.030373 0.013874 -0.0022212 -0.0016723 9.8681e-05 -0.00012968 0.0014715
0.0015834 -0.00038954 8.7489e-05 0.0016042
0.013879 -0.0022137 0.1307 -0.024568 0.0026477 -0.0091732 0.0011113 -4.2311e-05
-0.00061677 -0.0011605 -0.00015702 -0.00026702
-0.001649 0.00011266 0.0025891 -0.0092067 -0.11721 -0.058706 -0.00062018 0.0031581
-0.00017841 -0.00083547 0.0018713 0.0012335
-0.00011778 0.0014613 0.0011212 -5.6795e-05 -0.00062111 0.0031582 -0.159 0.044699
0.01835 0.0011021 -0.0015662 -0.0024681
0.0016644 -0.00041399 -0.00060915 -0.0011975 -0.00018784 -0.00083373 0.018502 0.0011127
0.029535 -0.14579 0.0045115 0.0082014
0.00012424 0.0014839 -0.00018658 -0.00019661 0.0019105 0.0011909 -0.0017376 -0.0025386
0.004423 0.0081805 0.098302 -0.052786
2540000000 -0.086158 -0.0013962 0.0117 -0.0058995 -0.0022795 0.0010047 0.00057662 0.00061009
5.8783e-05 -0.0017174 0.0010828 0.0018451
0.011715 -0.0058729 0.11676 -0.014829 -0.0014048 -0.0082286 0.00053731 -0.0014783
-0.00165 -0.0001079 -0.00057247 0.00027849
-0.002306 0.0010234 -0.001466 -0.0082196 -0.12405 -0.034474 0.0020168 0.0023919
-0.0011086 -0.00013607 0.0018343 -0.00090312
0.00063142 0.00058785 0.00053655 -0.001454 0.0020184 0.0024159 -0.15824 0.085255
0.017904 -0.0047086 -0.0024365 -0.0017345
9.2972e-06 -0.0017411 -0.0016052 -0.00010468 -0.0010344 -0.00011238 0.017747 -0.0048751
0.0033189 -0.13034 0.0070271 0.006461
0.0010136 0.0018519 -0.00054585 0.00026302 0.0018022 -0.0008866 -0.0024409 -0.0016649
0.0069999 0.0065183 0.082422 -0.038091
2600000000 -0.078294 0.022709 0.0086897 -0.0094287 -0.001204 0.0024859 0.00063084 -0.00048672
-0.0012943 -0.00085836 0.0019219 0.00067489
0.0086791 -0.0094085 0.11237 -0.030698 -0.0037325 -0.0062301 -0.00053711 -0.00066384
-0.00037079 0.0016682 -7.5866e-05 0.00077278
-0.0011692 0.0024991 -0.0038005 -0.0062131 -0.12825 -0.010496 0.0030694 3.0574e-05
-5.0225e-05 0.0015008 0.0013347 -0.001534
0.00061593 -0.0004466 -0.00053472 -0.00066988 0.0030805 4.9311e-05 -0.14258 0.11773
0.01488 -0.011895 -0.003402 4.8746e-05
-0.0013562 -0.0008828 -0.00037358 0.001661 -8.8493e-05 0.0014883 0.014909 -0.011877
-0.023394 -0.11554 0.0093425 0.0056017
0.0019253 0.00061692 -0.00011665 0.00078551 0.0013342 -0.0015745 -0.0034727 -8.419e-06
0.0093798 0.0054892 0.075847 -0.023944
2660000000 -0.074086 0.048114 0.0049567 -0.011561 -8.4803e-05 0.001075 -0.00012686 7.288e-05
-0.0025268 0.00033902 0.0013362 -0.00077186
0.0049778 -0.011524 0.11857 -0.026375 -0.0051052 -0.0044655 -0.0012169 -0.00030833
0.00024756 0.0019655 0.00060038 0.00077269
-8.5034e-05 0.0010639 -0.0051442 -0.0044248 -0.12878 0.0093709 0.0019036 -0.0015749
0.00027245 0.00068415 -0.00090107 -0.0016866
-0.00012053 4.3056e-05 -0.0012496 -0.00030861 0.0019092 -0.0015904 -0.12474 0.14914
0.0084595 -0.015934 -0.0024212 0.0011148
-0.0024941 0.00042531 0.00025531 0.0019834 0.00031903 0.00065133 0.0083165 -0.016048
-0.041583 -0.099543 0.01089 0.0015745
0.0013832 -0.00084986 0.00061811 0.00077333 -0.00093152 -0.001697 -0.0022868 0.0011626
0.010901 0.0015519 0.069825 -0.0045785
2720000000 -0.062237 0.067841 0.00060774 -0.011919 -0.00010585 0.002656 -0.00026933 8.3024e-06
-0.0018813 0.0023277 0.00052593 -0.0016633
0.00062091 -0.011911 0.10486 -0.028602 -0.0052756 -0.00094771 -0.0014053 0.0004741
0.0018253 0.00055164 0.00083992 -0.0002621
-7.0205e-05 0.0026587 -0.0052985 -0.00089836 -0.12274 0.039933 0.00049883 -0.0024392
0.0002926 0.00050638 -0.0014995 0.00048711
-0.00023068 2.7721e-05 -0.001397 0.00051469 0.0005192 -0.002447 -0.091351 0.1796
0.0017887 -0.017249 -0.0015033 0.002264
-0.0019548 0.0023511 0.0018511 0.00051789 0.00028657 0.00050966 0.0018222 -0.017183
-0.056263 -0.073317 0.01215 -0.0012656
0.00051055 -0.0015803 0.00084625 -0.00028946 -0.001516 0.00059243 -0.0014765 0.0021548
0.012237 -0.0012661 0.074324 0.015883
2780000000 -0.04869 0.085902 -0.0039799 -0.010782 -0.00036516 0.0010883 0.00076986 -0.00021264
0.0013584 0.0026308 -0.00060717 -0.0018042
-0.0039581 -0.010778 0.10336 -0.041501 -0.004088 0.00047058 -0.00016852 0.0014853
0.001667 -0.00094182 0.00010126 -0.00027882
-0.0003568 0.0010498 -0.0040971 0.0005068 -0.12055 0.068711 -0.00192 -0.0015563
0.00044656 -0.00017507 -0.00039762 0.00066427
0.00074793 -0.00015433 -0.00014566 0.0014853 -0.0019521 -0.0015814 -0.062516 0.20083
-0.0049321 -0.015535 -0.00064299 0.0020662
0.0013805 0.0025923 0.0016734 -0.0009836 0.00051341 -0.00018726 -0.0050829 -0.015664
-0.070688 -0.047 0.010177 -0.0057586
-0.00075028 -0.0018766 8.8044e-05 -0.00028202 -0.00037689 0.00063882 -0.00061893 0.0021758
0.0099634 -0.005732 0.077496 0.033094
2840000000 -0.033558 0.10253 -0.0073179 -0.0077194 0.0013765 0.0019909 -5.0666e-05 -0.00019384
0.0011538 0.0007577 -0.0016464 0.00033177
-0.0073109 -0.0077174 0.10122 -0.033532 -0.0032836 0.0015511 0.00036116 0.00064842
-7.7636e-06 -0.0015924 -5.6659e-06 -0.00011233
0.0014031 0.0020155 -0.0032614 0.0015855 -0.1154 0.095513 -0.0014337 0.0003724
0.00038034 0.00035561 0.0009244 0.0012014
-1.8136e-05 -0.00023378 0.00038775 0.00065037 -0.0014168 0.00037872 -0.026811 0.21819
-0.0096924 -0.011005 0.00033136 0.0016529
0.0012041 0.00070291 -5.563e-06 -0.0015992 0.00034085 0.00030934 -0.0097056 -0.010876
-0.076992 -0.021115 0.0080835 -0.0070892
-0.0016067 0.00032277 -2.5667e-05 -8.3488e-05 0.00092143 0.001207 0.00047183 0.0015396
0.0081879 -0.0071059 0.09189 0.051221
2900000000 -0.018264 0.12162 -0.0089746 -0.0035401 0.0015449 0.00026837 0.0003618 -0.00089463
0.0019557 -0.0010218 -0.00073401 1.567e-05
-0.0089679 -0.0035435 0.083936 -0.041904 -0.0010399 0.0026902 0.0008287 0.0003345
-0.0006685 -0.001486 -0.00028607 8.2559e-05
0.0015801 0.00023673 -0.0010167 0.0027044 -0.097635 0.1273 -0.00082619 -6.3931e-05
-0.00029351 -0.0011041 0.0017886 -0.00041923
0.00032478 -0.00088117 0.0008472 0.00031188 -0.00083872 -4.5871e-05 0.01077 0.22
-0.012114 -0.0053963 0.0010436 0.0017786
0.0019299 -0.0010896 -0.00067316 -0.0014993 -0.00030078 -0.0010813 -0.012236 -0.0054941
-0.075684 0.010614 0.0060016 -0.010575
-0.00079006 -1.7244e-05 -0.00030639 0.000105 0.0018702 -0.0004504 0.00098875 0.0019807
0.0058913 -0.010387 0.10781 0.056927
2960000000 0.001863 0.13288 -0.0088905 0.00014139 0.00064674 0.0015848 -0.00086642 -0.0008393
-0.00041787 -0.001675 -0.00071584 0.00054914
-0.0088837 0.00010756 0.09193 -0.041556 -0.00049561 0.001276 0.0010163 0.00013332
-0.0012806 -0.00066321 0.00060946 0.00044966
0.00067896 0.0015935 -0.00048312 0.0012707 -0.081594 0.15821 -0.00087692 0.0003156
-0.00036767 0.00058533 -0.00011958 -0.0024033
-0.00084965 -0.0008994 0.0010014 0.00013433 -0.00088586 0.00029962 0.051563 0.2278
-0.011589 0.00039043 0.0017865 0.00042061
-0.00041424 -0.0017903 -0.0012587 -0.00062869 -0.00048004 0.00067476 -0.011601 0.00052607
-0.067251 0.039223 0.001757 -0.011308
-0.00067936 0.00049403 0.00056128 0.00040815 -5.2634e-05 -0.0023143 0.0018264 0.00031926
0.0018929 -0.011381 0.12705 0.068299
3020000000 0.02066 0.14802 -0.0067965 0.0035108 0.0014895 -0.00027066 -0.0011097 3.4533e-06
-0.00065696 0.00046418 1.5215e-06 0.00043283
-0.0067794 0.0035014 0.081844 -0.02978 -0.00010461 1.6279e-05 0.00046369 -0.00081559
-0.001704 0.0004868 0.00067412 -0.00025308
0.0014711 -0.00027354 -0.00010807 1.5058e-05 -0.059437 0.18409 -0.00034686 0.0011128
0.00028597 0.00020853 -0.00081087 -0.0015493
-0.0010992 -4.3769e-05 0.0004352 -0.00081863 -0.00036224 0.0011332 0.091277 0.22147
-0.0094198 0.0040639 0.00070078 0.00047701
-0.00061574 0.00045856 -0.00171 0.00046052 0.00024149 0.00012594 -0.0093476 0.00399
-0.053886 0.065994 -0.0010719 -0.010375
-0.00010197 0.0005123 0.00069175 -0.00030286 -0.00079019 -0.0016362 0.0005883 0.00039312
-0.0013439 -0.010527 0.14866 0.065622
3080000000 0.047077 0.15604 -0.0048501 0.0057967 0.0015653 -0.00017356 -0.0005799 1.8834e-05
-0.00054033 0.00046736 0.00014758 0.00062757
-0.0048412 0.0057992 0.079083 -0.025956 -3.5496e-05 0.00031677 -0.00015657 -0.0002988
-0.00034977 0.0010516 -0.00016902 -0.00066258
0.0015653 -0.0002193 -2.3538e-05 0.00033181 -0.023101 0.20567 -0.00063395 0.00036948
0.00035082 0.00067774 -0.0019882 -0.00061448
-0.00061963 1.5491e-05 -0.00015064 -0.00030701 -0.00062451 0.00036632 0.12446 0.2128
-0.0055849 0.0071369 0.0016727 0.00036986
-0.00052667 0.00044759 -0.00030042 0.0010442 0.00028791 0.00067653 -0.0056558 0.0071689
-0.030702 0.094545 -0.00608 -0.0090221
0.0002519 0.00046405 -0.00018418 -0.00066393 -0.0020002 -0.00069816 0.0018014 0.00035977
-0.0058688 -0.0089364 0.16316 0.071746
3140000000 0.074836 0.16136 -0.0015251 0.0075598 0.0028075 -0.0014695 -0.0012363 0.00093344
0.0014358 0.00058781 0.00036572 -0.00016039
-0.0015389 0.0075319 0.074291 -0.026773 -0.00084641 -0.00018565 0.00076686 -0.0002382
-8.8742e-05 0.0010975 0.00057187 -0.00038065
0.0028173 -0.0015033 -0.00084275 -0.00016732 0.018393 0.22776 0.00012672 0.0014815
0.0013039 -0.00031868 -0.002836 0.00082089
-0.0011782 0.00090615 0.00075826 -0.00022384 0.00015512 0.0014996 0.15992 0.18908
-0.00134 0.0076374 0.00085812 -0.0013677
0.0015306 0.00044341 -8.3276e-05 0.0010518 0.0013473 -0.00036655 -0.0012115 0.0075312
-0.017098 0.11368 -0.0076494 -0.0054446
0.0002831 -6.8852e-05 0.00061235 -0.00040513 -0.0028203 0.00085315 0.00083074 -0.0015539
-0.007918 -0.0055634 0.18774 0.063293
3200000000 0.10721 0.17114 0.0036824 0.0066624 0.00074407 -0.0029129 1.3444e-05 0.0016435
0.00055054 -0.0018287 9.7092e-05 0.00043569
0.0036943 0.0066935 0.085424 -0.026253 -0.0010793 0.00030725 -0.00042424 -0.00092321
0.00067481 0.0010826 -0.00034098 -0.0011072
0.00071373 -0.002964 -0.0010713 0.00032198 0.063322 0.23281 0.0011091 0.00062899
3.9533e-05 -0.0019698 -0.0015013 0.0026313
-2.7813e-05 0.0016904 -0.00041885 -0.00091274 0.0011009 0.00065992 0.18144 0.16652
0.0014162 0.0068281 0.00080047 -0.0012863
0.00052805 -0.0017816 0.00070565 0.0010823 2.9321e-05 -0.0019827 0.0014199 0.0068938
0.018544 0.13126 -0.0092331 -0.0019956
0.00018022 0.00039504 -0.00034345 -0.0011376 -0.0016496 0.0025704 0.00083314 -0.0013127
-0.0090854 -0.0017909 0.20434 0.061338
3260000000 0.1378 0.164 0.0040156 0.0033268 -0.00060298 -0.0026602 0.0009803 0.00082578
0.00015923 -0.0017711 -7.9224e-05 7.2709e-05
0.0040136 0.003331 0.092235 -0.029429 -0.0020353 0.0017575 -0.0004813 -0.000189
0.0010033 -0.00040804 -0.00090519 0.00011962
-0.00060559 -0.0026652 -0.0020321 0.0017882 0.11358 0.2293 0.00049649 2.5803e-05
-0.00069884 -0.0011736 0.00032827 0.0020386
0.0010094 0.00082254 -0.00050531 -0.00018102 0.00046961 8.1445e-06 0.20797 0.1293
0.0043043 0.0052095 -0.00096548 -0.0017879
7.1924e-05 -0.0018969 0.00097311 -0.00039704 -0.00061084 -0.0010674 0.0043307 0.0051379
0.040634 0.14052 -0.0071492 0.0032746
-1.03e-05 4.0582e-05 -0.0010058 0.00014638 0.00059754 0.0020961 -0.0010004 -0.0018267
-0.0069639 0.0031181 0.23344 0.051856
3320000000 0.16892 0.15982 0.0069672 0.001528 -0.00075873 -0.0018403 0.00082462 0.00050443
-0.0018358 -0.001405 0.00031548 -7.1561e-05
0.0069646 0.001542 0.099732 -0.024576 0.00033919 0.0022937 -0.00034081 -0.00048759
-0.00022125 -0.00037024 -0.00049798 0.00035962
-0.00082252 -0.0018458 0.00039809 0.0022796 0.16188 0.2217 0.00025308 -0.00018793
-0.0012531 -0.00036754 0.00038449 0.0010585
0.0007416 0.00048107 -0.00033791 -0.00047096 0.00024151 -0.00019696 0.21781 0.099778
0.0048234 0.0022599 -0.001078 0.00015894
-0.0019029 -0.0013447 -0.00015623 -0.00035927 -0.001217 -0.00039406 0.0047735 0.00227
0.069933 0.14347 -0.0037152 0.0039574
0.00019866 8.0547e-05 -0.00043175 0.00031763 0.00034666 0.0011488 -0.0011111 0.00013867
-0.0039267 0.0042378 0.24984 0.039887
3380000000 0.20389 0.14313 0.005575 -0.0016846 -0.0012639 0.00043377 0.0010411 0.00028805
-0.001422 0.00084402 0.00038562 0.00011909
0.0055398 -0.0016857 0.11009 -0.033311 -0.00011588 0.0029546 -0.0010811 -0.00036341
-8.8934e-05 4.4233e-05 -0.00081833 0.00055307
-0.0011992 0.00046158 -8.7239e-05 0.0029669 0.20326 0.19956 0.0004376 -0.00059854
-0.0018111 0.00048509 0.0011574 0.001126
0.0010776 0.00021734 -0.0011188 -0.00036221 0.00044169 -0.00061363 0.23274 0.066547
0.0064312 0.0015524 -0.00012366 0.00020615
-0.0014506 0.00087259 -9.4935e-05 9.4902e-05 -0.001765 0.00057428 0.0064435 0.001454
0.1084 0.13498 -0.0010586 0.005036
0.00041107 -7.6115e-05 -0.00088979 0.00064389 0.0011895 0.0012306 -0.00029336 0.0002924
-0.00082746 0.0051206 0.27939 0.020224
3440000000 0.2353 0.12347 0.0048618 -0.0036831 -0.00057807 -0.0013179 0.00079749 6.8719e-05
-0.0014027 0.001452 0.00089428 0.00021383
0.0048806 -0.0036621 0.10309 -0.036883 0.0026927 0.0022142 -0.00090566 0.0010134
-7.8391e-07 0.00044573 6.2236e-05 0.00098863
-0.0005723 -0.0012982 0.0027281 0.002168 0.24197 0.17264 -0.00036358 -1.9962e-05
8.7715e-05 0.0012114 0.0011733 0.00079872
0.00077693 0.0001309 -0.00086876 0.0010348 -0.0003697 1.3558e-05 0.23436 0.03496
0.0069546 -0.0013027 -0.00035353 0.00019695
-0.0013943 0.0015188 1.0949e-05 0.00042068 2.5822e-05 0.0012273 0.0070153 -0.0013104
0.13532 0.12983 0.0029463 0.0038221
0.00090837 0.0002417 2.3619e-05 0.00094179 0.0011646 0.00074654 -0.00016248 0.00010257
0.0029686 0.003613 0.29627 -0.0083669
3500000000 0.26915 0.092174 0.0025358 -0.0044714 -0.0013448 0.0014627 0.001041 -0.00076933
-0.0008917 0.001035 0.00079193 -0.00079702
0.0025444 -0.0044681 0.11714 -0.060823 0.0031331 0.0014427 -0.00050875 0.00054034
0.00042861 3.5324e-05 2.653e-05 0.00044484
-0.0013403 0.0014444 0.0031385 0.0014304 0.27302 0.13804 0.00025464 -0.00022722
-0.00017965 0.0012367 0.0017431 6.3715e-06
0.0010878 -0.00082299 -0.00049242 0.00058288 0.0003006 -0.00023054 0.23961 0.0071313
0.0064759 -0.0042884 -0.00018564 0.00018322
-0.00087477 0.0010473 0.00049784 6.2993e-05 -0.00021214 0.001229 0.006392 -0.0043683
0.17698 0.10498 0.002955 0.00073473
0.00069944 -0.00083365 5.594e-05 0.00035047 0.0016701 -8.4098e-05 -0.00039324 0.00019798
0.0027886 0.0010684 0.31729 -0.035596
3560000000 0.28761 0.058679 0.00035567 -0.0057392 8.2036e-05 -0.0010371 0.00056795 0.00026781
0.0014414 0.0018175 1.4477e-05 -0.0011836
0.00037986 -0.005753 0.11076 -0.065977 0.0056254 -0.00021977 0.00044688 0.00059443
0.00074191 -0.00032168 0.00019694 0.00034091
6.3721e-05 -0.0010174 0.0056258 -0.00028074 0.2995 0.095781 -0.00020244 -0.0002645
0.00075281 0.00063991 0.001294 -0.00097435
0.00060172 0.00030886 0.00045138 0.00057168 -0.0001854 -0.00025804 0.22917 -0.029399
0.0048352 -0.0065022 -0.00053979 -0.00073843
0.0013962 0.001817 0.00070073 -0.00029754 0.00074222 0.0006062 0.0049097 -0.0064457
0.1978 0.095787 0.0026161 -0.002277
-4.9547e-05 -0.0011265 0.00018468 0.00042827 0.0012231 -0.00076871 -0.00029583 -0.00054517
0.0030268 -0.0023189 0.32897 -0.075886
3620000000 0.3057 0.022053 -0.00084321 -0.0036088 -0.0023733 -0.00017839 0.00031763 -0.0016704
4.1224e-05 0.00055161 -0.0004474 -0.00073975
-0.00083342 -0.0036248 0.11256 -0.094249 0.0044698 -0.0037242 0.0001982 0.00048239
-9.4844e-05 -0.00090671 0.00061142 0.00042131
-0.0023846 -0.00017352 0.0044165 -0.0038002 0.31464 0.053249 8.5665e-05 -0.0011583
-4.8707e-05 0.00014774 0.00079037 -0.00092847
0.00030466 -0.0016833 0.00022305 0.00048514 8.0819e-05 -0.0011688 0.21951 -0.058784
0.00071488 -0.0074251 -0.0011012 0.0011841
4.691e-05 0.0006521 -0.00014455 -0.00089142 -3.736e-05 0.00012464 0.00063916 -0.007546
0.21941 0.059051 0.001047 -0.001513
-0.00053611 -0.00081436 0.00057347 0.00045759 0.00076544 -0.0010127 -0.0013615 0.00088115
0.00060613 -0.0015142 0.33322 -0.1097
3680000000 0.31147 -0.022418 -0.003394 -0.0037702 -0.0010856 0.0015835 -0.00097822 -0.00032471
0.0015994 -6.728e-05 -0.0011835 -0.00046848
-0.0033994 -0.0038061 0.10908 -0.11189 0.0016219 -0.0046708 0.00075477 0.00025245
-0.00035165 -0.00057209 0.00091933 0.00017085
-0.00099292 0.0015898 0.001598 -0.0047052 0.32567 0.0024555 -0.00094205 -0.000577
0.00094895 0.00069074 0.00069293 -0.0019748
-0.00095372 -0.00027645 0.00076823 0.00028113 -0.00090823 -0.00056778 0.2061 -0.093413
-0.0012512 -0.0063872 -0.0010748 0.0013369
0.0014121 -0.00016605 -0.00032328 -0.00057407 0.0011489 0.00055699 -0.0011961 -0.0061439
0.2406 0.037084 -0.00027392 -0.0017196
-0.001081 -0.00027625 0.00091206 0.00029476 0.00071869 -0.0018428 -0.00089958 0.0015079
-5.7171e-05 -0.0018781 0.33313 -0.15514
3740000000 0.31329 -0.057152 -0.0028661 4.4149e-05 -0.0021272 0.0024495 -0.00011604 -0.00082671
-0.00079421 -0.00016275 -0.0012058 0.0002825
-0.0028553 8.0085e-05 0.10077 -0.13276 0.00092521 -0.0052923 0.00033793 -0.00020512
-0.00019582 -3.4711e-05 0.00077166 9.6516e-05
-0.0021687 0.0024479 0.00086216 -0.0053005 0.32922 -0.035026 -0.0007864 -6.9964e-05
-0.00022486 -8.6434e-06 -0.00060226 -0.0014187
-0.000124 -0.00080398 0.00029928 -0.00021176 -0.00075422 -2.4483e-05 0.18511 -0.11581
-0.0026917 -0.0054959 0.00057697 0.002763
-0.00062063 -0.00022519 -0.00023723 3.9072e-06 -0.00016871 -0.00010625 -0.0027922 -0.0056963
0.24904 0.0025801 -0.0012612 -0.0014101
-0.0013355 0.00027192 0.00067512 0.00015181 -0.0006065 -0.0015402 0.00050578 0.0025538
-0.0013141 -0.0014555 0.31995 -0.19361
3800000000 0.3101 -0.10413 -0.0019362 0.00050929 0.00078039 0.0037719 -0.0012286 -0.0016174
0.0013001 0.0012116 -0.00093707 0.00054251
-0.0019486 0.00051709 0.091615 -0.14819 -0.0016819 -0.0049332 0.00022158 0.00015986
-0.0010184 -0.00052149 0.00074216 -4.2771e-05
0.00079461 0.0037295 -0.0017411 -0.004911 0.32653 -0.077485 -0.00070866 0.0006542
0.0008273 8.5733e-05 -0.0010774 -0.00068386
-0.0012663 -0.0015769 0.00022599 0.00017017 -0.0007233 0.00064391 0.1768 -0.14266
-0.0036891 -0.0040834 0.0017524 0.0017083
0.0013838 0.0010821 -0.0010629 -0.00052749 0.00080535 0.00012556 -0.0035718 -0.0039655
0.26572 -0.034866 0.0013537 6.4664e-05
-0.00079814 0.0007368 0.00076367 -9.2823e-05 -0.00098466 -0.00065686 0.0018984 0.0018779
0.0012174 6.4332e-05 0.31326 -0.23586
3860000000 0.2985 -0.13563 -0.00059243 0.00087535 0.0025344 0.0019131 -0.0021816 0.0010661
0.00090043 -0.0013876 -0.00024498 0.0016925
-0.00056344 0.00090258 0.072037 -0.15909 -0.0030208 -0.0051816 0.0006162 -0.00066067
-0.00083146 0.0012548 0.00083765 -0.0010687
0.0025694 0.0019189 -0.0030645 -0.005134 0.30694 -0.11715 -0.00059806 0.00094034
0.00020949 -0.00037152 -0.0006794 -0.00032251
-0.0021659 0.00098523 0.00059131 -0.00065825 -0.00058443 0.00095127 0.14848 -0.15754
-0.0024711 -0.0040212 0.0018968 0.0010867
0.001051 -0.001394 -0.00082683 0.001185 0.00019435 -0.00025497 -0.0026102 -0.0040877
0.26405 -0.064256 -9.2795e-05 -0.001586
-0.00029474 0.0015504 0.00078745 -0.00096848 -0.00074422 -0.00030655 0.0016017 0.0011468
7.7554e-05 -0.0013182 0.29074 -0.27434
3920000000 0.28558 -0.17502 0.0017691 -0.0001588 0.0035303 0.0027116 -2.5507e-05 0.00082974
0.0007105 -4.1913e-05 0.00066023 0.00031988
0.0017883 -0.00018592 0.046275 -0.17486 -0.0048714 -0.0035549 -0.00042528 -0.00015987
0.00016674 0.00036602 -0.00028527 -0.000388
0.0035906 0.0026612 -0.0049352 -0.0034981 0.3022 -0.14981 0.00036021 0.0011445
0.0020214 -0.0010347 -0.00046812 -0.00019823
-4.4768e-05 0.00085289 -0.00041242 -0.00016887 0.00035891 0.0011862 0.12996 -0.16838
-0.0041297 -0.0031309 0.0021648 -0.00040162
0.00049663 1.9375e-05 0.00019758 0.00036016 0.0018968 -0.00088386 -0.0040326 -0.0031286
0.259 -0.10927 0.0014252 -0.0012475
0.0006618 0.00032374 -0.00029332 -0.00046936 -0.00049847 -0.00026172 0.0024091 -0.00035338
0.001149 -0.0016569 0.26962 -0.30184
3980000000 0.2596 -0.21213 0.0018552 -0.0031792 0.0046167 -0.00036536 1.5028e-05 0.0010498
0.00095938 -0.0019227 0.00023134 -8.0641e-05
0.0018613 -0.0031466 0.024494 -0.19048 -0.0056208 -0.0013765 0.00077086 0.00044682
0.00072346 0.00042574 3.3005e-05 -0.0011144
0.0046103 -0.00040999 -0.0056343 -0.0013044 0.27437 -0.18145 0.0013659 0.00014874
-0.00085129 -0.0015812 -0.00067609 -0.00049769
0.0001121 0.0010088 0.00077536 0.0004361 0.0013664 0.00012539 0.093599 -0.19138
-0.0041955 -0.0036617 0.0018425 -0.00081077
0.00097941 -0.0018958 0.00066493 0.0004662 -0.0010472 -0.0015829 -0.004372 -0.0036928
0.24767 -0.14173 0.0017823 -0.0046054
0.00017259 -0.00016128 -6.7735e-05 -0.0010759 -0.00067808 -0.00048434 0.001562 -0.00096681
0.001592 -0.0042657 0.23546 -0.34127
4040000000 0.23217 -0.23746 -0.00064627 -0.0041438 0.0033528 -0.0028102 0.00038649 0.00015998
-0.00045178 -0.00084913 0.00035934 4.2373e-05
-0.0006619 -0.004149 -0.001177 -0.19724 -0.0049508 1.9848e-05 0.00012355 -0.0009486
-6.2966e-05 7.4814e-05 -0.0012706 -4.7152e-05
0.0033623 -0.0027947 -0.0049782 7.6218e-05 0.2525 -0.21496 0.00022321 -0.00079803
-0.00067537 -0.00022478 -0.0011357 0.00019428
0.00039716 0.00020131 0.00013787 -0.0009585 0.00023402 -0.00079251 0.071497 -0.1857
-0.0066427 -0.0014433 0.0015076 -0.00056485
-0.00044445 -0.00070562 -9.4056e-05 0.00013121 -0.00069087 -0.00027463 -0.0067159 -0.0012292
0.23694 -0.17326 -0.0014641 -0.0028856
0.00045952 2.5494e-05 -0.0012635 3.578e-06 -0.0011684 0.00014069 0.0016687 -0.00038436
-0.0013297 -0.0030279 0.19879 -0.35897
4100000000 0.20361 -0.262 -0.0032583 -0.0031097 0.0011982 -0.0033797 -0.0001007 6.5952e-05
0.00049837 -0.0016619 0.00061778 0.00039366
-0.0032653 -0.0030923 -0.025652 -0.20238 -0.004812 0.00092837 -0.00019315 -0.00029168
0.00070325 0.00029942 -0.00047683 0.00024977
0.0011197 -0.0034063 -0.0047878 0.00097242 0.23178 -0.24156 0.00014122 -0.00015169
-0.00058213 -0.00016574 -0.0013779 -4.7063e-05
-7.124e-05 8.4299e-05 -0.00018845 -0.00030472 0.00014655 -0.00014144 0.038584 -0.20044
-0.0061089 0.00056539 0.0012599 -0.0014101
0.00034046 -0.0016601 0.00068523 0.0002525 -0.00065916 -0.00023677 -0.0060186 0.00046012
0.22329 -0.19919 -0.0018138 -0.0044188
0.00044943 0.0004971 -0.0004979 0.00023821 -0.0012538 -2.7992e-05 0.0012843 -0.0016264
-0.0022428 -0.0044745 0.1669 -0.3863
4160000000 0.17433 -0.2802 -0.0039212 -0.0020329 -0.00014331 -0.0031379 0.00072583 -0.00013664
-0.0037143 -0.00071034 0.0010022 -0.00054594
-0.0039359 -0.0020602 -0.052541 -0.1995 -0.0048345 0.0026698 -0.00045443 -0.00030387
0.00029054 -0.0005288 -0.0010241 0.00017855
-0.00013918 -0.0031137 -0.0048099 0.0027242 0.19903 -0.25794 0.00067127 -6.5829e-05
-0.00088781 -0.00041243 -0.0011662 0.00091332
0.00070203 -0.00016127 -0.00046882 -0.00031072 0.00064502 -8.4115e-05 0.013157 -0.18834
-0.0052047 0.0014317 0.0011315 -0.0023331
-0.0039063 -0.00070209 0.00024936 -0.00054362 -0.00082559 -0.0003588 -0.0052835 0.0015157
0.19221 -0.23307 -0.0039129 -0.0035476
0.0010718 -0.00071543 -0.0010338 0.00028029 -0.0013134 0.0010729 0.0011067 -0.0021418
-0.0038781 -0.0035677 0.11676 -0.39651
4220000000 0.14709 -0.29584 -0.0045694 6.7515e-05 3.7925e-05 -0.0037117 -0.00032152 -0.00015037
-0.00094009 0.00099454 0.00029348 -0.0014587
-0.0045925 7.7064e-05 -0.087963 -0.18948 -0.0021801 0.003305 -0.00014212 2.4052e-05
0.00011847 0.00014418 -0.00076619 0.0010477
-5.1332e-05 -0.0037077 -0.0021399 0.0033493 0.17081 -0.28386 -1.4417e-05 8.3097e-05
0.00024974 0.00027935 -1.7311e-05 0.0015679
-0.000389 -0.00018719 -0.00012884 2.5308e-05 -7.0888e-05 3.3088e-05 -0.0095169 -0.18651
-0.0045801 0.0022652 -0.00017385 -0.0022435
-0.00093356 0.00087934 0.0001085 0.0001644 0.00019136 0.00037838 -0.0043525 0.0020973
0.17741 -0.25651 -0.0043428 -0.0027957
0.00037993 -0.0014175 -0.00077931 0.0010578 -1.4415e-05 0.001413 4.6694e-05 -0.0023885
-0.0043582 -0.0030169 0.090526 -0.40936
4280000000 0.1167 -0.30651 -0.0029134 0.0016979 -0.001676 -0.0042106 -0.00050292 0.00059556
-0.0004842 0.0013445 -0.00072275 -0.00036498
-0.0029084 0.0016957 -0.1141 -0.19577 -0.002836 0.0028538 -0.00068645 -0.0003804
0.00022655 0.00017542 0.00066043 0.00074483
-0.0016976 -0.0042153 -0.0027722 0.0029179 0.14179 -0.29248 0.00071722 -0.00021928
-0.00084709 0.0007808 -0.00028388 0.00065657
-0.00046571 0.00055188 -0.00069024 -0.00036941 0.00071813 -0.00021302 -0.048396 -0.1727
-0.0045044 0.002282 -0.00057367 -0.0023194
-0.00044531 0.0012816 0.00020618 0.000235 -0.00077676 0.00082814 -0.0045056 0.0024963
0.13473 -0.27989 -0.0061561 -0.0011635
-0.00058178 -0.00041138 0.00062868 0.00080131 -0.0002997 0.00081888 -0.00069414 -0.0022224
-0.0059718 -0.0011842 0.039033 -0.41621
4340000000 0.089513 -0.31523 -0.0019796 0.0019678 -0.0023011 -0.0016239 0.0001697 0.00044088
0.00013736 0.00085255 -0.00011403 -0.00098568
-0.0019828 0.0019413 -0.1351 -0.16926 -0.002141 0.0039005 -0.00015926 0.00052394
-0.00019942 -0.00037799 0.00046401 0.00041686
-0.0022804 -0.0015563 -0.0021133 0.0039569 0.10615 -0.3093 -0.00040121 -0.00092999
0.00028246 0.00069768 0.000772 0.0020326
0.000181 0.00044115 -0.0001211 0.00051248 -0.00041701 -0.00093695 -0.066334 -0.16913
-0.0042599 0.0036354 -0.0015455 -0.0026091
0.00011888 0.00096238 -0.00025082 -0.00026434 0.00018436 0.00053915 -0.0042437 0.0036014
0.10745 -0.30426 -0.0045798 0.0012699
-0.00018781 -0.0010637 0.00044149 0.00039406 0.00075129 0.0019327 -0.0015484 -0.0025263
-0.0044985 0.0011328 0.0050021 -0.41042
4400000000 0.060171 -0.32213 -0.00093886 0.0015961 -0.002514 -0.0017356 0.00083707 0.0013085
-2.7589e-05 0.00036028 -0.00037335 -0.00055917
-0.0009521 0.0015742 -0.16361 -0.16098 -0.0012638 0.0041512 -0.00054396 0.00040671
0.00019313 -0.00056576 0.00055773 0.00029027
-0.0024914 -0.0017551 -0.0012195 0.0041565 0.07782 -0.31739 -4.7816e-05 -8.3579e-05
0.00040479 0.00033321 0.00074759 0.0014189
0.00083407 0.0013029 -0.00052993 0.00043257 -3.6162e-05 -8.5127e-05 -0.090286 -0.15701
-0.0032379 0.00517 -0.0021034 -0.0013065
-0.00012474 0.00043906 0.00020478 -0.00063415 0.00057324 0.00031351 -0.0032773 0.0051091
0.077856 -0.31712 -0.0043954 0.00065564
-0.0002377 -0.00047988 0.00057218 0.00035989 0.00078782 0.0014747 -0.0020465 -0.001179
-0.004252 0.0007518 -0.039516 -0.4161
4460000000 0.0233 -0.32325 -0.00068764 0.00049636 -0.004023 -0.0008997 0.0014304 -0.00067195
-0.00060435 0.0012205 -0.0010371 -0.00026726
-0.00068194 0.00050258 -0.18659 -0.13243 -0.00066234 0.0044846 -0.0004499 0.00074696
-0.00024546 -0.00044344 0.00045643 -0.00048009
-0.0040388 -0.00085638 -0.00059994 0.0045222 0.051125 -0.32408 -0.00055071 -0.00057605
0.00051536 0.00067559 0.0018378 0.00070525
0.0014135 -0.0006973 -0.00040956 0.00074652 -0.00058097 -0.00059462 -0.1051 -0.13552
-0.0016519 0.0059777 -0.00245 -0.00075911
-0.00054043 0.0011718 -0.0003032 -0.00040837 0.00038248 0.00072798 -0.0016592 0.005933
0.042445 -0.31434 -0.0042458 0.0033377
-0.0010688 -0.00025987 0.00039606 -0.00050172 0.0017833 0.0007269 -0.0024884 -0.00084189
-0.0045177 0.0030328 -0.079981 -0.39873
4520000000 0.00043909 -0.32405 -0.00030244 -0.00024029 -0.0034605 0.00027175 0.0005645 -2.2915e-05
0.0017788 3.471e-05 -0.00069077 0.0010288
-0.00033076 -0.00023718 -0.21074 -0.11548 0.00063437 0.0045264 0.00051035 0.0009242
-0.00030383 4.1494e-05 0.00025629 -0.00011656
-0.0034905 0.00029151 0.00072247 0.0045184 0.02089 -0.32254 -0.0011336 0.0005676
0.00085442 -0.00063886 0.0017654 -0.00081914
0.00057792 5.0572e-06 0.00051844 0.00091874 -0.0011376 0.00056256 -0.1217 -0.12647
-0.00064135 0.0058646 -0.0028742 -0.00038236
0.001715 6.9392e-05 -0.00030594 -2.4131e-05 0.00084886 -0.00069981 -0.00055092 0.0058745
-0.0039916 -0.32667 -0.0029799 0.0029332
-0.00063602 0.0010185 0.00031252 -0.00017611 0.0017366 -0.00090506 -0.0028859 -0.00036948
-0.0028863 0.0029563 -0.10827 -0.39665
4580000000 -0.037211 -0.31843 -0.0010289 -0.00055668 -0.0032377 0.0022488 0.00088861 -0.0003301
0.00023799 0.00025432 -0.00047075 0.0007323
-0.0010346 -0.00055722 -0.23015 -0.090714 0.00091686 0.0041898 0.00059822 -7.131e-05
-0.00014148 0.00015253 0.00016025 -0.00034476
-0.0032151 0.0023024 0.00097332 0.0041889 -0.010413 -0.32103 -0.00019073 0.00044342
-0.00021734 -0.00028283 0.0015035 -0.00084907
0.00083016 -0.00035015 0.00060849 -7.5106e-05 -0.00018867 0.00045041 -0.13325 -0.10273
0.001795 0.0053228 -0.0025612 0.0011295
0.00031775 0.00029901 -0.00019436 0.00011153 -0.00031311 -0.00016176 0.00189 0.0052968
-0.031093 -0.33483 -0.0024513 0.0036545
-0.00042015 0.00070838 0.00016133 -0.00031125 0.0015387 -0.00084989 -0.0024755 0.001149
-0.0024456 0.0036154 -0.15366 -0.36855
4640000000 -0.062987 -0.31178 -0.0022284 -0.0017852 -0.0031067 0.0024665 0.00063847 -0.0013151
0.0014531 -0.00035647 0.00015363 0.00097994
-0.0022491 -0.0017775 -0.24139 -0.062252 0.0015809 0.0038277 0.00072286 0.00028907
-0.00025688 0.00040769 -4.3327e-05 -0.00078271
-0.0030786 0.002493 0.0016291 0.0038014 -0.035399 -0.31471 0.00025005 0.00094867
0.00097756 0.00026722 0.00050215 -0.0022259
0.0005875 -0.0013342 0.00073224 0.00027936 0.00022826 0.00092442 -0.13888 -0.08771
0.0035521 0.003729 -0.0025124 0.0016722
0.0015562 -0.00043775 -0.0002829 0.00037665 0.0010532 0.00029049 0.0033974 0.0037354
-0.063783 -0.32122 -0.0022518 0.0037219
0.00025447 0.0010782 -6.8025e-08 -0.00071379 0.00066406 -0.0021296 -0.0024948 0.0016575
-0.0022747 0.0038611 -0.17317 -0.35815
4700000000 -0.089832 -0.30881 -0.0041085 -0.0003695 -0.0016697 0.0046464 -0.00092257 -0.0010617
0.00093482 -0.00059511 0.00089863 0.00058506
-0.004092 -0.00037984 -0.25314 -0.044484 0.0024206 0.0040659 0.00052164 -0.00052619
0.00029662 0.00047288 -0.00025754 2.5815e-05
-0.0016305 0.0046834 0.0024593 0.004035 -0.064761 -0.30999 -0.00020102 0.0005409
-2.232e-05 -0.00028363 -4.5113e-05 -0.0015893
-0.00092253 -0.0010426 0.00051157 -0.00052455 -0.00017978 0.00056506 -0.15537 -0.067881
0.0033205 0.0016704 -0.0015977 0.0024258
0.00097642 -0.0005546 0.00028819 0.00050795 6.4282e-05 -0.00025477 0.0033344 0.0016191
-0.10165 -0.31647 -0.0011506 0.0040287
0.00088177 0.00054615 -0.00023586 6.7582e-05 -3.4363e-05 -0.0015485 -0.001594 0.0023706
-0.0012292 0.0042633 -0.2161 -0.33062
4760000000 -0.12113 -0.29483 -0.0048715 0.0010896 0.00048653 0.0045958 -0.00071748 -0.00073811
0.00040035 -0.0011524 0.00080105 -0.00030938
-0.0048711 0.0010723 -0.25077 -0.0025972 0.0030263 0.0033043 1.4233e-06 -0.00065548
0.00036701 0.00019234 0.00020914 -0.00013336
0.00058532 0.0045915 0.0030573 0.0032662 -0.096474 -0.29674 0.00091753 0.00039397
0.0010347 6.0707e-05 -0.0012184 -0.0011115
-0.00067578 -0.00071508 -7.5999e-06 -0.00064016 0.00090391 0.00041978 -0.1506 -0.051188
0.002321 0.0011549 -0.00088295 0.002667
0.00037558 -0.0011429 0.0004079 0.00019602 0.00095682 8.4391e-05 0.0023201 0.0010944
-0.13549 -0.30151 -0.00040404 0.0044676
0.00082236 -0.00030602 0.0001987 -0.00010168 -0.0011237 -0.001087 -0.00092017 0.0026841
-0.00042132 0.0041988 -0.22822 -0.30956
4820000000 -0.14754 -0.28176 -0.0050968 0.0025295 0.0014195 0.0030726 -0.00082485 -0.00044349
0.00059804 -0.00083512 0.00021657 -0.00031716
-0.0050824 0.0025196 -0.26288 0.01988 0.0041846 0.0033689 -6.0512e-05 -0.00035432
0.00033027 -0.0001886 -0.00024012 -0.00046532
0.0014555 0.0030673 0.0042557 0.0033321 -0.12248 -0.29358 0.00054604 -0.00032061
0.00053341 -0.00060102 -0.00087289 -0.00012794
-0.00087686 -0.00046191 -7.7257e-05 -0.00034602 0.00052595 -0.00030058 -0.16524 -0.033957
0.0015992 -0.00015417 2.9654e-05 0.0028481
0.00048968 -0.0008753 0.00031556 -0.00018497 0.00061303 -0.00067746 0.0017 -0.00010496
-0.17529 -0.28481 -0.00027695 0.0030128
0.00011894 -0.00034418 -0.00022558 -0.00046591 -0.00083057 -0.00011023 7.199e-05 0.0028557
-0.00020002 0.0031764 -0.26525 -0.27969
4880000000 -0.17941 -0.26352 -0.0043726 0.0044528 0.0021173 0.0031516 -0.0014925 0.00013251
-0.00083481 -0.0012183 0.0003564 -0.00010051
-0.0043795 0.0044465 -0.25552 0.060056 0.0046746 0.0017489 -0.00035022 -0.0002191
-0.00011862 0.00025352 -0.00023965 -5.7565e-05
0.0021306 0.0031255 0.0047295 0.001687 -0.1424 -0.28208 0.00037779 -0.00042983
-0.00014948 -0.00125 -0.00046453 -7.9131e-05
-0.0014459 0.00016849 -0.00037894 -0.00020472 0.00038709 -0.00041725 -0.15928 -0.015921
0.00070918 -0.00039054 0.00099231 0.0026342
-0.00081911 -0.001183 -0.00016111 0.00028028 -0.00023005 -0.0012367 0.00071832 -0.00039672
-0.20583 -0.27196 0.00050849 0.0032998
0.00035179 -7.0146e-05 -0.00019685 -1.0917e-06 -0.00044808 -7.7983e-05 0.001049 0.0025514
0.00042932 0.0030837 -0.27784 -0.25179
4940000000 -0.20082 -0.2463 -0.0030545 0.0064286 0.0028689 0.0012231 -0.00031455 0.00071077
-0.00099343 -0.00048655 5.5158e-05 -0.00067792
-0.0030534 0.0064353 -0.26854 0.086612 0.0058528 0.0014175 -0.00010557 -7.1789e-05
0.00036352 -0.00038221 -0.00039026 8.2559e-05
0.0029435 0.001203 0.0058619 0.0013246 -0.1628 -0.25848 0.00024396 -0.00047093
-0.00099137 -3.9424e-05 -0.00061788 0.00017044
-0.0003468 0.00071407 -0.00011179 -7.5149e-05 0.00024106 -0.00045433 -0.16671 -0.0056605
-0.00041829 0.0002755 0.001906 0.0020419
-0.0010492 -0.00048539 0.00038474 -0.00037535 -0.0009329 -0.00013798 -0.00040107 0.00031641
-0.23117 -0.24448 1.5531e-05 0.0029118
3.1806e-05 -0.00073931 -0.00039882 0.00013114 -0.00058833 0.00015109 0.0018896 0.0020464
0.00010096 0.0028429 -0.30237 -0.22567
5000000000 -0.22093 -0.22347 -0.00031238 0.0072644 0.0031308 0.0018421 -0.00022942 0.00063936
-0.00065254 0.00060066 -0.00015211 -0.00088819
-0.00032789 0.0072404 -0.25477 0.10355 0.0059042 -0.00064433 -0.0002921 -8.2254e-05
-0.00013611 -0.00058207 -0.00022151 -9.2702e-05
0.0031578 0.0018012 0.0058915 -0.00075494 -0.1919 -0.24497 -0.00056175 -0.00067934
-0.00038371 -0.00044865 -0.00055448 -9.0661e-05
-0.00019609 0.0006397 -0.00029393 -7.3101e-05 -0.00054744 -0.00065801 -0.16093 0.018094
-0.00095271 0.001442 0.0023063 0.001272
-0.00072324 0.00069125 -0.00019557 -0.00054601 -0.00049454 -0.00034477 -0.00088528 0.0014512
-0.25866 -0.22225 0.00020152 0.0039017
-0.00013666 -0.00085158 -0.00022084 -6.3733e-05 -0.00059063 -0.00012164 0.0023683 0.0012887
0.00013201 0.0036856 -0.31454 -0.19227
5060000000 -0.24328 -0.19694 0.0017264 0.0069943 0.0031121 -0.00033253 0.00016318 0.00051182
-0.00035157 4.4972e-05 -0.00045712 -0.00028568
0.0017461 0.0069868 -0.23931 0.14045 0.0051669 -0.0018 -4.972e-05 0.00022919
-0.00036347 8.075e-06 -0.00038504 0.00021974
0.0030934 -0.00038774 0.0051457 -0.0018841 -0.20657 -0.22439 -0.000328 0.00035011
-0.00095055 2.7395e-05 -0.0012349 9.6419e-05
0.00018066 0.00053187 -3.0976e-05 0.00023529 -0.00030499 0.0003209 -0.16351 0.025807
-0.00026937 0.0029682 0.0019668 0.00069773
-0.00032476 -2.795e-06 -0.00028381 7.1562e-06 -0.00095438 4.8092e-05 -0.00028841 0.0029114
-0.27493 -0.19299 0.0010022 0.0033282
-0.00047341 -0.00033636 -0.00042681 0.00026779 -0.0012666 0.00017354 0.0018656 0.00067636
0.0010387 0.0036002 -0.32791 -0.16401
5120000000 -0.25943 -0.17196 0.0032544 0.0059131 0.0030304 -0.00045704 0.00034019 0.00073817
-6.2987e-05 0.00093857 -0.00051937 0.00024237
0.0032556 0.0059206 -0.23423 0.16785 0.00495 -0.0024423 7.6954e-05 0.00024193
-4.335e-05 2.872e-05 0.00010014 0.00034838
0.0030177 -0.00048499 0.0049128 -0.0025198 -0.22118 -0.20988 -6.9979e-05 0.00018734
-0.00028933 0.0010613 -0.0011866 0.0007637
0.00034831 0.0007229 8.8269e-05 0.00021944 -5.0825e-05 0.00018831 -0.15953 0.052085
0.0010503 0.0033557 0.0025018 0.00025596
-6.9901e-05 0.0009836 -7.9909e-05 3.1714e-05 -0.00026114 0.0010359 0.0010659 0.0034772
-0.29001 -0.15893 0.0013755 0.0034221
-0.00053723 0.00025561 0.00010972 0.00025776 -0.001104 0.0006872 0.0024702 0.0003137
0.0012584 0.0033203 -0.34104 -0.12991
5180000000 -0.27647 -0.14288 0.0047505 0.0049329 0.0034911 -0.00087185 0.00025907 0.00054754
-9.2438e-05 0.0002061 -0.00044932 0.00046565
0.0047223 0.0049219 -0.21334 0.18977 0.0043361 -0.0037099 -0.00032766 -0.0002265
-0.00015406 -0.00024507 -0.00010095 6.5771e-05
0.0034954 -0.00094373 0.0043205 -0.003791 -0.23347 -0.17461 -0.00038534 0.00068299
-2.1365e-05 2.0722e-05 -0.00035584 0.00096675
0.00023073 0.00056334 -0.00032213 -0.0002237 -0.00037427 0.00069537 -0.15945 0.061138
0.0026503 0.0040449 0.0021865 -0.00070601
-5.7091e-05 0.00018176 -0.00013507 -0.00017925 4.2196e-05 7.5296e-05 0.0026853 0.0039873
-0.30331 -0.11776 0.0022885 0.0038042
-0.00043499 0.0004512 -9.4927e-05 0.00016602 -0.00035919 0.0010581 0.0022124 -0.00072875
0.0024543 0.0040851 -0.34391 -0.098967
5240000000 -0.28694 -0.1156 0.0050227 0.0035725 0.0028181 -0.0026557 0.00069953 0.00014127
-0.00028567 -0.00015719 0.00010496 0.00059212
0.0050209 0.0035873 -0.20231 0.22868 0.0032816 -0.0046722 -2.7466e-05 0.00014546
-0.00020756 6.2925e-05 0.00027903 0.00035966
0.0027724 -0.002695 0.0032107 -0.0047179 -0.25057 -0.15001 0.00040213 0.00023635
-0.00023231 0.00058884 7.2571e-05 0.0012204
0.0006699 0.00012477 -4.2509e-05 0.00013109 0.00039591 0.00023112 -0.15993 0.082076
0.0035797 0.0026624 0.0017041 -0.0013257
-0.00024934 -0.00012761 -0.00024091 0.00011137 -0.00021841 0.00055925 0.0036157 0.002691
-0.31838 -0.075857 0.0033057 0.0026462
-2.1068e-05 0.00063138 0.00019738 0.00032763 1.3856e-05 0.0011932 0.0016937 -0.0013126
0.0034255 0.0024994 -0.35174 -0.065896
5300000000 -0.29285 -0.086456 0.00594 0.0020772 0.0017604 -0.003195 0.00013113 -0.00033513
0.00027367 0.00080393 4.8875e-05 0.00018969
0.005912 0.0020982 -0.19514 0.23335 0.0022925 -0.0053103 -9.9125e-05 0.00020744
-6.4326e-05 0.00036309 0.00017446 0.00031406
0.0017521 -0.0031893 0.0022214 -0.0053659 -0.26624 -0.12491 0.00029088 -0.00023935
0.00030601 0.00021058 0.00060847 0.00079476
0.0001191 -0.00035233 -0.00010337 0.00018829 0.00029803 -0.00024509 -0.15229 0.091093
0.0053575 0.0019792 0.0012975 -0.0015712
0.00032717 0.00077901 -1.8194e-05 0.00035892 0.00034553 0.00027411 0.0053348 0.0019392
-0.33031 -0.047922 0.003294 0.0024357
0.00011691 0.00018338 0.00022493 0.00029384 0.00064278 0.00080842 0.0013728 -0.0016068
0.0031664 0.0025498 -0.34778 -0.029965
5360000000 -0.29423 -0.050312 0.0059551 0.00083158 0.00051401 -0.0037256 0.00034315 -6.4699e-05
3.103e-05 0.00030412 0.0004823 -0.00012475
0.0059555 0.00084496 -0.15927 0.25498 0.00088784 -0.0056245 3.2023e-05 0.00025441
-1.2699e-05 9.0531e-05 0.00055527 -0.00013973
0.00046656 -0.0037358 0.00082503 -0.0056401 -0.26646 -0.098207 0.00034617 0.00028856
0.00016936 0.00057832 0.00061942 0.00056894
0.00031775 -4.8525e-05 5.7252e-05 0.00026712 0.00034994 0.00031864 -0.15123 0.10921
0.0059103 -0.00031436 0.00086468 -0.0019115
6.4758e-05 0.00040007 -2.0469e-05 7.6137e-05 0.00021629 0.00055923 0.0058754 -0.00042297
-0.32731 -0.010318 0.0045501 0.0024324
0.000461 -0.00016349 0.00056509 -0.00010389 0.00070406 0.00045373 0.0007595 -0.0018753
0.0046129 0.002414 -0.34739 -0.0025039
5420000000 -0.29778 -0.027185 0.0059849 -0.00098674 -0.00049419 -0.0036419 -4.9753e-05 -8.9861e-05
0.000738 0.00049967 0.00031082 -0.00024187
0.0059806 -0.00097639 -0.14033 0.28306 0.00013982 -0.0054481 8.8382e-05 0.00013237
0.00011576 1.9566e-05 0.000278 -8.4817e-05
-0.00054711 -0.003637 5.3291e-05 -0.0054787 -0.28356 -0.065678 -8.1953e-05 -0.00052089
0.00082808 5.7045e-05 0.00094231 0.00017394
-5.5261e-05 -8.5565e-05 9.1241e-05 0.00014288 -8.2831e-05 -0.00052276 -0.14 0.12399
0.0049479 -0.0020202 0.00024947 -0.0016216
0.0007314 0.00044004 0.00014615 1.042e-05 0.00078371 0.00011747 0.0049894 -0.0020134
-0.33117 0.01921 0.004885 0.0011006
0.00029517 -0.00025567 0.00021915 -0.00013327 0.0010376 0.00017242 0.00032475 -0.0017231
0.0048071 0.0011217 -0.3409 0.039996
5480000000 -0.29084 0.0089956 0.0048744 -0.001717 -0.0018389 -0.0029108 0.00039429 3.8651e-05
0.0008628 -0.00015148 -0.00013586 -0.0001265
0.0048758 -0.0017135 -0.1268 0.29113 -0.0013868 -0.0056653 -5.619e-06 0.00021326
6.2914e-05 -5.0727e-05 0.0001922 -0.00011443
-0.0018644 -0.0028985 -0.0014819 -0.0056464 -0.28807 -0.044702 -0.00028071 0.00018896
0.00066654 -0.00031126 0.0008645 -0.00017939
0.00039957 4.3554e-05 1.6398e-05 0.00023089 -0.00029371 0.00020569 -0.13408 0.13482
0.0042493 -0.0032958 -0.00022693 -0.0019491
0.00085491 -0.00016646 3.3725e-05 -4.0713e-05 0.00057628 -0.00038407 0.00423 -0.0032828
-0.32135 0.047282 0.0047309 0.00031107
-0.00017406 -0.0001685 0.00013191 -0.00011772 0.00084923 -0.00010511 -0.0002504 -0.0018688
0.004784 0.00043292 -0.33219 0.060947
5540000000 -0.28915 0.034587 0.0042736 -0.002293 -0.0025639 -0.0021348 0.00037748 -0.00033955
0.00024849 -0.00025479 -0.0003224 0.00012194
0.0042772 -0.0022687 -0.087149 0.30932 -0.002473 -0.0051238 0.00041407 0.00014672
-3.1572e-05 -6.5968e-05 -0.00011237 -0.00042232
-0.0025831 -0.0020739 -0.002554 -0.005094 -0.28857 -0.023647 0.00025974 -0.00016786
0.00029235 -0.00014333 0.00035855 -0.00038192
0.0003772 -0.00035635 0.00041926 0.00014221 0.00025554 -0.00016889 -0.12315 0.15671
0.0026983 -0.0040132 -0.00094213 -0.0018772
0.00016472 -0.00023213 -4.4346e-05 -9.186e-05 0.00042697 -0.00013802 0.0026809 -0.0040832
-0.30858 0.082207 0.0049941 -0.0010371
-0.0003325 0.00017934 -0.00013871 -0.00037866 0.00044517 -0.00019871 -0.00095265 -0.0019133
0.0047922 -0.0010597 -0.32603 0.10293
5600000000 -0.27834 0.06307 0.0036254 -0.0034226 -0.0024686 -0.0017488 0.00033642 -0.00039048
0.00032948 -0.00028528 0.00022469 0.00038905
0.0036174 -0.0034106 -0.084215 0.32418 -0.0035953 -0.0047482 0.00011842 -0.00020973
-9.8772e-05 4.4505e-05 -0.00020981 -0.00024686
-0.0025235 -0.0017069 -0.0036889 -0.0046927 -0.28813 0.0088116 -5.1596e-05 0.00011009
0.00038655 -0.00058873 0.00044997 -0.00056237
0.00034803 -0.0003694 0.00011417 -0.000215 -3.2936e-05 0.00010331 -0.11535 0.15623
0.0018334 -0.0038683 -0.0010969 -0.0011621
0.00025718 -0.00022994 -8.2922e-05 8.0049e-05 0.00034659 -0.00046173 0.0017622 -0.003795
-0.29952 0.112 0.0044426 -0.0013534
0.00028504 0.00034882 -0.00022911 -0.00023169 0.00036724 -0.00062075 -0.0010919 -0.0010844
0.0045857 -0.0012057 -0.30419 0.11769
5660000000 -0.26809 0.084812 0.0032943 -0.0035637 -0.0033797 -0.0006092 -0.00035749 -0.00076349
-9.0047e-05 -0.0006028 0.00044621 -0.00012969
0.0032879 -0.0035456 -0.044209 0.31604 -0.0044325 -0.0031352 -2.126e-05 -0.00013935
0.00016567 3.7129e-05 -6.9154e-05 -0.00013613
-0.003398 -0.00057309 -0.0044878 -0.0030413 -0.29019 0.032204 -0.00019606 5.8709e-05
-0.00029069 -0.00039023 0.00034649 -0.0011556
-0.00038019 -0.00076167 -2.3849e-05 -0.00013355 -0.00019333 7.8707e-05 -0.10093 0.17645
0.00065247 -0.004094 -0.001357 -0.00092211
-0.00010438 -0.00051438 0.00017343 4.0278e-05 -0.00038337 -0.0004837 0.00066469 -0.0040761
-0.28694 0.13993 0.0040161 -0.0022001
0.00046578 -0.00019736 -7.9083e-05 -0.00013126 0.00031378 -0.0012093 -0.0013228 -0.00093025
0.0041002 -0.0022938 -0.29729 0.15358
5720000000 -0.25413 0.10797 0.0027041 -0.0040994 -0.002918 0.00083587 -0.00053035 -0.00026717
-0.00035305 -0.00026711 -1.628e-05 -0.00043408
0.0027083 -0.0040971 -0.016136 0.34334 -0.005433 -0.0027429 6.5148e-05 -5.3541e-05
-0.00021532 2.5256e-05 -0.00023689 0.00021946
-0.002915 0.00087318 -0.0054824 -0.0026456 -0.28752 0.063822 0.00023666 8.2251e-05
0.00011627 0.00034738 -3.2202e-05 -0.00023816
-0.00052015 -0.00027024 5.4771e-05 -6.7969e-05 0.00023905 7.5942e-05 -0.085206 0.17902
-0.00021589 -0.0034989 -0.0015888 -0.00048812
-0.00035291 -0.00015448 -0.00024554 1.8895e-05 0.00018659 0.00035493 -0.00024503 -0.003479
-0.27661 0.16737 0.0042873 -0.0033054
1.8315e-05 -0.0004019 -0.00026039 0.00023157 -8.1799e-05 -0.00021315 -0.0016711 -0.00043131
0.0043689 -0.0031865 -0.26687 0.17215
5780000000 -0.23841 0.12477 0.0016002 -0.0046979 -0.0024221 0.0010672 -0.00076751 9.048e-05
-0.00029416 -0.00032146 -0.00027896 -0.00018402
0.0016029 -0.004698 -0.0031066 0.33841 -0.0058494 -0.00086109 -3.7001e-05 -0.00016171
-6.3206e-05 -5.1858e-05 -9.1942e-05 -0.00018896
-0.0023831 0.0011144 -0.0058811 -0.00076107 -0.28413 0.07996 -9.8243e-05 -0.0001074
6.8081e-06 -0.00017696 -0.00033562 -0.00053133
-0.00078475 0.00011378 -3.9306e-05 -0.00016948 -8.5036e-05 -8.2504e-05 -0.076353 0.1947
-0.0002385 -0.0030702 -0.0012115 4.5349e-05
-0.00032469 -0.00023974 -4.0531e-05 -5.8649e-05 7.2136e-05 -0.00013644 -0.00022779 -0.0030501
-0.26695 0.18812 0.0030276 -0.0035896
-0.00025972 -0.00018529 -0.00011637 -0.0001969 -0.00039505 -0.00057343 -0.0012022 -2.0409e-05
0.0028172 -0.00363 -0.2586 0.19394
5840000000 -0.22636 0.1465 0.00038313 -0.0053338 -0.0020907 0.0011076 -0.00021102 0.00031438
-0.00035138 0.00023081 -0.0005124 -0.00037871
0.00039413 -0.0053308 0.031807 0.34246 -0.0057942 0.00030794 -0.00020056 1.2578e-05
0.00013025 3.4124e-05 -0.00020687 0.00021627
-0.0020791 0.0011549 -0.0057997 0.00040029 -0.27898 0.10468 -0.00021018 -1.5618e-05
-2.4357e-05 -0.00059403 -0.00052581 -0.00029732
-0.00021524 0.00028643 -0.0001897 1.8739e-05 -0.0002019 -1.6124e-05 -0.054567 0.1982
-0.0006613 -0.0033428 -0.0013713 0.00022655
-0.00044152 0.00020887 0.00018323 1.1985e-05 -9.9442e-06 -0.00055801 -0.00064009 -0.0034443
-0.25059 0.19872 0.0024844 -0.0039939
-0.00045876 -0.00031459 -0.00014494 0.00021615 -0.00051079 -0.00026602 -0.0013414 0.0002691
0.0025555 -0.0038816 -0.22424 0.21895
5900000000 -0.21222 0.15927 -0.0016052 -0.0054754 -0.0022374 0.0022626 -0.00016065 2.2966e-05
0.00014 -0.00018995 2.1976e-05 0.00033202
-0.001609 -0.0054742 0.052573 0.34362 -0.005244 0.0017938 2.3719e-05 -1.3774e-05
1.0248e-05 -0.00021115 -9.5332e-05 -0.00011949
-0.0021965 0.002293 -0.0052047 0.0019137 -0.26338 0.12058 -4.7582e-05 -8.1235e-05
-0.00039987 -0.00037857 -0.00093877 -0.0001183
-0.00013647 2.0973e-05 3.0821e-05 -4.1423e-06 -5.9757e-05 -8.646e-05 -0.046582 0.2089
-0.00081272 -0.0033871 -0.0011014 0.00022692
8.4295e-05 -0.0001637 2.4448e-05 -0.00023829 -0.0004878 -0.00024868 -0.00078578 -0.0032913
-0.2248 0.21506 0.0020146 -0.0051325
1.0486e-06 0.00019037 -6.1658e-05 -7.8098e-05 -0.00092365 -0.0001427 -0.0011248 0.0002607
0.0020103 -0.0051921 -0.20978 0.22897
5960000000 -0.19347 0.17192 -0.0027522 -0.0040622 -0.00075003 0.0026589 -0.00010515 0.00021828
-0.00020513 7.4612e-05 -0.00016457 3.6612e-05
-0.0027509 -0.0040733 0.078317 0.34281 -0.0042055 0.0021471 -0.00015475 -4.2035e-06
-5.7309e-05 8.931e-05 0.00010925 0.00023492
-0.0007419 0.0027026 -0.0041768 0.0022378 -0.25022 0.14611 -5.681e-05 -0.00018207
-0.00036434 -4.5253e-06 -0.00037382 -0.00020585
-0.00012399 0.00024247 -0.00016332 3.0427e-06 -4.775e-05 -0.00017934 -0.028937 0.2169
-0.0017732 -0.0030607 -0.0010237 0.00096573
-0.00019976 0.00018649 1.6199e-05 5.5574e-05 -0.000362 -2.378e-05 -0.0017751 -0.0031827
-0.20574 0.23008 0.00039547 -0.005003
-0.00010733 0.00016222 4.8165e-05 0.00025411 -0.00037216 -0.00016033 -0.0010511 0.0010052
0.0003747 -0.0049428 -0.18157 0.2563
6020000000 -0.17605 0.18861 -0.0036535 -0.0032324 -0.00038329 0.0028726 -3.4883e-05 0.00051865
-0.00026401 0.0002551 -7.875e-05 0.00026071
-0.0036479 -0.0032353 0.10582 0.33634 -0.0047978 0.0029914 -8.4081e-05 0.00014676
-0.00011837 6.8582e-05 -0.00023834 0.00015356
-0.00034046 0.0028731 -0.0047428 0.0031146 -0.23106 0.15934 -0.00030887 0.00023853
-0.00078693 -7.1599e-05 -0.00044351 0.00046091
-3.1786e-05 0.00050538 -9.0732e-05 0.00014645 -0.00032374 0.00024017 -0.022103 0.21394
-0.0023964 -0.0032407 -0.00069672 0.00064043
-0.00026582 0.00030968 -0.00012602 7.8486e-05 -0.00070958 -8.8633e-05 -0.0023795 -0.0032298
-0.17729 0.24486 5.8763e-05 -0.0045514
-0.00013359 0.00024945 -0.00020953 0.00013001 -0.00054401 0.00057165 -0.00059168 0.00067355
0.00029176 -0.0047464 -0.15569 0.2572
6080000000 -0.15557 0.19701 -0.0039877 -0.0011075 0.0012033 0.0028883 9.8745e-05 7.2105e-05
6.1305e-05 0.00010238 0.00017362 -3.6917e-05
-0.0039756 -0.0011116 0.12821 0.33707 -0.0032266 0.0045095 -5.0638e-05 -7.2177e-06
-5.8666e-06 0.00015053 0.00015524 0.00037064
0.0012259 0.0029103 -0.0031603 0.0045978 -0.21361 0.1852 0.00020678 0.00020494
-0.00042442 0.00066488 -0.00018037 0.000277
9.8277e-05 8.1767e-05 -5.5838e-05 7.6455e-06 0.00020211 0.00020587 -0.0048828 0.22144
-0.0036535 -0.0024462 -0.00093506 0.00095292
6.938e-05 0.00011841 1.0137e-05 0.00017766 -0.00032937 0.00070725 -0.0036769 -0.0024219
-0.14747 0.26199 -0.0009744 -0.0052858
0.00020484 -8.6234e-05 0.00016097 0.0003621 -0.00014967 0.00032149 -0.00093748 0.00091892
-0.0010257 -0.00513 -0.13311 0.27801
6140000000 -0.14049 0.21116 -0.0035461 -0.00078003 0.0014355 0.0022228 5.6614e-05 -1.363e-05
-2.7642e-05 2.435e-05 0.0004914 -4.3585e-05
-0.0035301 -0.00077274 0.15309 0.31995 -0.0024199 0.0052096 5.2533e-05 7.1104e-05
0.00036803 -4.8451e-06 0.00033633 0.00010553
0.0015006 0.002218 -0.0023228 0.0052773 -0.19087 0.20598 0.00040193 -7.4913e-05
8.1287e-05 0.00062805 -0.00011972 0.00063633
7.2048e-05 1.5358e-05 5.003e-05 4.9494e-05 0.00039373 -7.3807e-05 0.0067805 0.21396
-0.0045162 -0.0014712 -0.000425 0.0014736
2.7579e-05 -5.5085e-05 0.00035172 -1.8833e-05 9.8275e-05 0.00057591 -0.0044809 -0.001492
-0.12887 0.28333 -0.0026412 -0.0043855
0.00060198 -3.6097e-05 0.00032178 7.3662e-05 -2.9236e-06 0.00066569 -0.00033147 0.0014347
-0.0025729 -0.0042882 -0.095994 0.27806
6200000000 -0.12386 0.21733 -0.0030508 -0.00031168 0.0021818 0.0014201 8.132e-05 0.00035228
-0.00019554 0.00016756 7.476e-06 -0.00026922
-0.003038 -0.00031569 0.18256 0.3195 -0.0010087 0.0052347 4.271e-05 0.00021717
0.00012391 -6.9332e-05 0.00011499 0.00011615
0.0022066 0.0013664 -0.00091806 0.0052612 -0.17132 0.22097 0.00013807 -0.00035724
0.00060512 4.1108e-05 0.0003804 0.00022485
8.814e-05 0.00035833 5.855e-05 0.00021401 0.0001345 -0.00033901 0.021315 0.22247
-0.0045422 -0.00026899 -2.1048e-05 0.0012509
-0.00011947 0.00020569 0.00015152 -3.4934e-06 0.00062089 2.9319e-05 -0.0046106 -0.00016512
-0.11604 0.29079 -0.0033364 -0.0039053
-2.2824e-05 -0.00028591 0.0001242 0.00010097 0.00022038 0.00034372 5.9495e-05 0.0012211
-0.0032837 -0.0039809 -0.081893 0.28872
6260000000 -0.1101 0.23041 -0.003136 0.00071059 0.002088 0.00074143 0.00026594 -8.2319e-05
0.00010454 0.00023018 -8.4346e-05 -5.5077e-05
-0.0031454 0.00070487 0.19896 0.30407 -0.00020794 0.005329 2.7118e-05 -0.00010557
-7.0227e-05 -0.00011626 0.00021088 8.78e-05
0.0021119 0.00070334 -0.00010036 0.0053424 -0.15113 0.2419 7.5144e-05 2.8797e-05
0.00038908 -0.00010789 0.00016157 0.00029152
0.00028086 -0.00010369 1.7642e-05 -0.00010594 7.3175e-05 7.037e-06 0.035522 0.21787
-0.0044222 0.0012385 0.00060712 0.001211
5.2651e-05 0.00019889 -0.00010706 -0.00013185 0.00036989 -8.5753e-05 -0.0043614 0.0011874
-0.091172 0.29088 -0.0038172 -0.0028188
-6.1412e-05 -2.7072e-05 0.00030388 0.00010605 0.00025689 0.00013991 0.00061102 0.0012046
-0.0038382 -0.0027714 -0.037454 0.289
6320000000 -0.095178 0.23527 -0.0026892 0.0013492 0.0022005 -0.00031934 1.4387e-05 0.00015607
-0.00047708 0.00039486 -0.00026019 0.00022605
-0.0026822 0.0013652 0.22539 0.29641 0.0017244 0.0056513 7.1024e-05 0.00011724
1.2962e-06 -0.00012073 2.547e-05 -6.5463e-05
0.0021859 -0.00034884 0.0018334 0.0056537 -0.13255 0.2524 -0.0001821 -0.00029694
0.00027515 -3.9752e-05 0.00044421 0.00011027
2.994e-05 0.00013812 7.4745e-05 0.00010722 -0.00018524 -0.00029762 0.035094 0.22009
-0.0039579 0.0018973 0.00074791 0.00081724
-0.00047374 0.00037295 -1.5838e-06 -5.1655e-05 0.00031784 -1.26e-05 -0.004001 0.0019767
-0.067 0.30248 -0.0048106 -0.0016704
-0.00018334 0.00014791 -3.5382e-06 4.2937e-05 0.00042847 0.00031254 0.00075121 0.00066002
-0.0045998 -0.0017248 -0.027203 0.28884
6380000000 -0.075849 0.24117 -0.0019543 0.001839 0.0016192 -0.00044557 6.4317e-05 -4.6078e-05
0.00032627 0.00022461 1.9205e-05 0.00014196
-0.0019618 0.0018266 0.24286 0.27718 0.0029967 0.0041935 -0.00011613 -7.3968e-05
-0.00018052 -0.00012932 -0.00014454 -0.00016782
0.0015973 -0.00051474 0.0030866 0.0041522 -0.10455 0.26851 -0.00017718 0.00016689
0.00041055 2.4623e-05 0.00052788 0.00030797
6.0348e-05 -3.2742e-05 -0.00011039 -8.2739e-05 -0.00019174 0.00017413 0.055659 0.20948
-0.0032146 0.0033822 0.00090757 0.00076382
0.00028862 0.00028373 -0.00022558 -0.0001291 0.00040546 4.8473e-05 -0.0031938 0.0033223
-0.045681 0.29469 -0.0047609 -0.00016218
-9.5765e-05 0.00018145 -0.00013263 -0.00026159 0.00049348 0.00013042 0.00087987 0.00086288
-0.0049757 -0.00020932 0.013406 0.29146
6440000000 -0.055027 0.25348 -0.00093692 0.0024252 0.0018824 -0.00080266 0.00034687 -0.00011735
0.00022532 -0.00036739 -0.00029423 -0.00010491
-0.00094813 0.0024037 0.26252 0.26466 0.0032627 0.0030355 9.6369e-05 -3.1683e-05
-0.00011246 -4.9722e-05 -0.00015978 -0.00033354
0.0018906 -0.00082382 0.0033405 0.0029723 -0.088729 0.28466 -0.00025584 0.00027467
-0.00031767 -4.4213e-05 0.00046766 -0.00042993
0.0003587 -0.00012237 0.00010111 -4.7286e-05 -0.00025039 0.00025412 0.057344 0.20699
-0.0019347 0.0037448 0.00092196 0.00076974
0.00019438 -0.00045032 -8.0694e-05 -2.675e-05 -0.00036976 -5.52e-05 -0.0018978 0.003801
-0.0054873 0.30213 -0.0045164 0.0012676
-0.00026205 -0.00016523 -8.4676e-05 -0.00030438 0.00053023 -0.00045547 0.00094591 0.00066817
-0.0043854 0.0013725 0.02384 0.27676
6500000000 -0.035169 0.25457 -0.00025633 0.0020229 0.0013294 -0.00095286 0.00017286 -7.2647e-05
-1.8247e-05 7.3015e-05 1.1154e-06 0.00024219
-0.00027114 0.0020294 0.28908 0.23882 0.0035653 0.0026345 0.0001214 3.1406e-05
0.00013663 0.00020117 0.00024915 -0.00013172
0.001292 -0.00098465 0.0036481 0.0025698 -0.076054 0.28238 1.1783e-05 -2.2259e-05
5.4909e-05 -0.00019684 -7.8159e-05 -0.00043827
0.00016408 -7.4822e-05 0.00011727 3.5581e-05 2.3493e-05 1.1788e-05 0.081981 0.20198
-0.00031397 0.0040671 0.0011279 0.00030596
5.5958e-05 8.4297e-05 0.00010177 0.00019398 6.2886e-05 -7.019e-05 -0.00034749 0.0040951
0.017491 0.30585 -0.0035775 0.0021744
-3.5321e-05 0.00025481 0.00017026 -0.00014325 -8.5498e-05 -0.00044026 0.0010898 0.00040198
-0.0034772 0.0020967 0.061945 0.28011
