# Supplementary material for: Early Detection of Alzheimer’s Disease via Machine Learning-Based Microwave Sensing: An Experimental Validation
Source: Sensors (Basel). 2025 Apr 25;25(9):2718. doi: 10.3390/s25092718 (PMC12074295; doi:10.3390/s25092718)
Supplement: Supplementary file 1 [file sensors-25-02718-s001.zip › measurements_paper_sensors/26 febbraio - PART1/set9/CSF_10_m5.s6p]

!Keysight Technologies,M9804A,MY58100912,A.14.10.03
!Date: Thursday, April 27, 2023 10:28:33
!Correction: S11(C  6-Port  ) 
!S12(C  6-Port  ) 
!S13(C  6-Port  ) 
!S14(C  6-Port  ) 
!S15(C  6-Port  ) 
!S16(C  6-Port  ) 
!S21(C  6-Port  ) 
!S22(C  6-Port  ) 
!S23(C  6-Port  ) 
!S24(C  6-Port  ) 
!S25(C  6-Port  ) 
!S26(C  6-Port  ) 
!S31(C  6-Port  ) 
!S32(C  6-Port  ) 
!S33(C  6-Port  ) 
!S34(C  6-Port  ) 
!S35(C  6-Port  ) 
!S36(C  6-Port  ) 
!S41(C  6-Port  ) 
!S42(C  6-Port  ) 
!S43(C  6-Port  ) 
!S44(C  6-Port  ) 
!S45(C  6-Port  ) 
!S46(C  6-Port  ) 
!S51(C  6-Port  ) 
!S52(C  6-Port  ) 
!S53(C  6-Port  ) 
!S54(C  6-Port  ) 
!S55(C  6-Port  ) 
!S56(C  6-Port  ) 
!S61(C  6-Port  ) 
!S62(C  6-Port  ) 
!S63(C  6-Port  ) 
!S64(C  6-Port  ) 
!S65(C  6-Port  ) 
!S66(C  6-Port  ) 
!S6P File: Measurement: :
# Hz S  RI   R 50
500000000 -0.32786 -0.064198 -0.0098121 -0.0006402 -0.0079128 0.01245 -0.0042829 0.012287
0.013076 0.0066964 -0.0040267 0.0089831
-0.0099201 -0.0005625 -0.40905 -0.075086 0.0085276 -0.010888 0.00075697 0.011803
0.0088118 0.0035966 0.0012161 0.013817
-0.0079575 0.012456 0.0085945 -0.010941 -0.25742 0.18957 0.0069703 0.0035312
-0.002368 0.0084495 0.0012853 0.01233
-0.0038903 0.012415 0.0009761 0.011916 0.0069518 0.0035201 -0.32787 0.040155
-0.019497 -0.0049371 0.015284 0.02669
0.01308 0.0065749 0.0086125 0.0035991 -0.0024399 0.0084964 -0.019502 -0.004937
-0.21997 -0.23235 -0.02784 0.0054284
-0.0037259 0.0091154 0.0013703 0.013809 0.0012743 0.012264 0.015257 0.026666
-0.027795 0.005403 -0.26217 -0.14394
560000000 -0.31681 0.10352 -0.022106 -0.067312 0.00020393 0.013331 0.0055324 0.010367
0.011033 0.004103 0.010211 0.0098932
-0.022411 -0.067354 -0.37126 0.089931 -0.041633 -0.039317 0.014123 0.0024259
-0.013361 -0.0052401 0.0048144 -0.0011545
0.00029632 0.013357 -0.041818 -0.039452 -0.18254 0.23996 -0.00034865 -0.0048565
0.017678 0.0064675 0.0072174 -0.0060387
0.0057363 0.010586 0.01412 0.0025714 -0.00036703 -0.0048876 -0.30422 0.1296
0.0070585 -0.021969 0.0062273 -0.021179
0.011281 0.0042788 -0.013636 -0.0050731 0.017564 0.0064297 0.0070255 -0.022006
-0.29891 -0.048676 0.01027 -0.05122
0.010306 0.0098911 0.0047244 -0.0012045 0.0071515 -0.0061045 0.0062976 -0.021125
0.010169 -0.051012 -0.32898 0.0058258
620000000 -0.27592 0.080933 -0.023663 0.0086342 0.0030048 0.0091563 0.0085029 -0.003918
0.012273 -0.001161 0.00023062 -0.0017858
-0.023533 0.0087601 -0.39978 0.035414 -0.019208 -1.2654e-05 -0.0017479 -0.0020173
0.012148 -0.0057222 0.00052769 -0.0029483
0.0030645 0.008997 -0.019279 -2.3222e-05 -0.15574 0.24961 -0.0013258 -0.0053241
-0.0038636 -0.0025036 0.0086092 -0.0035041
0.0085697 -0.0045038 -0.0018362 -0.0021424 -0.0013033 -0.0053402 -0.26177 0.14046
-0.040285 -0.021367 0.013722 0.028658
0.011952 -0.00060911 0.012204 -0.005646 -0.0038201 -0.0024855 -0.040298 -0.021237
-0.21477 -0.084846 -0.04434 0.011759
0.00058966 -0.002724 0.00032145 -0.0032579 0.0086089 -0.0034391 0.013803 0.028592
-0.044457 0.01171 -0.24431 -0.031385
680000000 -0.24152 0.17362 -0.026236 -0.015091 0.0047264 0.0058426 0.00076693 -0.0073654
-0.0022486 -0.011309 0.0056627 -0.0072378
-0.026245 -0.015045 -0.3905 0.13687 -0.033105 -0.0021877 -0.0020438 -7.7473e-05
-0.0012454 -0.0099051 -0.00073168 -0.0016466
0.004552 0.0056749 -0.033131 -0.0020928 -0.10845 0.27237 -0.00096249 0.00024223
-0.0014737 0.00056462 -0.0027419 -0.0089805
0.00090728 -0.0073524 -0.0020474 -0.00010036 -0.00096205 0.00025794 -0.21964 0.19146
-0.022757 -0.0082462 -0.0095655 -0.011305
-0.0019706 -0.011286 -0.00121 -0.0099168 -0.0014824 0.00057747 -0.022818 -0.0081952
-0.28277 0.015428 -0.0056776 -0.0080479
0.0061386 -0.0068621 -0.0007034 -0.0015391 -0.0027556 -0.0089326 -0.0095261 -0.011312
-0.0056577 -0.0080695 -0.26296 0.074102
740000000 -0.19528 0.16769 -0.041209 0.0264 0.014075 -0.0039187 7.5562e-05 -0.0041412
-0.0038936 -0.0018496 -0.0068234 0.0029545
-0.041552 0.026579 -0.33707 0.15639 -0.037634 0.034626 0.00026686 -0.0060287
-0.013133 0.0067236 -0.0019222 -0.0059844
0.013929 -0.0041673 -0.037678 0.034727 -0.075923 0.27299 -0.0015403 0.0033335
-0.0019115 -0.0054538 -0.0019145 0.0005346
1.5058e-05 -0.0040214 8.1737e-05 -0.0059865 -0.001543 0.0033313 -0.20323 0.19936
-0.042973 -0.0093941 0.022448 0.016141
-0.004424 -0.0012465 -0.013147 0.0070015 -0.0019444 -0.005427 -0.043028 -0.0093493
-0.17974 0.048174 -0.04475 -0.00055433
-0.0069934 0.0025895 -0.0020949 -0.0063134 -0.0019388 0.00051083 0.022477 0.016201
-0.044697 -0.00054711 -0.25239 0.077264
800000000 -0.16636 0.21286 -0.022585 0.015805 0.0059333 -0.010381 -0.0045857 -0.0020898
-0.0036352 0.0016467 0.0046591 0.00047575
-0.022506 0.015885 -0.34524 0.22762 -0.0090141 0.034645 -0.0020645 0.0023097
1.1442e-05 0.002494 0.0009398 0.0053757
0.0060258 -0.010317 -0.0089204 0.034718 -0.037168 0.29912 0.0011843 0.0012883
8.1846e-05 0.0030899 -0.0014852 0.00088291
-0.0042974 -0.0021287 -0.0020881 0.0023095 0.0011931 0.001289 -0.17491 0.22664
-0.029269 0.013249 0.015142 -0.010636
-0.0035311 0.0016934 -1.6002e-05 0.0025452 8.3902e-05 0.0030807 -0.029306 0.013316
-0.23239 0.072882 -0.018298 0.020798
0.0051417 0.00069026 0.0010406 0.0054107 -0.001462 0.00088487 0.015059 -0.010751
-0.018244 0.02076 -0.24698 0.12984
860000000 -0.13289 0.23408 -0.018706 0.030377 -0.0031708 -0.01041 -0.0020578 0.00044593
0.0035299 0.0049865 -0.0037343 -0.0027208
-0.018727 0.030488 -0.29894 0.27295 0.0073439 0.034987 -0.00013459 0.0020513
0.0035119 0.00043107 0.0036606 0.00038025
-0.0032007 -0.010323 0.0074556 0.035038 0.010803 0.30972 -0.00057349 -0.00052426
0.0023046 -0.001746 0.0017351 0.00443
-0.0020139 0.00063983 -8.1502e-05 0.0020584 -0.00057292 -0.00052808 -0.13908 0.23904
-0.018908 0.017766 -0.0065027 -0.0095022
0.0037677 0.0052885 0.0034462 0.00043218 0.0023051 -0.0017515 -0.018839 0.017791
-0.1776 0.13389 -0.027178 0.016112
-0.0041276 -0.0029496 0.003676 0.00046051 0.0017383 0.0044067 -0.0064843 -0.009462
-0.02715 0.01608 -0.19835 0.17936
920000000 -0.11015 0.25806 0.004114 0.039609 -0.009566 -0.004744 -0.0017898 0.0017878
0.00044071 0.0014527 0.0029629 -0.0014545
0.0040591 0.039563 -0.27218 0.29513 0.028218 0.023458 0.0014103 0.0012496
0.0070196 -0.00016276 0.0038091 -0.0030854
-0.0095432 -0.0047531 0.028334 0.0234 0.05739 0.31225 0.0016624 2.627e-05
0.00062175 -0.00051912 0.00086711 -0.0015035
-0.0017814 0.001776 0.0014076 0.0012164 0.0016587 2.5587e-05 -0.11532 0.25655
-0.012268 0.03121 0.0038771 -0.0066462
0.0004358 0.001515 0.0070349 -0.00025883 0.00061821 -0.00049978 -0.012217 0.03122
-0.16934 0.13834 -0.0032283 0.028013
0.003022 -0.0013583 0.0037936 -0.0031645 0.0008546 -0.0014945 0.0038165 -0.006674
-0.0031819 0.028044 -0.20847 0.19159
980000000 -0.063965 0.27983 0.016494 0.031105 -0.0096184 0.0047103 0.0019698 0.0035121
0.0038976 -0.0015844 -0.0035914 -0.0025438
0.016417 0.031074 -0.22034 0.33245 0.033669 0.0055065 0.0019456 -0.00026382
0.00168 -0.0063227 -0.00040305 -0.0027129
-0.0096042 0.0047418 0.033724 0.0054035 0.10418 0.30716 0.00049735 -0.0011279
0.00029983 -0.0018743 0.0015087 -0.00024397
0.0018883 0.0035129 0.0019766 -0.00023573 0.00049587 -0.0011268 -0.076685 0.26817
0.007028 0.030916 -0.0096632 -0.0081461
0.0037568 -0.0015602 0.0017127 -0.0063073 0.00029276 -0.0018836 0.0070887 0.030928
-0.13951 0.17351 0.0052252 0.021003
-0.0036776 -0.0025837 -0.0004 -0.0026874 0.0015317 -0.00025755 -0.0096539 -0.0081259
0.0051745 0.020956 -0.1674 0.23948
1040000000 -0.023265 0.28999 0.033553 0.020238 -0.001234 0.0077348 0.0026529 0.00067267
0.00030175 -0.0034329 -7.2318e-05 -0.0015866
0.033437 0.020225 -0.18531 0.34705 0.03032 -0.014579 0.0013784 -0.0018245
-0.0024082 -0.002694 -0.0011124 -0.0030073
-0.0011724 0.0077341 0.030298 -0.014692 0.15091 0.29488 -0.00057786 -0.0014299
-0.0015456 -0.00098723 -0.00063233 -0.0012225
0.0026127 0.00063881 0.0014142 -0.001798 -0.00058158 -0.0014355 -0.049468 0.2788
0.019361 0.019944 -0.0023121 0.0012825
0.00017633 -0.0034713 -0.002384 -0.0026913 -0.0015471 -0.00097893 0.019403 0.019924
-0.10746 0.18227 0.01424 0.020186
3.6849e-05 -0.0017511 -0.0011839 -0.0028797 -0.00063625 -0.0011901 -0.0022983 0.0013038
0.014147 0.02016 -0.14586 0.26051
1100000000 0.021719 0.30033 0.03734 -0.0026917 0.0035885 0.0043043 0.0024049 -0.0010983
-0.002275 -0.0029747 -0.0041721 7.4793e-06
0.037321 -0.0027147 -0.14176 0.3674 0.01578 -0.028211 -0.00016364 -0.0018315
-0.0036483 -0.00076343 -0.003733 -0.00049992
0.003606 0.0042893 0.015682 -0.028295 0.19799 0.27557 -0.0017601 0.00031574
-0.0016686 0.00068095 -0.0011692 -0.00053012
0.0023608 -0.0010593 -0.00018078 -0.0018038 -0.0017669 0.00031886 -0.0087435 0.28428
0.025555 0.0062127 -0.002748 0.00036565
-0.0023084 -0.0030896 -0.0036199 -0.00074202 -0.0016695 0.00068149 0.025564 0.0061783
-0.089758 0.19836 0.019997 0.010089
-0.0042492 0.00012445 -0.0038308 -0.0005252 -0.0011754 -0.00053526 -0.0027249 0.00038714
0.019991 0.010063 -0.10144 0.29342
1160000000 0.072975 0.29764 0.02571 -0.020319 0.0035188 -0.00071371 -0.00015404 -0.0023656
-0.0040783 -0.00083313 -0.0011165 0.0040704
0.025655 -0.020291 -0.097916 0.37278 -0.0037161 -0.029387 -0.001644 -0.0015247
-0.0026395 0.0025562 -0.0014642 0.0019601
0.003517 -0.00073103 -0.0038432 -0.029402 0.24189 0.24531 -0.00058482 0.0017643
-0.00052778 0.0018799 -0.0010139 0.00038247
-0.00016238 -0.0024029 -0.00162 -0.0015086 -0.00059555 0.0017609 0.030941 0.28155
0.022602 -0.010406 -0.0036908 0.0052363
-0.0041061 -0.00078521 -0.0026106 0.0025504 -0.00053101 0.0018864 0.022601 -0.010416
-0.054924 0.20972 0.020038 0.00047898
-0.0010152 0.0040194 -0.001456 0.001976 -0.0010141 0.00040358 -0.0036613 0.0052418
0.020059 0.00048604 -0.05379 0.29662
1220000000 0.1167 0.28922 0.012287 -0.030654 -0.0010913 -0.0015922 -0.00011383 -0.00091397
-0.0027709 0.0022756 0.0011847 0.0020739
0.012281 -0.030619 -0.052878 0.38758 -0.017212 -0.021431 -0.0025203 0.00064537
5.2818e-05 0.0031003 -0.00078558 0.0020743
-0.0010856 -0.0015858 -0.017328 -0.021388 0.2814 0.20673 0.00092442 0.0015092
0.00060982 0.0011459 0.00014519 0.00060285
-0.00014703 -0.00091519 -0.0025159 0.00067874 0.00092617 0.001507 0.071038 0.27343
0.011402 -0.017706 0.002248 0.0015741
-0.0027922 0.0022813 9.6363e-05 0.0031143 0.00060736 0.0011349 0.011383 -0.01773
-0.032792 0.2217 0.015346 -0.012798
0.0011563 0.0020847 -0.0007784 0.0020633 0.00014833 0.00058864 0.002271 0.0015759
0.01536 -0.012801 -0.023159 0.31499
1280000000 0.16775 0.26977 -0.0071571 -0.029895 -0.0020353 0.0016658 -0.00093929 -0.0020396
-0.0010171 0.0033749 0.0024515 0.0013224
-0.0071168 -0.029886 -0.0055526 0.37946 -0.024251 -0.0080735 -0.00074963 0.0014191
0.0017151 0.0017389 0.00059063 0.0020846
-0.0020384 0.0016855 -0.024322 -0.0079691 0.31253 0.16301 0.0014427 -0.00013504
0.0010617 0.00036406 0.0002608 0.00043316
-0.00090666 -0.0020258 -0.00074487 0.0014034 0.0014399 -0.00013539 0.10795 0.25678
0.0013018 -0.020294 -0.00011305 -2.4061e-05
-0.0009853 0.0033516 0.0017299 0.0017333 0.0010589 0.00036519 0.0012824 -0.020304
0.0044162 0.22769 0.0039501 -0.016056
0.0024996 0.0013297 0.00060861 0.0020503 0.00024292 0.0004355 -0.00012069 -1.1401e-07
0.0039443 -0.016064 0.025079 0.31871
1340000000 0.20548 0.23781 -0.017405 -0.020287 0.00028529 0.0042273 -0.0018376 -0.0007069
0.0015583 0.0028467 0.0019031 -0.0014074
-0.017365 -0.020274 0.033887 0.372 -0.021277 0.0049131 -5.6303e-05 0.0019002
0.0019057 0.00073974 0.0012535 0.00071435
0.00031122 0.0042018 -0.021286 0.0050224 0.33504 0.11566 0.00083412 -0.0010141
0.0006652 -0.00054397 0.00014798 0.00026606
-0.0018755 -0.00070185 -4.929e-05 0.0019176 0.00084232 -0.0010116 0.14065 0.23663
-0.0088075 -0.017346 0.00093511 0.00051595
0.0016173 0.0028286 0.0019179 0.00073105 0.00065786 -0.00054947 -0.008848 -0.017342
0.034778 0.22568 -0.0032291 -0.014548
0.0018236 -0.0014232 0.0012824 0.00071293 0.00013203 0.00025211 0.0009166 0.00053576
-0.0032012 -0.014613 0.062816 0.31538
1400000000 0.2405 0.20113 -0.024054 -0.0086098 0.0048006 0.0032172 -0.0021017 0.00079352
0.002686 0.0010067 0.00024196 -0.0014319
-0.024018 -0.0086173 0.072461 0.35947 -0.014221 0.012866 0.0012471 0.0012576
0.0011274 -0.00072044 0.0011011 0.00016832
0.0048405 0.0032058 -0.01417 0.012969 0.34864 0.062021 -0.0001501 -0.0013609
0.00014521 -0.00020821 0.00047233 0.00033701
-0.0020702 0.00078842 0.0012549 0.0012468 -0.0001447 -0.0013591 0.17034 0.20786
-0.015362 -0.0099607 -0.00080538 -0.00023152
0.002687 0.0009907 0.0010992 -0.00075462 0.00014748 -0.00020672 -0.015372 -0.0099397
0.068712 0.22383 -0.010181 -0.0094432
0.0003116 -0.0014322 0.0011054 0.00020112 0.00046779 0.00034928 -0.00083896 -0.00026447
-0.010186 -0.0094463 0.10876 0.30625
1460000000 0.26409 0.1579 -0.021229 0.0043902 0.0052518 -0.0017019 -0.0014785 0.0016951
0.0022734 -0.00043254 -0.00021385 -0.00085149
-0.021193 0.0043805 0.10658 0.33743 -0.0049423 0.015268 0.001605 0.00021697
0.0010183 -0.0012549 0.0012038 -0.00060276
0.0052666 -0.0017163 -0.0048616 0.015296 0.3551 0.0075434 -0.0010848 -0.0010257
0.00033143 -0.0002323 0.00060201 -0.00044926
-0.0015122 0.0016776 0.0016185 0.00022533 -0.0010905 -0.0010209 0.19664 0.17909
-0.016317 -0.0026912 -0.00089431 0.0020675
0.0022655 -0.00044091 0.001032 -0.0012685 0.00033246 -0.00023424 -0.016325 -0.0026701
0.098409 0.21158 -0.012309 -0.0031533
-0.00026803 -0.00090054 0.0012117 -0.00066364 0.00059858 -0.00046798 -0.00087195 0.0020459
-0.012292 -0.0031381 0.14202 0.28621
1520000000 0.27749 0.11698 -0.015565 0.01027 0.0031816 -0.0039768 0.00020874 0.0026502
0.0023641 -0.001922 -0.0010997 -6.3175e-05
-0.015557 0.010236 0.14027 0.32405 0.0025265 0.012308 0.0016587 -0.0006256
0.00015493 -0.0010082 0.00026811 -0.00097792
0.0031561 -0.0040021 0.0025997 0.012314 0.34797 -0.048604 -0.00080467 -0.00023097
0.00068759 -0.00094669 8.202e-05 -0.00013105
0.000245 0.0026514 0.0016454 -0.00064265 -0.00080748 -0.00023049 0.22013 0.1414
-0.015303 0.0033734 0.0015908 0.0020055
0.0023888 -0.0019309 0.00013585 -0.0010021 0.00068646 -0.00094931 -0.015316 0.0034243
0.12695 0.20043 -0.012285 0.0015834
-0.0011028 -6.6349e-05 0.00027621 -0.0010103 0.00010022 -0.00011848 0.0016262 0.0020023
-0.012281 0.0015713 0.17569 0.26778
1580000000 0.28797 0.071543 -0.0086427 0.013976 -0.0010928 -0.0045571 0.0015252 0.0017145
-0.00026676 -0.002403 -9.6338e-05 0.00044059
-0.008647 0.013959 0.16774 0.29943 0.0056817 0.0069493 0.00060212 -0.0015445
-0.00044749 -0.0011072 -0.00020608 -0.00075471
-0.001119 -0.0045551 0.005732 0.00693 0.32802 -0.10608 -0.0014411 0.00028984
-0.00055626 -0.00134 0.00034949 -0.00059036
0.0015328 0.0017473 0.00059149 -0.0015397 -0.0014417 0.00030045 0.23429 0.10247
-0.011073 0.0085863 0.0021185 0.00067265
-0.000303 -0.0023695 -0.00045288 -0.0010969 -0.00055564 -0.001354 -0.01107 0.0085898
0.15216 0.1847 -0.0094593 0.0079722
-1.6778e-05 0.00046095 -0.00020458 -0.00075314 0.00033392 -0.0005928 0.0021461 0.0007092
-0.0094809 0.0080024 0.20903 0.24183
1640000000 0.29098 0.031137 -0.001483 0.012711 -0.0029364 -0.0021688 0.0027348 0.0010409
-0.0007698 -0.00172 -0.00042775 0.00039847
-0.0014987 0.012709 0.19705 0.27597 0.0055864 0.0020452 -0.00050996 -0.0018131
-0.00092438 -0.00051664 -0.00051061 -0.00066497
-0.0029347 -0.0021538 0.005601 0.0020191 0.2992 -0.15471 -0.00075534 0.0012117
-0.00113 -0.0010849 -0.00026863 -0.00044651
0.0027362 0.0010361 -0.00053954 -0.0018204 -0.00074916 0.0012132 0.24711 0.054134
-0.0064426 0.0091543 0.002617 -0.00062804
-0.00079895 -0.0016833 -0.00094316 -0.00050589 -0.001114 -0.0010766 -0.0064505 0.0091905
0.17559 0.16307 -0.0044019 0.010106
-0.0003722 0.00042207 -0.00050726 -0.00065637 -0.00025307 -0.00039742 0.0025948 -0.00064888
-0.0044129 0.01006 0.23513 0.21233
1700000000 0.28539 -0.013545 0.002157 0.0096671 -0.0033108 0.00035641 0.0031324 -0.0012626
-0.0022355 -0.0005989 0.00052438 0.00037902
0.0021395 0.0096727 0.21595 0.24522 0.002854 -0.00059007 -0.0014402 -0.00071108
-0.00076644 -9.637e-05 -0.00080038 -0.00040253
-0.003329 0.0004122 0.0028435 -0.00061022 0.25593 -0.19385 5.3674e-05 0.0015936
-0.0020579 -5.9626e-05 -0.00028588 -0.00086126
0.0031038 -0.00125 -0.0014546 -0.00070588 3.5589e-05 0.0015877 0.24491 0.0045623
-0.0036377 0.0093063 0.0016603 -0.0022244
-0.0022499 -0.00058147 -0.0007473 -0.00010224 -0.0020596 -5.4299e-05 -0.0036096 0.0093065
0.19464 0.14544 0.00056031 0.0099719
0.00050172 0.00036496 -0.00082057 -0.00040942 -0.00032228 -0.00086911 0.0016662 -0.002193
0.00055427 0.0099862 0.25316 0.17903
1760000000 0.27469 -0.061836 0.0044398 0.0062458 -0.0021061 0.0012493 0.0012323 -0.0034717
-0.0013456 0.00061333 0.0001639 -0.00049348
0.0044344 0.0062341 0.24213 0.20646 4.4361e-05 -0.001878 -0.001272 9.8634e-06
-0.0011372 0.00085671 -0.00053784 0.0003552
-0.0021184 0.001238 2.7102e-05 -0.0018673 0.20731 -0.22636 0.0011409 0.001362
-0.0011941 0.0014657 -0.0013786 -0.00063101
0.0012022 -0.0035143 -0.0012809 5.6546e-06 0.0011375 0.0013457 0.23643 -0.047125
-0.0006283 0.0079738 -0.00020852 -0.0023544
-0.0013274 0.00066512 -0.0011263 0.00088558 -0.0011767 0.001462 -0.0006311 0.0079877
0.21039 0.11296 0.0047289 0.0073269
0.00014892 -0.00047707 -0.0005207 0.00034084 -0.0013638 -0.00062907 -0.00020171 -0.0023713
0.0047246 0.007314 0.26671 0.14154
1820000000 0.2521 -0.099022 0.0044557 0.0026369 0.00010556 0.0024177 -0.00092029 -0.0031432
-0.0010661 0.00093713 -0.00021599 -7.6419e-05
0.0044411 0.0026523 0.25354 0.17759 -0.0021783 2.7647e-05 -0.0014386 0.0009081
-5.2702e-05 0.0011844 -0.0006483 0.00037859
9.5169e-05 0.0024354 -0.0021773 4.5049e-05 0.15732 -0.24137 0.001818 0.0005038
-0.00017031 0.00226 -0.0017749 0.00026923
-0.00091532 -0.0031099 -0.0014339 0.00091766 0.0018408 0.00050462 0.20761 -0.094568
0.00054494 0.0064816 -0.0015404 -0.0019382
-0.0010451 0.0009529 -4.8966e-05 0.0011851 -0.00016233 0.0022594 0.00057035 0.0064773
0.23013 0.086518 0.0057237 0.0032717
-0.00020048 -0.0001016 -0.00064098 0.00038578 -0.0017383 0.00029451 -0.0015694 -0.0019499
0.0057012 0.0032358 0.2707 0.10678
1880000000 0.21867 -0.14021 0.0022109 0.00058048 -0.00015702 0.0024619 -0.0029612 -0.0023804
-6.7145e-05 0.0015953 0.00030754 -0.00057219
0.0021921 0.00056552 0.25875 0.13149 -0.0040028 0.0029297 -0.00037361 0.001841
0.00049476 0.0013332 8.6963e-05 0.00089801
-0.00016351 0.0024482 -0.0039927 0.0029669 0.1056 -0.2494 0.0019456 -0.0010461
0.0016412 0.001928 -0.001059 0.0015144
-0.0029679 -0.0023791 -0.00037657 0.0018393 0.0019451 -0.0010553 0.16765 -0.13549
0.0011775 0.0047689 -0.0024602 0.00010773
-3.4e-05 0.0015969 0.00049316 0.0013193 0.0016492 0.0019255 0.0011875 0.0047692
0.23613 0.057073 0.0058854 0.00098148
0.00029727 -0.00057688 9.868e-05 0.00094855 -0.0010552 0.0014962 -0.0023488 5.3539e-05
0.0059202 0.00098407 0.27219 0.072535
1940000000 0.18037 -0.16689 0.0002082 -0.0010194 0.0019298 0.0018057 -0.0037726 0.00028129
0.0012561 0.00079718 -0.00062869 -0.00066497
0.0002256 -0.001045 0.26094 0.10052 -0.0016976 0.0057551 0.0010218 0.0014117
0.0019218 0.00050932 0.00091468 0.00018448
0.0019591 0.0018086 -0.001665 0.0057863 0.062084 -0.24143 0.00050333 -0.0024465
0.0022331 0.00038441 0.0003877 0.0017283
-0.0037955 0.00021183 0.0010612 0.0014036 0.0005107 -0.0024468 0.11532 -0.16696
0.00016839 0.0033534 -0.001702 0.0016014
0.0012955 0.000756 0.0019315 0.00049172 0.00223 0.00036008 0.00017065 0.0033564
0.24156 0.021009 0.0042455 -0.0030253
-0.00058003 -0.00070845 0.00091168 0.00022683 0.00039549 0.0017484 -0.0017156 0.0015961
0.0042241 -0.0030175 0.26202 0.036557
2000000000 0.1349 -0.18261 -0.0034972 0.00097765 0.002774 0.0011163 -0.0025285 0.0036929
0.00075142 0.00032245 -0.00073003 0.00043572
-0.0034659 0.00098023 0.2483 0.065004 -0.00043679 0.0076254 0.0016387 0.00038248
0.0011881 -0.0012423 0.00037774 9.3924e-05
0.0028083 0.0011538 -0.00038471 0.0076352 0.020729 -0.22817 -0.0015442 -0.0014807
0.0020312 -0.0010139 0.0016736 0.0015313
-0.0024175 0.0037224 0.0016556 0.00035338 -0.0015563 -0.0014693 0.062277 -0.17773
-0.0010975 0.0034897 -0.00014926 0.0020871
0.00077048 0.00039603 0.0011924 -0.0012664 0.0020304 -0.0010197 -0.001094 0.003478
0.24001 -0.011162 0.00054272 -0.0040261
-0.00070981 0.00057322 0.00040146 0.00010292 0.0016751 0.0015334 -4.1832e-05 0.0021279
0.00053907 -0.0039672 0.24971 0.0085477
2060000000 0.087714 -0.19143 -0.0042094 0.0030501 0.0027684 -0.00061772 0.00073807 0.0033177
0.0015683 -0.00055414 -0.00023693 0.0011528
-0.004207 0.0030944 0.23555 0.035481 0.0044486 0.0085464 0.0011144 -0.00081211
0.00064267 -0.0015355 0.00054685 -0.00013472
0.0027838 -0.00059253 0.0045159 0.0085204 -0.013102 -0.20993 -0.0018917 0.00047905
0.00065769 -0.0023159 0.0028634 0.000347
0.00074472 0.0033167 0.0011485 -0.00084218 -0.0018922 0.00044244 0.0097767 -0.17553
-0.0020629 0.0045822 0.0012467 0.0011995
0.0015514 -0.00050508 0.00065876 -0.0015319 0.00064085 -0.0023175 -0.0020689 0.0045763
0.22699 -0.049125 -0.0013866 -0.0046047
-0.00017648 0.0011813 0.000544 -0.00013615 0.0028774 0.0003603 0.0011201 0.0012574
-0.0014244 -0.0046098 0.23461 -0.016903
2120000000 0.04264 -0.18256 -0.0033462 0.0062555 0.002422 -0.0025899 0.002875 0.0019276
0.00060735 -0.0015583 0.00097861 0.00013457
-0.0033595 0.0062599 0.21541 0.012282 0.0067803 0.0048209 0.0010186 -0.0014673
-0.0013003 -0.0020988 1.956e-06 -0.0010158
0.002462 -0.0026794 0.0068432 0.0047754 -0.041841 -0.19217 -0.00072731 0.001587
-0.0015317 -0.0017103 0.0006475 -0.0022748
0.0029753 0.0018678 0.0010297 -0.0014399 -0.00072724 0.0015957 -0.039317 -0.15825
-0.0022769 0.0066692 0.0018737 0.0010042
0.00062531 -0.0016063 -0.0013247 -0.0020855 -0.0015368 -0.0016823 -0.0022948 0.0067024
0.21302 -0.082668 -0.0058703 -0.002494
0.00087968 0.00013704 -5.4562e-06 -0.0010218 0.00062535 -0.0022385 0.0019336 0.00092415
-0.0058743 -0.0025506 0.2135 -0.031197
2180000000 0.0021295 -0.17084 -0.002022 0.0094356 0.00071674 -0.0022908 0.0033271 -0.00027785
0.00025892 -0.0012039 0.0011118 0.00020179
-0.0020618 0.0093724 0.19652 -0.0072623 0.0079789 0.0041988 -0.00094193 -0.0017074
-0.0022524 0.00071885 0.00010741 0.00031977
0.00067735 -0.0023283 0.0080232 0.0041477 -0.062811 -0.1683 0.0010852 0.0017015
-0.0010754 -0.00015001 0.00047267 -0.001874
0.0032737 -0.00041196 -0.00098513 -0.0017074 0.0010698 0.001693 -0.076425 -0.1334
-0.0010023 0.0091623 0.0019267 -0.00011863
0.00032202 -0.0013225 -0.0022241 0.00073972 -0.001085 -0.00017354 -0.00098427 0.0091209
0.18734 -0.11354 -0.0061822 0.0016416
0.0011769 6.904e-05 0.00011729 0.00027584 0.00047888 -0.0018569 0.0018349 -0.00011148
-0.0061496 0.0017025 0.19781 -0.04708
2240000000 -0.027484 -0.14635 0.0019673 0.010743 -0.00045486 -0.0030104 0.0020581 -0.0023923
-0.0018697 -0.00058761 0.00079366 -0.0017578
0.0019055 0.010704 0.1762 -0.012736 0.0090719 0.00051946 -0.0010315 -7.0692e-05
-0.00067728 0.0012021 -0.00053597 -0.00071629
-0.00047451 -0.0030153 0.0090892 0.00045092 -0.080199 -0.14318 0.0019099 -0.0016255
-0.001165 -2.9335e-06 -0.0022247 -0.0017303
0.0019888 -0.0025083 -0.0010203 -8.2968e-05 0.0019424 -0.0016119 -0.11113 -0.10328
0.0014446 0.011032 0.0018328 -0.00071838
-0.001763 -0.00076959 -0.00069429 0.0012034 -0.0011567 2.0226e-05 0.0014757 0.011023
0.1588 -0.13057 -0.0061277 0.0046231
0.0006843 -0.0018412 -0.00055073 -0.00069065 -0.0022677 -0.0017301 0.0018088 -0.00068472
-0.0061879 0.0046119 0.17302 -0.056349
2300000000 -0.054514 -0.11945 0.0070913 0.0089317 -0.0013544 -0.0021436 -0.00049504 -0.001556
-0.0011781 0.00059314 -0.0011166 -0.00070274
0.0070594 0.0089285 0.15656 -0.022905 0.0092899 -0.0020069 -0.00069776 0.00065015
-0.00021704 0.0017145 -8.8764e-05 0.00087782
-0.0013502 -0.0020725 0.0092694 -0.0020588 -0.090984 -0.11943 -1.29e-05 -0.0015986
-8.9542e-05 0.0018302 -0.0020645 0.00066549
-0.00056834 -0.0016465 -0.00071405 0.00064269 -1.5052e-05 -0.0016165 -0.13097 -0.06854
0.0059887 0.011264 0.00044462 -0.0019317
-0.0010033 0.00059442 -0.00019903 0.0017193 -6.9277e-05 0.0018061 0.0060844 0.011235
0.12468 -0.15152 -0.0040807 0.0079246
-0.001019 -0.00076155 -8.5102e-05 0.00086597 -0.0020631 0.00066359 0.00040213 -0.0019879
-0.0040093 0.0078954 0.15847 -0.057405
2360000000 -0.072493 -0.088474 0.010295 0.0085973 -0.0011559 -0.0016661 -0.0017432 -0.00073565
-0.00061744 0.00097159 -0.0013163 -0.00065045
0.010269 0.0086274 0.14573 -0.023087 0.008556 -0.0054307 -0.00059445 0.00079202
0.0020356 0.00031464 -5.4816e-05 -0.00013814
-0.0012069 -0.0016074 0.0085248 -0.0054828 -0.10196 -0.098429 -0.0025267 -0.001145
0.0010349 7.4681e-05 -0.001061 0.0019284
-0.0016945 -0.00071765 -0.00058125 0.00081835 -0.0025242 -0.0011459 -0.14912 -0.035476
0.0099395 0.010688 0.0013587 -0.0021792
-0.00050994 0.001135 0.0020427 0.0003344 0.001063 9.0198e-05 0.0099826 0.010731
0.094785 -0.153 0.00028874 0.0087434
-0.001326 -0.00051812 -3.4717e-05 -0.00010942 -0.0010855 0.0019412 0.0013704 -0.0021207
0.00020367 0.0086922 0.13483 -0.060962
2420000000 -0.080354 -0.059854 0.013864 0.0032399 -0.0034156 -0.0011462 -0.00088896 0.00056083
0.0012256 0.0010528 -0.0016037 0.0016435
0.013799 0.003303 0.12924 -0.022511 0.0046696 -0.0073998 0.0012909 0.00083626
0.00095881 -0.0014277 -8.2469e-05 -5.3628e-05
-0.0034114 -0.0010962 0.0045868 -0.0074635 -0.11374 -0.077404 -0.002173 0.0013582
0.00010134 -0.00035351 0.00039937 0.0027145
-0.00089029 0.0006627 0.0013098 0.00086587 -0.0021856 0.0013617 -0.15731 0.0084313
0.014391 0.0078465 -0.00017763 -0.0029213
0.0012343 0.0011078 0.00097843 -0.0013934 9.0454e-05 -0.00034311 0.014433 0.0077872
0.060294 -0.15234 0.0016293 0.0093037
-0.0016474 0.0015266 -5.8062e-05 -9.5941e-05 0.00040522 0.0027024 -0.00024316 -0.0029297
0.0016103 0.0093361 0.11762 -0.05564
2480000000 -0.081648 -0.030335 0.013853 -0.0022169 -0.0015904 0.00010583 -0.00011743 0.0013563
0.0018596 -0.00042914 0.00015234 0.0015564
0.01378 -0.0022017 0.13072 -0.024702 0.0026759 -0.0092289 0.0011237 7.4992e-06
-0.00053838 -0.001173 -0.00018617 -0.00017966
-0.0015326 0.00013517 0.0026066 -0.009278 -0.11724 -0.058662 -0.00068749 0.0032719
-0.00037388 -0.00089568 0.0017832 0.0012038
-0.00012778 0.0013075 0.0011633 -1.8167e-05 -0.0006808 0.0032814 -0.15926 0.045071
0.01818 0.001137 -0.0016588 -0.0026618
0.001901 -0.00050375 -0.00056127 -0.0011332 -0.00039055 -0.00090106 0.018161 0.0010748
0.029774 -0.14583 0.0047855 0.0079996
0.00022314 0.0015642 -0.00016574 -0.00016698 0.0018175 0.0012044 -0.0016882 -0.0026576
0.004817 0.0078748 0.098688 -0.052963
2540000000 -0.086351 -0.0014691 0.011606 -0.0058607 -0.0022927 0.00098059 0.00073667 0.00062734
3.4103e-05 -0.0017404 0.00097121 0.0017567
0.011615 -0.005832 0.11679 -0.014806 -0.0014225 -0.008193 0.00053015 -0.0014229
-0.0017502 -0.00014505 -0.0006032 0.00032609
-0.0022981 0.0010668 -0.0014904 -0.0081754 -0.12395 -0.034401 0.0019923 0.0023412
-0.0010989 -0.00013974 0.0018373 -0.00091673
0.00064411 0.00057684 0.00051589 -0.0014126 0.0020013 0.0023426 -0.1581 0.0852
0.018073 -0.0048308 -0.0022172 -0.0017122
9.8035e-05 -0.0017527 -0.0017479 -0.00013174 -0.0010739 -0.00014081 0.018132 -0.0049371
0.0037722 -0.13003 0.0075264 0.0068091
0.00093235 0.001611 -0.00063383 0.00032088 0.0018542 -0.00085655 -0.0021739 -0.0017471
0.0075658 0.0068853 0.082552 -0.037766
2600000000 -0.0781 0.022674 0.0086433 -0.0094448 -0.0011242 0.0024823 0.0006863 -0.00049651
-0.0012645 -0.00092411 0.0019243 0.00056679
0.0086634 -0.0094312 0.11232 -0.030701 -0.0036778 -0.0062487 -0.00048024 -0.00071283
-0.00051048 0.0015552 -0.00011653 0.00074584
-0.0011086 0.0025529 -0.0037367 -0.0062249 -0.12824 -0.010537 0.0030868 -7.5951e-06
2.6224e-05 0.0014969 0.0014657 -0.0016172
0.00064302 -0.000501 -0.00048159 -0.00075507 0.0030866 -4.2113e-06 -0.1431 0.11759
0.014808 -0.012202 -0.0034318 3.4824e-06
-0.0011832 -0.00092328 -0.00042076 0.001554 2.3639e-05 0.001539 0.01477 -0.012166
-0.023497 -0.11548 0.0090686 0.0055625
0.0020252 0.00051934 -0.00013874 0.00074304 0.0014087 -0.0016111 -0.0033805 2.4852e-06
0.0091008 0.0055765 0.075637 -0.02375
2660000000 -0.074128 0.048026 0.0049366 -0.011533 5.9186e-06 0.0010062 -0.00026553 -5.8311e-05
-0.0025657 0.00049129 0.0014452 -0.00083099
0.0049846 -0.01153 0.1185 -0.026383 -0.0050905 -0.0044652 -0.0011971 -0.00034596
0.00020103 0.0020168 0.00057419 0.00083105
-6.294e-05 0.0010018 -0.0051221 -0.0044227 -0.12888 0.0093407 0.0018754 -0.0015478
0.00021354 0.00074145 -0.00088431 -0.0017538
-0.00021206 1.7163e-05 -0.0012072 -0.00033503 0.0018461 -0.0015505 -0.12473 0.14914
0.0083185 -0.015865 -0.0026198 0.0011181
-0.0024966 0.00051581 0.00021844 0.0019766 0.00019962 0.0007096 0.0082745 -0.015941
-0.04167 -0.099494 0.010877 0.0010645
0.0014089 -0.00081792 0.00058046 0.00080838 -0.00087151 -0.0017386 -0.0026753 0.0011838
0.010729 0.0010618 0.069733 -0.0049135
2720000000 -0.062257 0.067867 0.00058328 -0.011879 -6.2007e-05 0.0027467 -0.00027354 6.8667e-05
-0.0018558 0.0023512 0.00063256 -0.001532
0.00060386 -0.011914 0.10484 -0.028572 -0.0052801 -0.00090598 -0.0014713 0.00046389
0.001894 0.00051355 0.00092502 -0.00022413
-5.5494e-05 0.0027654 -0.0053057 -0.00084945 -0.12282 0.040077 0.00049098 -0.0024227
0.00021612 0.00058773 -0.00136 0.00066421
-0.00028014 0.0001018 -0.0014396 0.00045796 0.00047484 -0.0024446 -0.091332 0.17952
0.0019206 -0.017484 -0.0015409 0.0021742
-0.0018771 0.0023398 0.0019062 0.00048039 0.00021871 0.00057647 0.0018739 -0.017445
-0.056314 -0.073109 0.012492 -0.0012451
0.00052092 -0.0015932 0.00094878 -0.00020517 -0.00136 0.00068017 -0.0015553 0.0020463
0.012596 -0.0013099 0.074508 0.015779
2780000000 -0.048663 0.085861 -0.0039989 -0.010737 -0.00032393 0.0011135 0.00071773 -0.00018139
0.0014516 0.0025739 -0.00068252 -0.0018758
-0.0039818 -0.010727 0.10335 -0.041431 -0.0040928 0.00042892 -0.00014201 0.0013868
0.0016409 -0.00097028 8.4367e-05 -0.00021875
-0.00030446 0.0011359 -0.0041076 0.00047292 -0.12059 0.068685 -0.0019575 -0.0016025
0.00058235 -0.00014557 -0.0005519 0.00066419
0.00064729 -0.00020595 -0.00012042 0.0014056 -0.0019407 -0.0016164 -0.06266 0.20107
-0.0052488 -0.015542 -0.00090648 0.0020945
0.0014343 0.0024688 0.0016409 -0.0010158 0.00056023 -0.00017385 -0.0053384 -0.015591
-0.071054 -0.047281 0.0098416 -0.005773
-0.00072288 -0.0019416 6.4171e-05 -0.00021511 -0.00053278 0.00070785 -0.00086641 0.002076
0.0098838 -0.0057664 0.077425 0.03383
2840000000 -0.033556 0.1024 -0.0073225 -0.0076989 0.0013159 0.0019727 -7.8443e-05 -0.00030302
0.0012768 0.00088267 -0.0015243 0.00037656
-0.0073079 -0.0076798 0.10122 -0.033487 -0.0032809 0.0015441 0.000377 0.00069943
4.122e-05 -0.0014385 -4.4856e-05 -5.4316e-05
0.0013153 0.0019341 -0.0032982 0.0015835 -0.11542 0.095499 -0.0015113 0.00039558
0.00047801 0.00022289 0.0010876 0.0011824
-0.00011881 -0.00029954 0.00036533 0.00067637 -0.0015006 0.00039221 -0.026883 0.21822
-0.0096465 -0.010819 0.00054443 0.0017394
0.0012639 0.00079741 3.0229e-05 -0.0014644 0.00047257 0.00021782 -0.0096806 -0.01078
-0.076922 -0.021192 0.0079537 -0.007293
-0.0016365 0.00042265 -1.8805e-05 -3.2684e-05 0.0010342 0.0011999 0.0006254 0.0016783
0.007978 -0.0070841 0.091805 0.051113
2900000000 -0.018145 0.12162 -0.0089445 -0.0035519 0.0015237 0.00026455 0.00035436 -0.00093052
0.0019964 -0.0011777 -0.0008586 -7.8065e-05
-0.008908 -0.0035613 0.083988 -0.041882 -0.00098106 0.0026439 0.00080286 0.00029587
-0.00058826 -0.001505 -0.00026302 4.7039e-05
0.0015375 0.0001952 -0.00098155 0.0026573 -0.097842 0.12731 -0.00085063 -5.4822e-05
-0.00039081 -0.0010451 0.0017503 -0.00029989
0.00036499 -0.00095185 0.00081452 0.00031239 -0.00083215 -6.2643e-05 0.010841 0.22026
-0.012522 -0.0055014 0.0011258 0.0017324
0.0019505 -0.0013436 -0.00064471 -0.0014791 -0.00041533 -0.0010243 -0.012511 -0.0055317
-0.07572 0.010646 0.0062502 -0.01035
-0.00091984 -9.701e-05 -0.00031841 8.3586e-05 0.0018276 -0.00029319 0.0010344 0.001825
0.0061967 -0.010339 0.10811 0.05642
2960000000 0.0016566 0.13298 -0.0088319 0.00014734 0.00074701 0.0016135 -0.00082936 -0.00088351
-0.0005162 -0.0016842 -0.00060174 0.00060679
-0.0087837 0.00012741 0.091936 -0.041565 -0.00050467 0.0013251 0.00097169 6.6796e-05
-0.0012562 -0.00073746 0.00054718 0.00043307
0.00071031 0.0016287 -0.00048683 0.0013206 -0.081557 0.15809 -0.00088473 0.00042359
-0.0005173 0.00068684 -5.4596e-05 -0.0024206
-0.00085009 -0.00089713 0.00094785 4.8404e-05 -0.00083843 0.00044694 0.051417 0.22771
-0.011455 0.00030467 0.0017326 0.0003869
-0.00051076 -0.0016855 -0.0012538 -0.00070205 -0.00053924 0.00064662 -0.011443 0.00040066
-0.067236 0.038543 0.0013408 -0.011523
-0.00063901 0.00054876 0.00057676 0.00038936 -0.00010267 -0.0023726 0.0017444 0.0002744
0.0012751 -0.011475 0.12694 0.068364
3020000000 0.020624 0.14801 -0.0067521 0.0034771 0.0014437 -0.000141 -0.0010117 3.9719e-06
-0.00049509 0.00051991 -0.00020885 0.00051401
-0.0067799 0.0034661 0.081905 -0.029815 -6.6614e-05 -2.4737e-06 0.00054563 -0.0009246
-0.0017141 0.00040386 0.00079198 -0.00031697
0.0015404 -0.00015129 -5.5818e-05 -1.6621e-05 -0.059345 0.18412 -0.00029895 0.0011995
0.0002336 0.00033211 -0.00083975 -0.0016918
-0.00098733 5.6294e-05 0.00052094 -0.00095954 -0.00029522 0.001189 0.09126 0.22147
-0.0091447 0.0039002 0.00083354 0.00028784
-0.00049447 0.00052435 -0.0017363 0.00040289 0.00026473 0.00037143 -0.0091366 0.0039085
-0.05376 0.066171 -0.0011426 -0.010074
-0.0002201 0.0004325 0.00076338 -0.00031927 -0.00075537 -0.0016437 0.00080561 0.00033877
-0.0009572 -0.010138 0.149 0.065714
3080000000 0.047127 0.15613 -0.0048619 0.0057967 0.0015181 -0.00028217 -0.00057182 2.8093e-05
-0.00061099 0.00037485 0.00025402 0.00043949
-0.0048511 0.0058173 0.079158 -0.025956 -5.5986e-05 0.00032771 -0.00010493 -0.00023072
-0.00026883 0.00099695 -0.00022857 -0.00063682
0.0015127 -0.00029597 -4.3637e-05 0.00033916 -0.023127 0.20585 -0.00065398 0.00029629
0.00020243 0.00063333 -0.0019673 -0.0007743
-0.00059277 -2.7317e-05 -0.00010934 -0.00024757 -0.00065204 0.0003101 0.12428 0.21294
-0.0053947 0.007411 0.0019081 0.00028379
-0.0005094 0.00044335 -0.00025671 0.0010241 0.00017235 0.000655 -0.0054429 0.0074487
-0.030704 0.094388 -0.0063047 -0.0095781
0.0003239 0.00051218 -0.00022253 -0.00065643 -0.0019873 -0.00074118 0.002003 0.00024429
-0.0063901 -0.0093989 0.16289 0.071562
3140000000 0.074699 0.16132 -0.0015431 0.0074924 0.0027998 -0.0013754 -0.0012994 0.0010868
0.0016533 0.00059472 0.00014637 -1.7504e-05
-0.0015156 0.007527 0.074276 -0.026718 -0.00080678 -0.00022186 0.000786 -0.00031204
-0.00024296 0.0010404 0.00066535 -0.00029498
0.0028011 -0.0014129 -0.00082305 -0.00021817 0.018394 0.22791 0.0001569 0.0015221
0.0013152 -0.00052868 -0.0029248 0.00095835
-0.0011964 0.0011018 0.00078601 -0.00031742 0.00011309 0.0015423 0.15974 0.18908
-0.0013275 0.0073848 0.0006962 -0.0013967
0.0016288 0.00054829 -0.0002503 0.0010633 0.0013442 -0.00049153 -0.0013373 0.007379
-0.017342 0.11334 -0.0075604 -0.0052598
0.00014018 -8.2985e-05 0.00061045 -0.00026244 -0.0028283 0.00094269 0.00052333 -0.0013405
-0.0076178 -0.0052702 0.18817 0.063388
3200000000 0.10741 0.17111 0.0036224 0.0066456 0.00081246 -0.003019 2.2457e-05 0.0014768
0.00053424 -0.0017994 0.00026584 0.00033269
0.0036284 0.006677 0.0854 -0.026255 -0.0011237 0.00032834 -0.00042867 -0.0008956
0.00077067 0.0011246 -0.00041954 -0.0010566
0.00072779 -0.0030217 -0.0010924 0.00034555 0.063522 0.23278 0.0010315 0.00063442
2.6937e-05 -0.0019608 -0.0014995 0.0023433
-8.4276e-05 0.001557 -0.00042371 -0.00087303 0.0010423 0.00062674 0.18135 0.16625
0.0013002 0.0068281 0.0009139 -0.0013021
0.00051829 -0.0018164 0.00084379 0.0011288 -2.4486e-05 -0.0019906 0.0013345 0.0067799
0.018292 0.13136 -0.0089532 -0.0018369
0.00031153 0.00030154 -0.00043447 -0.0011201 -0.0015782 0.002441 0.00083951 -0.0013561
-0.0089142 -0.0018507 0.20452 0.061542
3260000000 0.1379 0.16431 0.0040008 0.0032714 -0.00051827 -0.0026179 0.0010244 0.00077568
0.00018514 -0.0019426 -0.00024127 0.00022445
0.0039946 0.0032158 0.092239 -0.029424 -0.0019771 0.0017187 -0.00058592 -0.00029794
0.00088416 -0.00029246 -0.00093854 0.00011788
-0.0005835 -0.0025914 -0.0019868 0.0017695 0.1134 0.22936 0.00058203 0.00015618
-0.00068058 -0.0010702 0.00033983 0.0020563
0.001069 0.00071214 -0.00056597 -0.0003137 0.00052529 0.00018041 0.20776 0.12948
0.0046118 0.005019 -0.0010262 -0.0018825
0.00021745 -0.0020355 0.0008567 -0.00034939 -0.00068184 -0.0010417 0.0046722 0.0050093
0.040731 0.14013 -0.0071576 0.0034315
-0.00022744 0.00015972 -0.00094773 0.00016691 0.00040422 0.0020333 -0.0010137 -0.0019187
-0.0071302 0.0035084 0.23283 0.051963
3320000000 0.16899 0.15955 0.0069805 0.0016532 -0.00073812 -0.0017869 0.00071773 0.00032395
-0.0019305 -0.0011135 0.00024065 0.00021248
0.0069672 0.0016876 0.099701 -0.024636 0.00044848 0.0022842 -0.00042369 -0.00033944
-0.00014146 -0.00039267 -0.0005832 0.00031281
-0.00081924 -0.0017602 0.00046636 0.0022934 0.16177 0.22189 0.00031961 -0.00022649
-0.0012417 -8.1886e-05 0.00051714 0.00097509
0.00073247 0.00039576 -0.00044976 -0.00034321 0.00029921 -0.00024593 0.21793 0.09976
0.0047047 0.0023508 -0.0012187 0.00012714
-0.0019325 -0.0011482 -9.534e-05 -0.0003454 -0.00128 -0.00013674 0.0047518 0.0022728
0.069469 0.14382 -0.004012 0.0038137
0.00020781 0.00012394 -0.00057442 0.00023818 0.00053372 0.0011401 -0.0011377 0.00027291
-0.0040033 0.0038672 0.25016 0.039221
3380000000 0.20404 0.14289 0.005525 -0.00174 -0.0012332 0.00054735 0.0011638 0.00029169
-0.0015361 0.00086499 0.00031117 1.6062e-05
0.0054684 -0.0017624 0.11005 -0.033281 -4.689e-05 0.0029966 -0.0011258 -0.0004078
-0.00022611 5.9912e-05 -0.00084892 0.00044869
-0.0011507 0.00058983 -2.2302e-05 0.0030099 0.20329 0.19945 0.00055856 -0.00059614
-0.0018113 0.00049922 0.00098443 0.0011357
0.0011504 0.00018113 -0.0011222 -0.00040534 0.00054206 -0.00060805 0.23265 0.06681
0.0062255 0.0014962 -0.00060799 0.00021792
-0.001568 0.00087246 -0.00022411 8.4352e-05 -0.0017312 0.00052024 0.0061881 0.0016503
0.10855 0.13494 -0.00071332 0.0053398
0.00035695 -1.6733e-05 -0.00087983 0.00047826 0.001027 0.0011311 -0.00065802 0.00023323
-0.00083522 0.005215 0.28022 0.019436
3440000000 0.2353 0.12356 0.0048711 -0.0035597 -0.00054296 -0.0013127 0.00069445 -2.732e-05
-0.0015016 0.0016142 0.0010509 0.00017599
0.0048325 -0.0035592 0.10317 -0.036951 0.0026641 0.0021437 -0.00093548 0.0010332
-6.6498e-05 0.00036849 0.00014333 0.00095696
-0.0005564 -0.001277 0.0026823 0.0021135 0.24211 0.17255 -0.00036486 2.0859e-05
-8.3855e-05 0.0013486 0.0011762 0.00068457
0.00067371 -3.7443e-05 -0.00094849 0.001039 -0.00034843 -1.2085e-06 0.23451 0.034793
0.0068806 -0.0014505 -6.7371e-05 0.00016805
-0.0014873 0.0015765 -3.1927e-05 0.00042191 -5.962e-05 0.0013665 0.0069275 -0.0015206
0.1353 0.12935 0.002766 0.0033401
0.0011475 0.00020773 0.00014443 0.00087782 0.0011151 0.00076872 -9.4617e-05 -5.4585e-06
0.0029662 0.0032754 0.29587 -0.0076691
3500000000 0.26901 0.092102 0.0025744 -0.0045002 -0.0012643 0.0013785 0.0010969 -0.00083713
-0.00087966 0.00096373 0.00070097 -0.00088029
0.0025266 -0.0044924 0.11702 -0.060781 0.0030719 0.0014943 -0.00050479 0.00060982
0.00057052 -4.5902e-06 -1.1874e-06 0.00028342
-0.0012928 0.0013872 0.0030899 0.0014531 0.27309 0.13799 0.00037975 -0.00014154
-0.0002218 0.0010634 0.0014803 -0.00019114
0.0010576 -0.00080464 -0.00048948 0.00061321 0.00037824 -0.00015731 0.23944 0.0069101
0.0068405 -0.0044703 -0.00035346 0.0002238
-0.00063856 0.0010222 0.00052935 -1.765e-06 -0.00014395 0.0011245 0.0066579 -0.0044666
0.1775 0.10514 0.0027989 0.0012532
0.00064682 -0.00091629 -1.6831e-05 0.00026663 0.0014779 -0.00022105 -0.00016365 0.00012817
0.0027883 0.0014058 0.31743 -0.03549
3560000000 0.28756 0.058742 0.00040946 -0.005803 3.1366e-05 -0.0010413 0.00061024 0.00017219
0.001383 0.0016433 -0.00016464 -0.0012522
0.00037939 -0.0058271 0.11074 -0.065909 0.0057341 -0.00025873 0.0003956 0.00066094
0.00067294 -0.00030702 0.00012392 0.00042518
0.00011891 -0.001127 0.0057409 -0.00032617 0.29942 0.095951 -0.00027567 -0.00023883
0.00083988 0.0006467 0.0014648 -0.00090337
0.00059055 0.00020739 0.0003925 0.00067126 -0.00027567 -0.00023624 0.22929 -0.029291
0.0047483 -0.0062397 -0.00014714 -0.00033725
0.0014183 0.0016767 0.0006404 -0.00032202 0.00082512 0.00068083 0.0048639 -0.00626
0.19741 0.095817 0.0027442 -0.0023012
-6.3011e-05 -0.0011377 0.00012309 0.0003921 0.0013625 -0.00088589 -0.0003218 -0.0002305
0.0027474 -0.0021714 0.32873 -0.076038
3620000000 0.30548 0.021892 -0.00077951 -0.0035896 -0.0023509 -0.00011132 0.0004078 -0.0017002
9.5834e-05 0.0005059 -0.00046974 -0.00080933
-0.00076811 -0.0036127 0.1126 -0.094209 0.0044463 -0.0038074 0.00010736 0.00054049
-0.0001973 -0.00085618 0.00066384 0.00043709
-0.0023052 -6.1781e-05 0.0043974 -0.0038414 0.31458 0.053402 -5.8584e-05 -0.00091927
-0.00011719 8.9632e-05 0.00081005 -0.00071233
0.00038263 -0.0017169 0.00014727 0.00053302 -8.4971e-05 -0.00092034 0.21915 -0.058757
0.00060076 -0.0070967 -0.0014558 0.0006856
1.2712e-05 0.00050539 -0.00016321 -0.0008609 -1.6063e-05 0.00014428 0.0004537 -0.0070784
0.2202 0.059331 0.00054718 -0.0016267
-0.00058723 -0.00079075 0.00069121 0.00044577 0.00084982 -0.00089381 -0.0013839 0.00075828
0.00032171 -0.0017624 0.33354 -0.10911
3680000000 0.3112 -0.022529 -0.0033449 -0.0038287 -0.0010327 0.0017514 -0.0010418 -0.00019553
0.001524 0.00014304 -0.0011662 -0.00052545
-0.0033448 -0.003841 0.10906 -0.11181 0.0016475 -0.0046758 0.00073712 0.00029746
-0.00039599 -0.00057546 0.00070855 0.00036109
-0.0010271 0.0017066 0.0015746 -0.0047062 0.32561 0.0025124 -0.00095123 -0.0007569
0.0012087 0.000578 0.00059614 -0.0019742
-0.00098499 -0.00015105 0.00072919 0.0003175 -0.00092877 -0.00075329 0.20622 -0.093371
-0.0013571 -0.0066007 -0.0007595 0.0017263
0.0015878 7.5385e-05 -0.00046181 -0.00054481 0.0012078 0.00053394 -0.001217 -0.0065297
0.2406 0.036819 0.00020753 -0.0018187
-0.0010945 -0.00056621 0.00072098 0.00029388 0.0005921 -0.0018842 -0.00094252 0.0014747
0.00026619 -0.0018613 0.33314 -0.15544
3740000000 0.3133 -0.057066 -0.0028734 3.3486e-05 -0.0021807 0.0024233 -2.3639e-05 -0.00084024
-0.00065033 -3.6993e-05 -0.0010467 0.00022415
-0.0029128 -2.1857e-05 0.10086 -0.13272 0.00088265 -0.0052342 0.00030126 -0.00014986
-0.00033415 -6.435e-05 0.00065808 -1.3929e-05
-0.0020943 0.002487 0.00080098 -0.0052553 0.3292 -0.035038 -0.00075014 -6.229e-06
-7.9883e-05 -3.2427e-05 -0.00054507 -0.0012568
-0.00011494 -0.0008747 0.00032356 -0.00019287 -0.00075092 1.0595e-05 0.1848 -0.116
-0.0022764 -0.0056437 0.00057912 0.0023392
-0.00072822 -6.2806e-05 -0.00030271 -0.00012268 -5.3571e-05 -1.6282e-05 -0.0023497 -0.0057081
0.24918 0.0035166 -0.0012382 -0.0011129
-0.0010517 0.00015115 0.00069433 7.6441e-05 -0.00064701 -0.0013378 0.0008503 0.002313
-0.0011291 -0.0011646 0.31984 -0.19374
3800000000 0.3099 -0.10401 -0.0019663 0.00054616 0.00083531 0.0036199 -0.0013351 -0.0015274
0.0015209 0.0009878 -0.0012313 0.00038534
-0.0019884 0.00052639 0.091535 -0.14823 -0.0017048 -0.0048348 0.00016214 0.00019006
-0.00096863 -0.00042728 0.00086615 -7.9787e-05
0.00086322 0.0036161 -0.0017748 -0.0048309 0.32664 -0.077395 -0.00049368 0.00057653
0.0008477 8.1964e-05 -0.0010741 -0.00065803
-0.0013078 -0.0016106 0.00015381 0.00020782 -0.00052422 0.00057656 0.17733 -0.14233
-0.0036253 -0.0038839 0.0017487 0.0018363
0.0014816 0.00080136 -0.00095111 -0.00037285 0.00083471 1.4523e-05 -0.0035926 -0.0037796
0.26558 -0.034588 0.0010319 0.00037952
-0.001061 0.00052182 0.00085167 -0.00013762 -0.0011339 -0.00063174 0.001665 0.0018171
0.00098217 0.00045332 0.31305 -0.23579
3860000000 0.29851 -0.13554 -0.00068031 0.0009089 0.0024594 0.0018759 -0.001956 0.00093127
0.00086292 -0.0013626 -0.0001433 0.0016146
-0.00070344 0.00090435 0.072034 -0.15909 -0.0029783 -0.0052735 0.00067022 -0.000637
-0.00085671 0.0012195 0.0005725 -0.0010997
0.0025202 0.0018134 -0.0030446 -0.0052244 0.30697 -0.11735 -0.00060999 0.00076361
0.00034069 -0.0002469 -0.00060464 -0.00013318
-0.0020261 0.0011806 0.00068211 -0.00067307 -0.00064396 0.00074479 0.1485 -0.15753
-0.0026962 -0.0042829 0.0013211 0.00092065
0.00090727 -0.0014019 -0.00082581 0.001161 0.0003562 -0.00012893 -0.0027067 -0.0043892
0.26403 -0.06367 9.9831e-05 -0.0012262
-0.00033664 0.0016529 0.00058168 -0.0010431 -0.00065864 -0.00029375 0.001596 0.0011412
-6.0597e-05 -0.0013249 0.29094 -0.27439
3920000000 0.28557 -0.17489 0.0017858 -0.00015554 0.0036026 0.0027126 -0.00012417 0.001102
0.00041177 2.0786e-05 0.00083052 0.00042366
0.0017555 -0.00016521 0.046297 -0.1749 -0.0049729 -0.0035855 -0.00030427 -0.00016439
0.00018528 0.00036276 -0.00024788 -0.00044406
0.0035714 0.0027073 -0.0050024 -0.0035322 0.30223 -0.14977 0.00024678 0.0012546
0.0017231 -0.00106 -0.00059637 -0.00034484
-0.00017014 0.00094267 -0.00032536 -0.00013176 0.00022363 0.0012356 0.12995 -0.16822
-0.0038125 -0.0031374 0.0024003 -0.00035743
0.00054321 7.3404e-05 0.00023949 0.00036087 0.0016673 -0.0010402 -0.0037747 -0.0030192
0.25949 -0.10964 0.00099923 -0.0013064
0.00095136 0.00028887 -0.00029807 -0.00058338 -0.00051212 -0.00025723 0.0021304 -0.00053204
0.0011934 -0.0014998 0.26943 -0.30139
3980000000 0.25961 -0.21195 0.0017408 -0.0031357 0.0047476 -0.00034123 5.6437e-05 0.0011372
0.00094552 -0.0019936 0.00024942 -0.00010476
0.001804 -0.0031752 0.024457 -0.19043 -0.0055995 -0.0013247 0.00077887 0.00042455
0.00065064 0.00038808 -7.5266e-05 -0.0010512
0.0047151 -0.00036073 -0.0056239 -0.0012708 0.27446 -0.18147 0.0014249 0.00015551
-0.00065519 -0.0014544 -0.00069035 -0.00051109
0.00023069 0.0011779 0.00077056 0.00039506 0.0014476 0.00011789 0.09345 -0.19145
-0.004444 -0.0036403 0.0014862 -0.00097127
0.00073568 -0.0019733 0.00066132 0.0003883 -0.00069258 -0.0014259 -0.0045082 -0.0036736
0.24774 -0.14107 0.0019618 -0.0044415
0.00018084 1.1535e-05 4.0018e-06 -0.0010774 -0.00067735 -0.0004635 0.001719 -0.00086263
0.0020128 -0.0042181 0.2355 -0.34161
4040000000 0.23224 -0.23738 -0.00066414 -0.0042002 0.0033108 -0.0027172 0.00034774 0.00024135
-0.00051002 -0.00080317 0.00041028 1.1011e-05
-0.00065411 -0.0041558 -0.0011887 -0.19721 -0.0048878 5.606e-07 0.00019933 -0.00094318
-2.3425e-05 0.0001098 -0.0013308 -8.8125e-05
0.0033415 -0.0027646 -0.0048733 5.1833e-05 0.25253 -0.21508 1.1717e-05 -0.0009066
-0.00084157 -0.0002955 -0.0011546 0.00028648
0.00035289 0.00016182 0.00016185 -0.00091719 3.1894e-05 -0.00089521 0.071513 -0.18576
-0.0064195 -0.0015559 0.0017289 -8.4337e-05
-0.00050356 -0.00082611 1.0197e-05 8.4687e-05 -0.00088446 -0.00034979 -0.0064714 -0.0014492
0.23698 -0.17356 -0.0017412 -0.0031267
0.0003554 -2.6559e-05 -0.0013122 -1.2531e-05 -0.0010281 0.00030013 0.0014746 -0.00025882
-0.0017216 -0.0031429 0.19829 -0.3588
4100000000 0.20364 -0.26195 -0.0032045 -0.0031028 0.0012276 -0.0033787 -0.0001191 -3.2643e-05
0.00026046 -0.0016659 0.00032629 0.00045557
-0.0031772 -0.0030503 -0.025696 -0.20243 -0.004708 0.00094924 -0.00016477 -0.0003343
0.00062844 0.00028093 -0.00044558 0.00020574
0.0011161 -0.0033705 -0.0047205 0.0010166 0.23195 -0.24146 0.00023711 -6.6583e-05
-0.00064715 5.046e-05 -0.0014596 -0.00019018
-0.00010155 8.9718e-05 -0.00019957 -0.00034673 0.00025233 -0.00011145 0.038257 -0.20035
-0.0061241 0.00064958 0.0010002 -0.0014247
0.00018652 -0.001621 0.00066001 0.00031714 -0.00060484 2.2646e-05 -0.0061499 0.0005195
0.22291 -0.19896 -0.0012707 -0.004356
0.00035967 0.00054265 -0.00045025 0.00023744 -0.0014701 -0.00010534 0.0012971 -0.0013602
-0.0014581 -0.0043199 0.16704 -0.3862
4160000000 0.1744 -0.28014 -0.0039461 -0.0019736 -7.531e-05 -0.0031138 0.00088468 -2.2669e-05
-0.0037232 -0.00077072 0.0010955 -0.00063438
-0.0039516 -0.001933 -0.052514 -0.19949 -0.00473 0.0026807 -0.00040786 -0.0002317
0.00020515 -0.00036418 -0.0010351 7.3919e-05
-5.3063e-05 -0.0031624 -0.0047231 0.0027507 0.19907 -0.25785 0.00057146 -9.4995e-05
-0.00093649 -0.0002869 -0.001561 0.0011348
0.00074351 -3.8577e-05 -0.00043497 -0.00025225 0.00060403 -7.2254e-05 0.01349 -0.18838
-0.0050301 0.001349 0.001387 -0.0023057
-0.0038043 -0.00079906 0.00020949 -0.00038063 -0.00093612 -0.00025588 -0.0050411 0.0014707
0.1916 -0.23325 -0.0041069 -0.0033642
0.001067 -0.00069015 -0.0010557 0.00010224 -0.001493 0.0011893 0.0011503 -0.0024449
-0.0039054 -0.0034503 0.11679 -0.39594
4220000000 0.14703 -0.29576 -0.0045451 6.2392e-05 7.1044e-05 -0.0037791 -0.00029454 1.874e-05
-0.0011406 0.0011747 0.00044667 -0.0011567
-0.0045527 3.7054e-05 -0.087905 -0.18945 -0.0021871 0.0033694 -0.00010074 5.5855e-06
7.9108e-05 0.00013174 -0.00085222 0.0010382
2.8839e-05 -0.0038431 -0.0021577 0.0033887 0.17063 -0.28385 7.3074e-05 9.2154e-05
0.00020128 0.00026564 -9.305e-05 0.0015017
-0.00023083 -9.6322e-06 -9.0081e-05 -1.9273e-05 5.5055e-05 9.0837e-05 -0.0096159 -0.18673
-0.0042335 0.0021296 -0.00013243 -0.0023464
-0.0011292 0.0013097 0.00013367 0.00014409 0.00017827 0.00023506 -0.0042121 0.0020129
0.17767 -0.25679 -0.0041804 -0.002944
0.00044406 -0.0012131 -0.00075836 0.0010765 -0.00012256 0.0014936 4.172e-05 -0.0021732
-0.0042997 -0.0028477 0.090625 -0.40933
4280000000 0.11667 -0.30639 -0.002912 0.0016851 -0.0016217 -0.0043065 -0.00047905 0.00052096
-0.00031932 0.0013083 -0.0006351 -0.00052476
-0.002872 0.0017142 -0.11404 -0.19578 -0.0028261 0.0029452 -0.00066373 -0.00030764
9.5067e-05 0.00029064 0.00061453 0.00066817
-0.0016893 -0.0042898 -0.0027956 0.0029556 0.1417 -0.29265 0.00075437 -0.000225
-0.00083531 0.00089963 -0.00035924 0.0006629
-0.00050433 0.00057396 -0.00066741 -0.0002842 0.00077307 -0.00025595 -0.048117 -0.17263
-0.0047266 0.0021626 -0.00065618 -0.0023109
-0.00042665 0.0013498 8.4039e-05 0.00023899 -0.0008113 0.00082948 -0.0047276 0.0023686
0.13396 -0.28037 -0.0062087 -0.0013122
-0.00068563 -0.00038512 0.00058524 0.00064726 -0.00032687 0.00060689 -0.00094091 -0.0024666
-0.0061032 -0.0011914 0.039098 -0.41631
4340000000 0.089523 -0.3153 -0.0019916 0.0019159 -0.0023013 -0.0015496 0.00032844 0.00047853
5.868e-05 0.00073843 -0.00023551 -0.00098944
-0.0020154 0.0019156 -0.13507 -0.16929 -0.002202 0.0039413 -0.00014591 0.00053832
-0.00013811 -0.00036921 0.00055912 0.00047794
-0.0023638 -0.001483 -0.0021221 0.0039669 0.10612 -0.30914 -0.00027828 -0.00092353
0.00023933 0.00064337 0.00085864 0.00184
0.00039269 0.00042731 -0.00014047 0.00056126 -0.0003201 -0.00096412 -0.066583 -0.16925
-0.0041967 0.0036655 -0.0016923 -0.002676
6.5231e-05 0.00081399 -0.00011048 -0.00034585 0.00023396 0.00062592 -0.0041342 0.00357
0.10808 -0.30414 -0.0041749 0.00076949
-0.00011894 -0.00098324 0.00052701 0.00044005 0.00077794 0.0018588 -0.0014483 -0.0026418
-0.004383 0.00061708 0.0052259 -0.41048
4400000000 0.059887 -0.3221 -0.0009028 0.0015763 -0.0023985 -0.0018582 0.00079921 0.0013544
0.00014103 0.00060835 -0.000183 -0.00053896
-0.0008888 0.0015493 -0.16354 -0.16094 -0.0013176 0.0041094 -0.00045364 0.00040193
0.00018705 -0.00061464 0.00064344 0.00036702
-0.002463 -0.0017908 -0.0012733 0.0041215 0.07777 -0.31748 -6.971e-06 -0.00013644
0.00010577 0.00034631 0.00077093 0.0013671
0.00080529 0.0014113 -0.00045907 0.00040435 -1.3349e-05 -0.00014829 -0.090246 -0.15694
-0.0032078 0.0052434 -0.001927 -0.0013315
8.795e-05 0.00057185 0.0001005 -0.00059119 0.00010952 0.00033506 -0.0033016 0.0054029
0.077918 -0.31701 -0.0045128 0.0010934
-0.00020158 -0.00045761 0.00064672 0.00032838 0.00080039 0.0014143 -0.0021625 -0.0014733
-0.0043741 0.0011213 -0.039198 -0.4161
4460000000 0.023119 -0.32337 -0.00067798 0.00054895 -0.0039771 -0.00085648 0.0013746 -0.00059705
-0.00042192 0.0012687 -0.0011245 -0.00035534
-0.0006335 0.00052013 -0.18655 -0.13242 -0.00064211 0.0045713 -0.00038025 0.00077749
-0.00032558 -0.0005156 0.00050155 -0.00052373
-0.0040366 -0.00079682 -0.00059018 0.0045747 0.051151 -0.32408 -0.00050217 -0.00050414
0.00068555 0.00064111 0.001793 0.00078156
0.0013997 -0.00066218 -0.0003694 0.00078322 -0.00052279 -0.0005236 -0.10523 -0.13564
-0.0018247 0.0058972 -0.0024714 -0.00081946
-0.00048748 0.0011138 -0.00031673 -0.00049011 0.00069815 0.00066072 -0.0017838 0.0057634
0.042282 -0.31436 -0.0044697 0.0030726
-0.001013 -0.0003596 0.00051319 -0.00058607 0.0017915 0.00082743 -0.0022939 -0.00065996
-0.0044507 0.0030501 -0.080144 -0.39844
4520000000 0.00036791 -0.32417 -0.00038044 -0.00026766 -0.0034583 0.00031369 0.00063116 -3.7116e-05
0.0015512 7.3348e-05 -0.00066615 0.0010799
-0.00035154 -0.00021929 -0.2107 -0.11551 0.00059178 0.004464 0.00050506 0.00091538
-0.00029676 0.00013898 0.00026976 -6.6398e-05
-0.0034541 0.00031499 0.00066665 0.0045195 0.020946 -0.32252 -0.0010679 0.00044883
0.0006735 -0.00072692 0.0017078 -0.0010202
0.00059785 -5.8829e-05 0.00051825 0.00090875 -0.0010525 0.00044385 -0.12171 -0.12624
-0.00051502 0.0056895 -0.0029857 -0.00029938
0.0016777 8.9513e-06 -0.00026 0.00012444 0.00061612 -0.00080533 -0.00056676 0.0057698
-0.0037487 -0.32645 -0.0030281 0.0030038
-0.00060537 0.001229 0.00027131 -7.1952e-05 0.0016984 -0.0010495 -0.0031207 -0.00040984
-0.0029483 0.0032012 -0.10843 -0.39691
4580000000 -0.037245 -0.31841 -0.0010651 -0.00057355 -0.0031996 0.0022755 0.00084347 -0.0003572
0.00028892 0.00027513 -0.0005556 0.00069837
-0.0010683 -0.00056263 -0.23016 -0.090647 0.00084387 0.0041742 0.00059123 -9.7532e-06
-0.00011797 0.00018398 8.0576e-05 -0.00030168
-0.0031705 0.0023397 0.00091847 0.004149 -0.010493 -0.32108 -0.00012234 0.0004786
-0.00024789 -0.00015093 0.0015482 -0.00079527
0.00079879 -0.00042477 0.00059053 -3.9137e-05 -0.0001334 0.00048408 -0.13333 -0.10289
0.0018558 0.0054403 -0.002564 0.0010566
0.0002583 0.00033499 -8.757e-05 0.0001985 -0.00026074 -0.00014174 0.0019861 0.0053456
-0.030856 -0.33518 -0.0022135 0.0037018
-0.00054319 0.00068239 9.1902e-05 -0.00037709 0.001516 -0.00079876 -0.0024297 0.0011674
-0.0023327 0.0035279 -0.15357 -0.36843
4640000000 -0.063103 -0.31168 -0.0022747 -0.001776 -0.003208 0.0024966 0.00063251 -0.0013627
0.001511 -0.00031225 0.00024637 0.001082
-0.0022824 -0.0017517 -0.24138 -0.062233 0.0015495 0.0037792 0.00070553 0.00029953
-0.00033152 0.00038981 -4.0917e-05 -0.00072785
-0.0031561 0.0025126 0.0016402 0.0037758 -0.035419 -0.31467 0.00017269 0.00095152
0.0011778 0.00012119 0.00061417 -0.002155
0.00065903 -0.0014041 0.00072811 0.00029607 0.00017807 0.00099311 -0.13895 -0.087561
0.0035325 0.0038463 -0.0025401 0.0016101
0.0015162 -0.00026466 -0.00031077 0.00044835 0.0011654 0.0001224 0.0034508 0.00391
-0.063393 -0.32105 -0.0025359 0.0038485
0.00027151 0.0010634 -4.5572e-05 -0.0007167 0.00054449 -0.0022434 -0.002642 0.001475
-0.002591 0.0039973 -0.17301 -0.35813
4700000000 -0.089835 -0.30866 -0.004076 -0.00032081 -0.0016682 0.004648 -0.00091674 -0.00099694
0.0010429 -0.00062348 0.00089133 0.00061534
-0.0040728 -0.00031546 -0.25311 -0.04449 0.0024319 0.004095 0.00052691 -0.0004564
0.0002922 0.00047766 -0.00026136 -5.4249e-06
-0.00159 0.004632 0.0024917 0.0040877 -0.064715 -0.30991 -0.00027306 0.00052667
0.00021743 -0.0001759 -0.00022911 -0.0017473
-0.00090374 -0.00099765 0.00049988 -0.00046092 -0.00026268 0.00053374 -0.15518 -0.06787
0.0031331 0.0016863 -0.0015346 0.002514
0.00086543 -0.00069964 0.00026367 0.000485 0.00020409 -0.00017552 0.0032767 0.0015516
-0.10191 -0.31661 -0.00097421 0.0039233
0.00081824 0.00061508 -0.00031509 -2.6735e-05 -0.00011339 -0.001656 -0.0014167 0.0025886
-0.0009543 0.0037138 -0.21616 -0.33051
4760000000 -0.121 -0.29483 -0.0049063 0.0010988 0.0005069 0.0046072 -0.00075221 -0.00070767
0.00025931 -0.00099472 0.00089217 -0.00039738
-0.0048971 0.0010998 -0.25071 -0.0025118 0.003058 0.0032723 -2.6613e-06 -0.00068338
0.00026337 0.00023113 0.00021358 -5.7223e-05
0.00053449 0.0045715 0.0031237 0.0032437 -0.096467 -0.29675 0.00080086 0.00037553
0.0010148 0.00019399 -0.001204 -0.0011298
-0.00079141 -0.0006981 -1.2517e-06 -0.00069332 0.00079433 0.00036867 -0.15056 -0.051114
0.0024211 0.001181 -0.0010246 0.0026771
0.00039862 -0.00098418 0.00029437 0.00018743 0.0009877 0.00014037 0.0022918 0.0012371
-0.13532 -0.30149 -0.00055476 0.0042501
0.0009164 -0.00039119 0.00019908 -2.3029e-05 -0.0013029 -0.0011276 -0.0010286 0.0025655
-0.00067731 0.0044236 -0.22819 -0.30962
4820000000 -0.14745 -0.28172 -0.0050779 0.0024934 0.0014307 0.0031273 -0.00088553 -0.00055833
0.00056718 -0.00087247 2.0665e-05 -0.00022472
-0.0050776 0.0024825 -0.26286 0.019903 0.0041221 0.0033707 -0.00013818 -0.00033337
0.00027355 -0.00010365 -0.00019402 -0.00048403
0.0015533 0.0030518 0.0041776 0.00331 -0.12239 -0.29352 0.00049848 -0.00035982
0.00039915 -0.00054513 -0.00069333 -0.00022159
-0.00086552 -0.00053784 -0.00013251 -0.00033179 0.00047691 -0.00039081 -0.16523 -0.033941
0.0018282 -0.00018032 0.0001396 0.0029272
0.0004563 -0.00088594 0.00030746 -0.00015611 0.00047571 -0.00056886 0.0019186 -0.00022628
-0.17521 -0.28534 -5.2224e-05 0.0032048
7.4186e-05 -0.00037359 -0.00019768 -0.00045731 -0.00060652 -0.0001698 0.00011895 0.0029794
6.4668e-05 0.0030663 -0.26535 -0.27928
4880000000 -0.17942 -0.26356 -0.0043474 0.0044559 0.0020312 0.0031634 -0.0014379 0.0001297
-0.00082915 -0.001053 0.000525 -8.8467e-05
-0.0043527 0.0044404 -0.25547 0.060057 0.0047471 0.0017327 -0.00034098 -0.00019522
-0.00021442 0.0002403 -0.00016758 3.3991e-05
0.0021396 0.0031866 0.0047637 0.0016696 -0.14241 -0.282 0.00038949 -0.00030819
-0.00014217 -0.0013824 -0.0004953 -4.4586e-05
-0.001493 0.00016432 -0.00036294 -0.00019177 0.00038848 -0.00036096 -0.15925 -0.015932
0.00075882 -0.00028973 0.00092405 0.0025627
-0.00078605 -0.001044 -0.00016343 0.00024408 -0.00017992 -0.0012956 0.00066272 -0.0002571
-0.20608 -0.27128 0.00039443 0.0029092
0.00056802 5.5106e-06 -0.00015506 1.3867e-05 -0.00052165 -0.00013008 0.00093488 0.0023951
0.00030295 0.0030738 -0.27794 -0.25167
4940000000 -0.20078 -0.24638 -0.0030727 0.0063749 0.0029393 0.0013097 -0.00031282 0.0007111
-0.0010272 -0.00060836 0.00012907 -0.00078079
-0.0030823 0.0063805 -0.2685 0.086641 0.0058432 0.0013575 -0.00014035 -6.235e-05
0.0003793 -0.00037814 -0.0005202 0.00024182
0.0029775 0.0013157 0.0058441 0.001295 -0.16298 -0.25849 0.00020858 -0.00057183
-0.0010886 -0.0001476 -0.00064721 -2.9006e-06
-0.0002777 0.00072263 -0.00013167 -8.7246e-05 0.00021258 -0.00058215 -0.16661 -0.0056523
-0.00041447 0.00012167 0.0020968 0.0019649
-0.0011358 -0.00058676 0.00033941 -0.00036045 -0.0011184 -0.00020229 -0.00039821 0.00012198
-0.23089 -0.24502 -1.6082e-05 0.0028644
7.543e-05 -0.00073408 -0.00049862 0.00015246 -0.00054879 9.7392e-05 0.0020695 0.0021155
5.1604e-05 0.0027997 -0.30233 -0.22574
5000000000 -0.2211 -0.2235 -0.00030636 0.0072691 0.0031021 0.0018638 -0.00021835 0.00070985
-0.00064572 0.00068032 -0.00016246 -0.00088441
-0.00029606 0.0072616 -0.2548 0.10353 0.0058695 -0.0006812 -0.00027415 -0.00011102
-0.00019243 -0.00059667 -0.0001637 -8.7648e-05
0.0031171 0.0018273 0.0058732 -0.00078503 -0.19206 -0.24504 -0.00049459 -0.00072866
-0.00055553 -0.00042286 -0.00058589 -0.00018264
-0.00021805 0.00066429 -0.00024628 -9.6515e-05 -0.000504 -0.0007199 -0.16084 0.018039
-0.0010335 0.0015681 0.0021718 0.0012133
-0.0005741 0.00064945 -0.00017382 -0.00060615 -0.00050172 -0.00036505 -0.0010789 0.001549
-0.25886 -0.22218 0.00013744 0.0035259
-0.00015249 -0.0008452 -0.00015846 -3.5303e-05 -0.00069208 -7.2131e-05 0.0021647 0.0010894
-8.3853e-05 0.0035461 -0.31435 -0.19262
5060000000 -0.2432 -0.19694 0.0017075 0.0070315 0.0032011 -0.00035573 0.00014835 0.00050804
-0.00043337 1.5966e-05 -0.00031612 -0.00032332
0.0017123 0.0070137 -0.23929 0.14042 0.0051662 -0.0018321 4.6135e-06 0.00022785
-0.00040086 -1.2717e-05 -0.00048341 0.00024132
0.0032025 -0.00038719 0.005133 -0.0019064 -0.20653 -0.22456 -0.00032789 0.00024609
-0.00092512 4.8926e-05 -0.0011825 0.00013424
0.00022649 0.00053952 -2.9301e-05 0.00022626 -0.00033246 0.00023069 -0.16351 0.025797
-0.00026568 0.0028586 0.0020415 0.00058335
-0.00048021 5.6602e-05 -0.0003947 2.1366e-05 -0.00097087 -2.6381e-05 -0.00020529 0.0029006
-0.2747 -0.1929 0.0013424 0.0032428
-0.00042802 -0.00027855 -0.00047807 0.00022312 -0.0011586 9.0391e-05 0.0019853 0.00062228
0.0014347 0.0031892 -0.32797 -0.16354
5120000000 -0.25943 -0.17203 0.0032522 0.0059528 0.003078 -0.00044877 0.00035456 0.00074294
-1.7976e-05 0.00089551 -0.00056643 0.00022299
0.0032462 0.005954 -0.23423 0.16781 0.0049408 -0.0024541 7.1757e-05 0.00024791
-0.00010486 -3.435e-05 0.00017996 0.00028025
0.0030059 -0.00050664 0.0049101 -0.0025302 -0.22094 -0.20985 -0.00012224 0.00012684
-0.00030615 0.0011663 -0.0010184 0.00063895
0.00037442 0.00070973 6.5812e-05 0.00022944 -0.00012052 8.384e-05 -0.15953 0.052029
0.0010456 0.0035113 0.0022712 0.00016482
-2.7152e-06 0.00092753 -9.7225e-05 -5.7098e-05 -0.0003036 0.0011182 0.0010487 0.003477
-0.29026 -0.15886 0.0013746 0.0035817
-0.0005392 0.00019038 0.00017769 0.00027605 -0.0010626 0.0006791 0.0023587 0.00011367
0.0013247 0.0034919 -0.34073 -0.13011
5180000000 -0.27638 -0.14278 0.0047472 0.0049303 0.0034656 -0.00088731 0.00025132 0.00050296
-4.7463e-05 0.00022101 -0.00042201 0.00053014
0.0047395 0.004923 -0.21331 0.18974 0.004337 -0.0036985 -0.0003127 -0.00021188
-4.4465e-05 -0.00020342 -0.0001321 0.00015933
0.0034363 -0.00098239 0.0043025 -0.0037636 -0.23348 -0.17463 -0.00032549 0.00070137
1.023e-05 -1.5105e-05 -0.00042546 0.00090322
0.00027513 0.00049144 -0.00033138 -0.00022382 -0.00031357 0.00072227 -0.15948 0.061116
0.0027534 0.0039559 0.0024385 -0.00054318
-8.6337e-05 0.00019302 -4.2432e-05 -0.00013834 1.3501e-05 -6.1853e-06 0.0027757 0.00397
-0.30323 -0.11783 0.0025997 0.0038099
-0.00044505 0.00049526 -0.00011788 0.00013959 -0.00032837 0.00094622 0.0023183 -0.00049974
0.002682 0.0038584 -0.34432 -0.098337
5240000000 -0.28694 -0.11558 0.004996 0.0035902 0.0027907 -0.00269 0.00063597 0.0001221
-0.00035887 -0.00013975 0.00017125 0.00053598
0.0049863 0.00361 -0.20227 0.22868 0.0032952 -0.004688 -6.8472e-07 0.00012736
-0.00022671 2.0513e-05 0.00024621 0.00036856
0.0027285 -0.0027681 0.0032184 -0.0047353 -0.25063 -0.15003 0.00042813 0.00015815
-0.00022746 0.00050298 0.00010287 0.0011053
0.00060633 8.8962e-05 1.0988e-05 0.00011119 0.00043452 0.00015138 -0.15986 0.082079
0.0035069 0.0027523 0.0015863 -0.0013197
-0.0003338 -0.00011822 -0.00026813 4.8136e-05 -0.00021173 0.00060244 0.0035315 0.0026846
-0.31862 -0.075945 0.0031759 0.0028387
0.00017255 0.0006137 0.00024857 0.00035834 5.8562e-05 0.0012065 0.0016392 -0.0013695
0.0031353 0.0028018 -0.35136 -0.065975
5300000000 -0.29294 -0.086439 0.0059534 0.0020424 0.0017507 -0.0031968 0.00016126 -0.00029665
0.00044434 0.00061679 0.00022336 0.00032043
0.005925 0.0020543 -0.19517 0.23336 0.0022525 -0.0053032 -0.00010822 0.00022236
1.7297e-06 0.00034643 0.00021238 0.00030024
0.0017742 -0.0032144 0.0021654 -0.0053582 -0.26632 -0.12498 0.00030979 -0.0002873
0.00032915 0.00025495 0.00076151 0.00074863
0.00013036 -0.0003138 -0.00011858 0.0002109 0.00032359 -0.00027232 -0.15226 0.091038
0.0054663 0.0019077 0.0013608 -0.0015003
0.00038371 0.00066485 1.3704e-05 0.00031984 0.00024014 0.00014457 0.0054649 0.0018931
-0.33018 -0.048217 0.0033437 0.0024722
0.00012699 0.00021139 0.00023393 0.00026947 0.00071958 0.00062742 0.0012468 -0.0014163
0.0033891 0.0024365 -0.34795 -0.03002
5360000000 -0.29423 -0.050283 0.0059514 0.00083767 0.00051548 -0.00375 0.00040951 -5.4119e-05
3.0841e-05 0.00032652 0.00046279 -8.9999e-05
0.0059339 0.00085774 -0.15927 0.25501 0.00084377 -0.0056229 6.5404e-05 0.00030577
-1.3052e-05 9.016e-05 0.00057365 -0.00015325
0.00044498 -0.003741 0.00073404 -0.0056427 -0.26638 -0.098225 0.00036206 0.00036423
3.8733e-05 0.00050733 0.00069336 0.0004724
0.0003877 -8.5147e-05 5.1318e-05 0.00030762 0.00035764 0.00033579 -0.15121 0.10916
0.0059479 -0.00034008 0.00076181 -0.0019837
6.5404e-05 0.00031131 -2.6899e-05 7.3764e-05 0.00012858 0.00050432 0.0059557 -0.00040561
-0.32713 -0.010032 0.0043951 0.0023639
0.00048177 -5.9941e-05 0.00057514 -0.00014257 0.00060167 0.00045275 0.00082415 -0.0020609
0.0043535 0.0024013 -0.3471 -0.0028101
5420000000 -0.29778 -0.027075 0.0059805 -0.00098498 -0.00049887 -0.0036657 -8.9267e-05 -0.00010091
0.00074903 0.00046665 0.00028763 -0.00024034
0.0059508 -0.00098981 -0.1403 0.28305 0.00017226 -0.0054323 7.472e-05 0.00016911
0.00014228 5.1029e-06 0.00023681 -0.00013674
-0.00059396 -0.0036154 7.5867e-05 -0.0054422 -0.28356 -0.065657 -0.00012178 -0.00049927
0.0007887 0.00020432 0.00094337 0.00010796
-4.6842e-05 -0.00010111 4.4884e-05 0.0001763 -0.00012078 -0.00049403 -0.13998 0.12405
0.0049378 -0.0018732 0.00032368 -0.0015528
0.00078967 0.00042838 0.0001447 1.1611e-05 0.00076669 0.00019967 0.004932 -0.0018939
-0.33105 0.019134 0.005054 0.0011002
0.00032198 -0.0002827 0.00026344 -0.00014469 0.00096621 7.7331e-05 0.00025413 -0.0015075
0.0050675 0.0010612 -0.34087 0.039873
5480000000 -0.29087 0.0090466 0.0048924 -0.0017259 -0.0018294 -0.0029971 0.00048526 4.0765e-05
0.00085778 -0.00014657 -0.000129 -0.00014613
0.0048642 -0.0017159 -0.12682 0.29115 -0.0013696 -0.0056943 1.6721e-05 0.00023021
5.2961e-05 -2.2937e-05 0.00023124 -0.00014926
-0.0018645 -0.0029533 -0.0014707 -0.0056469 -0.28796 -0.044811 -0.00030718 0.00025034
0.00050345 -0.00024663 0.00096455 -0.00017908
0.00046926 9.8367e-06 2.7713e-05 0.00022095 -0.00030655 0.00022012 -0.13399 0.13479
0.0042193 -0.0034788 -9.102e-05 -0.001895
0.00091073 -0.00019908 5.2195e-05 -5.8742e-05 0.00056243 -0.00027569 0.0041892 -0.0034787
-0.32143 0.047608 0.0046083 0.00029454
-0.00011302 -9.0915e-05 0.0002628 -0.00010244 0.00087553 -0.00010855 4.1828e-06 -0.001967
0.0045772 0.00032844 -0.33228 0.060999
5540000000 -0.28914 0.034579 0.0042535 -0.0023023 -0.0025328 -0.0021486 0.00036661 -0.00029626
0.0002153 -0.00023462 -0.00038863 5.2771e-05
0.0042392 -0.0022931 -0.08715 0.30933 -0.0024625 -0.0051148 0.0004038 0.00015303
-8.7441e-05 -0.00010118 -0.00012823 -0.00041789
-0.002609 -0.0021063 -0.002567 -0.0050738 -0.28856 -0.023511 0.00025011 -0.00016447
0.00027643 -4.5747e-05 0.00039656 -0.00031836
0.00037405 -0.00030522 0.00041609 0.00016692 0.00025228 -0.00013863 -0.12317 0.1567
0.0027918 -0.003981 -0.00092438 -0.0019662
0.00015124 -0.00026998 -5.7491e-05 -0.00012149 0.00026985 -7.8825e-05 0.002742 -0.0039969
-0.30849 0.081881 0.0050055 -0.00086698
-0.00035989 2.359e-06 -0.00015258 -0.00041049 0.00038983 -0.00039207 -0.0010243 -0.0018663
0.0050369 -0.00093912 -0.32587 0.10282
5600000000 -0.27839 0.063066 0.0036064 -0.003439 -0.002504 -0.0017948 0.0003301 -0.00033227
0.00020732 -0.00018678 0.00027588 0.00030835
0.0036254 -0.0034228 -0.084238 0.32413 -0.0036361 -0.0047808 0.00011976 -0.000225
-8.7537e-05 2.7661e-05 -0.00018079 -0.00020509
-0.0025294 -0.001759 -0.0036897 -0.0046998 -0.28819 0.0087942 -5.2029e-05 7.5972e-05
0.00031569 -0.00056031 0.00054853 -0.00046607
0.00031252 -0.00037621 0.00011552 -0.00021935 -4.4357e-05 0.00010139 -0.11532 0.15622
0.0017465 -0.0040369 -0.0010607 -0.0011266
0.00022665 -0.00018395 -6.6034e-05 3.5205e-05 0.00034321 -0.00056654 0.0017671 -0.004085
-0.29954 0.11214 0.0043941 -0.0014286
0.00028386 0.00040441 -0.00020779 -0.00018479 0.00059698 -0.00038364 -0.00099955 -0.0011546
0.0043823 -0.0013676 -0.30417 0.11776
5660000000 -0.26805 0.084795 0.0032848 -0.0035902 -0.0033568 -0.00065677 -0.00037214 -0.00076074
-5.3386e-05 -0.00071312 0.00051063 -0.00012413
0.0033234 -0.0035737 -0.044186 0.31603 -0.0044679 -0.0031548 -3.7584e-06 -0.00015163
0.00013526 5.4954e-05 -6.9804e-05 -0.00010426
-0.003393 -0.00060955 -0.0045224 -0.003064 -0.29017 0.032262 -0.0001504 8.9541e-05
-0.00030691 -0.00050525 0.00016647 -0.0012309
-0.00038949 -0.00075372 -4.8055e-07 -0.00012112 -0.00015108 8.2878e-05 -0.10098 0.1764
0.00067387 -0.0040012 -0.0013531 -0.00099892
-6.1168e-05 -0.00061827 0.00015265 5.775e-05 -0.00038747 -0.00046711 0.00066761 -0.003995
-0.2867 0.13995 0.0042584 -0.0019528
0.00042818 -0.00023955 -4.386e-05 -0.00010952 0.00018538 -0.0011941 -0.0013157 -0.00096772
0.0043413 -0.0019952 -0.29695 0.15346
5720000000 -0.25407 0.10792 0.0026965 -0.0041268 -0.0029302 0.00087707 -0.00053328 -0.00025312
-0.00041805 -0.00013505 -2.7752e-05 -0.00055227
0.002719 -0.0041165 -0.016159 0.34332 -0.0054673 -0.0027413 4.274e-05 -5.3673e-05
-0.00026724 1.7994e-05 -0.00030438 0.00018877
-0.0029091 0.00089428 -0.0055112 -0.0026483 -0.28757 0.063757 0.00022155 5.6026e-05
0.000133 0.00031225 -4.8435e-05 -0.00021085
-0.00050737 -0.00025078 6.1123e-05 -4.8767e-05 0.00021054 4.7786e-05 -0.085154 0.17903
-0.00017611 -0.0035128 -0.0016854 -0.00039873
-0.00044768 -0.00012437 -0.00027433 2.5303e-05 0.00016237 0.00030776 -0.00019727 -0.0035383
-0.27668 0.16726 0.0042239 -0.0032838
-4.2929e-05 -0.00045367 -0.00031985 0.00025382 -7.5334e-05 -0.00021745 -0.0016227 -0.00036178
0.0041671 -0.0032729 -0.26702 0.17216
5780000000 -0.23843 0.1248 0.0016171 -0.0046652 -0.0023965 0.001089 -0.00073378 6.1456e-05
-0.00037743 -0.00034588 -0.00021455 -0.00025515
0.0016188 -0.0046698 -0.0031054 0.3384 -0.0058443 -0.00086152 -4.6993e-05 -0.00017867
6.28e-06 -3.434e-05 -9.0264e-05 -0.00018922
-0.002391 0.001108 -0.0058783 -0.00076016 -0.28412 0.079962 -9.5632e-05 -8.7052e-05
7.0072e-05 -0.0001913 -0.00026241 -0.00059572
-0.00072685 7.912e-05 -4.8282e-05 -0.00018178 -8.8678e-05 -9.0941e-05 -0.076365 0.19465
-0.00022722 -0.0030236 -0.0012725 -5.7733e-05
-0.0004007 -0.00039001 1.3701e-05 -5.4498e-05 1.6226e-05 -0.00014592 -0.00025068 -0.0030341
-0.26701 0.18817 0.0029287 -0.0034941
-0.00022254 -0.00029054 -8.2415e-05 -0.00016306 -0.00035082 -0.00063433 -0.0013302 2.2316e-05
0.0030157 -0.0034662 -0.2584 0.19378
5840000000 -0.22631 0.14652 0.00036173 -0.0053529 -0.0021121 0.0010889 -0.00015703 0.00029857
-0.00037875 0.00020493 -0.00041408 -0.00030895
0.00036398 -0.0053511 0.031832 0.3425 -0.0058138 0.00032715 -0.00019385 -2.21e-06
0.0001989 -6.3895e-06 -0.0001833 0.00016359
-0.0021282 0.0011243 -0.0058015 0.00042154 -0.27896 0.10463 -0.00022987 1.3289e-05
-0.00012996 -0.00058699 -0.00058647 -0.00033342
-0.00013162 0.00030444 -0.00021107 2.1356e-05 -0.00022762 -1.0773e-05 -0.054575 0.1983
-0.00065862 -0.0033857 -0.001257 0.0002021
-0.00032367 0.00018072 0.00019395 -1.5429e-05 -0.0001126 -0.00061555 -0.00068903 -0.0033733
-0.25061 0.19851 0.0027275 -0.0039414
-0.0003832 -0.00026059 -0.00017875 0.00019876 -0.00061581 -0.00032153 -0.0012368 0.00020425
0.0026205 -0.0039968 -0.22416 0.21895
5900000000 -0.21224 0.1593 -0.0015918 -0.0054523 -0.0022321 0.0022964 -0.00018431 2.4835e-05
0.00015469 -0.00021656 -1.5846e-05 0.00028019
-0.0015825 -0.0054702 0.052593 0.34361 -0.0052294 0.0017722 2.8699e-05 -3.3774e-05
1.3865e-05 -0.00023365 -4.935e-05 -4.3199e-05
-0.0021712 0.002317 -0.0051945 0.0018633 -0.2633 0.12069 -8.7868e-05 -0.00010662
-0.00034608 -0.00038221 -0.00084626 -0.00016952
-0.00018591 1.8933e-05 3.6517e-05 -5.2043e-05 -6.5988e-05 -0.00010267 -0.04658 0.20886
-0.00079924 -0.0032488 -0.0011517 0.00026121
5.2777e-05 -0.0002266 -6.4221e-06 -0.00023243 -0.00040165 -0.00033182 -0.00081173 -0.0032548
-0.22478 0.21527 0.0018059 -0.0049808
-6.2609e-05 0.00023472 -0.00010391 -7.186e-05 -0.00091523 -0.00023234 -0.0011525 0.00026435
0.0018994 -0.0049206 -0.2098 0.22892
5960000000 -0.19344 0.17196 -0.0027593 -0.0040486 -0.0008307 0.0026593 -8.7811e-05 0.00020372
-0.00017844 0.00018608 -9.2087e-05 0.00015523
-0.0027485 -0.0040497 0.078339 0.34283 -0.0042343 0.0021316 -0.00017725 -2.7953e-06
-5.7627e-05 0.00014178 2.0198e-05 0.00018123
-0.00076309 0.0026791 -0.0042071 0.0021975 -0.25023 0.14614 -4.6786e-05 -0.00014795
-0.00040438 9.7936e-05 -0.00033267 -0.00023457
-6.2349e-05 0.00019459 -0.00016688 -1.7573e-06 -2.9643e-05 -0.0001282 -0.028936 0.21687
-0.0017631 -0.0032316 -0.00098416 0.00094974
-0.00018332 0.00016179 -4.1455e-05 0.00013252 -0.00037009 3.9224e-05 -0.0017726 -0.0032176
-0.20567 0.22968 0.0005113 -0.0048837
-0.00011913 0.00010421 3.0949e-05 0.00012921 -0.00035292 -0.00018118 -0.000916 0.00098086
0.00046325 -0.0049302 -0.18163 0.25652
6020000000 -0.17606 0.18857 -0.0036355 -0.0032491 -0.0003944 0.0028762 -3.9918e-05 0.00050176
-0.00023989 0.00029535 -0.00014682 0.00023902
-0.0036178 -0.0032509 0.10588 0.33633 -0.0048118 0.0029805 -0.00010568 0.00013287
-0.0002127 0.00010987 -0.00021383 0.00014818
-0.00033717 0.0028595 -0.0047647 0.0030626 -0.23122 0.15929 -0.00026145 0.00025645
-0.00068677 -2.4919e-05 -0.00052932 0.00057325
-1.1425e-05 0.0005068 -9.6517e-05 0.00015186 -0.00028101 0.00028322 -0.022071 0.21395
-0.0024761 -0.0032125 -0.00067834 0.00066654
-0.00030668 0.00031602 -0.00015118 5.8587e-05 -0.0007283 -1.7871e-05 -0.0024898 -0.0031882
-0.17732 0.24518 -7.8327e-05 -0.0048926
-0.00010684 0.00021179 -0.00014818 0.00017587 -0.00053208 0.00048939 -0.00064174 0.00068319
-8.7827e-05 -0.0048133 -0.15557 0.25716
6080000000 -0.15563 0.19705 -0.0039685 -0.0010967 0.0011826 0.0028991 0.00012063 7.7088e-05
7.57e-05 0.0001058 0.00019473 6.8228e-07
-0.003945 -0.0010821 0.12825 0.33705 -0.0032717 0.0045129 -3.7661e-05 -2.7845e-05
1.6117e-05 0.00015716 0.00022047 0.00037669
0.0012477 0.0028686 -0.0031772 0.004577 -0.2136 0.18515 0.00017877 0.00018586
-0.00045605 0.0006735 -0.0002289 0.0004018
0.00010899 5.3258e-05 -5.1263e-05 -3.7212e-05 0.00019955 0.00017192 -0.0049205 0.22137
-0.0035886 -0.0024371 -0.00093194 0.00094804
5.87e-05 0.00012799 2.1757e-06 0.00017451 -0.00048691 0.00061245 -0.0036114 -0.0024263
-0.1475 0.26193 -0.00068086 -0.0050148
0.00021558 -5.3606e-05 0.00018302 0.00039904 -0.00021608 0.00032025 -0.00090851 0.00094067
-0.00068174 -0.0051312 -0.13309 0.27822
6140000000 -0.14055 0.21115 -0.0035683 -0.0008036 0.0013875 0.0022196 1.3568e-05 -3.3703e-05
-7.6649e-05 -6.527e-06 0.00041792 -0.00010998
-0.0035601 -0.00080801 0.1531 0.31995 -0.0024096 0.0052114 2.7503e-05 4.5407e-05
0.00033893 1.2049e-05 0.00026201 6.533e-05
0.0014246 0.0022048 -0.0023279 0.0052606 -0.19096 0.20597 0.00036469 -6.1529e-05
0.00010448 0.00072138 -0.00010437 0.00050908
3.7413e-05 -3.2162e-05 6.366e-05 4.9348e-05 0.00036751 -6.4803e-05 0.0067231 0.21396
-0.0045733 -0.0015477 -0.00043252 0.0014376
-6.9981e-05 -8.057e-06 0.00032335 -2.3957e-05 9.0424e-05 0.00075541 -0.0045464 -0.0015337
-0.12909 0.28327 -0.002772 -0.0044838
0.00046704 -0.00015445 0.00030196 4.4939e-05 -7.0557e-05 0.00060954 -0.00039523 0.0014245
-0.0027696 -0.0044239 -0.096153 0.27793
6200000000 -0.12385 0.21733 -0.0030434 -0.00028471 0.0021693 0.0014075 0.00010339 0.00035524
-0.00019048 0.00020539 -6.7217e-05 -0.00033838
-0.0030439 -0.00030334 0.1826 0.31947 -0.0010018 0.0052229 5.8001e-05 0.00020729
9.9584e-05 8.3136e-06 9.5298e-05 0.00010596
0.0022169 0.0013887 -0.00088979 0.0052385 -0.17136 0.221 0.00020444 -0.00030976
0.00054966 3.2369e-05 0.00036138 0.00028192
8.9645e-05 0.0003715 5.6089e-05 0.00020074 0.0002072 -0.00031016 0.021374 0.22242
-0.0044903 -0.00021832 4.3113e-05 0.0013095
-0.00014549 0.00020414 0.00011693 3.0067e-05 0.00051036 7.111e-06 -0.0045333 -0.00019041
-0.11602 0.29112 -0.0033708 -0.0037641
-5.8269e-05 -0.00032022 6.6823e-05 0.00011381 0.00032424 0.00029228 4.083e-05 0.0012751
-0.0033603 -0.003848 -0.081722 0.28901
6260000000 -0.11006 0.2304 -0.0031672 0.00069579 0.0020929 0.00075987 0.00028724 -8.6613e-05
9.6322e-05 0.00021772 -8.7304e-05 -8.7475e-05
-0.0031567 0.00068467 0.19895 0.30404 -0.00020621 0.0053462 4.2952e-06 -0.00010603
-0.00011254 -0.00012733 0.00025473 7.7191e-05
0.0021215 0.00069271 -0.00012714 0.0053628 -0.15104 0.24177 9.3138e-05 -1.2129e-05
0.00034278 -0.00016378 0.00027279 0.00035284
0.00030405 -8.5466e-05 1.9868e-06 -0.00010986 9.9682e-05 -1.2737e-05 0.035526 0.21792
-0.0044993 0.0011179 0.00059948 0.0011263
9.9428e-05 0.00018329 -7.8604e-05 -0.00011766 0.00031962 -0.00013864 -0.0044568 0.0011585
-0.091318 0.29088 -0.0040766 -0.0029309
-3.4887e-06 -0.00012285 0.00028995 7.6931e-05 0.00023529 0.00034007 0.00064343 0.0012057
-0.0040687 -0.0029073 -0.03751 0.28884
6320000000 -0.095198 0.23525 -0.0026877 0.0013559 0.0022339 -0.00036058 2.9523e-05 0.00015162
-0.00046348 0.00043197 -0.00024254 0.00024482
-0.0026792 0.0013425 0.2254 0.2964 0.0017191 0.0056362 4.5906e-05 9.9059e-05
-1.377e-05 -4.7048e-05 7.5814e-05 1.1791e-05
0.0022187 -0.00038143 0.0018176 0.0056066 -0.13252 0.25247 -0.00019265 -0.00034132
0.00033149 2.239e-05 0.00041096 0.00021189
-1.1271e-05 0.00013357 7.3744e-05 9.1076e-05 -0.00013432 -0.00030695 0.035092 0.22009
-0.0039178 0.0020017 0.00065578 0.00086306
-0.00041315 0.00045788 -5.5134e-05 -4.8168e-05 0.00031755 1.0897e-05 -0.0039172 0.0020038
-0.066662 0.30255 -0.0045739 -0.0015106
-0.00027211 0.00025622 5.8427e-05 -3.1696e-05 0.00045836 0.00018574 0.00067001 0.00080946
-0.0045628 -0.0014796 -0.027152 0.28884
6380000000 -0.075862 0.24119 -0.0019552 0.001805 0.0016641 -0.00048423 6.2537e-05 -6.2507e-05
0.000309 0.00027355 -3.5242e-05 7.6389e-05
-0.0019682 0.0018117 0.24283 0.27723 0.0030012 0.0042306 -0.00013264 -9.3903e-05
-0.00021642 -0.00015317 -0.00013427 -0.00023086
0.0016453 -0.00052872 0.0030656 0.0041821 -0.10459 0.26845 -0.00012922 0.0001289
0.00050709 -1.3476e-05 0.00037198 0.00035456
1.6009e-05 -4.924e-05 -0.00010325 -5.5727e-05 -0.00015912 0.00015272 0.055639 0.20951
-0.0031829 0.0031753 0.00087269 0.00086167
0.00028499 0.00031397 -0.00017308 -0.00019182 0.00051935 -5.5505e-05 -0.0031695 0.0032369
-0.046095 0.29469 -0.0049698 -0.00028699
-2.9647e-05 0.00019731 -9.256e-05 -0.00022579 0.00043216 0.00030808 0.00090695 0.00096789
-0.0049982 -0.00027684 0.013558 0.29148
6440000000 -0.054967 0.25346 -0.00090967 0.0024185 0.0018849 -0.00075298 0.000386 -7.7124e-05
0.00029221 -0.00040329 -0.00024131 -0.00012322
-0.0009308 0.0024125 0.26252 0.26464 0.0032729 0.0030575 8.5677e-05 -5.4392e-05
-7.7255e-05 -3.3443e-05 -5.9189e-05 -0.00026912
0.0018739 -0.00078587 0.0033153 0.0029997 -0.088809 0.28462 -0.00022484 0.00026438
-0.00031145 -9.4252e-05 0.0004866 -0.00043047
0.00037451 -9.6446e-05 5.9327e-05 -6.1895e-05 -0.00019417 0.00026191 0.057375 0.20699
-0.0018608 0.0038756 0.00082904 0.00068556
0.00025458 -0.00040849 -9.1924e-05 1.2142e-05 -0.00032317 -7.9944e-05 -0.0018629 0.0038736
-0.0052341 0.30202 -0.0045085 0.0013748
-0.00028464 -0.00014186 -0.00011058 -0.00026556 0.00051079 -0.00044963 0.00085013 0.00061968
-0.0044659 0.0013968 0.023693 0.2766
6500000000 -0.035119 0.25454 -0.00026743 0.0020328 0.001306 -0.0009693 0.00014357 -0.00015212
-2.2846e-05 9.5346e-05 -0.00012256 0.00020848
-0.00026902 0.0020196 0.28907 0.2388 0.0035989 0.0026266 0.00010385 3.0338e-05
9.1116e-05 0.00014506 0.00019102 -0.00011225
0.0013046 -0.00095496 0.0036488 0.0025783 -0.076144 0.28236 7.1973e-06 2.2622e-05
0.00014537 -0.00024362 5.1659e-05 -0.00047495
0.00017155 -0.0001265 0.00012079 2.8423e-05 -4.4703e-06 4.6201e-05 0.081981 0.20202
-0.00038694 0.004015 0.0012055 0.00033863
3.6647e-05 8.6742e-05 0.00012301 0.00012297 9.7423e-05 -0.00019776 -0.00034898 0.0039816
0.017426 0.30586 -0.0034702 0.0021041
-4.4678e-05 0.00028327 0.00019396 -0.00011025 -2.7838e-06 -0.00041456 0.0011977 0.00044637
-0.003439 0.0020323 0.06191 0.28029
