# Supplementary material for: Early Detection of Alzheimer’s Disease via Machine Learning-Based Microwave Sensing: An Experimental Validation
Source: Sensors (Basel). 2025 Apr 25;25(9):2718. doi: 10.3390/s25092718 (PMC12074295; doi:10.3390/s25092718)
Supplement: Supplementary file 1 [file sensors-25-02718-s001.zip › measurements_paper_sensors/26 febbraio - PART1/set9/CSF_10_m6.s6p]

!Keysight Technologies,M9804A,MY58100912,A.14.10.03
!Date: Thursday, April 27, 2023 10:28:33
!Correction: S11(C  6-Port  ) 
!S12(C  6-Port  ) 
!S13(C  6-Port  ) 
!S14(C  6-Port  ) 
!S15(C  6-Port  ) 
!S16(C  6-Port  ) 
!S21(C  6-Port  ) 
!S22(C  6-Port  ) 
!S23(C  6-Port  ) 
!S24(C  6-Port  ) 
!S25(C  6-Port  ) 
!S26(C  6-Port  ) 
!S31(C  6-Port  ) 
!S32(C  6-Port  ) 
!S33(C  6-Port  ) 
!S34(C  6-Port  ) 
!S35(C  6-Port  ) 
!S36(C  6-Port  ) 
!S41(C  6-Port  ) 
!S42(C  6-Port  ) 
!S43(C  6-Port  ) 
!S44(C  6-Port  ) 
!S45(C  6-Port  ) 
!S46(C  6-Port  ) 
!S51(C  6-Port  ) 
!S52(C  6-Port  ) 
!S53(C  6-Port  ) 
!S54(C  6-Port  ) 
!S55(C  6-Port  ) 
!S56(C  6-Port  ) 
!S61(C  6-Port  ) 
!S62(C  6-Port  ) 
!S63(C  6-Port  ) 
!S64(C  6-Port  ) 
!S65(C  6-Port  ) 
!S66(C  6-Port  ) 
!S6P File: Measurement: :
# Hz S  RI   R 50
500000000 -0.32855 -0.064692 -0.0099724 -0.00078447 -0.0079516 0.012376 -0.0044632 0.012435
0.013087 0.0066242 -0.0043925 0.0092075
-0.0099717 -0.00078639 -0.40918 -0.075244 0.0085214 -0.010853 0.00068661 0.011926
0.0087875 0.0036023 0.0010304 0.013828
-0.0079158 0.012398 0.0085097 -0.010878 -0.25743 0.1896 0.0070415 0.0036194
-0.0024343 0.0084418 0.0014262 0.012458
-0.0044678 0.012451 0.00068065 0.011939 0.0070455 0.0036171 -0.32793 0.040052
-0.019522 -0.0049649 0.015116 0.026601
0.013111 0.0065709 0.0087936 0.0035676 -0.0024443 0.0084433 -0.019512 -0.0048768
-0.22 -0.23219 -0.027853 0.0054144
-0.0043657 0.0092098 0.0010981 0.013882 0.0014245 0.012417 0.015199 0.026575
-0.02787 0.0053588 -0.26216 -0.14408
560000000 -0.31665 0.10323 -0.021945 -0.067534 0.00016555 0.013293 0.0055758 0.01033
0.010956 0.0040707 0.010432 0.0097761
-0.021911 -0.067458 -0.37112 0.089687 -0.041601 -0.03929 0.014098 0.0023715
-0.01352 -0.0051739 0.0047722 -0.0013326
0.00023049 0.013335 -0.041768 -0.039263 -0.18256 0.23998 -0.00035573 -0.0047903
0.017873 0.0063307 0.0070834 -0.0059691
0.005619 0.010298 0.014123 0.002313 -0.00033175 -0.0047647 -0.30416 0.12958
0.0069828 -0.022053 0.0063576 -0.02121
0.011037 0.0040063 -0.013522 -0.0052146 0.017796 0.0063243 0.006988 -0.02206
-0.29919 -0.049213 0.010325 -0.050738
0.010457 0.0097583 0.0047877 -0.0013001 0.0071999 -0.0059666 0.0062835 -0.021235
0.010382 -0.050754 -0.32908 0.0053858
620000000 -0.27583 0.08104 -0.023686 0.0086564 0.0030206 0.0091603 0.0084625 -0.0038819
0.01254 -0.0012444 0.00032091 -0.0016817
-0.023688 0.0086489 -0.39981 0.035386 -0.019243 -1.7942e-05 -0.0017526 -0.0020939
0.012228 -0.0057262 0.00058354 -0.002998
0.0030739 0.0091866 -0.01928 2.6962e-05 -0.15579 0.24958 -0.001337 -0.0053247
-0.0036751 -0.0026342 0.0086008 -0.0034013
0.0084918 -0.0038707 -0.0017523 -0.002089 -0.0013451 -0.0053188 -0.26189 0.14063
-0.039988 -0.021584 0.013729 0.028766
0.012573 -0.0012605 0.012223 -0.0057899 -0.0036857 -0.0025819 -0.040033 -0.021553
-0.21568 -0.084505 -0.044262 0.011735
0.00026771 -0.0016754 0.0005933 -0.0030116 0.0085882 -0.0034341 0.013644 0.028756
-0.044127 0.011675 -0.2441 -0.031523
680000000 -0.24162 0.17289 -0.026184 -0.015209 0.0047319 0.0058257 0.0007841 -0.0074249
-0.002312 -0.011286 0.0053651 -0.0072254
-0.026162 -0.015237 -0.39053 0.13674 -0.033087 -0.0022299 -0.0020039 -9.8095e-05
-0.0012949 -0.0098847 -0.00084152 -0.0016799
0.0047467 0.0057789 -0.033141 -0.002144 -0.10846 0.27236 -0.00098375 0.00025829
-0.0014568 0.00052019 -0.0027675 -0.0089831
0.00076411 -0.0073806 -0.0020052 -0.00010358 -0.00098617 0.00025373 -0.21963 0.19152
-0.022586 -0.0082738 -0.0094921 -0.011332
-0.0023276 -0.011327 -0.0013252 -0.0098861 -0.0014397 0.00051124 -0.022622 -0.008268
-0.2829 0.015417 -0.0055444 -0.0081447
0.0053289 -0.0071842 -0.00080112 -0.0016753 -0.0027537 -0.0089843 -0.0095621 -0.011319
-0.0055038 -0.0081321 -0.263 0.074362
740000000 -0.19527 0.1672 -0.041256 0.026264 0.014009 -0.003922 0.00010639 -0.0041754
-0.0039696 -0.0018436 -0.0067718 0.002871
-0.0412 0.02623 -0.33686 0.15642 -0.037659 0.034589 0.0002364 -0.0060356
-0.013062 0.0066944 -0.0020162 -0.0060499
0.014051 -0.0039843 -0.037593 0.034725 -0.075913 0.27297 -0.0015382 0.003249
-0.0020293 -0.0053166 -0.0018535 0.00038919
8.2858e-05 -0.004149 0.00025581 -0.0060713 -0.0015521 0.0032549 -0.20314 0.1993
-0.043049 -0.0093982 0.02254 0.016099
-0.0039843 -0.0018628 -0.013156 0.0068045 -0.0020605 -0.0053534 -0.043107 -0.0093082
-0.17944 0.048288 -0.045024 -0.00038967
-0.006797 0.0028623 -0.0019457 -0.0060382 -0.0018584 0.00043324 0.022588 0.015993
-0.045061 -0.00042356 -0.25245 0.076956
800000000 -0.16668 0.21293 -0.022591 0.015797 0.0059304 -0.010422 -0.0045208 -0.0021012
-0.0036727 0.0016687 0.0047209 0.00063201
-0.022571 0.015778 -0.34531 0.22756 -0.0090282 0.034648 -0.0020774 0.0023328
5.766e-06 0.002491 0.00099148 0.0054691
0.0059038 -0.010439 -0.0089354 0.03472 -0.037139 0.29912 0.0012419 0.0013062
3.7234e-05 0.0030738 -0.0013692 0.00098742
-0.0045549 -0.0020659 -0.0020757 0.0023346 0.0012391 0.0013022 -0.17485 0.22677
-0.029316 0.01323 0.015088 -0.010506
-0.0036521 0.0016939 9.6247e-06 0.0024923 3.0463e-05 0.0030719 -0.029321 0.013257
-0.23224 0.073016 -0.018263 0.020629
0.0047201 0.00060604 0.00098985 0.0054668 -0.0013637 0.00096983 0.015142 -0.010451
-0.018312 0.020571 -0.24705 0.13032
860000000 -0.13303 0.23382 -0.018741 0.03036 -0.0031784 -0.010389 -0.0021085 0.00048429
0.0036001 0.0049651 -0.0037939 -0.0026835
-0.018744 0.030325 -0.29903 0.27278 0.0073142 0.035006 -0.00011972 0.0020303
0.0035607 0.00040725 0.0035669 0.00026596
-0.0032095 -0.010393 0.007422 0.03502 0.010775 0.30969 -0.00058247 -0.00054354
0.0023288 -0.0017191 0.0016606 0.0042595
-0.0021087 0.00050157 -0.00012921 0.0020406 -0.00057859 -0.00054236 -0.13907 0.23902
-0.01896 0.017848 -0.0062546 -0.0096556
0.0035996 0.0049437 0.0035675 0.00038727 0.0023351 -0.0017405 -0.01893 0.017879
-0.17771 0.13388 -0.026952 0.016215
-0.0037861 -0.0027001 0.0035647 0.00026238 0.0016481 0.0042949 -0.0062959 -0.0096775
-0.026965 0.016166 -0.19836 0.17835
920000000 -0.11017 0.25819 0.0041281 0.039646 -0.0095868 -0.0047835 -0.001818 0.0018232
0.00044214 0.0015714 0.003031 -0.0015195
0.0041085 0.039618 -0.27229 0.29513 0.028212 0.023463 0.0013798 0.0012545
0.007088 -0.00016066 0.0037596 -0.0031234
-0.0095981 -0.0047476 0.028321 0.023399 0.057382 0.31223 0.00168 1.8376e-05
0.00059737 -0.00054907 0.00087566 -0.0014907
-0.0018063 0.0018286 0.0013795 0.0012504 0.0016762 7.313e-06 -0.1154 0.25665
-0.012234 0.031198 0.0037762 -0.0065631
0.00044685 0.0015871 0.0070803 -0.00018357 0.00059289 -0.00053643 -0.012205 0.031243
-0.16941 0.13848 -0.003189 0.027903
0.0030324 -0.0015496 0.0037493 -0.0031389 0.00088441 -0.0015128 0.0037767 -0.0065654
-0.0032028 0.027911 -0.20855 0.19167
980000000 -0.064041 0.27982 0.016398 0.031112 -0.009605 0.0047066 0.0019337 0.0035382
0.0037661 -0.0016065 -0.0035241 -0.0026007
0.016373 0.03111 -0.22042 0.33243 0.033645 0.0055235 0.0019601 -0.00025616
0.0016091 -0.0062656 -0.00036003 -0.0027265
-0.0095964 0.004749 0.033714 0.0054074 0.10416 0.30715 0.00049006 -0.0011469
0.00033304 -0.0018682 0.0015013 -0.00027586
0.0019586 0.0035308 0.0019479 -0.00025542 0.00049189 -0.0011408 -0.076608 0.26815
0.0070008 0.030976 -0.009503 -0.0082333
0.0037896 -0.0015931 0.0015749 -0.006298 0.00032837 -0.0018728 0.0070583 0.030963
-0.13967 0.17357 0.0052087 0.020979
-0.0035334 -0.0025684 -0.00038101 -0.0027288 0.0015049 -0.00027208 -0.0095292 -0.008225
0.0052 0.020996 -0.16736 0.23928
1040000000 -0.023221 0.29001 0.033494 0.020266 -0.0012397 0.0077259 0.0026409 0.00066052
0.00028241 -0.003441 1.015e-06 -0.0016523
0.033472 0.020258 -0.18537 0.34704 0.030312 -0.01453 0.001402 -0.0018124
-0.0023755 -0.0026882 -0.0011099 -0.002956
-0.0011983 0.0077392 0.030279 -0.014681 0.15089 0.29487 -0.00058039 -0.0014248
-0.0015651 -0.00098698 -0.00063092 -0.0011878
0.0026437 0.00065048 0.0013875 -0.0018105 -0.00058143 -0.0014294 -0.049517 0.27879
0.019394 0.019943 -0.0024501 0.001365
0.00028548 -0.0034311 -0.0024283 -0.0026874 -0.0015776 -0.0009882 0.019441 0.019918
-0.1075 0.18253 0.014089 0.02012
-1.907e-05 -0.0016698 -0.0011494 -0.0029571 -0.00063579 -0.0011942 -0.002431 0.001367
0.014107 0.020124 -0.14597 0.26079
1100000000 0.021664 0.30033 0.037318 -0.0027149 0.0035996 0.0043032 0.0023809 -0.0010969
-0.0022513 -0.0030295 -0.0042015 7.5264e-05
0.037293 -0.0026872 -0.1418 0.36741 0.015786 -0.028183 -0.00017705 -0.0018338
-0.003627 -0.00077037 -0.003746 -0.00050085
0.003622 0.0043026 0.015687 -0.028287 0.19796 0.27556 -0.0017715 0.00032085
-0.0016697 0.00067023 -0.0011708 -0.00054791
0.0023835 -0.0011111 -0.00019609 -0.0018289 -0.0017713 0.00031682 -0.0087323 0.28429
0.025571 0.0062173 -0.0026557 0.00039841
-0.0022856 -0.0030303 -0.0036497 -0.00076297 -0.0016725 0.00066359 0.025584 0.0061818
-0.089695 0.19845 0.019914 0.010043
-0.0041966 0.0001035 -0.0037501 -0.0004721 -0.0011664 -0.00054029 -0.0026775 0.00039509
0.019906 0.010066 -0.10135 0.29342
1160000000 0.073 0.2976 0.02569 -0.020345 0.0035434 -0.00071803 -0.00014541 -0.0023655
-0.0040609 -0.000817 -0.001045 0.0040594
0.025708 -0.02031 -0.097964 0.37271 -0.0037178 -0.029338 -0.0016085 -0.0015585
-0.0025946 0.0025611 -0.0015383 0.0019518
0.0035448 -0.00073231 -0.0038616 -0.029366 0.24186 0.24532 -0.00059507 0.0017525
-0.00052189 0.0018734 -0.0010549 0.00041133
-0.00013386 -0.0023626 -0.0016233 -0.00154 -0.00059785 0.0017584 0.030937 0.2815
0.022641 -0.010397 -0.0037375 0.0052533
-0.0040595 -0.00079506 -0.0025971 0.0025616 -0.00053213 0.0018735 0.022631 -0.010417
-0.054838 0.20988 0.02001 0.00044268
-0.0010804 0.00405 -0.0015585 0.0019672 -0.0010567 0.00041297 -0.0037476 0.0052714
0.020037 0.00044754 -0.053812 0.29672
1220000000 0.11674 0.28917 0.012287 -0.030637 -0.0010712 -0.0015847 -0.00015836 -0.00093051
-0.0027628 0.0022144 0.0011309 0.002126
0.0123 -0.030601 -0.052893 0.38759 -0.01719 -0.021411 -0.0025342 0.0006699
5.2493e-05 0.0030907 -0.00076207 0.00208
-0.0010695 -0.0015838 -0.017319 -0.021369 0.28135 0.20675 0.00093166 0.0015248
0.00061091 0.0011586 0.00014815 0.00056858
-0.00014116 -0.00092042 -0.0025322 0.00068804 0.0009393 0.0015311 0.071028 0.27346
0.011399 -0.01775 0.0022843 0.0016045
-0.0027477 0.0022427 5.235e-05 0.0030939 0.00061251 0.0011477 0.011373 -0.017778
-0.032665 0.22171 0.015269 -0.012751
0.0011589 0.0021359 -0.00075152 0.0020834 0.0001381 0.00056588 0.0022784 0.001599
0.015287 -0.012755 -0.023153 0.31496
1280000000 0.16779 0.26969 -0.0071352 -0.029899 -0.0020454 0.001646 -0.00090985 -0.0020308
-0.00099398 0.0034061 0.0024448 0.0012397
-0.0071076 -0.029868 -0.0055784 0.37947 -0.024223 -0.0080441 -0.00073445 0.0013941
0.0017216 0.0017373 0.00052313 0.0020514
-0.002034 0.0016574 -0.024299 -0.0079488 0.31251 0.16305 0.0014197 -0.00015094
0.0010774 0.00035718 0.00021722 0.0004694
-0.0009191 -0.0020272 -0.00072479 0.0014034 0.0014255 -0.00014975 0.10793 0.25678
0.0013188 -0.020305 -8.5691e-05 -1.9839e-05
-0.00096395 0.0034138 0.0017243 0.0017299 0.0010712 0.00035493 0.0012925 -0.020315
0.004587 0.22779 0.0038715 -0.016041
0.0024254 0.0012486 0.00053424 0.0020665 0.00023578 0.00045083 -0.00010369 -1.0225e-05
0.0038861 -0.016066 0.025087 0.31884
1340000000 0.20549 0.23775 -0.017396 -0.02028 0.00029335 0.0042072 -0.0018395 -0.00068492
0.0015072 0.0028422 0.001934 -0.0013993
-0.017373 -0.020275 0.033833 0.37197 -0.021255 0.0049174 -6.267e-05 0.0019206
0.0019033 0.00076151 0.0012972 0.00071301
0.00030665 0.0042041 -0.021265 0.005024 0.33504 0.11571 0.00083639 -0.0010078
0.00067184 -0.00054177 0.00011861 0.00024069
-0.0018452 -0.00068322 -5.7924e-05 0.0019287 0.00083665 -0.0010058 0.14064 0.23667
-0.00883 -0.017389 0.00093224 0.00052295
0.0015365 0.0028489 0.0019055 0.00073843 0.00066952 -0.00054406 -0.0088636 -0.017359
0.034906 0.22562 -0.0032127 -0.014526
0.0019311 -0.0013918 0.0013024 0.00069933 0.00013251 0.00024992 0.00093387 0.00050676
-0.0031872 -0.014537 0.062574 0.31546
1400000000 0.24047 0.20107 -0.024052 -0.0086023 0.0047991 0.0032005 -0.0021086 0.00079506
0.0027088 0.0010093 0.00022619 -0.0014121
-0.024023 -0.0086128 0.072425 0.35948 -0.014196 0.012844 0.0012366 0.0012372
0.0011364 -0.00072316 0.0010663 0.00017674
0.0048096 0.0031837 -0.014154 0.012942 0.34867 0.062049 -0.00014606 -0.0013651
0.00015108 -0.00019208 0.00043684 0.00035496
-0.0021015 0.00079721 0.0012454 0.0012247 -0.00014844 -0.0013696 0.17036 0.20786
-0.015353 -0.0099502 -0.00081896 -0.00028359
0.0027127 0.0009816 0.0011294 -0.00073482 0.00015437 -0.00019794 -0.015384 -0.0099307
0.068893 0.22376 -0.010124 -0.0094188
0.00022763 -0.0014257 0.0010648 0.00017326 0.00044891 0.00034937 -0.00080935 -0.00025214
-0.01014 -0.0094413 0.10875 0.30625
1460000000 0.26403 0.15787 -0.021231 0.0043955 0.0052418 -0.0016997 -0.0014764 0.0016727
0.0022534 -0.0004626 -0.00024725 -0.000892
-0.021213 0.0043693 0.10653 0.33746 -0.0049444 0.015225 0.001617 0.00023317
0.0010011 -0.0012262 0.0012647 -0.00066705
0.0052327 -0.0017232 -0.0048643 0.015281 0.35511 0.0075413 -0.0010888 -0.001024
0.0003208 -0.00021973 0.0006276 -0.00046699
-0.0014751 0.001694 0.0016192 0.00022247 -0.0010924 -0.0010246 0.19659 0.17912
-0.016364 -0.0027099 -0.00089085 0.002076
0.0022531 -0.00047727 0.0010133 -0.0012369 0.00032141 -0.00022669 -0.016389 -0.0026782
0.098487 0.21138 -0.01223 -0.0029913
-0.00026392 -0.00089145 0.001257 -0.0006804 0.00062021 -0.00046228 -0.00089475 0.0020762
-0.012241 -0.0030081 0.14209 0.28627
1520000000 0.27743 0.11707 -0.015557 0.010249 0.0031711 -0.0039693 0.00021551 0.0026425
0.0023859 -0.0019329 -0.0010951 -9.2838e-05
-0.015551 0.010234 0.1402 0.32407 0.0025145 0.012281 0.0016565 -0.00063111
0.00013825 -0.0010197 0.00026408 -0.00096611
0.0031525 -0.0039824 0.0025849 0.012295 0.34798 -0.048628 -0.00080485 -0.00023201
0.00068365 -0.00094251 9.8077e-05 -0.00010905
0.00022196 0.0026366 0.0016511 -0.00063943 -0.00080525 -0.00023742 0.22016 0.14142
-0.01531 0.0034082 0.0016044 0.0019831
0.0023664 -0.0019417 0.00013302 -0.0010106 0.00068404 -0.00093941 -0.015313 0.0034396
0.12697 0.2003 -0.012173 0.0015543
-0.0010973 -9.1029e-05 0.00027057 -0.00096778 0.00010417 -0.00011147 0.0015954 0.0020004
-0.012201 0.0015511 0.17578 0.26784
1580000000 0.28789 0.071617 -0.008646 0.01399 -0.0010843 -0.004554 0.0015329 0.0017191
-0.00028155 -0.0024216 -6.1854e-05 0.00046377
-0.0086453 0.013971 0.16771 0.29948 0.0056558 0.0069284 0.00059809 -0.0015288
-0.00044126 -0.0010975 -0.00020418 -0.00076233
-0.0011086 -0.0045511 0.005694 0.0069088 0.32804 -0.10609 -0.0014372 0.00027916
-0.00053658 -0.0013391 0.00034364 -0.00062512
0.001528 0.001715 0.00059284 -0.0015339 -0.0014392 0.00027574 0.23425 0.10245
-0.011084 0.0085752 0.0020808 0.00072671
-0.00030175 -0.0024186 -0.00045035 -0.0010882 -0.00055281 -0.0013433 -0.011066 0.0086082
0.15215 0.18461 -0.0093912 0.0079716
-6.7407e-05 0.00046612 -0.00021444 -0.00076425 0.00033977 -0.00062582 0.0020811 0.00069396
-0.0093938 0.0079693 0.209 0.24191
1640000000 0.291 0.031212 -0.0014987 0.012719 -0.0029291 -0.0021665 0.0027469 0.0010473
-0.00075969 -0.0017255 -0.0004283 0.00041406
-0.0015098 0.012716 0.19701 0.27602 0.0055664 0.0020535 -0.00051325 -0.001806
-0.00092176 -0.00053098 -0.00049418 -0.00063353
-0.0029398 -0.0021451 0.0055784 0.002017 0.29918 -0.15472 -0.0007374 0.0012092
-0.00112 -0.0011029 -0.00023064 -0.00037884
0.00275 0.0010291 -0.00052153 -0.0018089 -0.00073238 0.0011957 0.24713 0.054127
-0.0064532 0.0091791 0.0026196 -0.00065539
-0.00076106 -0.0017231 -0.00092026 -0.00051673 -0.0011127 -0.0010916 -0.0064331 0.0091876
0.17544 0.16302 -0.00432 0.0099543
-0.00042016 0.00040913 -0.00050086 -0.00063814 -0.0002511 -0.00040874 0.0026251 -0.00064472
-0.0043344 0.0099911 0.23522 0.21235
1700000000 0.28543 -0.013461 0.0021688 0.0096648 -0.0032993 0.00036586 0.0031389 -0.001243
-0.002236 -0.00060877 0.00050827 0.00036498
0.0021657 0.0096572 0.21594 0.24526 0.0028393 -0.00056282 -0.0014423 -0.0007088
-0.00075096 -0.0001073 -0.00081467 -0.00041819
-0.0033033 0.00039064 0.0028398 -0.00058474 0.25591 -0.19383 2.88e-05 0.0015792
-0.0020614 -6.2449e-05 -0.0003289 -0.00084662
0.0031297 -0.0012596 -0.0014483 -0.0006926 2.4747e-05 0.0015834 0.24485 0.0045559
-0.003631 0.0092642 0.0016458 -0.0021381
-0.0022412 -0.00060474 -0.00076066 -9.6609e-05 -0.0020801 -5.4963e-05 -0.0036165 0.0092825
0.19462 0.14548 0.00048878 0.0098347
0.000506 0.0003818 -0.0008227 -0.00040168 -0.00030303 -0.00084483 0.0016488 -0.0021708
0.00049746 0.0098448 0.25326 0.17914
1760000000 0.27478 -0.06181 0.004441 0.0062437 -0.0021044 0.001247 0.0012421 -0.0035035
-0.001311 0.00062288 9.7679e-05 -0.00048002
0.004433 0.0062431 0.24216 0.20648 3.8882e-05 -0.0018501 -0.0012466 -1.3627e-05
-0.0011244 0.00085329 -0.0005466 0.00035752
-0.0021015 0.0012535 1.9743e-05 -0.0018626 0.20728 -0.22639 0.0011414 0.0013359
-0.0011838 0.0014631 -0.001372 -0.00068942
0.0012121 -0.0035068 -0.0012631 1.7955e-07 0.0011461 0.0013314 0.23647 -0.047067
-0.0006165 0.0079841 -0.00017478 -0.0024416
-0.0013092 0.00062998 -0.0011178 0.00086543 -0.0011738 0.0014547 -0.00058499 0.0079766
0.21039 0.11301 0.0047403 0.0071883
0.00010843 -0.00049319 -0.00054506 0.00036097 -0.001394 -0.00066547 -0.00021753 -0.0024201
0.0047268 0.0071973 0.26664 0.14151
1820000000 0.25215 -0.099046 0.0044563 0.0026489 0.00012016 0.002408 -0.00089859 -0.0031602
-0.0010739 0.00092163 -0.00018837 -8.3335e-05
0.0044509 0.0026453 0.25351 0.17763 -0.0021757 4.9954e-05 -0.0014356 0.00090882
-4.0744e-05 0.0011905 -0.0006619 0.00036343
0.00014111 0.0024096 -0.0021625 5.8964e-05 0.1573 -0.24133 0.0018015 0.00050308
-0.00016172 0.0022434 -0.0017931 0.0002967
-0.0009216 -0.0031533 -0.0014379 0.00091951 0.001808 0.00051152 0.20755 -0.094538
0.00052128 0.0064376 -0.0015523 -0.0018642
-0.001076 0.00092212 -4.4496e-05 0.0011941 -0.00017752 0.0022494 0.00053998 0.0064713
0.23017 0.086629 0.0056003 0.0032068
-0.00018535 -7.939e-05 -0.00065946 0.00036829 -0.00178 0.00029092 -0.0015225 -0.0018814
0.0056042 0.0031946 0.27078 0.1067
1880000000 0.21871 -0.14029 0.0022045 0.00058326 -0.00017202 0.0024534 -0.0029502 -0.0023899
-5.9936e-05 0.0015863 0.00027799 -0.00053793
0.0022016 0.00058142 0.25874 0.1315 -0.0039913 0.0029525 -0.00037026 0.0018202
0.00051016 0.0013329 6.6454e-05 0.00093363
-0.00016044 0.0024504 -0.0039805 0.0029768 0.1056 -0.24935 0.0019425 -0.0010376
0.0016132 0.0019543 -0.001039 0.0015443
-0.0029583 -0.0023991 -0.00036493 0.0018236 0.0019508 -0.0010446 0.16757 -0.13545
0.001138 0.0048013 -0.0023236 4.5654e-05
-5.0743e-05 0.0015965 0.00051422 0.0013271 0.0016244 0.00194 0.001146 0.0047723
0.23628 0.057071 0.0058173 0.00094153
0.00028654 -0.00054025 7.3476e-05 0.00094313 -0.0010393 0.0015423 -0.0024303 9.1126e-05
0.0057995 0.00095422 0.27227 0.072466
1940000000 0.18028 -0.16697 0.00018513 -0.0010445 0.0019199 0.001783 -0.0037901 0.00028564
0.0012194 0.00081266 -0.00059668 -0.00065812
0.00018495 -0.001041 0.2609 0.10052 -0.0016824 0.0057699 0.0010117 0.0014162
0.0019122 0.00051022 0.00089412 0.00021738
0.001929 0.0017943 -0.0016548 0.0057846 0.062094 -0.2414 0.00049574 -0.0024609
0.0022198 0.00034723 0.00035167 0.0017907
-0.0037746 0.00030512 0.0010408 0.001416 0.00049198 -0.0024601 0.1154 -0.16698
0.00020036 0.0033224 -0.0017453 0.0016633
0.0012294 0.00080407 0.0019194 0.0004932 0.0022108 0.00033158 0.00018067 0.0033431
0.24169 0.020964 0.0040859 -0.0029736
-0.00061787 -0.00061916 0.00089086 0.00021988 0.00035886 0.0017895 -0.0017034 0.001655
0.0041056 -0.0029776 0.26212 0.036585
2000000000 0.1348 -0.18258 -0.003481 0.00097552 0.002788 0.0011078 -0.0025252 0.0036916
0.00078006 0.00030363 -0.00083298 0.00048094
-0.003478 0.00096404 0.24828 0.065053 -0.00042454 0.0076248 0.0016203 0.00035218
0.0011879 -0.0012766 0.00031701 0.00012394
0.0027875 0.0010828 -0.00037354 0.0076416 0.020732 -0.22812 -0.0015611 -0.0014924
0.0020096 -0.0010082 0.0017128 0.0015196
-0.002496 0.0037198 0.0016249 0.00035221 -0.0015608 -0.0014741 0.062152 -0.17766
-0.0011822 0.0034613 -2.025e-05 0.0021571
0.00079903 0.00029901 0.0011756 -0.0012933 0.0020195 -0.0010169 -0.0011402 0.0034547
0.24013 -0.011319 0.00046883 -0.0038774
-0.00083461 0.00048857 0.00031288 0.00012774 0.0017128 0.001527 -0.00010627 0.0021284
0.00045048 -0.0038893 0.24965 0.0085972
2060000000 0.087612 -0.19138 -0.0042027 0.0030537 0.0027623 -0.00060336 0.00073274 0.0033388
0.0015539 -0.00053546 -0.00021786 0.001133
-0.0041944 0.0030445 0.23554 0.035483 0.0044647 0.0085303 0.001143 -0.00080078
0.00064621 -0.0015491 0.00052568 -0.00015711
0.0027519 -0.00062798 0.0045273 0.0085056 -0.013103 -0.2099 -0.0018811 0.0003995
0.00067392 -0.0023545 0.002884 0.00038217
0.00075393 0.0033279 0.0011459 -0.00079986 -0.0018826 0.00041106 0.010012 -0.17559
-0.0019134 0.0045852 0.0011042 0.0012001
0.0015414 -0.00056625 0.00063628 -0.0015629 0.00064971 -0.0023442 -0.0019221 0.0046329
0.22713 -0.049281 -0.0014347 -0.0045722
-0.00020528 0.001142 0.00051159 -0.00015582 0.0029073 0.00037399 0.0011997 0.0012322
-0.001432 -0.0045504 0.23451 -0.016957
2120000000 0.042595 -0.18256 -0.0033366 0.0062333 0.0024159 -0.0026099 0.0028955 0.0018982
0.00064068 -0.0015895 0.00091807 0.0001145
-0.0033408 0.0062217 0.21542 0.012312 0.0068075 0.0047911 0.0010154 -0.0014687
-0.0013186 -0.0021147 -9.88e-06 -0.001048
0.002403 -0.0026099 0.0068444 0.0047463 -0.041766 -0.19217 -0.00069841 0.0016344
-0.0015352 -0.0016603 0.00061198 -0.0022736
0.0029024 0.0019145 0.0010042 -0.0014653 -0.00071779 0.0016314 -0.039471 -0.15806
-0.0024002 0.0067321 0.0018998 0.0010113
0.0006108 -0.0015985 -0.0013334 -0.0021145 -0.0015495 -0.0016612 -0.0023765 0.0067482
0.21294 -0.0828 -0.005853 -0.0023635
0.00093992 0.00012268 -1.7042e-05 -0.0010466 0.00059715 -0.00225 0.0018504 0.00096258
-0.0058614 -0.0023735 0.21339 -0.031288
2180000000 0.0021581 -0.17057 -0.002024 0.00947 0.00073478 -0.0022626 0.0033001 -0.0002628
0.00024436 -0.0011491 0.0012004 0.0002453
-0.0020335 0.0094566 0.19653 -0.0072183 0.0079923 0.0041808 -0.00096534 -0.0017017
-0.0022125 0.00075637 0.00010822 0.00030349
0.00072707 -0.0022828 0.00803 0.004125 -0.062772 -0.16832 0.00112 0.0016827
-0.0010681 -0.00017392 0.00046441 -0.001904
0.0032762 -0.00029942 -0.00097306 -0.0016963 0.0010997 0.001681 -0.076285 -0.13346
-0.00087044 0.0091455 0.0019065 -0.00025632
0.00021878 -0.0011547 -0.0022219 0.00077626 -0.0010786 -0.0001766 -0.00087374 0.0091441
0.18729 -0.11367 -0.006043 0.0017394
0.0011793 0.00021167 0.0001046 0.00031488 0.00045739 -0.0018739 0.0019069 -0.00021193
-0.0060608 0.0017462 0.19769 -0.047058
2240000000 -0.027388 -0.14625 0.0019241 0.0108 -0.00047388 -0.0029928 0.0020388 -0.0024065
-0.0018861 -0.00060491 0.00078901 -0.0017614
0.0019202 0.010794 0.17618 -0.012716 0.0090624 0.00050582 -0.0010443 -6.4609e-05
-0.00069209 0.0011932 -0.00056032 -0.00069842
-0.0004982 -0.0029789 0.0090716 0.00043288 -0.080184 -0.14321 0.0019266 -0.0015513
-0.0011538 3.8068e-05 -0.0022585 -0.0017833
0.0020611 -0.0023999 -0.0010347 -5.5984e-05 0.0019231 -0.0015613 -0.11128 -0.10332
0.0013795 0.010989 0.0018008 -0.00052276
-0.0018765 -0.00059393 -0.000669 0.0012047 -0.0011467 2.5906e-05 0.0014189 0.01101
0.15867 -0.13064 -0.0061218 0.0047764
0.00075186 -0.0018138 -0.00056753 -0.00069285 -0.0022528 -0.0017585 0.0018259 -0.00060501
-0.0060787 0.0047398 0.1731 -0.056464
2300000000 -0.054323 -0.11938 0.0071239 0.0089941 -0.0013332 -0.0021638 -0.00058496 -0.0015554
-0.0012048 0.00060676 -0.001057 -0.00067404
0.0071172 0.0089906 0.15663 -0.022832 0.0092902 -0.0020227 -0.00071205 0.00065303
-0.0002348 0.0017136 -9.849e-05 0.00088709
-0.0013442 -0.0021613 0.009293 -0.0021095 -0.090983 -0.11945 -5.7208e-05 -0.0016654
-8.8921e-05 0.0017951 -0.0020753 0.00076096
-0.00061194 -0.0015181 -0.00070957 0.00065766 -4.984e-05 -0.0016698 -0.13076 -0.068587
0.006053 0.011356 0.00046671 -0.0021455
-0.0012308 0.00059286 -0.00021671 0.0017029 -7.7537e-05 0.0018125 0.0060875 0.01132
0.12452 -0.15155 -0.0038823 0.0077688
-0.0010525 -0.00066814 -8.2709e-05 0.00091691 -0.0020519 0.00072204 0.00043226 -0.002087
-0.0039235 0.0077854 0.15839 -0.057231
2360000000 -0.072276 -0.088519 0.010276 0.0086175 -0.0011647 -0.0016724 -0.0017744 -0.00076127
-0.00062101 0.00091466 -0.0013979 -0.00056505
0.010266 0.00862 0.14572 -0.023103 0.0085213 -0.0054326 -0.00060594 0.00080529
0.0019964 0.0003097 -4.557e-05 -0.00015536
-0.0012052 -0.0016508 0.0084875 -0.0054964 -0.10195 -0.098421 -0.0024786 -0.0011621
0.0010401 7.6335e-05 -0.0010993 0.0018982
-0.0017508 -0.00073265 -0.00059286 0.00079696 -0.002481 -0.0011623 -0.14925 -0.035542
0.0098665 0.010676 0.0013029 -0.0019932
-0.00059851 0.00092467 0.0020232 0.00028631 0.0010712 9.8862e-05 0.009932 0.010641
0.094711 -0.15293 0.00023733 0.0086849
-0.0014278 -0.00053441 -7.9223e-05 -0.00014959 -0.001079 0.0019219 0.001341 -0.0020726
0.00028029 0.0086454 0.1347 -0.061055
2420000000 -0.080218 -0.059939 0.013903 0.00322 -0.0034229 -0.0011526 -0.00082932 0.00054786
0.00129 0.0010554 -0.0015696 0.0015374
0.013891 0.0032345 0.12926 -0.022501 0.0046377 -0.007403 0.0013071 0.00081693
0.00094309 -0.0014394 -7.784e-05 -8.668e-05
-0.0034339 -0.0011432 0.0045684 -0.0074429 -0.11376 -0.077399 -0.0021842 0.0013866
6.1904e-05 -0.00037862 0.00042251 0.0027442
-0.00086576 0.00054032 0.0013146 0.00079707 -0.0021863 0.0013849 -0.15731 0.0085145
0.014471 0.0078689 -8.8329e-05 -0.0029856
0.0013083 0.0010666 0.00094341 -0.0014413 5.4321e-05 -0.00036503 0.014504 0.0078444
0.060313 -0.15227 0.0017675 0.0092215
-0.0015535 0.0015489 -9.3503e-05 -8.1946e-05 0.00042381 0.0027263 -0.00018047 -0.0029738
0.0017457 0.0092034 0.11762 -0.055444
2480000000 -0.081516 -0.030355 0.013859 -0.0021774 -0.0015818 9.5205e-05 -0.00011434 0.0012764
0.0018342 -0.00045145 0.00014468 0.0016754
0.013846 -0.0021685 0.13066 -0.024656 0.0026807 -0.0092053 0.0011264 7.1762e-06
-0.00051161 -0.0011683 -0.0001853 -0.00020723
-0.0015727 0.00012623 0.0026074 -0.0092346 -0.11724 -0.058685 -0.00069608 0.0033154
-0.00037268 -0.000869 0.0018502 0.0012028
-0.00011155 0.0012637 0.0011468 3.6519e-06 -0.00071465 0.0033016 -0.15924 0.044948
0.018191 0.00117 -0.0017903 -0.0025702
0.0018198 -0.00047861 -0.0005326 -0.0011729 -0.00039742 -0.00089846 0.018191 0.0010992
0.029708 -0.14572 0.0046862 0.0078644
0.00014546 0.001666 -0.00019548 -0.00018694 0.001812 0.0012157 -0.0016895 -0.0025898
0.0047222 0.007873 0.098546 -0.053117
2540000000 -0.086417 -0.0015133 0.011596 -0.005869 -0.0023018 0.00097675 0.00076179 0.00061048
6.2775e-07 -0.0017395 0.0010189 0.0016892
0.011591 -0.0058414 0.11675 -0.014801 -0.0014288 -0.0081706 0.00050057 -0.0014187
-0.0017779 -0.0001452 -0.00059644 0.00031908
-0.0023042 0.00099576 -0.0014822 -0.0081594 -0.12399 -0.034416 0.0019984 0.0023412
-0.0010425 -9.4984e-05 0.0018544 -0.00085471
0.00072958 0.00061256 0.00048217 -0.0014202 0.0019915 0.002316 -0.15814 0.085312
0.018013 -0.0048575 -0.0021148 -0.0017065
3.1761e-06 -0.0017439 -0.0017695 -0.00013862 -0.0010563 -9.7686e-05 0.018 -0.0048793
0.0036961 -0.13016 0.0076002 0.0067677
0.0010438 0.0016583 -0.00059816 0.00032963 0.0018662 -0.00090004 -0.0021827 -0.0017041
0.0075525 0.0067278 0.082701 -0.037656
2600000000 -0.078226 0.022665 0.0086604 -0.0094629 -0.0011277 0.0024986 0.00070689 -0.00048233
-0.0012121 -0.00092252 0.001956 0.00059795
0.0086624 -0.0094454 0.11231 -0.030676 -0.0036952 -0.0062162 -0.00045048 -0.00073166
-0.00045882 0.0015411 -0.0001664 0.000795
-0.0011187 0.0025074 -0.0037475 -0.0061947 -0.12831 -0.010559 0.0030542 -2.1222e-05
3.1528e-05 0.0015735 0.0014293 -0.0016444
0.00071354 -0.00048397 -0.00045567 -0.00072491 0.003087 -2.1002e-05 -0.14309 0.11748
0.014885 -0.012202 -0.0034935 -5.3824e-06
-0.0012062 -0.00089878 -0.00045137 0.001556 4.1609e-05 0.0016016 0.014831 -0.012256
-0.023334 -0.11541 0.0089437 0.005469
0.0019405 0.00057395 -0.00013842 0.00079077 0.0014317 -0.0016394 -0.0034388 3.2764e-05
0.0089802 0.0055033 0.075753 -0.023879
2660000000 -0.074284 0.047997 0.0049452 -0.011572 -2.5142e-05 0.0010248 -0.00024279 -3.4675e-05
-0.0025197 0.00049509 0.0014528 -0.00082076
0.0049501 -0.011554 0.11848 -0.026338 -0.0050851 -0.0044813 -0.00121 -0.0003443
0.00021324 0.0020429 0.00060801 0.00081322
-2.4332e-05 0.0010095 -0.0051314 -0.0044356 -0.12885 0.0093837 0.0018708 -0.0015859
0.00019808 0.00063922 -0.00082682 -0.0016679
-0.00025145 -3.7461e-05 -0.0012185 -0.00033246 0.0018545 -0.0015828 -0.12477 0.14914
0.008339 -0.015894 -0.0026029 0.0011856
-0.0025242 0.00051207 0.00024385 0.0020619 0.00018594 0.00065251 0.0082977 -0.015902
-0.041579 -0.099722 0.01069 0.0010771
0.0014726 -0.00084649 0.00060296 0.00080838 -0.00084879 -0.0016665 -0.0026006 0.0011466
0.010675 0.0010597 0.069805 -0.0047782
2720000000 -0.062335 0.067873 0.00058002 -0.011911 -5.6991e-05 0.0027651 -0.00023709 5.1529e-05
-0.0018724 0.0023847 0.00062262 -0.0015279
0.00059876 -0.011902 0.10483 -0.028545 -0.0052423 -0.00088688 -0.0014792 0.00041833
0.0018587 0.00048743 0.00092952 -0.00021559
-3.9542e-05 0.0027585 -0.0052567 -0.0008452 -0.12282 0.040069 0.00046738 -0.002385
0.00024034 0.00056715 -0.0013696 0.00067494
-0.00024055 5.0669e-05 -0.0014714 0.00042916 0.00044792 -0.0024033 -0.091232 0.17952
0.0019609 -0.017386 -0.0015403 0.0020682
-0.0018472 0.0024137 0.0018784 0.00046912 0.00020725 0.00054647 0.0019266 -0.01737
-0.056348 -0.073004 0.012497 -0.0012167
0.00063655 -0.0015316 0.0009343 -0.00023683 -0.0013862 0.00067642 -0.0015477 0.0021404
0.012517 -0.0011807 0.074719 0.015664
2780000000 -0.048797 0.08591 -0.0040221 -0.010751 -0.00032926 0.0011241 0.00070373 -0.00015066
0.001445 0.0025705 -0.00067794 -0.0018992
-0.0040014 -0.010744 0.10334 -0.041369 -0.004092 0.00043269 -0.00011884 0.0014304
0.0016963 -0.00096586 8.3969e-05 -0.00025993
-0.00031974 0.0011278 -0.0040931 0.00046587 -0.12057 0.068723 -0.0019254 -0.0015771
0.00053251 -0.00020822 -0.00056139 0.00075061
0.00071 -0.00016736 -0.00010953 0.0014388 -0.001922 -0.0015793 -0.062696 0.20097
-0.0053407 -0.015611 -0.00094169 0.0022064
0.0014572 0.0025607 0.001702 -0.00099388 0.00053132 -0.00025147 -0.0054127 -0.015585
-0.071167 -0.047579 0.0097277 -0.0057297
-0.00066992 -0.0019281 6.3841e-05 -0.00027105 -0.00057327 0.00073334 -0.0009165 0.0021501
0.0097245 -0.0057106 0.077457 0.033844
2840000000 -0.03353 0.10255 -0.0073559 -0.0077143 0.0012769 0.0019948 -0.00010638 -0.00031721
0.0012439 0.00085635 -0.0015524 0.00033116
-0.0073509 -0.0077109 0.1012 -0.033486 -0.0032617 0.0015336 0.00036639 0.00066385
4.9578e-05 -0.001429 -9.4271e-06 -5.0143e-05
0.0013164 0.0019942 -0.0032482 0.0015751 -0.11537 0.095497 -0.0015626 0.00039921
0.00048859 0.00018174 0.0010058 0.00119
-0.00012208 -0.00030446 0.00036365 0.00066786 -0.0015624 0.00042343 -0.026848 0.21837
-0.0096337 -0.010785 0.00063319 0.0015755
0.0012429 0.00083883 9.594e-06 -0.0014268 0.0004791 0.00021586 -0.0096255 -0.010766
-0.077176 -0.021055 0.0081111 -0.0070268
-0.0015786 0.00038463 3.4038e-06 -5.0241e-05 0.001008 0.0011616 0.00061321 0.001649
0.0081047 -0.0070101 0.091858 0.05107
2900000000 -0.018126 0.12175 -0.0089207 -0.0035455 0.0015298 0.00026441 0.00038928 -0.00092476
0.0020193 -0.001215 -0.00078494 -2.5542e-05
-0.0089006 -0.0035519 0.083981 -0.041864 -0.00096974 0.0026625 0.00082512 0.00030117
-0.00061604 -0.0015314 -0.00029338 4.3823e-05
0.0015426 0.0002422 -0.00095305 0.0026652 -0.097764 0.12729 -0.00081798 -9.0866e-05
-0.00036862 -0.00098898 0.001891 -0.00027524
0.00039346 -0.00091242 0.00082644 0.00029469 -0.00081703 -0.00011559 0.010781 0.22009
-0.012451 -0.0056063 0.001061 0.0019177
0.0019791 -0.0012314 -0.0006069 -0.0015095 -0.00039832 -0.0010402 -0.012525 -0.0055609
-0.075716 0.010265 0.0060481 -0.010371
-0.00079416 -3.4128e-05 -0.00030862 6.1895e-05 0.0018602 -0.00024167 0.001117 0.0018184
0.0060665 -0.010313 0.10799 0.056332
2960000000 0.0018174 0.1329 -0.0088443 0.00016725 0.00073361 0.0016015 -0.00081072 -0.00089523
-0.00051144 -0.0016387 -0.00067608 0.000586
-0.0088428 0.00015123 0.091951 -0.041552 -0.00049905 0.001322 0.00092706 6.9874e-05
-0.0012445 -0.00073405 0.00051912 0.00041777
0.00075327 0.001596 -0.00048136 0.0013311 -0.081442 0.15796 -0.00093405 0.00039766
-0.00057695 0.00073477 -5.8603e-05 -0.0023414
-0.00083844 -0.00089323 0.00091852 6.3992e-05 -0.00090948 0.00041046 0.051403 0.22783
-0.011445 0.00040125 0.0017666 0.00034117
-0.00053643 -0.0016368 -0.0012571 -0.00071932 -0.0005875 0.00071426 -0.011402 0.00041745
-0.067527 0.039038 0.0016089 -0.01128
-0.00067894 0.00061916 0.00053291 0.00040178 -7.6819e-05 -0.0023942 0.0017522 0.00033714
0.0016172 -0.011285 0.12683 0.068251
3020000000 0.020696 0.14813 -0.0067462 0.0034846 0.0014413 -0.00016567 -0.00097287 2.3293e-05
-0.00044975 0.00050741 -0.00014199 0.00049614
-0.0067416 0.0034653 0.081889 -0.029784 -6.6028e-05 -2.5784e-08 0.000519 -0.00093733
-0.0017591 0.00037473 0.0007659 -0.00032264
0.0013962 -0.00014438 -6.5326e-05 -7.5702e-06 -0.059352 0.18403 -0.0003077 0.0011681
0.00024174 0.00035836 -0.00080486 -0.0016557
-0.00097165 5.444e-05 0.00051121 -0.00094451 -0.00027753 0.0011806 0.091224 0.22149
-0.009051 0.0038082 0.0006343 0.00032693
-0.00043491 0.00046675 -0.0017373 0.0003984 0.00022287 0.00028928 -0.0090592 0.0038683
-0.053868 0.066026 -0.0012416 -0.01021
-0.00017696 0.00044118 0.00075961 -0.00034103 -0.00080606 -0.0016645 0.00074615 0.00030106
-0.0012187 -0.010135 0.1491 0.065754
3080000000 0.047204 0.15603 -0.0048492 0.0058017 0.0015207 -0.00031326 -0.0006034 -6.4537e-07
-0.00064494 0.00036969 0.00026967 0.0005559
-0.0048617 0.0057911 0.079141 -0.025932 -8.5293e-05 0.00032746 -0.00012625 -0.00023067
-0.00028912 0.0010054 -0.00018608 -0.00063927
0.0015126 -0.00033004 -8.0529e-05 0.00033621 -0.023112 0.2058 -0.0006876 0.00031294
0.00016386 0.00061327 -0.0020117 -0.00084041
-0.00063399 -2.3707e-05 -0.00012606 -0.00022681 -0.00069252 0.00032438 0.12415 0.21296
-0.0054763 0.0073652 0.0020092 0.00020846
-0.00060664 0.00039372 -0.00027152 0.0010024 0.00020896 0.00062787 -0.0054234 0.0073904
-0.030865 0.09456 -0.0061355 -0.0093668
0.00030188 0.00052989 -0.00019097 -0.0006478 -0.0019953 -0.00084516 0.0019253 0.0002201
-0.0061032 -0.0094236 0.16277 0.071647
3140000000 0.07465 0.16118 -0.0015314 0.0074914 0.002794 -0.0013882 -0.0012551 0.0010169
0.0016638 0.00058684 0.00028463 -6.6549e-05
-0.0015317 0.0074845 0.074278 -0.026699 -0.00078999 -0.00022489 0.00078177 -0.00029324
-0.00028344 0.00099727 0.00059993 -0.0002646
0.002787 -0.0014194 -0.00080285 -0.00021858 0.0183 0.22784 0.00015946 0.0015441
0.001369 -0.0004766 -0.0028247 0.00093408
-0.0012227 0.0010468 0.00078049 -0.00031148 0.00017556 0.0015402 0.15984 0.18893
-0.0013258 0.0074063 0.00052251 -0.0014443
0.0016589 0.00056341 -0.0002781 0.0010005 0.0014164 -0.00047713 -0.0013322 0.007437
-0.017139 0.11366 -0.0075664 -0.0054723
0.00028687 -0.0001456 0.00058285 -0.00023511 -0.0028514 0.00098037 0.00061958 -0.0014612
-0.0075962 -0.005445 0.18839 0.063269
3200000000 0.10749 0.17101 0.0036204 0.0066404 0.00080294 -0.0030207 2.4189e-05 0.0015401
0.00052062 -0.0018672 0.00029584 0.0003741
0.0036168 0.006631 0.085365 -0.026264 -0.001129 0.00032843 -0.00042854 -0.00092197
0.00084625 0.0011538 -0.00039419 -0.0011403
0.00074798 -0.0030257 -0.0011206 0.00034952 0.06338 0.23278 0.00099701 0.00068296
-3.1532e-05 -0.0020299 -0.0014795 0.002411
2.6484e-05 0.001518 -0.00042233 -0.00091422 0.00098137 0.00067099 0.18142 0.16621
0.001358 0.0067044 0.0009042 -0.0013477
0.00051848 -0.0018295 0.00084784 0.0011175 1.27e-05 -0.0019863 0.0013706 0.0067359
0.018404 0.13157 -0.0088091 -0.0017777
0.00028031 0.00037554 -0.00043305 -0.0011462 -0.0014284 0.002395 0.00087604 -0.0013392
-0.0087164 -0.0018055 0.20452 0.061623
3260000000 0.13787 0.16429 0.0039616 0.003211 -0.00054549 -0.0025794 0.0010006 0.00077969
0.0002055 -0.0018739 -0.00017918 0.00015917
0.0039575 0.0032194 0.092204 -0.029387 -0.0019599 0.0017591 -0.0005123 -0.00029509
0.00086185 -0.00038952 -0.00090862 0.0001135
-0.00055905 -0.0025769 -0.0019468 0.0017868 0.11329 0.22941 0.00045424 0.00014331
-0.000659 -0.0010593 0.00045532 0.00208
0.0010476 0.00079206 -0.00053095 -0.0002896 0.00046434 0.00013197 0.20781 0.12941
0.0046013 0.0051865 -0.00091741 -0.0017639
0.00018315 -0.0018606 0.00084531 -0.0003846 -0.00069453 -0.0010739 0.0046176 0.0051846
0.040812 0.14035 -0.0072849 0.0033347
-0.00014423 0.00012685 -0.0009348 0.00011334 0.0004043 0.0020899 -0.00094308 -0.0017351
-0.0073847 0.003427 0.23317 0.051949
3320000000 0.16903 0.15952 0.0069553 0.0016806 -0.00075575 -0.0017761 0.00076241 0.00029013
-0.0020268 -0.0011948 0.00033488 0.00030517
0.0069424 0.0016819 0.099692 -0.024625 0.00047293 0.0022886 -0.00046708 -0.00030897
-6.8245e-05 -0.00033671 -0.00057108 0.00021802
-0.00076743 -0.0017585 0.00049854 0.0022948 0.16169 0.22193 0.00039357 -0.00025527
-0.0012579 -0.00016515 0.00046362 0.0011611
0.00070692 0.00030132 -0.00044565 -0.00030043 0.00035972 -0.00022435 0.21788 0.099826
0.0046105 0.0021215 -0.0013193 0.00014976
-0.0020121 -0.001155 -6.8168e-05 -0.00037084 -0.0013515 -0.00019097 0.0046586 0.0020358
0.069673 0.14344 -0.0041396 0.0038507
0.00034021 0.00028327 -0.00056337 0.00019828 0.00042219 0.0010352 -0.0013612 7.3085e-05
-0.0040657 0.003771 0.24997 0.03932
3380000000 0.20394 0.14303 0.0054883 -0.0017471 -0.0012405 0.00055591 0.0011217 0.00022604
-0.0015968 0.00088525 0.00038269 4.9444e-05
0.0054904 -0.00173 0.11004 -0.033247 -8.7316e-06 0.0029616 -0.0010951 -0.00040987
-0.00023402 6.3904e-05 -0.00086243 0.00045831
-0.0012523 0.00057215 3.7318e-06 0.0029773 0.20331 0.19954 0.00052966 -0.00057602
-0.0017159 0.00064295 0.00097551 0.0011783
0.001132 0.00025429 -0.0011296 -0.00042316 0.00056807 -0.00056641 0.2325 0.066705
0.0061861 0.0016737 -0.00038776 0.00022644
-0.0015965 0.0009225 -0.00024062 6.0037e-05 -0.0017678 0.0005378 0.0062665 0.0015893
0.10851 0.13485 -0.00073575 0.0050729
0.00031961 3.4718e-05 -0.00085813 0.00052315 0.00095872 0.00115 -0.00035858 0.00029917
-0.0008387 0.0050401 0.28006 0.019489
3440000000 0.23521 0.12354 0.0048565 -0.003538 -0.0005312 -0.0013404 0.00063315 -2.503e-05
-0.00143 0.0015197 0.001087 0.00019156
0.0048741 -0.0035275 0.1032 -0.036905 0.002691 0.0021482 -0.0010053 0.0010137
-2.9693e-05 0.00046896 0.00014808 0.00088577
-0.00054891 -0.0013217 0.0027153 0.0021211 0.24201 0.17264 -0.00037678 -5.8303e-06
-0.00019822 0.0013409 0.0010794 0.00077813
0.00062404 1.817e-05 -0.00098978 0.001035 -0.00039888 2.4959e-05 0.23463 0.034797
0.0068209 -0.0016027 -0.00025787 9.8748e-05
-0.0014268 0.0015289 7.347e-06 0.00044411 -0.00015164 0.0013412 0.0068769 -0.0016262
0.13543 0.12937 0.002931 0.0035195
0.0011248 0.00012111 0.0001562 0.00088289 0.0011577 0.00068612 -0.00023516 1.523e-05
0.0030774 0.0035127 0.29607 -0.007969
3500000000 0.26908 0.092129 0.0025535 -0.0044742 -0.0013046 0.0014412 0.0011439 -0.00091937
-0.00088276 0.0010058 0.00073097 -0.00086604
0.0025513 -0.0044687 0.11702 -0.060787 0.0030639 0.0014731 -0.00047016 0.00058175
0.00050527 -1.599e-05 4.6821e-07 0.00029619
-0.0012467 0.0014279 0.0030899 0.00145 0.27316 0.13798 0.00029145 -8.9734e-05
-0.00015584 0.0011008 0.0015461 -0.00027248
0.0010855 -0.00089884 -0.00046007 0.00057533 0.0002673 -0.00012288 0.23944 0.006816
0.00673 -0.0043611 -6.5707e-05 0.00010722
-0.00081739 0.0010677 0.00048241 4.4775e-06 -0.00015389 0.0010553 0.0066845 -0.0043284
0.1771 0.10516 0.0028274 0.0012056
0.00074933 -0.00089669 2.2927e-05 0.00027789 0.0016391 -0.00022318 -4.6778e-05 0.00021297
0.0027042 0.0012733 0.3172 -0.035342
3560000000 0.28763 0.058705 0.00042241 -0.0057907 1.1615e-05 -0.0010289 0.00064638 0.00023517
0.0014483 0.0016718 -0.00029026 -0.0012028
0.00042284 -0.005797 0.11079 -0.065872 0.0057157 -0.00026004 0.00035879 0.00065043
0.00068548 -0.00032349 0.00010782 0.00034477
1.6748e-06 -0.001008 0.0057173 -0.00032588 0.29941 0.095951 -0.00031735 -0.00030398
0.00082758 0.00063452 0.0013446 -0.00085862
0.00067703 0.00017275 0.00038105 0.00066541 -0.00035233 -0.00029906 0.22932 -0.029167
0.0047623 -0.0063241 -0.00040959 -0.00030874
0.0014675 0.0015849 0.00069153 -0.00038292 0.00084604 0.00068206 0.0047118 -0.0063872
0.19733 0.095876 0.0026436 -0.0021046
-0.00030142 -0.0011529 8.73e-05 0.00034948 0.0013573 -0.00089694 -0.00048678 -0.00037967
0.002711 -0.0020712 0.32887 -0.076015
3620000000 0.30554 0.02187 -0.00076833 -0.0035493 -0.0023344 -0.00016455 0.00040265 -0.0017239
3.5015e-05 0.00051578 -0.00042592 -0.00090825
-0.00077053 -0.0035495 0.11259 -0.094171 0.0044103 -0.0038013 0.00016174 0.00052511
-0.00023809 -0.00088589 0.00076559 0.00044839
-0.002387 -0.00014103 0.0043911 -0.0038389 0.31459 0.05339 -8.8358e-05 -0.00096639
4.2216e-05 0.0002113 0.00099534 -0.00087495
0.00040624 -0.0016984 0.00014279 0.00051015 -6.0356e-05 -0.00098895 0.21924 -0.058789
0.00062474 -0.0070393 -0.0012801 0.0007897
5.976e-05 0.00051655 -0.00020519 -0.00088214 5.4271e-06 0.00025191 0.00060264 -0.0070552
0.22004 0.059307 0.00063227 -0.0019031
-0.00051937 -0.00091921 0.00078409 0.00046551 0.0010012 -0.00083206 -0.0013316 0.00076909
0.00048716 -0.0019294 0.33332 -0.10927
3680000000 0.31121 -0.022474 -0.0033315 -0.0038767 -0.0010429 0.0016558 -0.0010447 -0.00012792
0.0015906 -3.3827e-05 -0.0012248 -0.00048307
-0.00333 -0.003871 0.10906 -0.11175 0.0016255 -0.0046665 0.00070382 0.0003327
-0.00037081 -0.00053562 0.00074689 0.00028523
-0.0010448 0.00169 0.0015817 -0.0046801 0.32558 0.0024458 -0.00085106 -0.00083561
0.0011369 0.00055008 0.00045597 -0.0018
-0.0010635 -0.00010762 0.00071659 0.00032763 -0.00082788 -0.00080611 0.20616 -0.093375
-0.0012677 -0.0065479 -0.00093679 0.0015483
0.0015179 -6.0831e-05 -0.0003881 -0.00055722 0.0010931 0.00052596 -0.0012357 -0.0065727
0.24082 0.037173 0.00012785 -0.001651
-0.0011642 -0.00042113 0.00070929 0.00029486 0.00053236 -0.0018996 -0.00088257 0.0015061
0.0002819 -0.0016835 0.33311 -0.15533
3740000000 0.31334 -0.056975 -0.0029185 3.0003e-06 -0.0021728 0.0024348 -0.00014969 -0.0008645
-0.00071592 -1.5186e-05 -0.0011373 0.00015339
-0.0029128 5.7833e-06 0.1009 -0.13269 0.00086224 -0.0052605 0.00029731 -0.00022114
-0.00033999 -6.0809e-05 0.000689 0.00011237
-0.0021777 0.0024715 0.00080292 -0.0052738 0.32922 -0.035071 -0.00077431 3.6196e-05
-8.262e-05 -5.591e-05 -0.00054564 -0.0014752
-0.00016312 -0.00089746 0.0002855 -0.0002435 -0.00075445 6.6057e-05 0.18494 -0.11616
-0.0023866 -0.0056697 0.00068218 0.0024656
-0.00076086 -3.6409e-06 -0.0003286 -6.3889e-05 -7.8917e-06 -4.3852e-05 -0.0024523 -0.0055913
0.2489 0.0034329 -0.001172 -0.0014347
-0.0012019 0.00019888 0.00069327 9.9239e-05 -0.00049773 -0.0013859 0.00072272 0.0025584
-0.001251 -0.0013576 0.31973 -0.19389
3800000000 0.30997 -0.10408 -0.0020051 0.00057233 0.00086316 0.0036667 -0.0011744 -0.0015826
0.0014038 0.0008558 -0.0011152 0.00053974
-0.0020147 0.00055722 0.091546 -0.1482 -0.0016765 -0.0048753 0.00013702 0.00016776
-0.00089886 -0.00042636 0.00085298 -0.00012845
0.00091733 0.0036561 -0.0017367 -0.0048603 0.32656 -0.077395 -0.00049339 0.00048122
0.00081314 0.00013306 -0.0010748 -0.00054891
-0.0011877 -0.0015758 0.00013576 0.00018147 -0.00052343 0.00049183 0.17713 -0.14224
-0.0035485 -0.003955 0.0016568 0.0016512
0.0014394 0.00090154 -0.00091438 -0.00039936 0.00077877 0.00013684 -0.0035834 -0.0039819
0.26573 -0.034605 0.0010286 0.00045572
-0.0010578 0.00061653 0.00083695 -0.00014308 -0.001068 -0.00055412 0.0015719 0.0016671
0.00090789 0.00041593 0.31317 -0.23563
3860000000 0.29878 -0.13543 -0.00069915 0.00090266 0.0025051 0.0019063 -0.0020479 0.0010349
0.00096091 -0.001414 -0.00021169 0.001658
-0.00069747 0.00089978 0.07204 -0.15903 -0.0029837 -0.0052422 0.00069605 -0.00070756
-0.00084854 0.0012284 0.00063073 -0.0010313
0.0025557 0.0018709 -0.0030534 -0.0052133 0.30699 -0.11723 -0.00058762 0.00080935
0.00018982 -0.00026034 -0.00074348 -0.00024522
-0.0020791 0.0010561 0.00067454 -0.0006974 -0.00062942 0.000785 0.14875 -0.15764
-0.0025856 -0.0042162 0.0015453 0.0010932
0.00092228 -0.0014275 -0.00082873 0.0012473 0.00027276 -0.0003364 -0.0025961 -0.0042012
0.26413 -0.063796 -0.0001512 -0.0013208
-0.00025617 0.0017235 0.00064619 -0.0010801 -0.00086014 -0.00020896 0.0015819 0.0010091
5.2921e-05 -0.0014257 0.2906 -0.27435
3920000000 0.28557 -0.17469 0.0017578 -0.00015915 0.003573 0.0026961 -6.2322e-05 0.00095274
0.00038335 -2.4165e-05 0.00088883 0.00047279
0.0017423 -0.00012945 0.046301 -0.1749 -0.004975 -0.0036073 -0.00035298 -9.7647e-05
0.00020835 0.00033104 -0.00028733 -0.00056442
0.0035817 0.0026377 -0.0050418 -0.0035497 0.3023 -0.14968 0.00018737 0.0011593
0.0016999 -0.00099846 -0.00052951 -0.00027655
-2.194e-05 0.0009181 -0.00036421 -6.246e-05 0.00021257 0.0011393 0.12974 -0.16814
-0.0039336 -0.0032071 0.0023082 -0.00048285
0.00036518 -4.3932e-05 0.00021357 0.00034547 0.0018024 -0.0010542 -0.0039477 -0.0032014
0.25931 -0.10941 0.0013012 -0.0014079
0.00086584 0.00044139 -0.00032676 -0.00057512 -0.00058222 -0.0004307 0.002318 -0.00042689
0.0013512 -0.0013945 0.26939 -0.30142
3980000000 0.25968 -0.21201 0.0017403 -0.0031725 0.0047211 -0.00031439 7.9094e-05 0.0011931
0.00098081 -0.0019529 0.00021317 -4.9472e-05
0.0017363 -0.0031748 0.024504 -0.19039 -0.0055865 -0.0013397 0.0007998 0.00040669
0.00065846 0.00038872 -8.2297e-06 -0.0010659
0.0047375 -0.00038092 -0.0056102 -0.0012643 0.27446 -0.18137 0.0015173 0.00017462
-0.0008293 -0.0015089 -0.00065024 -0.00043446
0.00012959 0.0012237 0.00079048 0.00038965 0.0015218 0.00017747 0.09358 -0.19144
-0.0042165 -0.0034563 0.0016594 -0.00098517
0.00098974 -0.0020217 0.00063627 0.0004014 -0.00084144 -0.0013869 -0.0042828 -0.0033686
0.24809 -0.14153 0.001768 -0.0044323
0.00023749 -9.9775e-05 -3.0246e-05 -0.0011061 -0.00063311 -0.00041387 0.0017014 -0.0010394
0.0017688 -0.0044243 0.23534 -0.34156
4040000000 0.23234 -0.23729 -0.00064051 -0.0041527 0.0032959 -0.0028066 0.00032545 0.00026166
-0.00058668 -0.00074807 0.00038331 -6.4421e-05
-0.00062633 -0.0041645 -0.0011543 -0.1972 -0.004875 -2.3351e-06 0.00016499 -0.00092571
3.2286e-05 9.4141e-05 -0.0013071 -1.8142e-05
0.0032288 -0.0028153 -0.0048679 6.5215e-05 0.25252 -0.21501 5.6485e-05 -0.00085584
-0.00075188 -0.00026514 -0.0010348 0.00037788
0.00033679 0.00022358 0.00015564 -0.00092875 9.7847e-05 -0.00086719 0.071231 -0.18591
-0.006687 -0.0016065 0.0015868 -0.00022909
-0.00059895 -0.00070702 5.9489e-05 0.0001463 -0.00078895 -0.00033604 -0.006666 -0.0016382
0.23695 -0.17344 -0.0015522 -0.003194
0.0004686 -6.5202e-05 -0.0013031 -4.0662e-05 -0.0010976 0.00031815 0.0015694 -0.00022959
-0.0014314 -0.0032584 0.19855 -0.35884
4100000000 0.20359 -0.26213 -0.0032028 -0.0031043 0.001204 -0.0034419 -6.5256e-05 9.4362e-05
0.00022283 -0.0015859 0.00024565 0.00050672
-0.0031985 -0.0031137 -0.02569 -0.20239 -0.0047192 0.00096285 -0.00019391 -0.00031662
0.00062679 0.00035344 -0.00045731 0.00020446
0.0011829 -0.0034115 -0.0047146 0.0010189 0.23199 -0.24148 0.00025705 -1.4452e-05
-0.0006739 3.3175e-05 -0.0015279 -0.00018097
-5.1749e-05 0.00010099 -0.00018834 -0.0003409 0.00024665 -3.2554e-05 0.03836 -0.20039
-0.0058871 0.00067485 0.0012047 -0.0013289
0.00017867 -0.0015982 0.00062328 0.0003333 -0.00062929 -6.0543e-06 -0.0059005 0.00082215
0.22297 -0.19907 -0.0015181 -0.0041603
0.00027594 0.00062656 -0.00041398 0.00020871 -0.0014973 -0.00014052 0.0013173 -0.0013957
-0.0015321 -0.0041896 0.16714 -0.38609
4160000000 0.17441 -0.28023 -0.0039321 -0.0019723 -0.00012524 -0.0031451 0.00081488 1.7259e-05
-0.0038261 -0.00090372 0.0010928 -0.00064177
-0.0039319 -0.0019911 -0.052485 -0.19946 -0.0047605 0.0026693 -0.00042205 -0.00023057
0.00022582 -0.00032273 -0.0010808 0.00012511
-0.00017298 -0.0031413 -0.0047501 0.0027518 0.19903 -0.25785 0.00046333 -0.00010707
-0.00095328 -0.00037795 -0.001575 0.0011205
0.00080886 1.6339e-06 -0.0004008 -0.00021421 0.00050846 -0.00013479 0.01343 -0.1885
-0.0052862 0.0014212 0.0012312 -0.0024677
-0.0038683 -0.00089527 0.0002178 -0.00034139 -0.00088617 -0.0003779 -0.0052672 0.0013607
0.19181 -0.23333 -0.0038994 -0.0035251
0.0009685 -0.00063207 -0.0011055 0.00015956 -0.0015683 0.0010391 0.0011282 -0.0024093
-0.0038075 -0.0035964 0.11659 -0.39569
4220000000 0.14709 -0.29579 -0.0045683 6.9869e-05 6.9389e-05 -0.0038177 -0.00028443 -1.8943e-05
-0.001035 0.0011675 0.00045033 -0.0010863
-0.0045503 5.2318e-05 -0.087865 -0.18944 -0.0021869 0.0033598 -8.4484e-05 -1.306e-05
8.0355e-05 0.00016348 -0.00082824 0.0010553
3.1647e-05 -0.003822 -0.0021432 0.003379 0.17073 -0.28386 4.43e-05 5.9624e-05
7.7725e-05 0.00014776 -3.9755e-05 0.0013817
-0.00030048 -2.0342e-07 -0.00010297 1.1783e-05 7.3537e-05 4.9656e-05 -0.0094688 -0.18655
-0.0040137 0.0020034 -8.2959e-05 -0.0022298
-0.00099482 0.0012001 4.9259e-05 0.0001798 0.00021337 0.00024063 -0.0040306 0.0020586
0.1778 -0.25661 -0.0042584 -0.0025849
0.00038641 -0.0011026 -0.00074316 0.0010104 -0.00010685 0.0014015 4.9555e-05 -0.0022722
-0.0043316 -0.0024804 0.090669 -0.40929
4280000000 0.11675 -0.30654 -0.0028816 0.0016486 -0.0016292 -0.0042761 -0.00048089 0.00048804
-0.00031952 0.0013374 -0.00068967 -0.00053876
-0.0028879 0.0016616 -0.11395 -0.1957 -0.0028472 0.0029291 -0.00069677 -0.00030257
0.00013232 0.00027045 0.00062617 0.00068003
-0.0017064 -0.0042974 -0.0028066 0.0029696 0.14171 -0.29262 0.00075507 -0.00023837
-0.0007453 0.00086799 -0.00037449 0.00068498
-0.00046854 0.00050018 -0.00069557 -0.0003016 0.00075435 -0.00023197 -0.048304 -0.17271
-0.0050077 0.002331 -0.00068748 -0.002405
-0.00031175 0.0013654 0.00014955 0.00022775 -0.00087728 0.00088799 -0.0049297 0.0022939
0.13392 -0.28062 -0.0061243 -0.0013697
-0.00065783 -0.00052071 0.00057871 0.00072287 -0.00038522 0.00064603 -0.00083717 -0.0023563
-0.0059667 -0.0012627 0.038787 -0.41614
4340000000 0.089568 -0.31522 -0.0020378 0.0019363 -0.0023163 -0.0015099 0.00035796 0.00048356
4.5765e-05 0.00075881 -0.00012842 -0.00088696
-0.0020372 0.0019264 -0.13503 -0.16927 -0.0021473 0.0039022 -0.00014129 0.00053718
-0.00023072 -0.00035366 0.00049513 0.00046069
-0.0022934 -0.0014898 -0.0021081 0.0039246 0.10606 -0.30919 -0.00027985 -0.00104
0.00015371 0.00068658 0.00085973 0.0018435
0.0003486 0.00050481 -0.00015117 0.00054311 -0.00028539 -0.0010201 -0.066579 -0.16936
-0.0040585 0.0035236 -0.0016433 -0.0026203
8.8682e-05 0.00078049 -0.00022096 -0.00033737 0.00019268 0.00058384 -0.0040751 0.0036194
0.10792 -0.30391 -0.0044367 0.00081697
-0.0001246 -0.00091715 0.0004948 0.00043613 0.00080942 0.0019084 -0.0015152 -0.002635
-0.0047276 0.00095573 0.0054642 -0.41042
4400000000 0.060021 -0.32214 -0.00087935 0.0015882 -0.0024118 -0.0017262 0.00073497 0.0013213
-3.1531e-05 0.00055748 -0.00015378 -0.00053298
-0.00088036 0.0015664 -0.16353 -0.16095 -0.0013189 0.0040938 -0.00045519 0.00039965
0.00016458 -0.00061837 0.00066236 0.00037209
-0.0023925 -0.0016962 -0.001268 0.0041245 0.077782 -0.31751 -2.0977e-05 -0.00013824
0.00015925 0.00027667 0.00069873 0.0013838
0.00075205 0.0012972 -0.00044868 0.00040728 -1.7248e-05 -0.00016626 -0.090146 -0.15702
-0.0033479 0.0053163 -0.0019456 -0.0013978
-1.6456e-05 0.00054955 0.00016734 -0.00063963 0.00011594 0.00032063 -0.0032779 0.0052796
0.077868 -0.31735 -0.0044088 0.0010832
-0.00018507 -0.00054461 0.00063199 0.0003648 0.00073358 0.0013475 -0.0020453 -0.0013158
-0.0041853 0.00091729 -0.039363 -0.41604
4460000000 0.023258 -0.32332 -0.00066072 0.00054778 -0.0040349 -0.00082118 0.0013857 -0.00062836
-0.00044131 0.0011106 -0.0011077 -0.00030822
-0.00066856 0.00055772 -0.18653 -0.13244 -0.0006662 0.0045715 -0.00039996 0.00076532
-0.00033471 -0.0003805 0.00045782 -0.00055033
-0.0040291 -0.00080844 -0.00058758 0.0045804 0.051204 -0.32414 -0.00051183 -0.00066057
0.00054923 0.00050078 0.0018515 0.00067284
0.0014086 -0.00066492 -0.0004011 0.00076639 -0.00048493 -0.00065387 -0.10525 -0.13557
-0.0018035 0.0058493 -0.0024253 -0.00078937
-0.00039921 0.0010981 -0.00031324 -0.00038587 0.00062699 0.00051125 -0.0018077 0.0059087
0.04225 -0.3141 -0.0045371 0.0031559
-0.001017 -0.00038064 0.00045752 -0.00055921 0.001907 0.00065847 -0.0023436 -0.00076043
-0.0046685 0.0031995 -0.079782 -0.39863
4520000000 0.00038144 -0.32408 -0.00036699 -0.00025617 -0.0034723 0.00030159 0.00065684 -3.4906e-05
0.0016395 0.00010823 -0.00069642 0.00094527
-0.00038006 -0.00025052 -0.21067 -0.1155 0.00060582 0.004481 0.00054311 0.00095333
-0.00023986 3.1221e-05 0.00026013 -0.00010034
-0.0034533 0.00039443 0.00066987 0.0045058 0.020916 -0.32248 -0.0010912 0.00046306
0.00080993 -0.00077538 0.0017506 -0.00094469
0.00067829 -2.5756e-05 0.00055699 0.00094701 -0.0010716 0.000465 -0.12177 -0.12629
-0.00057026 0.0056859 -0.0029162 -0.00029188
0.0016564 3.3153e-05 -0.00027061 3.8049e-05 0.00074467 -0.00067967 -0.00050639 0.0056536
-0.0037289 -0.32703 -0.002845 0.0030844
-0.00073263 0.0010952 0.00031962 -0.00012108 0.0017449 -0.0010233 -0.0030474 -0.0003199
-0.0027933 0.0030172 -0.10861 -0.39676
4580000000 -0.037131 -0.31832 -0.0010788 -0.00057261 -0.0031819 0.0022427 0.00083887 -0.0003305
0.00016671 0.00020952 -0.00045827 0.00075835
-0.0010823 -0.0005824 -0.23016 -0.090632 0.0008517 0.0041852 0.00059335 -4.7665e-05
-9.7588e-05 0.00021682 0.00010881 -0.0003603
-0.0031419 0.0022749 0.0009156 0.0041756 -0.010568 -0.32108 -8.9241e-05 0.0004474
-0.00028995 -0.00015651 0.0015433 -0.00074157
0.00082724 -0.00032822 0.0005947 -6.5759e-05 -0.00013393 0.00048961 -0.13331 -0.10293
0.001833 0.0054249 -0.002566 0.0010524
0.00018675 0.00021647 -0.00012259 0.00021099 -0.00031795 -9.9923e-05 0.0018626 0.0054231
-0.030786 -0.33477 -0.0023672 0.0036061
-0.00054091 0.00067228 0.00014093 -0.00029241 0.0016519 -0.00079094 -0.0025068 0.0010855
-0.0025952 0.0035256 -0.15327 -0.36834
4640000000 -0.063063 -0.3117 -0.0022619 -0.0017752 -0.0031146 0.0024854 0.00063752 -0.001425
0.0015242 -0.00024264 0.00017939 0.0010327
-0.0022532 -0.0017783 -0.24133 -0.062248 0.0015522 0.0038302 0.00073381 0.00032639
-0.00029629 0.0004405 9.3733e-07 -0.00074188
-0.0030914 0.0024994 0.0016287 0.0038226 -0.035467 -0.31456 0.00017136 0.00097718
0.0012294 0.00020739 0.00059503 -0.0022366
0.0006216 -0.0014033 0.00074118 0.00031443 0.00016925 0.00098612 -0.13898 -0.08761
0.0034822 0.0038011 -0.0024749 0.0015807
0.0015476 -0.00028772 -0.00027453 0.00042237 0.001222 0.00033331 0.0035076 0.0038104
-0.063411 -0.32127 -0.0024711 0.0039102
0.00021537 0.0010834 -4.5037e-05 -0.00074217 0.00058209 -0.0021976 -0.0025233 0.0015576
-0.0023564 0.0039275 -0.17341 -0.35798
4700000000 -0.089711 -0.30879 -0.0040855 -0.00033358 -0.0016633 0.0046427 -0.00089262 -0.0010118
0.00090321 -0.0006736 0.00095749 0.00062748
-0.004077 -0.00031103 -0.2531 -0.044474 0.0024033 0.0041026 0.00049389 -0.00048304
0.00025923 0.00050627 -0.00025116 -1.8269e-05
-0.0016105 0.0046741 0.0024628 0.0040806 -0.064768 -0.31001 -0.00023937 0.00048354
0.00012058 -0.00030272 -0.00013785 -0.0016682
-0.00091869 -0.000981 0.00048162 -0.00048575 -0.00022992 0.00047748 -0.15514 -0.067923
0.0031992 0.0016403 -0.0016001 0.0024983
0.00084812 -0.00065389 0.00028796 0.00053334 0.00014342 -0.00036759 0.0031874 0.0016384
-0.102 -0.31636 -0.00093447 0.0038851
0.00098514 0.00050402 -0.00026993 -1.34e-05 -0.00012862 -0.001678 -0.0015815 0.0024567
-0.0010189 0.0038823 -0.21584 -0.33081
4760000000 -0.12106 -0.29494 -0.0048724 0.0010924 0.00047699 0.0045716 -0.00076556 -0.00073602
0.00039175 -0.00096492 0.00077277 -0.00040741
-0.0048667 0.0010849 -0.25071 -0.0025297 0.0030642 0.0032761 -8.7113e-06 -0.00067075
0.00030852 0.00019614 0.00020772 -5.5626e-05
0.00052058 0.0045964 0.0031079 0.0032281 -0.096378 -0.29682 0.00080276 0.00045804
0.0011318 7.7523e-05 -0.0012496 -0.0010747
-0.0007679 -0.00073542 -1.0846e-05 -0.00067055 0.00077719 0.00043016 -0.15069 -0.051071
0.0023546 0.001147 -0.00091474 0.0026613
0.00037488 -0.00098059 0.00031679 0.00016443 0.001156 0.00020166 0.0023533 0.001149
-0.13514 -0.30165 -0.00052001 0.0044397
0.00090476 -0.00031353 0.00019668 -2.3827e-05 -0.0012709 -0.0010712 -0.00089019 0.0025861
-0.00057166 0.0045069 -0.22847 -0.30942
4820000000 -0.14745 -0.28169 -0.0050805 0.0025123 0.0014688 0.0031075 -0.00086566 -0.00057297
0.00046155 -0.00094012 9.2992e-05 -0.00024594
-0.0050743 0.0025047 -0.26284 0.01985 0.0041664 0.0033703 -0.00013841 -0.00034464
0.00029217 -7.8477e-05 -0.00019054 -0.00049255
0.0015235 0.0030495 0.0041952 0.0033138 -0.12244 -0.29348 0.00048459 -0.00038006
0.00036861 -0.00056328 -0.00073878 -0.00016698
-0.00085528 -0.00056741 -0.00013896 -0.00034287 0.00049241 -0.00040493 -0.16518 -0.034043
0.0018618 -0.00014732 -2.6134e-05 0.0029113
0.00044704 -0.00092116 0.00030302 -0.00011236 0.00035278 -0.00059934 0.0018352 -0.00013278
-0.1752 -0.28531 -1.3609e-05 0.0032419
0.00012254 -0.00033204 -0.00024177 -0.000452 -0.00074507 -0.00020511 1.0142e-06 0.0029832
-5.2586e-05 0.0030403 -0.26518 -0.27959
4880000000 -0.17937 -0.26357 -0.0043441 0.0044575 0.0020696 0.0032029 -0.0014384 0.00015961
-0.00072764 -0.0010847 0.00043607 -7.7109e-05
-0.0043552 0.0044531 -0.25543 0.060062 0.0047542 0.0017394 -0.00034754 -0.00021202
-0.00021637 0.00026195 -0.0001947 -2.1392e-05
0.0021474 0.0032153 0.0047981 0.0016691 -0.14242 -0.28198 0.00040727 -0.00032538
-1.7346e-05 -0.0014403 -0.0004715 -7.5695e-05
-0.0014175 0.00017866 -0.00034905 -0.00021757 0.00040554 -0.00037117 -0.15929 -0.015859
0.0007306 -0.00037898 0.0010145 0.0026039
-0.00075634 -0.0010421 -0.00018735 0.00025188 -4.8246e-05 -0.0013136 0.00072941 -0.0004068
-0.206 -0.27145 0.00026073 0.0029747
0.00045277 -3.7936e-05 -0.0001725 -2.3906e-05 -0.00052193 -8.5143e-05 0.0010588 0.0024714
0.00039554 0.0030896 -0.27814 -0.25164
4940000000 -0.20071 -0.24639 -0.0030673 0.0064388 0.0029052 0.00131 -0.00033199 0.0007446
-0.0010705 -0.00069352 7.8084e-05 -0.00078763
-0.0030579 0.0064291 -0.26845 0.08662 0.0058089 0.0013945 -0.00015512 -6.5852e-05
0.00035163 -0.00033255 -0.00044241 0.00017764
0.0029236 0.0012931 0.0058656 0.00131 -0.16295 -0.25854 0.00018464 -0.00060021
-0.001091 -0.00014799 -0.00055012 2.5171e-05
-0.00032906 0.00077908 -0.0001654 -6.0752e-05 0.00021642 -0.00061879 -0.16662 -0.0056892
-0.00042766 0.00018642 0.0019779 0.0019621
-0.0011305 -0.00064919 0.00037266 -0.00034169 -0.001137 -0.00012439 -0.00040799 0.00016766
-0.23089 -0.24512 0.00012973 0.0029058
2.9118e-05 -0.00075224 -0.00048564 0.00020598 -0.00063087 5.5866e-05 0.0019185 0.0020111
9.1957e-05 0.0027928 -0.30224 -0.22581
5000000000 -0.22105 -0.22346 -0.0003466 0.0072541 0.0031365 0.0018002 -0.00023888 0.00064813
-0.00056633 0.00070727 -0.00024674 -0.00089772
-0.00035819 0.0072377 -0.25475 0.10349 0.0058764 -0.00067697 -0.00027861 -0.00012389
-0.00016945 -0.00054147 -0.00016278 -3.6383e-05
0.003158 0.0017582 0.0058709 -0.0007749 -0.19201 -0.24512 -0.00048933 -0.00074089
-0.00049594 -0.00044407 -0.0005764 -0.00014546
-0.00023392 0.00066541 -0.00026982 -0.00011949 -0.00049989 -0.00070331 -0.16089 0.018059
-0.0010388 0.0014889 0.002353 0.0012667
-0.00058994 0.00077375 -0.00015756 -0.00054032 -0.00048886 -0.00036743 -0.0010084 0.0014848
-0.25885 -0.22217 5.7666e-05 0.0035428
-0.00022341 -0.00082666 -0.00018505 -8.4503e-05 -0.00060517 -0.00016894 0.0023756 0.0011576
5.1128e-05 0.0035814 -0.31438 -0.19221
5060000000 -0.24321 -0.197 0.0017171 0.0069897 0.0032082 -0.00034163 0.00017684 0.00058136
-0.0004678 8.5532e-06 -0.00033138 -0.00025704
0.00171 0.006994 -0.23926 0.14045 0.0051626 -0.0018378 -1.123e-05 0.00020194
-0.00041519 2.721e-06 -0.00049079 0.00023628
0.0031644 -0.00041091 0.0051306 -0.0019059 -0.20648 -0.22448 -0.00031506 0.00023661
-0.0010332 4.904e-05 -0.0012386 0.00014962
0.00019589 0.00058552 -8.531e-06 0.00020435 -0.00029764 0.00024907 -0.16348 0.025821
-0.00032088 0.00292 0.0019261 0.00062618
-0.00048217 -1.0978e-05 -0.0003977 -4.6252e-06 -0.0010684 3.6815e-05 -0.00029284 0.0029483
-0.27471 -0.19288 0.0013586 0.0033117
-0.0003844 -0.00024753 -0.0004927 0.00022468 -0.0011834 0.00011194 0.0019508 0.00058056
0.0013635 0.0031989 -0.32807 -0.16381
5120000000 -0.25936 -0.17197 0.0032358 0.0059442 0.0030214 -0.0004569 0.00036012 0.00064459
-2.1614e-05 0.00091054 -0.00053024 0.0001435
0.0032304 0.0059411 -0.23422 0.16776 0.0049407 -0.0024973 8.9494e-05 0.0002151
-7.1069e-05 -6.8783e-06 0.00018226 0.00027796
0.0029845 -0.00048767 0.0049015 -0.0025703 -0.22088 -0.20989 -4.1905e-05 0.00012256
-0.00025243 0.0010413 -0.00099185 0.00062774
0.00038895 0.00063359 0.00010504 0.00022078 -4.8099e-05 0.00016543 -0.15958 0.052024
0.0010957 0.0034599 0.0023961 0.00017446
4.4341e-05 0.00092039 -5.7506e-05 2.6071e-06 -0.00026777 0.0011119 0.0011519 0.0034555
-0.29029 -0.15895 0.0013482 0.0035902
-0.00057189 0.00013977 0.00020026 0.00025248 -0.0010062 0.00069731 0.0024134 0.00024465
0.0013347 0.0036374 -0.34061 -0.12993
5180000000 -0.27641 -0.14282 0.0047382 0.0049158 0.0034699 -0.00094455 0.00029449 0.00050196
-7.62e-05 0.00019373 -0.00049246 0.00050804
0.0047345 0.0049279 -0.21333 0.18969 0.0043576 -0.003693 -0.00032026 -0.00021243
-8.9202e-05 -0.00020693 -0.00011175 0.00015364
0.0034144 -0.00099264 0.004315 -0.0037835 -0.23341 -0.17464 -0.00035223 0.00071785
6.6944e-05 3.4701e-05 -0.00033609 0.00091286
0.00029437 0.00051103 -0.00032551 -0.00021041 -0.00035591 0.00069596 -0.15944 0.061168
0.0026748 0.0040158 0.0023093 -0.00055082
-6.6565e-05 0.00015801 -9.5721e-05 -0.00018227 -7.9437e-06 2.1126e-05 0.0026575 0.0039802
-0.30311 -0.11776 0.0025321 0.0037857
-0.00044935 0.00054393 -7.4694e-05 0.00011075 -0.00036052 0.0010086 0.0022587 -0.00063898
0.0025025 0.0037791 -0.34425 -0.098441
5240000000 -0.28692 -0.11559 0.0050163 0.0035928 0.0028576 -0.0026986 0.00062409 0.00014065
-0.00033143 -0.00013689 0.00016764 0.00047802
0.0049956 0.0035957 -0.20226 0.22865 0.0033025 -0.0046819 -6.7314e-06 0.00012477
-0.00022014 5.4063e-05 0.00022784 0.00032447
0.0028027 -0.0027633 0.0032418 -0.0047421 -0.25062 -0.15013 0.00043727 0.00013161
-0.00028729 0.00057515 0.00012729 0.0010856
0.00063164 0.00011383 -4.8385e-06 0.0001218 0.00043594 0.00013775 -0.15993 0.082086
0.003578 0.0027497 0.0016694 -0.0013153
-0.0003117 -9.8391e-05 -0.00022901 5.4714e-05 -0.00022003 0.00057298 0.0035958 0.0027346
-0.31855 -0.075985 0.0031164 0.0028498
0.00013463 0.00053626 0.00026552 0.000354 3.6986e-05 0.0011451 0.0016084 -0.0013026
0.0031866 0.0028467 -0.35151 -0.065908
5300000000 -0.29288 -0.086497 0.0059406 0.0020764 0.001778 -0.0031982 0.0001339 -0.00030184
0.00045283 0.00070486 0.00015984 0.00034678
0.0059468 0.0020728 -0.19516 0.23331 0.0022884 -0.00534 -0.00010215 0.00022339
-6.2498e-05 0.0003476 0.00022776 0.00027962
0.0017293 -0.0032546 0.0022007 -0.0053907 -0.26621 -0.12502 0.00029295 -0.00024599
0.00029086 0.00017199 0.00079224 0.00076442
0.00013678 -0.00030301 -0.00010897 0.0002244 0.00031269 -0.00029967 -0.15224 0.091028
0.0053659 0.00195 0.001325 -0.0014988
0.00042931 0.00065206 -9.1819e-06 0.00035162 0.00024583 0.00027213 0.0053858 0.0018996
-0.33002 -0.048067 0.0033412 0.0024334
0.00017478 0.00026722 0.00023052 0.00030029 0.00076152 0.00065125 0.0013083 -0.0015677
0.0032742 0.00248 -0.34786 -0.030255
5360000000 -0.29421 -0.050299 0.0059283 0.00083431 0.0005127 -0.0037678 0.00037982 -4.6568e-05
6.6103e-05 0.00026563 0.00049857 -0.00014118
0.005926 0.00084411 -0.15923 0.25499 0.00086322 -0.0056667 1.8553e-05 0.00030714
-2.5592e-06 6.6506e-05 0.0005841 -0.00014356
0.00044413 -0.0037729 0.00078639 -0.0056639 -0.26625 -0.098348 0.00037993 0.00031518
0.00016551 0.00046246 0.00067602 0.00050696
0.00040407 -3.9089e-05 3.0729e-05 0.00029866 0.00040526 0.00035275 -0.15116 0.10914
0.0059401 -0.00034912 0.0008582 -0.0019678
7.046e-05 0.00026413 1.4118e-05 8.9421e-05 0.00017475 0.00055321 0.0059549 -0.00033272
-0.32721 -0.010098 0.0043292 0.0024157
0.00048558 -3.162e-05 0.00056398 -0.00013648 0.00070924 0.00048465 0.00085852 -0.0019256
0.0043997 0.0024268 -0.347 -0.0025711
5420000000 -0.29778 -0.027157 0.0059853 -0.0010013 -0.00052201 -0.0036621 -9.6889e-05 -9.2548e-05
0.00076739 0.0004706 0.00026924 -0.00022184
0.0059708 -0.00099654 -0.1403 0.283 0.00013318 -0.0054277 7.6682e-05 0.00016181
0.00012287 5.8145e-06 0.00023686 -0.00013769
-0.00054933 -0.0036226 3.9569e-05 -0.0054313 -0.28356 -0.065696 -0.00012187 -0.00049481
0.00083816 0.00022217 0.00094066 0.00018788
-9.8206e-05 -8.9444e-05 6.2285e-05 0.00015921 -0.0001276 -0.0005321 -0.14001 0.12406
0.0049306 -0.0019124 0.00025066 -0.001572
0.00075783 0.00043514 0.00015229 5.621e-06 0.00073297 0.00025507 0.0048873 -0.0019662
-0.33086 0.019203 0.004957 0.0010994
0.00025594 -0.00026773 0.00027638 -0.00019446 0.0009445 0.00016464 0.00026211 -0.0015582
0.0048911 0.0010969 -0.34083 0.039832
5480000000 -0.29088 0.0089664 0.0048598 -0.0017332 -0.0018423 -0.0029904 0.00044627 3.576e-05
0.0008812 -0.00014629 -0.00019845 -0.00017498
0.0048524 -0.0017239 -0.12679 0.29112 -0.0013995 -0.0056521 1.4741e-05 0.00023996
3.7798e-05 -4.5654e-05 0.00023132 -0.00013162
-0.0018804 -0.0029629 -0.001482 -0.0056353 -0.28804 -0.044823 -0.00026879 0.00024348
0.00055165 -0.00030438 0.00085307 -0.00013012
0.00045329 3.3408e-05 2.5559e-05 0.00022559 -0.00027308 0.00027587 -0.13399 0.1348
0.0042355 -0.0033759 -7.7001e-05 -0.001918
0.00089851 -0.00019486 2.7042e-05 -5.5515e-05 0.00060398 -0.00040415 0.0042305 -0.0033777
-0.32148 0.047471 0.0045702 0.00029197
-0.00017135 -0.00010606 0.00025537 -9.7765e-05 0.00092396 -0.0001006 -0.00012583 -0.0018927
0.0046558 0.00026553 -0.33222 0.060962
5540000000 -0.28913 0.034555 0.0042497 -0.0023027 -0.0025823 -0.0021434 0.00038111 -0.00031525
0.00020583 -0.00024822 -0.00042671 0.00010326
0.0042518 -0.0023011 -0.087154 0.30929 -0.0024661 -0.0050972 0.00040637 0.00016541
-2.6394e-05 -0.00014048 -0.00012372 -0.00039722
-0.0025939 -0.0020789 -0.0025634 -0.0050578 -0.28858 -0.023466 0.00019159 -0.0001173
0.00031545 -0.00010985 0.00034337 -0.00035339
0.00037705 -0.00031665 0.00040665 0.00016089 0.00018547 -0.00015341 -0.12313 0.15668
0.0027836 -0.0040817 -0.00092838 -0.0019907
0.00020484 -0.0002715 -2.9479e-05 -0.00014766 0.00032433 -5.2327e-05 0.0027285 -0.0041082
-0.30837 0.082012 0.0049439 -0.00099967
-0.000376 1.9284e-05 -0.00013679 -0.00041281 0.00034559 -0.00037411 -0.00088462 -0.0018978
0.0049188 -0.00093911 -0.32595 0.10266
5600000000 -0.27842 0.063014 0.00362 -0.0034344 -0.0024752 -0.0017963 0.00034155 -0.00035111
0.00025911 -0.00022787 0.00035919 0.00035377
0.0036205 -0.0034294 -0.084259 0.3241 -0.0036122 -0.0047567 0.00011978 -0.00020927
-0.00012123 4.7313e-05 -0.00017535 -0.00020088
-0.0025193 -0.0017632 -0.0036832 -0.0046895 -0.28817 0.0088906 -4.3165e-05 5.2576e-05
0.00032687 -0.00050158 0.00058245 -0.00038144
0.00034306 -0.00034858 0.00011455 -0.00021431 -3.4084e-05 6.6528e-05 -0.11531 0.15627
0.0018418 -0.0039734 -0.0010024 -0.0011104
0.00027145 -0.00021221 -8.9575e-05 7.1292e-05 0.00036429 -0.00057406 0.0018416 -0.0039417
-0.29962 0.11202 0.0044257 -0.0013581
0.00034011 0.00034351 -0.00020647 -0.00020504 0.00056229 -0.00042965 -0.001065 -0.0011537
0.0044163 -0.0013732 -0.30418 0.11778
5660000000 -0.26805 0.084771 0.003292 -0.0035718 -0.0033486 -0.00063397 -0.0003508 -0.00075455
-6.7073e-05 -0.00064977 0.00044236 -0.00023494
0.0033129 -0.0035558 -0.044174 0.31601 -0.0044531 -0.0031198 2.6034e-05 -0.00012304
0.00011606 6.5151e-06 -4.424e-05 -0.00013535
-0.0033603 -0.00060242 -0.0045167 -0.0030578 -0.29018 0.032306 -0.00015457 0.00014764
-0.00031336 -0.0004835 0.00019109 -0.0011974
-0.00036264 -0.00075284 2.0933e-05 -0.00010142 -0.00020251 0.00012189 -0.10097 0.17638
0.00065197 -0.0040646 -0.0013133 -0.00098077
-8.96e-05 -0.00065114 0.00013554 2.6697e-06 -0.00031842 -0.00040296 0.00060935 -0.0040944
-0.28678 0.13994 0.0042948 -0.0019734
0.00044451 -0.00024704 -1.8538e-05 -0.00013466 0.00017165 -0.0011683 -0.0013151 -0.000917
0.0043344 -0.0020326 -0.29698 0.15361
5720000000 -0.25408 0.10789 0.0027012 -0.0041255 -0.0029183 0.00083764 -0.00051768 -0.00027659
-0.00042285 -0.00015144 -1.0223e-05 -0.00043028
0.0026906 -0.0041402 -0.016173 0.34328 -0.0054381 -0.0027578 5.5984e-05 -5.6783e-05
-0.00028379 4.4389e-05 -0.00027613 0.00018975
-0.0029064 0.00090151 -0.0054987 -0.0026611 -0.28758 0.063837 0.00020615 4.7823e-05
0.0001748 0.00033752 -8.6153e-05 -0.00021174
-0.00051268 -0.00028368 4.4415e-05 -5.9203e-05 0.00021412 4.5366e-05 -0.085165 0.17902
-0.00019303 -0.0034673 -0.0016062 -0.00046634
-0.00041992 -0.00015161 -0.0002515 6.3265e-05 0.00015936 0.00029506 -0.00018731 -0.0034569
-0.27672 0.16713 0.004087 -0.0034141
-1.2988e-05 -0.0004515 -0.00033188 0.00022553 -0.00013299 -0.00028111 -0.001701 -0.00040578
0.004217 -0.0032392 -0.26721 0.17206
5780000000 -0.23845 0.12474 0.0016306 -0.0046807 -0.0023846 0.0010634 -0.00071956 7.9728e-05
-0.00034586 -0.00033121 -0.00027792 -0.00026299
0.0016388 -0.0046759 -0.0031047 0.33839 -0.0058576 -0.00086353 -1.8421e-05 -0.00020339
-9.3466e-06 -5.8404e-05 -3.5693e-05 -0.00016124
-0.0023989 0.0010979 -0.0058636 -0.00074808 -0.28413 0.079905 -7.8726e-05 -9.0344e-05
5.7502e-05 -0.00020851 -0.0002947 -0.00065796
-0.00071899 0.00011247 -1.6579e-05 -0.00020574 -0.00011088 -0.00012161 -0.076338 0.19465
-0.00024197 -0.0030956 -0.0012962 -2.0369e-05
-0.00039568 -0.00033918 -3.7583e-06 -2.9348e-05 7.8488e-05 -0.00012356 -0.00025097 -0.0031101
-0.26693 0.18813 0.0031426 -0.003467
-0.00022291 -0.00031696 -7.7855e-05 -0.00021381 -0.00036478 -0.00062429 -0.0012984 6.0663e-05
0.0030469 -0.0034785 -0.25841 0.19404
5840000000 -0.2263 0.14645 0.00037936 -0.0053444 -0.0021179 0.0010949 -0.00020121 0.00030992
-0.00034225 0.00022199 -0.000386 -0.00028013
0.00038584 -0.0053446 0.031812 0.3425 -0.0057869 0.00030407 -0.00021087 -1.4667e-07
0.00020742 -1.9875e-06 -0.00010422 0.00023192
-0.0021191 0.0011285 -0.0057996 0.00041771 -0.27899 0.10464 -0.00022706 -4.7282e-07
-4.8675e-05 -0.00052153 -0.00058065 -0.00028335
-0.00019782 0.0003141 -0.00019378 2.0481e-05 -0.00018922 -6.6112e-06 -0.054615 0.19828
-0.00060871 -0.0033983 -0.0013036 0.00017476
-0.00032987 0.00020981 0.00018718 -6.1617e-06 -0.00011221 -0.00058426 -0.0006366 -0.0033448
-0.25057 0.19857 0.0024274 -0.0040257
-0.00039258 -0.00027915 -0.0001854 0.00017592 -0.00058774 -0.00035917 -0.0012313 0.00022147
0.0025119 -0.0040113 -0.22434 0.21885
5900000000 -0.21226 0.15927 -0.0015869 -0.0054567 -0.0022416 0.0022698 -0.00015944 1.9853e-05
0.0001008 -0.00021028 -6.6196e-06 0.00018842
-0.0015781 -0.0054624 0.052548 0.34358 -0.0052024 0.001773 4.8373e-05 -4.963e-05
-5.9151e-06 -0.00023817 -7.5978e-05 -1.5629e-05
-0.0021846 0.0023139 -0.0051727 0.0018558 -0.2633 0.12065 -7.3908e-06 -8.769e-05
-0.00041909 -0.00037681 -0.00092254 -0.00016694
-0.00016768 9.4107e-06 4.4754e-05 -5.8204e-05 -2.5777e-05 -6.6092e-05 -0.046579 0.2089
-0.00077785 -0.0033193 -0.0011354 0.00031634
0.00010502 -0.00019553 -4.066e-05 -0.00024594 -0.00042204 -0.00034095 -0.00080449 -0.0033422
-0.22489 0.21521 0.0020573 -0.0049952
-7.6608e-05 0.00018193 -8.1084e-05 -0.00011369 -0.00080579 -0.00021915 -0.0010816 0.00029184
0.0019986 -0.0049851 -0.20962 0.22905
5960000000 -0.19349 0.17191 -0.0027587 -0.0040527 -0.00081698 0.0026749 -9.5685e-05 0.00018287
-0.00016677 0.00015056 -0.00016738 0.00016923
-0.0027531 -0.0040528 0.078311 0.3428 -0.0042114 0.0021236 -0.00017926 3.0774e-05
-4.2334e-05 0.00010991 -7.6969e-06 0.00017407
-0.00073777 0.0026816 -0.0041689 0.0021893 -0.25018 0.14611 -3.3794e-05 -0.00012878
-0.00033378 6.3854e-05 -0.00046485 -0.00012448
-8.1341e-05 0.00018755 -0.00017845 1.7525e-05 -3.3098e-05 -9.203e-05 -0.028971 0.21687
-0.0017801 -0.0031783 -0.00097476 0.00097489
-0.00017045 0.00015516 -3.1506e-05 0.00010236 -0.00030462 -4.7533e-05 -0.0018054 -0.0031375
-0.20573 0.22974 0.00047573 -0.0049489
-0.00011382 9.5235e-05 7.4372e-05 0.00019282 -0.00031933 -0.00015907 -0.0009871 0.00097762
0.00042825 -0.0048964 -0.18182 0.25645
6020000000 -0.17606 0.18852 -0.0036428 -0.003256 -0.00038474 0.0028774 -8.4328e-06 0.00051028
-0.00025105 0.00028877 -0.00015954 0.00024
-0.0036418 -0.0032434 0.10582 0.33633 -0.0048309 0.0029813 -0.00010411 0.00013714
-0.00019883 7.3085e-05 -0.00017031 0.00014956
-0.00033282 0.0028774 -0.0047719 0.0031018 -0.23124 0.15925 -0.00025002 0.00026682
-0.00075795 -6.952e-05 -0.00048879 0.00043761
1.7629e-06 0.00049927 -0.00010093 0.00013449 -0.00031928 0.0002996 -0.022052 0.21396
-0.0024594 -0.0032972 -0.00066328 0.0006228
-0.00024197 0.00030118 -0.00018514 8.1151e-05 -0.0006665 2.9036e-05 -0.002476 -0.0033048
-0.17739 0.24513 1.2479e-06 -0.004668
-0.00010148 0.00027357 -0.00018103 0.00014865 -0.00054348 0.00055544 -0.00065473 0.00062206
1.215e-05 -0.0047379 -0.15559 0.25729
6080000000 -0.15566 0.19704 -0.003979 -0.001099 0.0011793 0.00291 8.6257e-05 2.7641e-05
1.8885e-06 0.00011041 0.00016268 4.9339e-05
-0.003974 -0.0010979 0.12821 0.33706 -0.0032709 0.0045046 -5.958e-05 -2.2313e-05
-6.5271e-07 0.00016145 0.00017119 0.00041788
0.0012249 0.002865 -0.0032069 0.0045744 -0.21359 0.1851 0.00022066 0.00017546
-0.00043527 0.00069405 -0.00025291 0.00034783
8.6516e-05 2.3011e-05 -3.3852e-05 -2.7812e-05 0.00021392 0.0001347 -0.0050109 0.22134
-0.00369 -0.0023912 -0.0010098 0.00094954
-1.4825e-05 0.00012199 -2.5222e-05 0.00015799 -0.00053633 0.0006658 -0.0037116 -0.0023055
-0.14753 0.26206 -0.00081441 -0.0052716
0.0001521 8.8819e-06 0.00017982 0.00038917 -0.00024256 0.00031325 -0.0009929 0.00098708
-0.00074301 -0.0052087 -0.13305 0.27809
6140000000 -0.14054 0.21114 -0.0035626 -0.0007907 0.0014069 0.0022166 7.0567e-05 5.7453e-06
3.5701e-06 -5.9027e-05 0.00052611 -0.00013768
-0.0035501 -0.00078927 0.1531 0.31992 -0.0024166 0.0052008 2.9318e-05 3.028e-05
0.00034667 -5.354e-06 0.00032909 5.1971e-05
0.0014079 0.0021869 -0.0023307 0.0052458 -0.19095 0.20588 0.00036738 -3.4779e-05
0.00011436 0.00068067 1.4064e-05 0.00054494
8.6959e-05 -9.8128e-06 4.0096e-05 4.9032e-05 0.00036809 -2.8759e-05 0.0067657 0.21395
-0.0044885 -0.0015779 -0.00040601 0.0014067
-2.2227e-05 -8.6806e-05 0.00032231 -1.1901e-05 0.00016214 0.00070219 -0.0045252 -0.001577
-0.12901 0.28324 -0.0026948 -0.004306
0.00057231 -0.00011151 0.00028868 5.2623e-05 -3.2944e-05 0.00056301 -0.00038917 0.0014196
-0.0026954 -0.0043254 -0.09612 0.27805
6200000000 -0.12389 0.21726 -0.0030642 -0.00028652 0.0021823 0.0014445 7.125e-05 0.00034322
-0.0001785 0.00022538 -2.7825e-05 -0.00026475
-0.0030466 -0.00028971 0.18252 0.31949 -0.00099007 0.0052403 6.8341e-05 0.00020564
9.9017e-05 3.7729e-05 9.9306e-05 0.00012137
0.0022018 0.001407 -0.00089502 0.005269 -0.17135 0.22094 0.00016624 -0.00032892
0.00053906 -1.7342e-05 0.00033435 0.00031146
6.6264e-05 0.00033432 6.1374e-05 0.00019444 0.00014766 -0.00032385 0.02131 0.22245
-0.0045103 -0.00024897 4.0559e-05 0.0012821
-0.0001863 0.00024412 8.4651e-05 -1.0024e-05 0.00054473 1.7026e-05 -0.0045147 -0.00018315
-0.11605 0.29116 -0.0033348 -0.0038564
-6.4466e-05 -0.00032479 8.9994e-05 5.4756e-05 0.00032028 0.00032878 3.6396e-05 0.0013082
-0.0034108 -0.0039012 -0.081605 0.28882
6260000000 -0.11007 0.23037 -0.0031592 0.00068848 0.0021121 0.00071588 0.00033442 -3.6766e-05
0.00015551 0.00018959 -5.9796e-05 -9.8945e-05
-0.003153 0.00067074 0.19894 0.30399 -0.00019848 0.0053481 3.3418e-05 -9.0175e-05
-6.1774e-05 -9.9457e-05 0.00027399 0.00010476
0.0021156 0.00068878 -8.4632e-05 0.0053582 -0.15103 0.24174 0.00011706 8.6816e-06
0.00027802 -0.00021589 0.0002075 0.00035807
0.00032442 -5.2747e-05 1.9418e-05 -8.1173e-05 0.00011412 4.1803e-06 0.035509 0.21789
-0.0044502 0.0011741 0.00063662 0.0011956
0.00014343 0.00020788 -4.6566e-05 -0.00011237 0.00033593 -0.00016558 -0.0044391 0.0011717
-0.091267 0.29093 -0.0040723 -0.0028952
-3.0509e-05 -0.00011849 0.00027996 9.2623e-05 0.00026558 0.00030185 0.00063159 0.0011591
-0.0040305 -0.0028755 -0.037594 0.28885
6320000000 -0.095256 0.23523 -0.0027011 0.0013564 0.002201 -0.00033073 -1.4279e-05 0.00015139
-0.00046986 0.00043999 -0.00020981 0.00020402
-0.0026875 0.001341 0.22535 0.29637 0.0017312 0.0056355 6.6393e-05 9.6942e-05
-3.6016e-05 -4.8899e-05 1.0908e-05 -8.9856e-06
0.0022197 -0.00037081 0.0018571 0.0056275 -0.1325 0.25244 -0.00021568 -0.00026779
0.00035379 6.9467e-05 0.00042258 0.00013467
2.6796e-06 0.00014752 6.5117e-05 9.3432e-05 -0.00020887 -0.0002647 0.035044 0.2201
-0.0039667 0.0019623 0.00061444 0.00078428
-0.00046574 0.0004662 -4.56e-05 -3.132e-05 0.00034506 -1.8295e-05 -0.0039614 0.0020265
-0.066832 0.30254 -0.0045658 -0.0016525
-0.0002363 0.00024446 5.0571e-05 -3.9033e-05 0.00049084 0.00022464 0.00060984 0.00080342
-0.0046113 -0.0016107 -0.027222 0.28896
6380000000 -0.075902 0.24115 -0.001947 0.0017895 0.0016668 -0.00047757 3.8167e-05 -6.1454e-05
0.0003105 0.00028377 -2.7298e-05 0.00019371
-0.0019634 0.0017903 0.24279 0.27722 0.0029574 0.004232 -0.00010332 -7.5293e-05
-0.00017861 -0.00012965 -0.00013505 -0.00020084
0.0016563 -0.00051476 0.0030394 0.0041921 -0.1046 0.26845 -0.00012378 0.00011969
0.00037348 -6.4753e-05 0.00034356 0.00023812
4.1797e-05 -5.2673e-05 -8.4522e-05 -7.4127e-05 -0.00013184 0.00010953 0.055671 0.20946
-0.0031264 0.0031811 0.00090065 0.00088721
0.00028891 0.00027855 -0.00021309 -0.00017363 0.00047504 -5.4474e-05 -0.0031125 0.0031751
-0.046077 0.29469 -0.0049334 -0.00014641
-6.1167e-05 0.00013406 -0.00013455 -0.00021119 0.00040102 0.00028188 0.00095982 0.00090639
-0.0049093 -0.00026731 0.013464 0.29144
6440000000 -0.054996 0.25341 -0.00092459 0.0024018 0.001891 -0.00077464 0.00037143 -8.7933e-05
0.00030305 -0.00043477 -0.00024556 -0.00017924
-0.00093948 0.0023961 0.26249 0.26463 0.0032459 0.0030632 9.3815e-05 -7.0638e-05
-9.5967e-05 -2.3777e-05 -5.3216e-05 -0.00028704
0.0018871 -0.00080618 0.0033259 0.003013 -0.088834 0.28458 -0.00023398 0.00027786
-0.00030845 -8.5497e-05 0.00048148 -0.00039682
0.00037731 -9.5615e-05 8.4111e-05 -5.5696e-05 -0.00024308 0.00025734 0.057307 0.20698
-0.0018855 0.0038623 0.00089184 0.00068008
0.00031012 -0.00044456 -7.3658e-05 -1.769e-05 -0.00035299 -0.00012292 -0.0018944 0.0038864
-0.0053069 0.30186 -0.0045047 0.00134
-0.00018059 -0.00018913 -9.9553e-05 -0.00029342 0.00046165 -0.00041408 0.00084407 0.0006509
-0.0044687 0.0013474 0.023868 0.27651
6500000000 -0.03515 0.2545 -0.00026148 0.0020097 0.0013482 -0.00093922 0.00016746 -7.93e-05
1.2208e-05 0.00010177 -6.8324e-05 0.00023757
-0.00026143 0.0020023 0.28901 0.23882 0.0035719 0.0026313 0.0001064 3.1675e-05
0.00012077 0.00014211 0.00022643 -5.068e-05
0.0013014 -0.0009701 0.0036469 0.0025617 -0.076112 0.28235 -4.1973e-06 -4.7471e-06
5.1013e-05 -0.00022018 -9.4513e-05 -0.00044175
0.00015739 -8.968e-05 0.00012095 2.8658e-05 -3.4889e-05 5.9431e-06 0.082054 0.202
-0.00037667 0.0039589 0.0011553 0.00040764
3.9398e-05 9.6909e-05 0.00012912 0.00013851 0.00014165 -0.00016693 -0.00031878 0.0039483
0.017536 0.30596 -0.0034453 0.0021551
-6.0752e-05 0.00028064 0.00021885 -0.00010332 -1.1652e-06 -0.00042429 0.0011716 0.00043343
-0.0034053 0.0021351 0.061894 0.28042
