# Supplementary material for: Early Detection of Alzheimer’s Disease via Machine Learning-Based Microwave Sensing: An Experimental Validation
Source: Sensors (Basel). 2025 Apr 25;25(9):2718. doi: 10.3390/s25092718 (PMC12074295; doi:10.3390/s25092718)
Supplement: Supplementary file 1 [file sensors-25-02718-s001.zip › measurements_paper_sensors/26 febbraio - PART1/set9/CSF_10_m7.s6p]

!Keysight Technologies,M9804A,MY58100912,A.14.10.03
!Date: Thursday, April 27, 2023 10:28:33
!Correction: S11(C  6-Port  ) 
!S12(C  6-Port  ) 
!S13(C  6-Port  ) 
!S14(C  6-Port  ) 
!S15(C  6-Port  ) 
!S16(C  6-Port  ) 
!S21(C  6-Port  ) 
!S22(C  6-Port  ) 
!S23(C  6-Port  ) 
!S24(C  6-Port  ) 
!S25(C  6-Port  ) 
!S26(C  6-Port  ) 
!S31(C  6-Port  ) 
!S32(C  6-Port  ) 
!S33(C  6-Port  ) 
!S34(C  6-Port  ) 
!S35(C  6-Port  ) 
!S36(C  6-Port  ) 
!S41(C  6-Port  ) 
!S42(C  6-Port  ) 
!S43(C  6-Port  ) 
!S44(C  6-Port  ) 
!S45(C  6-Port  ) 
!S46(C  6-Port  ) 
!S51(C  6-Port  ) 
!S52(C  6-Port  ) 
!S53(C  6-Port  ) 
!S54(C  6-Port  ) 
!S55(C  6-Port  ) 
!S56(C  6-Port  ) 
!S61(C  6-Port  ) 
!S62(C  6-Port  ) 
!S63(C  6-Port  ) 
!S64(C  6-Port  ) 
!S65(C  6-Port  ) 
!S66(C  6-Port  ) 
!S6P File: Measurement: :
# Hz S  RI   R 50
500000000 -0.32941 -0.06509 -0.010695 -0.0010981 -0.0085637 0.012244 -0.0044504 0.011996
0.013141 0.0067852 -0.0043828 0.0086214
-0.010669 -0.0012881 -0.40994 -0.07527 0.0082496 -0.011109 0.00080785 0.012293
0.0082868 0.003679 0.00098724 0.014542
-0.0084411 0.012223 0.0082419 -0.011134 -0.25762 0.18937 0.0069694 0.0033528
-0.0025628 0.0089609 0.0015933 0.012198
-0.0048746 0.011939 0.0006477 0.012299 0.0069517 0.0033599 -0.32753 0.040307
-0.019921 -0.0052713 0.015344 0.027048
0.013142 0.0066708 0.0083856 0.0035522 -0.0024568 0.0089185 -0.020098 -0.0051872
-0.21997 -0.23173 -0.029124 0.0047753
-0.0043855 0.0084808 0.0008249 0.014236 0.001513 0.012281 0.015109 0.027128
-0.027864 0.0042702 -0.26285 -0.14367
560000000 -0.31738 0.10301 -0.022426 -0.067665 0.00051249 0.012817 0.0055759 0.010009
0.010402 0.003147 0.010956 0.0094901
-0.022342 -0.067725 -0.37135 0.089814 -0.041317 -0.039631 0.013899 0.0022852
-0.013678 -0.0055842 0.0049119 -0.0011489
0.00058051 0.012811 -0.041528 -0.03954 -0.18237 0.24033 5.2121e-05 -0.0053042
0.018036 0.0057115 0.0076749 -0.0056499
0.0056678 0.0097655 0.013929 0.0022441 1.099e-05 -0.0052541 -0.30455 0.12986
0.0068576 -0.022636 0.0063936 -0.021364
0.010097 0.003559 -0.014049 -0.005405 0.017888 0.0055984 0.0066023 -0.022391
-0.29972 -0.050749 0.012065 -0.051634
0.010669 0.0088072 0.0047054 -0.0013718 0.0076648 -0.0056816 0.0067212 -0.021777
0.011322 -0.051727 -0.32889 0.0061939
620000000 -0.27646 0.08093 -0.023476 0.0087397 0.0030921 0.008845 0.0090773 -0.0041389
0.011655 -0.00086832 0.0013567 -0.0018066
-0.0235 0.0087236 -0.39981 0.03537 -0.019252 -6.8951e-05 -0.0018787 -0.0020412
0.012542 -0.0054878 0.00075892 -0.0034574
0.003047 0.0089081 -0.019331 -1.0848e-05 -0.15559 0.24964 -0.00090753 -0.0049887
-0.0038558 -0.0027188 0.0094762 -0.0031548
0.0090493 -0.0042408 -0.0018709 -0.0020762 -0.00090993 -0.0050857 -0.26204 0.14053
-0.039579 -0.020881 0.013431 0.028108
0.011692 -0.0009311 0.012568 -0.0056567 -0.0038698 -0.0027376 -0.039751 -0.02092
-0.21534 -0.086148 -0.043714 0.012167
0.0015024 -0.0019132 0.00027678 -0.0031911 0.0092458 -0.0029775 0.013714 0.028604
-0.043172 0.012611 -0.24411 -0.033089
680000000 -0.24169 0.17342 -0.026319 -0.01501 0.0046299 0.0058051 0.0014702 -0.0073582
-0.0020305 -0.011923 0.0059356 -0.0064451
-0.026289 -0.015064 -0.39058 0.13687 -0.033153 -0.0022532 -0.0019073 -0.00047367
-0.0014255 -0.0098437 -0.00052315 -0.0016785
0.0046393 0.0057448 -0.033179 -0.0021356 -0.10845 0.27239 -0.0011295 2.1274e-08
-0.0015825 0.0006844 -0.0030365 -0.0092067
0.0013537 -0.007331 -0.0019477 -0.00030809 -0.0011466 1.7792e-05 -0.21949 0.19188
-0.02291 -0.0084428 -0.0094015 -0.011785
-0.0022173 -0.0116 -0.0014808 -0.0098364 -0.0015458 0.00075022 -0.022958 -0.008289
-0.2825 0.015682 -0.0053689 -0.0078806
0.0056423 -0.0067633 -0.00077105 -0.0018132 -0.0031546 -0.0091125 -0.009171 -0.012038
-0.0055962 -0.0083497 -0.26101 0.074335
740000000 -0.19541 0.16748 -0.041212 0.026742 0.013881 -0.0039351 0.00010177 -0.0039118
-0.0038395 -0.0014381 -0.0067487 0.0028094
-0.04122 0.026719 -0.33706 0.15667 -0.037621 0.034385 6.9187e-05 -0.0058443
-0.013281 0.0070044 -0.001696 -0.0058161
0.013868 -0.0039444 -0.037603 0.034633 -0.075729 0.27291 -0.0015348 0.0032217
-0.0021256 -0.0055778 -0.0018541 0.0006795
3.2056e-05 -0.0038276 0.00011615 -0.0058078 -0.0015393 0.0032117 -0.20303 0.19944
-0.043005 -0.0096377 0.023124 0.016312
-0.0036147 -0.0017687 -0.013051 0.00695 -0.0022418 -0.005581 -0.043367 -0.009661
-0.17945 0.049775 -0.045731 -0.0013039
-0.0072704 0.003082 -0.0020385 -0.005883 -0.0017301 0.0004902 0.023117 0.016376
-0.044446 -0.0014246 -0.25176 0.078772
800000000 -0.1665 0.21274 -0.022529 0.015807 0.005901 -0.010374 -0.0044433 -0.002038
-0.0038367 0.0014492 0.0046841 0.00078766
-0.022542 0.015797 -0.3453 0.22758 -0.0091203 0.034674 -0.002136 0.002307
-0.00011771 0.0025949 0.0009161 0.0053429
0.0059258 -0.010373 -0.0089985 0.034751 -0.037204 0.29922 0.0011857 0.0013476
0.0001529 0.0029986 -0.0015735 0.0010624
-0.0045319 -0.0021301 -0.0021298 0.0023356 0.0011454 0.0013623 -0.17484 0.22697
-0.029273 0.012887 0.014758 -0.010283
-0.0036704 0.0017174 7.5855e-05 0.0025758 0.00020976 0.0029649 -0.029397 0.012847
-0.23248 0.073662 -0.017852 0.020384
0.0047437 0.00067018 0.00087879 0.0054458 -0.0016899 0.0011152 0.01476 -0.010227
-0.017718 0.020576 -0.24786 0.13033
860000000 -0.13283 0.23396 -0.018722 0.030582 -0.0032015 -0.010383 -0.0018502 0.00063557
0.0037644 0.0052089 -0.0038703 -0.0031659
-0.018771 0.030571 -0.29897 0.27297 0.0073102 0.035024 3.7293e-05 0.0018785
0.0033899 0.00043604 0.0035459 0.00029525
-0.0032442 -0.010358 0.0074366 0.035061 0.010816 0.30964 -0.00057897 -0.00057465
0.002275 -0.001709 0.0018004 0.0042687
-0.0018446 0.00056768 -5.597e-05 0.0019458 -0.00054913 -0.00053821 -0.13904 0.23914
-0.018911 0.017913 -0.0063287 -0.0097698
0.0039682 0.0052055 0.0033814 0.00047765 0.0022256 -0.0016521 -0.018833 0.018052
-0.17805 0.13393 -0.02681 0.015742
-0.0041989 -0.0030427 0.0036997 0.00033803 0.0019591 0.0042145 -0.0063394 -0.0098765
-0.027021 0.015677 -0.198 0.17835
920000000 -0.11032 0.25813 0.0040689 0.039638 -0.0094829 -0.0048083 -0.0018451 0.0017685
0.00025049 0.0016613 0.0032098 -0.0014816
0.0040713 0.039593 -0.27219 0.29507 0.028255 0.023428 0.0014657 0.0012193
0.0069996 -0.0003671 0.0038125 -0.0029646
-0.0095123 -0.0047985 0.028354 0.023344 0.057421 0.31223 0.0017018 -4.6678e-05
0.00072517 -0.00052964 0.00091194 -0.0014693
-0.0018697 0.0017478 0.0015383 0.0012411 0.0016768 -3.1238e-05 -0.11524 0.25646
-0.012444 0.031277 0.003754 -0.0068518
0.00034174 0.0017386 0.0070683 -0.00042318 0.0006695 -0.00056647 -0.012458 0.031162
-0.16965 0.13789 -0.0030559 0.028275
0.0032921 -0.0015523 0.0040099 -0.0029629 0.00095952 -0.0014855 0.0039556 -0.00663
-0.0031606 0.02835 -0.20914 0.19142
980000000 -0.064008 0.27987 0.01646 0.031077 -0.0096278 0.0047282 0.0018875 0.0035695
0.0037988 -0.0017077 -0.003576 -0.0026914
0.016445 0.031073 -0.22041 0.33243 0.033615 0.005548 0.0018914 -0.00026038
0.001584 -0.0063382 -0.00045638 -0.0027522
-0.0096279 0.0047761 0.033716 0.0054384 0.10414 0.30715 0.00046233 -0.001113
0.00019123 -0.0018569 0.0015245 -0.00038381
0.0018924 0.0035612 0.0018948 -0.00022303 0.0004636 -0.0011104 -0.076734 0.26816
0.0070383 0.030784 -0.0094301 -0.0081852
0.0037759 -0.0016992 0.0015126 -0.0063546 0.00022938 -0.0018054 0.0071486 0.030864
-0.13948 0.1732 0.0049792 0.020894
-0.0037544 -0.0026278 -0.00050482 -0.0026922 0.0014746 -0.00030142 -0.009644 -0.0082163
0.0050558 0.020738 -0.16665 0.23923
1040000000 -0.02333 0.28995 0.033493 0.020218 -0.0011916 0.0077129 0.0025306 0.00070026
0.00018478 -0.0033746 -0.00022904 -0.0016632
0.033474 0.020223 -0.18531 0.34701 0.030287 -0.014515 0.0013795 -0.0018034
-0.0024379 -0.0027819 -0.001143 -0.0029052
-0.0012005 0.0077048 0.030291 -0.014679 0.15087 0.29484 -0.00055663 -0.0014357
-0.0016372 -0.0010147 -0.00061181 -0.0012379
0.0025309 0.00072008 0.0013854 -0.0018444 -0.00056656 -0.001429 -0.049496 0.27875
0.019381 0.019887 -0.0025701 0.0013855
0.00016367 -0.0033727 -0.0024675 -0.0026655 -0.0015993 -0.0010216 0.019444 0.019908
-0.10744 0.18213 0.0137 0.020132
2.0095e-05 -0.0016068 -0.0010314 -0.0029662 -0.00058804 -0.0012017 -0.0024886 0.0013999
0.013777 0.020288 -0.14583 0.26069
1100000000 0.021825 0.30033 0.037397 -0.002691 0.0035736 0.0043335 0.0023764 -0.0010925
-0.0023457 -0.0030699 -0.0042066 6.3468e-05
0.037371 -0.0026715 -0.1418 0.36743 0.01576 -0.028139 -0.0002016 -0.0018339
-0.0036432 -0.00073875 -0.003765 -0.00044407
0.0036152 0.004325 0.015693 -0.028248 0.19793 0.27557 -0.001782 0.00031481
-0.0016376 0.00069421 -0.0011419 -0.00062107
0.0023604 -0.0011444 -0.00020017 -0.0018688 -0.0017773 0.00031675 -0.0087476 0.2842
0.025515 0.0063054 -0.0026543 0.00028409
-0.0022675 -0.0030609 -0.0035571 -0.00072297 -0.0016379 0.0006894 0.025482 0.006299
-0.089876 0.19862 0.019973 0.010346
-0.0043133 5.7869e-05 -0.0038259 -0.00048398 -0.0011588 -0.00062043 -0.0025463 0.00036558
0.019947 0.010144 -0.10099 0.2932
1160000000 0.072907 0.29768 0.025687 -0.020302 0.0035519 -0.00075975 -0.00018722 -0.0023629
-0.0041041 -0.00081393 -0.00084701 0.0041011
0.025706 -0.020265 -0.097917 0.37275 -0.0037245 -0.029353 -0.0015736 -0.0015371
-0.0025942 0.002578 -0.0015869 0.0019604
0.0035376 -0.00077839 -0.0038545 -0.029375 0.24183 0.24534 -0.00052606 0.001715
-0.00047292 0.0018515 -0.0010759 0.00034236
-0.00019684 -0.0023358 -0.0015706 -0.0015377 -0.00051863 0.0017163 0.030963 0.28165
0.022563 -0.010326 -0.0036353 0.0051677
-0.0041952 -0.00082412 -0.0026019 0.0026071 -0.000475 0.0018331 0.022606 -0.010372
-0.055066 0.20989 0.019741 0.00046412
-0.00079127 0.0041251 -0.0013503 0.0018773 -0.0010615 0.00032078 -0.0036923 0.0052796
0.019865 0.00082903 -0.053592 0.29718
1220000000 0.11671 0.28915 0.012243 -0.03065 -0.0010874 -0.0015951 -3.2835e-05 -0.00098265
-0.0028174 0.0022221 0.00115 0.0021336
0.012252 -0.030618 -0.05293 0.38758 -0.0172 -0.021414 -0.0025144 0.00060021
9.628e-05 0.003085 -0.00080796 0.0020803
-0.0010979 -0.0015837 -0.017316 -0.021362 0.28134 0.20676 0.00094681 0.0014999
0.00059729 0.0011289 0.00014716 0.00058729
-8.1296e-05 -0.0010043 -0.0025369 0.00062952 0.00094182 0.001509 0.070995 0.27354
0.011358 -0.017811 0.0022926 0.0016243
-0.0027946 0.0022142 8.5896e-05 0.0031058 0.00061549 0.0011426 0.011309 -0.017821
-0.03232 0.22185 0.015262 -0.012775
0.001193 0.0021244 -0.00076763 0.002 0.00017027 0.00061536 0.002294 0.0017917
0.015081 -0.012925 -0.023258 0.31489
1280000000 0.16775 0.26975 -0.0070948 -0.029875 -0.0020329 0.0016479 -0.00095664 -0.00197
-0.0010352 0.0034335 0.0025123 0.0012064
-0.0070841 -0.029844 -0.0055236 0.37941 -0.024249 -0.0080341 -0.00072344 0.0014244
0.0017051 0.0017283 0.00053365 0.0020248
-0.0020239 0.0016604 -0.024298 -0.0079396 0.3125 0.16309 0.0014056 -0.00020075
0.0011222 0.00034008 0.00017888 0.00045902
-0.00095077 -0.0019696 -0.00071401 0.0014316 0.0014145 -0.00020407 0.10785 0.25684
0.0013054 -0.02012 -8.9069e-05 -0.00010491
-0.0010096 0.0034291 0.0017638 0.0016935 0.0011225 0.00032136 0.0013139 -0.020122
0.0046917 0.22803 0.0039028 -0.015973
0.0025031 0.0012023 0.00053494 0.0019955 0.00016721 0.00047385 -8.6982e-05 -0.00013139
0.0039126 -0.016013 0.025278 0.31867
1340000000 0.20547 0.23773 -0.017393 -0.020267 0.0002635 0.0042163 -0.0018701 -0.00070456
0.001586 0.0028461 0.001882 -0.0014071
-0.017361 -0.020261 0.033876 0.37197 -0.021261 0.0049089 -0.0001186 0.0019194
0.001911 0.00078299 0.0012484 0.00073466
0.0002826 0.0042267 -0.021258 0.0050219 0.335 0.11574 0.00085251 -0.0010014
0.00065012 -0.0004901 0.00016317 0.00028094
-0.0018907 -0.00070895 -0.00010585 0.0019228 0.00084397 -0.00098981 0.14065 0.23663
-0.0088093 -0.017293 0.00089165 0.00056515
0.0015774 0.0028521 0.0019311 0.00079037 0.00064679 -0.00047862 -0.0088447 -0.017323
0.034929 0.22591 -0.0034034 -0.01445
0.0019815 -0.0013435 0.0012598 0.00073241 0.00019478 0.00025038 0.00085746 0.00054011
-0.0033248 -0.014561 0.062947 0.31573
1400000000 0.24046 0.20109 -0.024051 -0.0085867 0.0048185 0.0032219 -0.0021079 0.00076923
0.0027055 0.00099631 0.00028528 -0.0014796
-0.024021 -0.0085957 0.07241 0.35948 -0.014177 0.012844 0.0012405 0.001225
0.0011462 -0.00071858 0.0010595 0.00013062
0.0048377 0.0032073 -0.014154 0.012934 0.34866 0.062083 -0.00017323 -0.0013735
0.00015548 -0.00017847 0.00040656 0.00034584
-0.0020951 0.00078401 0.0012703 0.001219 -0.00016448 -0.0013855 0.17035 0.20798
-0.015282 -0.0099056 -0.000767 -0.00020167
0.0026927 0.00097581 0.0011484 -0.00074794 0.000147 -0.00017887 -0.015356 -0.0098575
0.068955 0.22379 -0.010075 -0.0094099
0.00024316 -0.0014384 0.0010723 0.00012375 0.00044951 0.00032151 -0.0007084 -0.00022239
-0.010018 -0.0093715 0.10881 0.30614
1460000000 0.26397 0.15787 -0.021209 0.0043889 0.0051913 -0.001676 -0.0014455 0.0016993
0.0023416 -0.00047401 -0.00027789 -0.00082309
-0.021201 0.0043804 0.1065 0.33744 -0.0049186 0.015215 0.001603 0.00025817
0.00099212 -0.0012385 0.0012435 -0.00065457
0.0052128 -0.0016946 -0.0048688 0.015252 0.35509 0.0075578 -0.0010621 -0.0010358
0.00036517 -0.00022455 0.00067296 -0.00045421
-0.0014331 0.0017056 0.0016131 0.00024641 -0.0010588 -0.0010464 0.19658 0.17914
-0.0162 -0.0027038 -0.00098281 0.0020055
0.0023196 -0.00051839 0.00099102 -0.0012216 0.00039389 -0.00025024 -0.01621 -0.0026946
0.0986 0.21134 -0.012205 -0.0030382
-0.00028575 -0.0008506 0.001257 -0.00064175 0.00062618 -0.00051519 -0.001015 0.0020216
-0.01228 -0.0030107 0.1421 0.28623
1520000000 0.27738 0.11707 -0.015564 0.010254 0.0031632 -0.0040002 0.00024157 0.002662
0.0023674 -0.0019452 -0.0011152 -9.6369e-05
-0.015556 0.010234 0.14019 0.32407 0.0025015 0.012288 0.0016499 -0.00059757
0.00015004 -0.00098557 0.00027375 -0.0009927
0.0031379 -0.0040077 0.0025837 0.012285 0.34799 -0.048597 -0.00081348 -0.0002072
0.00067041 -0.00096314 6.471e-05 -0.00016021
0.00026729 0.0026666 0.0016576 -0.00060718 -0.0008146 -0.0002042 0.22021 0.14135
-0.01517 0.0032766 0.0016432 0.0019397
0.0023898 -0.0019671 0.00014821 -0.00099254 0.00067444 -0.00093583 -0.015198 0.003333
0.12712 0.20014 -0.012151 0.0016596
-0.0010839 -0.00010818 0.00026152 -0.00097135 8.4186e-05 -6.4565e-05 0.0016978 0.0020057
-0.012093 0.0016195 0.17576 0.26774
1580000000 0.28791 0.071656 -0.0086357 0.013964 -0.0011016 -0.004545 0.0014809 0.0017817
-0.00029587 -0.0023827 -0.00010204 0.00046043
-0.0086321 0.013953 0.1677 0.29947 0.0056461 0.0069532 0.00061592 -0.0015435
-0.00043591 -0.0010697 -0.00021934 -0.0007136
-0.0011055 -0.0045601 0.0056931 0.0069236 0.32802 -0.10605 -0.0014339 0.000243
-0.00050987 -0.0012971 0.00031078 -0.00057183
0.0014963 0.0017462 0.00058655 -0.0015472 -0.0014214 0.00023179 0.23434 0.10239
-0.011048 0.008451 0.0021613 0.00063032
-0.00028436 -0.0023776 -0.00045098 -0.0010583 -0.00051546 -0.0013051 -0.011024 0.0084691
0.15225 0.18429 -0.0094913 0.0079065
-6.8844e-05 0.00045891 -0.00019949 -0.00074559 0.00029549 -0.00067718 0.0021866 0.00065065
-0.0094977 0.0079151 0.20925 0.24198
1640000000 0.29099 0.031253 -0.0014968 0.012726 -0.0029115 -0.0021552 0.0027345 0.0010429
-0.00077346 -0.0016804 -0.00037071 0.00038039
-0.0015031 0.012716 0.19699 0.27601 0.005573 0.0020396 -0.00051261 -0.0018193
-0.00093337 -0.00052742 -0.00047628 -0.00065265
-0.00292 -0.0021308 0.0055885 0.0020126 0.29914 -0.15468 -0.00077733 0.0012093
-0.0011264 -0.0010733 -0.00017517 -0.00040017
0.0027622 0.0010272 -0.000525 -0.0018105 -0.00077766 0.001215 0.24707 0.054133
-0.006422 0.0090555 0.0025778 -0.00059788
-0.00079691 -0.0016495 -0.00093657 -0.00047964 -0.0011435 -0.001031 -0.0064288 0.009082
0.17547 0.16285 -0.0042942 0.0099422
-0.00040968 0.00040784 -0.00048455 -0.00061456 -0.0001918 -0.00036575 0.0025466 -0.00058626
-0.0043372 0.009973 0.23508 0.21247
1700000000 0.28547 -0.013425 0.002183 0.0096666 -0.003314 0.00037722 0.0030648 -0.0012378
-0.0022314 -0.00061124 0.00049077 0.00039095
0.0021639 0.0096617 0.21594 0.24526 0.0028299 -0.00058052 -0.0014572 -0.00069746
-0.000755 -0.00010575 -0.0007903 -0.00040631
-0.0033006 0.00039503 0.0028487 -0.00057842 0.25593 -0.19385 6.7727e-05 0.0015679
-0.0020182 -5.8197e-05 -0.00034481 -0.00087719
0.0030721 -0.0012475 -0.0014585 -0.000694 6.804e-05 0.0015696 0.24482 0.0043926
-0.0036405 0.0091531 0.001629 -0.0022015
-0.002253 -0.00057411 -0.00079934 -0.00010736 -0.0020343 -7.9041e-05 -0.0036132 0.0091482
0.19459 0.14525 0.00049208 0.0098423
0.00050799 0.00038603 -0.00082068 -0.00040279 -0.00038502 -0.00090516 0.0015931 -0.0021673
0.00054584 0.0098298 0.25346 0.17911
1760000000 0.27471 -0.061814 0.0044265 0.0062322 -0.0020928 0.0012159 0.001281 -0.0034864
-0.0012791 0.00066048 9.5042e-05 -0.00054831
0.0044189 0.0062277 0.24211 0.20647 3.6115e-05 -0.0018643 -0.0012646 -6.2535e-06
-0.0011054 0.00087931 -0.00054549 0.00033969
-0.0020937 0.0012186 1.0087e-05 -0.0018471 0.20729 -0.2263 0.0011454 0.0013688
-0.0011559 0.0014425 -0.0013013 -0.00076035
0.001255 -0.0034712 -0.0012596 4.9585e-06 0.0011346 0.0013601 0.23637 -0.047029
-0.00078562 0.0079467 -7.1439e-05 -0.0023719
-0.0013289 0.00069623 -0.0011174 0.00087729 -0.0011694 0.0014761 -0.00076467 0.008002
0.21024 0.11299 0.0047324 0.0071508
0.00013094 -0.0005266 -0.00054036 0.0003213 -0.0013173 -0.00073383 -6.8533e-06 -0.0024471
0.0047255 0.0072314 0.26669 0.14151
1820000000 0.25218 -0.099032 0.0044551 0.0026468 9.5568e-05 0.0024526 -0.00086627 -0.003115
-0.0010928 0.00094715 -0.00016603 -9.1759e-06
0.0044616 0.0026521 0.25349 0.17759 -0.0021882 5.2978e-05 -0.0014646 0.00091684
-0.00010968 0.0011941 -0.00067465 0.00037102
0.00012807 0.0024216 -0.0021923 6.3267e-05 0.15727 -0.24132 0.0017767 0.00053812
-0.00012965 0.002306 -0.0018565 0.00026106
-0.00089258 -0.0031454 -0.0014523 0.0009423 0.0017824 0.00052818 0.20766 -0.094604
0.00042 0.0065141 -0.0016185 -0.0018614
-0.0010739 0.00095995 -7.6827e-05 0.0012055 -0.00015008 0.0022736 0.00046052 0.0064717
0.22991 0.086664 0.0056058 0.0032494
-0.00015209 -2.6383e-05 -0.00064755 0.00039627 -0.0018385 0.00024709 -0.001637 -0.0018476
0.0055399 0.003221 0.27085 0.10676
1880000000 0.21868 -0.14032 0.0021895 0.00058025 -0.00018493 0.0024362 -0.0029495 -0.0024114
-0.00010323 0.0015356 0.00020363 -0.00065371
0.0021803 0.00058084 0.25869 0.13148 -0.0040166 0.0029546 -0.00034128 0.0018203
0.00052266 0.001323 0.00010625 0.00094336
-0.0001649 0.00245 -0.0040004 0.0029726 0.10554 -0.24931 0.0019419 -0.0010538
0.0016346 0.0019899 -0.0010418 0.0014592
-0.0029705 -0.0023654 -0.0003517 0.001805 0.0019378 -0.0010694 0.16735 -0.13569
0.00098123 0.004612 -0.0024248 0.00018557
-9.0572e-05 0.0015859 0.00052027 0.0013205 0.0016812 0.00201 0.0010315 0.0046825
0.2361 0.057023 0.005743 0.00096393
0.00025029 -0.0005274 5.744e-05 0.00093079 -0.0010441 0.001339 -0.0024446 9.4522e-05
0.0057273 0.00092201 0.27217 0.072268
1940000000 0.18028 -0.16699 0.00020545 -0.0010358 0.0019113 0.0018174 -0.0037876 0.00031968
0.0012322 0.00077518 -0.00056917 -0.00067293
0.00019316 -0.0010469 0.26088 0.10058 -0.0017102 0.0058109 0.0010211 0.0014464
0.001886 0.00048047 0.00091213 0.00015827
0.0019747 0.0018298 -0.0016153 0.0058492 0.062099 -0.24142 0.0005533 -0.0024537
0.0022255 0.00036324 0.00037921 0.0017342
-0.003798 0.00030681 0.0010738 0.0014472 0.00056746 -0.0024308 0.11556 -0.16662
0.00020213 0.0036376 -0.001798 0.0014068
0.0012536 0.00079633 0.0019239 0.00053533 0.0021855 0.0003977 0.00012077 0.0035966
0.24157 0.021127 0.0041285 -0.003037
-0.00053864 -0.00064454 0.00097634 0.00022721 0.0004015 0.0018614 -0.001747 0.0016398
0.0041151 -0.0029524 0.26208 0.036411
2000000000 0.13478 -0.18267 -0.0035071 0.00095732 0.0028083 0.0010701 -0.0024897 0.0036551
0.00082311 0.00033392 -0.00080812 0.00037551
-0.0035073 0.00094011 0.24826 0.065029 -0.00042863 0.0076334 0.0016446 0.00035072
0.0012301 -0.0012945 0.00036953 9.294e-05
0.0027887 0.001084 -0.00036396 0.0076531 0.020689 -0.22817 -0.0016027 -0.0015069
0.0020013 -0.0010261 0.0017324 0.0015964
-0.0024598 0.0037314 0.0016612 0.00037385 -0.0016257 -0.0015255 0.061901 -0.17806
-0.0011774 0.0034744 -7.0253e-06 0.0022359
0.00082807 0.00037137 0.0011624 -0.0012907 0.0019573 -0.0010767 -0.0011618 0.0033647
0.24017 -0.011108 0.00052468 -0.0039437
-0.00084478 0.00040058 0.00032516 0.00013854 0.0017171 0.0016082 -0.00014439 0.0021997
0.00050358 -0.0038642 0.2499 0.0084316
2060000000 0.087618 -0.19141 -0.0041889 0.0030535 0.0027691 -0.00061351 0.00072305 0.0032994
0.0015698 -0.00055161 -0.00012501 0.0011585
-0.0041891 0.0030538 0.23551 0.035483 0.0044671 0.0085328 0.0010774 -0.00078955
0.00061857 -0.0015758 0.0005876 -0.00017522
0.0027465 -0.00060646 0.0045397 0.0085146 -0.013079 -0.21 -0.0018394 0.00042267
0.00076009 -0.0023996 0.0028674 0.00044173
0.00075944 0.0033484 0.0010695 -0.00078871 -0.0018431 0.00043296 0.010209 -0.17518
-0.0019209 0.0049148 0.00127 0.0013066
0.0015476 -0.00054038 0.00061196 -0.001577 0.00070007 -0.0023767 -0.0018677 0.0049179
0.2271 -0.04917 -0.0014677 -0.0043099
-0.000142 0.0011034 0.00054611 -0.00012094 0.0028184 0.00056041 0.001281 0.0012265
-0.0015199 -0.0044573 0.23459 -0.016863
2120000000 0.042609 -0.18251 -0.0033914 0.0062282 0.0023875 -0.0026502 0.0028981 0.0019529
0.00061051 -0.0015648 0.00092089 5.4391e-05
-0.0033612 0.0062236 0.21537 0.012299 0.0067731 0.0047698 0.0010505 -0.0015115
-0.0012851 -0.0021138 3.5359e-05 -0.001067
0.0023452 -0.0026546 0.0067948 0.0047177 -0.041867 -0.19213 -0.0008203 0.001621
-0.0015666 -0.0016494 0.0005704 -0.0023432
0.0029518 0.0019813 0.0010531 -0.0015202 -0.00080085 0.001649 -0.039322 -0.15849
-0.0022846 0.0066421 0.0017518 0.00099155
0.00064182 -0.0014652 -0.0012882 -0.0020814 -0.0015556 -0.0016569 -0.0022405 0.0067543
0.21299 -0.082886 -0.005905 -0.0024152
0.00088158 0.00014453 2.3453e-05 -0.0010616 0.00057502 -0.0023266 0.001873 0.00094647
-0.00596 -0.0023942 0.21366 -0.031246
2180000000 0.0022207 -0.17065 -0.0020157 0.0094081 0.00068358 -0.0022456 0.0031764 -0.00048656
0.00027227 -0.0011919 0.0012265 0.00032223
-0.0020195 0.0094227 0.19647 -0.007201 0.0079454 0.0041706 -0.0010569 -0.0016883
-0.0022041 0.00075028 0.00012563 0.00033378
0.00065499 -0.0022303 0.0080043 0.0041576 -0.062809 -0.16841 0.0011184 0.0018323
-0.0010814 -0.00019177 0.00053174 -0.0019551
0.0031796 -0.00043262 -0.0010505 -0.0016496 0.0010719 0.0018085 -0.076696 -0.13323
-0.0007807 0.0090748 0.0016562 -0.00015854
0.00019574 -0.0012199 -0.0022516 0.00075287 -0.0011153 -0.00014559 -0.00087402 0.0091238
0.18767 -0.11366 -0.0061217 0.0016183
0.0011945 0.00037212 0.00010084 0.00037638 0.00035811 -0.0019497 0.0015876 -0.00013556
-0.0060103 0.0014584 0.19735 -0.047205
2240000000 -0.027306 -0.1462 0.001959 0.010792 -0.00039772 -0.0029561 0.0019962 -0.0023856
-0.0019296 -0.0007038 0.00079179 -0.0018284
0.0019358 0.010773 0.17618 -0.012692 0.0091104 0.00052702 -0.0011163 -5.8032e-05
-0.00072718 0.0012374 -0.00052619 -0.00077563
-0.00045856 -0.0029724 0.0090804 0.000445 -0.08011 -0.14321 0.0017977 -0.0014855
-0.0012424 5.1523e-05 -0.002276 -0.001755
0.0020107 -0.0023963 -0.0010836 -7.8269e-05 0.0018359 -0.0015145 -0.11077 -0.10349
0.0016514 0.011148 0.0019473 -0.00075035
-0.0018571 -0.00065053 -0.00071189 0.0012167 -0.0012921 -6.0421e-06 0.0017081 0.011036
0.15854 -0.13059 -0.0058809 0.0048446
0.00059878 -0.0018451 -0.00052435 -0.00078163 -0.0021973 -0.0017007 0.0019011 -0.00064215
-0.0060411 0.0048825 0.17317 -0.056174
2300000000 -0.05418 -0.11932 0.0071805 0.009045 -0.0013236 -0.0020786 -0.00065856 -0.0016934
-0.0011775 0.00048638 -0.0010708 -0.00056893
0.0071594 0.0090303 0.15664 -0.022809 0.0092792 -0.0020294 -0.0008573 0.00067014
-0.00026761 0.0015783 -9.8665e-05 0.00086571
-0.0013126 -0.0020711 0.0092923 -0.0020913 -0.09096 -0.11947 -3.5018e-05 -0.0017695
-4.8539e-05 0.0018258 -0.002129 0.00063032
-0.00064855 -0.0017034 -0.00075988 0.00071438 -2.4556e-05 -0.0017468 -0.13122 -0.067939
0.0058417 0.011141 0.00045468 -0.0019741
-0.0011814 0.00055616 -0.0003115 0.0016871 -8.8961e-05 0.0018267 0.0058548 0.011161
0.1246 -0.15198 -0.0039876 0.0079361
-0.00092217 -0.00057906 -4.6427e-05 0.00088398 -0.0021304 0.00058969 0.0004814 -0.0020033
-0.0037812 0.0078499 0.15811 -0.057359
2360000000 -0.072298 -0.088389 0.010293 0.0086162 -0.0013095 -0.0016601 -0.0017507 -0.00072824
-0.00057168 0.0010157 -0.001437 -0.00064777
0.010295 0.0086195 0.1457 -0.023108 0.0085485 -0.0054276 -0.00063161 0.00084162
0.0020082 0.00035126 -4.9654e-05 -0.0001099
-0.0013026 -0.0016588 0.0085124 -0.0055136 -0.10195 -0.098423 -0.0024683 -0.001042
0.00093169 0.00019626 -0.00092752 0.0020004
-0.00172 -0.00065378 -0.00063458 0.00077612 -0.0025004 -0.0010465 -0.14912 -0.035838
0.010246 0.010487 0.0012297 -0.0021094
-0.00053709 0.0010192 0.0020656 0.00028319 0.0010068 0.00021097 0.010255 0.010567
0.094822 -0.15296 0.00028376 0.008521
-0.0015134 -0.00059865 -7.6489e-05 -0.00018184 -0.00095107 0.0019837 0.0012199 -0.0022595
0.00023478 0.0085317 0.13487 -0.061011
2420000000 -0.080218 -0.059825 0.013874 0.003245 -0.0034046 -0.0011603 -0.0010232 0.00066895
0.0010835 0.0012019 -0.0015008 0.0016051
0.013854 0.003287 0.12925 -0.022456 0.0046624 -0.0073782 0.0012021 0.00084498
0.00086764 -0.0014432 -0.0001048 -6.6283e-05
-0.0034184 -0.0011338 0.0046362 -0.0074392 -0.11379 -0.077381 -0.0021898 0.0013066
0.00011085 -0.00045591 0.00030334 0.0026997
-0.0010516 0.00075947 0.0012966 0.00089085 -0.0022031 0.0012703 -0.15762 0.0085141
0.014355 0.0076373 -7.4032e-05 -0.0029892
0.001104 0.0011636 0.00083459 -0.0014514 8.2414e-05 -0.00043878 0.014383 0.0076213
0.060155 -0.15216 0.0019502 0.0092467
-0.0014865 0.0016018 -9.9178e-05 -8.7236e-05 0.00031966 0.0026967 -0.00012636 -0.0028493
0.0017821 0.0092847 0.11783 -0.055562
2480000000 -0.081548 -0.030406 0.013875 -0.0022271 -0.0015796 9.4551e-05 -3.5293e-05 0.0013678
0.0019353 -0.00034763 0.00011208 0.0017158
0.013854 -0.0022088 0.13067 -0.024687 0.0026997 -0.0092 0.0011774 -0.00010479
-0.0005132 -0.0011538 -0.00019427 -0.00017542
-0.0015957 0.00011858 0.0026357 -0.0092223 -0.11723 -0.058646 -0.00065191 0.0032717
-0.0002746 -0.00091047 0.0019167 0.0011281
-0.00010712 0.0012978 0.0010836 -7.8347e-05 -0.00063417 0.0032814 -0.15899 0.045069
0.018115 0.0011729 -0.0016032 -0.0024673
0.0019279 -0.00044367 -0.00045779 -0.0011941 -0.000261 -0.00086534 0.018063 0.0011829
0.029441 -0.14579 0.0046468 0.0079907
0.00012981 0.001601 -0.00011233 -0.00018452 0.0019116 0.0011665 -0.0016588 -0.0025833
0.0047946 0.0076814 0.09835 -0.052804
2540000000 -0.086328 -0.0015255 0.011628 -0.0058649 -0.0022603 0.00096168 0.00052774 0.00069147
-0.00015828 -0.0017399 0.00082366 0.0016572
0.011636 -0.0058441 0.11672 -0.014751 -0.0014317 -0.008154 0.00048398 -0.0014207
-0.0016969 -0.00012748 -0.00065927 0.0002954
-0.002279 0.00096978 -0.0015218 -0.0081652 -0.12396 -0.034491 0.00204 0.0023815
-0.0011043 7.8572e-07 0.0019839 -0.00081704
0.00057772 0.00071613 0.00049514 -0.0014292 0.0020066 0.0023888 -0.15818 0.08502
0.01797 -0.0051171 -0.002282 -0.0018495
-0.00017712 -0.0017146 -0.0017459 -0.00013152 -0.0010979 -7.0908e-05 0.017969 -0.0051959
0.0040351 -0.13021 0.0073987 0.0065629
0.00094579 0.0016803 -0.00070275 0.00036362 0.0018985 -0.00082235 -0.0023203 -0.0018711
0.0074875 0.0065998 0.082738 -0.037798
2600000000 -0.078268 0.022546 0.0086773 -0.0094704 -0.0011752 0.002532 0.0006415 -0.0003925
-0.0011589 -0.00092369 0.001861 0.00050271
0.008664 -0.0094581 0.11234 -0.030654 -0.0036718 -0.0062913 -0.00049263 -0.00072608
-0.00041037 0.0016008 -0.00018161 0.00075709
-0.0011475 0.002545 -0.0037512 -0.0062435 -0.12834 -0.010563 0.0029991 -5.9575e-05
-0.00010291 0.0015227 0.0013945 -0.0015451
0.00073045 -0.00045147 -0.00052363 -0.00070828 0.0030125 -6.4192e-05 -0.14299 0.11786
0.014678 -0.012053 -0.003713 -4.8288e-05
-0.0011199 -0.00097215 -0.00043248 0.001565 -5.1476e-05 0.0014761 0.014671 -0.01213
-0.023534 -0.11524 0.0091734 0.0054204
0.0019739 0.00045502 -0.00015025 0.00073203 0.0013273 -0.0015567 -0.0035881 -3.8796e-05
0.0092014 0.0053883 0.075757 -0.024279
2660000000 -0.074284 0.047992 0.004928 -0.0116 -6.4548e-05 0.00098688 -0.00026842 -3.7912e-05
-0.0025934 0.00054265 0.0014672 -0.0007705
0.004944 -0.01157 0.11849 -0.026294 -0.0050836 -0.004474 -0.0011935 -0.00032781
0.00023283 0.0020044 0.0006074 0.00075159
-2.6208e-05 0.00099141 -0.0051547 -0.0044555 -0.12888 0.0093202 0.0019436 -0.0015464
0.00023384 0.00065641 -0.00090126 -0.0016536
-0.00026553 4.7516e-06 -0.0011647 -0.00031804 0.0019552 -0.0015741 -0.12463 0.14894
0.0084018 -0.015879 -0.0020929 0.001209
-0.0026631 0.00054557 0.00021582 0.0020723 0.00028885 0.00061402 0.0084046 -0.015931
-0.041287 -0.099308 0.010785 0.0013826
0.0014668 -0.00068665 0.00067918 0.00077325 -0.00093455 -0.0017138 -0.002373 0.0011703
0.010818 0.0013089 0.06991 -0.0042507
2720000000 -0.062302 0.067854 0.0006082 -0.011943 -0.00013723 0.0027531 -0.0001984 1.2209e-05
-0.0018213 0.0022557 0.00056951 -0.0015653
0.00062056 -0.011949 0.10484 -0.028506 -0.005265 -0.00088899 -0.0015399 0.00039227
0.0018032 0.000449 0.00084647 -0.00020895
-0.00013515 0.0027725 -0.0052959 -0.00086096 -0.12269 0.040062 0.00044973 -0.0024512
0.00031167 0.00048325 -0.0013893 0.00057764
-0.00019161 -9.0579e-06 -0.0015466 0.00046592 0.00047041 -0.0024573 -0.091445 0.1798
0.0018212 -0.017245 -0.0017794 0.0021693
-0.001698 0.0022508 0.001819 0.00044549 0.0003124 0.00048517 0.0016018 -0.017295
-0.056475 -0.073126 0.012314 -0.0012804
0.00045346 -0.0015857 0.00084351 -0.00022272 -0.0013933 0.00049835 -0.0017437 0.0022515
0.012122 -0.0012782 0.074852 0.015445
2780000000 -0.048721 0.085888 -0.0040108 -0.010732 -0.00033489 0.0011086 0.00062171 -0.00010813
0.0013872 0.0025464 -0.00063155 -0.0018765
-0.0040143 -0.010728 0.10334 -0.041395 -0.0041006 0.00043313 -0.00011915 0.0014151
0.0016776 -0.00092808 0.000115 -0.00026419
-0.00035977 0.0010837 -0.004111 0.00048723 -0.12054 0.068634 -0.0019149 -0.0015164
0.00052443 -0.00023495 -0.00059256 0.00080434
0.00067246 -9.3699e-05 -0.00010574 0.0014566 -0.0018984 -0.0014912 -0.062472 0.20091
-0.0051697 -0.015596 -0.00087832 0.0023301
0.0013366 0.0026531 0.0016668 -0.00095469 0.00049039 -0.00022618 -0.0052486 -0.015591
-0.070588 -0.047485 0.0097582 -0.0058333
-0.00069068 -0.0019107 7.3264e-05 -0.00023608 -0.00060084 0.00077385 -0.00077487 0.002173
0.010086 -0.0058802 0.077326 0.033674
2840000000 -0.03351 0.10256 -0.0073495 -0.0076959 0.0013058 0.001955 -4.3914e-05 -0.00035945
0.0013536 0.0009087 -0.0016361 0.00040305
-0.0073304 -0.0077135 0.10124 -0.033429 -0.0032582 0.0015219 0.00039375 0.000692
-1.1674e-05 -0.0015073 -2.0959e-05 -3.1994e-05
0.0013124 0.0019285 -0.0032561 0.0015366 -0.11528 0.09552 -0.0015124 0.00034797
0.00055308 0.00023204 0.00097087 0.0011542
-0.00018285 -0.00033465 0.00034973 0.00064795 -0.0015385 0.00036748 -0.02726 0.21819
-0.0097549 -0.010871 0.00044315 0.0013248
0.001291 0.00079519 -3.2357e-05 -0.0015542 0.00052218 0.00029144 -0.0097384 -0.010825
-0.076882 -0.021509 0.0081421 -0.0072731
-0.0015974 0.00039496 -3.6676e-05 -6.1286e-05 0.00098127 0.0010124 0.00035926 0.0014836
0.0080682 -0.0071961 0.091955 0.050906
2900000000 -0.018118 0.12171 -0.0089294 -0.0035248 0.0015197 0.00025774 0.00043991 -0.00084828
0.0019834 -0.0011082 -0.000771 2.2186e-05
-0.0089219 -0.0035431 0.083989 -0.041857 -0.0010261 0.0026549 0.00084042 0.00032202
-0.00060169 -0.0014061 -0.00029502 0.00013658
0.0015613 0.00023725 -0.001032 0.0027015 -0.097625 0.1274 -0.00080702 -0.00023584
-0.0004095 -0.0012103 0.0018265 -0.00030313
0.00047852 -0.00096242 0.00086489 0.00031761 -0.00080245 -0.00022307 0.011048 0.22037
-0.012183 -0.0053067 0.0012402 0.0019455
0.0019899 -0.0012021 -0.00062469 -0.001445 -0.00031703 -0.0012087 -0.012271 -0.0053259
-0.075401 0.011013 0.0064561 -0.010558
-0.00070881 2.7766e-05 -0.0002894 0.00013409 0.0017849 -0.00017287 0.0012477 0.0019915
0.0063161 -0.0103 0.10762 0.056297
2960000000 0.0018191 0.13296 -0.0088288 0.00017081 0.00062731 0.0015663 -0.00078668 -0.00088894
-0.00041105 -0.0017755 -0.00082128 0.00056321
-0.0088109 0.00017399 0.091959 -0.041548 -0.00048034 0.0013608 0.00097208 7.126e-05
-0.0012553 -0.0007995 0.00053723 0.00047693
0.00069346 0.0015383 -0.00048946 0.0013391 -0.081463 0.1578 -0.0008717 0.00039395
-0.00046041 0.00060608 4.7503e-05 -0.0024924
-0.00081573 -0.00086816 0.00093522 8.4554e-05 -0.00090242 0.00032592 0.051472 0.22766
-0.01151 0.00039166 0.0017886 0.00039764
-0.00047027 -0.0017102 -0.0012806 -0.00068458 -0.00043547 0.00067398 -0.011428 0.00050968
-0.067998 0.038361 0.0012345 -0.010973
-0.00081304 0.00052492 0.00058249 0.00040352 -1.2654e-05 -0.0024701 0.0017249 0.00024603
0.0012366 -0.01118 0.12704 0.068362
3020000000 0.020568 0.14805 -0.0067162 0.0034931 0.0014224 -0.00024381 -0.0011416 2.6636e-05
-0.00056624 0.00047199 -0.00015271 0.0003796
-0.0067383 0.0034689 0.081914 -0.029784 -0.00012367 2.8768e-05 0.00053917 -0.00090982
-0.0017247 0.00035993 0.00075676 -0.00037935
0.001463 -0.00023149 -0.00010481 2.6463e-05 -0.059242 0.18414 -0.00035084 0.0011413
0.00015517 0.00027122 -0.00074335 -0.0016749
-0.001072 3.1154e-05 0.00055604 -0.0009223 -0.00035665 0.0011886 0.091185 0.2216
-0.0092314 0.0038769 0.00042309 0.0004875
-0.00049063 0.00056392 -0.0017202 0.00042401 0.00021611 0.00034837 -0.0092659 0.0037222
-0.054176 0.06592 -0.00092948 -0.010713
-0.00011713 0.00042186 0.0007575 -0.00032478 -0.00069738 -0.0016516 0.00070759 0.00042455
-0.00096011 -0.010423 0.14854 0.065161
3080000000 0.047193 0.15603 -0.0048831 0.0057777 0.0015716 -0.00026411 -0.00064037 3.7901e-06
-0.00044134 0.00028882 0.00013911 0.00047549
-0.0048712 0.0057615 0.079139 -0.025926 -0.00013272 0.00035559 -9.4834e-05 -0.00024307
-0.00033795 0.00096946 -0.00017175 -0.00061649
0.0015182 -0.00027911 -8.6669e-05 0.00036039 -0.023013 0.20569 -0.00072835 0.00024113
0.00023099 0.00061178 -0.0019545 -0.0008671
-0.00057804 4.4116e-05 -0.00012129 -0.00031131 -0.00071066 0.00026285 0.1244 0.21286
-0.0053971 0.0072679 0.0020233 0.00017394
-0.00042379 0.00029609 -0.00033499 0.0010195 0.00024045 0.00047397 -0.005467 0.007463
-0.030467 0.094615 -0.006138 -0.0096087
0.00021498 0.00044265 -0.00016363 -0.00065595 -0.0021072 -0.00083004 0.0020058 8.5523e-05
-0.0056701 -0.0097639 0.16283 0.071965
3140000000 0.074685 0.16115 -0.0015193 0.007501 0.0028157 -0.0014338 -0.0011863 0.0010529
0.0016844 0.00061728 0.00034479 -5.1051e-06
-0.0015265 0.0074784 0.074252 -0.026677 -0.00081729 -0.00019715 0.00080846 -0.00036488
-0.00016309 0.0010055 0.00061526 -0.00033065
0.0028021 -0.0014084 -0.00081135 -0.00020922 0.018254 0.22794 0.00013058 0.0015647
0.0014245 -0.00058622 -0.0027556 0.00088077
-0.0011439 0.0010397 0.00077023 -0.00033617 9.1491e-05 0.0015445 0.15992 0.18907
-0.0014107 0.0074521 0.0006458 -0.0012027
0.0016573 0.00069679 -0.00014461 0.0010359 0.0014417 -0.0004841 -0.0011075 0.007218
-0.017508 0.11373 -0.0072572 -0.0052478
0.00036648 -2.9783e-05 0.00061107 -0.00026379 -0.0028187 0.00089878 0.00052863 -0.0012617
-0.0076189 -0.0051172 0.1879 0.063116
3200000000 0.1075 0.17109 0.0035732 0.0066542 0.00080893 -0.0030058 2.1924e-05 0.0015937
0.00053885 -0.0019148 6.5739e-05 0.00047574
0.0035758 0.0066416 0.085412 -0.026245 -0.0011429 0.0003503 -0.00042256 -0.00092726
0.00081024 0.0012095 -0.00038314 -0.0011276
0.00074189 -0.0030015 -0.0010986 0.00037422 0.063422 0.23282 0.0010466 0.0006578
-2.9071e-05 -0.0018399 -0.0015408 0.0023729
-1.3487e-06 0.0016662 -0.00035355 -0.0009743 0.0010581 0.0006768 0.18161 0.16631
0.0012883 0.0066218 0.00055099 -0.001213
0.00051022 -0.0019355 0.00079312 0.0011717 -0.00013482 -0.0018417 0.0012399 0.0066748
0.018177 0.13145 -0.0089289 -0.0019162
0.00020282 0.0005422 -0.00037234 -0.00113 -0.0014474 0.0024169 0.00074788 -0.001249
-0.0088343 -0.0017571 0.20459 0.061431
3260000000 0.13787 0.16423 0.0040168 0.0032148 -0.0005159 -0.002589 0.00094708 0.00082538
0.00024883 -0.0017676 -7.2908e-05 -2.1813e-06
0.0039997 0.0032056 0.092186 -0.029393 -0.0019628 0.0017688 -0.00048882 -0.0002339
0.00091967 -0.00043306 -0.00094136 0.00016342
-0.00057014 -0.0026233 -0.0019444 0.0017797 0.11339 0.22936 0.00033767 -9.1946e-06
-0.00077563 -0.0011199 0.00050843 0.0020079
0.0010331 0.00078925 -0.00052828 -0.00020501 0.00038184 9.7229e-07 0.20768 0.12941
0.0043198 0.0052703 -0.00088556 -0.0019926
0.00019449 -0.0018873 0.00094257 -0.00043533 -0.0008479 -0.0011635 0.0045103 0.0053902
0.041264 0.14051 -0.0072385 0.0032936
-0.00017711 2.3881e-05 -0.00093148 0.00013783 0.00046798 0.0021178 -0.0008597 -0.0020535
-0.0072859 0.0031166 0.23325 0.051906
3320000000 0.16897 0.15967 0.0069638 0.0016666 -0.00076346 -0.0017138 0.00088519 0.00044322
-0.0019576 -0.0013717 0.00022111 0.00033972
0.0069462 0.0016586 0.099723 -0.024565 0.00050866 0.0022689 -0.00047388 -0.00042042
-0.00014769 -0.00026292 -0.00055086 0.00020499
-0.00075932 -0.0017588 0.0004883 0.0022538 0.16163 0.22192 0.00038844 -0.0001874
-0.0011449 -0.00029168 0.00050552 0.00081392
0.00085828 0.00042939 -0.00042207 -0.00042126 0.00026652 -0.0002758 0.21777 0.099513
0.0049603 0.0019129 -0.0014059 4.1299e-05
-0.0021122 -0.0013225 -9.6825e-05 -0.00026591 -0.0011955 -0.00027871 0.004772 0.0019586
0.06937 0.14393 -0.0037586 0.0037015
0.00024944 0.00030014 -0.00052917 0.00026955 0.00054129 0.00087445 -0.00099037 7.0643e-05
-0.0037267 0.0040883 0.2504 0.039047
3380000000 0.204 0.14307 0.0054726 -0.0017893 -0.0013032 0.00059162 0.001038 0.00020995
-0.0014245 0.00088846 0.00033022 1.0035e-05
0.0054909 -0.0017704 0.11004 -0.033212 3.0985e-06 0.0029854 -0.0010957 -0.00040403
-0.00014774 2.3998e-05 -0.00084375 0.00050289
-0.0011913 0.00065768 5.587e-05 0.0029479 0.20313 0.19944 0.00037809 -0.00044525
-0.0018051 0.00078514 0.0011923 0.0012075
0.0011449 0.000155 -0.0011828 -0.00041385 0.00055248 -0.0004529 0.23284 0.066606
0.006304 0.0016829 -4.8959e-05 0.00036073
-0.0015078 0.00091499 -0.0001216 0.0001204 -0.0018474 0.00065821 0.0063367 0.0016668
0.1088 0.13517 -0.00095024 0.0051971
0.00037314 -1.7834e-05 -0.00080449 0.00050008 0.0011436 0.0010061 -0.00031481 0.00038484
-0.0010579 0.005034 0.27983 0.020027
3440000000 0.23513 0.12353 0.0048617 -0.0035879 -0.00051758 -0.0013474 0.0007279 -7.0031e-05
-0.0014204 0.0014635 0.001218 0.00029888
0.004861 -0.0035776 0.10305 -0.036822 0.0027376 0.0021496 -0.0010754 0.00098662
-2.5319e-05 0.00049467 0.00018743 0.0008989
-0.00056572 -0.0013261 0.0027207 0.0021339 0.24218 0.17263 -0.00031343 -2.0175e-05
-4.0541e-05 0.0013076 0.0010866 0.00067491
0.00070495 3.0504e-05 -0.00099261 0.0010425 -0.00034334 -7.0864e-05 0.23459 0.034931
0.0068887 -0.0014482 -0.00037602 4.0591e-05
-0.001304 0.0014312 -0.0001656 0.00041438 -6.9504e-05 0.0014075 0.0067405 -0.0016102
0.13526 0.12904 0.0028495 0.0034785
0.0009766 0.0001605 0.00019741 0.00097964 0.0011192 0.00084794 -0.00061723 8.1979e-05
0.0028343 0.0033194 0.29595 -0.0081988
3500000000 0.26891 0.092127 0.0025205 -0.0044616 -0.0013042 0.0014047 0.0011521 -0.00071767
-0.00078683 0.00096025 0.00074998 -0.00091132
0.0025216 -0.0044457 0.11705 -0.060759 0.0030851 0.0015117 -0.00044669 0.00055929
0.00057894 1.6359e-05 -3.0364e-05 0.00035271
-0.0013329 0.0014449 0.0031504 0.0014683 0.27301 0.13801 0.00020206 -0.00017795
-6.6492e-05 0.0011419 0.0014423 -0.00021662
0.0010857 -0.00079796 -0.00047396 0.0006194 0.00024539 -0.00017338 0.23939 0.0071071
0.0063744 -0.0042107 -0.00026358 0.00030997
-0.00072601 0.0010217 0.00062576 -5.6462e-05 -0.00024263 0.0011137 0.0064152 -0.0041969
0.1774 0.10501 0.0027034 0.0010579
0.00066702 -0.00090198 -6.2118e-05 0.00031571 0.0015984 -0.00018812 -9.9238e-05 0.00019379
0.0029608 0.0014355 0.31717 -0.035807
3560000000 0.28761 0.058815 0.00041239 -0.0057367 -3.4098e-05 -0.0010402 0.00053171 0.00030276
0.0013456 0.0016506 8.1102e-06 -0.0011306
0.00042136 -0.0057395 0.11079 -0.065848 0.0056387 -0.00028688 0.00035754 0.00061797
0.0006154 -0.00030455 0.00015236 0.00034202
-3.5831e-05 -0.0010689 0.0056739 -0.00029996 0.29962 0.095918 -0.00017001 -0.00028846
0.000797 0.00068087 0.0013802 -0.00095204
0.00064315 0.00014669 0.00040357 0.00058102 -0.00029217 -0.00028163 0.22925 -0.029224
0.0048761 -0.0066396 -0.00035894 -0.00062078
0.0014338 0.0017147 0.00065916 -0.00026508 0.00077451 0.00064734 0.0048013 -0.0066129
0.19738 0.094971 0.0029283 -0.0019747
-8.659e-05 -0.0012951 0.00018279 0.00030845 0.0013859 -0.00075506 -0.00060568 -0.00039911
0.0025888 -0.0020835 0.32938 -0.076162
3620000000 0.30547 0.02188 -0.00078245 -0.0035574 -0.0022904 -0.00013989 0.00031823 -0.0017342
-0.00015475 0.00054498 -0.00043905 -0.00075734
-0.00078258 -0.0035642 0.11255 -0.094219 0.0044789 -0.003765 0.00020961 0.00069192
-0.00011489 -0.00093648 0.00067132 0.00042383
-0.0023334 -0.00019966 0.0044256 -0.003843 0.3146 0.053499 -0.00012933 -0.0010248
-5.9475e-05 0.00023168 0.0010169 -0.00096367
0.00038863 -0.0017233 0.00024005 0.00065299 -6.2652e-05 -0.0010815 0.2192 -0.058922
0.00042243 -0.0071648 -0.00098289 0.00091208
-7.8043e-05 0.00036542 -0.00021989 -0.00087569 -0.00014593 0.00026353 0.00044368 -0.0070415
0.22048 0.059543 0.00041554 -0.0021033
-0.0004437 -0.0006717 0.00064316 0.00041302 0.00096318 -0.00095615 -0.0010555 0.00094884
0.00059589 -0.0021169 0.33288 -0.10904
3680000000 0.31123 -0.022521 -0.003334 -0.0038397 -0.0010147 0.0018291 -0.00094927 -0.00031256
0.0017223 0.00010155 -0.0010953 -0.00061045
-0.0033233 -0.0038365 0.10914 -0.11181 0.0016131 -0.0046957 0.00062313 0.00021189
-0.00042889 -0.0005267 0.00081213 0.00028489
-0.00091161 0.0018219 0.0015435 -0.0046971 0.32569 0.0025674 -0.00077833 -0.0006802
0.00096504 0.00056648 0.00053726 -0.0016255
-0.0010184 -0.00037726 0.00063199 0.00028183 -0.00079517 -0.00065313 0.20617 -0.093276
-0.00084925 -0.0064351 -0.0010872 0.0017601
0.0018506 0.00010692 -0.00057408 -0.00050831 0.001058 0.00065194 -0.00095747 -0.0064506
0.23997 0.036498 5.3009e-05 -0.0016142
-0.0012025 -0.00056568 0.00087863 0.00042362 0.0005717 -0.0016522 -0.00099537 0.0015624
0.00020738 -0.0014852 0.33319 -0.15585
3740000000 0.31349 -0.057048 -0.002917 2.4217e-05 -0.0021571 0.0024843 -0.00014255 -0.00085473
-0.00075467 7.9628e-05 -0.0012193 0.00025364
-0.0029091 2.491e-05 0.10084 -0.13266 0.00097677 -0.0052723 0.0003274 -9.4507e-05
-0.00035241 -0.00012335 0.00071677 2.6271e-05
-0.0021957 0.0025186 0.0008671 -0.0053377 0.32919 -0.035026 -0.00096547 -5.1745e-05
8.1856e-05 2.9495e-05 -0.00063039 -0.0013889
-2.1905e-05 -0.00087808 0.00037004 -0.00014054 -0.00085155 -3.5471e-05 0.1853 -0.11593
-0.0028003 -0.0055223 0.00050685 0.002347
-0.00081566 -0.00010433 -0.00030704 -6.7822e-05 -5.8461e-05 2.2607e-05 -0.0028106 -0.0053616
0.24884 0.0031014 -0.00088033 -0.001629
-0.0012343 0.00037941 0.00065931 5.6658e-05 -0.00058732 -0.0016194 0.00072912 0.0025738
-0.0011835 -0.0015024 0.3196 -0.19391
3800000000 0.31006 -0.10406 -0.0020069 0.00052228 0.00084257 0.0037348 -0.0011958 -0.0016738
0.0014075 0.0011275 -0.0010408 0.00055143
-0.0020036 0.00050473 0.091649 -0.14819 -0.0017075 -0.0048478 0.00016872 0.00017262
-0.00097382 -0.00045226 0.00078456 -9.4782e-05
0.00093203 0.0037121 -0.0017586 -0.0048295 0.32665 -0.077397 -0.00062147 0.00054581
0.00077964 0.0001011 -0.0012579 -0.00067515
-0.0012132 -0.0015855 0.00013997 0.00018816 -0.00067841 0.00064179 0.17693 -0.14232
-0.0034658 -0.0040023 0.0016879 0.0018309
0.0014519 0.0010168 -0.0010736 -0.00044638 0.00077185 2.273e-05 -0.0035511 -0.0041317
0.26548 -0.034738 0.00095827 0.00058995
-0.0011653 0.00058141 0.00082442 -6.9959e-05 -0.0012413 -0.00061527 0.0016407 0.0015977
0.0013093 0.00021465 0.31339 -0.23569
3860000000 0.29857 -0.13535 -0.00066391 0.000952 0.0025627 0.0018624 -0.0019445 0.0011355
0.0010339 -0.001117 -0.00036662 0.0015967
-0.00066476 0.0009712 0.072055 -0.15905 -0.0029985 -0.0053049 0.00060392 -0.00059289
-0.00085297 0.0011704 0.00057462 -0.0010825
0.0024715 0.0018089 -0.003076 -0.0052765 0.30704 -0.11721 -0.00056072 0.00072766
0.00042315 -0.00023072 -0.0007086 -0.00033714
-0.0018913 0.00098721 0.00062632 -0.00059558 -0.00055143 0.00077672 0.14872 -0.1576
-0.0028057 -0.0041738 0.0017234 0.00087398
0.0008139 -0.0012785 -0.0007821 0.0012003 0.00033253 -0.0001705 -0.0027757 -0.0040383
0.26367 -0.063542 -4.2449e-05 -0.0013135
-0.00029448 0.0016419 0.00070908 -0.0011493 -0.00053535 -0.00034386 0.0017295 0.0010828
0.00011156 -0.001389 0.29047 -0.27398
3920000000 0.28564 -0.17486 0.0017379 -0.00011571 0.0035168 0.0027124 -0.00019472 0.00092553
0.0004913 8.3097e-05 0.00080328 0.00039063
0.0017703 -9.6999e-05 0.046293 -0.17486 -0.0049793 -0.0036366 -0.0004085 -0.00013722
0.00015887 0.00028566 -0.00044337 -0.00052681
0.003623 0.0026335 -0.0049945 -0.0035801 0.30228 -0.14967 0.00015328 0.0012889
0.0016115 -0.00087654 -0.00039121 -0.00036139
-0.00017736 0.0010013 -0.00042292 -0.00014327 7.6155e-05 0.0014038 0.12977 -0.16818
-0.0037213 -0.0033014 0.0018967 -0.00012993
0.00038443 -5.8774e-05 0.00010305 0.00032543 0.0017984 -0.00096244 -0.003885 -0.0031837
0.2588 -0.10974 0.001308 -0.0017579
0.0008174 0.00029541 -0.00033803 -0.00041465 -0.00051929 -0.00033814 0.0020841 -0.00044856
0.0010748 -0.0017236 0.26993 -0.30214
3980000000 0.25971 -0.21192 0.0017362 -0.0032173 0.0047088 -0.00034977 7.9124e-05 0.0012094
0.00099374 -0.0020377 0.00047866 -0.00011489
0.0017321 -0.0031612 0.024485 -0.19036 -0.005576 -0.001335 0.00079854 0.00037717
0.00066313 0.00047465 -7.2192e-05 -0.0012772
0.0046939 -0.00036153 -0.0056055 -0.0012756 0.27438 -0.18137 0.0015747 0.00011156
-0.00088192 -0.0016009 -0.00081167 -0.00046715
0.00017696 0.0012042 0.00078436 0.00030217 0.0015867 1.1378e-05 0.093779 -0.19131
-0.0043895 -0.0034921 0.0019256 -0.0011391
0.00097674 -0.001985 0.00084008 0.00031431 -0.00085885 -0.0014218 -0.0043081 -0.0035507
0.2484 -0.14122 0.0020429 -0.0046382
0.00035461 -0.00018246 -0.00014713 -0.0012698 -0.00079262 -0.00040193 0.0015943 -0.00099841
0.0020189 -0.0045698 0.23522 -0.34136
4040000000 0.23225 -0.23741 -0.00066292 -0.0041447 0.0033811 -0.0027698 0.00036995 0.00020007
-0.00057369 -0.00082902 0.00036755 0.00020134
-0.00063884 -0.0041357 -0.0011033 -0.19716 -0.0049082 3.407e-05 0.00015931 -0.00094767
5.9721e-05 7.6915e-05 -0.0011678 -2.3515e-06
0.0033219 -0.0027837 -0.0049099 8.7589e-05 0.25256 -0.21495 9.5381e-05 -0.00089873
-0.0009993 -0.0003804 -0.001101 0.00020672
0.00025548 0.00027286 0.00021252 -0.00094584 -3.8015e-05 -0.00093619 0.071067 -0.18603
-0.0065133 -0.0016887 0.0012989 -0.0004272
-0.00079722 -0.00081111 8.3689e-05 0.00013932 -0.00081953 -0.00057156 -0.0066031 -0.0014843
0.23626 -0.1733 -0.0013709 -0.0025579
0.00046071 0.0001115 -0.0012579 2.9853e-05 -0.0012504 0.00012256 0.0017122 -0.00043138
-0.0014821 -0.0026144 0.19891 -0.35876
4100000000 0.20373 -0.26196 -0.0033264 -0.0030439 0.0012984 -0.0034285 -0.00019808 1.3196e-05
0.00036322 -0.0016903 0.00026774 0.00041186
-0.003307 -0.0030553 -0.025613 -0.20233 -0.0047563 0.00094081 -0.00016757 -0.00029025
0.00048159 0.00031802 -0.00048609 0.00027236
0.0011545 -0.0034304 -0.0047456 0.0010164 0.23207 -0.24148 0.00041344 -0.00019836
-0.00054899 -0.00019421 -0.0015037 -0.0002279
-0.00021111 -2.8957e-05 -0.00020287 -0.00031693 0.00042134 -0.00024651 0.038499 -0.20022
-0.0060463 0.00071152 0.0013133 -0.0012745
0.0003659 -0.0019338 0.00064283 0.00029669 -0.00042139 -2.7023e-05 -0.0061781 0.00067138
0.22314 -0.19863 -0.0019152 -0.0047447
0.00021132 0.00047182 -0.00043808 0.0002241 -0.0014293 1.5332e-05 0.0012393 -0.0013446
-0.0016517 -0.004712 0.16649 -0.38612
4160000000 0.17439 -0.2802 -0.0039539 -0.0019585 -0.00013717 -0.003137 0.0008194 -2.1607e-05
-0.0037309 -0.00089166 0.0010992 -0.00053342
-0.0038909 -0.0020042 -0.052413 -0.19945 -0.0047247 0.0026448 -0.00040982 -0.00025305
0.00033403 -0.00044754 -0.0011257 0.00021805
-0.00023065 -0.0031427 -0.004713 0.0027214 0.19905 -0.25792 0.0004188 8.6193e-06
-0.00094586 -0.00040881 -0.0013808 0.00099018
0.00082587 -1.4506e-05 -0.00044751 -0.00023429 0.00041834 1.1117e-05 0.013404 -0.18868
-0.0050339 0.0014834 0.0010529 -0.0025118
-0.0037275 -0.00088937 0.00026238 -0.00034193 -0.0010005 -0.00040083 -0.0049373 0.0014071
0.19157 -0.23335 -0.0039754 -0.0029656
0.0010866 -0.00062535 -0.0010138 0.00026567 -0.0014514 0.0010063 0.0010904 -0.0023636
-0.0039761 -0.003147 0.11716 -0.39595
4220000000 0.14713 -0.29579 -0.0046331 9.1137e-05 4.5498e-05 -0.0037618 -0.00029737 -0.00013582
-0.001118 0.0012011 0.00057072 -0.0012224
-0.0045596 7.4932e-05 -0.087803 -0.18943 -0.0022265 0.0033511 -0.00013334 -7.7711e-06
9.0989e-05 8.2187e-05 -0.00080604 0.001012
6.2467e-06 -0.0038016 -0.0022065 0.0033807 0.17069 -0.28383 0.00015014 -4.3897e-05
0.00023917 0.00029935 0.00010261 0.0013673
-0.00028183 8.3824e-07 -9.9756e-05 3.3729e-05 0.00017689 -6.9731e-06 -0.0098283 -0.18661
-0.0045511 0.0021144 -2.8554e-05 -0.0021176
-0.00096006 0.0011738 0.00010956 0.00021298 0.00027718 0.00038207 -0.004515 0.0021274
0.1782 -0.25649 -0.0039132 -0.0032211
0.00041882 -0.0012292 -0.0007724 0.00098033 -3.3881e-05 0.0014751 -9.4603e-05 -0.0022521
-0.0041482 -0.0031904 0.09061 -0.40947
4280000000 0.11664 -0.30639 -0.0028831 0.0016756 -0.0016928 -0.0042219 -0.00045174 0.00066018
-0.00046799 0.0011642 -0.00069367 -0.00030896
-0.0028549 0.0016734 -0.11394 -0.1957 -0.0028462 0.0028663 -0.00063107 -0.00027668
0.00017722 0.00042892 0.00065427 0.00074901
-0.0016996 -0.004218 -0.002788 0.0029097 0.1418 -0.29266 0.00068146 -0.00017534
-0.00073098 0.00083161 -0.00035932 0.00063115
-0.00051576 0.00059011 -0.00071139 -0.00027067 0.00064904 -0.00016565 -0.048097 -0.17257
-0.0045704 0.002453 -0.00077071 -0.0024486
-0.00038412 0.0013941 0.0002553 0.00027671 -0.00071266 0.00076666 -0.0047577 0.002207
0.13401 -0.28031 -0.0060674 -0.00073673
-0.00064543 -0.000262 0.00062252 0.00082624 -0.00021033 0.00059923 -0.00082691 -0.0024693
-0.0059369 -0.00096178 0.038979 -0.41583
4340000000 0.089547 -0.31523 -0.001973 0.0019304 -0.0022857 -0.0015037 0.00021777 0.00047108
6.4187e-05 0.00068818 -0.00014224 -0.0010455
-0.0019778 0.0019174 -0.13504 -0.16927 -0.0021487 0.0039225 -0.00012808 0.00047401
-0.00023979 -0.00034338 0.00056059 0.00054609
-0.0023443 -0.001447 -0.0021007 0.0039425 0.10618 -0.30922 -0.00033117 -0.0011123
0.00034768 0.0004125 0.00074104 0.001816
0.0002904 0.00046662 -0.00016988 0.00046281 -0.00039754 -0.001071 -0.066592 -0.16944
-0.0042542 0.0033418 -0.0016975 -0.0026465
0.00014076 0.00078632 -0.00028383 -0.00023085 0.00035339 0.00051975 -0.0040339 0.0035834
0.10836 -0.30417 -0.0043376 0.0009158
-0.00015026 -0.0010277 0.00048181 0.00040692 0.00071836 0.0019089 -0.0014591 -0.0026082
-0.0045857 0.0010447 0.0055746 -0.41047
4400000000 0.059971 -0.32213 -0.00084659 0.0015343 -0.0024317 -0.0017431 0.00081084 0.0014035
5.8451e-05 0.00053805 -0.00027762 -0.00044558
-0.00085788 0.0015349 -0.16345 -0.16093 -0.0013296 0.0041022 -0.00044262 0.00042002
0.00018696 -0.00061542 0.00057015 0.00034434
-0.0025255 -0.0016649 -0.0012752 0.0041338 0.077941 -0.31743 2.3639e-05 -0.00018783
0.00014563 0.00035237 0.00086844 0.0012413
0.00085302 0.0013466 -0.00040566 0.00039624 -1.6543e-05 -0.00022511 -0.090279 -0.15688
-0.0031917 0.0055368 -0.001954 -0.0012558
4.0596e-05 0.0005969 0.0002394 -0.00059274 6.9191e-05 0.00027471 -0.0033447 0.0053396
0.077253 -0.31694 -0.0047874 0.00084802
-0.00022778 -0.00036589 0.00062656 0.00038386 0.00084211 0.0013046 -0.0022781 -0.0011385
-0.0043473 0.0010887 -0.039748 -0.41622
4460000000 0.023248 -0.32326 -0.00069105 0.00053656 -0.0039747 -0.00087524 0.0013658 -0.00074074
-0.00059319 0.001117 -0.0010836 -0.00023023
-0.00066829 0.00053474 -0.1865 -0.13244 -0.00063692 0.0044988 -0.00043077 0.00075963
-0.00034473 -0.00031895 0.00050993 -0.00058575
-0.0040048 -0.000835 -0.00056597 0.0045073 0.05123 -0.32412 -0.00043205 -0.00061161
0.00067176 0.00054994 0.0018313 0.0008219
0.0014482 -0.00070489 -0.00046835 0.00074023 -0.00045039 -0.00056702 -0.10522 -0.1357
-0.0018335 0.0056678 -0.0024579 -0.00076838
-0.00051429 0.0011962 -0.00041908 -0.00041193 0.00073357 0.00066704 -0.001739 0.0058504
0.042674 -0.3142 -0.0043204 0.0029289
-0.00092104 -0.00040233 0.00041725 -0.0006034 0.0018446 0.0007118 -0.0023553 -0.0010482
-0.0044129 0.0027926 -0.079569 -0.39868
4520000000 0.00038982 -0.32406 -0.00033874 -0.00023353 -0.0034542 0.00036288 0.00061543 -8.8533e-07
0.0017486 6.5132e-05 -0.00067162 0.0010283
-0.00034078 -0.00025828 -0.21061 -0.11554 0.00059571 0.0044914 0.00054356 0.00096038
-0.00023779 0.0001084 0.0003602 -0.0001412
-0.0034477 0.00039623 0.00069467 0.0045141 0.020868 -0.32252 -0.001142 0.00049105
0.00058533 -0.00055008 0.0017743 -0.0010624
0.00069002 -2.7019e-06 0.0006032 0.00093163 -0.0011008 0.00043357 -0.12173 -0.12629
-0.00047829 0.0058278 -0.0028851 -0.0003577
0.0015928 -2.938e-05 -0.00023211 3.7653e-05 0.00065007 -0.00055211 -0.00034982 0.0057742
-0.0034355 -0.32714 -0.0028632 0.0028906
-0.00072258 0.0010822 0.00030329 -9.7578e-05 0.0018633 -0.0010326 -0.0028963 -0.00022504
-0.0029011 0.003207 -0.10822 -0.39701
4580000000 -0.037124 -0.31839 -0.0010927 -0.00055304 -0.0032322 0.0022389 0.00086164 -0.00033998
0.00023738 0.00022272 -0.00053618 0.00070625
-0.0011014 -0.00055318 -0.2301 -0.09071 0.00088389 0.0041919 0.00057355 -6.1547e-05
-0.00019138 0.00012114 0.00013835 -0.00029972
-0.0031977 0.0023291 0.00093685 0.0041873 -0.010535 -0.3211 -0.00012818 0.00041903
-0.00036655 -0.00026628 0.0014618 -0.00081984
0.00083432 -0.0002915 0.00057082 -7.1083e-05 -0.0001198 0.00047397 -0.13314 -0.10285
0.0018712 0.0053113 -0.0025284 0.0010865
0.00021393 0.00018571 -0.00015658 0.00018484 -0.00037586 -0.00011782 0.0018314 0.0053601
-0.031161 -0.3348 -0.0024163 0.0038695
-0.00055399 0.00064296 9.4421e-05 -0.00039846 0.001413 -0.00080305 -0.0025448 0.0010973
-0.0022972 0.0034288 -0.15386 -0.36802
4640000000 -0.062959 -0.31162 -0.0022592 -0.0017713 -0.0030764 0.0024557 0.00058314 -0.0013513
0.0014554 -0.00013396 0.00027675 0.00099406
-0.0022616 -0.001799 -0.24132 -0.062291 0.0015255 0.0038119 0.00075201 0.0003468
-0.00018286 0.00047512 -0.00012374 -0.00067349
-0.0031603 0.0025156 0.0016073 0.0038243 -0.035327 -0.31466 0.00014168 0.00092808
0.00095463 0.00022881 0.00058898 -0.0022636
0.00057228 -0.00142 0.00078145 0.00032805 0.00010947 0.0009237 -0.13894 -0.087516
0.00338 0.0038712 -0.0026101 0.0016389
0.0015059 -0.00027089 -0.0002767 0.00038285 0.00098945 0.00019953 0.003358 0.0038874
-0.063393 -0.32138 -0.0024883 0.0036011
0.00023141 0.0010784 -1.1018e-05 -0.0006626 0.0005526 -0.0022757 -0.0025923 0.0015674
-0.0026314 0.0039681 -0.17308 -0.35839
4700000000 -0.08975 -0.30867 -0.0040619 -0.00031931 -0.0016689 0.0046787 -0.00085967 -0.00097519
0.0009376 -0.00067315 0.00091819 0.00057993
-0.0040558 -0.00033007 -0.25307 -0.044503 0.0024346 0.0040939 0.00053598 -0.00050449
0.00021463 0.00044531 -0.00026759 -4.0791e-05
-0.0015774 0.0047065 0.0024678 0.0040611 -0.064683 -0.30989 -0.00020925 0.00064069
0.00025892 -0.00033668 -4.3419e-05 -0.0016625
-0.00092476 -0.0010039 0.0005096 -0.00048278 -0.00023336 0.00069911 -0.15518 -0.067867
0.0033147 0.0015066 -0.0014652 0.0023579
0.00078643 -0.00064142 0.00025608 0.00047215 0.00031919 -9.5272e-05 0.0032623 0.0015393
-0.10233 -0.31636 -0.00084588 0.0039362
0.0009277 0.00052955 -0.00032883 -2.1454e-05 -0.00015582 -0.0016483 -0.001547 0.0024934
-0.00078612 0.0037474 -0.21642 -0.33089
4760000000 -0.121 -0.29494 -0.0048914 0.0011118 0.00051327 0.0046142 -0.00075851 -0.00071511
0.00041541 -0.0010098 0.00085976 -0.00043041
-0.0048957 0.0010833 -0.25073 -0.0025687 0.0030467 0.0032462 1.1457e-05 -0.00066512
0.00034046 0.00028743 0.0001939 -5.5156e-05
0.00055941 0.0046301 0.0030983 0.0032283 -0.096508 -0.29681 0.00078792 0.00042547
0.00096005 0.00015289 -0.0012728 -0.0010738
-0.00074359 -0.00070722 -1.3549e-05 -0.00065472 0.0008367 0.00032347 -0.15066 -0.051083
0.0022322 0.0013148 -0.0010196 0.0027024
0.00049442 -0.00096513 0.00036998 0.00021275 0.00095654 7.2633e-05 0.0021325 0.0012515
-0.13554 -0.30131 -0.00059381 0.0044798
0.00085189 -0.00030327 0.00022898 -0.00013314 -0.0012292 -0.0010316 -0.0010604 0.0025231
-0.00076471 0.0044816 -0.22807 -0.30915
4820000000 -0.14744 -0.28187 -0.0051098 0.0025287 0.0014565 0.0031255 -0.00079938 -0.0005114
0.00053574 -0.00087595 0.000101 -0.00025409
-0.0050788 0.0025259 -0.26284 0.01987 0.0041324 0.0033636 -0.00010169 -0.0003791
0.00029889 -0.00018852 -0.00016373 -0.00051304
0.0015265 0.003118 0.0041761 0.003298 -0.12239 -0.29355 0.00048846 -0.0004094
0.00064255 -0.00076607 -0.00069191 -9.0575e-05
-0.00083769 -0.00045423 -0.00013773 -0.00039122 0.00045819 -0.00030208 -0.16518 -0.033986
0.0018654 -0.0001041 7.4774e-05 0.002971
0.00041291 -0.00082461 0.00029207 -0.00018483 0.0006105 -0.00082149 0.0019805 -0.00013355
-0.17532 -0.28542 -8.6568e-05 0.0031551
0.00011448 -0.00029112 -0.00015807 -0.00049861 -0.00081802 -0.00015244 9.7578e-05 0.0030581
8.6825e-05 0.0031255 -0.26544 -0.27939
4880000000 -0.17933 -0.26366 -0.0043677 0.0044635 0.0021258 0.0031858 -0.0014938 0.00011053
-0.00089138 -0.0010499 0.00047651 -7.4669e-05
-0.0043383 0.0044768 -0.25544 0.060025 0.0046845 0.001789 -0.00037085 -0.00021318
-0.0001335 0.00027869 -0.00018069 1.7253e-05
0.002114 0.0031656 0.0047107 0.0017029 -0.14251 -0.28207 0.00040868 -0.00036811
-0.00017693 -0.0012204 -0.00057339 -0.00013082
-0.0015126 0.00013526 -0.0003939 -0.00020324 0.00042884 -0.00042351 -0.15928 -0.015887
0.00068444 -0.00036146 0.00095911 0.0024448
-0.00084888 -0.0010636 -0.00012303 0.00024165 -0.00019342 -0.0012393 0.00065088 -0.00037471
-0.20589 -0.27097 0.00028411 0.0028674
0.00046983 -4.2829e-05 -0.00014828 -3.2664e-05 -0.00037455 -0.00015992 0.0010661 0.0025082
0.00018611 0.0028499 -0.27792 -0.25128
4940000000 -0.20068 -0.24639 -0.0030624 0.0063856 0.0028776 0.0013613 -0.00029674 0.00078958
-0.0010696 -0.00059517 4.7909e-05 -0.00076369
-0.0030613 0.0063819 -0.26849 0.086604 0.0058183 0.0013637 -0.00010821 -0.00010181
0.00037214 -0.00028071 -0.00036888 9.6376e-05
0.0029387 0.0012802 0.0058356 0.0012779 -0.16277 -0.25838 0.00019927 -0.00049636
-0.00094709 -0.00015193 -0.00050327 1.2398e-06
-0.00032323 0.00078244 -0.00011593 -8.3384e-05 0.0001678 -0.00043121 -0.16672 -0.0056806
-0.00030347 0.00027796 0.0019202 0.0019955
-0.0011108 -0.00061512 0.00038732 -0.00034925 -0.0010826 -0.00012303 -0.00040911 0.00028922
-0.23084 -0.24495 0.0001298 0.0030443
4.1141e-05 -0.00078948 -0.00041429 0.00017496 -0.00056525 0.00011397 0.0017738 0.0018981
6.4976e-05 0.0030235 -0.30234 -0.22614
5000000000 -0.22098 -0.22363 -0.00031151 0.0072561 0.0031842 0.001864 -0.00016873 0.00067061
-0.00062143 0.00067256 -0.00016602 -0.0008085
-0.00035214 0.0072688 -0.25477 0.10348 0.0058827 -0.00064139 -0.00027217 -0.0001087
-0.00018702 -0.00052759 -0.00016876 -6.9482e-06
0.0031803 0.0018391 0.005884 -0.00074332 -0.19199 -0.24514 -0.00053947 -0.00074143
-0.00052096 -0.00035524 -0.00072307 -4.6399e-05
-0.00017205 0.0006691 -0.00028373 -0.00011546 -0.00048333 -0.00081108 -0.16082 0.018075
-0.00092108 0.0012884 0.0023673 0.0012417
-0.00066143 0.00063337 -0.00018396 -0.00054953 -0.00050286 -0.00043365 -0.00088646 0.0012609
-0.25883 -0.22195 0.00012713 0.003318
-0.00023892 -0.00085899 -0.00016076 -4.4781e-05 -0.00060387 -7.9738e-05 0.0024676 0.0012998
0.00018443 0.0033876 -0.31471 -0.19202
5060000000 -0.24315 -0.19698 0.0017287 0.0070241 0.003094 -0.00035348 9.1125e-05 0.00059496
-0.00035844 8.6354e-05 -0.00050751 -0.00025472
0.0017095 0.0070026 -0.23928 0.14043 0.005169 -0.0018403 -3.8411e-06 0.00019843
-0.00043732 -4.4243e-06 -0.00038919 0.00022739
0.0031702 -0.00038085 0.0051504 -0.0019039 -0.20651 -0.22454 -0.00032843 0.00022628
-0.00093631 2.8248e-05 -0.0010918 0.00016805
0.00010392 0.00058657 7.7514e-06 0.00020033 -0.00035841 0.00028814 -0.16351 0.025797
-0.00021791 0.0030909 0.0019018 0.00051885
-0.00034557 7.3762e-05 -0.00042318 -1.4171e-05 -0.00088695 5.1286e-05 -0.00024662 0.0031362
-0.27449 -0.19279 0.0011094 0.0035494
-0.0005084 -0.0002619 -0.00039967 0.00021744 -0.0012189 0.0001902 0.0019385 0.00044859
0.0011351 0.0035107 -0.32779 -0.16401
5120000000 -0.25929 -0.17202 0.0032389 0.0059601 0.0030492 -0.00053077 0.00037778 0.00064494
-0.00013094 0.00089209 -0.00047196 0.00018
0.0032113 0.0059462 -0.23425 0.16775 0.0049589 -0.002494 8.518e-05 0.00024195
-8.4767e-05 -5.064e-05 0.00015799 0.00030581
0.0030286 -0.00053761 0.004942 -0.002576 -0.22093 -0.20989 -4.6436e-05 0.00014155
-0.00029694 0.0010998 -0.0010953 0.00069377
0.00040697 0.00063175 7.8159e-05 0.00023736 -2.9426e-05 0.00010902 -0.15954 0.052036
0.0010352 0.0032895 0.0023654 0.00026168
-8.159e-05 0.00090919 -7.5965e-05 -4.64e-05 -0.00023671 0.0010846 0.0011155 0.0032073
-0.29028 -0.15906 0.0014375 0.0032026
-0.00050565 0.00018797 0.00018692 0.00029286 -0.0010571 0.00074467 0.002365 0.00035477
0.0013668 0.0032268 -0.34077 -0.12994
5180000000 -0.27641 -0.14286 0.0047335 0.0049168 0.0034455 -0.00089112 0.00023092 0.00052769
1.3231e-05 0.00018276 -0.00059652 0.00050222
0.0047291 0.0048856 -0.21336 0.18967 0.0043321 -0.0036901 -0.00030683 -0.00019257
-0.00010381 -0.00013515 -8.4738e-05 0.00012561
0.0034739 -0.0009921 0.0042971 -0.0037594 -0.23339 -0.17481 -0.00035336 0.00065331
3.4288e-05 -2.2166e-05 -0.00027906 0.00097012
0.00026686 0.00052449 -0.00033254 -0.00019389 -0.00036909 0.00070505 -0.15952 0.061091
0.0025858 0.0040148 0.0023349 -0.00071168
-5.5915e-06 0.00013918 -0.00010105 -0.00016572 7.3156e-05 2.7461e-05 0.0026576 0.0039114
-0.30298 -0.11805 0.0025425 0.0039801
-0.00051062 0.00056575 -0.00013389 0.00016704 -0.00053887 0.00093967 0.0023653 -0.0007713
0.0026079 0.0039492 -0.34421 -0.098678
5240000000 -0.28688 -0.11565 0.0050014 0.0035911 0.0027996 -0.002656 0.00066553 5.8255e-05
-0.00029967 -0.00011555 0.00017835 0.00057027
0.0049972 0.0035961 -0.20229 0.22863 0.0032817 -0.0047204 -3.2062e-05 0.0001149
-0.00024566 -2.0552e-05 0.00021507 0.00039227
0.0028144 -0.0027368 0.0032769 -0.0047581 -0.25058 -0.15012 0.00035593 0.00013382
-0.00015461 0.00063642 0.00013858 0.0010751
0.00066013 9.2137e-05 -2.3907e-05 0.0001304 0.00033556 0.00020703 -0.15989 0.082129
0.0036587 0.0026719 0.0016907 -0.0011973
-0.00038172 -4.5953e-05 -0.00027697 -6.4996e-06 -0.00021084 0.00058516 0.0036912 0.0026996
-0.31853 -0.076258 0.0034109 0.0027911
3.4429e-05 0.00048582 0.00027491 0.0003772 0.00012662 0.001089 0.0016576 -0.0011844
0.0033349 0.0027796 -0.35146 -0.065862
5300000000 -0.29278 -0.086474 0.0059721 0.0020482 0.0018142 -0.0031639 0.00015385 -0.00031332
0.00035522 0.00078995 0.00018338 0.00029212
0.0059579 0.0021094 -0.19522 0.23329 0.0022331 -0.0053324 -0.00011724 0.00019819
-1.7212e-05 0.00033662 0.00025689 0.00029472
0.0017573 -0.0031674 0.002166 -0.0054203 -0.26624 -0.1251 0.00028145 -0.00031232
0.00024746 0.00018699 0.0007774 0.00079351
0.000161 -0.00031825 -0.00010657 0.00019741 0.00021946 -0.00023624 -0.15228 0.090931
0.0052295 0.0019225 0.0013452 -0.0015331
0.00044015 0.00067624 -6.8535e-06 0.00033433 0.00026452 0.00030882 0.0052707 0.0018486
-0.33013 -0.048216 0.0028595 0.0024392
0.00016754 0.00028557 0.00024904 0.00031747 0.00069622 0.00072255 0.001381 -0.0015321
0.0029809 0.0024368 -0.34775 -0.030289
5360000000 -0.29419 -0.050379 0.0058905 0.0008566 0.0005176 -0.0037582 0.00038616 -6.0243e-05
7.6544e-05 0.0003045 0.00048271 -5.3309e-05
0.0059233 0.00089162 -0.15933 0.25497 0.00085454 -0.0056192 8.4519e-05 0.00028
-2.0611e-05 9.2625e-05 0.00051829 -0.00016436
0.00040215 -0.0037082 0.00074427 -0.0056787 -0.26636 -0.098287 0.00039284 0.00032224
0.00010496 0.00045117 0.00071179 0.00041425
0.00038274 -5.1712e-05 6.7632e-05 0.00029379 0.00042176 0.00025446 -0.15114 0.10923
0.0060151 -0.0003461 0.00077859 -0.001916
0.00011096 0.00030484 3.3409e-06 0.00016285 4.1437e-05 0.00044943 0.0059996 -0.00040175
-0.32738 -0.010466 0.0046904 0.0024646
0.00048024 -0.00012841 0.0005103 -0.00017499 0.00072596 0.00044903 0.00073827 -0.0019586
0.0046184 0.0024148 -0.34722 -0.0026871
5420000000 -0.29774 -0.027241 0.0059492 -0.0010178 -0.00051485 -0.0036355 -7.5305e-05 -0.00014488
0.00076267 0.00054505 0.00013864 -0.00029804
0.005968 -0.00097599 -0.14036 0.28301 0.00011933 -0.0054045 0.0001158 0.00016597
0.00015104 2.8798e-06 0.00027847 -0.00018312
-0.000573 -0.0036166 4.5953e-05 -0.0054239 -0.28352 -0.065725 -0.00013915 -0.00049106
0.0008088 0.00017148 0.0010181 0.00013241
-4.076e-05 -0.00012475 0.00012249 0.00013875 -0.00010673 -0.00044416 -0.14003 0.12409
0.0048156 -0.001944 0.00030592 -0.0015384
0.00082274 0.00050563 0.00012261 2.9262e-05 0.00087153 0.00014358 0.0049194 -0.0019923
-0.33122 0.019218 0.0048201 0.00096486
0.00024758 -0.00026411 0.00022525 -0.00019648 0.001086 0.00016439 0.00020808 -0.0015604
0.0048103 0.0010499 -0.34067 0.039885
5480000000 -0.29085 0.0089374 0.0048501 -0.0017443 -0.0018286 -0.0029659 0.00041847 2.6128e-06
0.0008719 -0.00021791 -3.4456e-05 -0.00011767
0.0048785 -0.0017351 -0.12684 0.29113 -0.0014028 -0.0056685 4.6437e-05 0.00021788
6.0693e-05 -8.29e-06 0.00025171 -0.00015823
-0.0019148 -0.0029635 -0.0014962 -0.005663 -0.28803 -0.044827 -0.00020072 0.00024291
0.00060084 -0.00035376 0.00085477 -5.6693e-05
0.00039643 1.7188e-05 5.3134e-05 0.00022935 -0.00022042 0.0001589 -0.134 0.13476
0.0043312 -0.0033194 -0.00019774 -0.0019265
0.00086157 -0.00024588 5.3318e-05 -3.1195e-05 0.00063766 -0.00032542 0.0042606 -0.0033422
-0.32166 0.047612 0.0045362 0.00032917
-0.0001472 -0.0001514 0.00023909 -0.00010008 0.00081491 -0.00011806 -8.8833e-05 -0.0019093
0.0045156 0.00028001 -0.33243 0.060754
5540000000 -0.28917 0.034556 0.0042416 -0.0023198 -0.0026139 -0.0021416 0.00039968 -0.000304
0.00018983 -0.00020254 -0.00044348 4.8917e-05
0.0042633 -0.0023068 -0.087185 0.30933 -0.002474 -0.0051199 0.00039866 0.0001816
-0.00012185 -0.00014713 -0.00014716 -0.00039724
-0.0025683 -0.0021275 -0.0025502 -0.0050582 -0.28856 -0.023576 0.00021566 -0.00011509
0.00031071 -8.065e-05 0.00037527 -0.0003529
0.00041793 -0.00031097 0.00039592 0.00017749 0.00022023 -0.00012139 -0.12311 0.15668
0.0027237 -0.0040192 -0.00083226 -0.0018886
0.00023027 -0.00023501 -3.2736e-05 -0.00011113 0.00036239 -0.00011962 0.0026916 -0.0040679
-0.30874 0.0821 0.0050665 -0.00097835
-0.00036634 0.00012164 -0.00019117 -0.00039888 0.00049726 -0.00029007 -0.00086683 -0.0018568
0.0050907 -0.00095739 -0.32579 0.10288
5600000000 -0.27837 0.062936 0.0036151 -0.0034533 -0.0025113 -0.0017624 0.00033237 -0.00037402
0.00032208 -0.00023226 0.00027585 0.00037563
0.0036364 -0.0034408 -0.084299 0.32408 -0.0035977 -0.0047551 0.00011879 -0.00021861
-0.00010206 7.1226e-05 -0.00015436 -0.00026233
-0.0025053 -0.0017177 -0.0036935 -0.0046757 -0.28822 0.0088754 -8.5284e-05 8.7954e-05
0.0002715 -0.00048846 0.0006239 -0.00049699
0.00029816 -0.00034277 0.00011026 -0.00022576 -8.1841e-05 8.8754e-05 -0.11531 0.15628
0.0018375 -0.0039008 -0.0010936 -0.0011454
0.00029628 -0.00023715 -9.1754e-05 9.1682e-05 0.00025295 -0.00052713 0.0018054 -0.0038776
-0.29957 0.11247 0.0043259 -0.0011528
0.00021384 0.00028676 -0.00017157 -0.00021742 0.00052691 -0.00063486 -0.0011058 -0.0011272
0.0044574 -0.0012031 -0.30415 0.11749
5660000000 -0.26803 0.084661 0.0033204 -0.0035725 -0.003361 -0.00061422 -0.00032702 -0.00071815
-3.1966e-05 -0.00057908 0.00052557 -0.00015786
0.0033106 -0.0035613 -0.044236 0.31608 -0.0044549 -0.0031498 -1.3988e-05 -0.00015149
0.00017317 4.3837e-05 -9.3901e-05 -5.8787e-05
-0.0033731 -0.00059429 -0.0045428 -0.0030625 -0.29023 0.032185 -0.00013718 0.00011322
-0.00033428 -0.00047795 0.00010397 -0.0011583
-0.00032669 -0.00073585 -1.2963e-05 -0.00012981 -0.00012924 0.00011052 -0.10107 0.1764
0.00056359 -0.0040531 -0.0013234 -0.00097365
-8.3939e-05 -0.0006393 0.00018908 1.9801e-05 -0.00032298 -0.00051493 0.00059341 -0.004081
-0.28671 0.13995 0.0043429 -0.0020585
0.00055949 -0.0002586 -6.0758e-05 -9.5875e-05 0.00026689 -0.0012133 -0.0013833 -0.0010236
0.0042493 -0.0020381 -0.29705 0.15371
5720000000 -0.25404 0.10787 0.0027276 -0.0041131 -0.0028883 0.0008452 -0.0005752 -0.00025435
-0.00048064 -0.00011942 -0.0001654 -0.00043402
0.0027268 -0.0041138 -0.016211 0.34331 -0.0054641 -0.0027433 8.2459e-05 -5.5962e-05
-0.00022872 4.2329e-05 -0.00020187 0.00021156
-0.0028719 0.00091479 -0.005516 -0.002653 -0.28763 0.063828 0.00019193 8.8199e-05
0.00018117 0.00035878 -1.2437e-05 -0.0001463
-0.00052671 -0.00024463 7.0199e-05 -5.474e-05 0.00024827 0.00011458 -0.085104 0.17893
-0.00011026 -0.0034902 -0.0016052 -0.00046818
-0.00047053 -0.00013642 -0.00026143 7.7049e-05 0.00014602 0.00023978 -0.00015216 -0.0035329
-0.27663 0.16737 0.0042209 -0.0034757
-4.4666e-05 -0.00049292 -0.00028054 0.0001443 1.6065e-05 -0.00032161 -0.00151 -0.00046023
0.0041635 -0.0034759 -0.26699 0.17213
5780000000 -0.23849 0.12474 0.0016295 -0.0046693 -0.0023742 0.0010752 -0.00072303 6.9962e-05
-0.00039541 -0.00027691 -0.00018777 -0.00030099
0.0016486 -0.004685 -0.0031424 0.33839 -0.0058703 -0.00086171 -6.6035e-06 -0.0001877
-2.8978e-05 -4.3064e-06 -5.2e-05 -0.00012153
-0.002369 0.0010859 -0.0058803 -0.00076039 -0.28413 0.079843 -6.9719e-05 -2.14e-05
9.025e-05 -0.00011801 -0.00044913 -0.00069715
-0.0007179 9.9456e-05 -3.7932e-06 -0.00019819 -9.0275e-05 -7.0465e-05 -0.076371 0.19472
-0.00028902 -0.0031419 -0.0012916 1.6487e-06
-0.00037575 -0.00038374 7.4509e-06 -3.7066e-05 0.00013237 -0.00010777 -0.00024654 -0.0031321
-0.26682 0.18819 0.0030208 -0.0033721
-0.00012655 -0.00027728 -3.0466e-05 -0.00012515 -0.0003575 -0.00064164 -0.0013913 3.2368e-05
0.0031092 -0.0035492 -0.25871 0.19394
5840000000 -0.22634 0.14637 0.00036959 -0.0053473 -0.0020807 0.0010875 -0.00017503 0.00026255
-0.00043196 0.00016433 -0.00032256 -0.00028126
0.00037646 -0.0053408 0.031765 0.34253 -0.0057743 0.00029962 -0.00022335 1.5606e-05
0.00019199 -2.5705e-05 -0.00024212 0.00016802
-0.0020713 0.0011219 -0.0058114 0.00041621 -0.27898 0.10456 -0.00020319 -3.5085e-05
5.51e-05 -0.00055487 -0.00046638 -0.0002629
-0.00018324 0.00026329 -0.00021469 3.5173e-05 -0.00018729 3.2111e-07 -0.054557 0.19824
-0.0006256 -0.0033348 -0.0013268 0.00014629
-0.0004145 0.00021368 0.00016038 -4.3542e-05 -3.2078e-05 -0.00059142 -0.00065053 -0.0032965
-0.25031 0.19844 0.0026434 -0.0041228
-0.00043072 -0.00025872 -0.00019388 0.00019375 -0.00047835 -0.00029654 -0.001235 0.00019103
0.0026241 -0.004012 -0.22386 0.21871
5900000000 -0.21226 0.15925 -0.0015949 -0.0054872 -0.0022187 0.0023088 -0.00017147 6.4576e-05
0.00012014 -0.00015802 -2.72e-05 0.00028204
-0.0015805 -0.0054893 0.052511 0.34355 -0.0052259 0.0017698 2.2042e-05 -4.6437e-05
1.5856e-05 -0.00022889 -6.3542e-05 -8.5599e-05
-0.0021935 0.0023444 -0.0052017 0.0018416 -0.26324 0.12058 -5.9152e-05 -3.956e-05
-0.0003864 -0.00032579 -0.00080055 -0.00019939
-0.0001498 3.23e-05 3.2096e-05 -5.2666e-05 -0.00010439 -7.2493e-05 -0.046546 0.20895
-0.00077222 -0.0033729 -0.0010539 0.00026732
0.00011901 -0.00019683 7.5824e-06 -0.0002392 -0.00042235 -0.00035303 -0.00079581 -0.003339
-0.22463 0.21523 0.0018891 -0.0048904
5.541e-05 0.00022741 -2.7154e-05 -8.3092e-05 -0.00076188 -0.00016457 -0.0010868 0.00026612
0.0020576 -0.0049466 -0.20999 0.22894
5960000000 -0.19353 0.17188 -0.0027568 -0.0040558 -0.00075738 0.0026563 -8.8336e-05 0.00017524
-0.00015431 0.00010218 -8.0816e-05 6.2619e-05
-0.0027476 -0.0040506 0.078276 0.34282 -0.0042473 0.0021362 -0.00016935 7.5375e-06
-3.0149e-05 0.0001313 9.0628e-05 0.00022093
-0.00071731 0.0026803 -0.0041966 0.0022046 -0.25025 0.14598 -1.4223e-05 -0.00021376
-0.00024005 6.0939e-05 -0.00039399 -0.00013796
-4.1913e-05 0.00018148 -0.00017457 4.8528e-06 -1.0962e-05 -0.00018487 -0.028954 0.21691
-0.0017899 -0.003163 -0.0010419 0.0010293
-0.00018796 0.00010002 -2.1936e-05 0.00013793 -0.00031001 5.2979e-05 -0.001754 -0.0031299
-0.20561 0.22947 0.00060331 -0.0050077
-7.1171e-05 0.0001079 8.0588e-05 0.00019785 -0.00046749 -9.6838e-05 -0.0011136 0.001056
0.00047366 -0.0050122 -0.18151 0.25668
6020000000 -0.1761 0.18851 -0.0036468 -0.0032477 -0.00034938 0.0028072 8.7423e-06 0.00054238
-0.00029336 0.00039623 -7.4267e-05 0.00024603
-0.003638 -0.0032513 0.10577 0.33636 -0.0047933 0.0030032 -6.969e-05 0.00014034
-0.00019281 8.8946e-05 -0.00022423 0.00018935
-0.00032241 0.002844 -0.0047674 0.0030955 -0.23119 0.15926 -0.00028097 0.00030421
-0.00072133 -0.00012499 -0.00040904 0.00045376
-3.8042e-05 0.0005524 -5.637e-05 0.0001337 -0.00026423 0.00026394 -0.022093 0.21393
-0.0023658 -0.0032442 -0.00066906 0.00070465
-0.00027744 0.00036849 -0.00017024 0.00011391 -0.00069727 5.2395e-06 -0.0024798 -0.0032544
-0.17709 0.24504 -0.00030203 -0.0048679
-0.00010285 0.00023648 -0.00021372 0.00022061 -0.00045668 0.00050505 -0.00057265 0.00064014
-5.8306e-05 -0.004749 -0.15569 0.2568
6080000000 -0.15562 0.19704 -0.0039556 -0.0011154 0.0012043 0.0028965 0.00010715 6.3078e-05
4.5383e-05 3.2647e-05 0.00019111 -3.5884e-05
-0.0039542 -0.0011043 0.12816 0.3371 -0.0032518 0.0045068 -3.3944e-05 -4.2966e-05
8.318e-06 0.00014827 0.00015644 0.00031319
0.0012028 0.0029014 -0.0031766 0.0045927 -0.21357 0.18509 0.00021797 0.00017036
-0.0003462 0.00067203 -0.00021263 0.00030262
0.00012347 3.7651e-05 -3.654e-05 -2.7318e-05 0.000188 0.00018817 -0.0048911 0.22133
-0.0037384 -0.0024889 -0.00099304 0.00087743
1.9011e-05 8.5626e-05 3.8048e-05 0.00015252 -0.00037525 0.000678 -0.0037431 -0.0024381
-0.14766 0.26192 -0.00060927 -0.0048877
0.0001698 2.3361e-05 0.00019831 0.0003548 -0.00018899 0.00029188 -0.0010078 0.00087289
-0.00082819 -0.0051273 -0.13317 0.27853
6140000000 -0.14054 0.21109 -0.003534 -0.00079202 0.0014135 0.0022632 2.1405e-05 1.3427e-05
-2.4386e-05 3.7473e-05 0.0004707 -4.1011e-05
-0.0035407 -0.00079829 0.15304 0.31996 -0.0024242 0.005217 6.0651e-05 5.9225e-05
0.00031172 3.2281e-05 0.00024837 9.4856e-05
0.0014463 0.002227 -0.0023397 0.0052752 -0.19095 0.20588 0.00033039 -6.2574e-05
0.0001251 0.00069194 0.00010045 0.00056674
2.0455e-05 3.5007e-05 6.8183e-05 5.7797e-05 0.00032339 -8.1678e-05 0.0067262 0.21392
-0.0044253 -0.0015137 -0.00043559 0.0015299
5.2771e-05 -9.133e-06 0.000344 4.2116e-05 0.00012544 0.00068461 -0.0044733 -0.0014917
-0.12904 0.28294 -0.0028134 -0.0046647
0.00054266 -4.8315e-05 0.00025872 6.2922e-05 5.849e-05 0.0006222 -0.00041233 0.0015174
-0.0025595 -0.0045296 -0.095633 0.27774
6200000000 -0.12392 0.21725 -0.0030376 -0.00029373 0.0021829 0.0014101 5.953e-05 0.00035736
-0.00023287 0.00017387 -7.1575e-05 -0.00031659
-0.0030353 -0.00030258 0.1825 0.31954 -0.0010124 0.005244 5.4853e-05 0.00024338
9.4881e-05 -1.0078e-05 8.313e-05 8.6109e-05
0.002208 0.0014308 -0.00090134 0.0052686 -0.17135 0.22095 0.00014189 -0.00032277
0.00050735 -1.0899e-05 0.000234 0.00023514
7.2243e-05 0.00033542 4.4368e-05 0.00022954 0.00016639 -0.00034196 0.02135 0.22246
-0.0046136 -0.00026359 8.513e-05 0.0012062
-0.00024075 0.00028629 9.4056e-05 -5.3845e-06 0.00057506 1.0777e-05 -0.0046337 -0.00019299
-0.11602 0.29117 -0.0034785 -0.0036822
-0.00015973 -0.00030593 0.00011057 6.6906e-05 0.00039734 0.00033952 3.2607e-05 0.001115
-0.003483 -0.0036926 -0.08162 0.28909
6260000000 -0.11014 0.23035 -0.0031586 0.0007108 0.0020866 0.00080481 0.00031699 -7.3209e-05
0.00017233 0.00022412 -0.00011674 -4.9618e-05
-0.0031626 0.00066992 0.19889 0.30407 -0.00021772 0.0053351 6.4136e-05 -0.00010706
-5.754e-05 -9.5681e-05 0.00030896 4.7701e-05
0.0021126 0.00072374 -0.00011218 0.0053399 -0.15111 0.24181 6.4185e-05 -9.1414e-06
0.00032305 -0.00016378 0.00039803 0.00030847
0.00030054 -5.6596e-05 7.1183e-05 -0.00011247 0.00012091 -1.3436e-05 0.035508 0.21787
-0.0044052 0.0012286 0.00060149 0.0013661
0.00010328 0.0001585 -6.3988e-05 -9.1325e-05 0.00034574 -7.8189e-05 -0.0044211 0.0012336
-0.091397 0.29075 -0.0036255 -0.0030872
-0.00010264 -0.00015307 0.00030345 0.00011422 0.0002685 0.00030281 0.00060761 0.0013544
-0.0038652 -0.0028797 -0.03744 0.28894
6320000000 -0.095267 0.23522 -0.002676 0.0013808 0.0021897 -0.00034157 -7.099e-06 0.00012099
-0.0005139 0.00039077 -0.00031241 0.00018677
-0.0026822 0.0013745 0.22532 0.29645 0.0017088 0.0056504 4.1937e-05 0.00010411
-4.3316e-05 -5.0616e-05 4.1136e-05 -1.1232e-05
0.0021824 -0.00039193 0.0018332 0.0056274 -0.13248 0.25235 -0.00017073 -0.00035379
0.00037938 1.7e-05 0.00035496 0.00027322
9.4736e-06 0.00014069 5.2937e-05 0.00010934 -0.00021665 -0.00029101 0.035035 0.22011
-0.0039662 0.0019049 0.00072341 0.00077109
-0.00045408 0.0003841 -3.9627e-05 -4.1808e-05 0.00033897 -4.1014e-06 -0.003934 0.0018952
-0.06686 0.30262 -0.0050439 -0.0016064
-0.00029287 0.00018558 -7.9319e-07 -1.9208e-05 0.00047724 0.00027349 0.00066242 0.00075785
-0.0048559 -0.0015827 -0.027172 0.28881
6380000000 -0.075908 0.24113 -0.0019476 0.0018015 0.0016651 -0.00048705 1.5667e-05 -8.168e-05
0.00029668 0.00018566 -7.3484e-05 0.00019034
-0.0019607 0.0018099 0.24272 0.27729 0.0029974 0.0042065 -0.00011429 -0.00010704
-0.00020126 -0.00013493 -9.6762e-05 -0.00025442
0.0016513 -0.0005309 0.0030624 0.0041867 -0.10458 0.26848 -0.00019758 0.00015218
0.0004319 -0.00011409 0.0005373 0.00020592
2.7307e-05 -7.8074e-05 -0.00010871 -0.00010192 -0.0002388 0.00012815 0.055713 0.20952
-0.0031383 0.0032647 0.00080499 0.00080791
0.00027879 0.00022452 -0.00023575 -0.00014262 0.00045043 -0.00010209 -0.003164 0.0033215
-0.045911 0.2949 -0.0046942 -9.6157e-05
-5.4312e-05 0.00010112 -9.563e-05 -0.0002458 0.00050294 0.0001144 0.0007793 0.00086629
-0.0047911 -0.00028529 0.013658 0.29143
6440000000 -0.05511 0.25338 -0.00093314 0.0024105 0.0018511 -0.00077366 0.00037904 -0.00012529
0.00029379 -0.0004049 -0.00023806 -0.00016879
-0.00094798 0.0024291 0.26246 0.26469 0.0032721 0.0030564 9.3096e-05 -5.9712e-05
-0.0001062 -3.1339e-05 -5.574e-06 -0.00035318
0.0018846 -0.00080427 0.0033288 0.002998 -0.088891 0.28469 -0.00025108 0.00023636
-0.0002682 -0.00011529 0.0005169 -0.00036823
0.00037895 -0.00014763 0.00010635 -5.7893e-05 -0.00027535 0.00025001 0.05733 0.20703
-0.0019166 0.0038338 0.00095529 0.00075344
0.00028465 -0.00044862 -0.00013182 -2.8706e-05 -0.0003912 -9.0793e-05 -0.0018542 0.0038614
-0.0053564 0.30187 -0.0046357 0.0010934
-0.00022955 -0.00013386 -3.0673e-05 -0.0003273 0.00054128 -0.00029005 0.0010726 0.00067781
-0.0047501 0.0012585 0.023493 0.27674
6500000000 -0.03516 0.2545 -0.00026688 0.0020292 0.0013567 -0.00094713 0.00019557 -7.1153e-05
6.5839e-05 0.00012936 -0.0001186 0.00018785
-0.00027994 0.0020307 0.28898 0.23888 0.0035544 0.0026246 0.00010484 4.0699e-05
0.00012507 0.00012653 0.00024056 -0.00010747
0.0013106 -0.00097616 0.0036315 0.0025546 -0.076144 0.28236 4.1245e-05 -2.2565e-05
4.5965e-05 -0.00022187 -6.2606e-05 -0.00037587
0.00017019 -6.6636e-05 8.574e-05 5.2038e-05 1.7644e-05 -2.1925e-05 0.082063 0.202
-0.00036825 0.0039789 0.0010609 0.00037278
1.8046e-05 0.00011583 0.00015246 0.00015483 0.00010153 -0.00021654 -0.00037541 0.0040569
0.017755 0.30608 -0.0033314 0.0025021
-1.5304e-05 0.00030736 0.00020762 -7.7002e-05 -0.00010341 -0.00047548 0.0010054 0.00038234
-0.0030779 0.00218 0.062276 0.28056
