# Supplementary material for: Early Detection of Alzheimer’s Disease via Machine Learning-Based Microwave Sensing: An Experimental Validation
Source: Sensors (Basel). 2025 Apr 25;25(9):2718. doi: 10.3390/s25092718 (PMC12074295; doi:10.3390/s25092718)
Supplement: Supplementary file 1 [file sensors-25-02718-s001.zip › measurements_paper_sensors/26 febbraio - PART1/set9/CSF_10_m8.s6p]

!Keysight Technologies,M9804A,MY58100912,A.14.10.03
!Date: Thursday, April 27, 2023 10:28:33
!Correction: S11(C  6-Port  ) 
!S12(C  6-Port  ) 
!S13(C  6-Port  ) 
!S14(C  6-Port  ) 
!S15(C  6-Port  ) 
!S16(C  6-Port  ) 
!S21(C  6-Port  ) 
!S22(C  6-Port  ) 
!S23(C  6-Port  ) 
!S24(C  6-Port  ) 
!S25(C  6-Port  ) 
!S26(C  6-Port  ) 
!S31(C  6-Port  ) 
!S32(C  6-Port  ) 
!S33(C  6-Port  ) 
!S34(C  6-Port  ) 
!S35(C  6-Port  ) 
!S36(C  6-Port  ) 
!S41(C  6-Port  ) 
!S42(C  6-Port  ) 
!S43(C  6-Port  ) 
!S44(C  6-Port  ) 
!S45(C  6-Port  ) 
!S46(C  6-Port  ) 
!S51(C  6-Port  ) 
!S52(C  6-Port  ) 
!S53(C  6-Port  ) 
!S54(C  6-Port  ) 
!S55(C  6-Port  ) 
!S56(C  6-Port  ) 
!S61(C  6-Port  ) 
!S62(C  6-Port  ) 
!S63(C  6-Port  ) 
!S64(C  6-Port  ) 
!S65(C  6-Port  ) 
!S66(C  6-Port  ) 
!S6P File: Measurement: :
# Hz S  RI   R 50
500000000 -0.32816 -0.0655 -0.010186 -0.0011725 -0.0082712 0.012183 -0.0044876 0.011911
0.013173 0.0067699 -0.0043173 0.0084549
-0.010156 -0.0011986 -0.40976 -0.074856 0.00823 -0.010913 0.00098126 0.012527
0.0081238 0.0034555 0.00076385 0.014487
-0.0082407 0.012161 0.0082062 -0.010959 -0.25765 0.18951 0.0068616 0.0035629
-0.0024233 0.0086177 0.001281 0.012123
-0.0044391 0.0119 0.0010124 0.012554 0.0068653 0.003577 -0.3271 0.039907
-0.02036 -0.0047915 0.015306 0.026992
0.013205 0.0067399 0.0081542 0.003437 -0.002416 0.0085965 -0.020361 -0.004743
-0.21996 -0.23222 -0.029037 0.0046867
-0.0043056 0.0083774 0.00079542 0.014511 0.0012781 0.012132 0.015342 0.026987
-0.029076 0.0046709 -0.26318 -0.14357
560000000 -0.31657 0.10282 -0.021996 -0.067437 0.00029451 0.012908 0.0054048 0.010585
0.010386 0.0038397 0.01089 0.0094967
-0.021995 -0.067364 -0.37147 0.089951 -0.041146 -0.039643 0.013829 0.0027114
-0.01402 -0.005335 0.0049211 -0.0011665
0.00035977 0.012924 -0.041337 -0.039574 -0.18246 0.24074 -0.00023453 -0.0054269
0.018055 0.0057342 0.0075856 -0.0054871
0.0054953 0.010529 0.013896 0.0027204 -0.00025586 -0.0054386 -0.30446 0.13012
0.0063862 -0.0221 0.0065811 -0.021152
0.010491 0.0038813 -0.014016 -0.0053526 0.018082 0.0058015 0.0064657 -0.022111
-0.30097 -0.051174 0.01247 -0.051914
0.010932 0.0095068 0.0049499 -0.0011462 0.0075915 -0.0055045 0.0065162 -0.021129
0.01252 -0.051947 -0.32917 0.0071406
620000000 -0.27601 0.081592 -0.023348 0.0087648 0.0030345 0.0092124 0.0086569 -0.0043191
0.012171 -0.00051145 0.001524 -0.0021863
-0.023364 0.0087798 -0.39971 0.035401 -0.019203 4.305e-05 -0.0017426 -0.002165
0.012552 -0.0054786 0.00066386 -0.0031348
0.0030737 0.0092043 -0.019242 9.7112e-05 -0.15568 0.24957 -0.00092117 -0.0053039
-0.0038385 -0.0026595 0.0093913 -0.0033369
0.0087023 -0.0042971 -0.0017708 -0.0021551 -0.00092417 -0.0052947 -0.26257 0.14012
-0.039677 -0.021037 0.013041 0.027713
0.012134 -0.000564 0.012566 -0.0055218 -0.003865 -0.0026344 -0.039726 -0.020939
-0.21554 -0.085447 -0.04332 0.012577
0.001537 -0.0021008 0.00068975 -0.0031795 0.0093927 -0.0033497 0.012941 0.027716
-0.043279 0.01246 -0.24522 -0.033343
680000000 -0.24187 0.17414 -0.026374 -0.014954 0.0045894 0.0057089 0.0013145 -0.0073066
-0.0020258 -0.011713 0.0061588 -0.0062868
-0.026333 -0.014975 -0.39056 0.13677 -0.033116 -0.0022889 -0.0019498 -0.00039865
-0.0013739 -0.0096436 -0.00059825 -0.0017294
0.0046358 0.0057071 -0.033165 -0.0022124 -0.10839 0.27232 -0.0010431 -2.6728e-05
-0.0014044 0.00069952 -0.00305 -0.0091886
0.0012838 -0.0073149 -0.0019524 -0.00039067 -0.0010331 -3.5148e-05 -0.21951 0.19174
-0.022768 -0.0081843 -0.0093037 -0.012025
-0.0020961 -0.011709 -0.0013967 -0.0096439 -0.0014131 0.00069764 -0.022732 -0.0082191
-0.28209 0.015801 -0.0052437 -0.0079984
0.0059487 -0.0063388 -0.00060929 -0.0017163 -0.0030824 -0.0091943 -0.0093706 -0.012053
-0.0052757 -0.0079493 -0.26069 0.073698
740000000 -0.19586 0.16722 -0.041513 0.026433 0.014027 -0.0039835 0.00015965 -0.0040086
-0.0043177 -0.0018417 -0.0066993 0.0029238
-0.041453 0.026319 -0.33743 0.15647 -0.037442 0.034341 0.00016742 -0.0060958
-0.013376 0.0068482 -0.0017953 -0.0059009
0.014058 -0.0040039 -0.037384 0.034509 -0.075747 0.27313 -0.001416 0.0032753
-0.0019808 -0.0055931 -0.0019573 0.00066839
0.00018446 -0.0040263 0.00015759 -0.0061039 -0.0013992 0.0032992 -0.20308 0.19915
-0.043216 -0.0096922 0.02313 0.016242
-0.0043126 -0.0019963 -0.01341 0.0069196 -0.0019613 -0.0056568 -0.043291 -0.0096475
-0.1797 0.048654 -0.045451 -0.0013612
-0.0066453 0.0029818 -0.0017782 -0.0058886 -0.0019622 0.00070503 0.023209 0.016211
-0.045411 -0.0013758 -0.25183 0.07868
800000000 -0.16656 0.2129 -0.022669 0.015808 0.0058596 -0.010264 -0.0045654 -0.0019496
-0.0036583 0.0016509 0.0043458 0.0006755
-0.022666 0.015784 -0.34529 0.22758 -0.009112 0.034657 -0.002218 0.0022628
3.5449e-07 0.0025854 0.00074731 0.0051079
0.005792 -0.010298 -0.0090222 0.034731 -0.037214 0.29925 0.0011085 0.0013874
0.00012588 0.0031287 -0.0017268 0.00097443
-0.0046101 -0.001963 -0.0022215 0.0022589 0.0011029 0.0013789 -0.1749 0.22712
-0.029648 0.01287 0.014808 -0.01014
-0.003647 0.0016925 1.3938e-05 0.0025878 0.00014777 0.0031246 -0.029629 0.012919
-0.23183 0.074002 -0.018338 0.019819
0.0043728 0.00062385 0.00078035 0.0051202 -0.0017289 0.00098969 0.014837 -0.010123
-0.018315 0.019828 -0.24798 0.13084
860000000 -0.13308 0.23404 -0.018809 0.030554 -0.0031715 -0.010354 -0.0019613 0.00052291
0.0033991 0.0052934 -0.0036137 -0.0031061
-0.018817 0.030508 -0.29891 0.2729 0.0072995 0.035036 -4.3178e-05 0.0019881
0.0034597 0.00078676 0.0038072 9.3755e-05
-0.0031966 -0.010358 0.0074161 0.035067 0.010786 0.30966 -0.00064453 -0.00055872
0.002359 -0.0016641 0.0017925 0.0042627
-0.0019322 0.00048625 -4.0608e-05 0.0019787 -0.00064537 -0.0005541 -0.13917 0.23915
-0.018887 0.01777 -0.0065886 -0.0095988
0.003381 0.0052395 0.0034591 0.0007786 0.0023522 -0.001666 -0.018907 0.017802
-0.17901 0.1341 -0.025943 0.015773
-0.0036061 -0.003076 0.0038099 9.3047e-05 0.0018117 0.0042637 -0.0065569 -0.0096346
-0.025907 0.015745 -0.19901 0.17821
920000000 -0.11025 0.25806 0.0041231 0.039623 -0.0094926 -0.0047831 -0.0017934 0.0017133
0.0001865 0.0017844 0.003202 -0.0013086
0.004102 0.039599 -0.27228 0.29515 0.028243 0.023418 0.0014458 0.0011836
0.0069363 -0.00038515 0.0039181 -0.0030651
-0.00952 -0.0047574 0.028379 0.023371 0.057423 0.31223 0.0016693 -2.9692e-05
0.00064701 -0.00052498 0.0008997 -0.0014342
-0.0017963 0.0017219 0.0014613 0.0011638 0.0016713 -2.4214e-05 -0.11535 0.25639
-0.012352 0.031152 0.0036651 -0.006861
0.00017708 0.0017801 0.0069072 -0.00039709 0.00065129 -0.00053915 -0.012293 0.031188
-0.17024 0.13796 -0.0028184 0.02808
0.0031907 -0.0013101 0.0039078 -0.003053 0.00089985 -0.0014264 0.0036919 -0.0068179
-0.0028372 0.028062 -0.20919 0.19129
980000000 -0.064086 0.27988 0.016446 0.031105 -0.0096342 0.004718 0.0019483 0.0035262
0.0038352 -0.0015601 -0.0035591 -0.0026814
0.016414 0.031104 -0.22039 0.33245 0.03364 0.0055158 0.0018551 -0.00024057
0.0016609 -0.0061907 -0.00045304 -0.0027828
-0.0096318 0.0047476 0.033714 0.0054253 0.10413 0.30714 0.00051521 -0.0011384
0.00020221 -0.0018117 0.0015452 -0.00030849
0.0019622 0.003547 0.0018729 -0.00025508 0.00052238 -0.0011326 -0.076587 0.26823
0.0070272 0.030958 -0.0094365 -0.0081207
0.0038189 -0.0015675 0.0016118 -0.0062354 0.00020127 -0.0018068 0.0070755 0.030968
-0.13943 0.173 0.0047794 0.020974
-0.003556 -0.002665 -0.00047946 -0.0027589 0.0015406 -0.0003197 -0.009412 -0.0081495
0.0047699 0.020937 -0.16639 0.23949
1040000000 -0.023357 0.28992 0.033485 0.020195 -0.0011808 0.0077371 0.0026164 0.00067823
0.00024533 -0.0033549 -0.0001007 -0.0016065
0.033461 0.020226 -0.18529 0.34707 0.030292 -0.014528 0.0013902 -0.0017413
-0.002478 -0.0027456 -0.0010417 -0.0029112
-0.0011631 0.0077279 0.030298 -0.014649 0.15087 0.29485 -0.0005485 -0.0014111
-0.0016544 -0.0010456 -0.00059911 -0.0011042
0.002582 0.00067735 0.0013986 -0.0017614 -0.00055094 -0.0014191 -0.049518 0.27877
0.019276 0.019856 -0.002498 0.001384
0.00024389 -0.0033487 -0.0025368 -0.0027372 -0.0016505 -0.0010292 0.019337 0.019812
-0.10737 0.1823 0.013728 0.020172
-0.00011886 -0.0016433 -0.0010576 -0.0028909 -0.00058896 -0.0011207 -0.002499 0.0013967
0.013704 0.020188 -0.14574 0.26094
1100000000 0.021775 0.30027 0.037381 -0.002768 0.003589 0.004336 0.0023988 -0.0011004
-0.0023296 -0.0030012 -0.004208 0.00012824
0.037357 -0.0027446 -0.14176 0.36737 0.015776 -0.028151 -0.00016944 -0.001832
-0.0036315 -0.00074353 -0.0037046 -0.00050103
0.0036069 0.0043339 0.015686 -0.028247 0.19793 0.27557 -0.0017471 0.00033841
-0.0016644 0.00066829 -0.0011584 -0.00058136
0.0023921 -0.0010879 -0.00016798 -0.0018356 -0.0017464 0.0003378 -0.0087284 0.28425
0.025512 0.0062854 -0.0027657 0.00047398
-0.0023478 -0.0029832 -0.0036464 -0.00072514 -0.0016553 0.00068339 0.025535 0.0062497
-0.0899 0.1986 0.01984 0.010223
-0.0042125 0.00015063 -0.0037274 -0.00045819 -0.001163 -0.00057582 -0.0027198 0.00043211
0.019801 0.010214 -0.10109 0.29338
1160000000 0.072897 0.29768 0.025687 -0.020306 0.00355 -0.00073728 -0.00019893 -0.0023517
-0.0041494 -0.000866 -0.00098576 0.0040778
0.025691 -0.020253 -0.097919 0.37281 -0.0037085 -0.029382 -0.0016072 -0.001506
-0.0025051 0.0025414 -0.0014622 0.001882
0.0035479 -0.00076504 -0.0038329 -0.029399 0.24183 0.24533 -0.00056908 0.0017038
-0.00046335 0.0018122 -0.0010586 0.00028791
-0.00021126 -0.0023431 -0.0015982 -0.0015112 -0.00056732 0.0017007 0.030928 0.28154
0.022595 -0.010333 -0.0036411 0.0051991
-0.0041521 -0.00084663 -0.002527 0.0025343 -0.00046335 0.0018169 0.022602 -0.010365
-0.055211 0.21 0.020011 0.00045647
-0.00094952 0.0040745 -0.001465 0.0019128 -0.0010558 0.00028677 -0.0036691 0.0051946
0.019994 0.00044682 -0.053745 0.29712
1220000000 0.11671 0.28919 0.012258 -0.03069 -0.0010796 -0.0015784 -0.00012984 -0.00097859
-0.002786 0.0021925 0.0011627 0.0020971
0.012273 -0.030648 -0.052925 0.38757 -0.017187 -0.021414 -0.0025402 0.00061784
8.2847e-05 0.0030637 -0.00079128 0.0020505
-0.0010872 -0.0015759 -0.017316 -0.021361 0.28134 0.20673 0.00093969 0.0015352
0.00061671 0.0011543 0.00015551 0.00060772
-0.00011361 -0.00097855 -0.0025384 0.00062303 0.00093478 0.0015277 0.070971 0.27344
0.011387 -0.017642 0.0023218 0.0016461
-0.0027693 0.0022218 9.1535e-05 0.0030694 0.00062489 0.001157 0.011382 -0.01766
-0.032553 0.22182 0.015122 -0.012696
0.0011613 0.0021014 -0.00079285 0.0020504 0.00015828 0.00059825 0.0022967 0.0016322
0.015125 -0.012696 -0.022989 0.31497
1280000000 0.16774 0.26973 -0.0071148 -0.029863 -0.0020458 0.0016443 -0.00093481 -0.0019916
-0.0010385 0.0034239 0.002538 0.0012472
-0.0070978 -0.029842 -0.0055549 0.37941 -0.024248 -0.0080407 -0.00073468 0.0014204
0.0016862 0.0016934 0.00057247 0.0019489
-0.0020281 0.0016621 -0.024325 -0.0079406 0.31245 0.16308 0.0014257 -0.00020446
0.0010955 0.00033053 0.00021746 0.00044874
-0.00093971 -0.0019898 -0.00072173 0.001431 0.0014162 -0.00020127 0.10792 0.25684
0.0013619 -0.020151 3.3541e-05 -6.2034e-06
-0.0010124 0.0034214 0.0016937 0.0016832 0.0011012 0.00033107 0.0013321 -0.020161
0.0047887 0.22789 0.0039871 -0.016041
0.0025522 0.0012508 0.00058268 0.0019487 0.00022284 0.00045024 -4.0948e-06 -2.7242e-06
0.0039748 -0.016053 0.025087 0.31909
1340000000 0.20544 0.23772 -0.017378 -0.020259 0.00027495 0.0042158 -0.0018771 -0.00072102
0.0015965 0.0028803 0.0018745 -0.0013396
-0.017347 -0.020257 0.033853 0.37201 -0.021255 0.0049108 -0.00012951 0.0019277
0.0019094 0.00080523 0.0012367 0.00074028
0.00029881 0.004218 -0.021266 0.0050151 0.335 0.1157 0.00083712 -0.00099353
0.00068602 -0.00052057 0.000155 0.00031054
-0.0018924 -0.00072943 -0.00012827 0.0019366 0.00083823 -0.00099448 0.14065 0.23664
-0.0088477 -0.017304 0.0008927 0.00045968
0.0016137 0.0028818 0.0019177 0.0008018 0.00069131 -0.00052519 -0.008873 -0.017283
0.034878 0.22581 -0.0034559 -0.014502
0.0018319 -0.0013704 0.0012436 0.00071981 0.00015528 0.00030581 0.00087035 0.00049425
-0.0034418 -0.01451 0.062838 0.31539
1400000000 0.24041 0.20108 -0.024048 -0.008602 0.0048224 0.0032119 -0.0020973 0.00078937
0.0027018 0.0010322 0.00027995 -0.0014491
-0.024016 -0.0086043 0.07241 0.35947 -0.014172 0.012843 0.0012291 0.0012216
0.0011068 -0.00071389 0.001082 0.00011958
0.0048353 0.0031929 -0.014134 0.012932 0.34865 0.062081 -0.00015058 -0.0013549
0.00015643 -0.00019352 0.00041227 0.00033246
-0.0020839 0.00079695 0.0012527 0.0012191 -0.00015275 -0.0013552 0.17031 0.20797
-0.015285 -0.0099481 -0.00079338 -0.00018612
0.0027072 0.0010216 0.0011042 -0.00071375 0.00016172 -0.00019482 -0.015321 -0.0099224
0.069034 0.22372 -0.010051 -0.0093672
0.00028851 -0.0014347 0.0010796 0.00011978 0.00041841 0.00033486 -0.00078759 -0.00017119
-0.010063 -0.0093903 0.10861 0.30637
1460000000 0.26398 0.15785 -0.021214 0.004371 0.0052095 -0.001676 -0.0014564 0.0016803
0.0023164 -0.00046051 -0.00027413 -0.000821
-0.021191 0.0043632 0.10654 0.33745 -0.0049146 0.015221 0.0015959 0.00024919
0.0010148 -0.0012195 0.0012384 -0.00065412
0.0051967 -0.0017184 -0.0048404 0.01528 0.35509 0.0075903 -0.0011034 -0.00098796
0.00033851 -0.00021336 0.00062276 -0.000491
-0.0014636 0.0016948 0.0015962 0.00024509 -0.0011063 -0.00099383 0.19664 0.17916
-0.016212 -0.0027332 -0.00094349 0.0019675
0.0023062 -0.00046363 0.0010123 -0.0012269 0.0003394 -0.00020466 -0.016223 -0.0026969
0.098528 0.21143 -0.012232 -0.0031242
-0.00030474 -0.00086933 0.0012454 -0.00067414 0.00060993 -0.00049337 -0.00091555 0.0019817
-0.012228 -0.0031209 0.14207 0.28618
1520000000 0.27736 0.11709 -0.01557 0.01027 0.0031645 -0.0039703 0.00024095 0.002656
0.0023937 -0.0019655 -0.0010729 -0.00010491
-0.015561 0.010251 0.14022 0.32407 0.0025115 0.012313 0.0016462 -0.00061029
0.00014503 -0.00097748 0.0002989 -0.0009798
0.0031426 -0.0039879 0.0025775 0.01231 0.34794 -0.048586 -0.00080305 -0.00025373
0.00069018 -0.00094919 0.0001293 -0.00013733
0.00024654 0.0026724 0.0016424 -0.00062445 -0.00080554 -0.0002528 0.2202 0.14136
-0.015175 0.0033076 0.0015887 0.0019724
0.0023834 -0.0019773 0.00013671 -0.00098447 0.00069534 -0.00094862 -0.015171 0.0033384
0.12712 0.20015 -0.012162 0.001707
-0.0010729 -8.6507e-05 0.00028519 -0.0009921 0.00013347 -0.00014288 0.0016213 0.0019635
-0.012174 0.0016997 0.17577 0.2677
1580000000 0.28792 0.071636 -0.0086325 0.013961 -0.0011103 -0.00456 0.0014536 0.0017602
-0.00028446 -0.0023649 -0.00010073 0.00042615
-0.0086354 0.013956 0.16769 0.29945 0.0056559 0.0069512 0.00061321 -0.0015114
-0.00042215 -0.0010858 -0.00023391 -0.00072188
-0.0011246 -0.0045566 0.0056981 0.0069239 0.32804 -0.10606 -0.0014257 0.00027861
-0.0005122 -0.0013396 0.00027603 -0.00060852
0.0014702 0.0017625 0.00060667 -0.001519 -0.0014192 0.00026969 0.23434 0.10242
-0.011011 0.0084552 0.0020877 0.0006946
-0.00029806 -0.0023686 -0.00043866 -0.001091 -0.00053054 -0.0013396 -0.011 0.0084782
0.15232 0.18432 -0.0094916 0.0078969
-8.2017e-05 0.00042701 -0.00022823 -0.00072001 0.0002854 -0.00059134 0.0020951 0.00069312
-0.0094925 0.007911 0.20912 0.24204
1640000000 0.29097 0.031244 -0.0014923 0.012705 -0.0029143 -0.0021867 0.0027406 0.0010413
-0.00078149 -0.0016777 -0.00044106 0.00036122
-0.0014976 0.012717 0.19702 0.27603 0.0055827 0.0020278 -0.00051746 -0.0018205
-0.00092446 -0.00051379 -0.00047988 -0.00064858
-0.002918 -0.0021683 0.0055941 0.0020053 0.29921 -0.1547 -0.00076437 0.0012202
-0.0010846 -0.0010407 -0.0001674 -0.00043691
0.002754 0.0010273 -0.00052316 -0.0018187 -0.00076655 0.0012144 0.2471 0.054107
-0.0064518 0.0090808 0.002554 -0.00063335
-0.00079105 -0.001681 -0.00091999 -0.00049922 -0.0010963 -0.0010405 -0.0064267 0.0091018
0.17547 0.16285 -0.0043355 0.0099819
-0.00044537 0.00037511 -0.00048232 -0.00064894 -0.0001787 -0.00043755 0.0025644 -0.00066632
-0.0043022 0.0099861 0.23517 0.2123
1700000000 0.28543 -0.013417 0.0021839 0.0096718 -0.0032982 0.00035611 0.0031093 -0.001249
-0.0021952 -0.00059206 0.00050283 0.00038704
0.0021608 0.009665 0.21592 0.24525 0.0028449 -0.00057494 -0.0014434 -0.00071789
-0.00076973 -0.00010547 -0.00079814 -0.00041483
-0.003291 0.00037925 0.0028413 -0.00059224 0.25597 -0.19384 8.9334e-05 0.0015741
-0.0020576 -2.6467e-05 -0.00038853 -0.00089116
0.0030964 -0.0012647 -0.0014514 -0.0006982 8.7587e-05 0.0015744 0.24476 0.0044028
-0.0036566 0.0091302 0.0016113 -0.0021899
-0.0021985 -0.00057212 -0.00077898 -9.8734e-05 -0.0020631 -2.4282e-05 -0.003645 0.0091314
0.19461 0.14526 0.00051342 0.0098325
0.00053105 0.00038377 -0.00080028 -0.00040841 -0.00040806 -0.00088874 0.001575 -0.0022034
0.00051967 0.0098239 0.25329 0.17913
1760000000 0.27471 -0.061789 0.0044211 0.0062183 -0.0020991 0.001242 0.0012952 -0.0035172
-0.001276 0.00068882 0.00012932 -0.00054493
0.0044096 0.0062144 0.24212 0.20646 2.9959e-05 -0.0018576 -0.0012566 3.0119e-06
-0.0011189 0.00088855 -0.0005763 0.00034479
-0.0020948 0.0012551 2.6305e-05 -0.0018661 0.20732 -0.22634 0.0011542 0.0013582
-0.0012019 0.0014528 -0.0013422 -0.00066878
0.0012804 -0.0035188 -0.0012541 1.3868e-05 0.0011519 0.0013491 0.23632 -0.047066
-0.00079265 0.007937 -3.6092e-05 -0.0023682
-0.0012682 0.00068602 -0.0011146 0.00089284 -0.0011965 0.0014535 -0.00077759 0.0079363
0.21025 0.11287 0.0047313 0.0072466
9.7546e-05 -0.00054697 -0.00057649 0.00035433 -0.0013495 -0.00066608 -4.7768e-05 -0.0023944
0.0047665 0.0072398 0.26687 0.14139
1820000000 0.25215 -0.09904 0.0044507 0.0026468 7.6498e-05 0.002436 -0.00092484 -0.0030964
-0.0010966 0.00093066 -0.00015819 -8.0224e-06
0.0044411 0.0026467 0.25352 0.17762 -0.002163 4.0346e-05 -0.0014835 0.00092209
-0.00011746 0.0011922 -0.00064948 0.00039039
9.5378e-05 0.002433 -0.0021662 5.0242e-05 0.15732 -0.24136 0.0017604 0.00051067
-0.00018092 0.0022379 -0.0019487 0.00025465
-0.00095825 -0.0031076 -0.0014829 0.00092681 0.0017604 0.00051357 0.20765 -0.094491
0.00045123 0.0064867 -0.0017189 -0.0018106
-0.0010895 0.00092491 -0.00010448 0.0011976 -0.00019147 0.0022473 0.00047548 0.0064835
0.22995 0.086613 0.0055237 0.0032049
-0.00016887 -8.8982e-06 -0.00065811 0.00040182 -0.0019451 0.0002983 -0.0017371 -0.0018028
0.0055177 0.0031825 0.27078 0.10673
1880000000 0.21868 -0.14032 0.0021788 0.00058595 -0.00020017 0.0024375 -0.0029153 -0.0024132
-0.00013005 0.0016084 0.00026619 -0.00059163
0.0021697 0.00058425 0.25868 0.1315 -0.0040003 0.0029411 -0.00033141 0.0018632
0.00051872 0.0013869 9.0621e-05 0.00095702
-0.00019295 0.0024273 -0.003989 0.0029814 0.10556 -0.24932 0.0019602 -0.0010144
0.0016868 0.0020473 -0.00097398 0.0014795
-0.0029532 -0.0023926 -0.00031475 0.0018796 0.001976 -0.0010129 0.16728 -0.13562
0.00095471 0.0047003 -0.0023708 0.00017599
-0.0001066 0.0015948 0.00053242 0.0013748 0.0017003 0.002043 0.00096712 0.0046951
0.23609 0.057017 0.0057476 0.0009395
0.00022399 -0.00060594 9.0655e-05 0.00094781 -0.00099495 0.0014551 -0.0023655 0.00014217
0.0057655 0.00093113 0.27225 0.07206
1940000000 0.18027 -0.16699 0.00020712 -0.0010706 0.001975 0.0017588 -0.0037845 0.00035717
0.0012505 0.00080139 -0.00055533 -0.000714
0.00020528 -0.0010603 0.26091 0.10053 -0.0016691 0.0058218 0.00098653 0.0014056
0.0019146 0.00051854 0.00089849 0.00017172
0.0019707 0.0017594 -0.0016393 0.0058454 0.062098 -0.24136 0.00050396 -0.0024832
0.0022022 0.00037202 0.00030414 0.0018234
-0.0037631 0.00036947 0.0010154 0.0013985 0.00050161 -0.0024764 0.11564 -0.16673
0.00017868 0.0035156 -0.0018688 0.0014367
0.0012653 0.00080582 0.0019236 0.00049242 0.0022051 0.00037782 0.0001899 0.0035338
0.2416 0.021142 0.0041718 -0.0029971
-0.00055031 -0.00067016 0.00090064 0.00017351 0.00033226 0.0018417 -0.0018473 0.0014778
0.0041581 -0.0030137 0.26204 0.036427
2000000000 0.13472 -0.18262 -0.003487 0.00099647 0.0028573 0.0010898 -0.0024431 0.0037049
0.00083299 0.00037648 -0.00072515 0.00048909
-0.003493 0.00098706 0.24826 0.065043 -0.00040937 0.0076152 0.0017101 0.00037512
0.0012255 -0.0012558 0.00039806 0.00014682
0.0028645 0.0010724 -0.00036094 0.0076212 0.020664 -0.22815 -0.0015365 -0.0015621
0.0020352 -0.0010328 0.0017297 0.0015095
-0.0024264 0.0037327 0.0017155 0.00036936 -0.0015381 -0.0015578 0.062066 -0.17811
-0.0011891 0.003525 0.00012779 0.0023358
0.00082633 0.00037438 0.0012124 -0.0012661 0.0020343 -0.0010379 -0.0011812 0.0035197
0.2401 -0.01111 0.00042299 -0.0037695
-0.00073847 0.00049774 0.00039912 0.00014675 0.0017267 0.0015196 0.00013698 0.0023274
0.00042972 -0.003745 0.25001 0.0085834
2060000000 0.087663 -0.19147 -0.0041883 0.0030663 0.0027499 -0.00058287 0.00068707 0.0032816
0.0015525 -0.00055368 -0.00013778 0.0011429
-0.0041883 0.0030645 0.23552 0.03548 0.004469 0.0085376 0.0010785 -0.00081485
0.0006426 -0.0015571 0.00055033 -0.00015781
0.0027482 -0.00060297 0.0045329 0.0085205 -0.013022 -0.21002 -0.0017357 0.00040055
0.00074534 -0.0023317 0.0028431 0.00044457
0.00071556 0.0032694 0.0010703 -0.00083114 -0.0017252 0.00039192 0.0101 -0.17511
-0.0020474 0.0048912 0.0010452 0.0013381
0.001555 -0.00056799 0.00062975 -0.001562 0.00073827 -0.0023388 -0.0020234 0.0049137
0.22701 -0.049166 -0.0015626 -0.0044337
-0.00014225 0.0011652 0.00054115 -0.00015875 0.0028577 0.00043368 0.0010462 0.0013773
-0.0015933 -0.0044357 0.2343 -0.0168
2120000000 0.042575 -0.18251 -0.003406 0.0062784 0.002364 -0.0026969 0.0030233 0.0019573
0.00063349 -0.0015766 0.00074128 0.00011519
-0.0034105 0.0062477 0.21536 0.012318 0.0067902 0.0047511 0.0010281 -0.0014741
-0.001346 -0.0021702 -6.6752e-05 -0.0009866
0.0023585 -0.0027163 0.0068295 0.0047123 -0.041825 -0.19217 -0.00083445 0.0015893
-0.001592 -0.0016634 0.00061694 -0.0022517
0.0029934 0.001942 0.0010073 -0.0014844 -0.00084053 0.0016018 -0.039185 -0.15862
-0.002279 0.0066411 0.0017428 0.0009755
0.00062876 -0.0015926 -0.0013659 -0.0021657 -0.0016093 -0.0016609 -0.002273 0.0066642
0.21312 -0.082895 -0.0059372 -0.0025738
0.00073698 7.5726e-05 -7.8197e-05 -0.00098519 0.00060445 -0.0022655 0.001767 0.00095276
-0.0059273 -0.0025588 0.21346 -0.03133
2180000000 0.0022875 -0.17077 -0.0019836 0.0093602 0.00069824 -0.0022322 0.0032737 -0.0004295
0.00027878 -0.0011925 0.0012027 0.00026655
-0.0019841 0.0093672 0.19648 -0.0072322 0.0079985 0.0042184 -0.00094272 -0.0017649
-0.0021536 0.00079259 0.00011792 0.00027278
0.00068282 -0.0022303 0.0080395 0.0041721 -0.062711 -0.16832 0.0011348 0.0016961
-0.0010155 -0.0001262 0.00049372 -0.0019618
0.0033208 -0.00042875 -0.00096238 -0.0017708 0.0011251 0.0017142 -0.076285 -0.13327
-0.0007056 0.0093166 0.001731 -0.00037415
0.00025094 -0.0011806 -0.0021413 0.00079551 -0.0010143 -0.00014049 -0.00068515 0.0092882
0.18763 -0.11357 -0.005917 0.0016415
0.0012468 0.00025135 0.00012318 0.00024972 0.00047366 -0.001985 0.0017063 -0.00035962
-0.0058989 0.0016241 0.19764 -0.047425
2240000000 -0.027436 -0.14619 0.0019373 0.010836 -0.00036414 -0.0029489 0.0020781 -0.0023353
-0.0018494 -0.00064652 0.00077018 -0.0018736
0.001921 0.010826 0.17618 -0.012671 0.0090593 0.00054892 -0.00098601 -5.2659e-06
-0.0007565 0.0012338 -0.00055259 -0.0007398
-0.00039801 -0.0029286 0.0090714 0.00048518 -0.080104 -0.14314 0.001906 -0.0015221
-0.0012257 9.5035e-05 -0.0022646 -0.001786
0.0020379 -0.002355 -0.00098413 5.1623e-06 0.0019083 -0.0015348 -0.11082 -0.10334
0.0015753 0.011129 0.0020454 -0.00051138
-0.001861 -0.00062608 -0.00073556 0.0012503 -0.0012161 9.9542e-05 0.0016276 0.011153
0.15859 -0.13058 -0.0060013 0.0049303
0.00077909 -0.0019084 -0.00053244 -0.00072758 -0.0022587 -0.0017998 0.0020844 -0.00056902
-0.0060193 0.0049269 0.17306 -0.056169
2300000000 -0.054059 -0.11947 0.0072079 0.0089985 -0.0013125 -0.0020954 -0.00074019 -0.0017817
-0.0011759 0.00049962 -0.00080243 -0.00061471
0.0072197 0.0090056 0.15665 -0.022849 0.0092835 -0.0020209 -0.00084067 0.00059928
-0.00029679 0.001648 1.1223e-05 0.0008669
-0.0013146 -0.0021053 0.0092862 -0.0021011 -0.091004 -0.11944 -4.3768e-05 -0.0017433
-0.00011298 0.0017855 -0.0021489 0.00055162
-0.000684 -0.0017773 -0.00081504 0.00059095 -4.4746e-05 -0.001734 -0.13116 -0.067985
0.0058627 0.011323 0.00049805 -0.0018286
-0.0011635 0.0005014 -0.00026228 0.0016536 -0.00012601 0.001785 0.0059166 0.011296
0.12431 -0.15203 -0.0041695 0.008026
-0.00083238 -0.00054129 1.8977e-05 0.00085168 -0.0021703 0.0005654 0.00047164 -0.0018819
-0.0041583 0.0079831 0.15807 -0.057325
2360000000 -0.072235 -0.088311 0.010285 0.0086634 -0.0013096 -0.0016888 -0.001581 -0.0007326
-0.00042938 0.00097594 -0.0014881 -0.00060652
0.010248 0.0086459 0.14566 -0.023036 0.0085461 -0.0054525 -0.00061706 0.00078928
0.002053 0.00024807 -0.00011817 -8.2107e-05
-0.0013053 -0.0017029 0.0085058 -0.005514 -0.10191 -0.09843 -0.0025359 -0.001174
0.0010882 0.00011953 -0.00089505 0.0019568
-0.0016528 -0.0007143 -0.00061212 0.00079749 -0.0025313 -0.0011749 -0.14911 -0.035586
0.009996 0.010461 0.00099604 -0.0021611
-0.00040593 0.00098448 0.0020553 0.00023025 0.0011006 8.5221e-05 0.010023 0.01049
0.094731 -0.15316 0.00024605 0.0083006
-0.0014977 -0.00064865 -0.00010855 -8.3521e-05 -0.00089559 0.0018998 0.0010104 -0.0021173
0.00024665 0.0083077 0.13463 -0.061384
2420000000 -0.080206 -0.059873 0.013848 0.0032619 -0.0034338 -0.0012035 -0.00093789 0.00072709
0.0012035 0.0013418 -0.0014916 0.0016404
0.013849 0.0032847 0.12925 -0.022511 0.0046679 -0.0073883 0.0013486 0.00086375
0.00092453 -0.0012987 -7.9036e-05 -7.9761e-05
-0.0034221 -0.0011784 0.0046167 -0.0074368 -0.11372 -0.077367 -0.0020721 0.0012471
0.00013518 -0.00039545 0.00030918 0.0027608
-0.0009159 0.0007277 0.0013459 0.0008628 -0.0020844 0.0012535 -0.15737 0.0084235
0.014643 0.0078137 5.609e-05 -0.0030962
0.0012226 0.0013334 0.00091767 -0.0013316 0.00014163 -0.00037873 0.014718 0.0077359
0.060217 -0.15207 0.0020188 0.0093791
-0.0014789 0.0016361 -6.356e-05 -7.3395e-05 0.00035492 0.0027636 8.2419e-05 -0.0031227
0.0020543 0.0094152 0.11799 -0.0556
2480000000 -0.081461 -0.030402 0.01388 -0.0021979 -0.001572 9.4501e-05 -6.3438e-05 0.0014584
0.0018261 -0.00044988 4.3285e-05 0.0017475
0.01387 -0.0021925 0.13069 -0.02461 0.0027226 -0.0092013 0.0011164 6.4439e-05
-0.00060554 -0.0012036 -0.00025243 -0.00012925
-0.0015744 9.8243e-05 0.0026448 -0.0092314 -0.11727 -0.058684 -0.00065978 0.003324
-0.00037538 -0.00091673 0.001854 0.0012123
-0.00011659 0.0014414 0.0011103 5.7351e-05 -0.00066281 0.0033313 -0.15897 0.04534
0.017964 0.0013261 -0.0016357 -0.002513
0.0018196 -0.00047326 -0.00063199 -0.0011945 -0.0003795 -0.0009104 0.017965 0.001306
0.029169 -0.14571 0.0047299 0.0080994
8.0406e-05 0.0017229 -0.00025058 -0.00011588 0.0018656 0.001221 -0.001668 -0.0024549
0.0047278 0.0080861 0.09863 -0.052853
2540000000 -0.086283 -0.0015387 0.011603 -0.0059093 -0.0022518 0.00095538 0.00053947 0.00072272
-8.7525e-05 -0.0017672 0.0010122 0.0016048
0.011617 -0.0058941 0.11675 -0.014794 -0.001469 -0.0081667 0.00048639 -0.001448
-0.0017107 -0.00010906 -0.00060459 0.00033534
-0.0022308 0.0009775 -0.0015404 -0.00816 -0.12394 -0.034433 0.0020352 0.0024273
-0.0011539 -4.661e-06 0.0019397 -0.0008002
0.00053574 0.00073176 0.00049011 -0.0014552 0.0020371 0.0024228 -0.15827 0.085166
0.017919 -0.0050049 -0.0023055 -0.0017559
-0.00013653 -0.0017582 -0.0017083 -9.5059e-05 -0.0011446 -1.5358e-07 0.017928 -0.0050552
0.0038264 -0.13026 0.0072917 0.0064172
0.001011 0.0016411 -0.00059799 0.00036068 0.0019501 -0.0008148 -0.0022845 -0.0017724
0.0072804 0.0064312 0.082534 -0.037643
2600000000 -0.078376 0.022534 0.0086753 -0.0094165 -0.0011528 0.0025171 0.00054709 -0.00045771
-0.0010969 -0.00097672 0.0019591 0.00050061
0.0086646 -0.0094183 0.11232 -0.030687 -0.0037131 -0.0062405 -0.00049088 -0.00069575
-0.00043208 0.0016181 -0.00015167 0.0007228
-0.0011351 0.0025329 -0.0037591 -0.0062241 -0.12821 -0.010535 0.0030336 4.2358e-05
-0.00011176 0.0015557 0.0013759 -0.0015527
0.00054019 -0.0005321 -0.00048335 -0.00069205 0.0030271 4.0547e-05 -0.14319 0.11766
0.014878 -0.01227 -0.0034876 -0.00017108
-0.001106 -0.00094621 -0.00040283 0.001623 -8.9562e-05 0.0015635 0.014759 -0.012381
-0.023428 -0.11515 0.0091797 0.0054879
0.001969 0.00051099 -0.00014994 0.000719 0.0013917 -0.0015438 -0.0035593 -0.00019841
0.009178 0.0054937 0.075763 -0.024007
2660000000 -0.074273 0.047948 0.0049056 -0.01156 2.2631e-06 0.0010168 -0.00030169 -8.3796e-05
-0.0024342 0.00055576 0.0015237 -0.00075413
0.0049275 -0.01156 0.11852 -0.026314 -0.005102 -0.0044744 -0.0011639 -0.00035256
0.00023638 0.0019903 0.00063508 0.00081012
-1.9337e-05 0.0010428 -0.0051429 -0.004441 -0.1289 0.0094078 0.0019582 -0.0016364
0.00032989 0.00060881 -0.00086598 -0.0016715
-0.00025356 -7.6536e-05 -0.0011613 -0.00033917 0.0019777 -0.0016407 -0.12443 0.14908
0.0084807 -0.01568 -0.0023558 0.0013301
-0.002476 0.000556 0.00026309 0.0019937 0.00032008 0.00058531 0.0084904 -0.015724
-0.041391 -0.099241 0.010747 0.0014704
0.0014873 -0.00075337 0.00065324 0.00079617 -0.00088083 -0.0016583 -0.0022346 0.0013272
0.010723 0.0014167 0.06969 -0.0044491
2720000000 -0.062424 0.067934 0.0005785 -0.011922 -0.00013216 0.0027407 -0.00014024 3.2072e-05
-0.0017603 0.0022879 0.00057583 -0.0016523
0.00058114 -0.011906 0.10484 -0.028499 -0.005258 -0.00091156 -0.0015152 0.00046797
0.0017778 0.00047563 0.00086593 -0.00023523
-0.00010155 0.0027339 -0.0052842 -0.00086464 -0.12278 0.040039 0.0005009 -0.0024759
0.00034199 0.00053763 -0.0013428 0.00054098
-0.00014245 7.3336e-05 -0.0015146 0.00047016 0.00049833 -0.0024626 -0.091364 0.17965
0.0017276 -0.017317 -0.0016926 0.0022345
-0.0017073 0.0023299 0.0017876 0.00047104 0.00034115 0.00052025 0.0016692 -0.01731
-0.05657 -0.073305 0.012054 -0.0013991
0.00059511 -0.001639 0.00086508 -0.00024461 -0.0013497 0.00053109 -0.0017215 0.0022217
0.012087 -0.0013941 0.074572 0.015567
2780000000 -0.048698 0.085821 -0.0040472 -0.010746 -0.00033981 0.0011494 0.00073385 -0.00012248
0.001304 0.0025899 -0.00074629 -0.0018263
-0.0040183 -0.010751 0.10333 -0.041425 -0.0040919 0.0004794 -0.00015417 0.0014343
0.0016445 -0.00094792 5.4594e-05 -0.00024781
-0.00034863 0.001147 -0.0040881 0.0005081 -0.12052 0.068621 -0.0019229 -0.001592
0.00056671 -0.00020206 -0.00045052 0.00078144
0.00070347 -7.3535e-05 -0.00013093 0.0014214 -0.0019137 -0.0016024 -0.062503 0.20091
-0.0052726 -0.015611 -0.00090956 0.00221
0.0013412 0.0025599 0.0016458 -0.0009725 0.00057982 -0.0002136 -0.0053815 -0.01557
-0.070824 -0.047531 0.0099615 -0.0056835
-0.00076018 -0.0018611 6.2299e-05 -0.00022692 -0.00045488 0.0007415 -0.00093498 0.002218
0.0099566 -0.0057279 0.077561 0.033535
2840000000 -0.033556 0.10257 -0.0073326 -0.007695 0.0013046 0.0019417 -3.5555e-05 -0.00019788
0.0013108 0.00086225 -0.0015787 0.00040389
-0.0073328 -0.0076999 0.10126 -0.033485 -0.0032475 0.0015259 0.00033282 0.00068979
4.9954e-05 -0.0015434 7.0936e-06 -6.1225e-05
0.0013091 0.001933 -0.0032467 0.001556 -0.11533 0.095558 -0.0014893 0.00039797
0.00043644 0.00027344 0.00095234 0.0011632
-3.7927e-05 -0.00018684 0.00033254 0.00069185 -0.0014836 0.00038974 -0.027129 0.21814
-0.0097213 -0.010863 0.00056966 0.0014729
0.0013189 0.0008453 3.9997e-05 -0.00154 0.00042044 0.00027518 -0.0097296 -0.010903
-0.07667 -0.021583 0.0080959 -0.0074916
-0.0015915 0.00039908 -1.71e-07 -7.0146e-05 0.00098008 0.0011963 0.00056171 0.0014637
0.0081046 -0.0074304 0.091824 0.050995
2900000000 -0.018172 0.12166 -0.0089292 -0.0035366 0.0015625 0.00023566 0.00039064 -0.00095414
0.0020042 -0.0011174 -0.00075256 3.7277e-05
-0.0089222 -0.0035385 0.08397 -0.041871 -0.0010055 0.0026759 0.00086413 0.0003478
-0.0006025 -0.0014141 -0.00032198 0.00013315
0.0015451 0.00024723 -0.00099263 0.002685 -0.097551 0.1273 -0.00083954 -0.00021072
-0.00045245 -0.0012311 0.0017586 -0.00031788
0.00039785 -0.0009359 0.00087213 0.00033635 -0.00083967 -0.00021435 0.010989 0.22029
-0.012143 -0.0054836 0.00131 0.0015942
0.0020003 -0.0011463 -0.00061935 -0.0014122 -0.00045656 -0.0012364 -0.012186 -0.005422
-0.075513 0.011019 0.006454 -0.010185
-0.00076452 4.8644e-05 -0.00030697 0.00013646 0.0017515 -0.00033574 0.001232 0.0015946
0.0064424 -0.010244 0.10795 0.056529
2960000000 0.0017889 0.13301 -0.0088103 0.00015777 0.0006216 0.001618 -0.00079418 -0.00083342
-0.00035842 -0.001738 -0.00073012 0.00062838
-0.0088076 0.0001413 0.091935 -0.041557 -0.00048234 0.0013302 0.00094821 0.00012672
-0.0012596 -0.00072692 0.00056631 0.0003701
0.0006621 0.0016041 -0.0004754 0.0013407 -0.081576 0.15793 -0.00081918 0.00040712
-0.0003893 0.0005211 9.4471e-05 -0.0025064
-0.00081652 -0.00084032 0.00095101 0.00011514 -0.00081317 0.00040228 0.05146 0.2276
-0.011451 0.0005538 0.0016999 0.00063891
-0.00041319 -0.0017324 -0.0012754 -0.00069254 -0.00041852 0.00054527 -0.011405 0.00059752
-0.067903 0.038485 0.0013169 -0.011271
-0.00076284 0.0006784 0.00057065 0.00040693 8.8709e-05 -0.002519 0.0018072 0.00061719
0.0012657 -0.011186 0.12684 0.068229
3020000000 0.020698 0.14802 -0.0067472 0.0035032 0.0015249 -0.00024616 -0.0010236 4.0733e-05
-0.00057946 0.00042842 -0.00022549 0.00037934
-0.0067364 0.0034788 0.081941 -0.029778 -0.00016145 -1.303e-05 0.00048687 -0.00098089
-0.0017364 0.00042478 0.00074996 -0.00032875
0.0015035 -0.00025175 -0.00015572 -1.4844e-05 -0.059195 0.18409 -0.00028039 0.0011568
0.00028976 0.00024489 -0.00074595 -0.0015996
-0.001085 6.2427e-05 0.00047723 -0.00099078 -0.00028791 0.0011532 0.09126 0.2214
-0.0092485 0.0038728 0.00073399 0.00029507
-0.00058559 0.00040926 -0.0017217 0.00044671 0.00030432 0.00019816 -0.0092212 0.0038668
-0.05449 0.066035 -0.0010201 -0.010406
-0.00023857 0.00035759 0.00075149 -0.00034624 -0.0007466 -0.0015963 0.0006809 0.00026964
-0.00096717 -0.010455 0.1487 0.065487
3080000000 0.047248 0.15612 -0.0048655 0.00575 0.001532 -0.00015887 -0.0006873 5.8473e-05
-0.0003224 0.00029646 0.00026455 0.00050736
-0.0048648 0.0057398 0.079124 -0.025911 -7.4175e-05 0.00030458 -7.2985e-05 -0.00031595
-0.0003597 0.0010133 -0.0001348 -0.00062546
0.0015178 -0.00017679 -7.3261e-05 0.00030807 -0.023157 0.20577 -0.00070415 0.00035807
0.00016616 0.00069796 -0.0020112 -0.00088703
-0.00068441 -3.1148e-05 -8.2933e-05 -0.00031444 -0.00070849 0.00036364 0.12438 0.21289
-0.0053861 0.0074214 0.0017974 0.00023208
-0.00029977 0.00035469 -0.00035758 0.0010279 0.00017435 0.00070682 -0.0053446 0.0074519
-0.030388 0.094615 -0.0057859 -0.0096651
0.0003036 0.00049358 -0.00016082 -0.00062402 -0.0020269 -0.00086167 0.0018263 0.00025637
-0.0058229 -0.0096449 0.16295 0.071662
3140000000 0.074803 0.16121 -0.0015145 0.0074984 0.0028579 -0.0014112 -0.0012219 0.0010919
0.0015493 0.00062968 0.00019797 -2.3276e-05
-0.0015157 0.0074993 0.074261 -0.026718 -0.0007922 -0.00017675 0.00081591 -0.00034736
-0.00020718 0.0010197 0.00063641 -0.00030351
0.0028339 -0.0014291 -0.00079022 -0.00017801 0.018353 0.22783 0.00010735 0.0015409
0.0014542 -0.00044215 -0.0027757 0.00090794
-0.0012375 0.0010672 0.00082147 -0.0003544 0.00010587 0.0015363 0.15989 0.18924
-0.0014085 0.007401 0.00079984 -0.0012391
0.0015592 0.00060459 -0.00017462 0.0010147 0.0014832 -0.00043776 -0.0013462 0.0073955
-0.01788 0.11371 -0.0076976 -0.005003
0.0002378 -5.4464e-05 0.00065417 -0.00031062 -0.0027534 0.00092509 0.00079598 -0.0012876
-0.0076829 -0.0050045 0.18778 0.063375
3200000000 0.10734 0.17119 0.0036453 0.0066983 0.00069282 -0.0029662 -5.4031e-05 0.0015163
0.00053801 -0.0019103 0.00012343 0.0005144
0.0036315 0.0066986 0.085399 -0.026254 -0.0011023 0.00034584 -0.00043862 -0.00090434
0.00080033 0.0012261 -0.00030598 -0.0011273
0.00066533 -0.0030108 -0.0010992 0.00036531 0.063397 0.23279 0.00094411 0.00058607
-8.2642e-05 -0.0020134 -0.0015748 0.0024326
-1.6982e-05 0.0015231 -0.0004442 -0.00090403 0.0009496 0.00059584 0.18137 0.16624
0.0012668 0.0065359 0.00058494 -0.001501
0.00054277 -0.0019454 0.00079163 0.0012298 -9.9037e-05 -0.0020199 0.0012739 0.0065828
0.018568 0.1317 -0.0088025 -0.002005
0.0001126 0.00050819 -0.00036158 -0.0011422 -0.0015705 0.0024652 0.00053482 -0.0014039
-0.00878 -0.0020703 0.2046 0.061259
3260000000 0.13782 0.16414 0.0039702 0.0033334 -0.00052633 -0.002674 0.0010556 0.00079649
0.00026719 -0.0018397 -0.00016678 -6.3304e-05
0.0039481 0.0033392 0.092232 -0.029414 -0.0019445 0.0017838 -0.00054022 -0.00028243
0.00092892 -0.00043676 -0.0009356 0.00018301
-0.00054145 -0.0026685 -0.001942 0.0018017 0.11338 0.22931 0.00047422 5.2142e-05
-0.00064799 -0.0010996 0.00046045 0.0020612
0.0010548 0.00079113 -0.00053874 -0.00026932 0.00046615 4.4672e-05 0.20764 0.12941
0.0046043 0.0052212 -0.00062266 -0.0017508
0.00028328 -0.0018342 0.00091822 -0.00048846 -0.00066838 -0.0010907 0.0045918 0.0052023
0.041013 0.1404 -0.0072392 0.0031914
-0.00015575 -6.6624e-05 -0.00091243 0.00018017 0.00047162 0.0020692 -0.0005981 -0.0018786
-0.0072384 0.0032747 0.23297 0.05189
3320000000 0.16897 0.15959 0.0069251 0.001628 -0.00072311 -0.0018238 0.00082144 0.00033859
-0.0019051 -0.0012425 0.00037118 0.00036186
0.0069184 0.0016366 0.09968 -0.024591 0.00041866 0.0022868 -0.00046104 -0.00038121
-0.00011379 -0.00031777 -0.00057897 0.00022493
-0.00075933 -0.0018271 0.00043843 0.0022891 0.16181 0.22186 0.00031383 -0.00027586
-0.0010752 -0.00011004 0.00055964 0.00089671
0.00088968 0.0003039 -0.00048231 -0.00037688 0.00030961 -0.00026205 0.21793 0.099554
0.0047619 0.0021311 -0.0011532 -4.2587e-05
-0.0019464 -0.0012397 -0.00012022 -0.00030017 -0.00099985 -0.00019223 0.0047898 0.0021186
0.069741 0.14414 -0.0036021 0.0041752
0.00033556 0.00035758 -0.00058432 0.00025025 0.00055681 0.00082654 -0.0011614 4.0408e-05
-0.0036258 0.0041665 0.25076 0.039565
3380000000 0.20394 0.14303 0.005482 -0.0017947 -0.0012298 0.00055236 0.0010844 0.0003072
-0.0014859 0.00085378 0.00039516 -4.614e-05
0.0054779 -0.0017906 0.11007 -0.033215 -1.5935e-06 0.0029482 -0.0011457 -0.00045547
-0.0001315 0.00011693 -0.00088989 0.00047949
-0.0012204 0.00058024 3.2725e-05 0.0029484 0.20321 0.19956 0.00041432 -0.00054103
-0.0018968 0.00065992 0.001177 0.0012325
0.0010179 0.00027085 -0.0011337 -0.00046452 0.0004218 -0.00054762 0.23293 0.066653
0.0060854 0.0016958 -0.00042314 0.00071518
-0.0014458 0.00083496 -8.5979e-05 0.00010513 -0.0019237 0.0007046 0.0061199 0.0016971
0.10898 0.13508 -0.0010872 0.0050457
0.00043591 -2.9125e-05 -0.00087266 0.00046954 0.0012544 0.0012267 -0.00033101 0.00068545
-0.0010877 0.0050381 0.27939 0.020008
3440000000 0.23522 0.1235 0.0048778 -0.0036057 -0.00058818 -0.0013297 0.00065788 -5.7518e-05
-0.0013673 0.0014002 0.001189 0.00019761
0.0048766 -0.0035887 0.10308 -0.036827 0.0026967 0.0021092 -0.0010156 0.00098908
-7.4561e-05 0.00052007 0.00026457 0.00086347
-0.00059562 -0.0013567 0.0027275 0.0020872 0.24215 0.17273 -0.00038956 4.8713e-05
0.00012518 0.001347 0.0011753 0.00062873
0.00073214 -0.00010518 -0.00098858 0.0010278 -0.00041938 6.3903e-05 0.23465 0.034839
0.0068683 -0.0015567 -0.00051762 -0.0001518
-0.0013767 0.0014682 -0.0001023 0.00053737 0.00011131 0.0012876 0.0068987 -0.0015406
0.13532 0.12919 0.0027886 0.003319
0.0011464 0.00014827 0.00023491 0.00087066 0.0010998 0.00063311 -0.00057216 -8.9003e-05
0.0028373 0.0033567 0.29583 -0.0081821
3500000000 0.26903 0.092133 0.0025433 -0.0044788 -0.0012187 0.0014403 0.0010832 -0.00080096
-0.00074436 0.0010293 0.00081213 -0.00086198
0.0025481 -0.0044653 0.11703 -0.06072 0.003139 0.001472 -0.00042503 0.00056145
0.00054536 -2.7932e-05 -4.4785e-05 0.00034442
-0.0012274 0.0014681 0.0031658 0.001459 0.27304 0.13815 0.00018648 -0.00021198
-0.0002013 0.0012128 0.0013894 -7.2484e-05
0.0010843 -0.00081324 -0.00043987 0.00058164 0.00019465 -0.00022365 0.23939 0.0070129
0.0065894 -0.0042494 -0.0002815 0.00029919
-0.00074619 0.0010479 0.00056175 -3.5932e-05 -0.00015767 0.0012296 0.0064965 -0.0043168
0.17788 0.1048 0.0030829 0.0012389
0.0007877 -0.00081845 -7.0802e-05 0.00035439 0.0015005 -0.0001032 -0.00017032 0.00034155
0.0030941 0.0012698 0.31765 -0.035923
3560000000 0.28759 0.058728 0.00042544 -0.0057546 -1.4196e-05 -0.0010267 0.00056474 0.0001379
0.0013325 0.0017404 -2.4101e-06 -0.0012561
0.00044956 -0.0057391 0.11077 -0.065895 0.0056728 -0.00028952 0.00031492 0.00063706
0.00065887 -0.00030171 0.00016908 0.00038022
-2.4073e-05 -0.001037 0.0056736 -0.00034223 0.29961 0.095875 -0.00017993 -0.00023006
0.00086189 0.00074372 0.0014052 -0.00092897
0.00054943 0.00017519 0.00032405 0.00060924 -0.00017418 -0.00023391 0.22932 -0.029057
0.0048787 -0.006553 -0.00014872 -0.00046893
0.0012765 0.0017573 0.0006244 -0.00031857 0.00083251 0.00072475 0.0048556 -0.0065741
0.19736 0.095294 0.0024631 -0.0017831
-3.2901e-05 -0.0012285 0.00017852 0.00033975 0.0013734 -0.00091092 -0.00025401 -0.00055218
0.0024452 -0.0019026 0.32899 -0.075606
3620000000 0.30555 0.021921 -0.00082573 -0.0036082 -0.0023434 -0.0001269 0.00038853 -0.0016339
-6.0542e-05 0.00047203 -0.00041615 -0.00070613
-0.00083762 -0.0036031 0.11256 -0.094212 0.0044622 -0.0038223 0.00024936 0.00058717
-0.00023104 -0.0008456 0.00051782 0.00041436
-0.0023823 -0.00011663 0.0044262 -0.0038711 0.31451 0.05345 -0.00019875 -0.00099554
-0.00014882 0.00013021 0.00093353 -0.00080771
0.00033715 -0.0016525 0.00024868 0.00060162 -0.00019259 -0.0010145 0.21905 -0.059238
0.00051871 -0.0069636 -0.0012258 0.001189
-2.8831e-06 0.00045101 -0.00020462 -0.00084004 -0.00017698 0.0001601 0.0005185 -0.0070251
0.22019 0.059187 0.00038067 -0.0021996
-0.00042559 -0.0007172 0.00055923 0.00046057 0.0010015 -0.00083072 -0.0010015 0.001213
0.00040562 -0.0021651 0.33323 -0.10931
3680000000 0.31123 -0.022423 -0.003324 -0.0038934 -0.0010888 0.0017888 -0.0010915 -0.0003084
0.0016578 3.0268e-05 -0.0010926 -0.00056561
-0.0032984 -0.0038938 0.10908 -0.11179 0.0015858 -0.0047315 0.00068188 0.00035887
-0.00043794 -0.00057515 0.00094134 0.00026668
-0.0010864 0.0017957 0.0015403 -0.0047473 0.32566 0.0024378 -0.00090676 -0.00076828
0.0010885 0.00057132 0.00052032 -0.0015717
-0.0010723 -0.00028218 0.00066839 0.00034042 -0.00091176 -0.00075244 0.20635 -0.093088
-0.0011543 -0.00654 -0.001021 0.0013282
0.0016833 -5.2757e-07 -0.00048096 -0.00057596 0.001102 0.00053053 -0.00127 -0.0064138
0.24039 0.036467 0.00033496 -0.001635
-0.0011495 -0.00052769 0.00088722 0.00016662 0.00056928 -0.0015737 -0.0012399 0.001391
0.00040775 -0.0016913 0.33288 -0.15566
3740000000 0.31331 -0.057039 -0.002974 2.4626e-05 -0.0022012 0.0024744 -1.2998e-05 -0.00080615
-0.00076126 -4.315e-05 -0.0012 0.00026084
-0.0029811 -1.6971e-06 0.10084 -0.13273 0.00092862 -0.0052738 0.0003127 -0.00015134
-0.00036636 -2.9794e-05 0.00072936 0.00011498
-0.0021542 0.0024998 0.00087256 -0.0052908 0.32925 -0.034944 -0.00080829 -9.2055e-05
1.5112e-05 -5.6712e-05 -0.0007251 -0.0014069
-9.9388e-05 -0.00080901 0.00031141 -0.0001477 -0.00079539 -0.00010271 0.18509 -0.11606
-0.0027964 -0.0055329 0.00073049 0.0024591
-0.00078281 6.347e-05 -0.00032596 -1.4848e-05 2.8218e-05 -8.7679e-05 -0.002745 -0.0056257
0.24879 0.0034834 -0.0011541 -0.0014002
-0.0011943 0.00029776 0.00075612 0.00012568 -0.00070562 -0.0013675 0.00072707 0.002366
-0.0012606 -0.0013856 0.31971 -0.19367
3800000000 0.31009 -0.10406 -0.0019968 0.00046597 0.0008149 0.0036741 -0.0011267 -0.0015418
0.0013006 0.0010796 -0.00098182 0.00043929
-0.0019717 0.00046026 0.091604 -0.14819 -0.0016956 -0.0048661 0.00012433 0.00013479
-0.00089803 -0.00048392 0.0008254 -0.00011815
0.00086189 0.0036486 -0.0017616 -0.0048518 0.32663 -0.077319 -0.00043639 0.00061171
0.00076856 0.0001569 -0.0013381 -0.00069352
-0.0011433 -0.0014919 0.00015019 0.00012216 -0.00047802 0.0006214 0.17677 -0.14236
-0.0035875 -0.004378 0.0017201 0.0018179
0.0012755 0.00099667 -0.00095254 -0.00046967 0.00086252 0.00017539 -0.00371 -0.0042238
0.26542 -0.034824 0.00093926 0.00058699
-0.00099026 0.00044352 0.00082228 -0.0001486 -0.0013015 -0.00057692 0.0017737 0.0016995
0.0010936 0.00054186 0.313 -0.23587
3860000000 0.29868 -0.13538 -0.0006585 0.00095185 0.0025214 0.0019102 -0.0020298 0.0012619
0.0010277 -0.0013138 -0.00019164 0.0016264
-0.00066537 0.00093988 0.072078 -0.15905 -0.0029796 -0.0052032 0.00066843 -0.00068826
-0.00085233 0.0012223 0.00062467 -0.0011281
0.0025414 0.0019385 -0.0030542 -0.0051903 0.30696 -0.11731 -0.0006634 0.0007173
0.00034942 -0.00032288 -0.00059805 -0.0002985
-0.0021956 0.0011602 0.00064663 -0.00064331 -0.00062958 0.00070237 0.14891 -0.15785
-0.0025213 -0.004097 0.0014947 0.00098776
0.0010727 -0.0012772 -0.00081538 0.0012239 0.00034272 -0.00029572 -0.0025561 -0.0041963
0.26392 -0.063458 0.0002031 -0.0016779
-0.00020104 0.0016879 0.00058972 -0.0010921 -0.00061922 -0.00031983 0.0014458 0.0011816
0.00012948 -0.0016368 0.29058 -0.2743
3920000000 0.28559 -0.17476 0.0017525 -0.00015277 0.0035056 0.0026436 -0.00020203 0.00082591
0.00050047 -8.5983e-05 0.00079452 0.00035681
0.0017503 -0.00016765 0.046267 -0.17489 -0.0049472 -0.0035875 -0.00041511 -7.4488e-05
0.00021622 0.0002643 -0.0002784 -0.00058458
0.0035681 0.0026353 -0.0050033 -0.0035418 0.30235 -0.14971 0.000305 0.0013346
0.0017812 -0.00093804 -0.0006181 -0.00029888
-9.5302e-05 0.00085371 -0.0004274 -9.4704e-05 0.00028059 0.0013421 0.12962 -0.16792
-0.0038686 -0.0032532 0.0022544 -0.00039175
0.00055328 -0.0001095 0.00021708 0.00023595 0.0017387 -0.00092753 -0.0039696 -0.0032146
0.25864 -0.10929 0.0013765 -0.0013422
0.00083109 0.00027237 -0.00031534 -0.00063601 -0.00050862 -0.00022261 0.0021698 -0.0005229
0.0014766 -0.001328 0.27 -0.30185
3980000000 0.25976 -0.2119 0.0017016 -0.0031502 0.0046512 -0.00035588 0.00024969 0.0011432
0.00095474 -0.0019254 0.0003292 -0.00016387
0.001724 -0.0031577 0.024495 -0.19043 -0.0055139 -0.0013125 0.00069993 0.00039379
0.00063953 0.00044335 -0.00011361 -0.0011511
0.0046772 -0.00040363 -0.0055232 -0.0012492 0.27442 -0.18143 0.0015087 0.00014129
-0.00070322 -0.0015465 -0.00075835 -0.00065897
0.00024551 0.0012025 0.00072167 0.00039966 0.0015139 0.00017748 0.093982 -0.19148
-0.0043414 -0.0035044 0.00179 -0.0011368
0.00096228 -0.0019251 0.00067648 0.00044835 -0.00074132 -0.0015542 -0.0043191 -0.0034847
0.24824 -0.14163 0.0017672 -0.0044522
0.0003387 -0.00014483 -0.0001027 -0.0011184 -0.00087984 -0.00066948 0.0016824 -0.0010885
0.0016281 -0.0044785 0.23511 -0.34107
4040000000 0.23231 -0.2374 -0.00062847 -0.0041354 0.003341 -0.0028603 0.00042689 0.0002354
-0.00059768 -0.00079285 0.00047507 2.0477e-05
-0.00061421 -0.0041265 -0.001175 -0.19723 -0.0048361 2.8697e-05 0.00010061 -0.0010101
0.000129 0.00014424 -0.0011237 -1.8966e-05
0.0033649 -0.0028893 -0.004868 7.0806e-05 0.25246 -0.21497 5.3716e-05 -0.0006872
-0.00085998 -0.00039746 -0.001107 0.0002064
0.0003684 0.0003229 7.2597e-05 -0.0010154 3.9925e-05 -0.00071638 0.070967 -0.18583
-0.0065772 -0.0015213 0.001492 -0.00022431
-0.00058514 -0.000753 0.00013227 9.2645e-05 -0.00085624 -0.00043321 -0.0065503 -0.0015889
0.23641 -0.1735 -0.0015403 -0.0030437
0.00054903 -2.9157e-05 -0.0011348 -1.3269e-05 -0.0010788 0.00024057 0.0016909 -0.00034926
-0.0014624 -0.0030492 0.19885 -0.35921
4100000000 0.20365 -0.26211 -0.0032314 -0.0030604 0.0011906 -0.0033899 -0.0002451 2.4714e-05
0.00029485 -0.0015987 0.00033636 0.00061802
-0.0032371 -0.0030627 -0.025598 -0.20239 -0.0047497 0.00097762 -0.00014789 -0.00023483
0.00061662 0.00036657 -0.00040495 0.00025697
0.001174 -0.0034155 -0.0047466 0.001027 0.23196 -0.24156 0.00026356 -0.00014042
-0.00054323 -0.00011367 -0.0013765 -0.00023121
-0.00034993 -3.669e-05 -0.00015904 -0.00023211 0.00029602 -0.00010028 0.03883 -0.20007
-0.0063086 0.0007041 0.0011393 -0.0016344
0.00025528 -0.0015745 0.00063624 0.00032276 -0.00058873 -0.00011417 -0.0062916 0.00092093
0.22362 -0.19863 -0.0014862 -0.0044815
0.00034741 0.00057025 -0.00043037 0.0002646 -0.0013985 -0.00024619 0.00099732 -0.001547
-0.0014844 -0.0043374 0.16672 -0.38568
4160000000 0.17464 -0.2802 -0.0039366 -0.0019306 -0.00021494 -0.0030876 0.00077873 -0.00010216
-0.0038848 -0.00094726 0.0011109 -0.00045869
-0.0039262 -0.0019297 -0.052457 -0.19942 -0.0046823 0.0026407 -0.00043289 -0.00020646
0.00037791 -0.00039374 -0.0010654 0.00022659
-0.00024379 -0.0030989 -0.0046613 0.002687 0.19895 -0.25789 0.00046169 -7.6923e-05
-0.0010268 -0.00030837 -0.001475 0.001059
0.00086786 -0.00012118 -0.00046212 -0.00020714 0.00043717 -0.00010996 0.013026 -0.18866
-0.0050543 0.0012356 0.0012488 -0.0023668
-0.0038737 -0.00094256 0.000339 -0.00038545 -0.00094482 -0.0003432 -0.0050585 0.0012108
0.19156 -0.23336 -0.0040593 -0.0029154
0.0010632 -0.00051133 -0.0010717 0.00020966 -0.001507 0.0010577 0.001291 -0.0022475
-0.0040025 -0.0030141 0.11728 -0.39603
4220000000 0.14712 -0.29566 -0.0046127 4.5774e-05 2.9543e-05 -0.0036975 -0.00021241 -0.00010351
-0.00095621 0.0010793 0.0005706 -0.0011968
-0.0046036 4.6004e-05 -0.087806 -0.18944 -0.0021586 0.0033507 -0.00017111 -7.7256e-06
5.6023e-05 0.00011758 -0.00075017 0.0010069
1.887e-05 -0.0037039 -0.0021175 0.0033816 0.17078 -0.28397 0.00026742 -6.5197e-05
0.00025496 0.0001687 0.0001388 0.0012964
-0.00028059 -7.3248e-05 -0.00014682 -1.6204e-05 0.0002694 -1.8761e-05 -0.0094881 -0.18633
-0.0042602 0.0022052 0.00010091 -0.0023133
-0.00097578 0.0011518 6.2898e-05 0.00012418 0.00020817 0.00018428 -0.0042936 0.0021908
0.17815 -0.25656 -0.0043084 -0.0031063
0.00054634 -0.0011802 -0.00075894 0.0010516 9.4678e-05 0.0012332 -0.00012671 -0.0024902
-0.0044107 -0.0030443 0.090055 -0.40904
4280000000 0.11656 -0.30647 -0.0029054 0.0016274 -0.0016726 -0.0042549 -0.00040524 0.00057862
-0.00036753 0.0012777 -0.0007172 -0.0003287
-0.002905 0.0016222 -0.11395 -0.19574 -0.0028282 0.002898 -0.00068974 -0.00026939
0.00029476 0.00034491 0.00056241 0.00080608
-0.0017425 -0.0042197 -0.002797 0.0029288 0.1418 -0.29265 0.00071857 -0.00010465
-0.00064581 0.0010406 -0.00029787 0.00067716
-0.00040522 0.00061445 -0.00070553 -0.0002697 0.00069134 -0.00013241 -0.048173 -0.17282
-0.0047132 0.0024116 -0.00099237 -0.0024427
-0.00032842 0.0013123 0.00033546 0.00034385 -0.00062749 0.00099173 -0.0046204 0.0023881
0.13411 -0.28034 -0.0057176 -0.00099241
-0.00071607 -0.0003416 0.00057242 0.00077362 -0.00031366 0.00069087 -0.00083271 -0.0022213
-0.0056331 -0.0010506 0.039544 -0.4162
4340000000 0.089464 -0.31523 -0.0019629 0.001913 -0.0022984 -0.0015056 0.000313 0.00037134
-9.1514e-05 0.00082215 -0.00016613 -0.00096717
-0.001965 0.0019277 -0.13505 -0.16932 -0.0021612 0.0039388 -0.00011627 0.00053156
-0.0003568 -0.00035754 0.00053238 0.00046588
-0.0023359 -0.0014919 -0.0021126 0.0039821 0.10617 -0.3093 -0.00032797 -0.0010204
0.00025549 0.0004504 0.00078744 0.0020021
0.00032014 0.00040207 -0.00011644 0.00050836 -0.00031613 -0.00099766 -0.066688 -0.16918
-0.0042085 0.003343 -0.001327 -0.0027207
-0.00012983 0.00083699 -0.00036906 -0.00029473 0.00020654 0.00046118 -0.0042477 0.0033664
0.1083 -0.30384 -0.0047122 0.0010062
-0.00012178 -0.0010029 0.00049402 0.00047494 0.00079557 0.0020015 -0.0014427 -0.0028484
-0.0048453 0.0010634 0.0048701 -0.41028
4400000000 0.060092 -0.32215 -0.00085646 0.0015719 -0.0024792 -0.0017917 0.00081765 0.0013215
4.6612e-05 0.00037557 -0.00032182 -0.00053219
-0.00085171 0.0015851 -0.16352 -0.16094 -0.001323 0.0041312 -0.00049805 0.00043319
0.00014986 -0.00063926 0.0006062 0.00035741
-0.0024556 -0.0017676 -0.0012785 0.0041562 0.077971 -0.31742 -2.652e-05 -0.00020134
0.0001756 0.00048669 0.00086218 0.0012001
0.00079507 0.0013564 -0.00049182 0.00041878 -2.4895e-05 -0.00022166 -0.090114 -0.15706
-0.0032639 0.0054154 -0.0022899 -0.0011785
0.00010113 0.00044292 0.00015001 -0.0006452 0.00025381 0.0004307 -0.0031945 0.005465
0.077629 -0.31753 -0.0044356 0.001136
-0.0003359 -0.00043903 0.00060974 0.00033845 0.00082277 0.0012864 -0.0023145 -0.0010003
-0.0043025 0.0010348 -0.03924 -0.41623
4460000000 0.023306 -0.32325 -0.00065737 0.00052689 -0.0040235 -0.00085538 0.0013514 -0.000708
-0.00047198 0.0011858 -0.001021 -0.00019105
-0.00066457 0.00053619 -0.18652 -0.13243 -0.00064574 0.0045102 -0.00040987 0.00075965
-0.000278 -0.00043188 0.00045251 -0.00062377
-0.0040537 -0.00082348 -0.00057043 0.0045194 0.051197 -0.32409 -0.00037439 -0.00060871
0.00061471 0.00052413 0.0019601 0.0008754
0.0013402 -0.00082587 -0.00040976 0.00078113 -0.0003934 -0.00059193 -0.10535 -0.13558
-0.0017367 0.005822 -0.0022865 -0.00073661
-0.00046641 0.0011887 -0.00029418 -0.00043132 0.0006066 0.00052677 -0.0017722 0.0058014
0.042782 -0.31384 -0.0044068 0.0026305
-0.0010049 -0.00015947 0.00044749 -0.00064536 0.0019619 0.00077834 -0.0021556 -0.00092543
-0.0045822 0.0026479 -0.079884 -0.39874
4520000000 0.00032987 -0.32411 -0.00034769 -0.00025963 -0.0033986 0.00033957 0.00071694 2.106e-05
0.0017101 4.2668e-05 -0.00076134 0.0010287
-0.00033731 -0.00027232 -0.21066 -0.11554 0.00061617 0.0044957 0.00048067 0.00092178
-0.00022412 0.00012204 0.0003265 -0.00011159
-0.0033898 0.00038486 0.00068253 0.0044876 0.020904 -0.32259 -0.0011679 0.00049154
0.0006213 -0.00045624 0.0017887 -0.0010073
0.0007337 2.1901e-05 0.00050194 0.00089418 -0.0011363 0.00048219 -0.12154 -0.12634
-0.00051794 0.0058172 -0.0029235 -0.00053843
0.0017713 2.0578e-05 -0.00021953 0.00012353 0.00064171 -0.0004663 -0.00049411 0.0059019
-0.003459 -0.32727 -0.0028625 0.0032429
-0.00072846 0.0010933 0.00032816 -0.00010445 0.001778 -0.00095559 -0.0030929 -0.00041727
-0.0027058 0.0033774 -0.10813 -0.39649
4580000000 -0.037077 -0.31836 -0.0011058 -0.00054911 -0.003251 0.002279 0.00082242 -0.00029227
0.00023894 0.00029448 -0.00054699 0.00074157
-0.0010985 -0.00055019 -0.23009 -0.09066 0.00084948 0.0041555 0.00062484 -6.8021e-05
-0.00015207 0.00011007 0.00017281 -0.0002719
-0.003208 0.0023286 0.00090731 0.0041564 -0.010403 -0.32112 -0.00012683 0.00044844
-0.00039121 -0.00031149 0.0014443 -0.00076022
0.00082512 -0.00033133 0.00061975 -5.4703e-05 -0.0001547 0.0004676 -0.13345 -0.10284
0.0018403 0.0054618 -0.0025666 0.0012785
0.00021826 0.00029697 -0.00017785 0.00010876 -0.00042188 -0.00030617 0.0019103 0.0053883
-0.031387 -0.33449 -0.0023073 0.0035014
-0.00055526 0.0007249 0.00018779 -0.00030108 0.0014966 -0.00073101 -0.0023837 0.0012075
-0.002338 0.0033601 -0.15409 -0.36853
4640000000 -0.062979 -0.31166 -0.0022823 -0.0018014 -0.0031784 0.0024932 0.0005683 -0.0014045
0.0014993 -0.00039847 0.00021105 0.00090766
-0.0022689 -0.0018177 -0.24131 -0.06225 0.0015159 0.003825 0.00071722 0.00034814
-0.00021228 0.00051135 -0.00012661 -0.00065875
-0.0031037 0.0025459 0.0015696 0.0038195 -0.035377 -0.31453 0.00012855 0.0009345
0.0010873 0.00037346 0.00059752 -0.0023137
0.00054573 -0.0014134 0.0007267 0.00031062 0.00014875 0.00093793 -0.13889 -0.087467
0.0033761 0.0037702 -0.0025108 0.0013803
0.0014513 -0.00035387 -0.00018768 0.00048827 0.0010914 0.00038634 0.003308 0.0038556
-0.063421 -0.32175 -0.0026406 0.0038278
0.0002036 0.00093211 -0.00011949 -0.00061694 0.00051687 -0.0023352 -0.0027049 0.0014983
-0.0025661 0.0040323 -0.17291 -0.35821
4700000000 -0.089791 -0.30871 -0.0040442 -0.00032626 -0.0016309 0.0046483 -0.0009146 -0.00098612
0.00089353 -0.00064165 0.0010163 0.00061808
-0.0040427 -0.00032718 -0.25312 -0.044447 0.0024269 0.0040791 0.00051958 -0.00049193
0.00024054 0.00043747 -0.00029908 -7.0184e-05
-0.0016006 0.004685 0.0024916 0.0040535 -0.064757 -0.30993 -0.00023131 0.00064551
0.00025964 -0.00026196 -9.5184e-05 -0.0015172
-0.00091854 -0.0010099 0.00052047 -0.00049407 -0.0002565 0.00065212 -0.15531 -0.068023
0.0031877 0.0016359 -0.0015188 0.0025456
0.00089482 -0.00068102 0.00023681 0.00045522 0.00025474 -0.00029602 0.0032702 0.0015695
-0.10213 -0.31615 -0.00071513 0.0038135
0.0010492 0.00062775 -0.00032126 -3.6903e-05 -9.9189e-06 -0.0015656 -0.0014262 0.0024986
-0.00077177 0.0037297 -0.21614 -0.33092
4760000000 -0.12091 -0.29498 -0.0048923 0.0011018 0.00047889 0.0045881 -0.00068576 -0.0007956
0.00031743 -0.0010407 0.00081618 -0.00049699
-0.0048817 0.0010987 -0.2507 -0.0025554 0.0030205 0.0032536 1.7258e-05 -0.00070611
0.00029555 0.00028665 0.00016676 -3.6131e-05
0.00053585 0.0045666 0.0030662 0.0032205 -0.096457 -0.29683 0.00079792 0.00040744
0.00096739 6.3274e-05 -0.0012683 -0.0011432
-0.00066669 -0.00075876 6.2124e-06 -0.00069063 0.00083094 0.00038871 -0.15052 -0.05104
0.0023655 0.0012084 -0.00088181 0.0025892
0.00031817 -0.0010098 0.00029731 0.00030253 0.00094817 0.00011566 0.0023294 0.0011843
-0.1355 -0.30137 -0.00081948 0.0044762
0.00074286 -0.00047184 0.00019737 -5.4244e-05 -0.0012748 -0.0010754 -0.00095356 0.0025502
-0.00084911 0.0045418 -0.22834 -0.30896
4820000000 -0.14742 -0.28183 -0.005097 0.0024984 0.0014759 0.0030755 -0.00080379 -0.00046687
0.00052493 -0.00086309 0.00019406 -0.00026198
-0.0050827 0.0024809 -0.26287 0.019892 0.0040951 0.0033338 -0.00012674 -0.00033808
0.0003266 -0.00018917 -0.00019057 -0.00050791
0.0015514 0.0030716 0.0041364 0.0032823 -0.12238 -0.29364 0.00047283 -0.00033117
0.00053965 -0.0007051 -0.00073482 -8.2329e-05
-0.00082481 -0.00044464 -0.00012326 -0.00033505 0.00044356 -0.00032351 -0.16524 -0.033955
0.0018324 -0.00010909 -0.00010099 0.0030147
0.00053932 -0.00088444 0.00028537 -0.00020293 0.00063541 -0.00070924 0.0018619 -9.4666e-05
-0.17554 -0.2852 4.4276e-05 0.0030894
0.00020502 -0.00027459 -0.00022475 -0.00047341 -0.0007964 -6.2174e-05 -6.0295e-05 0.0030617
0.00010566 0.0029953 -0.2656 -0.27951
4880000000 -0.17928 -0.26363 -0.0043602 0.0044586 0.0020996 0.003221 -0.0014969 0.00012238
-0.00079318 -0.0010954 0.00037817 -9.5714e-05
-0.0043713 0.0044603 -0.25545 0.060037 0.0047255 0.0017467 -0.00031911 -0.00019941
-0.00015187 0.00024221 -0.00014686 -2.3884e-05
0.002114 0.0032047 0.0047548 0.0016738 -0.14249 -0.28208 0.00044981 -0.00031929
-0.00013832 -0.0012812 -0.00044034 -0.00016631
-0.0014997 0.00011342 -0.00032693 -0.00020189 0.00044809 -0.00032092 -0.15933 -0.015859
0.00065214 -0.00041619 0.0011463 0.0025301
-0.00086255 -0.0010729 -0.00012927 0.00022631 -0.00018009 -0.0012189 0.00064946 -0.00043695
-0.20577 -0.27112 0.00020807 0.0027201
0.00041435 -9.8794e-05 -0.00015687 -3.7547e-05 -0.00043649 -0.00021376 0.0011456 0.0024479
0.00024821 0.0028491 -0.27783 -0.25143
4940000000 -0.20065 -0.24632 -0.0030564 0.0064051 0.0029043 0.001326 -0.00035477 0.0007347
-0.0010856 -0.00054802 0.0001458 -0.00078504
-0.0030646 0.0063971 -0.26851 0.086557 0.0058112 0.0013518 -0.00010768 -7.8417e-05
0.00040314 -0.00035118 -0.00042553 0.00018433
0.0029148 0.0012748 0.0058493 0.0012771 -0.16282 -0.2585 0.00017745 -0.00046464
-0.001018 -0.00011328 -0.00055854 9.2302e-05
-0.00030426 0.00072457 -0.00012907 -7.166e-05 0.00017148 -0.0004745 -0.16659 -0.0056691
-0.00035667 0.00023723 0.0017622 0.001941
-0.0010797 -0.00058183 0.00037883 -0.00033839 -0.00096413 -0.00013015 -0.00035535 0.00026822
-0.23083 -0.24479 0.00010308 0.0031539
0.00012398 -0.00078918 -0.00039161 0.00015994 -0.00055864 0.00017835 0.0017979 0.0019654
7.7314e-05 0.0031263 -0.30245 -0.22606
5000000000 -0.22094 -0.22356 -0.00029298 0.0072341 0.0031282 0.0018507 -0.00020886 0.0006659
-0.00064319 0.00065503 -0.00012297 -0.00084813
-0.0003046 0.0072332 -0.2548 0.10347 0.0059151 -0.00068424 -0.0002729 -9.6327e-05
-0.00016774 -0.00054035 -0.00017088 -5.5368e-05
0.0031663 0.0017762 0.0059114 -0.00076406 -0.19194 -0.24514 -0.00051569 -0.00073386
-0.00037527 -0.00050585 -0.00062696 -0.00015264
-0.00021035 0.00068557 -0.00027231 -8.6109e-05 -0.00051178 -0.00072504 -0.16083 0.018093
-0.00097358 0.0013513 0.0024335 0.0014139
-0.0006153 0.00067577 -0.00016624 -0.00055131 -0.00047801 -0.00052018 -0.00094808 0.0013555
-0.25869 -0.22211 0.00015882 0.0033424
-0.00022453 -0.00086809 -0.00016369 -4.6206e-05 -0.00057719 -6.6159e-05 0.0024197 0.0012863
0.00014278 0.003325 -0.31458 -0.19198
5060000000 -0.24315 -0.19696 0.0017037 0.0069994 0.0031516 -0.00036284 0.00011527 0.00063084
-0.00027524 6.4231e-05 -0.00038515 -0.00031148
0.0016922 0.0069919 -0.23932 0.14041 0.0051778 -0.0018375 6.4108e-06 0.00023278
-0.0003989 -3.262e-05 -0.00040879 0.00025256
0.0031445 -0.00040334 0.0051392 -0.0019162 -0.20648 -0.22449 -0.00044921 0.00026252
-0.0010669 9.6499e-05 -0.0011472 0.00016304
9.8704e-05 0.00062005 1.3072e-05 0.00021953 -0.00043742 0.00025057 -0.16353 0.025789
-0.00024528 0.0030635 0.0018956 0.00040291
-0.00027404 9.9288e-05 -0.00040546 -3.2456e-06 -0.0010413 7.9171e-05 -0.00028116 0.003056
-0.27445 -0.19262 0.0010901 0.0034856
-0.0003878 -0.00027029 -0.00040732 0.00022959 -0.0013099 0.00012053 0.00194 0.00045192
0.0011661 0.0034761 -0.32778 -0.16408
5120000000 -0.25938 -0.17208 0.003235 0.0059696 0.0030166 -0.0004945 0.00035639 0.00068637
-8.0966e-05 0.00096832 -0.00046273 0.0002416
0.0032156 0.0059699 -0.23425 0.16773 0.0049575 -0.00249 0.0001091 0.00027843
-3.5858e-05 -4.3818e-05 0.00017293 0.00030069
0.0030331 -0.00056356 0.0049396 -0.0025676 -0.22095 -0.20981 -6.1206e-05 0.00016354
-0.00015406 0.0010612 -0.00099791 0.00063964
0.00037233 0.00065789 0.00010021 0.00028252 -7.1354e-05 0.00016359 -0.15955 0.05205
0.0010483 0.003363 0.002278 0.00031332
-3.1506e-05 0.00096295 -3.6339e-05 -4.7034e-05 -0.00020686 0.0010212 0.0010775 0.0033492
-0.29018 -0.15916 0.0014614 0.0033391
-0.00050499 0.00023169 0.00018627 0.00031429 -0.00092111 0.00061289 0.0023077 0.00027166
0.0013485 0.0034026 -0.34077 -0.12967
5180000000 -0.27641 -0.14289 0.0047165 0.0049216 0.0034362 -0.00091902 0.00025003 0.00048099
-1.3235e-06 0.00015136 -0.00058746 0.00057829
0.0046875 0.0048954 -0.21335 0.1897 0.004391 -0.0036928 -0.00032248 -0.00021467
-0.00010806 -0.00013793 -0.00013335 0.00013584
0.0034264 -0.00096225 0.0043226 -0.0037524 -0.23334 -0.17469 -0.00034457 0.00064986
-0.00013958 2.5989e-05 -0.00039318 0.0010106
0.00024341 0.00047999 -0.00031784 -0.00023033 -0.00035983 0.00063428 -0.15945 0.06109
0.0026477 0.003969 0.0024417 -0.00077436
-2.3189e-06 0.00018747 -0.0001001 -0.00012034 -6.0826e-05 9.6404e-05 0.0026607 0.0039085
-0.30291 -0.11794 0.0024611 0.0038752
-0.00051227 0.00058311 -0.00015382 0.00011554 -0.00048169 0.00095455 0.0024012 -0.00074507
0.0025686 0.0038758 -0.34413 -0.098897
5240000000 -0.2868 -0.11568 0.0049732 0.0035805 0.0028445 -0.0027263 0.00064762 0.00010831
-0.00033484 -5.7401e-05 0.00013268 0.00056688
0.0049742 0.0035848 -0.20231 0.22861 0.0032619 -0.0046636 -6.8989e-07 0.00011124
-0.00017023 -3.3236e-05 0.00022707 0.00037266
0.0027991 -0.0027412 0.0031888 -0.0047276 -0.25068 -0.15014 0.00045145 0.00021386
-2.3122e-05 0.00059349 0.00011645 0.0010839
0.00063698 9.0343e-05 -5.2789e-06 0.00012819 0.00043008 0.00019978 -0.15993 0.082169
0.0036219 0.0027416 0.0016028 -0.0012192
-0.00032068 -7.362e-05 -0.00021796 -3.7915e-05 -4.8586e-05 0.00054603 0.0036369 0.0026779
-0.31866 -0.07632 0.0033523 0.0028788
0.00010881 0.0005462 0.00023516 0.00038783 0.00016859 0.0011191 0.0016599 -0.0012198
0.0032424 0.0027673 -0.35145 -0.065736
5300000000 -0.29278 -0.08641 0.0059897 0.0020772 0.0018397 -0.00315 0.00017834 -0.00032508
0.00037743 0.00070211 0.00012149 0.00032801
0.0059878 0.0020953 -0.19525 0.2333 0.0022596 -0.0053045 -0.00014986 0.00021463
-2.5032e-05 0.00036382 0.00025959 0.00029409
0.0017639 -0.0031808 0.0021451 -0.0053431 -0.26625 -0.12499 0.00030578 -0.00028616
0.00019373 0.00026837 0.00071729 0.00071185
0.00017484 -0.00034227 -0.00013715 0.00020298 0.00030459 -0.00030345 -0.1523 0.090925
0.0053221 0.0019336 0.0013563 -0.0015327
0.0003669 0.00073084 -1.1097e-05 0.00034616 0.00020346 0.00034757 0.005351 0.0018955
-0.33011 -0.048203 0.0030763 0.0023041
0.00017274 0.00025471 0.00023056 0.00027394 0.00072965 0.00061678 0.0013111 -0.0015775
0.0031347 0.0024412 -0.3477 -0.030208
5360000000 -0.29422 -0.050318 0.0059143 0.00085272 0.00045472 -0.0037026 0.00037551 -2.9395e-05
6.7415e-05 0.0002981 0.00054376 -8.0766e-05
0.0058966 0.00085981 -0.15931 0.25495 0.00088811 -0.005642 7.1648e-05 0.00024833
-5.0802e-05 9.7874e-05 0.00057825 -0.00011291
0.00040572 -0.0037341 0.00079025 -0.0056788 -0.26629 -0.098308 0.00038025 0.00031103
0.00015017 0.00053789 0.00073435 0.000432
0.00036435 -3.0332e-05 7.0188e-05 0.00026121 0.00037173 0.00031665 -0.15117 0.10917
0.0060196 -0.00044808 0.00076489 -0.0019873
9.1611e-05 0.00033302 -1.8308e-05 0.00010937 0.00017964 0.00045756 0.0059517 -0.00048519
-0.32751 -0.010532 0.004482 0.0024861
0.00052298 -3.5362e-05 0.00053581 -0.00019207 0.00075526 0.00053 0.00085362 -0.0019549
0.0044394 0.00228 -0.34729 -0.0026727
5420000000 -0.29773 -0.027194 0.0059708 -0.00099203 -0.00051146 -0.0036349 -9.482e-05 -0.00011714
0.00077641 0.00051748 0.00016269 -0.00028034
0.0059668 -0.00097959 -0.14038 0.28298 0.00014143 -0.0054083 9.3357e-05 0.00012585
9.1672e-05 -5.9847e-05 0.00030789 -0.00015299
-0.00056034 -0.003614 4.2049e-05 -0.0054206 -0.28351 -0.065665 -7.1312e-05 -0.00052981
0.00074093 2.7261e-05 0.0010255 0.00010001
-9.3666e-05 -0.00011532 9.7244e-05 0.00012036 -6.7461e-05 -0.00054811 -0.13995 0.12413
0.0048842 -0.0018796 0.00022711 -0.0014772
0.00077442 0.00054601 8.5262e-05 -2.1279e-05 0.00068848 0.00012215 0.0049342 -0.0019146
-0.33113 0.019288 0.0048786 0.0010798
0.00021769 -0.00020944 0.00028912 -0.00019072 0.00097521 -2.1756e-06 0.00021465 -0.0014827
0.0048849 0.0011647 -0.34076 0.039882
5480000000 -0.29086 0.0089138 0.0048762 -0.0017456 -0.0018641 -0.0029877 0.00043118 2.3002e-05
0.00082105 -0.00018158 1.4931e-05 -0.0001071
0.0048677 -0.0017393 -0.12687 0.29111 -0.0013963 -0.0056947 1.3625e-05 0.0002128
0.00012307 -2.6526e-05 0.0002588 -0.00011441
-0.001895 -0.002952 -0.0014843 -0.0056714 -0.288 -0.044911 -0.0002969 0.00022101
0.00071915 -0.00029232 0.00080086 -0.00010978
0.00042816 1.8249e-05 1.9988e-05 0.00021293 -0.00027787 0.0002282 -0.13405 0.13482
0.0042212 -0.0033926 -0.00017703 -0.0019386
0.00083784 -0.00017302 8.2495e-05 -4.2627e-05 0.00070322 -0.00038188 0.0041887 -0.0033989
-0.32191 0.047462 0.0045541 0.00027329
-1.1348e-05 -0.00016705 0.00025624 -9.5467e-05 0.00081989 1.0927e-05 -0.00013218 -0.0018662
0.0045925 0.00021478 -0.33223 0.060885
5540000000 -0.28911 0.034475 0.0042722 -0.0022978 -0.002565 -0.0021125 0.00040198 -0.00029643
0.00024172 -0.00026269 -0.00043031 5.3914e-05
0.0042655 -0.0022803 -0.087177 0.30931 -0.0024621 -0.005092 0.0003919 0.00014565
-8.6108e-05 -0.00010071 -0.00012994 -0.00040333
-0.0026211 -0.0020626 -0.0025552 -0.0050528 -0.28858 -0.023483 0.00026275 -0.00017982
0.00030827 -0.0001313 0.00048649 -0.00029335
0.0003922 -0.00029332 0.00040473 0.00014497 0.00025938 -0.00016642 -0.12313 0.15668
0.0027712 -0.0040642 -0.00086404 -0.0019032
0.00019631 -0.00024867 -5.5702e-05 -0.0001162 0.00028115 -8.6277e-05 0.0027577 -0.0040385
-0.30865 0.082371 0.0050472 -0.00097789
-0.00038455 0.00015432 -0.00015957 -0.00042427 0.00040374 -0.00037636 -0.00091388 -0.0019526
0.0049344 -0.00088936 -0.32576 0.10276
5600000000 -0.27837 0.062994 0.0036013 -0.0034445 -0.0025242 -0.0017519 0.00031056 -0.00035542
0.00028416 -0.00028344 0.00025502 0.00038647
0.0036131 -0.0034318 -0.084323 0.32411 -0.0036177 -0.0047554 0.00011325 -0.00021513
-9.9952e-05 5.4904e-05 -0.00014661 -0.00022667
-0.0025535 -0.0017331 -0.0036987 -0.0047095 -0.28814 0.0087675 -0.00011237 8.2469e-05
0.00025458 -0.00040138 0.00054603 -0.00056767
0.00030018 -0.00035517 0.00010813 -0.00022058 -0.00011524 9.357e-05 -0.11528 0.15629
0.0018447 -0.0038958 -0.00099876 -0.0011319
0.00031107 -0.00026132 -9.016e-05 8.0911e-05 0.00036057 -0.00039101 0.001848 -0.0039903
-0.29955 0.11242 0.0044259 -0.0013128
0.00030299 0.00032086 -0.00015551 -0.00022457 0.00052406 -0.00052446 -0.00099329 -0.001062
0.0045476 -0.0013396 -0.30405 0.11764
5660000000 -0.26802 0.084665 0.0033093 -0.003558 -0.0033801 -0.0006277 -0.00036683 -0.00072981
6.9274e-06 -0.00064727 0.0004966 -0.00018149
0.003317 -0.0035483 -0.044242 0.31605 -0.0044595 -0.0031167 -7.3561e-06 -0.00014047
0.00014926 -8.0315e-06 -9.4755e-05 -9.4639e-05
-0.0033882 -0.00057523 -0.0045172 -0.0030568 -0.29022 0.032202 -9.003e-05 4.0563e-05
-0.00032259 -0.00058101 0.00020672 -0.0011396
-0.00036134 -0.00072307 -2.1779e-05 -0.00014429 -9.3975e-05 3.6174e-05 -0.10105 0.1764
0.00056975 -0.0040655 -0.0013368 -0.0010576
9.7308e-06 -0.00065466 0.00012819 2.5966e-05 -0.00034919 -0.00051473 0.00054489 -0.0040258
-0.28668 0.14025 0.0042374 -0.0019929
0.00054144 -0.00013913 -8.2806e-05 -5.9091e-05 0.00023074 -0.0011063 -0.0013506 -0.0010876
0.0041018 -0.0020973 -0.29703 0.15348
5720000000 -0.25407 0.10786 0.0026964 -0.0041192 -0.002858 0.00084929 -0.00048607 -0.00025383
-0.00048794 -0.00013066 -0.0001092 -0.00040928
0.0027061 -0.0041162 -0.016226 0.3433 -0.0054707 -0.0027508 6.9075e-05 -4.3196e-05
-0.0002333 5.2874e-05 -0.0001904 0.00025175
-0.0028713 0.00089428 -0.0055204 -0.002651 -0.28756 0.063841 0.00015379 7.7994e-05
0.00012913 0.00034052 -1.5092e-05 -0.00020999
-0.00050401 -0.00027594 7.5801e-05 -5.7655e-05 0.00016303 9.0119e-05 -0.085126 0.17902
-9.8914e-05 -0.0034976 -0.0015352 -0.00036053
-0.00046695 -0.00012346 -0.00026049 3.8443e-05 0.00017071 0.00033393 -8.6195e-05 -0.0035517
-0.27641 0.16729 0.0042778 -0.0034009
-9.6778e-05 -0.00045003 -0.0002388 0.00022269 -6.0363e-05 -0.00019212 -0.0015222 -0.00035546
0.0044034 -0.003323 -0.26699 0.1722
5780000000 -0.23852 0.12472 0.0016273 -0.0046752 -0.0023902 0.0010649 -0.0007715 7.6471e-05
-0.00036158 -0.00037791 -0.00023437 -0.00030118
0.001654 -0.0046694 -0.0031312 0.33837 -0.0058524 -0.0008732 -2.6354e-05 -0.00018487
-4.4379e-05 -4.2097e-06 -9.4713e-05 -0.0001561
-0.0023737 0.0011087 -0.0058674 -0.00077146 -0.28417 0.079906 -4.0672e-05 -3.0664e-05
0.00016742 -0.00019869 -0.00045167 -0.00058261
-0.00075773 9.1447e-05 -2.8038e-05 -0.0001789 -5.3285e-05 -2.3109e-05 -0.07637 0.19468
-0.00028755 -0.0031583 -0.0012731 -6.935e-05
-0.00037305 -0.00035946 -2.6384e-06 -1.7397e-05 0.0001145 -0.00019651 -0.00030689 -0.003105
-0.26682 0.18839 0.0029269 -0.0034349
-0.00017941 -0.00022202 -5.2025e-05 -0.00015626 -0.00035371 -0.00064838 -0.0013026 -2.4972e-05
0.0029141 -0.0036025 -0.25851 0.19392
5840000000 -0.22636 0.14636 0.00035859 -0.0053532 -0.0020976 0.0010931 -0.00015235 0.00025866
-0.00038061 0.00016028 -0.00032548 -0.00029192
0.00038277 -0.0053498 0.031762 0.34249 -0.005793 0.00027999 -0.00023043 6.269e-06
0.00015977 4.1481e-06 -0.00022456 0.00014704
-0.0020543 0.0011314 -0.0057965 0.00038633 -0.27899 0.10452 -0.00021909 -9.7041e-06
-5.0016e-05 -0.0006469 -0.00047414 -0.00026184
-0.00016196 0.00026429 -0.00023717 9.9121e-06 -0.00023523 -1.3864e-05 -0.054641 0.19826
-0.00057956 -0.0032506 -0.0013206 0.00011753
-0.00038799 0.00014649 0.00014989 3.055e-05 -1.2727e-05 -0.00058815 -0.00059581 -0.0032871
-0.25014 0.19848 0.0025961 -0.0039954
-0.00034816 -0.00030398 -0.00021196 0.00018716 -0.00048908 -0.00020028 -0.001282 0.00015589
0.0025195 -0.0038152 -0.22408 0.21849
5900000000 -0.2122 0.1592 -0.0015722 -0.0055003 -0.0022177 0.0022738 -0.00015987 7.5447e-05
0.00017069 -0.00010954 -6.2706e-05 0.00026318
-0.0015697 -0.0054957 0.052488 0.34357 -0.0052062 0.0017628 2.3744e-05 -5.2899e-05
3.3003e-05 -0.00026679 -2.4091e-05 -0.00010624
-0.0021789 0.0023239 -0.0051803 0.001865 -0.26329 0.12066 -8.6793e-05 -1.6534e-05
-0.00028012 -0.00033066 -0.00082321 -0.00019039
-0.0001858 8.9823e-05 1.8338e-05 -5.3533e-05 -6.9599e-05 -2.4194e-05 -0.046555 0.20891
-0.0007759 -0.0034119 -0.0010161 0.00030754
0.00015006 -0.00014765 2.0848e-05 -0.00027599 -0.00033672 -0.00036268 -0.00084095 -0.0033938
-0.22478 0.21517 0.0020372 -0.0049172
-0.00012116 0.00027345 -7.8751e-06 -0.00011505 -0.00082465 -0.00017151 -0.0010314 0.00029991
0.0020926 -0.0051281 -0.20971 0.22919
5960000000 -0.19354 0.17185 -0.002767 -0.0040474 -0.00075927 0.0026645 -7.3828e-05 0.0001982
-0.00021034 0.00011596 3.889e-05 0.00011746
-0.0027606 -0.004053 0.078275 0.34283 -0.0042173 0.0021365 -0.0001766 1.0872e-05
1.1061e-05 0.00017768 3.7724e-05 0.0002026
-0.00073575 0.002684 -0.0042021 0.0022109 -0.25023 0.146 -2.825e-05 -0.00017856
-0.00036493 9.1132e-05 -0.00043054 -0.00012118
-9.3619e-05 0.00018435 -0.00017554 1.3793e-05 -3.224e-05 -0.00017885 -0.028942 0.21686
-0.001823 -0.0031265 -0.0010811 0.00097212
-0.00019454 0.00011383 -4.8455e-06 0.00015578 -0.00031519 0.00011015 -0.0017938 -0.0031084
-0.20542 0.22972 0.00046936 -0.0050726
6.0384e-06 8.4452e-05 4.0141e-05 0.0002386 -0.00043856 -0.00014902 -0.0010777 0.0010213
0.00041542 -0.0049105 -0.18164 0.25646
6020000000 -0.17611 0.1885 -0.0036343 -0.0032489 -0.00037321 0.002834 -3.0575e-05 0.00053706
-0.00027171 0.00035118 -8.7162e-05 0.00020068
-0.0036381 -0.0032414 0.10577 0.33636 -0.004821 0.0030145 -7.7818e-05 0.00013921
-0.00019431 6.4565e-05 -0.00018412 0.00019255
-0.00032855 0.0028133 -0.0047704 0.0030997 -0.23125 0.15926 -0.00029735 0.00028414
-0.00066593 -4.0668e-05 -0.00048006 0.00045143
-9.8476e-06 0.00052801 -6.901e-05 0.00014689 -0.00028382 0.00029348 -0.022048 0.21399
-0.0023286 -0.003299 -0.00061411 0.00063139
-0.00029627 0.00036536 -0.00019644 6.0477e-05 -0.00066634 -5.9196e-05 -0.0024337 -0.0033142
-0.17722 0.24486 -0.00022012 -0.0047221
-0.00015156 0.00028936 -0.00019508 0.00017848 -0.00052529 0.00058821 -0.00058515 0.0005903
-0.00011624 -0.0047167 -0.15572 0.25676
6080000000 -0.15565 0.19701 -0.0039674 -0.0010834 0.0011777 0.002897 0.00013773 6.598e-05
4.3193e-05 7.0075e-05 0.00022994 5.6106e-05
-0.0039782 -0.0010886 0.12813 0.33711 -0.0032333 0.0045264 -4.6058e-05 -2.9037e-05
-2.7488e-05 0.00015336 0.00017746 0.00037025
0.0012299 0.0028844 -0.0031658 0.0045809 -0.2136 0.18507 0.00021218 0.00018188
-0.00049248 0.00062731 -0.00018006 0.00036182
0.00013552 6.7472e-05 -5.3081e-05 -2.122e-05 0.00019426 0.00017542 -0.004892 0.22131
-0.0037894 -0.0024208 -0.0010086 0.00089355
6.9716e-05 7.14e-05 -2.2352e-05 0.00015458 -0.00051998 0.00067118 -0.0037798 -0.0023628
-0.14748 0.26209 -0.00064403 -0.0051226
0.00028025 3.0968e-05 0.00018585 0.00037036 -0.00019794 0.00027684 -0.0010679 0.00099384
-0.00074625 -0.0051522 -0.13306 0.2783
6140000000 -0.14055 0.21113 -0.0035288 -0.00079058 0.0014374 0.0022516 5.6489e-05 1.6684e-05
-5.8969e-05 -7.8879e-06 0.00051847 -4.3333e-05
-0.003538 -0.00080231 0.15303 0.31997 -0.0024205 0.0052027 5.1319e-05 5.1165e-05
0.00032151 -2.5634e-05 0.00026248 6.5707e-05
0.0014576 0.0022224 -0.0023232 0.0052596 -0.19096 0.20591 0.00033075 -4.346e-05
0.00020125 0.00076381 5.2663e-06 0.00054862
2.9925e-05 4.206e-06 4.3985e-05 5.0993e-05 0.00034553 -5.1259e-05 0.0067213 0.214
-0.0044508 -0.0015425 -0.00039273 0.0015781
-3.3196e-05 -4.9151e-06 0.00030376 -2.6635e-05 0.00021761 0.00069524 -0.0044931 -0.0015384
-0.12903 0.28303 -0.0028783 -0.004519
0.00047877 -8.2154e-05 0.0002653 4.6342e-06 3.0538e-05 0.00055979 -0.00031849 0.0014168
-0.0027423 -0.0043687 -0.095816 0.27797
6200000000 -0.12395 0.21723 -0.0030332 -0.00028855 0.0022015 0.0014119 6.75e-05 0.00038074
-0.00014633 0.00018641 -9.1496e-05 -0.00031745
-0.003042 -0.00028457 0.18248 0.31957 -0.00098174 0.0052436 4.2485e-05 0.00026062
0.00013248 -1.3563e-05 7.8938e-05 0.00010229
0.0022139 0.0013905 -0.00089333 0.0052609 -0.17134 0.22099 0.00019437 -0.00036761
0.00046517 -5.3574e-05 0.0002585 0.00021019
8.6495e-05 0.00038225 6.4061e-05 0.00025201 0.00019218 -0.00036745 0.021353 0.22241
-0.004568 -0.0003153 0.00013922 0.0011503
-0.00010317 0.0001562 0.00011937 -8.8714e-06 0.00044736 -1.0326e-05 -0.0045908 -0.00021027
-0.11616 0.29119 -0.0033906 -0.0037085
-6.3142e-05 -0.00030677 0.00013289 9.3693e-05 0.00025495 0.0002821 8.2635e-05 0.0012866
-0.0034169 -0.0039061 -0.081497 0.28892
6260000000 -0.11011 0.23037 -0.003152 0.00070734 0.0020581 0.0008039 0.00033549 -6.7193e-05
0.00012319 0.00020957 -3.2476e-05 -8.341e-05
-0.0031486 0.00071184 0.19887 0.30408 -0.00020725 0.0053485 3.6629e-05 -0.00010173
-4.8801e-05 -5.9078e-05 0.00031011 3.2304e-05
0.0020818 0.0007716 -0.00010331 0.0053543 -0.15112 0.24179 3.4625e-05 -1.9764e-05
0.00035467 -6.3946e-05 0.00032114 0.0002903
0.00030495 -8.3347e-05 4.0908e-05 -0.00010686 2.8946e-05 -9.2614e-06 0.035481 0.21791
-0.0043805 0.0012359 0.00049306 0.0014021
0.00014262 0.00023441 -7.5583e-05 -7.1728e-05 0.00039017 -9.4762e-05 -0.0043758 0.0011964
-0.091178 0.29069 -0.0037696 -0.003034
-4.8329e-05 -0.00010428 0.00024845 3.4524e-05 0.00032453 0.0003728 0.00063774 0.0013306
-0.0037918 -0.0028676 -0.037732 0.28896
6320000000 -0.09529 0.23523 -0.002686 0.0013755 0.0021928 -0.00036903 7.5966e-06 8.4185e-05
-0.00053279 0.00039315 -0.00030645 0.00014516
-0.0026819 0.0013715 0.22528 0.29647 0.0017035 0.0056381 6.8273e-05 9.8443e-05
-8.4833e-05 -4.6288e-05 5.4318e-05 -3.7418e-06
0.0021804 -0.00039593 0.0018362 0.0056197 -0.13255 0.25238 -0.00017562 -0.00031932
0.00035165 -1.9497e-05 0.00040593 0.00029258
2.4958e-05 9.0896e-05 6.6128e-05 9.6665e-05 -0.00017508 -0.00032844 0.035091 0.22012
-0.003943 0.0018779 0.00081194 0.00075341
-0.00053683 0.00042949 -7.706e-05 -8.9297e-06 0.00034518 -1.0182e-05 -0.003958 0.0019422
-0.066825 0.30272 -0.0048969 -0.0015291
-0.00034672 0.00023403 8.9919e-05 -1.4644e-05 0.00038046 0.00028182 0.00062642 0.00072627
-0.0047506 -0.0015845 -0.026961 0.28875
6380000000 -0.075897 0.24113 -0.0019591 0.0018239 0.0016657 -0.00049 5.0101e-05 -4.7403e-05
0.00026883 0.00020171 6.4781e-06 0.0002111
-0.0019589 0.0018195 0.24273 0.27733 0.0029725 0.0042234 -0.0001203 -8.4641e-05
-0.00016236 -0.0001643 -0.00013699 -0.00022376
0.0016375 -0.0005113 0.0030446 0.0041858 -0.10461 0.26846 -0.00019034 0.00012468
0.00042538 -0.00010414 0.00047752 0.00016666
3.5567e-05 -4.4282e-05 -0.00011251 -6.7589e-05 -0.00018579 0.00015423 0.055584 0.20938
-0.0032033 0.0033118 0.00069089 0.00089828
0.00029157 0.00019642 -0.00018316 -0.0001706 0.00045912 -8.4763e-05 -0.0031555 0.0033117
-0.045849 0.29494 -0.0047864 -0.00028241
8.2632e-06 0.00011239 -9.9146e-05 -0.0002014 0.00046125 0.00016816 0.00084993 0.00095415
-0.0049708 -0.00032102 0.013522 0.29119
6440000000 -0.055105 0.25343 -0.00093512 0.0024152 0.0018658 -0.0007684 0.0003647 -0.00010927
0.00032002 -0.00040301 -0.00031889 -0.0001474
-0.00095853 0.0024032 0.26241 0.26472 0.0032617 0.0030522 0.00010653 -5.6443e-05
-0.00010984 -4.6197e-05 -4.9844e-05 -0.00030747
0.0018425 -0.00078648 0.0033208 0.0029944 -0.088893 0.28461 -0.00026354 0.00026698
-0.00029544 -3.2783e-05 0.00051643 -0.00035432
0.00035922 -0.00010849 9.1877e-05 -6.0529e-05 -0.00025846 0.00025645 0.057346 0.20704
-0.0018358 0.0038784 0.0011037 0.00082934
0.00034218 -0.0004161 -9.2374e-05 -4.5385e-05 -0.00030724 -7.9939e-05 -0.0018587 0.0038886
-0.0054185 0.30181 -0.0046765 0.0012736
-0.00025294 -0.00014563 -2.3213e-05 -0.00031312 0.00047 -0.00034385 0.00096034 0.00059456
-0.0045211 0.0013 0.023615 0.2769
6500000000 -0.035188 0.25449 -0.00025454 0.0020416 0.0013285 -0.00093665 0.0001675 -6.7949e-05
4.96e-06 0.00015154 -0.00011846 0.00016847
-0.00026445 0.0020364 0.28897 0.23895 0.0035757 0.002664 9.6895e-05 5.0443e-05
0.00012197 0.00015382 0.00019617 -9.4977e-05
0.0013169 -0.00097752 0.0036468 0.0025747 -0.076178 0.28233 3.4957e-05 -7.7883e-05
1.6558e-05 -0.00013151 -5.5515e-05 -0.00042711
0.0001587 -6.9414e-05 9.7056e-05 4.3488e-05 -3.6114e-06 -7.2043e-05 0.082106 0.20198
-0.00040567 0.0039359 0.001004 0.0002238
2.8458e-05 0.00017779 0.00014688 0.00016815 7.8471e-05 -6.6985e-05 -0.00035988 0.0039604
0.017683 0.30621 -0.0032483 0.0023811
-7.7489e-05 0.00021661 0.00021105 -0.00012119 -7.9964e-05 -0.0004526 0.001069 0.00046368
-0.0032069 0.0021465 0.062215 0.28033
