# Supplementary material for: Early Detection of Alzheimer’s Disease via Machine Learning-Based Microwave Sensing: An Experimental Validation
Source: Sensors (Basel). 2025 Apr 25;25(9):2718. doi: 10.3390/s25092718 (PMC12074295; doi:10.3390/s25092718)
Supplement: Supplementary file 1 [file sensors-25-02718-s001.zip › measurements_paper_sensors/26 febbraio - PART1/set9/CSF_10_m9.s6p]

!Keysight Technologies,M9804A,MY58100912,A.14.10.03
!Date: Thursday, April 27, 2023 10:28:33
!Correction: S11(C  6-Port  ) 
!S12(C  6-Port  ) 
!S13(C  6-Port  ) 
!S14(C  6-Port  ) 
!S15(C  6-Port  ) 
!S16(C  6-Port  ) 
!S21(C  6-Port  ) 
!S22(C  6-Port  ) 
!S23(C  6-Port  ) 
!S24(C  6-Port  ) 
!S25(C  6-Port  ) 
!S26(C  6-Port  ) 
!S31(C  6-Port  ) 
!S32(C  6-Port  ) 
!S33(C  6-Port  ) 
!S34(C  6-Port  ) 
!S35(C  6-Port  ) 
!S36(C  6-Port  ) 
!S41(C  6-Port  ) 
!S42(C  6-Port  ) 
!S43(C  6-Port  ) 
!S44(C  6-Port  ) 
!S45(C  6-Port  ) 
!S46(C  6-Port  ) 
!S51(C  6-Port  ) 
!S52(C  6-Port  ) 
!S53(C  6-Port  ) 
!S54(C  6-Port  ) 
!S55(C  6-Port  ) 
!S56(C  6-Port  ) 
!S61(C  6-Port  ) 
!S62(C  6-Port  ) 
!S63(C  6-Port  ) 
!S64(C  6-Port  ) 
!S65(C  6-Port  ) 
!S66(C  6-Port  ) 
!S6P File: Measurement: :
# Hz S  RI   R 50
500000000 -0.3281 -0.065467 -0.010188 -0.0012069 -0.0082898 0.012165 -0.0043315 0.011966
0.013062 0.0067862 -0.0041376 0.0084002
-0.010173 -0.0011813 -0.40977 -0.074989 0.0081996 -0.010969 0.0009315 0.012475
0.0081071 0.0034807 0.00075402 0.014425
-0.0082653 0.012193 0.0081794 -0.011009 -0.25771 0.18948 0.0068026 0.003514
-0.0023555 0.0086365 0.0012338 0.01213
-0.0043524 0.011946 0.00098697 0.012538 0.0068495 0.0035432 -0.32687 0.039813
-0.020377 -0.0047668 0.015453 0.026873
0.01314 0.0067239 0.0081296 0.0034215 -0.0023774 0.0086088 -0.020434 -0.004761
-0.22011 -0.23206 -0.029067 0.0044903
-0.0042016 0.0085147 0.00078164 0.01451 0.0012711 0.012142 0.015516 0.026776
-0.029099 0.0045486 -0.26306 -0.1439
560000000 -0.31668 0.10287 -0.022027 -0.067419 0.00027225 0.012948 0.0055709 0.01052
0.010411 0.0040046 0.010795 0.009576
-0.021957 -0.067327 -0.37137 0.089962 -0.041202 -0.039578 0.013851 0.0026493
-0.014142 -0.0052511 0.0050623 -0.0012932
0.00031809 0.012966 -0.041362 -0.039534 -0.18254 0.2407 -0.00022821 -0.0054408
0.017973 0.0057712 0.0075002 -0.0054639
0.0055817 0.010513 0.013934 0.0026834 -0.00026775 -0.0054443 -0.30443 0.13002
0.006467 -0.021874 0.0065498 -0.021056
0.01047 0.0039734 -0.014162 -0.0052959 0.017981 0.0058016 0.0064985 -0.021893
-0.3007 -0.050891 0.012244 -0.051826
0.010835 0.0095072 0.0050657 -0.0012564 0.0075029 -0.0054704 0.0065593 -0.021074
0.012363 -0.051887 -0.32907 0.0072349
620000000 -0.27615 0.081279 -0.023425 0.008836 0.0030303 0.0091351 0.0087874 -0.0044064
0.011935 -0.00036588 0.0015363 -0.002349
-0.023398 0.0088273 -0.39974 0.035353 -0.019222 4.311e-05 -0.0016959 -0.0020771
0.012529 -0.0055152 0.00067051 -0.0030624
0.0030631 0.0091395 -0.019253 9.193e-05 -0.15565 0.24958 -0.00089736 -0.0052573
-0.0038713 -0.0027027 0.009392 -0.0033088
0.0087218 -0.0044396 -0.001756 -0.0021367 -0.00089068 -0.0052868 -0.26237 0.14006
-0.039721 -0.021004 0.013213 0.027741
0.011981 -0.00044804 0.012559 -0.0055261 -0.0038912 -0.0027005 -0.039797 -0.021034
-0.21527 -0.085516 -0.043414 0.012384
0.0015933 -0.0022846 0.00068743 -0.0030993 0.009419 -0.0033044 0.013169 0.027742
-0.043357 0.012336 -0.24507 -0.033215
680000000 -0.24182 0.17401 -0.026402 -0.014972 0.0045848 0.0057287 0.0012823 -0.0073538
-0.0019017 -0.011683 0.0061423 -0.0064045
-0.026361 -0.015004 -0.39058 0.13677 -0.033112 -0.0023034 -0.0020116 -0.00041838
-0.0013707 -0.0096491 -0.00065742 -0.0018325
0.0046066 0.0057223 -0.033165 -0.0022101 -0.10839 0.27229 -0.0010213 -1.2653e-05
-0.0013902 0.00071941 -0.0030495 -0.0091555
0.0013351 -0.0073038 -0.0019974 -0.00040846 -0.0010285 2.7043e-06 -0.21966 0.19167
-0.022706 -0.0081452 -0.0094609 -0.012035
-0.002054 -0.011705 -0.0014526 -0.0096599 -0.0014093 0.00070609 -0.022712 -0.0080781
-0.28201 0.015742 -0.0052694 -0.0079176
0.0061156 -0.006402 -0.0006294 -0.0017809 -0.003039 -0.0091323 -0.0094429 -0.012031
-0.0052777 -0.0079238 -0.26117 0.073489
740000000 -0.19578 0.16735 -0.041353 0.026521 0.013983 -0.0039502 0.00026557 -0.003972
-0.0042218 -0.0016777 -0.0067482 0.0029483
-0.041357 0.026458 -0.33748 0.15629 -0.037416 0.034368 0.00023727 -0.006065
-0.013298 0.0068086 -0.0015614 -0.0058775
0.01399 -0.0039829 -0.037355 0.034534 -0.075774 0.27313 -0.0014491 0.0033459
-0.0019772 -0.0055707 -0.0019585 0.00073216
0.0001747 -0.0039504 0.00018332 -0.0061263 -0.001429 0.0033314 -0.20308 0.19916
-0.043257 -0.0096842 0.02312 0.016271
-0.0041906 -0.0016466 -0.013321 0.0068387 -0.00198 -0.0055633 -0.043254 -0.0096817
-0.17963 0.048705 -0.045072 -0.0014082
-0.0068053 0.0029397 -0.0016078 -0.0058798 -0.0019747 0.00071973 0.023139 0.016338
-0.045104 -0.0014758 -0.25205 0.078953
800000000 -0.16652 0.21291 -0.022672 0.015818 0.005843 -0.010245 -0.0046846 -0.0019247
-0.0035873 0.0017086 0.0042124 0.00070511
-0.022663 0.015793 -0.34532 0.22754 -0.009116 0.034656 -0.0022272 0.0022401
7.35e-06 0.0026388 0.00073502 0.0051038
0.0058095 -0.010286 -0.0090233 0.03474 -0.037236 0.29923 0.0010876 0.0013766
0.00014758 0.003145 -0.0017615 0.00094443
-0.0046449 -0.0019487 -0.0022297 0.0022362 0.0010892 0.0013691 -0.175 0.22697
-0.029664 0.012858 0.014731 -0.010219
-0.0036498 0.0016969 4.8019e-06 0.0026041 0.00011052 0.0031409 -0.029694 0.012922
-0.2319 0.074136 -0.018368 0.020011
0.0042777 0.00062136 0.00078799 0.0050963 -0.0017518 0.00094539 0.014724 -0.01029
-0.0184 0.020001 -0.24814 0.13056
860000000 -0.13308 0.23402 -0.018817 0.030525 -0.003181 -0.010368 -0.0019317 0.00044373
0.0033556 0.0052707 -0.0035685 -0.0031437
-0.018807 0.030471 -0.29892 0.27289 0.0072803 0.035012 -4.0034e-06 0.0020022
0.003381 0.00073319 0.0038817 0.00012229
-0.0032102 -0.010377 0.0074108 0.035041 0.010795 0.30964 -0.0006093 -0.00057773
0.0023504 -0.0016886 0.0018346 0.0043296
-0.0019188 0.0004665 -1.3925e-05 0.0019592 -0.00060733 -0.00055208 -0.13912 0.23919
-0.018879 0.017686 -0.0065399 -0.0095946
0.0033987 0.0052458 0.0034576 0.00070429 0.0023703 -0.0017087 -0.018898 0.017706
-0.17909 0.13397 -0.025798 0.015855
-0.0035214 -0.0031074 0.0038553 0.00013588 0.0018433 0.0043258 -0.0065079 -0.0095945
-0.025771 0.015817 -0.19942 0.17835
920000000 -0.11023 0.25804 0.004128 0.03962 -0.0094938 -0.0047882 -0.0017558 0.0017226
0.0001869 0.0017256 0.0032268 -0.0013404
0.0040952 0.039577 -0.27228 0.29513 0.028247 0.023429 0.0014573 0.0011684
0.0069188 -0.00038422 0.0038895 -0.0030707
-0.0095187 -0.0047737 0.028369 0.023376 0.057402 0.31224 0.0016702 -2.1852e-05
0.00064168 -0.00053354 0.00087267 -0.0014393
-0.0017684 0.0017358 0.0014708 0.0011622 0.0016593 -3.2219e-05 -0.11543 0.25634
-0.012412 0.031142 0.0036923 -0.0069126
0.00018535 0.0017557 0.0069445 -0.00042923 0.00064871 -0.00051167 -0.012331 0.03118
-0.17018 0.13797 -0.0029848 0.028179
0.0032329 -0.0013309 0.0039156 -0.003085 0.00087569 -0.0014565 0.0036811 -0.0069185
-0.0029901 0.028143 -0.20906 0.1911
980000000 -0.064108 0.27989 0.01645 0.031112 -0.0096208 0.0047148 0.0019563 0.0034958
0.003877 -0.0016023 -0.0035439 -0.0026485
0.01642 0.031075 -0.22035 0.33243 0.033642 0.0055269 0.0018895 -0.00023341
0.0016421 -0.0062629 -0.00042215 -0.0027519
-0.0096132 0.0047449 0.033713 0.005432 0.10414 0.30714 0.00051498 -0.001134
0.00021602 -0.0018167 0.0015679 -0.00027085
0.0019677 0.0035489 0.0018772 -0.00025835 0.00052833 -0.0011243 -0.076637 0.26824
0.0069002 0.030946 -0.0094266 -0.0081014
0.0038695 -0.0016111 0.0016308 -0.0062512 0.00021809 -0.0018044 0.0069386 0.030957
-0.13942 0.17326 0.004778 0.020943
-0.0035143 -0.0026266 -0.00045201 -0.0027578 0.0015688 -0.00028517 -0.0094313 -0.0080837
0.0047752 0.020929 -0.16653 0.2397
1040000000 -0.023386 0.28988 0.033499 0.020227 -0.001183 0.0077379 0.0026205 0.00068422
0.00021125 -0.0033704 -3.5377e-05 -0.0016155
0.033441 0.020195 -0.18529 0.34699 0.030294 -0.014524 0.0014112 -0.0017306
-0.0025193 -0.0027369 -0.0010208 -0.0029455
-0.0011605 0.0077357 0.030288 -0.014653 0.15084 0.29485 -0.0005561 -0.0014164
-0.0016417 -0.0010399 -0.00062428 -0.0011262
0.0026049 0.00066258 0.0014063 -0.0017666 -0.00054484 -0.0014124 -0.049539 0.27875
0.019188 0.019878 -0.0025021 0.0014002
0.00021756 -0.0033403 -0.0025318 -0.0027298 -0.0016431 -0.0010343 0.019236 0.019852
-0.10735 0.18251 0.013776 0.02016
-7.952e-05 -0.0016314 -0.0010458 -0.0028985 -0.0006179 -0.0011203 -0.0025163 0.0013864
0.013757 0.020171 -0.14585 0.26082
1100000000 0.021787 0.30026 0.037387 -0.0027553 0.0035868 0.004341 0.0023959 -0.0011166
-0.0023266 -0.0030697 -0.0042301 0.00017267
0.037353 -0.0027427 -0.14178 0.36733 0.015773 -0.028165 -0.00015994 -0.001848
-0.0036327 -0.00077361 -0.0036753 -0.00049351
0.0035988 0.0043259 0.015688 -0.02826 0.19792 0.27557 -0.001763 0.00034026
-0.0016545 0.00065582 -0.0011514 -0.00059402
0.0024042 -0.0011018 -0.00017547 -0.0018398 -0.0017569 0.00033676 -0.0087813 0.28428
0.025456 0.0063411 -0.0027471 0.00045008
-0.002368 -0.003026 -0.0036499 -0.00073771 -0.0016478 0.00065827 0.025464 0.00629
-0.089713 0.19868 0.019867 0.010159
-0.0042045 0.00016431 -0.0036843 -0.00048158 -0.0011583 -0.00060598 -0.0027541 0.00045952
0.019851 0.01019 -0.10099 0.29341
1160000000 0.072843 0.29769 0.025672 -0.020291 0.003548 -0.0007329 -0.00022901 -0.0023396
-0.004147 -0.00085629 -0.0010158 0.0040373
0.025647 -0.020273 -0.097937 0.37277 -0.00371 -0.029391 -0.00157 -0.0014989
-0.0025529 0.0025582 -0.0014527 0.0019123
0.0035502 -0.00075904 -0.0038375 -0.029405 0.24182 0.24532 -0.00056952 0.0017083
-0.00047277 0.0018387 -0.0010395 0.00028952
-0.00024617 -0.0023393 -0.0016037 -0.0014998 -0.00057026 0.00171 0.030907 0.28153
0.022551 -0.010242 -0.0036812 0.0052067
-0.0041456 -0.00082524 -0.0025247 0.0025753 -0.00046908 0.0018385 0.022538 -0.010273
-0.055048 0.21003 0.020022 0.00045132
-0.00097736 0.0040501 -0.0014338 0.0019387 -0.0010431 0.0002828 -0.0036645 0.005234
0.019983 0.00041804 -0.053728 0.29707
1220000000 0.11668 0.28918 0.012262 -0.030686 -0.0010836 -0.0015701 -0.00011725 -0.00098194
-0.0027665 0.002208 0.0011817 0.002089
0.012269 -0.030659 -0.052937 0.38756 -0.017191 -0.02142 -0.0025178 0.00061449
5.9891e-05 0.0030413 -0.00077627 0.0020534
-0.0010949 -0.0015743 -0.017307 -0.021368 0.28135 0.20675 0.00093574 0.001527
0.00059715 0.0011569 0.00016516 0.00061392
-0.00012697 -0.00098013 -0.0025165 0.00061737 0.000932 0.0015266 0.070972 0.27344
0.011436 -0.017551 0.0023169 0.0016566
-0.0027698 0.0022193 8.2515e-05 0.0030523 0.00060016 0.0011649 0.011411 -0.017582
-0.032469 0.22168 0.015093 -0.012731
0.0011931 0.0020947 -0.00077605 0.002057 0.00016023 0.0006059 0.0023197 0.0016486
0.015118 -0.01273 -0.02302 0.31498
1280000000 0.16772 0.26972 -0.007111 -0.029875 -0.0020437 0.0016531 -0.00094752 -0.0019773
-0.0010218 0.0034131 0.0024825 0.001268
-0.0070895 -0.02985 -0.0055604 0.37939 -0.024244 -0.0080385 -0.00071951 0.0014259
0.001684 0.0016469 0.00054273 0.0020126
-0.0020245 0.0016622 -0.024334 -0.007936 0.31246 0.16308 0.0014068 -0.00019034
0.0010928 0.00034545 0.00019279 0.00045608
-0.00095206 -0.0019763 -0.00071313 0.0014398 0.0014052 -0.00019557 0.10786 0.25685
0.0014348 -0.020053 -2.7686e-05 -5.1021e-05
-0.00099921 0.0034257 0.0016996 0.0016459 0.0010965 0.00034219 0.0013829 -0.020065
0.004873 0.2278 0.0039631 -0.016113
0.0025031 0.0012346 0.00055284 0.0019857 0.00018571 0.00046414 -1.9666e-05 -5.0597e-05
0.0039708 -0.016114 0.025124 0.31899
1340000000 0.20543 0.23773 -0.017387 -0.020268 0.00027437 0.0042165 -0.0018526 -0.00073028
0.0015847 0.0028639 0.0018962 -0.0013887
-0.017348 -0.020255 0.033877 0.37199 -0.021255 0.0049014 -0.00012351 0.0019297
0.001901 0.00081327 0.001227 0.00071504
0.00029541 0.0042186 -0.021257 0.0050046 0.33499 0.11571 0.00085919 -0.00099463
0.00068856 -0.00051797 0.00018594 0.00029523
-0.0018587 -0.00070249 -0.00012472 0.0019315 0.00085406 -0.00098166 0.14057 0.23672
-0.0086906 -0.017248 0.00088939 0.00054028
0.0016219 0.0028741 0.0019082 0.00079288 0.00069537 -0.00051341 -0.0087337 -0.017249
0.03487 0.22573 -0.00342 -0.014523
0.0018838 -0.0013642 0.0012278 0.00073327 0.00018668 0.00030918 0.00088738 0.00053868
-0.0034326 -0.01452 0.062843 0.31562
1400000000 0.2404 0.20109 -0.024045 -0.0085848 0.0048276 0.0032175 -0.0021124 0.00079408
0.0026864 0.0010137 0.00026634 -0.0014337
-0.024008 -0.0085982 0.072378 0.35948 -0.014184 0.012852 0.0012121 0.0012137
0.0011008 -0.00070785 0.0010762 0.00011148
0.004846 0.0032009 -0.014138 0.012947 0.34865 0.062086 -0.00017367 -0.0013465
0.00017036 -0.0001887 0.00041647 0.00033111
-0.0020975 0.00079829 0.0012248 0.0012067 -0.0001701 -0.0013479 0.17029 0.20801
-0.015142 -0.0099932 -0.0007047 -0.00024347
0.0026908 0.0010098 0.0010995 -0.00071812 0.00017728 -0.00018388 -0.015165 -0.0099604
0.068916 0.22369 -0.010024 -0.0093759
0.00026263 -0.0014483 0.001083 8.6904e-05 0.00039951 0.00032307 -0.00071329 -0.00023809
-0.010005 -0.0093867 0.10871 0.30618
1460000000 0.26394 0.15786 -0.02122 0.0043788 0.0051996 -0.0016944 -0.0014355 0.0016791
0.0022767 -0.00046193 -0.00021199 -0.00079248
-0.021201 0.0043588 0.10653 0.33744 -0.004929 0.015231 0.0015918 0.00025017
0.0010186 -0.0012037 0.0012529 -0.0006537
0.0051954 -0.0017301 -0.0048664 0.015288 0.35508 0.0075795 -0.0010766 -0.00098828
0.00032311 -0.0002188 0.00062701 -0.00047578
-0.0014212 0.0016862 0.0015936 0.00025403 -0.0010812 -0.00099812 0.19661 0.17928
-0.016072 -0.0028713 -0.0010087 0.0019915
0.0022805 -0.0004994 0.0010126 -0.0012191 0.00032482 -0.00022092 -0.016075 -0.0028398
0.098465 0.21145 -0.012253 -0.0030743
-0.00025496 -0.0007867 0.0012381 -0.00065054 0.0006517 -0.00046615 -0.0010185 0.0019854
-0.012258 -0.0030853 0.14205 0.28611
1520000000 0.27733 0.11708 -0.015552 0.010274 0.0031696 -0.0039709 0.00023778 0.0026508
0.0023767 -0.0019481 -0.0011041 -0.00014041
-0.015551 0.010257 0.14022 0.32408 0.0025148 0.012311 0.0016429 -0.00061274
0.00015225 -0.00098618 0.00026325 -0.00099452
0.0031531 -0.0039914 0.0025913 0.012317 0.34795 -0.048567 -0.00080553 -0.00026541
0.00070303 -0.00095468 0.00011516 -0.00016908
0.00024244 0.0026448 0.0016391 -0.00061102 -0.00080724 -0.00025864 0.22025 0.14146
-0.015152 0.0031455 0.0016396 0.0019713
0.002387 -0.0019713 0.00015237 -0.00098143 0.00070669 -0.00094646 -0.015154 0.0031826
0.12709 0.20024 -0.012198 0.0017027
-0.0010921 -0.00012755 0.00027046 -0.0010018 0.00012357 -0.00016907 0.0016529 0.0019774
-0.012187 0.0017019 0.17575 0.2679
1580000000 0.28789 0.071651 -0.0086286 0.013972 -0.0011068 -0.0045626 0.0014636 0.0017639
-0.00027855 -0.0023794 -8.5294e-05 0.00048029
-0.0086346 0.013952 0.16769 0.29945 0.0056607 0.0069414 0.00061807 -0.001502
-0.00042799 -0.0010756 -0.00021977 -0.00073119
-0.0011322 -0.0045525 0.0057017 0.0069229 0.32804 -0.10606 -0.0014001 0.00027186
-0.00052026 -0.0013405 0.00029841 -0.00060419
0.0014689 0.0017544 0.00060386 -0.0015073 -0.0014006 0.00027052 0.23445 0.10246
-0.011088 0.0082798 0.0020653 0.00066141
-0.00030458 -0.0023707 -0.00042951 -0.0010667 -0.000531 -0.0013373 -0.011084 0.0082949
0.15235 0.18443 -0.0094729 0.0079148
-9.5113e-05 0.0004663 -0.00024039 -0.00072104 0.00029434 -0.00058264 0.0020782 0.00065264
-0.0094903 0.0079008 0.20909 0.2419
1640000000 0.29094 0.031244 -0.0014895 0.012713 -0.0029258 -0.0021769 0.002731 0.0010403
-0.00076902 -0.0016819 -0.0004771 0.00033713
-0.0015001 0.012703 0.19702 0.27602 0.0055705 0.0020322 -0.00050414 -0.0018319
-0.00092932 -0.00051393 -0.00048953 -0.00065642
-0.0029247 -0.0021582 0.0055928 0.0019913 0.2992 -0.1547 -0.0007697 0.001202
-0.001103 -0.0010314 -0.00018215 -0.00045631
0.00275 0.0010296 -0.00051832 -0.0018284 -0.0007696 0.0012007 0.24725 0.054118
-0.0065932 0.0089672 0.0025616 -0.00057635
-0.00078445 -0.00168 -0.00093234 -0.00050897 -0.0010956 -0.0010229 -0.0065877 0.008998
0.17558 0.1629 -0.0043004 0.01001
-0.00044588 0.00035461 -0.00047215 -0.00066312 -0.0001839 -0.00046662 0.0025447 -0.00061426
-0.0043078 0.010017 0.23502 0.21232
1700000000 0.2854 -0.013384 0.0021894 0.0096657 -0.0032943 0.00035506 0.0030809 -0.0012477
-0.002179 -0.00060555 0.00050072 0.00043659
0.0021625 0.0096626 0.21592 0.24525 0.0028473 -0.00057969 -0.0014489 -0.00070465
-0.00078581 -0.00012195 -0.00081104 -0.00041009
-0.0032938 0.00037599 0.0028482 -0.00060305 0.25599 -0.19383 8.3144e-05 0.0015858
-0.0020791 -4.9646e-05 -0.00037914 -0.00089556
0.0030783 -0.0012529 -0.0014595 -0.00070585 7.9556e-05 0.0015872 0.24493 0.0043084
-0.003858 0.0091318 0.0016252 -0.0022282
-0.0022031 -0.00058674 -0.00078673 -0.00011858 -0.0020719 -4.0082e-05 -0.0038237 0.0091401
0.19465 0.14527 0.00051018 0.0098554
0.00049478 0.00040371 -0.00080887 -0.00039554 -0.00038202 -0.00088791 0.0016381 -0.0022059
0.0005273 0.0098439 0.2534 0.17912
1760000000 0.27469 -0.061783 0.0044163 0.0062154 -0.0020989 0.0012375 0.0013012 -0.0034924
-0.001265 0.00069201 0.00012979 -0.00057634
0.0044045 0.0062056 0.24211 0.20646 3.2133e-05 -0.001864 -0.0012483 3.6619e-06
-0.0011165 0.00089626 -0.00054468 0.00033949
-0.0020969 0.0012427 2.2131e-05 -0.0018717 0.20733 -0.22635 0.0011546 0.0013447
-0.0011909 0.0014588 -0.0013221 -0.00069979
0.0013017 -0.003499 -0.0012495 1.0651e-05 0.0011651 0.0013463 0.23636 -0.047245
-0.00090053 0.0080066 -8.427e-05 -0.0023741
-0.0012544 0.00069129 -0.0011069 0.0009134 -0.0011884 0.0014608 -0.00088381 0.0080123
0.21035 0.11283 0.0047573 0.0072249
0.00014442 -0.0005684 -0.00055269 0.00034411 -0.0013158 -0.00069255 -7.476e-05 -0.0023998
0.004763 0.0072353 0.26678 0.14132
1820000000 0.25214 -0.09901 0.0044508 0.0026367 7.036e-05 0.002428 -0.00091905 -0.00313
-0.0010927 0.00091588 -0.0001655 1.4135e-06
0.0044418 0.0026429 0.2535 0.17759 -0.0021593 3.7912e-05 -0.0014734 0.0009261
-0.00011065 0.0012015 -0.00065743 0.00038567
8.3513e-05 0.0024355 -0.0021689 5.3522e-05 0.15734 -0.24135 0.0017762 0.00050148
-0.00017471 0.002255 -0.0019089 0.00026707
-0.00093099 -0.0031197 -0.0014786 0.00092185 0.0017815 0.0005191 0.20756 -0.094578
0.00037535 0.0066485 -0.0016603 -0.0017529
-0.0010854 0.00091837 -0.00010538 0.0011941 -0.00018213 0.0022622 0.00038038 0.0066592
0.22998 0.086549 0.0055739 0.0032066
-0.00016694 -7.1876e-06 -0.0006385 0.00039325 -0.0019137 0.00024115 -0.0016915 -0.0017584
0.0055712 0.0031953 0.27079 0.10679
1880000000 0.21866 -0.14027 0.0021718 0.00059142 -0.00020025 0.0024349 -0.0029334 -0.0024124
-0.00014243 0.0016112 0.00027153 -0.00057653
0.0021728 0.00058912 0.25866 0.13151 -0.0039981 0.0029592 -0.00032583 0.0018781
0.00049679 0.0013728 8.8626e-05 0.00098459
-0.00018041 0.0024316 -0.0039964 0.0029927 0.10558 -0.2493 0.0019787 -0.0010124
0.0016591 0.0020707 -0.00096046 0.0015117
-0.002957 -0.0023857 -0.00033578 0.0019062 0.0019989 -0.00097651 0.16721 -0.13571
0.00096393 0.0048268 -0.002346 0.00016978
-0.00013975 0.0016153 0.00050622 0.0013836 0.0016709 0.0020582 0.00098273 0.0048488
0.23607 0.056977 0.0057525 0.00096606
0.00026581 -0.0005894 9.637e-05 0.00098712 -0.00095191 0.0015141 -0.0023244 0.00017843
0.0057374 0.00094962 0.2723 0.072053
1940000000 0.18028 -0.16697 0.00019711 -0.0010678 0.0019865 0.001751 -0.0037797 0.00032026
0.001253 0.00080408 -0.00057698 -0.00068517
0.00019725 -0.0010674 0.26088 0.10052 -0.001668 0.005827 0.001006 0.0013994
0.0019344 0.00049761 0.00086912 0.00017145
0.001995 0.0017347 -0.0016368 0.0058407 0.062099 -0.24137 0.0005439 -0.0024509
0.0022205 0.00038551 0.00028985 0.0017705
-0.0037778 0.00034531 0.0010206 0.0013833 0.00051095 -0.0024905 0.11536 -0.16675
0.00019717 0.0036198 -0.0019107 0.0014853
0.0012639 0.00079318 0.0019318 0.00048479 0.0022093 0.0003454 0.00018817 0.0035979
0.24156 0.021092 0.004125 -0.0030206
-0.00055137 -0.0006978 0.00090394 0.00016617 0.00031435 0.0017864 -0.00193 0.0014741
0.0041301 -0.0030167 0.26197 0.036482
2000000000 0.13473 -0.18261 -0.0035 0.00097113 0.0028496 0.0010941 -0.0024805 0.0037285
0.00084584 0.00039198 -0.00075497 0.00049518
-0.0035003 0.00095436 0.24821 0.065005 -0.00040208 0.0076304 0.0017293 0.0003779
0.0012432 -0.0012523 0.00039694 0.00014095
0.0028611 0.0010818 -0.00035756 0.0076357 0.020646 -0.22814 -0.0015442 -0.001523
0.0020303 -0.0010333 0.001757 0.0015437
-0.0024416 0.0037527 0.0017168 0.000371 -0.0015132 -0.0015524 0.062092 -0.17787
-0.0010407 0.0035475 0.0001694 0.002296
0.00083889 0.00038018 0.0012237 -0.0012764 0.0020377 -0.0010363 -0.0010508 0.0035815
0.24008 -0.011102 0.00044928 -0.0038068
-0.00074302 0.0005033 0.00039998 0.00013447 0.0017471 0.0015526 0.00019756 0.0023361
0.00046674 -0.0037884 0.24992 0.0085552
2060000000 0.087664 -0.19147 -0.0041848 0.0030618 0.0027549 -0.00058382 0.00074917 0.0032819
0.0015951 -0.00056023 -0.00012402 0.0011077
-0.0041828 0.0030606 0.23553 0.035471 0.0044795 0.0085243 0.0010893 -0.00083117
0.00066071 -0.0015645 0.0005455 -0.00018313
0.0027466 -0.00060526 0.0045391 0.0085118 -0.013006 -0.21001 -0.0017944 0.00036658
0.00071575 -0.0023493 0.002827 0.00040175
0.00076464 0.0032488 0.0010877 -0.00086162 -0.0017482 0.00040768 0.0099601 -0.17521
-0.001985 0.0048649 0.0010781 0.0013149
0.0015923 -0.00058287 0.00064116 -0.0015695 0.00073777 -0.0023508 -0.0019589 0.0048528
0.227 -0.049094 -0.0015503 -0.0044262
-0.0001177 0.001139 0.00054937 -0.00017467 0.0028184 0.00040494 0.0010335 0.0012707
-0.0015546 -0.0044335 0.23421 -0.016916
2120000000 0.042555 -0.18247 -0.0034186 0.0062747 0.0023413 -0.0027124 0.0029697 0.0020398
0.00063598 -0.0015458 0.00075312 0.00016419
-0.0034189 0.006263 0.21532 0.012314 0.0067809 0.0047647 0.0010406 -0.001446
-0.0013609 -0.0021646 -5.7403e-05 -0.00097418
0.0023436 -0.002719 0.0068321 0.0047239 -0.041844 -0.19215 -0.0007967 0.0016023
-0.0015821 -0.0016387 0.00061926 -0.0022299
0.0030049 0.0019962 0.0010179 -0.0014619 -0.00080895 0.0016224 -0.039214 -0.15835
-0.0022186 0.006669 0.0017453 0.00095877
0.00063312 -0.0015828 -0.0013755 -0.0021656 -0.0015975 -0.0016426 -0.0022097 0.0066852
0.21316 -0.082872 -0.0059516 -0.0025657
0.00070403 0.00011668 -9.5373e-05 -0.00098683 0.0005973 -0.0022352 0.001777 0.00099314
-0.0059521 -0.0025536 0.21346 -0.031365
2180000000 0.002285 -0.1708 -0.0019922 0.0093878 0.000706 -0.002225 0.0032173 -0.00044709
0.00026362 -0.0012318 0.0011915 0.00022785
-0.0020002 0.0093881 0.19646 -0.007198 0.0079847 0.0042326 -0.00098633 -0.0017549
-0.0021537 0.00077646 0.0001228 0.00027315
0.0006974 -0.0022245 0.0080255 0.0041721 -0.062745 -0.16831 0.0011355 0.001702
-0.0010176 -0.00016237 0.00047378 -0.0019465
0.0032381 -0.00044341 -0.00097619 -0.0017546 0.0010947 0.0016973 -0.076269 -0.13317
-0.00063003 0.0092002 0.0017685 -0.00028935
0.00024246 -0.0012139 -0.0021626 0.00080708 -0.0010196 -0.0001377 -0.0006235 0.0092327
0.18771 -0.11362 -0.0059482 0.0016724
0.001202 0.00019569 0.00010604 0.00026135 0.00048817 -0.0019536 0.0017531 -0.00036286
-0.0059379 0.0016267 0.19766 -0.047369
2240000000 -0.027453 -0.14616 0.0019253 0.010829 -0.0003797 -0.0029591 0.0020513 -0.0023274
-0.0018414 -0.00063131 0.00079675 -0.0018598
0.0019114 0.010821 0.17618 -0.012713 0.0090534 0.00054184 -0.00099986 -2.6343e-05
-0.00072126 0.0012111 -0.00055631 -0.00073983
-0.00040144 -0.0029446 0.0090629 0.00046953 -0.080096 -0.14314 0.0019114 -0.001536
-0.0012237 0.00012192 -0.0022784 -0.001777
0.0020163 -0.002324 -0.0010217 -1.2639e-05 0.0019303 -0.0015525 -0.11084 -0.10325
0.0016541 0.01114 0.0020075 -0.00057693
-0.0018646 -0.00061604 -0.00070128 0.0012334 -0.001219 0.00011447 0.0016972 0.011134
0.15867 -0.13052 -0.0060018 0.0048711
0.00075282 -0.0018517 -0.00057433 -0.00074652 -0.0022782 -0.0017511 0.002013 -0.00054523
-0.0059989 0.0048831 0.17301 -0.056098
2300000000 -0.054093 -0.11941 0.0072165 0.0090043 -0.0013334 -0.0020807 -0.00071414 -0.0017852
-0.001145 0.00050444 -0.00085621 -0.00064657
0.0072148 0.0090029 0.15662 -0.022821 0.0092713 -0.002025 -0.00081476 0.00063637
-0.00026295 0.0016767 -1.0051e-05 0.0008544
-0.0013447 -0.0020838 0.0092729 -0.0020976 -0.091011 -0.11942 -4.344e-05 -0.0017074
-0.00010946 0.0017128 -0.0021788 0.00055314
-0.00068645 -0.0018106 -0.00080528 0.0006128 -4.9377e-05 -0.001688 -0.13109 -0.068066
0.0059226 0.011341 0.00045876 -0.0018383
-0.0011459 0.00052393 -0.00025789 0.0016664 -9.3325e-05 0.001736 0.0059341 0.011351
0.12437 -0.152 -0.0040491 0.008059
-0.00082154 -0.00062938 2.217e-05 0.00085954 -0.0021768 0.00057144 0.00045981 -0.0018584
-0.0040334 0.0080457 0.15808 -0.057466
2360000000 -0.072197 -0.088248 0.010316 0.0086618 -0.0012946 -0.0016828 -0.0015813 -0.00072666
-0.00044057 0.00099597 -0.0014757 -0.00058002
0.010298 0.0086636 0.1457 -0.023014 0.0085596 -0.005444 -0.00062757 0.00082993
0.0020096 0.00029351 -8.4197e-05 -0.00010243
-0.0012981 -0.0016991 0.0085351 -0.0055068 -0.10191 -0.098414 -0.0025515 -0.0011457
0.001083 0.00013936 -0.00093081 0.00196
-0.001613 -0.00070394 -0.00062257 0.00080958 -0.0025233 -0.0011484 -0.14912 -0.035575
0.0098707 0.01039 0.0010171 -0.002186
-0.00044411 0.0009899 0.0020274 0.00026384 0.0011095 0.00013314 0.0099077 0.010291
0.094656 -0.15338 0.00018719 0.0082841
-0.0015087 -0.00058528 -0.00013291 -7.5189e-05 -0.00091945 0.0019419 0.0009785 -0.0022036
0.00012786 0.0082767 0.13467 -0.061417
2420000000 -0.080194 -0.059844 0.013866 0.0032647 -0.0034397 -0.0012171 -0.00094048 0.00074782
0.0011724 0.0013689 -0.0014944 0.0016439
0.013855 0.0032907 0.12922 -0.022477 0.0046705 -0.0073784 0.0012942 0.00091976
0.00089955 -0.0013024 -4.319e-05 -6.4019e-05
-0.0034473 -0.0011819 0.0046165 -0.0074224 -0.1137 -0.077368 -0.0020867 0.0012681
0.00013487 -0.00040051 0.00027938 0.0027158
-0.00091515 0.00071631 0.0013167 0.00087086 -0.00211 0.0012929 -0.15735 0.0084059
0.014576 0.0077157 0.00012303 -0.0031604
0.0011873 0.0013433 0.00088534 -0.0013339 0.00014123 -0.00041178 0.014618 0.007699
0.060301 -0.15214 0.0020556 0.0093756
-0.0014983 0.0016558 -7.2331e-05 -8.2033e-05 0.00030799 0.0027237 0.00013926 -0.0031516
0.0020414 0.009384 0.11797 -0.055577
2480000000 -0.081449 -0.03041 0.013893 -0.0022123 -0.0015774 8.3214e-05 -5.8135e-05 0.0013601
0.0018259 -0.00047866 7.3115e-05 0.0017366
0.013881 -0.0022033 0.13067 -0.024599 0.0026996 -0.0091881 0.0010685 5.4034e-06
-0.00061177 -0.0011941 -0.00024242 -0.00010277
-0.0015755 8.1544e-05 0.002626 -0.0092217 -0.11725 -0.058686 -0.0006666 0.003337
-0.00037696 -0.00091099 0.0018737 0.0011795
-0.00010144 0.0014157 0.0010719 -1.5974e-06 -0.00064118 0.0033229 -0.15887 0.045254
0.017913 0.0012018 -0.0016776 -0.0024174
0.0017908 -0.00047476 -0.00060996 -0.0012057 -0.00037147 -0.00091039 0.017998 0.0011112
0.029239 -0.14579 0.0046877 0.0079543
5.8426e-05 0.0017006 -0.00025281 -0.00010854 0.001859 0.0011883 -0.0016789 -0.0024511
0.0046956 0.0079558 0.098514 -0.052907
2540000000 -0.086296 -0.0015631 0.011616 -0.0059086 -0.002236 0.00095113 0.00054012 0.00072742
-7.5951e-05 -0.0017158 0.0010545 0.0016032
0.011616 -0.0058919 0.11673 -0.01481 -0.0014666 -0.0081745 0.00050077 -0.0014814
-0.0016635 -8.7898e-05 -0.00060554 0.00031053
-0.0022245 0.0009757 -0.0015351 -0.0081805 -0.12393 -0.034389 0.0020386 0.0024471
-0.0011272 -2.3427e-05 0.0019355 -0.00082988
0.00055424 0.00069272 0.00048761 -0.0014643 0.0020377 0.002437 -0.15821 0.085229
0.017844 -0.0048804 -0.0022779 -0.0018207
-0.00010176 -0.0017427 -0.0016853 -5.4381e-05 -0.0011443 -9.5457e-06 0.017767 -0.0049531
0.0036516 -0.13034 0.0072809 0.0064748
0.0010769 0.0016159 -0.00059231 0.00032438 0.0019143 -0.00082345 -0.002322 -0.0017788
0.0072209 0.0065017 0.082463 -0.037699
2600000000 -0.078315 0.022489 0.0086873 -0.0094247 -0.0011605 0.0025171 0.00056061 -0.00057837
-0.0010908 -0.0010875 0.0019017 0.00050392
0.0086819 -0.0094084 0.11233 -0.030644 -0.0037244 -0.0062346 -0.00049651 -0.00071601
-0.00044591 0.0015931 -0.00016986 0.00075729
-0.0011406 0.0025252 -0.0037727 -0.0062218 -0.12822 -0.010553 0.0030496 3.6622e-05
-9.0543e-05 0.001516 0.0013474 -0.0015662
0.00053532 -0.00053964 -0.00050214 -0.00069744 0.0030449 3.4297e-05 -0.14308 0.11756
0.014855 -0.012309 -0.0035364 -0.00017927
-0.0010918 -0.00096738 -0.00042456 0.0016036 -0.00010703 0.0015128 0.01491 -0.012281
-0.023429 -0.11511 0.0093167 0.0054831
0.0019439 0.00048395 -0.00017196 0.00074389 0.0013556 -0.0015378 -0.0034895 -0.00015994
0.0093544 0.0054894 0.075773 -0.02425
2660000000 -0.074285 0.047914 0.0049221 -0.011583 -1.9075e-05 0.0010423 -0.00028837 -7.3137e-05
-0.0024399 0.0005497 0.0015501 -0.00077396
0.0049292 -0.011569 0.11852 -0.026287 -0.0051042 -0.0044824 -0.0011408 -0.00039798
0.00027616 0.001968 0.00065547 0.00078081
-3.2002e-05 0.0010511 -0.0051521 -0.0044493 -0.12889 0.0094166 0.0019612 -0.0015685
0.00034874 0.00065685 -0.00083283 -0.0016965
-0.00025962 -9.2558e-05 -0.001145 -0.00037517 0.0019688 -0.0015955 -0.1246 0.14914
0.0083676 -0.015589 -0.002303 0.0013557
-0.0024669 0.00055117 0.00028664 0.0019994 0.00034505 0.00062619 0.0082501 -0.015681
-0.041549 -0.099419 0.010603 0.0013606
0.0015124 -0.00077937 0.00068021 0.00078784 -0.00088331 -0.0016858 -0.002368 0.0013231
0.010602 0.0013626 0.069564 -0.004467
2720000000 -0.062445 0.067914 0.00056556 -0.011912 -0.00013302 0.0027459 -0.00015609 5.3695e-05
-0.0017707 0.0022627 0.00054901 -0.0016103
0.00058593 -0.011902 0.10482 -0.028514 -0.0052322 -0.00089908 -0.0015231 0.0005118
0.0017419 0.0004464 0.00085919 -0.0002573
-0.00011522 0.0027398 -0.0052561 -0.00085121 -0.12275 0.040034 0.00049757 -0.002506
0.00031186 0.00053844 -0.0013678 0.00055746
-0.00015734 3.8837e-05 -0.0015164 0.00050341 0.00050245 -0.0024657 -0.091334 0.17949
0.001835 -0.017299 -0.0016829 0.0022148
-0.0017017 0.0022756 0.0017666 0.0004202 0.00032055 0.00055453 0.0017866 -0.017257
-0.05674 -0.073103 0.012101 -0.0012061
0.0005529 -0.0016757 0.00084579 -0.00025328 -0.0013391 0.00056968 -0.0016407 0.0022646
0.012117 -0.0011738 0.074646 0.01566
2780000000 -0.048649 0.085804 -0.004058 -0.010747 -0.00033338 0.0011403 0.00072683 -0.00012151
0.0012276 0.0025853 -0.00067776 -0.0017823
-0.0040302 -0.010749 0.10336 -0.0414 -0.0041048 0.00046702 -0.00017687 0.0014147
0.0016502 -0.00090836 9.0203e-05 -0.00023438
-0.00032525 0.001139 -0.0041105 0.00051707 -0.12047 0.068649 -0.0019101 -0.0016202
0.00060992 -0.00021476 -0.00042111 0.00069696
0.00071204 -0.00010847 -0.00015328 0.0014218 -0.0019061 -0.0016365 -0.06263 0.20091
-0.0052992 -0.015597 -0.00098823 0.0021852
0.0012775 0.0025844 0.0016271 -0.00093865 0.00062117 -0.00021833 -0.0053119 -0.015606
-0.070757 -0.047336 0.010057 -0.0058854
-0.00075782 -0.0018119 6.3846e-05 -0.00024848 -0.00041542 0.00073211 -0.00093871 0.0021604
0.010044 -0.0059133 0.077441 0.033305
2840000000 -0.033569 0.1026 -0.0073258 -0.0077189 0.0012792 0.0019379 -9.6539e-05 -0.00025266
0.0013196 0.00085985 -0.0016247 0.0003653
-0.0073125 -0.0077166 0.10123 -0.033511 -0.0032764 0.0015311 0.00036595 0.00068352
1.2404e-05 -0.0015063 -1.2588e-05 -4.4911e-05
0.0013014 0.0019232 -0.0032611 0.0015674 -0.11532 0.095582 -0.001489 0.00034867
0.00042163 0.00018054 0.00096178 0.0011661
-7.7232e-05 -0.00022388 0.00036749 0.00066334 -0.0015089 0.00037145 -0.027024 0.21816
-0.0096267 -0.010876 0.00057721 0.0015111
0.0013398 0.00084676 -3.7417e-06 -0.0015299 0.00042725 0.00023175 -0.0096564 -0.010812
-0.076997 -0.021477 0.0079849 -0.0073124
-0.0016034 0.00039318 -7.5994e-06 -3.4678e-05 0.00098567 0.001161 0.00056597 0.0015838
0.0080009 -0.0072672 0.091781 0.051214
2900000000 -0.018197 0.1217 -0.0089442 -0.0035382 0.0015444 0.00026374 0.00042295 -0.00098115
0.0020931 -0.0011499 -0.00073934 1.3237e-05
-0.0089339 -0.0035431 0.083968 -0.04187 -0.0010099 0.0026844 0.00082621 0.00036358
-0.00060391 -0.0013865 -0.00031841 0.00015213
0.0015341 0.00024839 -0.00098153 0.0026956 -0.097541 0.12734 -0.00085748 -0.00022899
-0.00036389 -0.0012057 0.001821 -0.00035428
0.00037211 -0.00098004 0.00082695 0.00035096 -0.00081641 -0.0002526 0.010911 0.22016
-0.012055 -0.0055064 0.0013086 0.0015628
0.0020098 -0.0011386 -0.00064184 -0.0013936 -0.00038361 -0.0012425 -0.012047 -0.0055148
-0.075273 0.010962 0.0064905 -0.010206
-0.00075539 3.2532e-05 -0.0003148 0.00012864 0.001807 -0.00032871 0.0013341 0.0015515
0.0065222 -0.01026 0.10812 0.056622
2960000000 0.0017274 0.13301 -0.0087992 0.00017471 0.00062461 0.0016004 -0.00078497 -0.00088762
-0.00043409 -0.0017691 -0.0007393 0.00059644
-0.0087964 0.00016668 0.091966 -0.041568 -0.00048642 0.0013173 0.00092598 0.00011886
-0.001255 -0.00072279 0.00055323 0.0003664
0.00064025 0.0015939 -0.00046679 0.001319 -0.081559 0.15795 -0.0007918 0.00038303
-0.00039357 0.00047903 -1.5293e-06 -0.0023846
-0.00082182 -0.00086749 0.0009327 9.3799e-05 -0.00082133 0.00039827 0.051482 0.22769
-0.011498 0.0005555 0.0017528 0.00075917
-0.00040316 -0.0017485 -0.0012715 -0.00072208 -0.00036632 0.00051722 -0.011551 0.00058035
-0.068081 0.038621 0.0012292 -0.011134
-0.00072834 0.00059519 0.00056184 0.00038913 2.825e-05 -0.0024435 0.0017196 0.00074989
0.0011803 -0.011059 0.12664 0.068273
3020000000 0.020677 0.14804 -0.0067296 0.0035051 0.0015173 -0.00025347 -0.0010392 1.5967e-05
-0.000523 0.00040804 -0.00021542 0.0002948
-0.006725 0.0035006 0.081905 -0.0298 -0.00015429 -1.1954e-05 0.0004616 -0.00098246
-0.0017328 0.00037305 0.0007183 -0.00033115
0.0015134 -0.00025609 -0.0001507 -1.7151e-05 -0.059231 0.18409 -0.0003081 0.0012099
0.00030232 0.00033098 -0.00072138 -0.0016611
-0.0010471 3.6271e-05 0.00045262 -0.00098751 -0.00026853 0.0012067 0.091201 0.22159
-0.0092739 0.0039041 0.00075673 0.00027635
-0.00052064 0.00038845 -0.0017574 0.0004196 0.00028494 0.00030807 -0.009195 0.0039767
-0.053956 0.065882 -0.0010791 -0.010601
-0.00022612 0.00032212 0.00071953 -0.00034988 -0.00071311 -0.0016184 0.0007766 0.00023162
-0.0010328 -0.010619 0.14866 0.065676
3080000000 0.047194 0.15606 -0.0048548 0.0057518 0.0015329 -0.0001721 -0.00058047 2.5321e-05
-0.00043664 0.00023398 0.00020591 0.00055677
-0.0048533 0.0057452 0.07912 -0.025931 -7.311e-05 0.00034074 -7.2821e-05 -0.00031956
-0.00038637 0.0010318 -9.7092e-05 -0.00060347
0.0015337 -0.00019075 -7.4169e-05 0.00033963 -0.023118 0.20571 -0.00073087 0.00037343
0.00015519 0.00070613 -0.0020363 -0.00089572
-0.0006546 2.0176e-05 -6.617e-05 -0.00030688 -0.00074319 0.00032763 0.12446 0.21285
-0.0053073 0.0073131 0.001816 0.00018882
-0.00037743 0.00034632 -0.00035488 0.0010238 0.00011678 0.00068725 -0.0052984 0.0072504
-0.030638 0.094324 -0.0059041 -0.009614
0.0002839 0.00052028 -0.00014127 -0.00059174 -0.0020528 -0.00088214 0.0017487 0.00020308
-0.0059463 -0.009633 0.163 0.071729
3140000000 0.074762 0.16121 -0.0014932 0.0074781 0.0028512 -0.0014197 -0.0012453 0.0010402
0.0015548 0.00067099 0.00029921 1.1716e-05
-0.0014893 0.007481 0.074248 -0.026729 -0.00080717 -0.00016001 0.00079507 -0.00028329
-0.00015665 0.0010374 0.0005923 -0.00036148
0.0028625 -0.0014524 -0.00080868 -0.0001578 0.01836 0.22791 0.00015484 0.0015329
0.0014888 -0.00048298 -0.0027865 0.00083889
-0.001209 0.0010654 0.00081106 -0.000319 0.00013581 0.0015593 0.15978 0.18926
-0.0014436 0.0073229 0.00074532 -0.0012504
0.001544 0.00056332 -0.00017876 0.001033 0.0015266 -0.00047122 -0.001422 0.0073998
-0.017705 0.11385 -0.0075103 -0.0050241
0.00022134 -4.6549e-05 0.00060309 -0.00033971 -0.0027868 0.00086511 0.00077358 -0.0012324
-0.0074673 -0.0049883 0.18786 0.063393
3200000000 0.10739 0.17117 0.0036266 0.0067034 0.00066652 -0.0030036 -4.0436e-05 0.0015202
0.00058808 -0.0018696 0.00017861 0.00050283
0.0036201 0.0067028 0.085398 -0.02625 -0.0011207 0.00036832 -0.00036157 -0.00093159
0.0008113 0.0012423 -0.00033795 -0.0010862
0.00065308 -0.0030204 -0.0011184 0.00038186 0.063424 0.2327 0.00093096 0.00060595
-1.7359e-05 -0.0019249 -0.0015538 0.0024831
-2.2914e-05 0.0015206 -0.00040494 -0.00091745 0.00097522 0.00057929 0.1815 0.16616
0.0012731 0.0067094 0.00067296 -0.0013367
0.00056324 -0.0018696 0.00080983 0.0012551 -9.6705e-05 -0.0019597 0.0013252 0.0067109
0.018431 0.1314 -0.0088165 -0.0022282
0.00016856 0.000548 -0.00034339 -0.0010879 -0.0015865 0.0024912 0.00066197 -0.0013981
-0.0088789 -0.0021935 0.20461 0.061174
3260000000 0.13779 0.16413 0.0039525 0.0033273 -0.00050936 -0.002682 0.0010531 0.00078553
0.00025131 -0.001884 -0.00019581 7.5336e-05
0.0039454 0.0033274 0.092248 -0.029396 -0.0019806 0.0017567 -0.00055185 -0.00028578
0.00091893 -0.00040736 -0.00090925 0.00012427
-0.00054694 -0.0026748 -0.0019629 0.0017738 0.11327 0.22935 0.0004569 0.00014477
-0.00073756 -0.0010866 0.0003736 0.0020264
0.00099984 0.00078466 -0.00051072 -0.00029459 0.00041436 0.00013997 0.20765 0.12944
0.004808 0.0050333 -0.00079189 -0.0021149
0.00021706 -0.0018373 0.00092419 -0.0004355 -0.00070161 -0.0010774 0.0047743 0.0049934
0.040955 0.14052 -0.007321 0.0034923
-0.00020623 -2.5458e-05 -0.00093052 0.00012789 0.00043315 0.002021 -0.00074937 -0.0020339
-0.0072384 0.003452 0.23315 0.052111
3320000000 0.169 0.1596 0.0069203 0.0016315 -0.00072478 -0.0018179 0.00077532 0.00039549
-0.0018413 -0.0012192 0.00039116 0.00024342
0.0069002 0.0016363 0.09969 -0.024568 0.00044776 0.0022783 -0.00039663 -0.0003352
-8.4732e-05 -0.00036443 -0.00058638 0.00021955
-0.00072634 -0.0018058 0.00045642 0.0022725 0.16178 0.22189 0.00036682 -0.00041362
-0.0010842 -0.00021732 0.00059855 0.00091609
0.00085009 0.00034727 -0.00045652 -0.00036949 0.00035314 -0.00034499 0.21824 0.099707
0.0045623 0.0022207 -0.0012104 0.00033631
-0.0019307 -0.0011929 -0.00014809 -0.00031074 -0.0010765 -0.00013719 0.0045412 0.0021828
0.069772 0.14413 -0.0034024 0.0040021
0.0003775 0.00034506 -0.00054235 0.00026895 0.00059739 0.00090313 -0.0012133 0.00030014
-0.0034585 0.0039878 0.25057 0.039265
3380000000 0.20394 0.14295 0.0054707 -0.0017992 -0.0012322 0.00056579 0.0010698 0.00029239
-0.0014316 0.00085314 0.00037141 -5.5615e-06
0.005478 -0.0017853 0.11006 -0.033202 1.0674e-05 0.0029443 -0.0011369 -0.00047528
-0.00015546 0.0001517 -0.00085305 0.00048814
-0.0012233 0.00058505 4.3728e-05 0.0029378 0.20326 0.19965 0.00045335 -0.0004192
-0.0018071 0.00058911 0.0011334 0.0011517
0.0010094 0.00026159 -0.0011548 -0.00044842 0.00045167 -0.00042004 0.23256 0.066817
0.0062515 0.0018156 -0.00016695 0.00039254
-0.0013962 0.00089551 -0.00015131 0.000126 -0.0018382 0.00063536 0.0063007 0.0018432
0.10866 0.13516 -0.001363 0.0050732
0.00039571 -3.7405e-05 -0.00085471 0.00049201 0.0011702 0.0011484 -0.00017866 0.00046055
-0.0013109 0.005214 0.27926 0.02012
3440000000 0.2352 0.12352 0.0049014 -0.0035775 -0.00058465 -0.0013434 0.00068826 -5.8281e-05
-0.0013943 0.001456 0.0011153 0.00018988
0.0049107 -0.003566 0.10308 -0.036847 0.0027192 0.0021402 -0.001008 0.0010139
-4.8572e-06 0.00053844 0.0003019 0.00088091
-0.00061307 -0.0013678 0.0027378 0.002114 0.24215 0.17269 -0.00035041 -9.0117e-05
6.2986e-05 0.0014194 0.0010493 0.00064678
0.00071841 -6.6581e-05 -0.0010229 0.0010181 -0.00037716 -9.0667e-05 0.23477 0.034924
0.0068281 -0.0016215 -0.00076193 -8.2709e-05
-0.0014164 0.0014567 -6.9469e-06 0.00055448 5.63e-05 0.0013924 0.0068304 -0.0017527
0.13564 0.12932 0.0029737 0.0033722
0.0011695 0.00022165 0.0002991 0.00090044 0.0011192 0.00067901 -0.0007503 -0.00012863
0.002908 0.0032127 0.29612 -0.0084984
3500000000 0.26903 0.092122 0.0025505 -0.0044698 -0.0012354 0.0014065 0.001121 -0.00078504
-0.0007833 0.00107 0.00079378 -0.00090795
0.0025525 -0.0044579 0.11704 -0.06073 0.0031353 0.0015301 -0.00045232 0.00056238
0.00053911 -1.5639e-05 -3.304e-05 0.00037812
-0.0012409 0.0014298 0.0031553 0.0015077 0.27304 0.13813 0.00030821 -0.00027875
-0.00031068 0.0011263 0.0014194 -0.00015548
0.0011113 -0.00077196 -0.00043872 0.00057168 0.00031699 -0.00019424 0.23942 0.0067406
0.0065165 -0.0042171 -7.1197e-05 0.00045344
-0.00073173 0.0010778 0.00052081 -2.9651e-05 -0.00024039 0.0011844 0.0064977 -0.0041219
0.17749 0.10481 0.002923 0.0012132
0.00081215 -0.00092445 -1.5264e-05 0.00037855 0.0014047 -0.00013522 -0.00012355 0.00045656
0.0028948 0.0012995 0.31741 -0.035869
3560000000 0.28753 0.058703 0.00044292 -0.0057444 -2.647e-05 -0.0010328 0.00058556 0.00015717
0.001321 0.0017216 -8.5568e-06 -0.001152
0.00043341 -0.0057371 0.11074 -0.065867 0.0056593 -0.0002784 0.00033752 0.0006124
0.00068629 -0.00032496 0.00013702 0.00039545
-3.3322e-05 -0.0010331 0.005652 -0.00033783 0.29961 0.095815 -0.00021355 -0.00018916
0.00079342 0.00074168 0.0013916 -0.00097775
0.00060562 0.0001605 0.00031554 0.00060582 -0.00016913 -0.00022539 0.2291 -0.028945
0.0048999 -0.0065015 -0.00017764 -0.0006835
0.0012971 0.0017799 0.00066973 -0.00031727 0.00078973 0.00073556 0.0049066 -0.0065653
0.19751 0.095702 0.0026275 -0.0018518
-4.9778e-05 -0.0011455 0.00016658 0.00038642 0.0013766 -0.00095692 -0.0001621 -0.00069773
0.0027947 -0.001823 0.32905 -0.075588
3620000000 0.30558 0.021999 -0.00082087 -0.0036077 -0.0023769 -0.00016909 0.00035682 -0.0016285
-0.00011912 0.00045684 -0.00048282 -0.00079726
-0.00083012 -0.0035984 0.11256 -0.094177 0.0044597 -0.0038164 0.00021291 0.00058083
-0.00019814 -0.00087234 0.00062569 0.00039154
-0.0023833 -0.00013113 0.004424 -0.0038709 0.31457 0.053444 -0.00014028 -0.0010462
-6.0432e-05 2.745e-05 0.00092093 -0.00077227
0.0003514 -0.0016217 0.00022405 0.00059953 -0.00019878 -0.0010371 0.21922 -0.059329
0.00058468 -0.0068977 -0.0012874 0.0012098
-0.00010347 0.00042134 -0.00020829 -0.00088358 -6.616e-05 0.00012866 0.00050123 -0.0068963
0.22013 0.058866 0.00035387 -0.0023461
-0.0004306 -0.00074077 0.00057148 0.00043367 0.00098209 -0.00078712 -0.0012169 0.0012508
0.00022102 -0.0023086 0.3333 -0.10935
3680000000 0.31124 -0.022435 -0.0033112 -0.0038999 -0.001116 0.0017522 -0.0010406 -0.00031372
0.0017474 7.3255e-06 -0.0011367 -0.00048378
-0.0033001 -0.0038953 0.10909 -0.11175 0.001581 -0.0046847 0.00069829 0.00033425
-0.00041533 -0.00051434 0.00085508 0.00032326
-0.0010824 0.0017754 0.0015359 -0.0047094 0.32568 0.0023834 -0.00090145 -0.00081019
0.0010256 0.00061704 0.00040577 -0.0015676
-0.0010355 -0.0003078 0.00068554 0.00029601 -0.00084201 -0.00079158 0.20609 -0.093135
-0.0011685 -0.0065667 -0.00098369 0.0013501
0.0016936 2.1648e-05 -0.00046675 -0.00053019 0.0010632 0.0005623 -0.0011442 -0.0065849
0.24014 0.03665 0.00028374 -0.0013207
-0.0011523 -0.00049195 0.00089646 0.00026877 0.0004091 -0.0015782 -0.0010406 0.0013086
0.00034546 -0.0013752 0.33312 -0.1555
3740000000 0.31331 -0.056974 -0.0029488 8.9994e-06 -0.0021899 0.0025112 -6.3767e-05 -0.00079725
-0.00077997 -2.4489e-05 -0.0012373 0.00015698
-0.0029335 8.7646e-06 0.10083 -0.1327 0.00093062 -0.0052702 0.00032754 -0.00019624
-0.00038771 -1.7388e-05 0.00073724 6.4794e-05
-0.0021667 0.0025404 0.00088239 -0.005291 0.32923 -0.034887 -0.00075801 -6.7694e-05
3.8128e-05 -0.00010442 -0.00068809 -0.001441
-0.00011542 -0.00077398 0.0003398 -0.00013065 -0.00081537 -0.00013576 0.18515 -0.11604
-0.0027556 -0.00546 0.00072711 0.0024818
-0.00071399 -2.7067e-06 -0.00035309 -3.7925e-05 6.6711e-05 -6.1262e-05 -0.0028201 -0.0054094
0.24905 0.0032485 -0.0011859 -0.0016427
-0.001183 0.00025002 0.00073752 0.00010164 -0.00072081 -0.0013938 0.00074209 0.0024276
-0.0011771 -0.0016077 0.31965 -0.19363
3800000000 0.31011 -0.10406 -0.001988 0.0004735 0.00080002 0.0036495 -0.0011494 -0.0014787
0.0013219 0.0010233 -0.00098366 0.00051697
-0.001973 0.00047495 0.091615 -0.14817 -0.0017286 -0.0048389 0.00014121 0.00015425
-0.00091025 -0.0004739 0.00080652 -9.7735e-05
0.00085039 0.003636 -0.0017988 -0.0048263 0.32668 -0.077367 -0.00047638 0.00063263
0.00079602 0.00010184 -0.0013818 -0.00074372
-0.0011515 -0.0014865 0.00013378 0.00013165 -0.00048799 0.0006583 0.17672 -0.14247
-0.0035621 -0.0042571 0.0017916 0.0017049
0.0012983 0.00094179 -0.00092424 -0.00044045 0.00076826 8.5998e-05 -0.0034941 -0.0043129
0.26533 -0.034939 0.00078211 0.00057038
-0.00099392 0.00043151 0.00078981 -0.00012652 -0.0013058 -0.000741 0.0017537 0.0017683
0.00083659 0.00060733 0.31307 -0.23556
3860000000 0.29857 -0.13527 -0.00064 0.00095474 0.002518 0.0019776 -0.0021092 0.0011897
0.0009657 -0.0013352 -0.00031245 0.0016059
-0.00063647 0.00094805 0.072049 -0.159 -0.0030002 -0.0052457 0.0007163 -0.0006704
-0.00088168 0.0012522 0.00059651 -0.0011144
0.0025411 0.0019596 -0.0030685 -0.0052166 0.30693 -0.11728 -0.00075779 0.0006577
0.00036906 -0.00028941 -0.00055009 -0.00027398
-0.0021586 0.0012531 0.00068613 -0.00065449 -0.00073346 0.00061124 0.14882 -0.15766
-0.0025193 -0.004068 0.0012719 0.0011024
0.0010496 -0.0013121 -0.00082736 0.0012517 0.00033576 -0.00030419 -0.0025495 -0.0040454
0.26396 -0.063434 0.00043377 -0.0015936
-0.00028332 0.0016398 0.00057061 -0.0011009 -0.00055344 -0.00027479 0.0013458 0.0010252
0.00035781 -0.0016595 0.29071 -0.27455
3920000000 0.28559 -0.17473 0.0017895 -0.00015926 0.003462 0.002632 -0.00012216 0.00092539
0.00050532 -8.4325e-06 0.00083919 0.00039247
0.0017853 -0.00016796 0.046272 -0.17489 -0.0049711 -0.0036072 -0.00041637 -0.0001722
0.00016651 0.00029192 -0.00023514 -0.00048867
0.0034901 0.0025864 -0.0050108 -0.0035534 0.30229 -0.1497 0.0003055 0.0013597
0.001845 -0.00094589 -0.00063996 -0.00033974
-9.1895e-05 0.00088289 -0.00040444 -0.00015413 0.00030078 0.0014025 0.12959 -0.16811
-0.0038881 -0.003198 0.0025206 -0.00037197
0.00045916 -3.8029e-05 0.00018027 0.00029807 0.0018439 -0.00093357 -0.0038465 -0.0031758
0.25873 -0.10955 0.0012662 -0.0013472
0.00081403 0.0002837 -0.00028162 -0.00052188 -0.00062419 -0.00028506 0.0023883 -0.00035864
0.0013588 -0.0013502 0.26956 -0.3016
3980000000 0.25978 -0.21189 0.0016918 -0.0031311 0.0047043 -0.00037251 0.00015897 0.0011454
0.0010238 -0.0019106 0.00031461 -0.00014014
0.0017093 -0.0031235 0.024525 -0.19043 -0.005527 -0.0013307 0.00082356 0.00043379
0.00061139 0.00043729 -0.00015761 -0.0011427
0.0047096 -0.00040985 -0.0055449 -0.0012711 0.27432 -0.18143 0.0015412 5.1454e-05
-0.00077367 -0.0014218 -0.00082037 -0.00054739
0.0002123 0.0012405 0.00080221 0.0004311 0.001524 4.9082e-05 0.093739 -0.19134
-0.0044872 -0.0034949 0.0016374 -0.0011784
0.00096305 -0.0019926 0.00061837 0.00046816 -0.00079715 -0.0014692 -0.0044625 -0.0035366
0.24814 -0.14146 0.0017097 -0.0044168
0.0003096 -9.8218e-05 -0.00017411 -0.001157 -0.00085532 -0.00058106 0.0017066 -0.0011724
0.0017404 -0.0043168 0.23558 -0.34105
4040000000 0.2323 -0.23751 -0.00069579 -0.0041864 0.0033953 -0.0028077 0.00037321 0.00026792
-0.00061321 -0.00076957 0.00040039 7.726e-05
-0.00067183 -0.0041878 -0.0012062 -0.19719 -0.0048855 2.1365e-05 9.9412e-05 -0.00096108
0.0001063 0.00011073 -0.0011721 -3.7383e-05
0.003373 -0.0028587 -0.0048955 6.3481e-05 0.25255 -0.21499 8.9287e-05 -0.00073925
-0.00091307 -0.00042397 -0.001123 0.00014299
0.00036639 0.00027187 0.00010288 -0.00099303 7.8554e-05 -0.00071365 0.071212 -0.18585
-0.0064095 -0.0015025 0.0016031 -0.00015262
-0.00054102 -0.0007552 0.0001019 0.00010158 -0.00092249 -0.0003779 -0.0064639 -0.0014466
0.23668 -0.17344 -0.0014766 -0.0031837
0.00041598 -3.0142e-05 -0.0011277 -5.1371e-05 -0.0010777 0.00015259 0.0015399 -0.00017172
-0.0015885 -0.0032394 0.1986 -0.35934
4100000000 0.20366 -0.26209 -0.0032613 -0.0030886 0.0012552 -0.0034102 -0.000336 -1.9251e-05
0.00027979 -0.0017849 0.00037158 0.00049881
-0.0032584 -0.0030994 -0.025582 -0.2024 -0.0047546 0.0009751 -0.00015099 -0.00020284
0.00068654 0.00037011 -0.00041335 0.00026669
0.0012218 -0.0034142 -0.0047554 0.0010137 0.23194 -0.24152 0.00027323 -8.3851e-05
-0.00056542 -6.1583e-05 -0.0014754 -0.00019214
-0.00030897 2.6747e-05 -0.00017838 -0.00019474 0.00032984 -0.00012819 0.038747 -0.20003
-0.0063665 0.00072341 0.001152 -0.0017271
0.00021562 -0.0016511 0.00066172 0.0003565 -0.00054534 -0.00011748 -0.0063429 0.00070881
0.22307 -0.19857 -0.0014107 -0.0041974
0.00033176 0.00058954 -0.00040995 0.00027271 -0.00144 -0.00014183 0.0012092 -0.0017146
-0.0013538 -0.0042664 0.1669 -0.38528
4160000000 0.17458 -0.28025 -0.0039264 -0.0019719 -0.00024648 -0.0031003 0.00085222 -0.0001022
-0.0036763 -0.00071151 0.0012081 -0.00042257
-0.0039086 -0.0019791 -0.0525 -0.1994 -0.0047326 0.0026673 -0.00049278 -0.00026138
0.00033626 -0.00035758 -0.0010488 0.00019177
-0.00028201 -0.0031095 -0.0046975 0.0027303 0.19897 -0.25786 0.00043835 -7.9996e-05
-0.00086736 -0.00038049 -0.0014286 0.0011397
0.00081881 -0.0001309 -0.00048795 -0.00025015 0.00045089 -4.5411e-05 0.012985 -0.18855
-0.0049655 0.0012471 0.001213 -0.0021896
-0.0038457 -0.00077828 0.00039489 -0.00033521 -0.0009611 -0.00030312 -0.0049623 0.0013255
0.1919 -0.23342 -0.0040033 -0.0032845
0.0011527 -0.00051135 -0.001055 0.00021877 -0.0014327 0.0010855 0.0011629 -0.0021994
-0.0039966 -0.003316 0.11706 -0.39645
4220000000 0.14714 -0.29564 -0.0045825 3.6334e-05 8.4147e-05 -0.0037627 -0.00030801 -5.1176e-05
-0.0010504 0.0010644 0.0004401 -0.0011453
-0.0045839 3.2237e-05 -0.087813 -0.18941 -0.0021689 0.0033728 -0.00015111 -2.7158e-06
6.011e-05 0.00013476 -0.00079733 0.00098858
4.9086e-05 -0.0037485 -0.0021337 0.0034102 0.17079 -0.28401 0.00023701 -3.214e-05
0.0001406 0.00028878 -2.6026e-05 0.0012289
-0.00026516 -4.2753e-05 -0.00017887 -3.4628e-07 0.00023368 -4.5011e-05 -0.009408 -0.1864
-0.0043779 0.0020606 0.00015885 -0.0025237
-0.00094348 0.0010762 6.0124e-05 0.00010223 0.00019728 0.00024088 -0.0043132 0.0020723
0.17798 -0.25649 -0.0044794 -0.0028053
0.00045894 -0.0011234 -0.00076686 0.001006 9.1357e-06 0.0011896 0.00016522 -0.0024899
-0.0044384 -0.0026851 0.090174 -0.40897
4280000000 0.11659 -0.30661 -0.0028948 0.0016549 -0.0016672 -0.0042042 -0.00042681 0.00050327
-0.00038896 0.0013321 -0.00060312 -0.00037906
-0.0028972 0.0016426 -0.11393 -0.19574 -0.0028436 0.0028863 -0.00069909 -0.00024191
0.00027031 0.00029635 0.00060062 0.0007495
-0.0017237 -0.0041938 -0.0028138 0.0029382 0.14184 -0.29261 0.00076457 -9.3611e-05
-0.00057646 0.00079432 -0.00031714 0.00070632
-0.00041516 0.00054657 -0.00067899 -0.00023228 0.00076452 -9.3761e-05 -0.048145 -0.17267
-0.0045734 0.0023955 -0.00095374 -0.0023067
-0.00034891 0.0013244 0.00030541 0.0003478 -0.00057693 0.00093468 -0.004597 0.0025336
0.13433 -0.28001 -0.005426 -0.0012922
-0.00062512 -0.00041539 0.00058589 0.00077033 -0.00028023 0.00069445 -0.0010249 -0.0023291
-0.0055306 -0.0013918 0.039653 -0.41614
4340000000 0.089441 -0.31514 -0.0019597 0.0019406 -0.0023684 -0.0015301 0.00028561 0.00033447
-2.5662e-05 0.00072266 -0.00016627 -0.00095199
-0.0019623 0.00193 -0.13505 -0.16929 -0.0021661 0.0039019 -0.00012446 0.00059091
-0.00025018 -0.00037052 0.0005261 0.00046001
-0.0023588 -0.0015104 -0.0020977 0.0039388 0.10618 -0.30928 -0.00038925 -0.00097184
0.00027992 0.0005758 0.00076721 0.0019398
0.0003028 0.00033431 -0.00014961 0.00056961 -0.00035372 -0.00098485 -0.066609 -0.16917
-0.0043374 0.0033078 -0.0013954 -0.0027545
-4.5385e-05 0.00080525 -0.00029867 -0.00036285 0.00027003 0.00054799 -0.0042649 0.0033021
0.10821 -0.30393 -0.00493 0.0011372
-0.00013698 -0.00090455 0.00052917 0.00041171 0.00080848 0.0019477 -0.0013535 -0.0027678
-0.0048691 0.0012615 0.0047353 -0.41043
4400000000 0.060078 -0.32208 -0.00085507 0.0015388 -0.0024784 -0.0018043 0.00084678 0.0013023
-3.6805e-05 0.00047756 -0.00027853 -0.00054288
-0.00085329 0.0015558 -0.16351 -0.16095 -0.0012917 0.0041224 -0.00056464 0.00039817
0.00014799 -0.0005628 0.00067132 0.00028865
-0.0024912 -0.001761 -0.0012609 0.0041485 0.077932 -0.31736 -2.1413e-05 -0.00018349
0.00022085 0.00040135 0.00084299 0.0012865
0.00087048 0.0013242 -0.00053089 0.00042228 -5.0157e-05 -0.00019112 -0.090115 -0.15708
-0.0032096 0.0055326 -0.002309 -0.0011559
3.3674e-05 0.0004306 0.00014115 -0.00059232 0.00018416 0.00044646 -0.0033296 0.0054629
0.077696 -0.31721 -0.0040442 0.0010084
-0.00027932 -0.00049691 0.00065996 0.0003463 0.00080251 0.0012846 -0.0023396 -0.0011387
-0.0040276 0.00087241 -0.039144 -0.41595
4460000000 0.023304 -0.3232 -0.00064518 0.00054108 -0.0040395 -0.00083924 0.0014303 -0.00066006
-0.00044354 0.001049 -0.001007 -0.00021492
-0.00064548 0.00053146 -0.18652 -0.13239 -0.00061109 0.004504 -0.00041738 0.00076761
-0.00026577 -0.00045066 0.00042996 -0.00061042
-0.0040544 -0.00080431 -0.00055747 0.0045229 0.051202 -0.32409 -0.00038701 -0.00056967
0.00060466 0.00055309 0.0019857 0.00076146
0.0013559 -0.00070969 -0.00043103 0.00074713 -0.00036238 -0.00058798 -0.10529 -0.13554
-0.0017886 0.0056878 -0.0022 -0.00080325
-0.00044026 0.0011374 -0.00029157 -0.00043119 0.00067441 0.00048795 -0.0016419 0.0057703
0.042617 -0.31419 -0.0047095 0.0026856
-0.0010094 -0.00016839 0.00039136 -0.00063662 0.0019707 0.00074746 -0.0021974 -0.00079199
-0.004772 0.0028266 -0.07981 -0.39903
4520000000 0.00040791 -0.32407 -0.00034776 -0.00023954 -0.0034002 0.00034044 0.00071154 1.0971e-05
0.0016621 9.2116e-05 -0.0007608 0.0009891
-0.00035152 -0.00024175 -0.21065 -0.11548 0.00061166 0.0045144 0.00048566 0.00091519
-0.00022682 7.7825e-05 0.00037841 -0.00010772
-0.003382 0.00038049 0.00068504 0.0044981 0.020919 -0.32259 -0.0011563 0.00048342
0.00066638 -0.00062289 0.0017196 -0.00090998
0.00071989 5.1025e-06 0.00049436 0.00091066 -0.0011633 0.00044598 -0.12168 -0.12635
-0.00055976 0.0058748 -0.0029826 -0.0005296
0.0016564 6.5764e-05 -0.00022068 0.00011643 0.00064186 -0.00057778 -0.00053423 0.0058212
-0.0034744 -0.32717 -0.0027005 0.0034204
-0.00068893 0.0010599 0.00035275 -0.00012163 0.0017198 -0.00093485 -0.0030034 -0.00052828
-0.0026187 0.0033523 -0.10833 -0.39639
4580000000 -0.037051 -0.31838 -0.0010832 -0.00056687 -0.003255 0.0022825 0.00088229 -0.00034024
0.00025075 0.00026726 -0.00053535 0.0007507
-0.0010865 -0.00056752 -0.23009 -0.090692 0.00084521 0.004157 0.000575 -2.4084e-05
-0.00014277 0.00015061 0.00013135 -0.00031824
-0.0032382 0.0023457 0.00090364 0.0041606 -0.010437 -0.32111 -7.4216e-05 0.00048171
-0.00032873 -0.00031241 0.0014908 -0.00084058
0.00085306 -0.00033189 0.00060944 -4.7081e-05 -8.8947e-05 0.00049417 -0.13342 -0.10291
0.0019887 0.0053638 -0.0024629 0.001306
0.00022129 0.00029765 -0.00019415 0.00011057 -0.00030267 -0.00029768 0.0020139 0.0054505
-0.031356 -0.33482 -0.0023904 0.0032528
-0.00055574 0.00073172 0.00017458 -0.00030548 0.0014955 -0.00085361 -0.0024701 0.0013219
-0.0025436 0.0032807 -0.1537 -0.36864
4640000000 -0.063021 -0.31164 -0.0022829 -0.0018142 -0.0031354 0.0025096 0.00060503 -0.0013718
0.0014677 -0.00036295 0.0002414 0.00085884
-0.0022706 -0.0018129 -0.2413 -0.062208 0.0015121 0.0037868 0.00072867 0.00031299
-0.00016819 0.00044449 -9.1587e-05 -0.00062277
-0.0031179 0.0025617 0.001576 0.0037788 -0.035435 -0.31461 0.00017998 0.00096911
0.0012343 0.00039885 0.00056406 -0.0022581
0.00054341 -0.0014022 0.00072036 0.00031809 0.00016491 0.0009416 -0.13898 -0.087493
0.0032602 0.0038389 -0.0025524 0.0013472
0.0014879 -0.0003998 -0.00018438 0.00051476 0.0011335 0.00035584 0.0032812 0.0037675
-0.063311 -0.32147 -0.0025662 0.0040659
0.00024067 0.00088377 -0.00015426 -0.00062576 0.00058194 -0.0022161 -0.0025958 0.0013465
-0.002393 0.0040772 -0.17322 -0.35819
4700000000 -0.089751 -0.30872 -0.0040283 -0.00031921 -0.0016675 0.0046454 -0.0009292 -0.00099687
0.00090021 -0.00065657 0.0010198 0.00066969
-0.0040313 -0.00031917 -0.2531 -0.04446 0.0024339 0.0040518 0.00050199 -0.00049633
0.00021636 0.00050775 -0.00031842 -9.3376e-05
-0.0016126 0.0046742 0.0024919 0.0040165 -0.064716 -0.31001 -0.0002281 0.00064647
0.00021808 -0.00026889 -9.2748e-05 -0.0015484
-0.00091958 -0.00099917 0.0005234 -0.00052172 -0.00024161 0.00063292 -0.15529 -0.067984
0.0033437 0.0016685 -0.0014907 0.0025795
0.00091361 -0.00065182 0.00021874 0.00045073 0.00023231 -0.00018638 0.0033178 0.0016955
-0.10196 -0.31651 -0.00075333 0.003786
0.0010294 0.00060883 -0.00028499 -0.00012596 -0.00010825 -0.0015334 -0.0014629 0.0025859
-0.00086386 0.0037082 -0.21598 -0.33093
4760000000 -0.12092 -0.29498 -0.0048998 0.001117 0.00055021 0.0045668 -0.00069473 -0.00077277
0.00040967 -0.0010213 0.00077604 -0.00048911
-0.0048861 0.0010993 -0.25068 -0.0025254 0.0030261 0.0032627 1.9346e-05 -0.00071161
0.00034733 0.00025916 0.00015481 -5.9662e-05
0.00057135 0.0045529 0.0030619 0.003229 -0.096397 -0.29682 0.00082646 0.00040966
0.0010399 0.00013075 -0.0013031 -0.0010556
-0.00065921 -0.0007563 3.3688e-06 -0.00069982 0.00082372 0.00042355 -0.15055 -0.051024
0.0022723 0.0010814 -0.0009253 0.0025526
0.00028433 -0.0010156 0.00031771 0.00027482 0.00096492 0.00010302 0.0023714 0.0010298
-0.13571 -0.30138 -0.00069076 0.0044727
0.00078091 -0.00054109 0.00016982 -4.9839e-05 -0.0012861 -0.0010491 -0.0009217 0.0025461
-0.00065572 0.0045987 -0.22852 -0.30929
4820000000 -0.14739 -0.28176 -0.0050998 0.0025022 0.0014927 0.0030932 -0.00086257 -0.00048334
0.00054466 -0.00083905 0.00021862 -0.00023211
-0.0050971 0.0024919 -0.26282 0.019932 0.0041041 0.003358 -0.00012487 -0.00034909
0.00032442 -0.0001272 -0.00022457 -0.00051799
0.0015276 0.0030654 0.0041579 0.0033075 -0.12234 -0.29361 0.00050077 -0.00034304
0.00051189 -0.00070456 -0.00067448 -0.00015337
-0.00086602 -0.00047177 -0.00012217 -0.0003608 0.00051192 -0.0003548 -0.16529 -0.033954
0.0018252 -7.1312e-05 -1.6857e-05 0.0029873
0.00050999 -0.00087984 0.00031433 -0.00016861 0.00049147 -0.00066175 0.0017768 -5.7677e-05
-0.17527 -0.28521 -1.1107e-05 0.0031
0.0002367 -0.00025335 -0.00022562 -0.00051142 -0.00068276 -0.00012805 -3.2922e-05 0.0030303
2.4769e-05 0.0030015 -0.26545 -0.27932
4880000000 -0.17928 -0.26362 -0.0043427 0.0044463 0.0020859 0.0032386 -0.0014819 0.00012584
-0.00077244 -0.0010983 0.0003843 -8.5082e-05
-0.0043526 0.0044406 -0.25545 0.060029 0.0047201 0.0017394 -0.00030274 -0.00021459
-0.0002177 0.00023905 -0.00011494 -4.7816e-05
0.0021113 0.0031889 0.0047515 0.0016777 -0.14245 -0.28205 0.00046754 -0.00033768
-0.00017297 -0.0012859 -0.00046523 -7.4224e-05
-0.0014924 0.00014714 -0.00031094 -0.00019353 0.00046023 -0.00031627 -0.15932 -0.015849
0.00074317 -0.00046434 0.001081 0.0025228
-0.00076111 -0.0010769 -0.00018842 0.00024026 -0.00013344 -0.0013425 0.00075364 -0.0004333
-0.206 -0.27116 0.00026429 0.0028498
0.00036809 -8.4962e-05 -0.00012977 -4.0998e-05 -0.00048016 -0.00011602 0.0010921 0.0024693
0.00021992 0.002964 -0.27775 -0.25172
4940000000 -0.20063 -0.24628 -0.0030593 0.006406 0.0028945 0.0012893 -0.00036814 0.0007009
-0.00097415 -0.00053713 9.7934e-05 -0.00068476
-0.0030726 0.0064078 -0.26847 0.086629 0.0058083 0.0013461 -0.00011845 -6.6695e-05
0.00040884 -0.00035569 -0.00039851 0.0001467
0.0029113 0.0012703 0.005849 0.001264 -0.16283 -0.25852 0.00019291 -0.00049322
-0.00096293 -0.00015016 -0.00054217 0.00010931
-0.00034538 0.00067616 -0.00012905 -5.8737e-05 0.00017895 -0.00048358 -0.1666 -0.005681
-0.00042789 0.0002952 0.0017888 0.001979
-0.0010863 -0.00049835 0.00039747 -0.00038428 -0.0010076 -0.00011783 -0.00045357 0.00025047
-0.23079 -0.2447 5.8432e-05 0.0030904
0.00014516 -0.00073073 -0.0003866 0.00018017 -0.00054748 0.00013216 0.0017853 0.00196
0.00010856 0.0030404 -0.30255 -0.22602
5000000000 -0.22093 -0.22351 -0.00029259 0.0072196 0.0031802 0.0018823 -0.00022031 0.00067772
-0.00066494 0.00062759 -0.00015902 -0.00086148
-0.00031176 0.0072146 -0.25473 0.10349 0.0059129 -0.00067604 -0.00026229 -0.00010855
-0.00017555 -0.00057382 -0.00017043 -2.163e-05
0.0032014 0.0018277 0.005911 -0.00077694 -0.19192 -0.24505 -0.00055839 -0.00074701
-0.00047722 -0.0004137 -0.00063473 -0.00011866
-0.00018702 0.00068109 -0.00026958 -0.00010711 -0.00056138 -0.00074973 -0.16082 0.018096
-0.00096209 0.0012905 0.0024421 0.0012867
-0.00058053 0.00065473 -0.00020357 -0.00054449 -0.00041998 -0.00042551 -0.00092032 0.0013299
-0.25884 -0.22219 0.00010205 0.0032973
-0.00022809 -0.00085021 -0.00016974 -4.3668e-05 -0.00062534 -0.00011215 0.0024675 0.0012811
4.4493e-05 0.0033397 -0.31447 -0.19204
5060000000 -0.24318 -0.19699 0.0017104 0.0070076 0.0031612 -0.00033246 0.00011605 0.00059367
-0.00028668 5.2822e-05 -0.00041773 -0.00022807
0.0017008 0.0069987 -0.2393 0.14042 0.0051607 -0.0018325 -2.3791e-05 0.00024103
-0.00040161 8.1025e-08 -0.00041504 0.00021336
0.0031738 -0.00038429 0.0051402 -0.0019203 -0.20647 -0.22442 -0.00040083 0.00025324
-0.00098627 0.00010152 -0.0011547 0.00019396
0.00010987 0.00059571 6.5476e-08 0.00024115 -0.00038558 0.00025607 -0.16351 0.025827
-0.00034655 0.0031082 0.00187 0.00042291
-0.00029855 7.7272e-05 -0.00040114 -4.7162e-05 -0.0010556 0.000105 -0.00033998 0.003073
-0.27442 -0.19252 0.0011658 0.0034809
-0.00036364 -0.00026331 -0.00042143 0.00026853 -0.0011542 0.00020447 0.0018677 0.00043029
0.0012343 0.0034709 -0.32787 -0.16407
5120000000 -0.25937 -0.172 0.0032419 0.0059608 0.0030132 -0.00051449 0.00033927 0.00066948
-3.0494e-05 0.00093393 -0.00054955 0.00022621
0.0032279 0.0059667 -0.23421 0.1678 0.0049312 -0.0024912 0.00010298 0.00027127
-7.8785e-05 -4.7751e-05 0.00019129 0.00030383
0.0030183 -0.00055176 0.0049182 -0.0025531 -0.22102 -0.20981 -0.00010668 0.00019145
-0.00031828 0.0010841 -0.0010403 0.00059371
0.00035258 0.00067008 8.9549e-05 0.00028991 -0.00012109 0.00017811 -0.1596 0.052046
0.0010399 0.0033242 0.0023004 0.00035278
-4.1846e-05 0.00097807 -1.6653e-05 -5.0698e-05 -0.00023954 0.0010609 0.0010597 0.0033465
-0.2902 -0.15931 0.0013782 0.0035066
-0.00052577 0.00021435 0.00022656 0.00029586 -0.00099445 0.00064219 0.0022976 0.00033934
0.001339 0.0034421 -0.34074 -0.12976
5180000000 -0.27643 -0.14289 0.0047272 0.0049247 0.0034316 -0.00089473 0.00028982 0.00048575
-3.1159e-05 0.00019882 -0.00049254 0.00058894
0.0047044 0.0049248 -0.21335 0.18969 0.0043669 -0.0036855 -0.00031232 -0.00021176
-3.6972e-05 -0.00020925 -0.00013824 0.00019109
0.0034218 -0.00093913 0.0043181 -0.003755 -0.23334 -0.17473 -0.0003098 0.00065827
2.3047e-05 9.5208e-06 -0.00038588 0.0010046
0.00027066 0.00048044 -0.00032248 -0.00020446 -0.00031356 0.00067332 -0.15947 0.061097
0.0025699 0.0039837 0.0023807 -0.00079559
-8.1998e-06 0.00019517 -6.0754e-05 -0.00013918 -8.703e-05 4.8751e-05 0.0026449 0.0039291
-0.30302 -0.1178 0.0025252 0.0039093
-0.00051973 0.00061368 -0.00014507 0.00019139 -0.00040869 0.00099756 0.0023569 -0.00077532
0.0025717 0.0039785 -0.34411 -0.098848
5240000000 -0.28684 -0.11567 0.0049758 0.0036062 0.0028291 -0.0027052 0.00065413 0.00014698
-0.00031516 -0.00014288 0.00011824 0.00058153
0.0049641 0.0035994 -0.20232 0.22866 0.0032502 -0.0046651 -2.3289e-05 0.00011374
-0.00021353 2.4918e-05 0.00019105 0.00035902
0.002802 -0.0027488 0.0031856 -0.004722 -0.25062 -0.15012 0.00040418 0.00021045
-0.00013624 0.00055103 0.00013064 0.00102
0.00064776 0.00011679 -1.0712e-05 0.00011143 0.00041153 0.00019434 -0.15995 0.082144
0.0036179 0.0027218 0.0016211 -0.0011442
-0.00030076 -9.3564e-05 -0.00021335 -1.4536e-05 -4.7634e-05 0.00057229 0.0036012 0.0027362
-0.31849 -0.076295 0.0032117 0.0026636
0.00012881 0.00053585 0.00024457 0.00033561 0.00015508 0.0010606 0.0016363 -0.0011544
0.0032462 0.0026247 -0.35136 -0.065767
5300000000 -0.29269 -0.086434 0.005966 0.0020738 0.0018009 -0.0031908 0.00021129 -0.00032233
0.00046121 0.00068325 0.00016362 0.00030223
0.0059486 0.0020929 -0.19519 0.23331 0.0022473 -0.0053178 -0.00013017 0.00020663
1.094e-05 0.00035221 0.00025913 0.00028547
0.0017664 -0.0031974 0.0021504 -0.0053515 -0.26626 -0.12501 0.00031207 -0.00026049
0.0003225 0.00032605 0.0007122 0.00070346
0.00017893 -0.00033259 -0.00013388 0.00021349 0.00030878 -0.00024994 -0.15228 0.090931
0.0053252 0.0019091 0.0013638 -0.0015488
0.00044365 0.00069788 1.392e-05 0.00037328 0.00021138 0.00031277 0.0053671 0.0018727
-0.33024 -0.048314 0.0031803 0.0024751
0.00014131 0.0002958 0.00022148 0.00030376 0.000707 0.00069159 0.0013391 -0.001582
0.0031268 0.0024849 -0.34754 -0.0303
5360000000 -0.29427 -0.050341 0.0059076 0.00084665 0.00048343 -0.0036952 0.00035503 -3.9314e-05
-3.8099e-05 0.00029209 0.00049648 -0.00014956
0.0059016 0.00084316 -0.15931 0.25495 0.00088382 -0.0056249 8.3751e-05 0.00023593
-4.4996e-05 0.00010871 0.00053182 -0.00011947
0.00039835 -0.003717 0.00080004 -0.0056406 -0.26631 -0.098291 0.00035855 0.0002726
8.6872e-05 0.00046708 0.00072828 0.00052184
0.00037041 -3.1655e-05 9.374e-05 0.00023225 0.00036676 0.00025007 -0.1512 0.10916
0.0059749 -0.00032239 0.00068814 -0.0019451
5.0218e-05 0.00027679 -7.9894e-05 0.00010368 0.00012546 0.00049314 0.0059393 -0.00039223
-0.32724 -0.010561 0.0045216 0.0023371
0.00052348 -0.00015374 0.00056055 -0.00017292 0.0007258 0.00049335 0.00068275 -0.0019324
0.0046149 0.0023666 -0.34741 -0.0027139
5420000000 -0.29773 -0.027141 0.0059886 -0.00098741 -0.000488 -0.0036033 -9.0546e-05 -0.00011442
0.00078752 0.00046054 0.00023715 -0.00022236
0.0059844 -0.00096706 -0.14032 0.28302 0.00012905 -0.0054107 8.8526e-05 0.00015831
0.00013175 -4.334e-05 0.00026832 -0.00015673
-0.00056004 -0.0035976 5.0477e-05 -0.0054236 -0.28352 -0.065677 -0.00012981 -0.00050108
0.00075498 0.00018751 0.00095971 1.5433e-05
-8.0589e-05 -0.00012617 9.0527e-05 0.00016034 -0.00014775 -0.00049489 -0.13995 0.12408
0.0048866 -0.0019373 0.00029384 -0.0014891
0.00079157 0.00046539 0.00012879 -7.2601e-05 0.00074835 8.4758e-05 0.0048952 -0.0019233
-0.33124 0.019185 0.0048307 0.0010953
0.00020778 -0.00022488 0.00026829 -0.00016502 0.0009718 9.4152e-06 0.00029295 -0.0015098
0.0047512 0.0010915 -0.34069 0.039899
5480000000 -0.29085 0.0088455 0.0048725 -0.0017285 -0.0019089 -0.0029742 0.00041373 3.0194e-05
0.00083092 -0.0001204 -6.7448e-05 -0.00013698
0.0048622 -0.0017195 -0.12686 0.29111 -0.0014089 -0.0056485 1.2599e-05 0.00019683
9.252e-05 -7.1725e-05 0.00025428 -0.00013206
-0.0019495 -0.0029377 -0.0014851 -0.0056427 -0.28803 -0.044844 -0.00027106 0.00017209
0.00071074 -0.00043952 0.00084024 -6.98e-05
0.00041754 2.6659e-05 2.2682e-05 0.000195 -0.0002704 0.00015478 -0.13408 0.13483
0.0042022 -0.0034137 -0.00014546 -0.0020024
0.00080663 -0.00020239 0.00010894 -6.0893e-05 0.00076133 -0.0003178 0.0041555 -0.0034329
-0.32173 0.047582 0.0044547 0.00021936
-4.5361e-05 -0.00010405 0.00028397 -0.00015518 0.00082667 -0.00011795 -0.00014756 -0.0019895
0.0044979 0.00030319 -0.33207 0.060667
5540000000 -0.28914 0.03454 0.0042673 -0.0022945 -0.0025685 -0.0021482 0.00038543 -0.00032737
0.00022416 -0.00021261 -0.00038729 5.3607e-05
0.0042468 -0.0022711 -0.087179 0.30931 -0.0024846 -0.0051305 0.00041326 0.0001347
-5.0879e-05 -9.9352e-05 -0.00014493 -0.00040825
-0.0025932 -0.0020772 -0.0025823 -0.0050911 -0.2886 -0.023515 0.0002295 -0.00018108
0.00031149 -1.9008e-05 0.00041886 -0.00036064
0.00039179 -0.00032392 0.00041372 0.00014442 0.00025031 -0.00017467 -0.12314 0.15667
0.002812 -0.0040175 -0.00088831 -0.0018399
0.00022551 -0.00023327 -6.2376e-05 -9.0928e-05 0.00026077 -0.00010369 0.00275 -0.0040192
-0.30876 0.082035 0.0051896 -0.0008841
-0.00045413 9.2512e-05 -0.00015242 -0.00039929 0.00044476 -0.00034327 -0.00088954 -0.0018433
0.0051726 -0.0010151 -0.32587 0.10302
5600000000 -0.27831 0.062962 0.0036006 -0.0034415 -0.0024871 -0.0017728 0.00028263 -0.00035678
0.00025548 -0.00026105 0.00025796 0.00031409
0.0036098 -0.0034308 -0.084266 0.3241 -0.0036069 -0.0047612 9.7782e-05 -0.0002125
-0.00012453 2.2642e-05 -0.0001041 -0.0002234
-0.0025184 -0.0017381 -0.0036926 -0.0047175 -0.28818 0.0087763 -5.9798e-05 7.787e-05
0.00032553 -0.00060627 0.00059855 -0.00048461
0.00029679 -0.0003783 0.00010592 -0.00022993 -6.6921e-05 7.6414e-05 -0.11533 0.15625
0.0018028 -0.0039467 -0.00096206 -0.0011097
0.00025904 -0.00029595 -0.00012184 4.6026e-05 0.00037774 -0.0005022 0.0017945 -0.0039555
-0.29962 0.11259 0.0043525 -0.0013832
0.00030827 0.00033889 -0.00014134 -0.00021638 0.00057407 -0.00049797 -0.00098275 -0.0011132
0.0043177 -0.001226 -0.30408 0.11749
5660000000 -0.26805 0.084686 0.0033018 -0.003559 -0.0033794 -0.00066116 -0.00036565 -0.00074006
7.0724e-06 -0.00061181 0.00055124 -0.00016929
0.0033093 -0.003559 -0.044241 0.31603 -0.0044618 -0.0031302 -1.2916e-05 -0.0001319
0.00017654 2.6744e-05 -8.8224e-05 -7.7812e-05
-0.0033779 -0.00062298 -0.0045244 -0.0030508 -0.29021 0.032174 -0.00012198 8.1833e-05
-0.0003477 -0.00046721 0.0001668 -0.0011988
-0.00038645 -0.00074024 -1.3173e-05 -0.000121 -0.00014452 6.7283e-05 -0.10101 0.17644
0.00060465 -0.0040282 -0.0013563 -0.0010603
-2.3122e-05 -0.00059953 0.00014905 -2.1336e-06 -0.0003956 -0.00052455 0.00057928 -0.0040351
-0.28663 0.14001 0.0043125 -0.0019616
0.00051786 -0.00018038 -7.2638e-05 -9.9081e-05 0.00019162 -0.0011873 -0.0013345 -0.0010551
0.0043721 -0.002079 -0.29718 0.15328
5720000000 -0.25408 0.10786 0.0027078 -0.0041271 -0.0028662 0.00084231 -0.0004964 -0.00026424
-0.00047377 -0.00011855 -0.0001536 -0.00037754
0.0027049 -0.0041123 -0.016145 0.34333 -0.0054505 -0.0027399 5.2614e-05 -4.734e-05
-0.00024748 1.8093e-05 -0.00022844 0.00024342
-0.0028723 0.00090961 -0.0055105 -0.0026395 -0.28759 0.063862 0.00019245 7.5676e-05
0.00024282 0.00026736 -1.3532e-06 -0.00019164
-0.0004977 -0.00024976 5.0303e-05 -4.1223e-05 0.00018485 6.6989e-05 -0.085175 0.17896
-0.0001386 -0.0035415 -0.00153 -0.00034921
-0.00047377 -0.00014209 -0.00021611 3.1743e-05 0.00019063 0.00033347 -0.00016129 -0.0035432
-0.27659 0.16743 0.0042185 -0.0034316
-0.00012964 -0.00040746 -0.00019871 0.00027135 -9.4567e-06 -0.00020645 -0.001537 -0.00035558
0.0041127 -0.0033619 -0.26693 0.17221
5780000000 -0.23845 0.12473 0.0016196 -0.00468 -0.0023891 0.0010615 -0.00074213 9.4475e-05
-0.00040657 -0.00034898 -0.00019099 -0.00029974
0.0016212 -0.0046757 -0.0030996 0.33838 -0.005842 -0.00088764 -2.0092e-05 -0.00017264
-1.578e-05 1.0215e-05 -8.0061e-05 -0.00016283
-0.0023607 0.0010964 -0.0058553 -0.00078183 -0.28407 0.079849 -4.0212e-05 -4.0134e-05
7.2035e-05 -6.9332e-05 -0.00048368 -0.00065283
-0.00075546 9.7786e-05 -3.3773e-05 -0.00017735 -4.9655e-05 -4.1593e-05 -0.076363 0.19472
-0.00027148 -0.0031041 -0.0013325 -4.9974e-05
-0.00038926 -0.00032643 -3.4049e-05 2.5885e-05 0.00010864 -0.00016026 -0.00028364 -0.003084
-0.26656 0.18823 0.0029984 -0.0033412
-0.00019763 -0.00031214 -9.686e-05 -0.00017925 -0.00046288 -0.00064691 -0.0013419 -3.7918e-05
0.0031476 -0.0033741 -0.25857 0.1938
5840000000 -0.22635 0.1464 0.00036961 -0.0053543 -0.0021202 0.0010882 -0.00015807 0.00025735
-0.00041831 0.00018503 -0.00034585 -0.00028686
0.0003905 -0.0053496 0.031793 0.34249 -0.0058026 0.00030559 -0.00021122 7.9988e-06
0.00017798 -3.4743e-05 -0.00022006 0.00017589
-0.0020791 0.0011272 -0.0057959 0.00040742 -0.27897 0.10453 -0.00020123 -1.191e-05
-2.2248e-05 -0.0006221 -0.00046255 -0.00026651
-0.00014128 0.00026861 -0.00020387 2.3197e-05 -0.00019611 1.6386e-05 -0.054592 0.19829
-0.00057002 -0.0033333 -0.0013047 0.000197
-0.00040243 0.00017333 0.00020164 -2.0488e-05 -5.7456e-05 -0.00062876 -0.00058451 -0.0033179
-0.25033 0.1984 0.0025903 -0.0041906
-0.00036244 -0.00026797 -0.00021026 0.00019935 -0.00046261 -0.00025512 -0.0012902 0.00020894
0.0024482 -0.0041991 -0.22409 0.2186
5900000000 -0.21218 0.15921 -0.0015932 -0.0054935 -0.0021905 0.0022467 -0.00012828 6.5378e-05
0.00015328 -0.00015426 -3.7619e-05 0.00031184
-0.001562 -0.0054965 0.052569 0.34358 -0.0052134 0.0017747 1.8654e-05 -3.6531e-05
2.9536e-05 -0.0002202 -1.6177e-05 -0.00010016
-0.0021577 0.0023247 -0.0051964 0.0018597 -0.2632 0.12066 -8.7217e-05 -2.4507e-05
-0.00040927 -0.00035111 -0.0008045 -0.00020458
-0.00015023 7.7624e-05 6.389e-06 -4.6101e-05 -9.1894e-05 -4.4276e-05 -0.04655 0.20889
-0.00091195 -0.0033342 -0.0010147 0.00020094
0.00016269 -0.00015027 2.6929e-06 -0.0002253 -0.00034529 -0.00037232 -0.00091623 -0.003335
-0.22458 0.21531 0.0019726 -0.004791
-8.3798e-05 0.0002693 -3.5804e-05 -0.00010841 -0.00082304 -0.00018439 -0.0010177 0.00020178
0.0021052 -0.0047796 -0.20984 0.22899
5960000000 -0.19352 0.17185 -0.0027551 -0.0040554 -0.00079196 0.0026829 -0.00010908 0.00016972
-0.00018144 0.00014076 -9.036e-05 9.5042e-05
-0.0027382 -0.0040598 0.078303 0.34282 -0.0042268 0.0021419 -0.00018275 -7.0554e-07
1.3458e-05 0.00013046 5.4428e-05 0.00023165
-0.00072792 0.0027053 -0.0042029 0.0022111 -0.25022 0.14601 -4.1138e-05 -0.00018282
-0.00026002 0.00012454 -0.0004669 -0.00013758
-8.5991e-05 0.00021062 -0.00017163 9.7251e-06 -3.501e-05 -0.00017353 -0.028992 0.21684
-0.0017191 -0.0031332 -0.0011026 0.0010444
-0.00016048 0.00016697 2.6483e-05 0.00015345 -0.00032149 0.0001346 -0.0017484 -0.0031042
-0.20563 0.22944 0.00056892 -0.0050488
-2.0834e-05 0.00011357 4.297e-05 0.00022698 -0.00048963 -0.00015161 -0.0011089 0.0010381
0.00048005 -0.0051308 -0.18181 0.25642
6020000000 -0.17607 0.18852 -0.0036374 -0.0032527 -0.00036987 0.0028194 -5.5125e-06 0.00054241
-0.00025928 0.00035018 -0.00011385 0.00022751
-0.0036295 -0.0032509 0.10582 0.33633 -0.0047918 0.0030072 -6.1647e-05 0.00013097
-0.00019543 9.6739e-05 -0.00017016 0.000189
-0.00032892 0.0028209 -0.0047392 0.0030888 -0.23121 0.1593 -0.00029216 0.00023804
-0.00080984 -4.0037e-05 -0.00049105 0.00042926
-5.9473e-06 0.00052953 -6.9563e-05 0.00014004 -0.00028405 0.00024972 -0.022019 0.21396
-0.0023836 -0.0033099 -0.00054301 0.00060683
-0.00028353 0.00037106 -0.00020809 6.8728e-05 -0.00073154 -3.3619e-05 -0.0023974 -0.0033072
-0.17722 0.24493 -0.00024011 -0.0047633
-0.00011356 0.00022563 -0.00018883 0.00018374 -0.00050919 0.00042996 -0.0005587 0.00062748
-0.0001805 -0.0046909 -0.15549 0.25685
6080000000 -0.1556 0.19703 -0.0039689 -0.0011007 0.0011787 0.0029101 0.00011214 5.394e-05
5.5947e-05 8.4294e-05 0.00025983 6.9167e-05
-0.0039508 -0.0011005 0.1282 0.33708 -0.0032558 0.0045396 -5.4374e-05 -2.7023e-05
-4.2024e-06 0.00015315 0.00015198 0.00039482
0.001243 0.0028853 -0.0031918 0.0046113 -0.21363 0.18504 0.00021855 0.00020171
-0.00038142 0.00067556 -0.00017596 0.00038948
0.0001307 7.4352e-05 -4.5552e-05 -1.259e-05 0.00019877 0.00019377 -0.0049112 0.22136
-0.0036694 -0.0024556 -0.0010349 0.0009387
4.1157e-05 8.2255e-05 -1.1353e-05 0.00017225 -0.00043183 0.00065454 -0.003693 -0.0024215
-0.14755 0.26195 -0.00063955 -0.0050805
0.00021987 5.8712e-05 0.00017862 0.00038174 -0.00020961 0.00042545 -0.0010042 0.00094077
-0.00068082 -0.0051635 -0.1333 0.2782
6140000000 -0.14054 0.21113 -0.0035518 -0.00078686 0.0014375 0.0022438 3.4514e-05 3.9061e-05
-1.7261e-05 -1.8189e-06 0.00044639 -4.9108e-05
-0.0035509 -0.00079383 0.15305 0.31998 -0.0024412 0.0052149 4.6569e-05 5.8042e-05
0.00033748 3.8739e-05 0.00023989 4.8689e-05
0.0014952 0.0022197 -0.0023426 0.0052707 -0.19093 0.20584 0.00035196 -7.086e-05
7.5063e-05 0.00066042 -2.6816e-06 0.00047616
3.0701e-05 2.5918e-05 3.4922e-05 4.466e-05 0.00032912 -6.0154e-05 0.006679 0.21396
-0.0044926 -0.0014834 -0.00044126 0.0015202
-1.7021e-06 -2.3802e-06 0.00030713 2.758e-05 0.0001743 0.00068867 -0.0045154 -0.0014571
-0.12911 0.28313 -0.0029285 -0.0044824
0.00048772 -7.43e-05 0.00022408 3.1664e-05 3.66e-06 0.00053479 -0.00043439 0.001489
-0.0028841 -0.0043964 -0.095979 0.27803
6200000000 -0.1239 0.21727 -0.0030406 -0.00027326 0.002187 0.0014252 6.1607e-05 0.00038307
-0.00010971 0.00012505 -2.29e-05 -0.00029627
-0.0030314 -0.00029328 0.18255 0.31953 -0.00099922 0.0052269 4.9984e-05 0.00022809
0.00013524 -4.6238e-06 6.2076e-05 0.00011042
0.0022106 0.0013855 -0.00090887 0.005264 -0.17134 0.22097 0.00015835 -0.00031865
0.00057122 -2.076e-05 0.0002883 0.00029278
4.6321e-05 0.0003761 4.4142e-05 0.00024539 0.00016062 -0.0003599 0.021304 0.22245
-0.0045213 -0.00027697 3.8706e-05 0.0012494
-0.00010518 0.00018704 0.00013551 -1.617e-05 0.00051917 7.6491e-06 -0.0045391 -0.0002467
-0.11615 0.29111 -0.0032323 -0.0037186
-7.5965e-05 -0.00026628 9.3431e-05 7.9037e-05 0.00026501 0.00027933 7.5238e-05 0.0012917
-0.0032168 -0.0038664 -0.081435 0.289
6260000000 -0.11013 0.23036 -0.0031433 0.00071173 0.0020687 0.00081393 0.00032903 -0.000111
0.0001328 0.00021591 -9.3594e-05 -0.00012638
-0.0031331 0.00070859 0.19889 0.30403 -0.00021554 0.0053223 5.1243e-05 -9.9431e-05
-6.0396e-05 -7.9909e-05 0.00028883 9.3192e-06
0.0020829 0.00076064 -0.00012422 0.005352 -0.15112 0.24175 6.797e-05 -3.3161e-05
0.00030261 -0.00012916 0.00026328 0.00023294
0.00032552 -8.5466e-05 4.0946e-05 -9.8816e-05 6.5789e-05 -1.0633e-05 0.035465 0.21789
-0.0043977 0.0011634 0.00062288 0.0013265
0.00014046 0.00024035 -7.423e-05 -9.4009e-05 0.00034893 -0.00012024 -0.0044039 0.0011633
-0.091394 0.29074 -0.0039146 -0.0031217
-5.9606e-05 -7.2044e-05 0.0002919 1.2594e-05 0.00030825 0.00026169 0.00066826 0.0012932
-0.0039976 -0.0029783 -0.037682 0.28884
6320000000 -0.095266 0.23524 -0.0026969 0.0013864 0.0022004 -0.00037706 3.4928e-05 0.00015407
-0.00049718 0.00038481 -0.00026258 0.00016024
-0.0027041 0.0013749 0.22529 0.29643 0.0017135 0.0056316 5.0092e-05 0.00011629
-1.4978e-05 -8.1204e-06 6.7794e-05 1.4183e-05
0.0021823 -0.00041723 0.0018293 0.0056289 -0.13251 0.25238 -0.00013315 -0.00033301
0.00032408 -7.6455e-05 0.00043584 0.00021917
-5.1803e-06 0.0001101 5.8018e-05 0.00011306 -0.00015992 -0.00030673 0.035072 0.2201
-0.0040048 0.0019672 0.00065969 0.00068984
-0.00047889 0.00038755 -2.52e-05 -3.8514e-05 0.00031278 -7.5902e-05 -0.003992 0.0019971
-0.06678 0.30271 -0.0048623 -0.0014004
-0.00030451 0.00015773 6.2596e-05 -1.6973e-05 0.00041803 0.00018693 0.00061549 0.00068959
-0.0047414 -0.0014459 -0.027189 0.28876
6380000000 -0.075871 0.24108 -0.0019618 0.0018326 0.0016803 -0.00051023 3.0345e-05 -4.8892e-05
0.00030047 0.0002471 5.4496e-06 0.00021812
-0.0019672 0.0018248 0.24278 0.27726 0.0029819 0.0042208 -0.00011947 -7.9255e-05
-0.00020607 -0.00016071 -0.00014538 -0.00022435
0.0016656 -0.00051807 0.0030609 0.0041785 -0.10461 0.2684 -0.0001993 0.00018291
0.00050025 -6.1402e-05 0.00043457 0.00017378
2.5494e-05 -4.9117e-05 -0.00012074 -6.9621e-05 -0.00022897 0.00016618 0.055562 0.20946
-0.0031481 0.0033267 0.0007592 0.00099082
0.00028781 0.00021492 -0.00018787 -0.0001837 0.00051322 -4.8429e-05 -0.0031614 0.0033146
-0.045914 0.29479 -0.004757 -0.00044213
1.8328e-05 0.00016645 -0.00010898 -0.00022963 0.00048815 0.00015774 0.00080848 0.00098139
-0.0048402 -0.00045958 0.013581 0.29117
6440000000 -0.055158 0.25345 -0.00094489 0.002419 0.0018418 -0.00078313 0.00034751 -8.0752e-05
0.00025598 -0.00042782 -0.00030999 -0.00018467
-0.00096421 0.0024117 0.26243 0.26469 0.0032477 0.0030404 8.5202e-05 -5.2798e-05
-0.00010696 -4.2256e-05 -3.5289e-05 -0.00030982
0.0018493 -0.00079654 0.0033298 0.0029834 -0.088864 0.2846 -0.00020261 0.00022989
-0.00039908 -7.6027e-05 0.00051636 -0.00040598
0.00035918 -0.00014871 8.8852e-05 -5.8024e-05 -0.00022101 0.0002433 0.057395 0.20704
-0.0018779 0.0038344 0.001031 0.00068179
0.00028937 -0.00042624 -9.6769e-05 -2.4341e-05 -0.00038139 -6.0939e-05 -0.0018389 0.0038849
-0.0054407 0.3018 -0.0046608 0.0014484
-0.00031005 -0.00016514 -3.5441e-05 -0.00030413 0.00047642 -0.0003771 0.0010349 0.00068422
-0.00459 0.0014699 0.02354 0.27687
6500000000 -0.035141 0.25449 -0.00027491 0.0020296 0.0013533 -0.00092814 0.00015885 -0.00010782
3.5986e-05 0.00013663 -7.544e-05 0.00016112
-0.00028182 0.0020243 0.28901 0.23887 0.0035733 0.0026439 0.00010661 3.0571e-05
8.2205e-05 0.00012675 0.00021187 -0.00013711
0.0013459 -0.00094794 0.0036371 0.0025654 -0.076159 0.28236 1.2501e-05 -1.4711e-05
0.00014293 -0.00013187 -9.5485e-05 -0.00042272
0.00017779 -0.00010051 0.00010635 2.3606e-05 1.4965e-05 -5.3848e-05 0.081965 0.20199
-0.00038108 0.00403 0.0010218 0.00040298
7.5599e-06 0.00015313 9.2473e-05 0.00011683 7.977e-05 -0.00011892 -0.00033557 0.0040224
0.017569 0.30621 -0.0032144 0.0021314
-9.1407e-05 0.00018789 0.00022552 -0.00011416 -5.8464e-05 -0.00041886 0.0010102 0.00041067
-0.0033134 0.0020532 0.062169 0.28024
